# Supplementary material for: A comprehensive resource of drought- and salinity- responsive ESTs for gene discovery and marker development in chickpea (Cicer arietinum L.)
Source: BMC Genomics. 2009 Nov 15;10:523. doi: 10.1186/1471-2164-10-523 (PMC2784481; doi:10.1186/1471-2164-10-523)
Supplement: Additional file 1 — UG-I BLAST analyses results. Table showing BLASTN and BLASTX results of UG-I dataset with corresponding details of GB ID numbers, descriptions and E-value. [file 1471-2164-10-523-S1.xls]

## Sheet: UG-I BLAST Results
S. No	UG-I	UG-I_BLASTX_Query	UG-I_BLASTX_seqName	UG-I_BLASTX_Length	UG-I_BLASTX_Score	UG-I_BLASTX_Expect	UG-I_BLASTX_Identities	UG-I_BLASTX_Frame	UG-I_BLASTX_QueryStart	UG-I_BLASTX_QueryEnd	UG-I_BLASTX_SubjectStart	UG-I_BLASTX_SubjectEnd	UG-I_BLASTN_Ca	UG-I_BLASTN_Ca_seqName	UG-I_BLASTN_Ca_Expect	UG-I_BLASTN_Ca_Identities	UG-I_BLASTN_Mt_Query	UG-I_BLASTN_Mt_seqName	UG-I_BLASTN_Mt_Expect	UG-I_BLASTN_Mt_Identities	UG-I_BLASTN_Mt_Query	UG-I_BLASTN_Mt_seqName	UG-I_BLASTN_Mt_Expect	UG-I_BLASTN_Mt_Identities	UG-I_BLASTN_Gm_Query	UG-I_BLASTN_Gm_seqName	UG-I_BLASTN_Gm_Expect	UG-I_BLASTN_Gm_Identities	UG-I_BLASTN_Lj_Query	UG-I_BLASTN_Lj_seqName	UG-I_BLASTN_Lj_Expect	UG-I_BLASTN_Lj_Identities	UG-I_BLASTN_Ah_Query	UG-I_BLASTN_Ah_seqName	UG-I_BLASTN_Ah_Score	UG-I_BLASTN_Ah_Expect	UG-I_BLASTN_Ah_Identities	UG-I_BLASTN_At_Query	UG-I_BLASTN_At_seqName	UG-I_BLASTN_At_Score	UG-I_BLASTN_At_Expect	UG-I_BLASTN_Os_Query	UG-I_BLASTN_Os_seqName	UG-I_BLASTN_Os_Score	UG-I_BLASTN_Os_Expect	UG-I_BLASTN_Pa_Query	UG-I_BLASTN_Pa_seqName	UG-I_BLASTN_Pa_Score	UG-I_BLASTN_Pa_Expect
1	UG-I_Contig1	UG-I_Contig1	>Q9SSK5|MLP43_ARATH MLP-like protein 43 - Arabidopsis thaliana (Mouse-ear cress)	158	62	1e-18	37	-2	556	299	7	92	UG-I_Contig1	>gb|FE670329.1|FE670329 mh2_0026_G03 Chickpea leave library Cicer arietinum cDNA clone mh2_0026_G03 5, mRNA sequence	1e-155	92	UG-I_Contig1	>gb|AL367912.1|AL367912 MtBA21A10F1 MtBA Medicago truncatula cDNA clone MtBA21A10 T3, mRNA sequence	1e-83	83	UG-I_Contig1	>gb|BU762464.1|BU762464 sas27f10.y1 Gm-c1080 Glycine max cDNA clone SOYBEAN CLONE ID: Gm-c1080-5251 5 similar to TR:Q9SWS4 Q9SWS4 RIPENING	1e-38	81	UG-I_Contig1	>gb|BU762464.1|BU762464 sas27f10.y1 Gm-c1080 Glycine max cDNA clone SOYBEAN CLONE ID: Gm-c1080-5251 5 similar to TR:Q9SWS4 Q9SWS4 RIPENING	1e-38	81	UG-I_Contig1	>gnl|lis|1802499 TA1303_34305 Hypothetical protein [Astragalus membranaceus (Milk vetch) (Huang qi)]	5e-17	84	UG-I_Contig1	>gi|110811967|gb|EE124590.1|EE124590 DD48 Peanut (Luhua14) seeds full length cDNA Library Arachis hypogaea cDNA 5	64	7e-10	83	UG-I_Contig1	>gi|37826404|gb|BJ584416.1|BJ584416 BJ584416 normalized full length cDNA library, chloronemata, caulonemata and malformed	40	0.25	UG-I_Contig1	>gi|117231509|gb|CT846890.1|CT846890 CT846890 Oryza sativa (indica cultivar-group) cv. Guang Lu Ai 4 Oryza sativa Indica	38	1.1	UG-I_Contig1	>gi|161910928|gb|DB887040.1|DB887040 DB887040 full-length enriched poplar cDNA library, mixture of leaf, bud, stem, root	36	1.6
2	UG-I_Contig2	UG-I_Contig2	>P49211|RL321_ARATH 60S ribosomal protein L32-1 - Arabidopsis thaliana (Mouse-ear cress)	133	238	1e-62	85	1	28	426	1	133	UG-I_Contig2	>gb|FE672047.1|FE672047 mh1_0013_E11 Drought-stressed chickpea leave library Cicer arietinum cDNA clone mh1_0013_E11 5, mRNA sequence	0	97	UG-I_Contig2	>gb|BI273140.1|BI273140 NF100G09FL1F1071 Developing flower Medicago truncatula cDNA clone NF100G09FL 5, mRNA sequence	1e-102	86	UG-I_Contig2	>gb|BI785761.1|BI785761 sai44g08.y1 Gm-c1065 Glycine max cDNA clone GENOME SYSTEMS CLONE ID: Gm-c1065-6088 5 similar to SW:RL32_ARATH P49211 60S	1e-115	87	UG-I_Contig2	>gb|BI785761.1|BI785761 sai44g08.y1 Gm-c1065 Glycine max cDNA clone GENOME SYSTEMS CLONE ID: Gm-c1065-6088 5 similar to SW:RL32_ARATH P49211 60S	1e-115	87	UG-I_Contig2	>gnl|lis|1817256 TA2801_34305 60S ribosomal protein L32-1 [Arabidopsis thaliana (Mouse-ear cress)]	4e-79	84	UG-I_Contig2	>gi|110814963|gb|EE124780.1|EE124780 2E86 Peanut (Luhua14) seeds full length cDNA Library Arachis hypogaea cDNA 5	412	1e-115	89	UG-I_Contig2	>gi|21557023|gb|BQ607694.1|BQ607694 BRY_3589 wheat EST endosperm library Triticum aestivum cDNA 5, mRNA sequence	180	1e-43	UG-I_Contig2	>gi|71922037|gb|DT041826.1|DT041826 Mdrtp1010C17.g1 Apple_EST_Mdrtp Malus x domestica x Malus sieversii cDNA similar to	220	1e-55	UG-I_Contig2	>gi|52387279|gb|CV232097.1|CV232097 WS0196.B21_I16 PT-DX-N-A-10 Populus trichocarpa cDNA clone WS0196_I16 3, mRNA	220	5e-56
3	UG-I_Contig3	UG-I_Contig3	>P33011|YEEA_ECOLI Inner membrane protein yeeA - Escherichia coli (strain K12)	352	33	3.8	31	-3	355	167	23	84	UG-I_Contig3	>gb|FE669809.1|FE669809 mh2_0020_F11 Chickpea leave library Cicer arietinum cDNA clone mh2_0020_F11 5, mRNA sequence	0	99	UG-I_Contig3	>gb|BG645229.1|BG645229 EST506848 KV3 Medicago truncatula cDNA clone pKV3-39J13 5 end, mRNA sequence	0	98	UG-I_Contig3	>gb|FK023379.1|FK023379 GLRAC42TF JCVI-SOY3 Glycine max cDNA 5, mRNA sequence	0	98	UG-I_Contig3	>gb|FK023379.1|FK023379 GLRAC42TF JCVI-SOY3 Glycine max cDNA 5, mRNA sequence	0	98	UG-I_Contig3	>gnl|lis|1813216 TA51_34305	0	99	UG-I_Contig3	>gi|30420183|gb|CD038345.1|CD038345 UTPPI005_H11 USDA-Tifton Peanut Immature Pod cDNA Library (UTPP) Arachis hypogaea cDNA	979	0	97	UG-I_Contig3	>gi|116461593|gb|EG504185.1|EG504185 AYBHD51TR pooled cDNA populations Arabidopsis thaliana cDNA, mRNA sequence	1507	0	UG-I_Contig3	>gi|29677680|gb|CB673955.1|CB673955 OSJNEe08M05.f OSJNEe Oryza sativa Japonica Group cDNA clone OSJNEe08M05 5, mRNA	1370	0	UG-I_Contig3	>gi|50062523|gb|AJ770848.1|AJ770848 AJ770848 Populus euphratica shoot in vitro plantlet China Populus euphratica cDNA	1255	0
4	UG-I_Contig4	UG-I_Contig4	>Q8LHP0|ELOF1_ORYSJ Transcription elongation factor 1 homolog - Oryza sativa subsp. japonica (Rice)	89	169	1e-41	89	3	105	362	1	86	UG-I_Contig4	>gb|FE669706.1|FE669706 mh2_0019_E12 Chickpea leave library Cicer arietinum cDNA clone mh2_0019_E12 5, mRNA sequence	0.11	92	UG-I_Contig4	>gb|BE998042.1|BE998042 EST429765 GVSN Medicago truncatula cDNA clone pGVSN-8L17, mRNA sequence	1e-124	90	UG-I_Contig4	>gb|FE689000.1|FE689000 Pv046B_M13F_E06.ab1 Phaseolus vulgaris cv Early gallatin Phaseolus vulgaris cDNA, mRNA sequence	2e-75	89	UG-I_Contig4	>gb|FE689000.1|FE689000 Pv046B_M13F_E06.ab1 Phaseolus vulgaris cv Early gallatin Phaseolus vulgaris cDNA, mRNA sequence	2e-75	89	UG-I_Contig4	>gnl|lis|1826647 TA7822_34305 Transcription elongation factor 1 homolog [Arabidopsis thaliana (Mouse-ear cress)]	1e-94	91	UG-I_Contig4	>gi|149645686|gb|ES754081.1|ES754081 C20L_39_A03_E002.g1 USDA-Tifton Peanut Library C20L Arachis hypogaea cDNA clone	305	1e-82	90	UG-I_Contig4	>gi|40446213|gb|BU668081.1|BU668081 MC01020G08 MC01 Sesamum indicum cDNA, mRNA sequence	153	3e-35	UG-I_Contig4	>gi|84647093|gb|DW360539.1|DW360539 PJ1461 Prosopis juliflora leaf cDNA library Prosopis juliflora cDNA similar to unknown	274	1e-71	UG-I_Contig4	>gi|24048592|gb|BU862532.1|BU862532 S016H05 Populus imbibed seed cDNA library Populus tremula cDNA 5 prime, mRNA sequence	178	2e-43
5	UG-I_Contig5	UG-I_Contig5	>Q5DU25|IQEC2_MOUSE IQ motif and Sec7 domain-containing protein 2 - Mus musculus (Mouse)	1478	32	1.8	34	2	56	220	1137	1191	UG-I_Contig5	>gb|CV793589.2|CV793589 DEF0117 Chickpea (ICC3996) post-inoculation EST library Cicer arietinum cDNA 5 similar to Avr9/Cf9 rapidly elicited	1e-104	95	UG-I_Contig5	>gb|DY615564.1|DY615564 AC0647 NOLLY Medicago truncatula cDNA 5, mRNA sequence	1e-21	86	UG-I_Contig5	>gb|BQ079564.1|BQ079564 san15d03.y1 Gm-c1084 Glycine max cDNA clone SOYBEAN CLONE ID: Gm-c1084-3990 5, mRNA sequence	2e-09	90	UG-I_Contig5	>gb|BQ079564.1|BQ079564 san15d03.y1 Gm-c1084 Glycine max cDNA clone SOYBEAN CLONE ID: Gm-c1084-3990 5, mRNA sequence	2e-09	90	UG-I_Contig5	>gnl|lis|1824447 TA6807_34305	3e-11	89	UG-I_Contig5	>gi|115596682|gb|EG029030.1|EG029030 AH1466 Shanyou 523 Peanut Cotyledon cDNA Library Arachis hypogaea cDNA 5, mRNA	54	6e-07	85	UG-I_Contig5	>gi|2749366|gb|AA651121.1|AA651121 31235 Lambda-PRL2 Arabidopsis thaliana cDNA clone 172022XP 3, mRNA sequence	38	0.8	UG-I_Contig5	>gi|88695574|gb|CI737612.1|CI737612 CI737612 Oryza sativa (japonica cultivar-group) library (Kikuchi S) Oryza sativa	40	0.23	UG-I_Contig5	>gi|56825307|gb|CX177883.1|CX177883 E11_45-121_09.ab1 leaf inoculated with Marssonia pathogen of Populus	48	0.0004
6	UG-I_Contig6	UG-I_Contig6	>Q8TGM6|TAR1_YEAST Protein TAR1 - Saccharomyces cerevisiae (Bakers yeast)	124	77	1e-14	66	-3	762	586	34	92	UG-I_Contig6	>gb|FE669835.1|FE669835 mh2_0021_A02 Chickpea leave library Cicer arietinum cDNA clone mh2_0021_A02 5, mRNA sequence	0	100	UG-I_Contig6	>gb|AW774270.1|AW774270 EST333421 KV3 Medicago truncatula cDNA clone pKV3-22G17, mRNA sequence	0	99	UG-I_Contig6	>gb|EH039372.1|EH039372 GMSeed0020 Soybean endosperm tissue in developing seeds Glycine max cDNA clone C04, mRNA sequence	0	97	UG-I_Contig6	>gb|EH039372.1|EH039372 GMSeed0020 Soybean endosperm tissue in developing seeds Glycine max cDNA clone C04, mRNA sequence	0	97	UG-I_Contig6	>gnl|lis|1813216 TA51_34305	0	97	UG-I_Contig6	>gi|56690255|gb|CX128158.1|CX128158 AH0261 Peanut Lambda Express library Arachis hypogaea cDNA 3, mRNA sequence	575	1e-163	94	UG-I_Contig6	>gi|8717738|gb|AV546324.1|AV546324 AV546324 Arabidopsis thaliana roots Columbia Arabidopsis thaliana cDNA clone RZL12a12F	573	1e-161	UG-I_Contig6	>gi|66922289|gb|CX109137.1|CX109137 RECm0402 A normalized whole-life-cycle cDNA library of rice Oryza sativa	480	1e-133	UG-I_Contig6	>gi|52502269|gb|CV249294.1|CV249294 WS01123.B21_K14 PT-P-FL-A-2 Populus trichocarpa cDNA clone WS01123_K14 3, mRNA	517	1e-145
7	UG-I_Contig7	UG-I_Contig7	>P69326|UBIQ_WHEAT Ubiquitin - Triticum aestivum (Wheat)	76	150	4e-36	100	1	217	444	1	76	UG-I_Contig7	>gb|FE671606.1|FE671606 mh1_0007_E05 Drought-stressed chickpea leave library Cicer arietinum cDNA clone mh1_0007_E05 5, mRNA sequence	0	99	UG-I_Contig7	>gb|BF004036.1|BF004036 EST432534 KV1 Medicago truncatula cDNA clone pKV1-14K12, mRNA sequence	0	93	UG-I_Contig7	>gb|AW350627.1|AW350627 GM210009A20A12 Gm-r1021 Glycine max cDNA clone Gm-r1021-3096 3, mRNA sequence	1e-128	88	UG-I_Contig7	>gb|AW350627.1|AW350627 GM210009A20A12 Gm-r1021 Glycine max cDNA clone Gm-r1021-3096 3, mRNA sequence	1e-128	88	UG-I_Contig7	>gnl|lis|1811875 TA372_34305 Ubiquitin C variant [Homo sapiens (Human)]	1e-101	85	UG-I_Contig7	>gi|149654449|gb|ES765458.1|ES765458 TFL_79_F11_E001.g1 USDA-Tifton Peanut Library TFL Arachis hypogaea cDNA clone	406	1e-113	87	UG-I_Contig7	>gi|109657442|gb|EC600045.1|EC600045 PNSSH3G-1288 panax notoginseng subtracted cDNA libraries Panax notoginseng cDNA 5	301	4e-80	UG-I_Contig7	>gi|33676911|gb|CF305150.1|CF305150 ABF1--06-O18.g1 ABF3-overexpressing transgenic rice lambda phage cDNA	168	5e-40	UG-I_Contig7	>gi|28609794|gb|CA826245.1|CA826245 R75A10 two-month-old roots from clone Beaupre Populus trichocarpa x Populus deltoides	226	9e-58
8	UG-I_Contig8	UG-I_Contig8	>P25794|PIP2_PEA Probable aquaporin PIP-type 7a - Pisum sativum (Garden pea)	289	540	1e-153	90	-1	1119	256	1	288	UG-I_Contig8	>gb|FE668571.1|FE668571 mh2_0002_D09 Chickpea leave library Cicer arietinum cDNA clone mh2_0002_D09 5, mRNA sequence	0	99	UG-I_Contig8	>gb|EX529228.1|EX529228 MTGland_A051_2007-07-11/MTGlandA051_F09_035_1 Medicago truncatula A17 glandular trichome Medicago truncatula cDNA, mRNA	0	89	UG-I_Contig8	>gb|FE694471.1|FE694471 Pv048A_M13F_G09.ab1 Phaseolus vulgaris cv Early gallatin Phaseolus vulgaris cDNA, mRNA sequence	0	85	UG-I_Contig8	>gb|FE694471.1|FE694471 Pv048A_M13F_G09.ab1 Phaseolus vulgaris cv Early gallatin Phaseolus vulgaris cDNA, mRNA sequence	0	85	UG-I_Contig8	>gnl|lis|1811888 TA98_34305 Aquaporin protein PIP1;1 [Medicago truncatula (Barrel medic)]	1e-154	83	UG-I_Contig8	>gi|149648573|gb|ES756968.1|ES756968 C20L_88_G02_E002.g1 USDA-Tifton Peanut Library C20L Arachis hypogaea cDNA clone	406	1e-113	82	UG-I_Contig8	>gi|68042641|gb|DR174621.1|DR174621 HR0003_G04:A Triphysaria versicolor (parasitic plant) root-tip, host reverse SSH	236	4e-60	UG-I_Contig8	>gi|19509350|gb|BM956302.1|BM956302 CsaC43500 Saffron Corm C4 Lambda Zap Express Library Crocus sativus cDNA 3 similar to	141	2e-31	UG-I_Contig8	>gi|24073524|gb|BU882000.1|BU882000 UM70TC11 Populus flower cDNA library Populus trichocarpa cDNA 5 prime, mRNA sequence	317	6e-85
9	UG-I_Contig9	UG-I_Contig9	>Q941R6|MLP31_ARATH MLP-like protein 31 - Arabidopsis thaliana (Mouse-ear cress)	171	100	7e-21	34	1	46	483	20	167	UG-I_Contig9	>gb|FE670329.1|FE670329 mh2_0026_G03 Chickpea leave library Cicer arietinum cDNA clone mh2_0026_G03 5, mRNA sequence	4e-23	80	UG-I_Contig9	>gb|AL367912.1|AL367912 MtBA21A10F1 MtBA Medicago truncatula cDNA clone MtBA21A10 T3, mRNA sequence	6e-55	82	UG-I_Contig9	>gb|BU762464.1|BU762464 sas27f10.y1 Gm-c1080 Glycine max cDNA clone SOYBEAN CLONE ID: Gm-c1080-5251 5 similar to TR:Q9SWS4 Q9SWS4 RIPENING	4e-21	79	UG-I_Contig9	>gb|BU762464.1|BU762464 sas27f10.y1 Gm-c1080 Glycine max cDNA clone SOYBEAN CLONE ID: Gm-c1080-5251 5 similar to TR:Q9SWS4 Q9SWS4 RIPENING	4e-21	79	UG-I_Contig9	>gb|BF177876| Ljirnpest36-879-c8 mRNA for ripening induced protein, major latex protein	8e-10	89	UG-I_Contig9	>gi|56690022|gb|CX127925.1|CX127925 AH0028 Peanut Lambda Express library Arachis hypogaea cDNA 5, mRNA sequence	70	1e-11	86	UG-I_Contig9	>gi|19862554|gb|AV820577.1|AV820577 AV820577 RAFL11 Arabidopsis thaliana cDNA clone RAFL11-11-C18 3, mRNA sequence	38	1.2	UG-I_Contig9	>gi|44671089|gb|CR284523.1|CR284523 CR284523 Oryza sativa library (Han B) Oryza sativa cDNA clone y728h07p3, mRNA sequence	38	1.4	UG-I_Contig9	>gi|52517377|gb|CV264402.1|CV264402 WS02024.B21_G22 PTxN-IB-N-A-11 Populus trichocarpa x Populus nigra cDNA clone	44	0.008
10	UG-I_Contig10	UG-I_Contig10	>P48534|APX1_PEA L-ascorbate peroxidase, cytosolic - Pisum sativum (Garden pea)	250	479	1e-134	92	-3	957	208	1	250	UG-I_Contig10	>gb|FE670342.1|FE670342 mh2_0026_H04 Chickpea leave library Cicer arietinum cDNA clone mh2_0026_H04 5, mRNA sequence	0	99	UG-I_Contig10	>gb|CB892269.1|CB892269 EST649238 KV3 Medicago truncatula cDNA clone KV3-53P19, mRNA sequence	0	91	UG-I_Contig10	>gb|CK768333.1|CK768333 Gm-r1030-180 Gm-r1030 Glycine max cDNA clone Gm-r1030-180 5, mRNA sequence	0	87	UG-I_Contig10	>gb|CK768333.1|CK768333 Gm-r1030-180 Gm-r1030 Glycine max cDNA clone Gm-r1030-180 5, mRNA sequence	0	87	UG-I_Contig10	>gnl|lis|1813152 TA406_34305 L-ascorbate peroxidase, cytosolic [Pisum sativum (Garden pea)]	1e-179	85	UG-I_Contig10	>gi|115598233|gb|EG030581.1|EG030581 AH0952 Shanyou 523 Peanut Cotyledon cDNA Library Arachis hypogaea cDNA 5, mRNA	617	1e-176	85	UG-I_Contig10	>gi|32889090|gb|CB264317.1|CB264317 72-E014993-035-003-O17-T7R MPIZ-ADIS-035 Arabidopsis thaliana cDNA clone	123	4e-26	UG-I_Contig10	>gi|28257387|gb|CB211296.1|CB211296 OML01576 Oryza minuta HybriZAP-2.1 XR library Oryza minuta cDNA 5, mRNA	121	2e-25	UG-I_Contig10	>gi|56825838|gb|CX178414.1|CX178414 G03_45-123_13.ab1 leaf inoculated with Marssonia pathogen of Populus	252	3e-65
11	UG-I_Contig11	UG-I_Contig11	>Q9BZE9|ASPC1_HUMAN Tether containing UBX domain for GLUT4 - Homo sapiens (Human)	553	95	6e-19	32	1	211	783	339	548	UG-I_Contig11	>gb|FE673263.1|FE673263 mh1_0033_F09 Drought-stressed chickpea leave library Cicer arietinum cDNA clone mh1_0033_F09 5, mRNA sequence	0	100	UG-I_Contig11	>gb|CB891178.1|CB891178 EST648147 KV3 Medicago truncatula cDNA clone KV3-49K24, mRNA sequence	1e-146	84	UG-I_Contig11	>gb|EV274066.1|EV274066 GLMC248TF JCVI-SOY2 Glycine max cDNA 5, mRNA sequence	2e-94	86	UG-I_Contig11	>gb|EV274066.1|EV274066 GLMC248TF JCVI-SOY2 Glycine max cDNA 5, mRNA sequence	2e-94	86	UG-I_Contig11	>gnl|lis|1827977 TA8132_34305 OJ000223_09.7 protein [Oryza sativa (japonica cultivar-group)]	2e-42	82	UG-I_Contig11	>gi|56690044|gb|CX127947.1|CX127947 AH0050 Peanut Lambda Express library Arachis hypogaea cDNA 5, mRNA sequence	299	1e-80	83	UG-I_Contig11	>gi|5045980|gb|AI727128.1|AI727128 BNLGHi7393 Six-day Cotton fiber Gossypium hirsutum cDNA 5 similar to (AC006069) unknown	86	8e-15	UG-I_Contig11	>gi|44671627|gb|CR285061.1|CR285061 CR285061 Oryza sativa library (Han B) Oryza sativa cDNA clone y937b05p3, mRNA sequence	38	1.8	UG-I_Contig11	>gi|57890111|gb|CX655282.1|CX655282 PO02032F01 Poplar SC cDNA library Populus alba x Populus tremula var. glandulosa	54	1e-05
12	UG-I_Contig12	UG-I_Contig12	>Q9USM7|TIM23_SCHPO Mitochondrial import inner membrane translocase subunit tim23 - Schizosaccharomyces pombe (Fission	210	38	0.093	34	3	330	530	139	199	UG-I_Contig12	>gb|FE671050.1|FE671050 mh1_0001_D12 Drought-stressed chickpea leave library Cicer arietinum cDNA clone mh1_0001_D12 5, mRNA sequence	2e-53	84	UG-I_Contig12	>gb|BI312211.1|BI312211 EST5313961 GESD Medicago truncatula cDNA clone pGESD17I14 5 end, mRNA sequence	1e-128	92	UG-I_Contig12	>gb|BE823415.1|BE823415 GM700019B20C2 Gm-r1070 Glycine max cDNA clone Gm-r1070-7420 3, mRNA sequence	1e-96	90	UG-I_Contig12	>gb|BE823415.1|BE823415 GM700019B20C2 Gm-r1070 Glycine max cDNA clone Gm-r1070-7420 3, mRNA sequence	1e-96	90	UG-I_Contig12	>gnl|lis|1528207 AV776794	0.32	100	UG-I_Contig12	>gi|116488704|gb|EG529718.1|EG529718 2L38T7 Peanut (Luhua14) seeds full length cDNA Library Arachis hypogaea cDNA 3, mRNA	283	9e-76	88	UG-I_Contig12	>gi|473331|gb|Z32604.1|Z32604 ATTS2732 Perp-dry-seedA Arabidopsis thaliana cDNA clone PAP357 5, mRNA sequence	38	2.1	UG-I_Contig12	>gi|88253867|gb|CI352493.1|CI352493 CI352493 Oryza sativa (japonica cultivar-group) flower Oryza sativa Japonica Group cDNA	42	0.15	UG-I_Contig12	>gi|24062975|gb|BU871451.1|BU871451 Q030G05 Populus flower cDNA library Populus trichocarpa cDNA 5 prime, mRNA sequence	105	4e-21
13	UG-I_Contig13	UG-I_Contig13	>P54493|YQGP_BACSU TPR repeat-containing protein yqgP - Bacillus subtilis	507	111	7e-24	39	3	390	839	206	354	UG-I_Contig13	>gb|FE669432.1|FE669432 mh2_0016_E05 Chickpea leave library Cicer arietinum cDNA clone mh2_0016_E05 5, mRNA sequence	0.68	100	UG-I_Contig13	>gb|EV254979.1|EV254979 MTYCF48TF JCVI-MT1 Medicago truncatula cDNA 5, mRNA sequence	1e-137	90	UG-I_Contig13	>gb|CX703505.1|CX703505 gmrtDrNS01_17-B_M13R_D12_090.s1 Water stressed 5h segment 1 gmrtDrNS01 Glycine max cDNA 3, mRNA sequence	0	87	UG-I_Contig13	>gb|CX703505.1|CX703505 gmrtDrNS01_17-B_M13R_D12_090.s1 Water stressed 5h segment 1 gmrtDrNS01 Glycine max cDNA 3, mRNA sequence	0	87	UG-I_Contig13	>gb|AV764805| AV764805	8e-88	87	UG-I_Contig13	>gi|30420474|gb|CD038636.1|CD038636 UTPPI010_B04 USDA-Tifton Peanut Immature Pod cDNA Library (UTPP) Arachis hypogaea cDNA	32	4.6	100	UG-I_Contig13	>gi|89481107|gb|DY636901.1|DY636901 PU1_plate45_B21 PU1 Prunus persica cDNA similar to weakly similar to rhomboid	109	6e-22	UG-I_Contig13	>gi|29632498|gb|CB637507.1|CB637507 OSJNEa04E09.r OSJNEa Oryza sativa Japonica Group cDNA clone OSJNEa04E09 3, mRNA	38	2	UG-I_Contig13	>gi|52520068|gb|CV267093.1|CV267093 WS02030.B21_N01 PTxN-IB-N-A-11 Populus trichocarpa x Populus nigra cDNA clone	113	2e-23
14	UG-I_Contig14	UG-I_Contig14	>Q76H85|H4_SILLA Histone H4 - Silene latifolia (White campion) (Bladder campion)	103	206	6e-53	100	3	81	389	1	103	UG-I_Contig14	>gb|FE671074.1|FE671074 mh1_0001_F12 Drought-stressed chickpea leave library Cicer arietinum cDNA clone mh1_0001_F12 5, mRNA sequence	0.021	100	UG-I_Contig14	>gb|AL385795.1|AL385795 MtBC30F10R1 MtBC Medicago truncatula cDNA clone MtBC30F10 T7, mRNA sequence	1e-107	90	UG-I_Contig14	>gb|BE807000.1|BE807000 ss09h08.y1 Gm-c1047 Glycine max cDNA clone GENOME SYSTEMS CLONE ID: Gm-c1047-2488 5 similar to SW:H4_WHEAT P02308 HISTONE	3e-82	87	UG-I_Contig14	>gb|BE807000.1|BE807000 ss09h08.y1 Gm-c1047 Glycine max cDNA clone GENOME SYSTEMS CLONE ID: Gm-c1047-2488 5 similar to SW:H4_WHEAT P02308 HISTONE	3e-82	87	UG-I_Contig14	>gnl|lis|1809070 TA10243_34305 Homolog of Homo sapiens "Histone 1, H2ai [Takifugu rubripes]	2e-71	86	UG-I_Contig14	>gi|149655653|gb|ES766662.1|ES766662 TFL_100_D10_E001.g1 USDA-Tifton Peanut Library TFL Arachis hypogaea cDNA clone	270	5e-72	86	UG-I_Contig14	>gi|8334374|gb|BE039358.1|BE039358 AC02D10 AC Arabidopsis thaliana cDNA 5 similar to histone h4, mRNA sequence	204	6e-51	UG-I_Contig14	>gi|33673348|gb|CF301587.1|CF301587 7LEAF--06-I04.b1 Rice leaf plasmid cDNA library II (7LEAF) Oryza sativa Japonica	107	1e-21	UG-I_Contig14	>gi|23998144|gb|BU826005.1|BU826005 UK115TF01 Populus apical shoot cDNA library Populus tremula x Populus tremuloides cDNA	246	8e-64
15	UG-I_Contig15	UG-I_Contig15	>O65740|DEF2_CAPAN Defensin J1-2 precursor - Capsicum annuum (Bell pepper)	74	108	9e-24	64	3	18	239	1	74	UG-I_Contig15	>gb|FE671376.1|FE671376 mh1_0005_A06 Drought-stressed chickpea leave library Cicer arietinum cDNA clone mh1_0005_A06 5, mRNA sequence	0	98	UG-I_Contig15	>gb|AW287924.2|AW287924 N100768e rootphos(-) Medicago truncatula cDNA clone MHRP-11B6, mRNA sequence	3e-62	87	UG-I_Contig15	>gb|FK013675.1|FK013675 GLQAS13TR JCVI-SOY2 Glycine max cDNA 5, mRNA sequence	2e-15	87	UG-I_Contig15	>gb|FK013675.1|FK013675 GLQAS13TR JCVI-SOY2 Glycine max cDNA 5, mRNA sequence	2e-15	87	UG-I_Contig15	>gnl|lis|1813106 TA948_34305 Probable protease inhibitor P322 precursor [Solanum tuberosum (Potato)]	1e-13	94	UG-I_Contig15	>gi|30420017|gb|CD038179.1|CD038179 UTPPI003_E08 USDA-Tifton Peanut Immature Pod cDNA Library (UTPP) Arachis hypogaea cDNA	36	0.14	100	UG-I_Contig15	>gi|40446048|gb|BU667916.1|BU667916 MC01017C01 MC01 Sesamum indicum cDNA, mRNA sequence	44	0.013	UG-I_Contig15	>gi|66912894|gb|CX099742.1|CX099742 RECm0455 A normalized whole-life-cycle cDNA library of rice Oryza sativa	38	0.92	UG-I_Contig15	>gi|52388721|gb|CV232806.1|CV232806 WS0198.B21_L19 PT-DX-N-A-10 Populus trichocarpa cDNA clone WS0198_L19 3, mRNA	38	0.35
16	UG-I_Contig16	UG-I_Contig16	>P49597|PP2C1_ARATH Protein phosphatase 2C ABI1 - Arabidopsis thaliana (Mouse-ear cress)	434	265	3e-70	68	1	1	579	236	431	UG-I_Contig16	>gb|EB085051.1|EB085051 CA1074 Chickpea (ICC3996) post-inoculation EST library Cicer arietinum cDNA 5 similar to Unknown, mRNA sequence	1e-08	94	UG-I_Contig16	>gb|AW776573.1|AW776573 EST335638 DSIL Medicago truncatula cDNA clone pDSIL-8E18, mRNA sequence	0	90	UG-I_Contig16	>gb|AW164504.1|AW164504 se73e07.y1 Gm-c1023 Glycine max cDNA clone GENOME SYSTEMS CLONE ID: Gm-c1023-349 5 similar to TR:O81709 O81709 PROTEIN	1e-118	87	UG-I_Contig16	>gb|AW164504.1|AW164504 se73e07.y1 Gm-c1023 Glycine max cDNA clone GENOME SYSTEMS CLONE ID: Gm-c1023-349 5 similar to TR:O81709 O81709 PROTEIN	1e-118	87	UG-I_Contig16	>gnl|lis|1808833 TA10727_34305 Protein phosphatase 2C ABI2 [Arabidopsis thaliana (Mouse-ear cress)]	3e-41	82	UG-I_Contig16	>gi|115597381|gb|EG029729.1|EG029729 AH2103 Shanyou 523 Peanut Cotyledon cDNA Library Arachis hypogaea cDNA 5, mRNA	94	2e-18	83	UG-I_Contig16	>gi|33817810|gb|CF334737.1|CF334737 JMT--04-C07.b1 AtJMT-overexpressing transgenic rice plasmid cDNA library	72	1e-10	UG-I_Contig16	>gi|33688427|gb|CF316666.1|CF316666 HD--06-B01.b1 OsHDAC1-overexpressing transgenic rice plasmid cDNA	98	3e-18	UG-I_Contig16	>gi|3854129|gb|AI162844.1|AI162844 A025P36U Hybrid aspen plasmid library Populus tremula x Populus tremuloides cDNA 5,	82	6e-14
17	UG-I_Contig17	UG-I_Contig17	>P26371|KRA59_HUMAN Keratin-associated protein 5-9 - Homo sapiens (Human)	169	33	0.008	33	-1	391	209	94	140	UG-I_Contig17	>gb|CK148767.1|CK148767 64_E11 Suppressive subtractive hybridization library Cicer arietinum cDNA clone 64_E11 5 similar to CRK1 protein	1.8	100	UG-I_Contig17	>gb|AL367011.1|AL367011 MtBA11F09R1 MtBA Medicago truncatula cDNA clone MtBA11F09 T7, mRNA sequence	3e-32	87	UG-I_Contig17	>gb|FK011254.1|FK011254 GLQAE59TR JCVI-SOY2 Glycine max cDNA 5, mRNA sequence	0.0007	96	UG-I_Contig17	>gb|FK011254.1|FK011254 GLQAE59TR JCVI-SOY2 Glycine max cDNA 5, mRNA sequence	0.0007	96	UG-I_Contig17	>gnl|lis|1463995 AV411627	0.18	100	UG-I_Contig17	>gi|30419774|gb|CD037936.1|CD037936 UTPLN024_A01 USDA-Tifton Peanut Leaf cDNA Library (UTPL) Arachis hypogaea cDNA clone	34	0.77	95	UG-I_Contig17	>gi|86083209|gb|DR378968.1|DR378968 973558 CERES-148 Arabidopsis thaliana cDNA clone 103892 3, mRNA sequence	38	1.2	UG-I_Contig17	>gi|38483086|gb|CF966888.1|CF966888 11516rsiced_3217.y1 Oryza sativa cv. LYP9 trefoil whole plant cDNA library Oryza sativa	36	5.1	UG-I_Contig17	>gi|24106918|gb|BU895711.1|BU895711 X029H04 Populus wood cDNA library Populus tremula x Populus tremuloides cDNA 5	38	0.49
18	UG-I_Contig18	UG-I_Contig18	>Q9LRP7|ATG8I_ARATH Autophagy-related protein 8i - Arabidopsis thaliana (Mouse-ear cress)	115	170	3e-42	69	-2	469	125	1	115	UG-I_Contig18	>gb|DY475380.1|DY475380 U360 Chickpea (ICC3996) post-inoculation EST library Cicer arietinum cDNA 5 similar to Unclear, mRNA sequence	0.079	100	UG-I_Contig18	>gb|BE999878.1|BE999878 EST431601 GVSN Medicago truncatula cDNA clone pGVSN-24H10, mRNA sequence	1e-107	85	UG-I_Contig18	>gb|BE824122.1|BE824122 GM700023A10G6 Gm-r1070 Glycine max cDNA clone Gm-r1070-9131 3, mRNA sequence	1.9	100	UG-I_Contig18	>gb|BE824122.1|BE824122 GM700023A10G6 Gm-r1070 Glycine max cDNA clone Gm-r1070-9131 3, mRNA sequence	1.9	100	UG-I_Contig18	>gnl|lis|1819575 TA5324_34305 Gb|AAF08574.1 [Arabidopsis thaliana (Mouse-ear cress)]	8e-77	84	UG-I_Contig18	>gi|115598051|gb|EG030399.1|EG030399 AH0787 Shanyou 523 Peanut Cotyledon cDNA Library Arachis hypogaea cDNA 5, mRNA	36	0.13	100	UG-I_Contig18	>gi|84646408|gb|DW359860.1|DW359860 PJ641 Prosopis juliflora leaf cDNA library Prosopis juliflora cDNA similar to putative	74	1e-11	UG-I_Contig18	>gi|28259634|gb|CB213543.1|CB213543 OML03823 Oryza minuta HybriZAP-2.1 XR library Oryza minuta cDNA 5, mRNA	36	3.5	UG-I_Contig18	>gi|18008070|gb|BI124095.1|BI124095 I035P81P Populus leaf cDNA library Populus tremula x Populus tremuloides cDNA, mRNA	60	9e-08
19	UG-I_Contig19	UG-I_Contig19	>Q40375|PRP2_MEDTR Repetitive proline-rich cell wall protein 2 precursor - Medicago truncatula (Barrel medic)	371	697	0	81	-1	1363	275	1	371	UG-I_Contig19	>gb|FE672280.1|FE672280 mh1_0016_B01 Drought-stressed chickpea leave library Cicer arietinum cDNA clone mh1_0016_B01 5, mRNA sequence	0	99	UG-I_Contig19	>gb|CB893787.1|CB893787 EST646579 HOGA Medicago truncatula cDNA clone HOGA-29C3, mRNA sequence	1e-137	83	UG-I_Contig19	>gb|EH040060.1|EH040060 GMSeed0849 Soybean endosperm tissue in developing seeds Glycine max cDNA clone HYI22.xg_E06_040, mRNA sequence	2e-76	82	UG-I_Contig19	>gb|EH040060.1|EH040060 GMSeed0849 Soybean endosperm tissue in developing seeds Glycine max cDNA clone HYI22.xg_E06_040, mRNA sequence	2e-76	82	UG-I_Contig19	>gnl|lis|1813281 TA182_34305 Nodulin precursor [Medicago truncatula (Barrel medic)]	1e-104	81	UG-I_Contig19	>gi|30420451|gb|CD038613.1|CD038613 UTPPI009_G09 USDA-Tifton Peanut Immature Pod cDNA Library (UTPP) Arachis hypogaea cDNA	44	0.002	86	UG-I_Contig19	>gi|159650657|gb|EY161970.1|EY161970 CBTN8722.g1_C22.ab1:P Triphysaria pusilla root tip normalized cDNA library Triphysaria	96	1e-17	UG-I_Contig19	>gi|87004504|gb|CI300826.1|CI300826 CI300826 Oryza sativa (japonica cultivar-group) etiolated shoot Oryza sativa Japonica	42	0.16	UG-I_Contig19	>gi|52396495|gb|CV236673.1|CV236673 WS01224.B21.1_P16 PT-GT-FL-A-3 Populus trichocarpa cDNA clone WS01224_P16 3, mRNA	107	1e-21
20	UG-I_Contig20	UG-I_Contig20	>P13240|DR206_PEA Disease resistance response protein 206 - Pisum sativum (Garden pea)	184	36	0.04	28	3	102	365	5	94	UG-I_Contig20	>gb|CK148994.1|CK148994 AGT-23-H02 Suppressive subtractive hybridization library Cicer arietinum cDNA clone AGT-23-H02 5, mRNA sequence	0.23	100	UG-I_Contig20	>gb|DY618269.1|DY618269 AC4582 NOLLY Medicago truncatula cDNA 5, mRNA sequence	5e-57	86	UG-I_Contig20	>gb|CA851677.1|CA851677 D16D01_H13_07.ab1 cDNA Peking library 2, 4 day SCN3 Glycine max cDNA clone D16D01 5, mRNA sequence	2e-09	83	UG-I_Contig20	>gb|CA851677.1|CA851677 D16D01_H13_07.ab1 cDNA Peking library 2, 4 day SCN3 Glycine max cDNA clone D16D01 5, mRNA sequence	2e-09	83	UG-I_Contig20	>gnl|lis|1806035 TA9701_34305	0.023	88	UG-I_Contig20	>gi|56690336|gb|CX128239.1|CX128239 AH0344 Peanut Lambda Express library Arachis hypogaea cDNA 5, mRNA sequence	36	0.099	82	UG-I_Contig20	>gi|37832298|gb|BJ590310.1|BJ590310 BJ590310 normalized full length cDNA library, chloronemata, caulonemata and malformed	36	2.3	UG-I_Contig20	>gi|29645324|gb|CB650331.1|CB650331 OSJNEb14L14.r OSJNEb Oryza sativa Japonica Group cDNA clone OSJNEb14L14 3, mRNA	38	0.65	UG-I_Contig20	>gi|23982904|gb|BU819318.1|BU819318 UA42BPC05 Populus tremula cambium cDNA library Populus tremula cDNA 5 prime, mRNA	48	0.0003
21	UG-I_Contig21	UG-I_Contig21	>Q8K3V4|PADI6_MOUSE Protein-arginine deiminase type-6 - Mus musculus (Mouse)	682	32	1.3	37	2	11	193	255	308	UG-I_Contig21	>gb|FE670529.1|FE670529 mh2_0029_C12 Chickpea leave library Cicer arietinum cDNA clone mh2_0029_C12 5, mRNA sequence	1e-121	99	UG-I_Contig21	>gb|AL386743.1|AL386743 MtBC36E12F1 MtBC Medicago truncatula cDNA clone MtBC36E12 T3, mRNA sequence	4e-18	100	UG-I_Contig21	>gb|BI967200.1|BI967200 GM830001A10F03 Gm-r1083 Glycine max cDNA clone Gm-r1083-245 3, mRNA sequence	8e-12	97	UG-I_Contig21	>gb|BI967200.1|BI967200 GM830001A10F03 Gm-r1083 Glycine max cDNA clone Gm-r1083-245 3, mRNA sequence	8e-12	97	UG-I_Contig21	>gnl|lis|1818472 TA5378_34305 MEK map kinase kinsae [Medicago varia (Alfalfa)]	0.027	100	UG-I_Contig21	>gi|30420428|gb|CD038590.1|CD038590 UTPPI009_E04 USDA-Tifton Peanut Immature Pod cDNA Library (UTPP) Arachis hypogaea cDNA	54	5e-07	100	UG-I_Contig21	>gi|37850617|gb|BJ608625.1|BJ608625 BJ608625 normalized full length cDNA library, chloronemata, caulonemata and rhizoid-like	42	0.045	UG-I_Contig21	>gi|87004354|gb|CI298886.1|CI298886 CI298886 Oryza sativa (japonica cultivar-group) etiolated shoot Oryza sativa Japonica	44	0.013	UG-I_Contig21	>gi|38575023|gb|CK090698.1|CK090698 F019P06.3pR Populus flower cDNA library Populus trichocarpa cDNA clone F019P06 3, mRNA	44	0.005
22	UG-I_Contig22	UG-I_Contig22	>Q73WP9|FBIC_MYCPA FO synthase - Mycobacterium paratuberculosis	867	36	0.26	34	-1	720	493	194	262	UG-I_Contig22	>gb|FE669226.1|FE669226 mh2_0014_C01 Chickpea leave library Cicer arietinum cDNA clone mh2_0014_C01 5, mRNA sequence	2e-16	85	UG-I_Contig22	>gb|AJ548032.1|AJ548032 AJ548032 MTAPHEU Medicago truncatula cDNA clone mtaehac110006g07, mRNA sequence	1e-158	95	UG-I_Contig22	>gb|CK606128.1|CK606128 gmrhRww6-08_E08_T7 Soybean root hair subtracted cDNA library gmrhRww6 Glycine max cDNA, mRNA sequence	0	92	UG-I_Contig22	>gb|CK606128.1|CK606128 gmrhRww6-08_E08_T7 Soybean root hair subtracted cDNA library gmrhRww6 Glycine max cDNA, mRNA sequence	0	92	UG-I_Contig22	>gnl|lis|1814376 TA13779_34305 Hypothetical protein [Burkholderia vietnamiensis G4]	1e-21	95	UG-I_Contig22	>gi|115597928|gb|EG030276.1|EG030276 AH0676 Shanyou 523 Peanut Cotyledon cDNA Library Arachis hypogaea cDNA 5, mRNA	64	1e-09	85	UG-I_Contig22	>gi|7110791|gb|AI618744.1|AI618744 EST05 Cloned cDNAs of Arabidopsis thaliana generated by mRNA differential-display RT-PCR	309	3e-82	UG-I_Contig22	>gi|41884144|gb|BX928975.1|BX928975 BX928975 Oryza sativa library (Han B) Oryza sativa cDNA clone y832b04p3, mRNA sequence	749	0	UG-I_Contig22	>gi|28609161|gb|CA825612.1|CA825612 R63D06 two-month-old roots from clone Beaupre Populus trichocarpa x Populus deltoides	730	0
23	UG-I_Contig23	UG-I_Contig23	>Q9W1M8|ITA5_DROME Integrin alpha-PS5 precursor - Drosophila melanogaster (Fruit fly)	1000	34	0.52	35	1	133	279	132	185	UG-I_Contig23	>gb|DY475146.1|DY475146 U107 Chickpea (ICC3996) post-inoculation EST library Cicer arietinum cDNA 5 similar to Chloroplast 16S rRNA, mRNA	0.083	100	UG-I_Contig23	>gb|AW573992.1|AW573992 EST316583 GVN Medicago truncatula cDNA clone pGVN-50D12, mRNA sequence	4e-58	86	UG-I_Contig23	>gb|CX711105.1|CX711105 gmrtDrNS01_28-D_M13R_B03_029.s2 Water stressed 5h segment 2 gmrtDrNS01 Glycine max cDNA 3, mRNA sequence	8e-37	83	UG-I_Contig23	>gb|CX711105.1|CX711105 gmrtDrNS01_28-D_M13R_B03_029.s2 Water stressed 5h segment 2 gmrtDrNS01 Glycine max cDNA 3, mRNA sequence	8e-37	83	UG-I_Contig23	>gnl|lis|1822370 TA14413_34305 Hypothetical protein [Medicago truncatula (Barrel medic)]	2e-22	84	UG-I_Contig23	>gi|115596380|gb|EG028728.1|EG028728 AH1193 Shanyou 523 Peanut Cotyledon cDNA Library Arachis hypogaea cDNA 5, mRNA	90	1e-17	81	UG-I_Contig23	>gi|116431521|gb|EG474113.1|EG474113 AYAOL40TR pooled cDNA populations Arabidopsis thaliana cDNA, mRNA sequence	38	0.83	UG-I_Contig23	>gi|28260948|gb|CB214857.1|CB214857 OML05137 Oryza minuta HybriZAP-2.1 XR library Oryza minuta cDNA 5, mRNA	38	0.93	UG-I_Contig23	>gi|18007687|gb|BI123712.1|BI123712 I027P55P Populus leaf cDNA library Populus tremula x Populus tremuloides cDNA, mRNA	56	1e-06
24	UG-I_Contig24	UG-I_Contig24	>Q9FY14|TIP1_MEDTR Probable aquaporin TIP-type - Medicago truncatula (Barrel medic)	250	466	1e-130	92	3	75	824	1	250	UG-I_Contig24	>gb|FE670808.1|FE670808 mh2_0035_E04 Chickpea leave library Cicer arietinum cDNA clone mh2_0035_E04 5, mRNA sequence	0	100	UG-I_Contig24	>gb|BF003986.1|BF003986 EST432484 KV1 Medicago truncatula cDNA clone pKV1-14C8, mRNA sequence	0	88	UG-I_Contig24	>gb|EV279340.1|EV279340 GLNAG69TF JCVI-SOY3 Glycine max cDNA 5, mRNA sequence	1e-117	82	UG-I_Contig24	>gb|EV279340.1|EV279340 GLNAG69TF JCVI-SOY3 Glycine max cDNA 5, mRNA sequence	1e-117	82	UG-I_Contig24	>gnl|lis|1657984 AF275315 Lotus japonicus water-selective transport intrinsic membrane protein 1 mRNA, complete cds.	1e-116	82	UG-I_Contig24	>gi|149217410|gb|ES706859.1|ES706859 C20R6_17_G05_E002.g1 USDA-Tifton Peanut Library C20R6 Arachis hypogaea cDNA	260	1e-68	84	UG-I_Contig24	>gi|191640507|gb|EL814201.1|EL814201 comvsuca1005_p06 SSH library of flowers of Capsicum - Arabidopsis Capsicum annuum cDNA	200	2e-49	UG-I_Contig24	>gi|38474757|gb|CF958890.1|CF958890 154sice_c_0218.z1 Oryza sativa cv. PA64s leaf cDNA library Oryza sativa Indica Group	82	2e-13	UG-I_Contig24	>gi|52497583|gb|CV244608.1|CV244608 WS0255.B21_C02 PT-MB-N-A-15 Populus trichocarpa cDNA clone WS0255_C02 3, mRNA	176	1e-42
25	UG-I_Contig25	UG-I_Contig25	>Q9BZJ3|TRYD_HUMAN Tryptase delta precursor - Homo sapiens (Human)	235	35	0.18	27	1	217	456	130	202	UG-I_Contig25	>gb|FE669105.1|FE669105 mh2_0012_F11 Chickpea leave library Cicer arietinum cDNA clone mh2_0012_F11 5, mRNA sequence	0.0003	81	UG-I_Contig25	>gb|AJ548029.1|AJ548029 AJ548029 MTAPHEU Medicago truncatula cDNA clone mtaehac110004g09, mRNA sequence	4e-64	86	UG-I_Contig25	>gb|EV282461.1|EV282461 GLNBG78TF JCVI-SOY3 Glycine max cDNA 5, mRNA sequence	1e-146	89	UG-I_Contig25	>gb|EV282461.1|EV282461 GLNBG78TF JCVI-SOY3 Glycine max cDNA 5, mRNA sequence	1e-146	89	UG-I_Contig25	>gb|BU494307| Ljirnpest49-033-f1	8e-06	86	UG-I_Contig25	>gi|56690255|gb|CX128158.1|CX128158 AH0261 Peanut Lambda Express library Arachis hypogaea cDNA 3, mRNA sequence	38	0.032	92	UG-I_Contig25	>gi|7110827|gb|AI618760.1|AI618760 EST21 Cloned cDNAs of Arabidopsis thaliana generated by mRNA differential-display RT-PCR	188	3e-46	UG-I_Contig25	>gi|157650906|gb|EX450540.1|EX450540 SSH001790 Osmotic stress SSH library Oryza sativa Japonica Group cDNA, mRNA sequence	276	2e-72	UG-I_Contig25	>gi|28606766|gb|CA823217.1|CA823217 R22E10 two-month-old roots from clone Beaupre Populus trichocarpa x Populus deltoides	525	1e-148
26	UG-I_Contig26	UG-I_Contig26	>O64937|EF1A_ORYSJ Elongation factor 1-alpha - Oryza sativa subsp. japonica (Rice)	447	163	6e-40	94	1	1	255	363	447	UG-I_Contig26	>gb|CK148718.1|CK148718 AGT-18-C03 Suppressive subtractive hybridization library Cicer arietinum cDNA clone AGT-18-C03-P1B9 5, mRNA sequence	1e-166	100	UG-I_Contig26	>gb|DY617190.1|DY617190 AC2917 NOLLY Medicago truncatula cDNA 5, mRNA sequence	5e-58	86	UG-I_Contig26	>gb|AW349046.1|AW349046 GM210003B22C7 Gm-r1021 Glycine max cDNA clone Gm-r1021-902 3, mRNA sequence	4e-76	89	UG-I_Contig26	>gb|AW349046.1|AW349046 GM210003B22C7 Gm-r1021 Glycine max cDNA clone Gm-r1021-902 3, mRNA sequence	4e-76	89	UG-I_Contig26	>gb|BW598915| BW598915	2e-78	89	UG-I_Contig26	>gi|30420362|gb|CD038524.1|CD038524 UTPPI008_E07 USDA-Tifton Peanut Immature Pod cDNA Library (UTPP) Arachis hypogaea cDNA	293	4e-79	89	UG-I_Contig26	>gi|47509481|gb|CN744484.1|CN744484 SAL_US025xm13r1.ab1 SAL_US N.Bentheme Nicotiana benthamiana cDNA 3, mRNA sequence	285	2e-75	UG-I_Contig26	>gi|47513594|gb|CN748597.1|CN748597 SAL_US027xk18r1.ab1 SAL_US N.Bentheme Nicotiana benthamiana cDNA 3, mRNA sequence	246	2e-63	UG-I_Contig26	>gi|60213571|gb|BP931941.1|BP931941 BP931941 full-length enriched poplar cDNA library Populus nigra cDNA clone	238	2e-61
27	UG-I_Contig27	UG-I_Contig27	>A0LQ64|PRMA_SYNFM Ribosomal protein L11 methyltransferase - Syntrophobacter fumaroxidans (strain DSM 10017 / MPOB)	290	34	0.67	37	1	301	411	251	287	UG-I_Contig27	>gb|FE669624.1|FE669624 mh2_0018_F07 Chickpea leave library Cicer arietinum cDNA clone mh2_0018_F07 5, mRNA sequence	0.11	100	UG-I_Contig27	>gb|CX531044.1|CX531044 s13dNF21A04MJ022_248227 Methyl Jasmonate-Elicited Root Cell Suspension Culture Medicago truncatula cDNA, mRNA	3e-84	84	UG-I_Contig27	>gb|FE700376.1|FE700376 Pv040A_M13R_B11.ab1 Phaseolus vulgaris cv Early gallatin Phaseolus vulgaris cDNA, mRNA sequence	9e-25	79	UG-I_Contig27	>gb|FE700376.1|FE700376 Pv040A_M13R_B11.ab1 Phaseolus vulgaris cv Early gallatin Phaseolus vulgaris cDNA, mRNA sequence	9e-25	79	UG-I_Contig27	>gnl|lis|1484992 BP051155	7e-07	94	UG-I_Contig27	>gi|115596215|gb|EG028563.1|EG028563 AH0097 Shanyou 523 Peanut Cotyledon cDNA Library Arachis hypogaea cDNA 5, mRNA	86	2e-16	81	UG-I_Contig27	>gi|72272605|gb|DT048735.1|DT048735 COT_DE_B06 Fiber and Ovule of Xu-142 Lambda Zap Express Library Gossypium hirsutum	58	1e-06	UG-I_Contig27	>gi|29664844|gb|CB661119.1|CB661119 OSJNEd03J05.r OSJNEd Oryza sativa Japonica Group cDNA clone OSJNEd03J05 3, mRNA	38	1.2	UG-I_Contig27	>gi|73887240|gb|DT489978.1|DT489978 WS02543.B21_L08 PT-MB-N-A-15 Populus trichocarpa cDNA clone WS02543_L08 3, mRNA	62	3e-08
28	UG-I_Contig28	UG-I_Contig28	>Q17RH7|TPRXL_HUMAN Putative protein TPRXL - Homo sapiens (Human)	257	55	5e-07	30	-1	640	20	53	251	UG-I_Contig28	>gb|FE671537.1|FE671537 mh1_0006_G03 Drought-stressed chickpea leave library Cicer arietinum cDNA clone mh1_0006_G03 5, mRNA sequence	0	100	UG-I_Contig28	>gb|AW560233.1|AW560233 EST315281 DSIR Medicago truncatula cDNA clone pDSIR-26D5, mRNA sequence	8e-42	82	UG-I_Contig28	>gb|BE822158.1|BE822158 GM700016B10F2 Gm-r1070 Glycine max cDNA clone Gm-r1070-6411 3, mRNA sequence	2e-32	93	UG-I_Contig28	>gb|BE822158.1|BE822158 GM700016B10F2 Gm-r1070 Glycine max cDNA clone Gm-r1070-6411 3, mRNA sequence	2e-32	93	UG-I_Contig28	>gb|AV766833| AV766833	1e-11	97	UG-I_Contig28	>gi|134037445|gb|EL966552.1|EL966552 C3_07 SC, cDNA reverse subtractive library from peanut leaves Arachis hypogaea	58	6e-08	92	UG-I_Contig28	>gi|72268857|gb|DT046910.1|DT046910 COT_CE_D09 Fiber and Ovule of Xu-142 Lambda Zap Express Library Gossypium hirsutum	54	2e-05	UG-I_Contig28	>gi|38568820|gb|CD671035.1|CD671035 OsMR456 5MT resistant rice mutant cDNA library Oryza sativa Japonica Group cDNA,	36	5.5	UG-I_Contig28	>gi|24020556|gb|BU837744.1|BU837744 T105C08 Populus apical shoot cDNA library Populus tremula x Populus tremuloides cDNA	42	0.034
29	UG-I_Contig29	UG-I_Contig29	>P32292|ARG2_PHAAU Indole-3-acetic acid-induced protein ARG2 - Phaseolus aureus (Mung bean) (Vigna radiata)	99	123	7e-28	68	1	241	534	1	96	UG-I_Contig29	>gb|FE668800.1|FE668800 mh2_0004_H06 Chickpea leave library Cicer arietinum cDNA clone mh2_0004_H06 5, mRNA sequence	8e-09	91	UG-I_Contig29	>gb|AL389449.1|AL389449 MtBC54H08F1 MtBC Medicago truncatula cDNA clone MtBC54H08 T3, mRNA sequence	6e-18	83	UG-I_Contig29	>gb|BM732746.1|BM732746 sal89c01.y1 Gm-c1063 Glycine max cDNA clone SOYBEAN CLONE ID: Gm-c1063-3170 5 similar to SW:ARG2_PHAAU P32292	1e-28	80	UG-I_Contig29	>gb|BM732746.1|BM732746 sal89c01.y1 Gm-c1063 Glycine max cDNA clone SOYBEAN CLONE ID: Gm-c1063-3170 5 similar to SW:ARG2_PHAAU P32292	1e-28	80	UG-I_Contig29	>gb|BW598389| BW598389	2e-07	92	UG-I_Contig29	>gi|108954878|gb|EC365294.1|EC365294 AhDR129 Groundnut drought stress cDNA library Arachis hypogaea cDNA similar to IAA	46	0.0002	88	UG-I_Contig29	>gi|18338576|gb|BJ170600.1|BJ170600 BJ170600 full length cDNA library, chloronemata and young gametophores	46	0.005	UG-I_Contig29	>gi|16507728|gb|BM005671.1|BM005671 CsaC30310 Saffron Corm C3 Lambda Zap Express Library Crocus sativus cDNA 3 similar to	46	0.005	UG-I_Contig29	>gi|56826804|gb|CX179380.1|CX179380 E01_45-65_09.ab1 leaf inoculated with Marssonia pathogen of Populus euramericana Populus	42	0.032
30	UG-I_Contig30	UG-I_Contig30	>P42653|1433A_VICFA 14-3-3-like protein A - Vicia faba (Broad bean)	261	490	1e-138	96	-3	1015	239	1	259	UG-I_Contig30	>gb|FE671495.1|FE671495 mh1_0006_C09 Drought-stressed chickpea leave library Cicer arietinum cDNA clone mh1_0006_C09 5, mRNA sequence	0	98	UG-I_Contig30	>gb|DY615654.1|DY615654 AC0741 NOLLY Medicago truncatula cDNA 5, mRNA sequence	0	89	UG-I_Contig30	>gb|EH221487.1|EH221487 JGI_ABWZ2254.rev ABWZ Phakopsora pachyrhizi infected soybean leaf tissue 13-15 days post inoculation with TW72-1	1e-124	82	UG-I_Contig30	>gb|EH221487.1|EH221487 JGI_ABWZ2254.rev ABWZ Phakopsora pachyrhizi infected soybean leaf tissue 13-15 days post inoculation with TW72-1	1e-124	82	UG-I_Contig30	>gnl|lis|1812363 TA75_34305 14-3-3-like protein [Pisum sativum (Garden pea)]	1e-172	83	UG-I_Contig30	>gi|115597029|gb|EG029377.1|EG029377 AH1781 Shanyou 523 Peanut Cotyledon cDNA Library Arachis hypogaea cDNA 5, mRNA	357	6e-98	81	UG-I_Contig30	>gi|19684027|gb|BM985467.1|BM985467 10_A12_T Ath Thellungiella halophila cDNA clone 10_A12_T similar to (AL161513)	216	4e-54	UG-I_Contig30	>gi|29637664|gb|CB642673.1|CB642673 OSJNEb02P13.r OSJNEb Oryza sativa Japonica Group cDNA clone OSJNEb02P13 3, mRNA	113	4e-23	UG-I_Contig30	>gi|46841564|gb|CN523195.1|CN523195 GQ015M01.B3_N11 GQ015 Populus trichocarpa x Populus deltoides cDNA clone GQ015M01_N11	252	3e-65
31	UG-I_Contig31	UG-I_Contig31	>P49689|RS30_ARATH 40S ribosomal protein S30 - Arabidopsis thaliana (Mouse-ear cress)	62	125	4e-29	96	1	85	270	1	62	UG-I_Contig31	>gb|CK148894.1|CK148894 45_C12 Suppressive subtractive hybridization library Cicer arietinum cDNA clone 45_C12 5 similar to putative valyl	0.064	100	UG-I_Contig31	>gb|AL384281.1|AL384281 MtBC21B07F1 MtBC Medicago truncatula cDNA clone MtBC21B07 T3, mRNA sequence	2e-84	92	UG-I_Contig31	>gb|AW348195.1|AW348195 GM210001A21H11 Gm-r1021 Glycine max cDNA clone Gm-r1021-358 3, mRNA sequence	2e-64	91	UG-I_Contig31	>gb|AW348195.1|AW348195 GM210001A21H11 Gm-r1021 Glycine max cDNA clone Gm-r1021-358 3, mRNA sequence	2e-64	91	UG-I_Contig31	>gnl|lis|1805944 TA9856_34305 Ribosomal protein S30 [Medicago truncatula (Barrel medic)]	9e-67	90	UG-I_Contig31	>gi|149219400|gb|ES708849.1|ES708849 C20R7_25_C06_E002.g1 USDA-Tifton Peanut Library C20R7 Arachis hypogaea cDNA	228	1e-59	90	UG-I_Contig31	>gi|5050870|gb|AI732018.1|AI732018 BNLGHi5463 Six-day Cotton fiber Gossypium hirsutum cDNA 5 similar to (AC005169)	180	7e-44	UG-I_Contig31	>gi|146771783|gb|ES490904.1|ES490904 69#6F21 Full length peanut pod cDNA library Arachis hypogaea cDNA clone #6F21 5	220	9e-56	UG-I_Contig31	>gi|24062996|gb|BU871472.1|BU871472 Q031A03 Populus flower cDNA library Populus trichocarpa cDNA 5 prime, mRNA sequence	149	1e-34
32	UG-I_Contig32	UG-I_Contig32	>Q58367|Y957_METJA Uncharacterized protein MJ0957 - Methanococcus jannaschii	350	34	1.2	21	3	180	512	210	325	UG-I_Contig32	>gb|FE672179.1|FE672179 mh1_0015_A05 Drought-stressed chickpea leave library Cicer arietinum cDNA clone mh1_0015_A05 5, mRNA sequence	0	99	UG-I_Contig32	>gb|BF003463.1|BF003463 EST431961 KV1 Medicago truncatula cDNA clone pKV1-5N20, mRNA sequence	1e-158	90	UG-I_Contig32	>gb|CF922612.1|CF922612 gmrhRww24-13-T7_C04_1_028 Soybean root hair subtracted cDNA library gmrhRww24 Glycine max cDNA, mRNA sequence	1e-141	85	UG-I_Contig32	>gb|CF922612.1|CF922612 gmrhRww24-13-T7_C04_1_028 Soybean root hair subtracted cDNA library gmrhRww24 Glycine max cDNA, mRNA sequence	1e-141	85	UG-I_Contig32	>gnl|lis|1812776 TA17_34305 Cold acclimation protein COR413-PM1 [Zea mays (Maize)]	1e-123	86	UG-I_Contig32	>gi|149226200|gb|ES715647.1|ES715647 TFR7_4_A04_E001.g1 USDA-Tifton Peanut Library TFR7 Arachis hypogaea cDNA clone	208	3e-53	82	UG-I_Contig32	>gi|84976458|gb|DW474880.1|DW474880 PJ4 Prosopis juliflora leaf cDNA library Prosopis juliflora cDNA similar to cold	70	5e-10	UG-I_Contig32	>gi|71817128|gb|DR994519.1|DR994519 Mdas9006I15.g1 Apple_EST_Mdas Malus x domestica cDNA similar to	90	5e-16	UG-I_Contig32	>gi|46842156|gb|CN523787.1|CN523787 GQ015M12.T3_H09 GQ015 Populus trichocarpa x Populus deltoides cDNA clone GQ015M12_H09	88	8e-16
33	UG-I_Contig33												UG-I_Contig33	>gb|FE668518.1|FE668518 mh2_0001_H03 Chickpea leave library Cicer arietinum cDNA clone mh2_0001_H03 5, mRNA sequence	0.43	100	UG-I_Contig33	>gb|BQ151989.1|BQ151989 NF003C05IR1F1037 Irradiated Medicago truncatula cDNA clone NF003C05IR 5, mRNA sequence	2e-05	87	UG-I_Contig33	>gb|CX547261.1|CX547261 gmrtDrNS01_06-A_M13R_B03_029.s2 Water stressed 5h segment 2 gmrtDrNS01 Glycine max cDNA 3, mRNA sequence	0.64	100	UG-I_Contig33	>gb|CX547261.1|CX547261 gmrtDrNS01_06-A_M13R_B03_029.s2 Water stressed 5h segment 2 gmrtDrNS01 Glycine max cDNA 3, mRNA sequence	0.64	100					UG-I_Contig33	>gi|30419801|gb|CD037963.1|CD037963 UTPLN024_E03 USDA-Tifton Peanut Leaf cDNA Library (UTPL) Arachis hypogaea cDNA clone	32	0.71	100	UG-I_Contig33	>gi|1215854|gb|F19892.1|F19892 ATTS5931 AC16H Arabidopsis thaliana cDNA clone TAP0418 3, mRNA sequence	34	4.2	UG-I_Contig33	>gi|117224323|gb|CT854346.1|CT854346 CT854346 Oryza sativa (indica cultivar-group) cv. Guang Lu Ai 4 Oryza sativa Indica	42	0.019	UG-I_Contig33	>gi|24071121|gb|BU879597.1|BU879597 V062B09 Populus flower cDNA library Populus trichocarpa cDNA 5 prime, mRNA sequence	32	7.1
34	UG-I_Contig34	UG-I_Contig34	>Q39458|MT1_CICAR Metallothionein-like protein 1 - Cicer arietinum (Chickpea) (Garbanzo)	75	168	2e-41	98	1	40	264	1	75	UG-I_Contig34	>gb|FE669893.1|FE669893 mh2_0021_F02 Chickpea leave library Cicer arietinum cDNA clone mh2_0021_F02 5, mRNA sequence	0	99	UG-I_Contig34	>gb|AJ847649.1|AJ847649 AJ847649 MtSTA Medicago truncatula cDNA clone MtTA05N20S6, mRNA sequence	4e-50	86	UG-I_Contig34	>gb|AW349598.1|AW349598 GM210005B12H2 Gm-r1021 Glycine max cDNA clone Gm-r1021-1899 3, mRNA sequence	1e-21	90	UG-I_Contig34	>gb|AW349598.1|AW349598 GM210005B12H2 Gm-r1021 Glycine max cDNA clone Gm-r1021-1899 3, mRNA sequence	1e-21	90	UG-I_Contig34	>gnl|lis|1812623 TA218_34305 Metallothionein-like protein class II [Fagus sylvatica (Beechnut)]	4e-18	87	UG-I_Contig34	>gi|30420553|gb|CD038715.1|CD038715 UTPPI011_B11 USDA-Tifton Peanut Immature Pod cDNA Library (UTPP) Arachis hypogaea cDNA	86	3e-16	86	UG-I_Contig34	>gi|22022228|gb|AJ489110.1|AJ489110 AJ489110 Solanum tuberosum cv. Saturna Solanum tuberosum cDNA clone S1c3, mRNA sequence	74	2e-11	UG-I_Contig34	>gi|25800262|gb|CA756223.1|CA756223 BR030038000_PLATE_A03_17_019.ab1 OA Oryza sativa Japonica Group cDNA clone	40	0.36	UG-I_Contig34	>gi|28604746|gb|CA821203.1|CA821203 RA01A01 three-week-old roots incubated in 5uM indole-3-acetic acid 24h before	60	1e-07
35	UG-I_Contig35	UG-I_Contig35	>Q6J163|5NG4_PINTA Auxin-induced protein 5NG4 - Pinus taeda (Loblolly pine)	410	157	4e-38	36	1	154	828	18	249	UG-I_Contig35	>gb|CK148827.1|CK148827 42_E4_E04 Suppressive subtractive hybridization library Cicer arietinum cDNA clone 42_E4_E04 5, mRNA sequence	0.13	100	UG-I_Contig35	>gb|AW774139.1|AW774139 EST333222 KV3 Medicago truncatula cDNA clone pKV3-21B21, mRNA sequence	1e-138	87	UG-I_Contig35	>gb|FG997888.1|FG997888 GLPA213TF JCVI-SOY1 Glycine max cDNA 5, mRNA sequence	1e-112	86	UG-I_Contig35	>gb|FG997888.1|FG997888 GLPA213TF JCVI-SOY1 Glycine max cDNA 5, mRNA sequence	1e-112	86	UG-I_Contig35	>gb|BI419330| LjNEST53f4r	4e-18	84	UG-I_Contig35	>gi|149223479|gb|ES712926.1|ES712926 TFR6_8_E03_E001.g1 USDA-Tifton Peanut Library TFR6 Arachis hypogaea cDNA clone	76	3e-13	85	UG-I_Contig35	>gi|159520112|gb|EY170279.1|EY170279 CBTI2618.b1_D08.ab1:P Triphysaria pusilla root tip normalized cDNA library	54	2e-05	UG-I_Contig35	>gi|18387297|gb|BM420495.1|BM420495 U012H10 Oryza sativa mature leaf library induced by M.grisea Oryza sativa cDNA	36	6	UG-I_Contig35	>gi|23980660|gb|BU818206.1|BU818206 UA27CPB10 Populus tremula cambium cDNA library Populus tremula cDNA 5 prime, mRNA	52	4e-05
36	UG-I_Contig36	UG-I_Contig36	>O64937|EF1A_ORYSJ Elongation factor 1-alpha - Oryza sativa subsp. japonica (Rice)	447	506	0	95	1	325	1107	187	447	UG-I_Contig36	>gb|FE671145.1|FE671145 mh1_0002_E04 Drought-stressed chickpea leave library Cicer arietinum cDNA clone mh1_0002_E04 5, mRNA sequence	0	98	UG-I_Contig36	>gb|CB893012.1|CB893012 EST645804 HOGA Medicago truncatula cDNA clone HOGA-26B15, mRNA sequence	0	91	UG-I_Contig36	>gb|FK018431.1|FK018431 GLNCZ36TF JCVI-SOY3 Glycine max cDNA 5, mRNA sequence	0	89	UG-I_Contig36	>gb|FK018431.1|FK018431 GLNCZ36TF JCVI-SOY3 Glycine max cDNA 5, mRNA sequence	0	89	UG-I_Contig36	>gnl|lis|19477 TC14038 homologue to UP|Q9LN13 (Q9LN13) T6D22.2, partial (47%)	0	88	UG-I_Contig36	>gi|115597972|gb|EG030320.1|EG030320 AH0716 Shanyou 523 Peanut Cotyledon cDNA Library Arachis hypogaea cDNA 5, mRNA	878	0	87	UG-I_Contig36	>gi|116425766|gb|EG468358.1|EG468358 AYBHC21TR pooled cDNA populations Arabidopsis thaliana cDNA, mRNA sequence	771	0	UG-I_Contig36	>gi|66922236|gb|CX109084.1|CX109084 RECm0252 A normalized whole-life-cycle cDNA library of rice Oryza sativa Indica	904	0	UG-I_Contig36	>gi|73891851|gb|DT494589.1|DT494589 WS01118.BR.1_N21 PT-P-FL-A-2 Populus trichocarpa cDNA clone WS01118_N21 5, mRNA	722	0
37	UG-I_Contig37	UG-I_Contig37	>O94581|COX12_SCHPO Cytochrome c oxidase polypeptide VIb - Schizosaccharomyces pombe (Fission yeast)	83	97	4e-20	58	2	77	271	19	83	UG-I_Contig37	>gb|FE670658.1|FE670658 mh2_0030_G07 Chickpea leave library Cicer arietinum cDNA clone mh2_0030_G07 5, mRNA sequence	1e-37	98	UG-I_Contig37	>gb|EV261612.1|EV261612 MTYEL62TF JCVI-MT1 Medicago truncatula cDNA 5, mRNA sequence	9e-78	93	UG-I_Contig37	>gb|CD392261.1|CD392261 Gm_ck11355 Soybean induced by Salicylic Acid Glycine max cDNA 3, mRNA sequence	3e-76	89	UG-I_Contig37	>gb|CD392261.1|CD392261 Gm_ck11355 Soybean induced by Salicylic Acid Glycine max cDNA 3, mRNA sequence	3e-76	89	UG-I_Contig37	>gnl|lis|1811077 TA11880_34305 AT4g28060/T13J8_170 [Arabidopsis thaliana (Mouse-ear cress)]	9e-83	90	UG-I_Contig37	>gi|116358928|gb|EG372732.1|EG372732 2U17 Peanut (Luhua14) seeds full length cDNA Library Arachis hypogaea cDNA 5, mRNA	214	3e-55	86	UG-I_Contig37	>gi|89490791|gb|DY646585.1|DY646585 PU3_plate24_E05 PU3 Prunus persica cDNA similar to hypothetical protein contains	170	9e-41	UG-I_Contig37	>gi|10852827|gb|AT003337.1|AT003337 AT003337 Magnaporthe grisea infected rice cDNA library Oryza sativa cDNA clone	80	3e-13	UG-I_Contig37	>gi|28605705|gb|CA822156.1|CA822156 R04D07 two-month-old roots from clone Beaupre Populus trichocarpa x Populus deltoides	94	7e-18
38	UG-I_Contig38	UG-I_Contig38	>P24603|OPSD_LOLFO Rhodopsin - Loligo forbesi (Northern European squid)	452	76	1e-13	58	3	30	221	380	438	UG-I_Contig38	>gb|CK149043.1|CK149043 60_E4 Suppressive subtractive hybridization library Cicer arietinum cDNA clone 60_E4 5 similar to expressed protein, mRNA	0.019	100	UG-I_Contig38	>gb|AW126309.2|AW126309 N100416e rootphos(-) Medicago truncatula cDNA clone MHRP-5F3, mRNA sequence	6e-54	87	UG-I_Contig38	>gb|CD396335.1|CD396335 Gm_ck1658 Soybean induced by Salicylic Acid Glycine max cDNA 3, mRNA sequence	1e-29	84	UG-I_Contig38	>gb|CD396335.1|CD396335 Gm_ck1658 Soybean induced by Salicylic Acid Glycine max cDNA 3, mRNA sequence	1e-29	84	UG-I_Contig38	>gnl|lis|1816670 TA2977_34305	9e-15	81	UG-I_Contig38	>gi|116358765|gb|EG372569.1|EG372569 2R74 Peanut (Luhua14) seeds full length cDNA Library Arachis hypogaea cDNA 5, mRNA	119	1e-26	87	UG-I_Contig38	>gi|5050701|gb|AI731849.1|AI731849 BNLGHi11059 Six-day Cotton fiber Gossypium hirsutum cDNA 5 similar to (AC004625) unknown	68	9e-10	UG-I_Contig38	>gi|88527649|gb|CI455826.1|CI455826 CI455826 Oryza sativa (japonica cultivar-group) library (Kikuchi S) Oryza sativa	54	1e-05	UG-I_Contig38	>gi|28606822|gb|CA823273.1|CA823273 R23C11 two-month-old roots from clone Beaupre Populus trichocarpa x Populus deltoides	62	2e-08
39	UG-I_Contig39	UG-I_Contig39	>Q9M3V8|RS6_ASPOF 40S ribosomal protein S6 - Asparagus officinalis (Garden asparagus)	251	457	1e-128	94	3	87	812	1	242	UG-I_Contig39	>gb|FE669364.1|FE669364 mh2_0015_G02 Chickpea leave library Cicer arietinum cDNA clone mh2_0015_G02 5, mRNA sequence	7e-51	85	UG-I_Contig39	>gb|DW018767.1|DW018767 EST1227728 MTY Medicago truncatula cDNA clone MTYBA69, mRNA sequence	0	91	UG-I_Contig39	>gb|EV273122.1|EV273122 GLMBR78TF JCVI-SOY2 Glycine max cDNA 5, mRNA sequence	0	88	UG-I_Contig39	>gb|EV273122.1|EV273122 GLMBR78TF JCVI-SOY2 Glycine max cDNA 5, mRNA sequence	0	88	UG-I_Contig39	>gnl|lis|1818864 TA5394_34305 Ribosomal protein S6e [Medicago truncatula (Barrel medic)]	1e-154	88	UG-I_Contig39	>gi|149213870|gb|ES703319.1|ES703319 C20R5_11_D05_E002.g1 USDA-Tifton Peanut Library C20R5 Arachis hypogaea cDNA	676	0	89	UG-I_Contig39	>gi|159609221|gb|EY136572.1|EY136572 CBTH546.b1_D17.ab1:P Triphysaria pusilla root tip normalized cDNA library	440	1e-121	UG-I_Contig39	>gi|89494615|gb|DY650409.1|DY650409 PU4_plate27_B20 PU4 Prunus persica cDNA similar to similar to (AP004380) putative	313	3e-83	UG-I_Contig39	>gi|27412426|gb|CA925496.1|CA925496 MTU7TL.P2.B04 Aspen leaf cDNA Library Populus tremuloides cDNA, mRNA sequence	371	1e-101
40	UG-I_Contig40	UG-I_Contig40	>P23901|ALDR_HORVU Aldose reductase - Hordeum vulgare (Barley)	320	139	2e-32	45	2	2	445	173	319	UG-I_Contig40	>gb|FE671851.1|FE671851 mh1_0010_H02 Drought-stressed chickpea leave library Cicer arietinum cDNA clone mh1_0010_H02 5, mRNA sequence	1e-10	100	UG-I_Contig40	>gb|BG450138.1|BG450138 NF015B07DT1F1061 Drought Medicago truncatula cDNA clone NF015B07DT 5, mRNA sequence	1e-141	87	UG-I_Contig40	>gb|FK002204.1|FK002204 GLPAQ93TR JCVI-SOY1 Glycine max cDNA 5, mRNA sequence	1e-118	86	UG-I_Contig40	>gb|FK002204.1|FK002204 GLPAQ93TR JCVI-SOY1 Glycine max cDNA 5, mRNA sequence	1e-118	86	UG-I_Contig40	>gnl|lis|1819219 TA5766_34305 Orf protein [Medicago sativa (Alfalfa)]	8e-50	81	UG-I_Contig40	>gi|108954977|gb|EC365350.1|EC365350 AhDR185 Groundnut drought stress cDNA library Arachis hypogaea cDNA similar to	115	3e-25	78	UG-I_Contig40	>gi|71919019|gb|DT040401.1|DT040401 Mdrtp1003N13.g1 Apple_EST_Mdrtp Malus x domestica x Malus sieversii cDNA similar to	74	2e-11	UG-I_Contig40	>gi|194719083|gb|FK938861.1|FK938861 SSH_023_ID_R_A4_27 Subtraction suppressive hybridization library ID Forward Malus x	62	9e-08	UG-I_Contig40	>gi|52507112|gb|CV254137.1|CV254137 WS0224.B21_C06 PTxD-ICC-A-12 Populus trichocarpa x Populus deltoides cDNA clone	64	8e-09
41	UG-I_Contig41	UG-I_Contig41	>P24095|LOXX_SOYBN Seed lipoxygenase - Glycine max (Soybean)	864	223	6e-58	77	1	1	414	727	864	UG-I_Contig41	>gb|CD051299.1|CD051299 EST0250 subtracted cDNA library of drought-stressed chickpea Cicer arietinum cDNA, mRNA sequence	7e-86	97	UG-I_Contig41	>gb|BQ165737.1|BQ165737 EST611606 KVKC Medicago truncatula cDNA clone pKVKC-11D1, mRNA sequence	1e-135	89	UG-I_Contig41	>gb|BM892462.1|BM892462 sam60f05.y1 Gm-c1069 Glycine max cDNA clone SOYBEAN CLONE ID: Gm-c1069-3730 5 similar to TR:Q43440 Q43440	6e-35	85	UG-I_Contig41	>gb|BM892462.1|BM892462 sam60f05.y1 Gm-c1069 Glycine max cDNA clone SOYBEAN CLONE ID: Gm-c1069-3730 5 similar to TR:Q43440 Q43440	6e-35	85	UG-I_Contig41	>gnl|lis|1813577 TA246_34305 Lipoxygenase [Cicer arietinum (Chickpea) (Garbanzo)]	4e-73	83	UG-I_Contig41	>gi|149220410|gb|ES709859.1|ES709859 TFR5_23_D02_E001.g1 USDA-Tifton Peanut Library TFR5 Arachis hypogaea cDNA clone	80	1e-14	84	UG-I_Contig41	>gi|16972731|gb|BM083972.1|BM083972 sd7G2 sour cherry fruit library Prunus cerasus cDNA clone PcPME3 5 similar to putative	40	0.24	UG-I_Contig41	>gi|88741221|gb|CI764729.1|CI764729 CI764729 Oryza sativa (japonica cultivar-group) root of seedling 0.1M NaCl for 3 days	38	1.1	UG-I_Contig41	>gi|23993846|gb|BU823912.1|BU823912 UB58DPA08 Populus tremula cambium cDNA library Populus tremula cDNA 5 prime, mRNA	40	0.1
42	UG-I_Contig42	UG-I_Contig42	>P31166|APT1_ARATH Adenine phosphoribosyltransferase 1 - Arabidopsis thaliana (Mouse-ear cress)	243	314	3e-85	77	1	52	669	31	241	UG-I_Contig42	>gb|FE671324.1|FE671324 mh1_0004_D09 Drought-stressed chickpea leave library Cicer arietinum cDNA clone mh1_0004_D09 5, mRNA sequence	0.15	100	UG-I_Contig42	>gb|DW016022.1|DW016022 EST1224983 MTY Medicago truncatula cDNA clone MTYAC32, mRNA sequence	0	91	UG-I_Contig42	>gb|CA784404.1|CA784404 sat98h01.y1 Gm-c1062 Glycine max cDNA clone SOYBEAN CLONE ID: Gm-c1062-6889 5 similar to SW:APT1_ARATH P31166 ADENINE	1e-148	88	UG-I_Contig42	>gb|CA784404.1|CA784404 sat98h01.y1 Gm-c1062 Glycine max cDNA clone SOYBEAN CLONE ID: Gm-c1062-6889 5 similar to SW:APT1_ARATH P31166 ADENINE	1e-148	88	UG-I_Contig42	>gnl|lis|7460 TC8046 similar to UP|Q7XJC2 (Q7XJC2) Adenine phosphoribosyltransferase (Fragment), partial (85%)	1e-147	87	UG-I_Contig42	>gi|56553054|gb|CX018178.1|CX018178 S026 Kochert Arachis hypogaea cDNA 5, mRNA sequence	34	0.98	100	UG-I_Contig42	>gi|47507660|gb|CN742663.1|CN742663 SAL_US032xm15f1.ab1 SAL_US N.Bentheme Nicotiana benthamiana cDNA 5, mRNA sequence	192	4e-47	UG-I_Contig42	>gi|8334722|gb|BE039706.1|BE039706 OC02F10 OC Oryza sativa Indica Group cDNA 5 similar to adenine	111	1e-22	UG-I_Contig42	>gi|23976233|gb|BU816275.1|BU816275 N062F07 Populus bark cDNA library Populus tremula x Populus tremuloides cDNA 5	238	3e-61
43	UG-I_Contig43	UG-I_Contig43	>P49204|RS42_ARATH 40S ribosomal protein S4-2 - Arabidopsis thaliana (Mouse-ear cress)	262	491	1e-138	91	2	2	772	6	262	UG-I_Contig43	>gb|FE672190.1|FE672190 mh1_0015_B04 Drought-stressed chickpea leave library Cicer arietinum cDNA clone mh1_0015_B04 5, mRNA sequence	0.61	100	UG-I_Contig43	>gb|CB894213.1|CB894213 EST647005 HOGA Medicago truncatula cDNA clone HOGA-30O6, mRNA sequence	0	89	UG-I_Contig43	>gb|CF806907.1|CF806907 psHB017xF11f USDA-IFAFS:Expression of Phytophthora sojae genes during infection and propagation Glycine max cDNA clone	0	89	UG-I_Contig43	>gb|CF806907.1|CF806907 psHB017xF11f USDA-IFAFS:Expression of Phytophthora sojae genes during infection and propagation Glycine max cDNA clone	0	89	UG-I_Contig43	>gnl|lis|1813759 TA615_34305 40S ribosomal S4 protein [Medicago truncatula (Barrel medic)]	0	86	UG-I_Contig43	>gi|115597839|gb|EG030187.1|EG030187 AH0596 Shanyou 523 Peanut Cotyledon cDNA Library Arachis hypogaea cDNA 5, mRNA	753	0	87	UG-I_Contig43	>gi|159720614|gb|EY131416.1|EY131416 CBTH3036.b1_H16.ab1:P Triphysaria pusilla root tip normalized cDNA library	422	1e-116	UG-I_Contig43	>gi|29657966|gb|CB654241.1|CB654241 OSJNEc06D02.f OSJNEc Oryza sativa Japonica Group cDNA clone OSJNEc06D02 5, mRNA	345	6e-93	UG-I_Contig43	>gi|73892771|gb|DT495509.1|DT495509 WS01120.BR_K22 PT-P-FL-A-2 Populus trichocarpa cDNA clone WS01120_K22 5, mRNA	529	1e-149
44	UG-I_Contig44	UG-I_Contig44	>P56336|IF5A4_SOLTU Eukaryotic translation initiation factor 5A-4 - Solanum tuberosum (Potato)	159	311	3e-84	95	-1	647	171	1	159	UG-I_Contig44	>gb|FE669645.1|FE669645 mh2_0018_H07 Chickpea leave library Cicer arietinum cDNA clone mh2_0018_H07 5, mRNA sequence	1e-140	87	UG-I_Contig44	>gb|DW017950.1|DW017950 EST1226911 MTY Medicago truncatula cDNA clone MTYB030, mRNA sequence	0	89	UG-I_Contig44	>gb|CD417564.1|CD417564 Gm_ck8329 Soybean induced by Salicylic Acid Glycine max cDNA 3, mRNA sequence	1e-167	90	UG-I_Contig44	>gb|CD417564.1|CD417564 Gm_ck8329 Soybean induced by Salicylic Acid Glycine max cDNA 3, mRNA sequence	1e-167	90	UG-I_Contig44	>gnl|lis|1805575 TA3259_34305 Eukaryotic translation initiation factor 5A isoform II [Hevea brasiliensis (Para rubber tree)]	1e-176	90	UG-I_Contig44	>gi|116488650|gb|EG529664.1|EG529664 2L8T7 Peanut (Luhua14) seeds full length cDNA Library Arachis hypogaea cDNA 3, mRNA	613	1e-175	90	UG-I_Contig44	>gi|84634702|gb|DW348312.1|DW348312 PU1_plate18_D02 PU1 Prunus persica cDNA clone PU1_plate18_D02 5 similar to	470	1e-130	UG-I_Contig44	>gi|29663428|gb|CB659703.1|CB659703 OSJNEc16O13.f OSJNEc Oryza sativa Japonica Group cDNA clone OSJNEc16O13 5, mRNA	359	3e-97	UG-I_Contig44	>gi|73938300|gb|DT521610.1|DT521610 WS02034.B21_M03 PTxN-IB-N-A-11 Populus trichocarpa x Populus nigra cDNA clone	381	1e-104
45	UG-I_Contig45												UG-I_Contig45	>gb|CD051302.1|CD051302 EST0523 subtracted cDNA library of drought-stressed chickpea Cicer arietinum cDNA, mRNA sequence	3e-63	100	UG-I_Contig45	>gb|BE248167.2|BE248167 NF002C06DT1F1038 Drought Medicago truncatula cDNA clone NF002C06DT 5, mRNA sequence	0.013	100	UG-I_Contig45	>gb|FK602975.1|FK602975 454GmaGlobSeed337607 Soybean Seeds Containing Globular-Stage Embryos Glycine max cDNA, mRNA sequence	0.007	93	UG-I_Contig45	>gb|FK602975.1|FK602975 454GmaGlobSeed337607 Soybean Seeds Containing Globular-Stage Embryos Glycine max cDNA, mRNA sequence	0.007	93	UG-I_Contig45	>gnl|lis|1804536 TA3771_34305 Putative casein kinase II catalytic (Alpha) subunit [Arabidopsis thaliana (Mouse-ear cress)]	1.8	95	UG-I_Contig45	>gi|116489554|gb|EG530518.1|EG530518 K12T7 Peanut (Luhua14) seeds full length cDNA Library Arachis hypogaea cDNA 3, mRNA	34	0.51	100	UG-I_Contig45	>gi|48979904|gb|BP564138.1|BP564138 BP564138 RAFL14 Arabidopsis thaliana cDNA clone RAFL14-06-E03 3, mRNA sequence	38	0.76	UG-I_Contig45	>gi|66922671|gb|CX109519.1|CX109519 BI157C15 A normalized whole-life-cycle cDNA library of rice Oryza sativa	36	3.4	UG-I_Contig45	>gi|73888663|gb|DT491401.1|DT491401 WS02547.C21_K01 PT-MB-N-A-15 Populus trichocarpa cDNA clone WS02547_K01 3, mRNA	38	0.32
46	UG-I_Contig46	UG-I_Contig46	>Q66HT8|ARHL2_DANRE Poly(ADP-ribose) glycohydrolase ARH3 - Danio rerio (Zebrafish) (Brachydanio rerio)	359	33	0.96	43	-3	96	13	236	267	UG-I_Contig46	>gb|EH059246.1|EH059246 CPAf06.z.esd subtracted cDNA library of drought stressed chickpea Cicer arietinum cDNA, mRNA sequence	0.34	100	UG-I_Contig46	>gb|DY616884.1|DY616884 AC2515 NOLLY Medicago truncatula cDNA 5, mRNA sequence	0.23	100	UG-I_Contig46	>gb|BU090521.1|BU090521 su05g07.y1 Gm-c1066 Glycine max cDNA clone GENOME SYSTEMS CLONE ID: Gm-c1066-710 5, mRNA sequence	7e-22	83	UG-I_Contig46	>gb|BU090521.1|BU090521 su05g07.y1 Gm-c1066 Glycine max cDNA clone GENOME SYSTEMS CLONE ID: Gm-c1066-710 5, mRNA sequence	7e-22	83	UG-I_Contig46	>gnl|lis|1822266 TA14366_34305 HSF/ETS, DNA-binding [Medicago truncatula (Barrel medic)]	8.2	100	UG-I_Contig46	>gi|115596393|gb|EG028741.1|EG028741 AH1204 Shanyou 523 Peanut Cotyledon cDNA Library Arachis hypogaea cDNA 5, mRNA	105	2e-22	82	UG-I_Contig46	>gi|30319688|gb|CD002950.1|CD002950 EST1008 Normalized cDNA library from ripening tomato pericarp Solanum lycopersicum cDNA	44	0.014	UG-I_Contig46	>gi|78226673|gb|DV566678.1|DV566678 Pf_IL_226F06_TriplEx-5LD Flounder IL Induced Liver library Platichthys flesus	40	0.25	UG-I_Contig46	>gi|73887199|gb|DT489937.1|DT489937 WS02543.B21_J14 PT-MB-N-A-15 Populus trichocarpa cDNA clone WS02543_J14 3, mRNA	36	1.4
47	UG-I_Contig47	UG-I_Contig47	>Q39967|ALL5_HEVBR Major latex allergen Hev b 5 - Hevea brasiliensis (Para rubber tree)	151	81	7e-15	42	1	97	594	1	150	UG-I_Contig47	>gb|FE673215.1|FE673215 mh1_0033_B06 Drought-stressed chickpea leave library Cicer arietinum cDNA clone mh1_0033_B06 5, mRNA sequence	0	99	UG-I_Contig47	>gb|AW256475.1|AW256475 EST304612 KV2 Medicago truncatula cDNA clone KV2-4D24, mRNA sequence	5e-53	84	UG-I_Contig47	>gb|CD409100.1|CD409100 Gm_ck35939 Soybean induced by Salicylic Acid Glycine max cDNA 3, mRNA sequence	1e-18	92	UG-I_Contig47	>gb|CD409100.1|CD409100 Gm_ck35939 Soybean induced by Salicylic Acid Glycine max cDNA 3, mRNA sequence	1e-18	92	UG-I_Contig47	>gnl|lis|1657925 AB162705 Lotus corniculatus var. japonicus LjGluRP1 mRNA for glutamate-rich protein, complete cds.	1e-28	91	UG-I_Contig47	>gi|110814418|gb|EE127537.1|EE127537 N94 Peanut (Luhua14) seeds full length cDNA Library Arachis hypogaea cDNA 5, mRNA	68	8e-11	95	UG-I_Contig47	>gi|15285848|gb|BI469739.1|BI469739 sah63g06.y1 Gm-c1049 Glycine max cDNA clone GENOME SYSTEMS CLONE ID: Gm-c1049-3012 5	46	0.007	UG-I_Contig47	>gi|29631138|gb|CB636147.1|CB636147 OSJNEa01E23.f OSJNEa Oryza sativa Japonica Group cDNA clone OSJNEa01E23 5, mRNA	42	0.12	UG-I_Contig47	>gi|52528928|gb|CV275953.1|CV275953 WS0178.B21.1_C18 PTxD-NR-A-8 Populus trichocarpa x Populus deltoides cDNA clone	50	0.0002
48	UG-I_Contig48	UG-I_Contig48	>O26373|Y273_METTH UPF0098 protein MTH_273 - Methanobacterium thermoautotrophicum	151	110	8e-24	40	3	75	551	3	148	UG-I_Contig48	>gb|FE671033.1|FE671033 mh1_0001_C07 Drought-stressed chickpea leave library Cicer arietinum cDNA clone mh1_0001_C07 5, mRNA sequence	0	99	UG-I_Contig48	>gb|BG455022.1|BG455022 NF113D12LF1F1095 Developing leaf Medicago truncatula cDNA clone NF113D12LF 5, mRNA sequence	1e-108	85	UG-I_Contig48	>gb|AW348412.1|AW348412 GM210002A13H12 Gm-r1021 Glycine max cDNA clone Gm-r1021-743 3, mRNA sequence	7e-10	82	UG-I_Contig48	>gb|AW348412.1|AW348412 GM210002A13H12 Gm-r1021 Glycine max cDNA clone Gm-r1021-743 3, mRNA sequence	7e-10	82	UG-I_Contig48	>gb|BP051859| BP051859	0.17	92	UG-I_Contig48	>gi|116360300|gb|EG374105.1|EG374105 2L76 Peanut (Luhua14) seeds full length cDNA Library Arachis hypogaea cDNA 3, mRNA	157	7e-38	86	UG-I_Contig48	>gi|116391695|gb|EG434287.1|EG434287 AYAQU75TR pooled cDNA populations Arabidopsis thaliana cDNA, mRNA sequence	46	0.005	UG-I_Contig48	>gi|55408940|gb|CV721316.1|CV721316 YBH--03-K17.b1 Rice before heading yeast two hybrid lambda phage cDNA library (YBH)	38	1.2	UG-I_Contig48	>gi|24007461|gb|BU830359.1|BU830359 T007C12 Populus apical shoot cDNA library Populus tremula x Populus tremuloides cDNA	36	1.8
49	UG-I_Contig49	UG-I_Contig49	>P50906|TCTP_PEA Translationally-controlled tumor protein homolog - Pisum sativum (Garden pea)	167	294	3e-79	85	-3	693	193	1	167	UG-I_Contig49	>gb|FE672454.1|FE672454 mh1_0017_H10 Drought-stressed chickpea leave library Cicer arietinum cDNA clone mh1_0017_H10 5, mRNA sequence	0	100	UG-I_Contig49	>gb|BF003392.1|BF003392 EST431890 KV1 Medicago truncatula cDNA clone pKV1-5B4, mRNA sequence	1e-180	88	UG-I_Contig49	>gb|AI941266.1|AI941266 sb86g02.y1 Gm-c1010 Glycine max cDNA clone GENOME SYSTEMS CLONE ID: Gm-c1010-1899 5 similar to SW:TCTP_MEDSA P28014	1e-114	86	UG-I_Contig49	>gb|AI941266.1|AI941266 sb86g02.y1 Gm-c1010 Glycine max cDNA clone GENOME SYSTEMS CLONE ID: Gm-c1010-1899 5 similar to SW:TCTP_MEDSA P28014	1e-114	86	UG-I_Contig49	>gnl|lis|1813171 TA66_34305 Translationally controlled tumor protein-like protein [Lycopersicon esculentum (Tomato)]	1e-121	86	UG-I_Contig49	>gi|110810640|gb|EE123572.1|EE123572 YY1 Peanut (Luhua14) seeds full length cDNA Library Arachis hypogaea cDNA 5 similar to	206	1e-52	85	UG-I_Contig49	>gi|186886823|gb|FG122373.1|FG122373 3460-84-B02 Oenothera strain hookeri de Vries leaf library Oenothera elata subsp.	222	4e-56	UG-I_Contig49	>dbj|BAA02151.1| 21kd polypeptide [Oryza sativa (japonica cultivar-group)], mRNA sequence	212	4e-53	UG-I_Contig49	>gi|161922352|gb|DB882765.1|DB882765 DB882765 full-length enriched poplar cDNA library, mixture of leaf, bud, stem, root	307	4e-82
50	UG-I_Contig50	UG-I_Contig50	>P38414|LOX1_LENCU Lipoxygenase - Lens culinaris (Lentil)	866	575	1e-163	89	1	1	921	560	866	UG-I_Contig50	>gb|CD051299.1|CD051299 EST0250 subtracted cDNA library of drought-stressed chickpea Cicer arietinum cDNA, mRNA sequence	4e-80	88	UG-I_Contig50	>gb|AW775742.1|AW775742 EST334807 DSIL Medicago truncatula cDNA clone pDSIL-3C15, mRNA sequence	0	90	UG-I_Contig50	>gb|FK010840.1|FK010840 GLQAC04TF JCVI-SOY2 Glycine max cDNA 5, mRNA sequence	1e-138	86	UG-I_Contig50	>gb|FK010840.1|FK010840 GLQAC04TF JCVI-SOY2 Glycine max cDNA 5, mRNA sequence	1e-138	86	UG-I_Contig50	>gnl|lis|1811969 TA538_34305 Lipoxygenase [Medicago truncatula (Barrel medic)]	1e-115	84	UG-I_Contig50	>gi|115598305|gb|EG030653.1|EG030653 AH1017 Shanyou 523 Peanut Cotyledon cDNA Library Arachis hypogaea cDNA 5, mRNA	355	3e-97	82	UG-I_Contig50	>gi|86060075|gb|DR355832.1|DR355832 12824654 CERES-AN65 Arabidopsis thaliana cDNA clone 1360416 5, mRNA sequence	52	0.0002	UG-I_Contig50	>gi|16574126|gb|BI801422.1|BI801422 H049B07 Endosperm library from Oryza sativa (10 days after anthesis) Oryza sativa cDNA	40	0.67	UG-I_Contig50	>gi|52495723|gb|CV242748.1|CV242748 WS02515.B21_O20 PT-MB-N-A-15 Populus trichocarpa cDNA clone WS02515_O20 3, mRNA	70	3e-10
51	UG-I_Contig51	UG-I_Contig51	>Q12140|BSC1_YEAST Bypass of stop codon protein 1 - Saccharomyces cerevisiae (Bakers yeast)	328	59	2e-08	35	2	251	577	162	268	UG-I_Contig51	>gb|FE670297.1|FE670297 mh2_0026_D07 Chickpea leave library Cicer arietinum cDNA clone mh2_0026_D07 5, mRNA sequence	0.097	100	UG-I_Contig51	>gb|AL375703.1|AL375703 MtBB16D12F1 MtBB Medicago truncatula cDNA clone MtBB16D12 T3, mRNA sequence	7e-05	82	UG-I_Contig51	>gb|BI943612.1|BI943612 sr15d08.y1 Gm-c1050 Glycine max cDNA clone GENOME SYSTEMS CLONE ID: Gm-c1050-424 5 similar to SW:PSAD_LYCES P12372	0.038	93	UG-I_Contig51	>gb|BI943612.1|BI943612 sr15d08.y1 Gm-c1050 Glycine max cDNA clone GENOME SYSTEMS CLONE ID: Gm-c1050-424 5 similar to SW:PSAD_LYCES P12372	0.038	93	UG-I_Contig51	>gnl|lis|1658023 AF000402 Lotus japonicus Nlj21 (LjNOD21) mRNA, complete cds.	0.15	95	UG-I_Contig51	>gi|149222190|gb|ES711637.1|ES711637 TFR5_61_F01_E001.g1 USDA-Tifton Peanut Library TFR5 Arachis hypogaea cDNA clone	44	0.0007	96	UG-I_Contig51	>gi|71923968|gb|DT042655.1|DT042655 Mdrtp1010E10.g1 Apple_EST_Mdrtp Malus x domestica x Malus sieversii cDNA similar to	42	0.062	UG-I_Contig51	>gi|88845040|gb|CI083965.1|CI083965 CI083965 Oryza sativa (japonica cultivar-group) ABA: Abscic Acid treated callus Oryza	42	0.07	UG-I_Contig51	>gi|52512334|gb|CV259359.1|CV259359 WS02011.B21_C11 PTxN-IB-N-A-11 Populus trichocarpa x Populus nigra cDNA clone	44	0.007
52	UG-I_Contig52	UG-I_Contig52	>P53987|MOT1_RAT Monocarboxylate transporter 1 - Rattus norvegicus (Rat)	494	34	0.66	38	1	4	189	278	336	UG-I_Contig52	>gb|FE671115.1|FE671115 mh1_0002_B09 Drought-stressed chickpea leave library Cicer arietinum cDNA clone mh1_0002_B09 5, mRNA sequence	0	98	UG-I_Contig52	>gb|AW125921.2|AW125921 N100116e rootphos(-) Medicago truncatula cDNA clone MHRP-2B10, mRNA sequence	1e-55	84	UG-I_Contig52	>gb|CD403414.1|CD403414 Gm_ck26175 Soybean induced by Salicylic Acid Glycine max cDNA 3, mRNA sequence	2e-74	87	UG-I_Contig52	>gb|CD403414.1|CD403414 Gm_ck26175 Soybean induced by Salicylic Acid Glycine max cDNA 3, mRNA sequence	2e-74	87	UG-I_Contig52	>gnl|lis|1809981 TA11458_34305 B12D-like protein [Beta vulgaris (Sugar beet)]	5e-26	85	UG-I_Contig52	>gi|115596294|gb|EG028642.1|EG028642 AH1115 Shanyou 523 Peanut Cotyledon cDNA Library Arachis hypogaea cDNA 5, mRNA	50	1e-05	88	UG-I_Contig52	>gi|159717850|gb|EY128889.1|EY128889 CBTH1768.b1_O10.ab1:P Triphysaria pusilla root tip normalized cDNA library	64	2e-08	UG-I_Contig52	>gi|33813146|gb|CF332463.1|CF332463 NACL--08-P16.b1 Rice callus plasmid cDNA library (NACL) Oryza sativa Japonica Group	38	1.1	UG-I_Contig52	>gi|52515888|gb|CV262913.1|CV262913 WS0202.B21_N13 PTxN-IB-N-A-11 Populus trichocarpa x Populus nigra cDNA clone	111	3e-23
53	UG-I_Contig53	UG-I_Contig53	>Q9XEX2|PRX2B_ARATH Peroxiredoxin-2B - Arabidopsis thaliana (Mouse-ear cress)	162	261	3e-69	75	-1	617	132	1	162	UG-I_Contig53	>gb|EH058899.1|EH058899 CPA04f09.y.esd subtracted cDNA library of drought stressed chickpea Cicer arietinum cDNA, mRNA sequence	1e-137	99	UG-I_Contig53	>gb|AW980703.1|AW980703 EST391856 GVN Medicago truncatula cDNA clone pGVN-55P5, mRNA sequence	1e-151	88	UG-I_Contig53	>gb|AW349482.1|AW349482 GM210007A20G5 Gm-r1021 Glycine max cDNA clone Gm-r1021-2602 3, mRNA sequence	1e-106	85	UG-I_Contig53	>gb|AW349482.1|AW349482 GM210007A20G5 Gm-r1021 Glycine max cDNA clone Gm-r1021-2602 3, mRNA sequence	1e-106	85	UG-I_Contig53	>gnl|lis|1817245 TA2428_34305 Thioredoxin fold [Medicago truncatula (Barrel medic)]	1e-112	85	UG-I_Contig53	>gi|30420299|gb|CD038461.1|CD038461 UTPPI007_F12 USDA-Tifton Peanut Immature Pod cDNA Library (UTPP) Arachis hypogaea cDNA	297	3e-80	84	UG-I_Contig53	>gi|84646002|gb|DW359456.1|DW359456 PJ176 Prosopis juliflora leaf cDNA library Prosopis juliflora cDNA similar to TPX1;	184	8e-45	UG-I_Contig53	>gi|14642209|gb|BI176398.1|BI176398 EST521188 P. infestans-challenged potato leaf, compatible reaction	98	2e-18	UG-I_Contig53	>gi|57894186|gb|CX659357.1|CX659357 PO01029F12 Poplar SC cDNA library Populus alba x Populus tremula var. glandulosa	194	3e-48
54	UG-I_Contig54	UG-I_Contig54	>O82711|PIP22_PEA Kunitz-type trypsin inhibitor-like 2 protein precursor - Pisum sativum (Garden pea)	217	350	7e-96	79	3	54	677	8	217	UG-I_Contig54	>gb|FE672093.1|FE672093 mh1_0014_A09 Drought-stressed chickpea leave library Cicer arietinum cDNA clone mh1_0014_A09 5, mRNA sequence	0.045	100	UG-I_Contig54	>gb|AL371334.1|AL371334 MtBA43E04F1 MtBA Medicago truncatula cDNA clone MtBA43E04 T3, mRNA sequence	1e-87	84	UG-I_Contig54	>gb|AW308794.1|AW308794 sf72a06.y1 Gm-c1013 Glycine max cDNA clone GENOME SYSTEMS CLONE ID: Gm-c1013-5099 5 similar to TR:O82711 O82711	2e-08	79	UG-I_Contig54	>gb|AW308794.1|AW308794 sf72a06.y1 Gm-c1013 Glycine max cDNA clone GENOME SYSTEMS CLONE ID: Gm-c1013-5099 5 similar to TR:O82711 O82711	2e-08	79	UG-I_Contig54	>gnl|lis|1801924 TA1934_34305 Trypsin inhibitor [Glycine max (Soybean)]	5e-18	84	UG-I_Contig54	>gi|115596289|gb|EG028637.1|EG028637 AH1111 Shanyou 523 Peanut Cotyledon cDNA Library Arachis hypogaea cDNA 5, mRNA	86	4e-16	92	UG-I_Contig54	>gi|49293987|gb|BP642517.1|BP642517 BP642517 RAFL19 Arabidopsis thaliana cDNA clone RAFL19-58-N15 3, mRNA sequence	40	0.45	UG-I_Contig54	>gi|13420769|gb|AU174859.1|AU174859 AU174859 Rice cDNA from leaf Oryza sativa Japonica Group cDNA clone F10474, mRNA	38	2	UG-I_Contig54	>gi|158695114|gb|EX804480.1|EX804480 CAPI3142.fwd CAPI Laccaria bicolor Mycelium interacted with signals from poplar	40	0.19
55	UG-I_Contig55	UG-I_Contig55	>Q9Z0G2|SRPK3_MOUSE Serine/threonine-protein kinase SRPK3 - Mus musculus (Mouse)	565	59	1e-08	46	3	3	158	513	564	UG-I_Contig55	>gb|FE669595.1|FE669595 mh2_0018_C12 Chickpea leave library Cicer arietinum cDNA clone mh2_0018_C12 5, mRNA sequence	6e-06	96	UG-I_Contig55	>gb|BG582537.1|BG582537 EST484282 GVN Medicago truncatula cDNA clone pGVN-70A5 5 end, mRNA sequence	4e-21	80	UG-I_Contig55	>gb|BQ628762.1|BQ628762 sao70d03.y1 Gm-c1073 Glycine max cDNA clone SOYBEAN CLONE ID: Gm-c1073-4398 5 similar to TR:Q9SHL5 Q9SHL5	5e-66	88	UG-I_Contig55	>gb|BQ628762.1|BQ628762 sao70d03.y1 Gm-c1073 Glycine max cDNA clone SOYBEAN CLONE ID: Gm-c1073-4398 5 similar to TR:Q9SHL5 Q9SHL5	5e-66	88	UG-I_Contig55	>gnl|lis|1814786 TA13232_34305 Hypothetical protein At2g17530 [Arabidopsis thaliana (Mouse-ear cress)]	3e-36	86	UG-I_Contig55	>gi|149644472|gb|ES752867.1|ES752867 C20L_19_A09_E002.g1 USDA-Tifton Peanut Library C20L Arachis hypogaea cDNA clone	36	0.14	100	UG-I_Contig55	>gi|89477902|gb|DY633696.1|DY633696 PU1_plate19_P21 PU1 Prunus persica cDNA similar to weakly similar to protein kinase	52	6e-05	UG-I_Contig55	>gi|89479928|gb|DY635722.1|DY635722 PU1_plate60_N13 PU1 Prunus persica cDNA similar to weakly similar to SRPK4 [Oryza	44	0.015	UG-I_Contig55	>gi|60700337|gb|DN490305.1|DN490305 UK114TC04.3pR Populus apical shoot cDNA library Populus tremula x Populus tremuloides	44	0.006
56	UG-I_Contig56	UG-I_Contig56	>P85084|CHIT_CARPA Endochitinase - Carica papaya (Papaya)	243	192	2e-48	40	1	241	969	11	242	UG-I_Contig56	>gb|FE671428.1|FE671428 mh1_0005_F01 Drought-stressed chickpea leave library Cicer arietinum cDNA clone mh1_0005_F01 5, mRNA sequence	0	98	UG-I_Contig56	>gb|EV256537.1|EV256537 MTYCY09TF JCVI-MT1 Medicago truncatula cDNA 5, mRNA sequence	0	88	UG-I_Contig56	>gb|CX703515.1|CX703515 gmrtDrNS01_17-B_M13R_E10_072.s3 Water stressed 48h segment 1 gmrtDrNS01 Glycine max cDNA 3, mRNA sequence	1e-142	85	UG-I_Contig56	>gb|CX703515.1|CX703515 gmrtDrNS01_17-B_M13R_E10_072.s3 Water stressed 48h segment 1 gmrtDrNS01 Glycine max cDNA 3, mRNA sequence	1e-142	85	UG-I_Contig56	>gnl|lis|1813814 TA932_34305 Class1 chitinase [Pisum sativum (Garden pea)]	1e-171	84	UG-I_Contig56	>gi|30419732|gb|CD037894.1|CD037894 UTPLN023_B06 USDA-Tifton Peanut Leaf cDNA Library (UTPL) Arachis hypogaea cDNA clone	323	1e-87	82	UG-I_Contig56	>gb|AAF29391.1|AC009999_11 Contains similarity to a basic endochitinase from Arabidopis thaliana gb|A, mRNA	180	2e-43	UG-I_Contig56	>gi|29656339|gb|CB652614.1|CB652614 OSJNEc02N02.r OSJNEc Oryza sativa Japonica Group cDNA clone OSJNEc02N02 3, mRNA	54	4e-05	UG-I_Contig56	>gi|73938372|gb|DT521682.1|DT521682 WS02034.B21_P04 PTxN-IB-N-A-11 Populus trichocarpa x Populus nigra cDNA clone	204	7e-51
57	UG-I_Contig57	UG-I_Contig57	>Q9LW96|INO1_TOBAC Inositol-3-phosphate synthase - Nicotiana tabacum (Common tobacco)	510	359	8e-99	94	-1	689	120	321	510	UG-I_Contig57	>gb|FE673241.1|FE673241 mh1_0033_D09 Drought-stressed chickpea leave library Cicer arietinum cDNA clone mh1_0033_D09 5, mRNA sequence	0	99	UG-I_Contig57	>gb|BE249158.1|BE249158 NF038F03DT1F1028 Drought Medicago truncatula cDNA clone NF038F03DT 5, mRNA sequence	0	90	UG-I_Contig57	>gb|FG987883.1|FG987883 GLLCB22TF JCVI-SOY1 Glycine max cDNA 5, mRNA sequence	1e-159	87	UG-I_Contig57	>gb|FG987883.1|FG987883 GLLCB22TF JCVI-SOY1 Glycine max cDNA 5, mRNA sequence	1e-159	87	UG-I_Contig57	>gnl|lis|1802260 TA1170_34305 Myo-inositol-1-phosphate synthase [Glycine max (Soybean)]	1e-178	88	UG-I_Contig57	>gi|149644969|gb|ES753364.1|ES753364 C20L_27_A08_E002.g1 USDA-Tifton Peanut Library C20L Arachis hypogaea cDNA clone	505	1e-143	86	UG-I_Contig57	>gi|159783009|gb|EY152989.1|EY152989 CBTN4622.g1_K03.ab1:P Triphysaria pusilla root tip normalized cDNA library	240	2e-61	UG-I_Contig57	>gi|2797955|gb|AA751249.1|AA751249 ISSU0060 Rice Immature Seed Lambda ZAPII cDNA Library Oryza sativa Indica Group cDNA	228	7e-58	UG-I_Contig57	>gi|73873831|gb|DT476569.1|DT476569 WS01230.B21_A24 PT-GT-FL-A-3 Populus trichocarpa cDNA clone WS01230_A24 3, mRNA	434	1e-120
58	UG-I_Contig58	UG-I_Contig58	>Q43636|TRXH_RICCO Thioredoxin H-type - Ricinus communis (Castor bean)	118	195	2e-49	81	-2	553	218	1	112	UG-I_Contig58	>gb|FE668662.1|FE668662 mh2_0003_D08 Chickpea leave library Cicer arietinum cDNA clone mh2_0003_D08 5, mRNA sequence	0	98	UG-I_Contig58	>gb|AW329764.2|AW329764 N201033e rootphos(-) Medicago truncatula cDNA clone MHRP-23H2, mRNA sequence	1e-106	89	UG-I_Contig58	>gb|AW349345.1|AW349345 GM210007A20B10 Gm-r1021 Glycine max cDNA clone Gm-r1021-2372 3, mRNA sequence	3e-74	87	UG-I_Contig58	>gb|AW349345.1|AW349345 GM210007A20B10 Gm-r1021 Glycine max cDNA clone Gm-r1021-2372 3, mRNA sequence	3e-74	87	UG-I_Contig58	>gnl|lis|1802461 TA1346_34305 Thioredoxin h [Medicago sativa (Alfalfa)]	7e-41	83	UG-I_Contig58	>gi|116489386|gb|EG530350.1|EG530350 2D1T7 Peanut (Luhua14) seeds full length cDNA Library Arachis hypogaea cDNA 3, mRNA	98	6e-20	80	UG-I_Contig58	>gi|40447967|gb|BU669835.1|BU669835 MC01050E07 MC01 Sesamum indicum cDNA, mRNA sequence	62	7e-08	UG-I_Contig58	>gi|702841|gb|D49132.1|D49132 RICS15819A Rice green shoot Oryza sativa Japonica Group cDNA, mRNA sequence	54	2e-05	UG-I_Contig58	>gi|18017704|gb|BI136756.1|BI136756 F073P30Y Populus flower cDNA library Populus trichocarpa cDNA, mRNA sequence	100	1e-19
59	UG-I_Contig59	UG-I_Contig59	>P28726|V1A_PSVJ Protein 1A [Includes: Helicase; Methyltransferase] - Peanut stunt virus (strain J) (PSV)	1005	32	1.4	41	-3	326	210	416	454	UG-I_Contig59	>gb|FE669969.1|FE669969 mh2_0022_E01 Chickpea leave library Cicer arietinum cDNA clone mh2_0022_E01 5, mRNA sequence	0	99	UG-I_Contig59	>gb|AW776159.1|AW776159 EST335224 DSIL Medicago truncatula cDNA clone pDSIL-6B23, mRNA sequence	7e-48	90	UG-I_Contig59	>gb|BE821376.1|BE821376 GM700024B10A12 Gm-r1070 Glycine max cDNA clone Gm-r1070-3503 3, mRNA sequence	3e-24	85	UG-I_Contig59	>gb|BE821376.1|BE821376 GM700024B10A12 Gm-r1070 Glycine max cDNA clone Gm-r1070-3503 3, mRNA sequence	3e-24	85	UG-I_Contig59	>gnl|lis|1800015 TA4260_34305	3e-27	85	UG-I_Contig59	>gi|115597456|gb|EG029804.1|EG029804 AH2170 Shanyou 523 Peanut Cotyledon cDNA Library Arachis hypogaea cDNA 5, mRNA	66	2e-10	87	UG-I_Contig59	>gi|30319409|gb|CD002671.1|CD002671 EST0718 Normalized cDNA library from ripening tomato pericarp Solanum lycopersicum cDNA	68	1e-09	UG-I_Contig59	>gi|47507576|gb|CN742579.1|CN742579 SAL_US030xk02r1.ab1 SAL_US N.Bentheme Nicotiana benthamiana cDNA 3, mRNA sequence	60	3e-07	UG-I_Contig59	>gi|57889329|gb|CX654500.1|CX654500 PO02010D01 Poplar SC cDNA library Populus alba x Populus tremula var. glandulosa	44	0.006
60	UG-I_Contig60	UG-I_Contig60	>Q8LG89|BABL_ARATH Putative basic blue protein precursor - Arabidopsis thaliana (Mouse-ear cress)	129	144	4e-34	53	-1	774	400	1	128	UG-I_Contig60	>gb|FE670152.1|FE670152 mh2_0024_F10 Chickpea leave library Cicer arietinum cDNA clone mh2_0024_F10 5, mRNA sequence	0.0006	100	UG-I_Contig60	>gb|EY475298.1|EY475298 METAE79TF JCVI-MT3 Medicago truncatula cDNA 5, mRNA sequence	1e-93	86	UG-I_Contig60	>gb|AW348731.1|AW348731 GM210003A22B2 Gm-r1021 Glycine max cDNA clone Gm-r1021-820 3, mRNA sequence	7e-60	83	UG-I_Contig60	>gb|AW348731.1|AW348731 GM210003A22B2 Gm-r1021 Glycine max cDNA clone Gm-r1021-820 3, mRNA sequence	7e-60	83	UG-I_Contig60	>gnl|lis|1818534 TA5836_34305 Basic blue copper protein [Cicer arietinum (Chickpea) (Garbanzo)]	6e-51	83	UG-I_Contig60	>gi|110814374|gb|EE127467.1|EE127467 1N69 Peanut (Luhua14) seeds full length cDNA Library Arachis hypogaea cDNA 5	165	4e-40	82	UG-I_Contig60	>gi|21557073|gb|BQ607744.1|BQ607744 BRY_3639 wheat EST endosperm library Triticum aestivum cDNA 5, mRNA sequence	42	0.089	UG-I_Contig60	>gi|66920956|gb|CX107804.1|CX107804 BI146A16 A normalized whole-life-cycle cDNA library of rice Oryza sativa	46	0.006	UG-I_Contig60	>gi|24000495|gb|BU827103.1|BU827103 UK128TE04 Populus apical shoot cDNA library Populus tremula x Populus tremuloides cDNA	50	0.0002
61	UG-I_Contig61	UG-I_Contig61	>Q96F63|CCD97_HUMAN Coiled-coil domain-containing protein 97 - Homo sapiens (Human)	343	67	2e-10	29	2	122	823	81	294	UG-I_Contig61	>gb|FE671907.1|FE671907 mh1_0011_E09 Drought-stressed chickpea leave library Cicer arietinum cDNA clone mh1_0011_E09 5, mRNA sequence	0	99	UG-I_Contig61	>gb|CB891878.1|CB891878 EST648847 KV3 Medicago truncatula cDNA clone KV3-52M24, mRNA sequence	4e-38	82	UG-I_Contig61	>gb|FK300933.1|FK300933 454GmaGlobSeed35565 Soybean Seeds Containing Globular-Stage Embryos Glycine max cDNA, mRNA sequence	7e-23	92	UG-I_Contig61	>gb|FK300933.1|FK300933 454GmaGlobSeed35565 Soybean Seeds Containing Globular-Stage Embryos Glycine max cDNA, mRNA sequence	7e-23	92	UG-I_Contig61	>gb|AV766929| AV766929	1e-24	94	UG-I_Contig61	>gi|146771859|gb|ES490980.1|ES490980 41#5F6 Full length peanut pod cDNA library Arachis hypogaea cDNA clone #5F6 5 similar	52	4e-06	92	UG-I_Contig61	>gi|58800193|gb|BP779414.1|BP779414 BP779414 RAFL7 Arabidopsis thaliana cDNA clone RAFL07-67-P18 3, mRNA sequence	64	3e-08	UG-I_Contig61	>gi|40489517|gb|BX899504.1|BX899504 BX899504 Oryza sativa library (Han B) Oryza sativa cDNA clone y654h06p3, mRNA sequence	36	6.4	UG-I_Contig61	>gi|50064124|gb|AJ772449.1|AJ772449 AJ772449 Populus euphratica shoot in vitro plantlet Israel Populus euphratica cDNA	46	0.003
62	UG-I_Contig62	UG-I_Contig62	>Q6BK66|CCS1_DEBHA Superoxide dismutase 1 copper chaperone - Debaryomyces hansenii (Yeast) (Torulaspora hansenii)	250	50	7e-06	36	-3	619	449	7	63	UG-I_Contig62	>gb|FE671342.1|FE671342 mh1_0004_F06 Drought-stressed chickpea leave library Cicer arietinum cDNA clone mh1_0004_F06 5, mRNA sequence	1e-13	85	UG-I_Contig62	>gb|AW299056.1|AW299056 EST305730 KV2 Medicago truncatula cDNA clone KV2-11O10, mRNA sequence	1e-62	86	UG-I_Contig62	>gb|BE823397.1|BE823397 GM700019B20A5 Gm-r1070 Glycine max cDNA clone Gm-r1070-7330 3, mRNA sequence	1e-36	87	UG-I_Contig62	>gb|BE823397.1|BE823397 GM700019B20A5 Gm-r1070 Glycine max cDNA clone Gm-r1070-7330 3, mRNA sequence	1e-36	87	UG-I_Contig62	>gnl|lis|1800173 TA4295_34305 Copper chaperone homolog CCH [Glycine max (Soybean)]	3e-40	88	UG-I_Contig62	>gi|149647650|gb|ES756045.1|ES756045 C20L_71_G11_E002.g1 USDA-Tifton Peanut Library C20L Arachis hypogaea cDNA clone	121	4e-27	84	UG-I_Contig62	>gi|634212|gb|T41624.1|T41624 10205 Lambda-PRL2 Arabidopsis thaliana cDNA clone 62B2T7, mRNA sequence	82	8e-14	UG-I_Contig62	>gi|568287|gb|D39125.1|D39125 RICR2172A Rice root Oryza sativa Japonica Group cDNA, mRNA sequence	48	0.001	UG-I_Contig62	>gi|24058310|gb|BU867663.1|BU867663 M102H03 Populus flower cDNA library Populus trichocarpa cDNA 5 prime, mRNA sequence	98	6e-19
63	UG-I_Contig63	UG-I_Contig63	>P12754|EI2BD_YEAST Translation initiation factor eIF-2B subunit delta - Saccharomyces cerevisiae (Bakers yeast)	651	35	0.5	24	3	6	266	16	110	UG-I_Contig63	>gb|EH059252.1|EH059252 CPB04e09.y.esd subtracted cDNA library of drought stressed chickpea Cicer arietinum cDNA, mRNA sequence	0.49	100	UG-I_Contig63	>gb|BG450186.1|BG450186 NF012C04DT1F1034 Drought Medicago truncatula cDNA clone NF012C04DT 5, mRNA sequence	3e-35	96	UG-I_Contig63	>gb|BQ741235.1|BQ741235 saq16a01.y1 Gm-c1045 Glycine max cDNA clone SOYBEAN CLONE ID: Gm-c1045-4634 5 similar to TR:Q9XI29 Q9XI29 F9L1.35	0.003	83	UG-I_Contig63	>gb|BQ741235.1|BQ741235 saq16a01.y1 Gm-c1045 Glycine max cDNA clone SOYBEAN CLONE ID: Gm-c1045-4634 5 similar to TR:Q9XI29 Q9XI29 F9L1.35	0.003	83	UG-I_Contig63	>gnl|lis|1805835 TA9588_34305 F18B13.26 protein [Arabidopsis thaliana (Mouse-ear cress)]	4e-15	90	UG-I_Contig63	>gi|30420409|gb|CD038571.1|CD038571 UTPPI009_C05 USDA-Tifton Peanut Immature Pod cDNA Library (UTPP) Arachis hypogaea cDNA	32	3.3	100	UG-I_Contig63	>gi|159627775|gb|EY132755.1|EY132755 CBTH3714.b1_C18.ab1:P Triphysaria pusilla root tip normalized cDNA library	54	2e-05	UG-I_Contig63	>gi|2275980|gb|C24957.1|C24957 C24957 Rice green shoot Oryza sativa Japonica Group cDNA clone S16290_2A, mRNA sequence	36	5.5	UG-I_Contig63	>gi|33453200|gb|CF233771.1|CF233771 PtaJXO0027E11E1109 Poplar cDNA library from young opposite xylem Populus tremula x	40	0.13
64	UG-I_Contig64	UG-I_Contig64	>Q8LPJ7|RS262_ARATH 40S ribosomal protein S26-2 - Arabidopsis thaliana (Mouse-ear cress)	133	226	6e-59	82	3	66	449	1	128	UG-I_Contig64	>gb|DY475420.1|DY475420 U403 Chickpea (ICC3996) post-inoculation EST library Cicer arietinum cDNA 5 similar to 26S ribosomal protein, mRNA	1e-143	100	UG-I_Contig64	>gb|AW684830.1|AW684830 NF022A07NR1F1000 Nodulated root Medicago truncatula cDNA clone NF022A07NR 5, mRNA sequence	1e-145	91	UG-I_Contig64	>gb|CD408814.1|CD408814 Gm_ck35439 Soybean induced by Salicylic Acid Glycine max cDNA 3, mRNA sequence	1e-130	91	UG-I_Contig64	>gb|CD408814.1|CD408814 Gm_ck35439 Soybean induced by Salicylic Acid Glycine max cDNA 3, mRNA sequence	1e-130	91	UG-I_Contig64	>gnl|lis|1823845 TA6488_34305 Clone MS56 unknown mRNA [Medicago sativa (Alfalfa)]	1e-142	92	UG-I_Contig64	>gi|110814313|gb|EE127381.1|EE127381 MM29 Peanut (Luhua14) seeds full length cDNA Library Arachis hypogaea cDNA 5	345	2e-94	87	UG-I_Contig64	>gi|159055472|gb|EX990954.1|EX990954 CBAF2621.b1:P T. versicolor host exudate reverse SSH library Triphysaria versicolor	202	3e-50	UG-I_Contig64	>gi|2797302|gb|AA750596.1|AA750596 ISGS0174 Rice Immature Seed Lambda ZAPII cDNA Library Oryza sativa Indica Group cDNA	163	3e-38	UG-I_Contig64	>gi|90186899|gb|DY800776.1|DY800776 MTUNUL1.P53.A04 NUL Populus fremontii x Populus angustifolia cDNA, mRNA sequence	186	8e-46
65	UG-I_Contig65	UG-I_Contig65	>P42761|GSTF3_ARATH Glutathione S-transferase ERD13 - Arabidopsis thaliana (Mouse-ear cress)	215	272	2e-72	60	2	134	778	1	215	UG-I_Contig65	>gb|FE668481.1|FE668481 mh2_0001_E02 Chickpea leave library Cicer arietinum cDNA clone mh2_0001_E02 5, mRNA sequence	0.003	100	UG-I_Contig65	>gb|BF648209.1|BF648209 NF038G12EC1F1099 Elicited cell culture Medicago truncatula cDNA clone NF038G12EC 5, mRNA sequence	0	89	UG-I_Contig65	>gb|EH262353.1|EH262353 JGI_ACBU6129.fwd ACBU Phakopsora pachyrhizi infected soybean leaf tissue 6-8 days post inoculation with TW72-1	1e-135	84	UG-I_Contig65	>gb|EH262353.1|EH262353 JGI_ACBU6129.fwd ACBU Phakopsora pachyrhizi infected soybean leaf tissue 6-8 days post inoculation with TW72-1	1e-135	84	UG-I_Contig65	>gnl|lis|1809312 TA10659_34305 Glutathione S-transferase GST 22 [Glycine max (Soybean)]	1e-46	82	UG-I_Contig65	>gi|160623327|gb|EY396090.1|EY396090 5J11 Full length peanut pod cDNA library Arachis hypogaea cDNA clone 5J11 5 similar	167	1e-40	84	UG-I_Contig65	>gi|8440058|gb|AW561921.1|AW561921 IPPGHZ0010 Cotton fiber and embryo Lambda Zap Express Library Gossypium hirsutum	74	3e-11	UG-I_Contig65	>gi|2797478|gb|AA750772.1|AA750772 ISKH0009 Rice Immature Seed Lambda ZAPII cDNA Library Oryza sativa Indica Group cDNA clone	40	0.51	UG-I_Contig65	>gi|56824101|gb|CX176677.1|CX176677 E02_69-10_10.ab1 leaf inoculated with Marssonia pathogen of Populus deltoides Populus	38	0.76
66	UG-I_Contig66	UG-I_Contig66	>Q0DKW8|LTI6B_ORYSJ Hydrophobic protein LTI6B - Oryza sativa subsp. japonica (Rice)	55	100	6e-21	83	3	144	302	3	55	UG-I_Contig66	>gb|FE672441.1|FE672441 mh1_0017_G09 Drought-stressed chickpea leave library Cicer arietinum cDNA clone mh1_0017_G09 5, mRNA sequence	0	98	UG-I_Contig66	>gb|BE323170.1|BE323170 NF001D12PL1F1094 Phosphate starved leaf Medicago truncatula cDNA clone NF001D12PL 5, mRNA sequence	7e-51	90	UG-I_Contig66	>gb|CD408112.1|CD408112 Gm_ck34037 Soybean induced by Salicylic Acid Glycine max cDNA 3, mRNA sequence	5e-35	86	UG-I_Contig66	>gb|CD408112.1|CD408112 Gm_ck34037 Soybean induced by Salicylic Acid Glycine max cDNA 3, mRNA sequence	5e-35	86	UG-I_Contig66	>gnl|lis|1814859 TA13676_34305 Clt1 [Poncirus trifoliata (Hardy orange)]	1e-32	85	UG-I_Contig66	>gi|115596553|gb|EG028901.1|EG028901 AH1349 Shanyou 523 Peanut Cotyledon cDNA Library Arachis hypogaea cDNA 5, mRNA	141	4e-33	88	UG-I_Contig66	>gi|930650|gb|T04126.1|T04126 76 Lambda-PRL2 Arabidopsis thaliana cDNA clone 1G5T7P, mRNA sequence	78	1e-12	UG-I_Contig66	>gi|84646134|gb|DW359588.1|DW359588 PJ324 Prosopis juliflora leaf cDNA library Prosopis juliflora cDNA similar to unnamed	113	2e-23	UG-I_Contig66	>gi|24049575|gb|BU863515.1|BU863515 S029A04 Populus imbibed seed cDNA library Populus tremula cDNA 5 prime, mRNA sequence	88	5e-16
67	UG-I_Contig67	UG-I_Contig67	>P33206|FXA4B_XENLA Forkhead box protein A4-B - Xenopus laevis (African clawed frog)	400	33	0.72	33	1	37	195	258	319	UG-I_Contig67	>gb|FE669105.1|FE669105 mh2_0012_F11 Chickpea leave library Cicer arietinum cDNA clone mh2_0012_F11 5, mRNA sequence	5e-09	83	UG-I_Contig67	>gb|AJ548029.1|AJ548029 AJ548029 MTAPHEU Medicago truncatula cDNA clone mtaehac110004g09, mRNA sequence	2e-75	88	UG-I_Contig67	>gb|EV282461.1|EV282461 GLNBG78TF JCVI-SOY3 Glycine max cDNA 5, mRNA sequence	1e-179	92	UG-I_Contig67	>gb|EV282461.1|EV282461 GLNBG78TF JCVI-SOY3 Glycine max cDNA 5, mRNA sequence	1e-179	92	UG-I_Contig67	>gb|BU494307| Ljirnpest49-033-f1	2e-09	85	UG-I_Contig67	>gi|115597928|gb|EG030276.1|EG030276 AH0676 Shanyou 523 Peanut Cotyledon cDNA Library Arachis hypogaea cDNA 5, mRNA	56	1e-07	85	UG-I_Contig67	>gi|7110827|gb|AI618760.1|AI618760 EST21 Cloned cDNAs of Arabidopsis thaliana generated by mRNA differential-display RT-PCR	220	1e-55	UG-I_Contig67	>gi|157650906|gb|EX450540.1|EX450540 SSH001790 Osmotic stress SSH library Oryza sativa Japonica Group cDNA, mRNA sequence	333	1e-89	UG-I_Contig67	>gi|28606766|gb|CA823217.1|CA823217 R22E10 two-month-old roots from clone Beaupre Populus trichocarpa x Populus deltoides	597	1e-169
68	UG-I_Contig68	UG-I_Contig68	>O65735|ALF_CICAR Fructose-bisphosphate aldolase, cytoplasmic isozyme - Cicer arietinum (Chickpea) (Garbanzo)	359	175	8e-44	100	1	1	261	273	359	UG-I_Contig68	>gb|FE668832.1|FE668832 mh2_0005_D03 Chickpea leave library Cicer arietinum cDNA clone mh2_0005_D03 5, mRNA sequence	0.32	95	UG-I_Contig68	>gb|AW774188.1|AW774188 EST333271 KV3 Medicago truncatula cDNA clone pKV3-21N1, mRNA sequence	3e-93	91	UG-I_Contig68	>gb|FK013837.1|FK013837 GLQAT06TF JCVI-SOY2 Glycine max cDNA 5, mRNA sequence	4e-57	86	UG-I_Contig68	>gb|FK013837.1|FK013837 GLQAT06TF JCVI-SOY2 Glycine max cDNA 5, mRNA sequence	4e-57	86	UG-I_Contig68	>gnl|lis|1478354 BP039216	1e-78	89	UG-I_Contig68	>gi|30419950|gb|CD038112.1|CD038112 UTPPI002_F04 USDA-Tifton Peanut Immature Pod cDNA Library (UTPP) Arachis hypogaea cDNA	196	6e-50	85	UG-I_Contig68	>gi|40446704|gb|BU668572.1|BU668572 MC01032A09 MC01 Sesamum indicum cDNA, mRNA sequence	66	4e-09	UG-I_Contig68	>gi|5044951|gb|AI726099.1|AI726099 BNLGHi5023 Six-day Cotton fiber Gossypium hirsutum cDNA 5 similar to (D13512)	62	6e-08	UG-I_Contig68	>gi|60216487|gb|BP934857.1|BP934857 BP934857 full-length enriched poplar cDNA library Populus nigra cDNA clone	76	2e-12
69	UG-I_Contig69	UG-I_Contig69	>P21287|Y034_NPVAC Uncharacterized 24.8 kDa protein in FGF-VUBI intergenic region - Autographa californica nuclear	215	32	0.62	36	2	170	325	78	132	UG-I_Contig69	>gb|FE671800.1|FE671800 mh1_0010_B09 Drought-stressed chickpea leave library Cicer arietinum cDNA clone mh1_0010_B09 5, mRNA sequence	1e-172	98	UG-I_Contig69	>gb|DY617936.1|DY617936 AC4150 NOLLY Medicago truncatula cDNA 5, mRNA sequence	0.13	100	UG-I_Contig69	>gb|BU549246.1|BU549246 GM880018B10A02 Gm-r1088 Glycine max cDNA clone Gm-r1088-6555 3, mRNA sequence	0.0003	93	UG-I_Contig69	>gb|BU549246.1|BU549246 GM880018B10A02 Gm-r1088 Glycine max cDNA clone Gm-r1088-6555 3, mRNA sequence	0.0003	93	UG-I_Contig69	>gnl|lis|1828206 TA8563_34305	3e-07	96	UG-I_Contig69	>gi|110812020|gb|EE124653.1|EE124653 1E33 Peanut (Luhua14) seeds full length cDNA Library Arachis hypogaea cDNA 5, mRNA	34	0.34	95	UG-I_Contig69	>gi|33823789|gb|CF337701.1|CF337701 JMT--08-E05.b1 AtJMT-overexpressing transgenic rice plasmid cDNA	36	2	UG-I_Contig69	>gi|29627105|gb|CB632116.1|CB632116 OSIIEb10C13.r OSIIEb Oryza sativa Indica Group cDNA clone OSIIEb10C13 3, mRNA	40	0.15	UG-I_Contig69	>gi|24009438|gb|BU831279.1|BU831279 T019G01 Populus apical shoot cDNA library Populus tremula x Populus tremuloides cDNA	34	3.4
70	UG-I_Contig70	UG-I_Contig70	>O23264|SBP_ARATH Putative selenium-binding protein - Arabidopsis thaliana (Mouse-ear cress)	490	591	1e-168	82	2	5	976	167	490	UG-I_Contig70	>gb|FE670411.1|FE670411 mh2_0028_A01 Chickpea leave library Cicer arietinum cDNA clone mh2_0028_A01 5, mRNA sequence	0.045	100	UG-I_Contig70	>gb|CA922612.1|CA922612 EST640330 MTUS Medicago truncatula cDNA clone MTUS-56A6, mRNA sequence	0	91	UG-I_Contig70	>gb|FE683864.1|FE683864 Pv051C_M13F_B03.ab1 Phaseolus vulgaris cv Early gallatin Phaseolus vulgaris cDNA, mRNA sequence	0	85	UG-I_Contig70	>gb|FE683864.1|FE683864 Pv051C_M13F_B03.ab1 Phaseolus vulgaris cv Early gallatin Phaseolus vulgaris cDNA, mRNA sequence	0	85	UG-I_Contig70	>gnl|lis|1817784 TA2600_34305 Selenium binding protein [Lotus japonicus]	0	87	UG-I_Contig70	>gi|30419966|gb|CD038128.1|CD038128 UTPPI002_G12 USDA-Tifton Peanut Immature Pod cDNA Library (UTPP) Arachis hypogaea cDNA	278	5e-74	84					UG-I_Contig70	>gi|428075|gb|D24223.1|D24223 RICR1545A Rice root Oryza sativa Japonica Group cDNA clone R1545_1B, mRNA sequence	115	1e-23	UG-I_Contig70	>gi|27421780|gb|CA933300.1|CA933300 MTU5CS.P6.B08 Aspen stem cDNA Library Populus tremuloides cDNA, mRNA sequence	276	2e-72
71	UG-I_Contig71	UG-I_Contig71	>P14546|COX3_LEITA Cytochrome c oxidase subunit 3 - Leishmania tarentolae (Sauroleishmania tarentolae)	284	32	2.2	29	-3	356	63	88	223	UG-I_Contig71	>gb|FE672100.1|FE672100 mh1_0014_B04 Drought-stressed chickpea leave library Cicer arietinum cDNA clone mh1_0014_B04 5, mRNA sequence	0.022	95	UG-I_Contig71	>gb|BF005823.1|BF005823 EST434321 DSLC Medicago truncatula cDNA clone pDSLC-38P21, mRNA sequence	4e-18	81	UG-I_Contig71	>gb|AW350390.1|AW350390 GM210008A20D11 Gm-r1021 Glycine max cDNA clone Gm-r1021-2854 3, mRNA sequence	0.13	100	UG-I_Contig71	>gb|AW350390.1|AW350390 GM210008A20D11 Gm-r1021 Glycine max cDNA clone Gm-r1021-2854 3, mRNA sequence	0.13	100	UG-I_Contig71	>gnl|lis|1800774 TA4523_34305 Salt tolerance protein [Sesuvium portulacastrum (Shoreline sea purslane)]	4e-05	85	UG-I_Contig71	>gi|30419574|gb|CD037736.1|CD037736 UTPLC006_F05 USDA-Tifton Peanut Leaf cDNA Library (UTPL) Arachis hypogaea cDNA clone	38	0.038	92	UG-I_Contig71	>gi|89491411|gb|DY647205.1|DY647205 PU3_plate41_M07 PU3 Prunus persica cDNA similar to weakly similar to PAZ	42	0.056	UG-I_Contig71	>gi|20301738|gb|BQ164684.1|BQ164684 1008e08 rice seed cDNA library Oryza sativa cDNA, mRNA sequence	42	0.063	UG-I_Contig71	>gi|28604646|gb|CA821103.1|CA821103 F09B07 two-month-old leaves from clone Beaupre Populus trichocarpa x Populus deltoides	40	0.094
72	UG-I_Contig72	UG-I_Contig72	>A3DJX6|KPTA_CLOTH Probable RNA 2-phosphotransferase - Clostridium thermocellum (strain ATCC 27405 / DSM 1237)	182	33	0.97	37	3	84	254	6	69	UG-I_Contig72	>gb|FE671780.1|FE671780 mh1_0009_H10 Drought-stressed chickpea leave library Cicer arietinum cDNA clone mh1_0009_H10 5, mRNA sequence	0	99	UG-I_Contig72	>gb|BE239529.1|BE239529 EST403578 MHRP- Medicago truncatula cDNA clone pMHRP-28B1, mRNA sequence	1e-117	87	UG-I_Contig72	>gb|BE820928.1|BE820928 GM700013A20B12 Gm-r1070 Glycine max cDNA clone Gm-r1070-5064 3, mRNA sequence	1e-81	88	UG-I_Contig72	>gb|BE820928.1|BE820928 GM700013A20B12 Gm-r1070 Glycine max cDNA clone Gm-r1070-5064 3, mRNA sequence	1e-81	88	UG-I_Contig72	>gnl|lis|18485 TC13417	3e-89	83	UG-I_Contig72	>gi|110813201|gb|EE126186.1|EE126186 H34 Peanut (Luhua14) seeds full length cDNA Library Arachis hypogaea cDNA 5 similar to	190	4e-48	85	UG-I_Contig72	>gi|71920496|gb|DT041086.1|DT041086 Mdrtp1005K16.g1 Apple_EST_Mdrtp Malus x domestica x Malus sieversii cDNA similar to	129	3e-28	UG-I_Contig72	>gi|89490369|gb|DY646163.1|DY646163 PU3_plate16_A24 PU3 Prunus persica cDNA similar to expressed mRNA inferred from	137	1e-30	UG-I_Contig72	>gi|57892815|gb|CX657986.1|CX657986 PO01007G11 Poplar SC cDNA library Populus alba x Populus tremula var. glandulosa	137	5e-31
73	UG-I_Contig73	UG-I_Contig73	>P41568|SUI11_ARATH Protein translation factor SUI1 homolog 1 - Arabidopsis thaliana (Mouse-ear cress)	113	210	6e-54	88	3	177	515	1	113	UG-I_Contig73	>gb|CV793590.1|CV793590 DEF0188 Chickpea (ICC3996) post-inoculation EST library Cicer arietinum cDNA 5 similar to pathogen-induced	0	94	UG-I_Contig73	>gb|AW981253.1|AW981253 EST392406 DSIL Medicago truncatula cDNA clone pDSIL-12D21, mRNA sequence	0	91	UG-I_Contig73	>gb|FE683333.1|FE683333 Pv006C_M13F_G08.ab1 Phaseolus vulgaris cv Early gallatin Phaseolus vulgaris cDNA, mRNA sequence	1e-122	89	UG-I_Contig73	>gb|FE683333.1|FE683333 Pv006C_M13F_G08.ab1 Phaseolus vulgaris cv Early gallatin Phaseolus vulgaris cDNA, mRNA sequence	1e-122	89	UG-I_Contig73	>gnl|lis|1828060 TA8160_34305 Translation initiation factor SUI1 [Medicago truncatula (Barrel medic)]	1e-122	88	UG-I_Contig73	>gi|30420212|gb|CD038374.1|CD038374 UTPPI006_C11 USDA-Tifton Peanut Immature Pod cDNA Library (UTPP) Arachis hypogaea cDNA	529	1e-150	93	UG-I_Contig73	>gi|89487206|gb|DY643000.1|DY643000 PU3_plate26_I19 PU3 Prunus persica cDNA similar to weakly similar to eukaryotic	371	1e-101	UG-I_Contig73	>gb|AAK56324.1|AF380357_1 translational ini, mRNA sequence	339	3e-91	UG-I_Contig73	>gi|52500070|gb|CV247095.1|CV247095 WS01116.B21_P21 PT-P-FL-A-2 Populus trichocarpa cDNA clone WS01116_P21 3, mRNA	285	1e-75
74	UG-I_Contig74	UG-I_Contig74	>P49689|RS30_ARATH 40S ribosomal protein S30 - Arabidopsis thaliana (Mouse-ear cress)	62	125	1e-28	96	-3	420	235	1	62	UG-I_Contig74	>gb|FE669317.1|FE669317 mh2_0015_C02 Chickpea leave library Cicer arietinum cDNA clone mh2_0015_C02 5, mRNA sequence	0.32	100	UG-I_Contig74	>gb|AL384281.1|AL384281 MtBC21B07F1 MtBC Medicago truncatula cDNA clone MtBC21B07 T3, mRNA sequence	7e-57	89	UG-I_Contig74	>gb|AW349308.1|AW349308 GM210004B12E1 Gm-r1021 Glycine max cDNA clone Gm-r1021-1369 3, mRNA sequence	4e-63	89	UG-I_Contig74	>gb|AW349308.1|AW349308 GM210004B12E1 Gm-r1021 Glycine max cDNA clone Gm-r1021-1369 3, mRNA sequence	4e-63	89	UG-I_Contig74	>gnl|lis|1806061 TA9098_34305 Ribosomal protein S30 [Medicago truncatula (Barrel medic)]	5e-69	92	UG-I_Contig74	>gi|56690230|gb|CX128133.1|CX128133 AH0236 Peanut Lambda Express library Arachis hypogaea cDNA 5, mRNA sequence	252	1e-66	90	UG-I_Contig74	>gi|5050870|gb|AI732018.1|AI732018 BNLGHi5463 Six-day Cotton fiber Gossypium hirsutum cDNA 5 similar to (AC005169)	208	4e-52	UG-I_Contig74	>gi|80466273|gb|DV643074.1|DV643074 EST1480 tepary bean Root cDNA Phaseolus acutifolius cDNA clone LR-0360 similar to 40S	206	2e-51	UG-I_Contig74	>gi|24099481|gb|BU888416.1|BU888416 P007G02 Populus petioles cDNA library Populus tremula cDNA 5 prime, mRNA sequence	186	6e-46
75	UG-I_Contig75	UG-I_Contig75	>Q71S22|INVSA_XENLA Inversin-A - Xenopus laevis (African clawed frog)	1007	34	0.9	27	-3	491	186	676	781	UG-I_Contig75	>gb|CK148805.1|CK148805 23_H5 Suppressive subtractive hybridization library Cicer arietinum cDNA clone 23_H5 5, mRNA sequence	2	94	UG-I_Contig75	>gb|BF647301.1|BF647301 NF074E10EC1F1082 Elicited cell culture Medicago truncatula cDNA clone NF074E10EC 5, mRNA sequence	1e-161	87	UG-I_Contig75	>gb|BQ629456.1|BQ629456 saq02d01.y1 Gm-c1045 Glycine max cDNA clone SOYBEAN CLONE ID: Gm-c1045-3602 5 similar to TR:P72845 P72845	2e-56	82	UG-I_Contig75	>gb|BQ629456.1|BQ629456 saq02d01.y1 Gm-c1045 Glycine max cDNA clone SOYBEAN CLONE ID: Gm-c1045-3602 5 similar to TR:P72845 P72845	2e-56	82	UG-I_Contig75	>gnl|lis|12942 TC11038 similar to UP|Q9LMB4 (Q9LMB4) F14D16.29, partial (69%)	5e-70	81	UG-I_Contig75	>gi|115596419|gb|EG028767.1|EG028767 AH1228 Shanyou 523 Peanut Cotyledon cDNA Library Arachis hypogaea cDNA 5, mRNA	167	9e-41	83	UG-I_Contig75	>gi|84640234|gb|DW353844.1|DW353844 PU2_plate9_N04 PU2 Prunus persica cDNA clone PU2_plate9_N04 5 similar to	84	2e-14	UG-I_Contig75	>gi|88224644|gb|CI224493.1|CI224493 CI224493 Oryza sativa (japonica cultivar-group) mixed callus (Normalized Library) and	38	1.4	UG-I_Contig75	>gi|55735070|gb|CF936830.1|CF936830 PO3010H06 Populus tomentiglandulosa T. Lee cDNA library Populus	54	9e-06
76	UG-I_Contig76	UG-I_Contig76	>Q8LJS2|HDT1_SOYBN Histone deacetylase HDT1 - Glycine max (Soybean)	295	163	5e-40	63	1	4	378	168	295	UG-I_Contig76	>gb|DY475156.1|DY475156 U117 Chickpea (ICC3996) post-inoculation EST library Cicer arietinum cDNA 5 similar to Unknown, mRNA sequence	1e-22	82	UG-I_Contig76	>gb|BE203561.1|BE203561 EST396237 KV0 Medicago truncatula cDNA clone pKV0-10F11, mRNA sequence	4e-71	86	UG-I_Contig76	>gb|AW349019.1|AW349019 GM210004A12H9 Gm-r1021 Glycine max cDNA clone Gm-r1021-1505 3, mRNA sequence	5e-23	84	UG-I_Contig76	>gb|AW349019.1|AW349019 GM210004A12H9 Gm-r1021 Glycine max cDNA clone Gm-r1021-1505 3, mRNA sequence	5e-23	84	UG-I_Contig76	>gnl|lis|1816179 TA2268_34305 Putative Nucleolar histone deacetylase [Trifolium pratense (Red clover)]	7e-19	83	UG-I_Contig76	>gi|110812670|gb|EE125515.1|EE125515 51#TAIY! Peanut (Luhua14) seeds full length cDNA Library Arachis hypogaea cDNA 5	129	1e-29	81	UG-I_Contig76	>gi|2763920|gb|T88652.1|T88652 12348 Lambda-PRL2 Arabidopsis thaliana cDNA clone 160O10T7, mRNA sequence	38	0.92	UG-I_Contig76	>gi|2799193|gb|AA753539.1|AA753539 96BS0754 Rice Immature Seed Lambda ZAPII cDNA Library Oryza sativa Indica Group cDNA	36	4	UG-I_Contig76	>gi|50060377|gb|AJ767550.1|AJ767550 AJ767550 Populus euphratica leaf adult Populus euphratica cDNA clone P0000100007E03F1,	36	1.5
77	UG-I_Contig77	UG-I_Contig77	>A1A5Q6|SMK_RAT Sperm motility kinase - Rattus norvegicus (Rat)	654	29	4.9	38	3	48	194	55	99	UG-I_Contig77	>gb|FE672738.1|FE672738 mh1_0022_C12 Drought-stressed chickpea leave library Cicer arietinum cDNA clone mh1_0022_C12 5, mRNA sequence	0.059	100	UG-I_Contig77	>gb|BF639151.1|BF639151 NF080H03PL1F1030 Phosphate starved leaf Medicago truncatula cDNA clone NF080H03PL 5, mRNA sequence	1e-32	90	UG-I_Contig77	>gb|BE024020.1|BE024020 sm95e06.y1 Gm-c1015 Glycine max cDNA clone GENOME SYSTEMS CLONE ID: Gm-c1015-7835 5, mRNA sequence	4e-07	86	UG-I_Contig77	>gb|BE024020.1|BE024020 sm95e06.y1 Gm-c1015 Glycine max cDNA clone GENOME SYSTEMS CLONE ID: Gm-c1015-7835 5, mRNA sequence	4e-07	86	UG-I_Contig77	>gnl|lis|1810838 TA11542_34305	2e-05	93	UG-I_Contig77	>gi|134038821|gb|EL966697.1|EL966697 S366 SI, cDNA forward subtractive library from peanut leaves inoculated with	34	0.4	100	UG-I_Contig77	>gi|5050850|gb|AI731998.1|AI731998 BNLGHi13086 Six-day Cotton fiber Gossypium hirsutum cDNA 5 similar to (AC004697)	36	2.3	UG-I_Contig77	>gi|86504957|gb|CI147590.1|CI147590 CI147590 Oryza sativa (japonica cultivar-group) mixed shoot (Normalized Library) Oryza	38	0.66	UG-I_Contig77	>gi|158696342|gb|EX805708.1|EX805708 CAPN1209.fwd CAPN Laccaria bicolor Mycelium interacted with signals from poplar	36	1
78	UG-I_Contig78	UG-I_Contig78	>Q94JV4|SUI12_ARATH Protein translation factor SUI1 homolog 2 - Arabidopsis thaliana (Mouse-ear cress)	113	184	3e-46	78	1	55	390	1	113	UG-I_Contig78	>gb|EB085043.1|EB085043 CA0877 Chickpea (ICC3996) post-inoculation EST library Cicer arietinum cDNA 5 similar to Sui1 protein, mRNA sequence	0.098	95	UG-I_Contig78	>gb|BE941818.1|BE941818 EST421397 MGHG Medicago truncatula cDNA clone pMGHG-6J11, mRNA sequence	3e-96	87	UG-I_Contig78	>gb|FE707969.1|FE707969 Pv052D_M13R_E02.ab1 Phaseolus vulgaris cv Early gallatin Phaseolus vulgaris cDNA, mRNA sequence	3e-95	87	UG-I_Contig78	>gb|FE707969.1|FE707969 Pv052D_M13R_E02.ab1 Phaseolus vulgaris cv Early gallatin Phaseolus vulgaris cDNA, mRNA sequence	3e-95	87	UG-I_Contig78	>gb|CB827383| LjNEST74b7r	1e-105	88	UG-I_Contig78	>gi|115597942|gb|EG030290.1|EG030290 AH0689 Shanyou 523 Peanut Cotyledon cDNA Library Arachis hypogaea cDNA 5, mRNA	333	5e-91	87	UG-I_Contig78	>gi|94460656|gb|EB696531.1|EB696531 NecGex_314D05 Ornamental tobacco (LxS8) post-fertilization Floral nectary cDNA library	190	1e-46	UG-I_Contig78	>gi|29642168|gb|CB647175.1|CB647175 OSJNEb09P22.r OSJNEb Oryza sativa Japonica Group cDNA clone OSJNEb09P22 3, mRNA	100	3e-19	UG-I_Contig78	>gi|73889578|gb|DT492316.1|DT492316 WS02550.C21_F07 PT-MB-N-A-15 Populus trichocarpa cDNA clone WS02550_F07 3, mRNA	137	6e-31
79	UG-I_Contig79	UG-I_Contig79	>Q93VI3|RL171_ARATH 60S ribosomal protein L17-1 - Arabidopsis thaliana (Mouse-ear cress)	176	309	1e-83	87	-1	705	190	1	172	UG-I_Contig79	>gb|FE670095.1|FE670095 mh2_0024_A05 Chickpea leave library Cicer arietinum cDNA clone mh2_0024_A05 5, mRNA sequence	0	97	UG-I_Contig79	>gb|BF634979.1|BF634979 NF077C08DT1F1065 Drought Medicago truncatula cDNA clone NF077C08DT 5, mRNA sequence	1e-160	88	UG-I_Contig79	>gb|FG996415.1|FG996415 GLLEP51TR JCVI-SOY1 Glycine max cDNA 5, mRNA sequence	1e-135	86	UG-I_Contig79	>gb|FG996415.1|FG996415 GLLEP51TR JCVI-SOY1 Glycine max cDNA 5, mRNA sequence	1e-135	86	UG-I_Contig79	>gnl|lis|1803074 TA1520_34305 Ribosomal protein [Petunia hybrida (Petunia)]	1e-122	85	UG-I_Contig79	>gi|149216088|gb|ES705537.1|ES705537 C20R5_50_G12_E002.g1 USDA-Tifton Peanut Library C20R5 Arachis hypogaea cDNA	369	1e-101	84	UG-I_Contig79	>gi|5045633|gb|AI726781.1|AI726781 BNLGHi6567 Six-day Cotton fiber Gossypium hirsutum cDNA 5 similar to (AC004393) Similar	283	1e-74	UG-I_Contig79	>gi|86414312|gb|CI068715.1|CI068715 CI068715 Oryza sativa (japonica cultivar-group) BAP treated callus Oryza sativa Japonica	90	4e-16	UG-I_Contig79	>gi|33455128|gb|CF235699.1|CF235699 PtaJXT0026A3A0301 Poplar cDNA library from young tension xylem Populus tremula x	293	5e-78
80	UG-I_Contig80	UG-I_Contig80	>P25347|YCP2_YEAST Putative uncharacterized protein YCR001W - Saccharomyces cerevisiae (Bakers yeast)	104	28	8.1	41	1	262	333	75	98	UG-I_Contig80	>gb|DY475348.1|DY475348 U328 Chickpea (ICC3996) post-inoculation EST library Cicer arietinum cDNA 5 similar to Proline-rich structural	7e-08	91	UG-I_Contig80	>gb|AL379669.1|AL379669 MtBB46G01R1 MtBB Medicago truncatula cDNA clone MtBB46G01 T7, mRNA sequence	0.16	100	UG-I_Contig80	>gb|AI856469.1|AI856469 sb42g01.x1 Gm-c1014 Glycine max cDNA clone GENOME SYSTEMS CLONE ID: Gm-c1014-361 3, mRNA sequence	0.38	100	UG-I_Contig80	>gb|AI856469.1|AI856469 sb42g01.x1 Gm-c1014 Glycine max cDNA clone GENOME SYSTEMS CLONE ID: Gm-c1014-361 3, mRNA sequence	0.38	100	UG-I_Contig80	>gb|AV770137| AV770137	0.097	95	UG-I_Contig80	>gi|110811966|gb|EE124589.1|EE124589 DD47 Peanut (Luhua14) seeds full length cDNA Library Arachis hypogaea cDNA 5	32	1.7	100	UG-I_Contig80	>gi|5044230|gb|AI725378.1|AI725378 BNLGHi11654 Six-day Cotton fiber Gossypium hirsutum cDNA 5 similar to (AL022603)	38	0.63	UG-I_Contig80	>gi|29624007|gb|CB629018.1|CB629018 OSIIEb04P03.r OSIIEb Oryza sativa Indica Group cDNA clone OSIIEb04P03 3, mRNA	38	0.7	UG-I_Contig80	>gi|60702993|gb|DN492803.1|DN492803 X039E01.3pR Populus wood cDNA library Populus tremula x Populus tremuloides cDNA clone	36	1.1
81	UG-I_Contig81	UG-I_Contig81	>Q8KA15|PRIA_BUCAP Primosomal protein N - Buchnera aphidicola subsp. Schizaphis graminum	720	32	2.8	27	3	459	764	548	663	UG-I_Contig81	>gb|EH059279.1|EH059279 CPAf09.z.esd subtracted cDNA library of drought stressed chickpea Cicer arietinum cDNA, mRNA sequence	0	96	UG-I_Contig81	>gb|DY632580.1|DY632580 Medicago--01-C02.g1 Subtracted medicago cDNA library specific for UV-B irradiation Medicago truncatula cDNA clone	5e-22	93	UG-I_Contig81	>gb|BI426740.1|BI426740 sag06g08.y1 Gm-c1080 Glycine max cDNA clone GENOME SYSTEMS CLONE ID: Gm-c1080-328 5 similar to TR:Q9ZQF5 Q9ZQF5 PUTATIVE	5e-05	90	UG-I_Contig81	>gb|BI426740.1|BI426740 sag06g08.y1 Gm-c1080 Glycine max cDNA clone GENOME SYSTEMS CLONE ID: Gm-c1080-328 5 similar to TR:Q9ZQF5 Q9ZQF5 PUTATIVE	5e-05	90	UG-I_Contig81	>gnl|lis|1805266 TA3357_34305 Hypothetical protein [Medicago truncatula (Barrel medic)]	6e-11	92	UG-I_Contig81	>gi|115596830|gb|EG029178.1|EG029178 AH1601 Shanyou 523 Peanut Cotyledon cDNA Library Arachis hypogaea cDNA 5, mRNA	48	6e-05	93	UG-I_Contig81	>gi|19847271|gb|AV813286.1|AV813286 AV813286 RAFL9 Arabidopsis thaliana cDNA clone RAFL09-77-P12 3, mRNA sequence	38	1.3	UG-I_Contig81	>gi|117220563|gb|CT858887.1|CT858887 CT858887 Oryza sativa (indica cultivar-group) cv. Guang Lu Ai 4 Oryza sativa Indica	42	0.096	UG-I_Contig81	>gi|38596123|gb|CK111798.1|CK111798 R023D06 Populus root cDNA library Populus tremula x Populus tremuloides cDNA clone	48	0.0006
82	UG-I_Contig82	UG-I_Contig82	>Q058F9|DNAA_BUCCC Chromosomal replication initiator protein dnaA - Buchnera aphidicola subsp. Cinara cedri	437	33	1.8	30	-3	706	530	77	138	UG-I_Contig82	>gb|FE671648.1|FE671648 mh1_0007_H11 Drought-stressed chickpea leave library Cicer arietinum cDNA clone mh1_0007_H11 5, mRNA sequence	1e-107	100	UG-I_Contig82	>gb|BQ123277.1|BQ123277 EST608853 GLSD Medicago truncatula cDNA clone pGLSD-31L13, mRNA sequence	3e-97	84	UG-I_Contig82	>gb|AW567993.1|AW567993 si56a11.y1 Gm-r1030 Glycine max cDNA clone GENOME SYSTEMS CLONE ID: Gm-r1030-2901 5 similar to TR:O80821 O80821 T26J13.6	1e-39	85	UG-I_Contig82	>gb|AW567993.1|AW567993 si56a11.y1 Gm-r1030 Glycine max cDNA clone GENOME SYSTEMS CLONE ID: Gm-r1030-2901 5 similar to TR:O80821 O80821 T26J13.6	1e-39	85	UG-I_Contig82	>gnl|lis|1823633 TA6155_34305 Embryo-specific 3 [Medicago truncatula (Barrel medic)]	2e-63	84	UG-I_Contig82	>gi|160623254|gb|EY396017.1|EY396017 1N5 Full length peanut pod cDNA library Arachis hypogaea cDNA clone 1N5 5 similar to	36	0.24	100	UG-I_Contig82	>gi|159625419|gb|EY134076.1|EY134076 CBTH432.b1_O11.ab1:P Triphysaria pusilla root tip normalized cDNA library	70	4e-10	UG-I_Contig82	>gi|86595065|gb|CI260304.1|CI260304 CI260304 Oryza sativa (japonica cultivar-group) same as Lib 23(supermix) Oryza sativa	44	0.026	UG-I_Contig82	>gi|18012678|gb|BI128707.1|BI128707 G080P33Y Populus cambium cDNA library Populus tremula x Populus tremuloides cDNA, mRNA	44	0.01
83	UG-I_Contig83	UG-I_Contig83	>Q5E994|CHM1B_BOVIN Charged multivesicular body protein 1b - Bos taurus (Bovine)	199	193	1e-48	48	-1	778	173	1	196	UG-I_Contig83	>gb|FE668858.1|FE668858 mh2_0005_G11 Chickpea leave library Cicer arietinum cDNA clone mh2_0005_G11 5, mRNA sequence	0.14	100	UG-I_Contig83	>gb|EV261503.1|EV261503 MTYEK31TF JCVI-MT1 Medicago truncatula cDNA 5, mRNA sequence	1e-170	86	UG-I_Contig83	>gb|FE690355.1|FE690355 Pv013B_M13F_B04.ab1 Phaseolus vulgaris cv Early gallatin Phaseolus vulgaris cDNA, mRNA sequence	9e-78	81	UG-I_Contig83	>gb|FE690355.1|FE690355 Pv013B_M13F_B04.ab1 Phaseolus vulgaris cv Early gallatin Phaseolus vulgaris cDNA, mRNA sequence	9e-78	81	UG-I_Contig83	>gnl|lis|1804596 TA3428_34305 Developmental protein, putative [Arabidopsis thaliana (Mouse-ear cress)]	3e-40	78	UG-I_Contig83	>gi|116489277|gb|EG530241.1|EG530241 M91T7 Peanut (Luhua14) seeds full length cDNA Library Arachis hypogaea cDNA 3, mRNA	178	2e-44	82	UG-I_Contig83	>gb|AAD55650.1|AC008017_23 Highly similar to developmental protein DG1118 [Arabidopsis t, mRNA	188	6e-46	UG-I_Contig83	>gi|29664255|gb|CB660530.1|CB660530 OSJNEd02G13.r OSJNEd Oryza sativa Japonica Group cDNA clone OSJNEd02G13 3, mRNA	54	3e-05	UG-I_Contig83	>gi|18020403|gb|BI139455.1|BI139455 F131P94Y Populus flower cDNA library Populus trichocarpa cDNA, mRNA sequence	153	1e-35
84	UG-I_Contig84	UG-I_Contig84	>P92995|GLT1_ARATH Germin-like protein subfamily T member 1 precursor - Arabidopsis thaliana (Mouse-ear cress)	220	35	0.23	41	-1	198	82	2	37	UG-I_Contig84	>gb|FE668928.1|FE668928 mh2_0007_B08 Chickpea leave library Cicer arietinum cDNA clone mh2_0007_B08 5, mRNA sequence	0.37	100	UG-I_Contig84	>gb|AJ504381.1|AJ504381 AJ504381 MTAMP Medicago truncatula cDNA clone mtgmadc120046g12, mRNA sequence	3e-25	91	UG-I_Contig84	>gb|CA852854.1|CA852854 E12G07_M07_14.ab1 cDNA Peking library 6, 8 day SCN3 Glycine max cDNA clone E12G07 5, mRNA sequence	2e-10	85	UG-I_Contig84	>gb|CA852854.1|CA852854 E12G07_M07_14.ab1 cDNA Peking library 6, 8 day SCN3 Glycine max cDNA clone E12G07 5, mRNA sequence	2e-10	85	UG-I_Contig84	>gb|BI420650| LjNEST59h2r	0.57	100	UG-I_Contig84	>gi|115597206|gb|EG029554.1|EG029554 AH0016 Shanyou 523 Peanut Cotyledon cDNA Library Arachis hypogaea cDNA 5, mRNA	34	0.62	100	UG-I_Contig84	>gi|163976367|gb|EL979167.1|EL979167 013311_1015_0569 Arabidopsis ovule high throughput cDNA library Arabidopsis thaliana	40	0.24	UG-I_Contig84	>gi|25804327|gb|CA760288.1|CA760288 BR060005B10G12.ab1 IRRI clones Oryza sativa Indica Group cDNA clone BR060005B10G12.ab1	38	1	UG-I_Contig84	>gi|23958269|gb|BU808742.1|BU808742 UL100TD07 Populus leaf cDNA library Populus tremula x Populus tremuloides cDNA 5	38	0.4
85	UG-I_Contig85	UG-I_Contig85	>Q9ZRA3|DAD1_PEA Defender against cell death 1 - Pisum sativum (Garden pea)	117	211	2e-54	90	2	62	415	1	117	UG-I_Contig85	>gb|FE671193.1|FE671193 mh1_0003_A05 Drought-stressed chickpea leave library Cicer arietinum cDNA clone mh1_0003_A05 5, mRNA sequence	0.097	95	UG-I_Contig85	>gb|DY617367.1|DY617367 AC3265 NOLLY Medicago truncatula cDNA 5, mRNA sequence	1e-129	89	UG-I_Contig85	>gb|FG987094.1|FG987094 GLLC231TF JCVI-SOY1 Glycine max cDNA 5, mRNA sequence	4e-88	86	UG-I_Contig85	>gb|FG987094.1|FG987094 GLLC231TF JCVI-SOY1 Glycine max cDNA 5, mRNA sequence	4e-88	86	UG-I_Contig85	>gb|CB829384| LjNEST97e1r	3e-83	86	UG-I_Contig85	>gi|116359853|gb|EG373657.1|EG373657 2K15 Peanut (Luhua14) seeds full length cDNA Library Arachis hypogaea cDNA 5, mRNA	337	3e-92	87	UG-I_Contig85	>gi|32889898|gb|CB265125.1|CB265125 06-E015021-035-004-K01-T7R MPIZ-ADIS-035 Arabidopsis thaliana cDNA clone	210	1e-52	UG-I_Contig85	>gi|38475339|gb|CF959472.1|CF959472 7967rsiced_11373.y1 Oryza sativa cv. LYP9 trefoil whole plant cDNA library Oryza sativa	165	7e-39	UG-I_Contig85	>gi|33450062|gb|CF230633.1|CF230633 PtaC0011A5A0501 Poplar cDNA library from cambial zone Populus tremula x Populus alba	224	3e-57
86	UG-I_Contig86	UG-I_Contig86	>P28641|DHN3_PEA Dehydrin DHN3 - Pisum sativum (Garden pea)	232	149	2e-35	42	3	87	674	1	227	UG-I_Contig86	>gb|FE671575.1|FE671575 mh1_0007_B06 Drought-stressed chickpea leave library Cicer arietinum cDNA clone mh1_0007_B06 5, mRNA sequence	0	99	UG-I_Contig86	>gb|BG450587.1|BG450587 NF036H04DT1F1044 Drought Medicago truncatula cDNA clone NF036H04DT 5, mRNA sequence	1e-10	89	UG-I_Contig86	>gb|BU544873.1|BU544873 GM880003A10F04 Gm-r1088 Glycine max cDNA clone Gm-r1088-1015 3, mRNA sequence	6e-11	95	UG-I_Contig86	>gb|BU544873.1|BU544873 GM880003A10F04 Gm-r1088 Glycine max cDNA clone Gm-r1088-1015 3, mRNA sequence	6e-11	95	UG-I_Contig86	>gnl|lis|1826101 TA7666_34305	4e-09	93	UG-I_Contig86	>gi|108954879|gb|EC365295.1|EC365295 AhDR130 Groundnut drought stress cDNA library Arachis hypogaea cDNA similar to	56	3e-07	94	UG-I_Contig86	>gi|85873926|gb|DR194878.1|DR194878 61175 CERES-148 Arabidopsis thaliana cDNA clone 26813 5, mRNA sequence	62	1e-07	UG-I_Contig86	>gi|33682948|gb|CF311187.1|CF311187 ABF--06-F02.b1 ABF3-overexpressing transgenic rice plasmid cDNA library	40	0.4	UG-I_Contig86	>gi|161932661|gb|DB884322.1|DB884322 DB884322 full-length enriched poplar cDNA library, mixture of leaf, bud, stem, root	42	0.038
87	UG-I_Contig87	UG-I_Contig87	>Q9LHJ8|SAP5_ARATH Zinc finger A20 and AN1 domain-containing stress-associated protein 5 - Arabidopsis thaliana	160	145	3e-34	48	1	139	603	5	160	UG-I_Contig87	>gb|FE670670.1|FE670670 mh2_0030_H08 Chickpea leave library Cicer arietinum cDNA clone mh2_0030_H08 5, mRNA sequence	0	97	UG-I_Contig87	>gb|AW573933.1|AW573933 EST316524 GVN Medicago truncatula cDNA clone pGVN-49H2, mRNA sequence	4e-75	85	UG-I_Contig87	>gb|FE700971.1|FE700971 Pv028B_M13R_F12.ab1 Phaseolus vulgaris cv Early gallatin Phaseolus vulgaris cDNA, mRNA sequence	7e-14	80	UG-I_Contig87	>gb|FE700971.1|FE700971 Pv028B_M13R_F12.ab1 Phaseolus vulgaris cv Early gallatin Phaseolus vulgaris cDNA, mRNA sequence	7e-14	80	UG-I_Contig87	>gnl|lis|1801054 TA4207_34305 PVPR3 protein [Phaseolus vulgaris (Kidney bean) (French bean)]	1e-24	81	UG-I_Contig87	>gi|110812979|gb|EE125951.1|EE125951 3C52 Peanut (Luhua14) seeds full length cDNA Library Arachis hypogaea cDNA 5, mRNA	50	2e-05	87	UG-I_Contig87	>dbj|BAB02254.1| contains similarity to unknown protein~gb|AAA33773.1~gene_id:MMF12.7 [Arabidopsis	82	1e-13	UG-I_Contig87	>gi|3761978|gb|C99226.1|C99226 C99226 Rice panicle at ripening stage Oryza sativa Japonica Group cDNA clone E10470_8Z, mRNA	42	0.12	UG-I_Contig87	>gi|52391919|gb|CV234398.1|CV234398 WS01214.B21_M07 PT-GT-FL-A-3 Populus trichocarpa cDNA clone WS01214_M07 3, mRNA	58	8e-07
88	UG-I_Contig88	UG-I_Contig88	>P31168|COR47_ARATH Dehydrin COR47 - Arabidopsis thaliana (Mouse-ear cress)	265	43	0.0004	60	-2	207	133	218	250	UG-I_Contig88	>gb|DY475480.1|DY475480 U463 Chickpea (ICC3996) post-inoculation EST library Cicer arietinum cDNA 5 similar to Photosystem II core complex	0.009	100	UG-I_Contig88	>gb|BI310281.1|BI310281 EST5312031 GESD Medicago truncatula cDNA clone pGESD7J19 5 end, mRNA sequence	1e-25	94	UG-I_Contig88	>gb|EV263557.1|EV263557 GLLA810TF JCVI-SOY1 Glycine max cDNA 5, mRNA sequence	6e-11	89	UG-I_Contig88	>gb|EV263557.1|EV263557 GLLA810TF JCVI-SOY1 Glycine max cDNA 5, mRNA sequence	6e-11	89	UG-I_Contig88	>gnl|lis|1538680 BP071533	0.82	92	UG-I_Contig88	>gi|116489472|gb|EG530436.1|EG530436 2G9T7 Peanut (Luhua14) seeds full length cDNA Library Arachis hypogaea cDNA 3, mRNA	34	0.23	100	UG-I_Contig88	>gi|68043893|gb|DR175412.1|DR175412 HR0006_K05:A Triphysaria versicolor (parasitic plant) root-tip, host reverse SSH	40	0.085	UG-I_Contig88	>gi|86488911|gb|CI131544.1|CI131544 CI131544 Oryza sativa (japonica cultivar-group) Panicles less than 5cm stage and	38	0.38	UG-I_Contig88	>gi|24050038|gb|BU863978.1|BU863978 S034G11 Populus imbibed seed cDNA library Populus tremula cDNA 5 prime, mRNA sequence	38	0.14
89	UG-I_Contig89	UG-I_Contig89	>Q8TGM6|TAR1_YEAST Protein TAR1 - Saccharomyces cerevisiae (Bakers yeast)	124	51	1e-06	73	3	3	104	40	73	UG-I_Contig89	>gb|FE668612.1|FE668612 mh2_0002_H05 Chickpea leave library Cicer arietinum cDNA clone mh2_0002_H05 5, mRNA sequence	2e-48	93	UG-I_Contig89	>gb|AW774270.1|AW774270 EST333421 KV3 Medicago truncatula cDNA clone pKV3-22G17, mRNA sequence	8e-47	93	UG-I_Contig89	>gb|BE822937.1|BE822937 GM700019A20C2 Gm-r1070 Glycine max cDNA clone Gm-r1070-7396 3, mRNA sequence	5e-44	92	UG-I_Contig89	>gb|BE822937.1|BE822937 GM700019A20C2 Gm-r1070 Glycine max cDNA clone Gm-r1070-7396 3, mRNA sequence	5e-44	92	UG-I_Contig89	>gnl|lis|1813216 TA51_34305	1e-44	92	UG-I_Contig89	>gi|56690255|gb|CX128158.1|CX128158 AH0261 Peanut Lambda Express library Arachis hypogaea cDNA 3, mRNA sequence	155	5e-38	90	UG-I_Contig89	>gi|116377576|gb|EG420168.1|EG420168 AYAJE09TF pooled cDNA populations Arabidopsis thaliana cDNA, mRNA sequence	161	2e-38	UG-I_Contig89	>gi|88825065|gb|CI775630.1|CI775630 CI775630 Oryza sativa (japonica cultivar-group) root of seedling gamma-irradiated, after	153	5e-36	UG-I_Contig89	>gi|28605429|gb|CA821880.1|CA821880 RSH09A02 two-month-old roots from clone Beaupre grown for 19 days under restricted	155	5e-37
90	UG-I_Contig90	UG-I_Contig90	>O65731|RS5_CICAR 40S ribosomal protein S5 - Cicer arietinum (Chickpea) (Garbanzo)	197	241	1e-63	96	-3	528	142	69	197	UG-I_Contig90	>gb|FE669449.1|FE669449 mh2_0016_F11 Chickpea leave library Cicer arietinum cDNA clone mh2_0016_F11 5, mRNA sequence	0	99	UG-I_Contig90	>gb|AW560365.1|AW560365 EST315413 DSIR Medicago truncatula cDNA clone pDSIR-26L14, mRNA sequence	1e-137	90	UG-I_Contig90	>gb|FK026502.1|FK026502 GLRAT78TR JCVI-SOY3 Glycine max cDNA 5, mRNA sequence	1e-123	89	UG-I_Contig90	>gb|FK026502.1|FK026502 GLRAT78TR JCVI-SOY3 Glycine max cDNA 5, mRNA sequence	1e-123	89	UG-I_Contig90	>gnl|lis|24567 TC16511 homologue to UP|RS5_CICAR (O65731) 40S ribosomal protein S5 (Fragment), complete	1e-108	88	UG-I_Contig90	>gi|134038716|gb|EL966592.1|EL966592 S261 SI, cDNA forward subtractive library from peanut leaves inoculated with	377	1e-104	86	UG-I_Contig90	>gi|89488979|gb|DY644773.1|DY644773 PU3_plate43_H06 PU3 Prunus persica cDNA similar to similar to 40S ribosomal protein	272	3e-71	UG-I_Contig90	>gi|72270542|gb|DT047705.1|DT047705 COT_CR_C09 Fiber and Ovule of Xu-142 Lambda Zap Express Library Gossypium hirsutum	163	2e-38	UG-I_Contig90	>gi|52502730|gb|CV249755.1|CV249755 WS01125.B21_D06 PT-P-FL-A-2 Populus trichocarpa cDNA clone WS01125_D06 3, mRNA	214	3e-54
91	UG-I_Contig91	UG-I_Contig91	>P49231|PROF1_PHAVU Profilin-1 - Phaseolus vulgaris (Kidney bean) (French bean)	131	251	2e-66	90	-2	751	359	1	131	UG-I_Contig91	>gb|FE668947.1|FE668947 mh2_0008_A08 Chickpea leave library Cicer arietinum cDNA clone mh2_0008_A08 5, mRNA sequence	0	97	UG-I_Contig91	>gb|BG648356.1|BG648356 EST509975 HOGA Medicago truncatula cDNA clone pHOGA-19F13 5 end, mRNA sequence	0	89	UG-I_Contig91	>gb|FK018625.1|FK018625 GLND150TF JCVI-SOY3 Glycine max cDNA 5, mRNA sequence	1e-168	86	UG-I_Contig91	>gb|FK018625.1|FK018625 GLND150TF JCVI-SOY3 Glycine max cDNA 5, mRNA sequence	1e-168	86	UG-I_Contig91	>gnl|lis|1817720 TA2375_34305 Profilin [Lycopersicon esculentum (Tomato)]	1e-164	90	UG-I_Contig91	>gi|146771549|gb|ES490670.1|ES490670 85#1F17 Full length peanut pod cDNA library Arachis hypogaea cDNA clone #1F17 5	434	1e-121	88	UG-I_Contig91	>gi|186888435|gb|FG122554.1|FG122554 3659-85-D06 Oenothera strain hookeri de Vries leaf library Oenothera elata subsp.	167	2e-39	UG-I_Contig91	>gi|28256089|gb|CB209998.1|CB209998 OML00278 Oryza minuta HybriZAP-2.1 XR library Oryza minuta cDNA 5, mRNA	113	3e-23	UG-I_Contig91	>gi|24058351|gb|BU867704.1|BU867704 M103D02 Populus flower cDNA library Populus trichocarpa cDNA 5 prime, mRNA sequence	159	2e-37
92	UG-I_Contig92	UG-I_Contig92	>P93147|C81E1_GLYEC Cytochrome P450 81E1 - Glycyrrhiza echinata (Licorice)	499	182	1e-45	54	-1	675	220	347	498	UG-I_Contig92	>gb|FE670700.1|FE670700 mh2_0031_C04 Chickpea leave library Cicer arietinum cDNA clone mh2_0031_C04 5, mRNA sequence	0.12	100	UG-I_Contig92	>gb|CA923132.1|CA923132 EST640850 MTUS Medicago truncatula cDNA clone MTUS-63D10, mRNA sequence	7e-67	84	UG-I_Contig92	>gb|FE678765.1|FE678765 Pv054A_M13F_C03.ab1 Phaseolus vulgaris cv Early gallatin Phaseolus vulgaris cDNA, mRNA sequence	5e-08	85	UG-I_Contig92	>gb|FE678765.1|FE678765 Pv054A_M13F_C03.ab1 Phaseolus vulgaris cv Early gallatin Phaseolus vulgaris cDNA, mRNA sequence	5e-08	85	UG-I_Contig92	>gb|AV769830| AV769830	0.0002	96	UG-I_Contig92	>gi|149645370|gb|ES753765.1|ES753765 C20L_33_E08_E002.g1 USDA-Tifton Peanut Library C20L Arachis hypogaea cDNA clone	58	6e-08	80	UG-I_Contig92	>gi|5842661|gb|AI995756.1|AI995756 701548196 A. thaliana, Columbia Col-0, inflorescence-2 Arabidopsis thaliana cDNA clone	42	0.078	UG-I_Contig92	>gi|86867483|gb|CI337893.1|CI337893 CI337893 Oryza sativa (japonica cultivar-group) shoot Oryza sativa Japonica Group cDNA	40	0.34	UG-I_Contig92	>gi|161913868|gb|DB909612.1|DB909612 DB909612 full-length enriched poplar cDNA library, mixture of leaf, bud, stem, root	54	9e-06
93	UG-I_Contig93	UG-I_Contig93	>Q9FY64|RS154_ARATH 40S ribosomal protein S15-4 - Arabidopsis thaliana (Mouse-ear cress)	152	285	1e-76	94	1	70	522	1	152	UG-I_Contig93	>gb|DY475117.1|DY475117 U076 Chickpea (ICC3996) post-inoculation EST library Cicer arietinum cDNA 5 similar to 40S ribosomal protein S15,	1e-131	99	UG-I_Contig93	>gb|AW981261.1|AW981261 EST392414 DSIL Medicago truncatula cDNA clone pDSIL-12F13, mRNA sequence	1e-169	91	UG-I_Contig93	>gb|FE699953.1|FE699953 Pv049B_M13F_F02.ab1 Phaseolus vulgaris cv Early gallatin Phaseolus vulgaris cDNA, mRNA sequence	1e-124	88	UG-I_Contig93	>gb|FE699953.1|FE699953 Pv049B_M13F_F02.ab1 Phaseolus vulgaris cv Early gallatin Phaseolus vulgaris cDNA, mRNA sequence	1e-124	88	UG-I_Contig93	>gnl|lis|1817972 TA5081_34305 Ribosomal S15 protein [Retama raetam]	1e-128	88	UG-I_Contig93	>gi|149226147|gb|ES715594.1|ES715594 TFR7_3_C02_E001.g1 USDA-Tifton Peanut Library TFR7 Arachis hypogaea cDNA clone	458	1e-128	88	UG-I_Contig93	>gi|186888207|gb|FG121071.1|FG121071 1229-11-B02 Oenothera strain hookeri de Vries leaf library Oenothera elata subsp.	303	1e-80	UG-I_Contig93	>gi|28257233|gb|CB211142.1|CB211142 OML01422 Oryza minuta HybriZAP-2.1 XR library Oryza minuta cDNA 5, mRNA	222	4e-56	UG-I_Contig93	>gi|24052800|gb|BU864242.1|BU864242 S038A11 Populus imbibed seed cDNA library Populus tremula cDNA 5 prime, mRNA sequence	327	4e-88
94	UG-I_Contig94	UG-I_Contig94	>P12234|MPCP_BOVIN Phosphate carrier protein, mitochondrial precursor - Bos taurus (Bovine)	362	193	8e-49	54	1	1	498	179	343	UG-I_Contig94	>gb|FE669802.1|FE669802 mh2_0020_F04 Chickpea leave library Cicer arietinum cDNA clone mh2_0020_F04 5, mRNA sequence	0.48	100	UG-I_Contig94	>gb|CA918945.1|CA918945 EST636663 MTUS Medicago truncatula cDNA clone MTUS-4E5, mRNA sequence	1e-175	89	UG-I_Contig94	>gb|CX710769.1|CX710769 gmrtDrNS01_23-D_M13R_C05_043.s3 Water stressed 48h segment 1 gmrtDrNS01 Glycine max cDNA 3, mRNA sequence	2e-53	82	UG-I_Contig94	>gb|CX710769.1|CX710769 gmrtDrNS01_23-D_M13R_C05_043.s3 Water stressed 48h segment 1 gmrtDrNS01 Glycine max cDNA 3, mRNA sequence	2e-53	82	UG-I_Contig94	>gnl|lis|1658009 AB077283 Lotus corniculatus var. japonicus LjMPT mRNA for mitochondrial phosphate transporter, complete cds.	2e-38	79	UG-I_Contig94	>gi|149219646|gb|ES709095.1|ES709095 TFR5_6_E03_E001.g1 USDA-Tifton Peanut Library TFR5 Arachis hypogaea cDNA clone	262	2e-69	82	UG-I_Contig94	>gi|159657515|gb|EY165758.1|EY165758 CBTI10791.g1_M09.ab1:P Triphysaria pusilla root tip normalized cDNA library	113	3e-23	UG-I_Contig94	>gi|5050210|gb|AI731358.1|AI731358 BNLGHi9313 Six-day Cotton fiber Gossypium hirsutum cDNA 5 similar to (AB016065)	149	5e-34	UG-I_Contig94	>gi|73929857|gb|DT513167.1|DT513167 WS02421.B21_E23 PTxD-ICC-N-A-14 Populus trichocarpa x Populus deltoides cDNA clone	103	1e-20
95	UG-I_Contig95	UG-I_Contig95	>P42736|RAP23_ARATH Ethylene-responsive transcription factor RELATED TO APETALA2 3 - Arabidopsis thaliana (Mouse-ear cress)	248	152	2e-36	40	2	20	739	1	244	UG-I_Contig95	>gb|FE668805.1|FE668805 mh2_0004_H11 Chickpea leave library Cicer arietinum cDNA clone mh2_0004_H11 5, mRNA sequence	3e-06	86	UG-I_Contig95	>gb|AW267914.1|AW267914 EST306256 DSIR Medicago truncatula cDNA clone pDSIR-8D12, mRNA sequence	5e-53	84	UG-I_Contig95	>gb|CA851967.1|CA851967 D19F02_K14_11.ab1 cDNA Peking library 2, 4 day SCN3 Glycine max cDNA clone D19F02 5, mRNA sequence	2e-29	84	UG-I_Contig95	>gb|CA851967.1|CA851967 D19F02_K14_11.ab1 cDNA Peking library 2, 4 day SCN3 Glycine max cDNA clone D19F02 5, mRNA sequence	2e-29	84	UG-I_Contig95	>gnl|lis|1813348 TA604_34305 Ethylene response factor 2 [Gossypium barbadense (Sea-island cotton) (Egyptian cotton)]	5e-49	88	UG-I_Contig95	>gi|149647878|gb|ES756273.1|ES756273 C20L_76_D11_E002.g1 USDA-Tifton Peanut Library C20L Arachis hypogaea cDNA clone	137	1e-31	84	UG-I_Contig95	>gi|40446409|gb|BU668277.1|BU668277 MC01025C12 MC01 Sesamum indicum cDNA, mRNA sequence	62	1e-07	UG-I_Contig95	>gi|29672908|gb|CB669183.1|CB669183 OSJNEe01H18.f OSJNEe Oryza sativa Japonica Group cDNA clone OSJNEe01H18 5, mRNA	44	0.03	UG-I_Contig95	>gi|24061485|gb|BU870388.1|BU870388 Q011H05 Populus flower cDNA library Populus trichocarpa cDNA 5 prime, mRNA sequence	103	1e-20
96	UG-I_Contig96	UG-I_Contig96	>Q9H1C7|CE032_HUMAN UPF0467 protein C5orf32 - Homo sapiens (Human)	97	39	0.012	29	2	80	289	2	95	UG-I_Contig96	>gb|FE668731.1|FE668731 mh2_0004_B05 Chickpea leave library Cicer arietinum cDNA clone mh2_0004_B05 5, mRNA sequence	0	100	UG-I_Contig96	>gb|EY475003.1|EY475003 METAB56TF JCVI-MT3 Medicago truncatula cDNA 5, mRNA sequence	5e-73	91	UG-I_Contig96	>gb|CF806144.1|CF806144 psHB004xH05f USDA-IFAFS:Expression of Phytophthora sojae genes during infection and propagation Glycine max cDNA clone	3e-30	86	UG-I_Contig96	>gb|CF806144.1|CF806144 psHB004xH05f USDA-IFAFS:Expression of Phytophthora sojae genes during infection and propagation Glycine max cDNA clone	3e-30	86	UG-I_Contig96	>gnl|lis|1803744 TA1391_34305 Hypothetical protein [Medicago truncatula (Barrel medic)]	1e-32	86	UG-I_Contig96	>gi|56690085|gb|CX127988.1|CX127988 AH0091 Peanut Lambda Express library Arachis hypogaea cDNA 3, mRNA sequence	94	7e-19	89	UG-I_Contig96	>gi|2722493|gb|AA712576.1|AA712576 31709 Lambda-PRL2 Arabidopsis thaliana cDNA clone 174K19T7, mRNA sequence	52	5e-05	UG-I_Contig96	>gi|94461514|gb|EB697389.1|EB697389 NecGex_330F06 Ornamental tobacco (LxS8) post-fertilization Floral nectary cDNA library	58	1e-06	UG-I_Contig96	>gi|23971084|gb|BU814096.1|BU814096 N024H10 Populus bark cDNA library Populus tremula x Populus tremuloides cDNA 5	76	2e-12
97	UG-I_Contig97	UG-I_Contig97	>Q9LEI9|ENO2_HEVBR Enolase 2 - Hevea brasiliensis (Para rubber tree)	445	228	2e-59	92	-1	644	276	323	445	UG-I_Contig97	>gb|FE672221.1|FE672221 mh1_0015_E02 Drought-stressed chickpea leave library Cicer arietinum cDNA clone mh1_0015_E02 5, mRNA sequence	0	97	UG-I_Contig97	>gb|AW329242.2|AW329242 N200455e rootphos(-) Medicago truncatula cDNA clone MHRP-17G11, mRNA sequence	1e-169	92	UG-I_Contig97	>gb|BU926855.1|BU926855 sas92e07.y1 Gm-c1036 Glycine max cDNA clone SOYBEAN CLONE ID: Gm-c1036-11726 5 similar to SW:ENO_RICCO P42896 ENOLASE	1e-161	93	UG-I_Contig97	>gb|BU926855.1|BU926855 sas92e07.y1 Gm-c1036 Glycine max cDNA clone SOYBEAN CLONE ID: Gm-c1036-11726 5 similar to SW:ENO_RICCO P42896 ENOLASE	1e-161	93	UG-I_Contig97	>gnl|lis|1476260 LjNEST20b4r	1e-158	93	UG-I_Contig97	>gi|149213800|gb|ES703249.1|ES703249 C20R5_10_A04_E002.g1 USDA-Tifton Peanut Library C20R5 Arachis hypogaea cDNA	442	1e-124	89	UG-I_Contig97	>gi|89492793|gb|DY648587.1|DY648587 PU4_plate9_O23 PU4 Prunus persica cDNA similar to similar to enolase /	291	4e-77	UG-I_Contig97	>gi|86428579|gb|CI075260.1|CI075260 CI075260 Oryza sativa (japonica cultivar-group) NAA treated callus Oryza sativa Japonica	218	6e-55	UG-I_Contig97	>gi|52529063|gb|CV276088.1|CV276088 WS0178.B21.1_J12 PTxD-NR-A-8 Populus trichocarpa x Populus deltoides cDNA clone	222	1e-56
98	UG-I_Contig98	UG-I_Contig98	>Q8LAX0|HMT3_ARATH Homocysteine S-methyltransferase 3 - Arabidopsis thaliana (Mouse-ear cress)	347	325	1e-88	64	-1	868	158	100	336	UG-I_Contig98	>gb|FE673346.1|FE673346 mh1_0034_H08 Drought-stressed chickpea leave library Cicer arietinum cDNA clone mh1_0034_H08 5, mRNA sequence	1e-143	98	UG-I_Contig98	>gb|EV260149.1|EV260149 MTYE440TF JCVI-MT1 Medicago truncatula cDNA 5, mRNA sequence	0	90	UG-I_Contig98	>gb|CX704836.1|CX704836 gmrtDrNS01_35-B_M13R_F06_038.s4 Water stressed 48h segment 2 gmrtDrNS01 Glycine max cDNA 3, mRNA sequence	0	87	UG-I_Contig98	>gb|CX704836.1|CX704836 gmrtDrNS01_35-B_M13R_F06_038.s4 Water stressed 48h segment 2 gmrtDrNS01 Glycine max cDNA 3, mRNA sequence	0	87	UG-I_Contig98	>gnl|lis|1822863 TA6162_34305 Selenocysteine methyltransferase [Astragalus bisulcatus (Two-grooved milkvetch)]	0.0002	87	UG-I_Contig98	>gi|149644678|gb|ES753073.1|ES753073 C20L_22_E01_E002.g1 USDA-Tifton Peanut Library C20L Arachis hypogaea cDNA clone	38	0.061	100	UG-I_Contig98	>gi|71819327|gb|DR996718.1|DR996718 Mdas9008F23.g1 Apple_EST_Mdas Malus x domestica cDNA similar to ref|NP_566715.1|	68	2e-09	UG-I_Contig98	>gi|28259994|gb|CB213903.1|CB213903 OML04183 Oryza minuta HybriZAP-2.1 XR library Oryza minuta cDNA 5, mRNA	60	4e-07	UG-I_Contig98	>gi|24071789|gb|BU880265.1|BU880265 UM43TF04 Populus flower cDNA library Populus trichocarpa cDNA 5 prime, mRNA sequence	109	2e-22
99	UG-I_Contig99	UG-I_Contig99	>P29766|RL8_SOLLC 60S ribosomal protein L8 - Solanum lycopersicum (Tomato) (Lycopersicon esculentum)	260	508	1e-143	92	1	61	837	1	259	UG-I_Contig99	>gb|FE668762.1|FE668762 mh2_0004_E03 Chickpea leave library Cicer arietinum cDNA clone mh2_0004_E03 5, mRNA sequence	0	99	UG-I_Contig99	>gb|EY477061.1|EY477061 METAY72TF JCVI-MT3 Medicago truncatula cDNA 5, mRNA sequence	0	89	UG-I_Contig99	>gb|FE694737.1|FE694737 Pv028B_M13F_D06.ab1 Phaseolus vulgaris cv Early gallatin Phaseolus vulgaris cDNA, mRNA sequence	0	86	UG-I_Contig99	>gb|FE694737.1|FE694737 Pv028B_M13F_D06.ab1 Phaseolus vulgaris cv Early gallatin Phaseolus vulgaris cDNA, mRNA sequence	0	86	UG-I_Contig99	>gnl|lis|1804149 TA3006_34305 60S ribosomal protein L8-3 [Arabidopsis thaliana (Mouse-ear cress)]	0	88	UG-I_Contig99	>gi|149213526|gb|ES702975.1|ES702975 C20R5_5_B04_E002.g1 USDA-Tifton Peanut Library C20R5 Arachis hypogaea cDNA clone	553	1e-157	88	UG-I_Contig99	>gi|37427786|gb|CF651851.1|CF651851 18-L020579-066-004-D05-SP6P MPIZ-ADIS-066 Arabidopsis thaliana cDNA clone	436	1e-120	UG-I_Contig99	>gi|179274811|gb|BB995418.1|BB995418 BB995418 shoot apical meristem of BB genome(BBS) Oryza punctata cDNA clone BBS21G10 5,	161	2e-37	UG-I_Contig99	>gi|52516186|gb|CV263211.1|CV263211 WS02020.B21_K10 PTxN-IB-N-A-11 Populus trichocarpa x Populus nigra cDNA clone	492	1e-137
100	UG-I_Contig100	UG-I_Contig100	>Q02930|CREB5_HUMAN cAMP response element-binding protein 5 - Homo sapiens (Human)	508	37	0.072	29	-1	321	4	251	361	UG-I_Contig100	>gb|FE672521.1|FE672521 mh1_0018_G01 Drought-stressed chickpea leave library Cicer arietinum cDNA clone mh1_0018_G01 5, mRNA sequence	0	99	UG-I_Contig100	>gb|AL369996.1|AL369996 MtBA34G09R1 MtBA Medicago truncatula cDNA clone MtBA34G09 T7, mRNA sequence	1e-86	87	UG-I_Contig100	>gb|FE702775.1|FE702775 Pv033A_M13R_B07.ab1 Phaseolus vulgaris cv Early gallatin Phaseolus vulgaris cDNA, mRNA sequence	1e-32	81	UG-I_Contig100	>gb|FE702775.1|FE702775 Pv033A_M13R_B07.ab1 Phaseolus vulgaris cv Early gallatin Phaseolus vulgaris cDNA, mRNA sequence	1e-32	81	UG-I_Contig100	>gb|BP069981| BP069981	2e-53	85	UG-I_Contig100	>gi|134037263|gb|EL966370.1|EL966370 S099 SC, cDNA reverse subtractive library from peanut leaves Arachis hypogaea	32	2.4	100	UG-I_Contig100	>gi|159602235|gb|EY147192.1|EY147192 CBTN10688.b2_P08.ab1:P Triphysaria pusilla root tip normalized cDNA library	38	0.9	UG-I_Contig100	>gi|44677515|gb|CR290949.1|CR290949 CR290949 Oryza sativa library (Han B) Oryza sativa cDNA clone y604b03p3, mRNA sequence	40	0.25	UG-I_Contig100	>gi|18008319|gb|BI124344.1|BI124344 I042P43P Populus leaf cDNA library Populus tremula x Populus tremuloides cDNA, mRNA	48	0.0004
101	UG-I_Contig101	UG-I_Contig101	>Q96471|DCAM_IPONI S-adenosylmethionine decarboxylase proenzyme - Ipomoea nil (Japanese morning glory) (Pharbitis nil)	362	119	4e-27	57	3	3	290	264	360	UG-I_Contig101	>gb|FE670682.1|FE670682 mh2_0031_A08 Chickpea leave library Cicer arietinum cDNA clone mh2_0031_A08 5, mRNA sequence	0	100	UG-I_Contig101	>gb|BG454013.1|BG454013 NF104A07LF1F1050 Developing leaf Medicago truncatula cDNA clone NF104A07LF 5, mRNA sequence	6e-88	90	UG-I_Contig101	>gb|FE689966.1|FE689966 Pv012D_M13R_F02.ab1 Phaseolus vulgaris cv Early gallatin Phaseolus vulgaris cDNA, mRNA sequence	2e-34	83	UG-I_Contig101	>gb|FE689966.1|FE689966 Pv012D_M13R_F02.ab1 Phaseolus vulgaris cv Early gallatin Phaseolus vulgaris cDNA, mRNA sequence	2e-34	83	UG-I_Contig101	>gnl|lis|1823630 TA6667_34305 S-adenosylmethionine decarboxylase [x Citrofortunella mitis (calamondin)]	7e-40	81	UG-I_Contig101	>gi|149643431|gb|ES751826.1|ES751826 C20L_1_H05_E002.g1 USDA-Tifton Peanut Library C20L Arachis hypogaea cDNA clone	36	0.13	100	UG-I_Contig101	>gi|159715709|gb|EY139265.1|EY139265 CBTH6699.b1_F19.ab1:P Triphysaria pusilla root tip normalized cDNA library	42	0.048	UG-I_Contig101	>gi|8336665|gb|BE041010.1|BE041010 OF16C09 OF Oryza sativa Indica Group cDNA 5 similar to 40s ribosomal protein s8, mRNA	38	0.84	UG-I_Contig101	>gi|57895232|gb|CX660403.1|CX660403 PO01032F12 Poplar SC cDNA library Populus alba x Populus tremula var. glandulosa	66	1e-09
102	UG-I_Contig102	UG-I_Contig102	>Q9SIK2|RS252_ARATH 40S ribosomal protein S25-2 - Arabidopsis thaliana (Mouse-ear cress)	108	202	6e-52	90	3	72	395	1	108	UG-I_Contig102	>gb|DY475383.1|DY475383 U364 Chickpea (ICC3996) post-inoculation EST library Cicer arietinum cDNA 5 similar to Unknown, mRNA sequence	1e-119	100	UG-I_Contig102	>gb|EV255566.1|EV255566 MTYCM29TF JCVI-MT1 Medicago truncatula cDNA 5, mRNA sequence	1e-112	90	UG-I_Contig102	>gb|BE659839.1|BE659839 GM700011A10C4 Gm-r1070 Glycine max cDNA clone Gm-r1070-4327 3, mRNA sequence	4e-42	84	UG-I_Contig102	>gb|BE659839.1|BE659839 GM700011A10C4 Gm-r1070 Glycine max cDNA clone Gm-r1070-4327 3, mRNA sequence	4e-42	84	UG-I_Contig102	>gb|BW597370| BW597370	3e-52	86	UG-I_Contig102	>gi|149645069|gb|ES753464.1|ES753464 C20L_28_F04_E002.g1 USDA-Tifton Peanut Library C20L Arachis hypogaea cDNA clone	159	2e-38	83	UG-I_Contig102	>gi|1053989|gb|H76738.1|H76738 17169 Lambda-PRL2 Arabidopsis thaliana cDNA clone 201P21T7, mRNA sequence	240	1e-61	UG-I_Contig102	>gi|88213536|gb|CI213385.1|CI213385 CI213385 Oryza sativa (japonica cultivar-group) same as Lib 33(supermix) Oryza sativa	115	6e-24	UG-I_Contig102	>gi|33451082|gb|CF231653.1|CF231653 PtaC0024B10B1004 Poplar cDNA library from cambial zone Populus tremula x Populus alba	250	6e-65
103	UG-I_Contig103	UG-I_Contig103	>Q9FGZ9|UBL5_ARATH Ubiquitin-like protein 5 - Arabidopsis thaliana (Mouse-ear cress)	73	148	2e-35	95	-3	498	280	1	73	UG-I_Contig103	>gb|FE671337.1|FE671337 mh1_0004_F01 Drought-stressed chickpea leave library Cicer arietinum cDNA clone mh1_0004_F01 5, mRNA sequence	2e-64	100	UG-I_Contig103	>gb|AW127403.2|AW127403 M110586 DSIL Medicago truncatula cDNA clone IL116, mRNA sequence	2e-51	86	UG-I_Contig103	>gb|AW349381.1|AW349381 GM210004B12G7 Gm-r1021 Glycine max cDNA clone Gm-r1021-1477 3, mRNA sequence	9e-77	90	UG-I_Contig103	>gb|AW349381.1|AW349381 GM210004B12G7 Gm-r1021 Glycine max cDNA clone Gm-r1021-1477 3, mRNA sequence	9e-77	90	UG-I_Contig103	>gnl|lis|1801207 TA4925_34305 Ubiquitin-like protein 5 [Arabidopsis thaliana (Mouse-ear cress)]	5e-72	89	UG-I_Contig103	>gi|115598084|gb|EG030432.1|EG030432 AH0817 Shanyou 523 Peanut Cotyledon cDNA Library Arachis hypogaea cDNA 5, mRNA	210	5e-54	86	UG-I_Contig103	>gi|21889303|gb|BQ742516.1|BQ742516 saq44e07.y1 Gm-c1076 Glycine max cDNA clone SOYBEAN CLONE ID: Gm-c1076-2534 5 similar to	289	1e-76	UG-I_Contig103	>gi|28256222|gb|CB210131.1|CB210131 OML00411 Oryza minuta HybriZAP-2.1 XR library Oryza minuta cDNA 5, mRNA	147	2e-33	UG-I_Contig103	>gi|33451738|gb|CF232309.1|CF232309 PtaJXO0008H3H0315 Poplar cDNA library from young opposite xylem Populus tremula x	147	6e-34
104	UG-I_Contig104	UG-I_Contig104	>O81928|TCMO_CICAR Trans-cinnamate 4-monooxygenase - Cicer arietinum (Chickpea) (Garbanzo)	505	197	1e-50	98	-2	489	202	410	505	UG-I_Contig104	>gb|CD051342.1|CD051342 EST0805 subtracted cDNA library of drought-stressed chickpea Cicer arietinum cDNA, mRNA sequence	8e-42	100	UG-I_Contig104	>gb|BE203415.1|BE203415 EST403437 KV1 Medicago truncatula cDNA clone pKV1-5M22, mRNA sequence	1e-79	86	UG-I_Contig104	>gb|AW351083.1|AW351083 GM210010B20C7 Gm-r1021 Glycine max cDNA clone Gm-r1021-3590 3, mRNA sequence	1e-29	81	UG-I_Contig104	>gb|AW351083.1|AW351083 GM210010B20C7 Gm-r1021 Glycine max cDNA clone Gm-r1021-3590 3, mRNA sequence	1e-29	81	UG-I_Contig104	>gnl|lis|1817128 TA2240_34305 Cinnamic acid 4-hydroxylase [Capsicum annuum (Bell pepper)]	4e-60	86	UG-I_Contig104	>gi|116489664|gb|EG530628.1|EG530628 2O48T7 Peanut (Luhua14) seeds full length cDNA Library Arachis hypogaea cDNA 3, mRNA	127	5e-29	81	UG-I_Contig104	>gi|191640356|gb|EL813490.1|EL813490 comvsuca1003_h08 SSH library of flowers of Capsicum - Arabidopsis Capsicum annuum cDNA	103	2e-20	UG-I_Contig104	>gi|117211654|gb|CT851681.1|CT851681 CT851681 Oryza sativa (indica cultivar-group) cv. Guang Lu Ai 4 Oryza sativa Indica	38	0.88	UG-I_Contig104	>gi|47107721|gb|CK319298.1|CK319298 X9P09b10 Populus stem seasonal library Populus deltoides cDNA, mRNA sequence	159	1e-37
105	UG-I_Contig105	UG-I_Contig105	>P0C582|M2OM_NEUCR Putative mitochondrial 2-oxoglutarate/malate carrier protein - Neurospora crassa	331	114	5e-25	35	1	244	786	45	200	UG-I_Contig105	>gb|FE672272.1|FE672272 mh1_0016_A05 Drought-stressed chickpea leave library Cicer arietinum cDNA clone mh1_0016_A05 5, mRNA sequence	0	100	UG-I_Contig105	>gb|AW685230.1|AW685230 NF027H07NR1F1000 Nodulated root Medicago truncatula cDNA clone NF027H07NR 5, mRNA sequence	7e-55	83	UG-I_Contig105	>gb|AW567766.1|AW567766 si54f02.y1 Gm-r1030 Glycine max cDNA clone GENOME SYSTEMS CLONE ID: Gm-r1030-2740 5 similar to TR:Q40918 Q40918	3e-31	90	UG-I_Contig105	>gb|AW567766.1|AW567766 si54f02.y1 Gm-r1030 Glycine max cDNA clone GENOME SYSTEMS CLONE ID: Gm-r1030-2740 5 similar to TR:Q40918 Q40918	3e-31	90	UG-I_Contig105	>gnl|lis|1812754 TA708_34305 Putative mitochondrial uncoupling protein [Arabidopsis thaliana (Mouse-ear cress)]	1e-27	86	UG-I_Contig105	>gi|110812665|gb|EE125510.1|EE125510 1U8 Peanut (Luhua14) seeds full length cDNA Library Arachis hypogaea cDNA 5 similar to	88	7e-17	85	UG-I_Contig105	>gi|5045074|gb|AI726222.1|AI726222 BNLGHi5309 Six-day Cotton fiber Gossypium hirsutum cDNA 5 similar to (AL035356)	139	5e-31	UG-I_Contig105	>gi|89494770|gb|DY650564.1|DY650564 PU4_plate40_G02 PU4 Prunus persica cDNA similar to hypothetical protein (dbj	92	1e-16	UG-I_Contig105	>gi|23966606|gb|BU812149.1|BU812149 UL92TG08 Populus leaf cDNA library Populus tremula x Populus tremuloides cDNA 5	94	1e-17
106	UG-I_Contig106	UG-I_Contig106	>Q80T62|GP101_MOUSE Probable G-protein coupled receptor 101 - Mus musculus (Mouse)	511	33	1.6	35	-1	311	192	370	406	UG-I_Contig106	>gb|FE671391.1|FE671391 mh1_0005_B10 Drought-stressed chickpea leave library Cicer arietinum cDNA clone mh1_0005_B10 5, mRNA sequence	0	98	UG-I_Contig106	>gb|CF068040.1|CF068040 EST668761 MTUS Medicago truncatula cDNA clone MTUS-3A5, mRNA sequence	1e-105	85	UG-I_Contig106	>gb|BI967935.1|BI967935 GM830003B22C09 Gm-r1083 Glycine max cDNA clone Gm-r1083-906 3, mRNA sequence	2e-81	87	UG-I_Contig106	>gb|BI967935.1|BI967935 GM830003B22C09 Gm-r1083 Glycine max cDNA clone Gm-r1083-906 3, mRNA sequence	2e-81	87	UG-I_Contig106	>gnl|lis|1477478 LjNEST34f10r	2e-97	84	UG-I_Contig106	>gi|149644715|gb|ES753110.1|ES753110 C20L_23_A03_E002.g1 USDA-Tifton Peanut Library C20L Arachis hypogaea cDNA clone	295	1e-79	86	UG-I_Contig106	>gi|89486329|gb|DY642123.1|DY642123 PU3_plate6_K10 PU3 Prunus persica cDNA similar to weakly similar to (BT001205)	159	5e-37	UG-I_Contig106	>gi|14981001|gb|BI305679.1|BI305679 NL_1_G02 Drought stress (leaf) Oryza sativa Indica Group cDNA clone NL_1_G02 3, mRNA	38	1.5	UG-I_Contig106	>gi|24020400|gb|BU837588.1|BU837588 T103E05 Populus apical shoot cDNA library Populus tremula x Populus tremuloides cDNA	119	2e-25
107	UG-I_Contig107	UG-I_Contig107	>Q52NJ0|PRAF1_PIG Prenylated Rab acceptor protein 1 - Sus scrofa (Pig)	185	52	2e-06	29	3	3	359	54	173	UG-I_Contig107	>gb|DY475200.1|DY475200 U161 Chickpea (ICC3996) post-inoculation EST library Cicer arietinum cDNA 5 similar to Nodulin 21 protein involved	0.1	100	UG-I_Contig107	>gb|DW016904.1|DW016904 EST1225865 MTY Medicago truncatula cDNA clone MTYAN09, mRNA sequence	0.017	89	UG-I_Contig107	>gb|BU762788.1|BU762788 sas32f04.y1 Gm-c1080 Glycine max cDNA clone SOYBEAN CLONE ID: Gm-c1080-5624 5 similar to TR:P93829 P93829 F19P19.27.	5e-17	81	UG-I_Contig107	>gb|BU762788.1|BU762788 sas32f04.y1 Gm-c1080 Glycine max cDNA clone SOYBEAN CLONE ID: Gm-c1080-5624 5 similar to TR:P93829 P93829 F19P19.27.	5e-17	81	UG-I_Contig107	>gb|BP067746| BP067746	0.003	86	UG-I_Contig107	>gi|30419364|gb|CD037526.1|CD037526 UTPLC001_E12 USDA-Tifton Peanut Leaf cDNA Library (UTPL) Arachis hypogaea cDNA clone	34	0.68	95	UG-I_Contig107	>gi|46608257|gb|CN491465.1|CN491465 Mdfw2005a21.y1 Mdfw Malus x domestica cDNA clone Mdfw2005a21 5 similar to TR:O04528	38	1	UG-I_Contig107	>gi|8334213|gb|BE039197.1|BE039197 OA01B04 OA Oryza sativa Japonica Group cDNA 5 similar to transcription elongation factor	36	4.5	UG-I_Contig107	>gi|73943037|gb|DT526345.1|DT526345 WS02047.C21_M12 PTxN-IB-N-A-11 Populus trichocarpa x Populus nigra cDNA clone	48	0.0005
108	UG-I_Contig108	UG-I_Contig108	>P51110|DFRA_VITVI Dihydroflavonol-4-reductase - Vitis vinifera (Grape)	337	56	1e-07	36	1	4	273	233	323	UG-I_Contig108	>gb|FE670348.1|FE670348 mh2_0026_H10 Chickpea leave library Cicer arietinum cDNA clone mh2_0026_H10 5, mRNA sequence	0	99	UG-I_Contig108	>gb|BG454534.1|BG454534 NF101B07LF1F1058 Developing leaf Medicago truncatula cDNA clone NF101B07LF 5, mRNA sequence	6e-82	88	UG-I_Contig108	>gb|AW350982.1|AW350982 GM210010B20A10 Gm-r1021 Glycine max cDNA clone Gm-r1021-3500 3, mRNA sequence	2e-49	83	UG-I_Contig108	>gb|AW350982.1|AW350982 GM210010B20A10 Gm-r1021 Glycine max cDNA clone Gm-r1021-3500 3, mRNA sequence	2e-49	83	UG-I_Contig108	>gnl|lis|1808962 TA10767_34305 Cinnamoyl-CoA reductase [Acacia mangium x Acacia auriculiformis]	3e-39	85	UG-I_Contig108	>gi|160623319|gb|EY396082.1|EY396082 5E2 Full length peanut pod cDNA library Arachis hypogaea cDNA clone 5E2 5 similar to	210	5e-54	84	UG-I_Contig108	>gi|159709759|gb|EY181536.1|EY181536 CBTI8212.g1_H13.ab1:P Triphysaria pusilla root tip normalized cDNA library	54	2e-05	UG-I_Contig108	>gi|58587266|gb|CF985574.1|CF985574 14925rsicee_0510.y1 Oryza sativa cv. LYP9 tillering whole plant cDNA library Oryza sativa	36	3.9	UG-I_Contig108	>gi|60212817|gb|BP931187.1|BP931187 BP931187 full-length enriched poplar cDNA library Populus nigra cDNA clone	66	2e-09
109	UG-I_Contig109	UG-I_Contig109	>Q94AL9|AGT22_ARATH Alanine--glyoxylate aminotransferase 2 homolog 2, mitochondrial precursor - Arabidopsis thaliana	477	214	2e-55	79	1	1	387	349	477	UG-I_Contig109	>gb|FE672094.1|FE672094 mh1_0014_A10 Drought-stressed chickpea leave library Cicer arietinum cDNA clone mh1_0014_A10 5, mRNA sequence	7e-15	82	UG-I_Contig109	>gb|CA919913.1|CA919913 EST637631 MTUS Medicago truncatula cDNA clone MTUS-20G6, mRNA sequence	1e-161	91	UG-I_Contig109	>gb|FK011158.1|FK011158 GLQAE07TFB JCVI-SOY2 Glycine max cDNA 5, mRNA sequence	1e-123	89	UG-I_Contig109	>gb|FK011158.1|FK011158 GLQAE07TFB JCVI-SOY2 Glycine max cDNA 5, mRNA sequence	1e-123	89	UG-I_Contig109	>gnl|lis|1816427 TA2751_34305 Alanine--glyoxylate aminotransferase 2 homolog 2, mitochondrial precursor [Arabidopsis thaliana (Mouse-ear	1e-123	89	UG-I_Contig109	>gi|108955159|gb|EC365449.1|EC365449 AhDR284 Groundnut drought stress cDNA library Arachis hypogaea cDNA similar to 60s	34	0.65	100	UG-I_Contig109	>gi|498539|gb|Z34182.1|Z34182 ATTS3216 Versailles-VB Arabidopsis thaliana cDNA clone VBVDF09, mRNA sequence	98	1e-18	UG-I_Contig109	>gi|702562|gb|D48853.1|D48853 RICS15390A Rice green shoot Oryza sativa Japonica Group cDNA, mRNA sequence	48	0.001	UG-I_Contig109	>gi|50062959|gb|AJ771284.1|AJ771284 AJ771284 Populus euphratica leaf 3-6 months Populus euphratica cDNA clone	226	8e-58
110	UG-I_Contig110	UG-I_Contig110	>Q6R2K1|SRF5_ARATH Protein STRUBBELIG-RECEPTOR FAMILY 5 precursor - Arabidopsis thaliana (Mouse-ear cress)	699	30	2.3	34	-3	328	179	446	500	UG-I_Contig110	>gb|FE669105.1|FE669105 mh2_0012_F11 Chickpea leave library Cicer arietinum cDNA clone mh2_0012_F11 5, mRNA sequence	2e-11	85	UG-I_Contig110	>gb|AJ547935.1|AJ547935 AJ547935 MTAPHEU Medicago truncatula cDNA clone mtaehac110004a07, mRNA sequence	9e-74	88	UG-I_Contig110	>gb|FK025626.1|FK025626 GLRAO90TF JCVI-SOY3 Glycine max cDNA 5, mRNA sequence	7e-95	92	UG-I_Contig110	>gb|FK025626.1|FK025626 GLRAO90TF JCVI-SOY3 Glycine max cDNA 5, mRNA sequence	7e-95	92	UG-I_Contig110	>gb|BU494307| Ljirnpest49-033-f1	1e-16	88	UG-I_Contig110	>gi|115597928|gb|EG030276.1|EG030276 AH0676 Shanyou 523 Peanut Cotyledon cDNA Library Arachis hypogaea cDNA 5, mRNA	46	9e-05	87	UG-I_Contig110	>gi|164218997|gb|ES103731.1|ES103731 130463_1115_0413 Arabidopsis ovule high throughput cDNA library Arabidopsis thaliana	103	1e-20	UG-I_Contig110	>gi|41884216|gb|BX929047.1|BX929047 BX929047 Oryza sativa library (Han B) Oryza sativa cDNA clone y832b04p5, mRNA sequence	393	1e-108	UG-I_Contig110	>gi|28607953|gb|CA824404.1|CA824404 R41E05 two-month-old roots from clone Beaupre Populus trichocarpa x Populus deltoides	440	1e-122
111	UG-I_Contig111	UG-I_Contig111	>P17093|RS11_SOYBN 40S ribosomal protein S11 - Glycine max (Soybean)	159	305	9e-83	93	-1	645	169	2	159	UG-I_Contig111	>gb|CD051346.1|CD051346 EST0123 subtracted cDNA library of drought-stressed chickpea Cicer arietinum cDNA, mRNA sequence	1e-130	98	UG-I_Contig111	>gb|BE124864.1|BE124864 EST393899 GVN Medicago truncatula cDNA clone pGVN-68M14, mRNA sequence	1e-163	89	UG-I_Contig111	>gb|FK009596.1|FK009596 GLQA486TF JCVI-SOY2 Glycine max cDNA 5, mRNA sequence	1e-119	86	UG-I_Contig111	>gb|FK009596.1|FK009596 GLQA486TF JCVI-SOY2 Glycine max cDNA 5, mRNA sequence	1e-119	86	UG-I_Contig111	>gnl|lis|1824298 TA6610_34305 40S ribosomal protein S11 [Glycine max (Soybean)]	1e-134	88	UG-I_Contig111	>gi|56690220|gb|CX128123.1|CX128123 AH0226 Peanut Lambda Express library Arachis hypogaea cDNA 5, mRNA sequence	470	1e-132	87	UG-I_Contig111	>gi|19803704|gb|AV784914.1|AV784914 AV784914 RAFL6 Arabidopsis thaliana cDNA clone RAFL06-09-H09 3, mRNA sequence	289	2e-76	UG-I_Contig111	>gi|29682482|gb|CB678757.1|CB678757 OSJNEf01F14.f OSJNEf Oryza sativa Japonica Group cDNA clone OSJNEf01F14 5, mRNA	226	2e-57	UG-I_Contig111	>gi|24071034|gb|BU879510.1|BU879510 V061B04 Populus flower cDNA library Populus trichocarpa cDNA 5 prime, mRNA sequence	248	2e-64
112	UG-I_Contig112	UG-I_Contig112	>Q9ZNS1|RS7_AVIMR 40S ribosomal protein S7 - Avicennia marina (Grey mangrove)	190	322	1e-87	83	-3	769	200	1	190	UG-I_Contig112	>gb|CD051338.1|CD051338 EST0858 subtracted cDNA library of drought-stressed chickpea Cicer arietinum cDNA, mRNA sequence	9e-77	99	UG-I_Contig112	>gb|DY616589.1|DY616589 AC2119 NOLLY Medicago truncatula cDNA 5, mRNA sequence	1e-117	84	UG-I_Contig112	>gb|CF808941.1|CF808941 psHB041xB13f USDA-IFAFS:Expression of Phytophthora sojae genes during infection and propagation Glycine max cDNA clone	0	91	UG-I_Contig112	>gb|CF808941.1|CF808941 psHB041xB13f USDA-IFAFS:Expression of Phytophthora sojae genes during infection and propagation Glycine max cDNA clone	0	91	UG-I_Contig112	>gnl|lis|1815667 TA13513_34305 Hypothetical protein [Solanum tuberosum (Potato)]	0	89	UG-I_Contig112	>gi|116488853|gb|EG529836.1|EG529836 F31T7 Peanut (Luhua14) seeds full length cDNA Library Arachis hypogaea cDNA 3, mRNA	414	1e-115	85	UG-I_Contig112	>gi|186887050|gb|FG122800.1|FG122800 3958-88-F09 Oenothera strain hookeri de Vries leaf library Oenothera elata subsp.	295	4e-78	UG-I_Contig112	>gi|89493710|gb|DY649504.1|DY649504 PU4_plate28_O19 PU4 Prunus persica cDNA similar to similar to (AF529175) ribosomal	204	1e-50	UG-I_Contig112	>gi|73940898|gb|DT524208.1|DT524208 WS02041.C21.1_O19 PTxN-IB-N-A-11 Populus trichocarpa x Populus nigra cDNA clone	149	2e-34
113	UG-I_Contig113	UG-I_Contig113	>O48561|CATA4_SOYBN Catalase-4 - Glycine max (Soybean)	492	982	0	92	3	66	1541	1	492	UG-I_Contig113	>gb|FE670920.1|FE670920 mh2_0038_A12 Chickpea leave library Cicer arietinum cDNA clone mh2_0038_A12 5, mRNA sequence	0	99	UG-I_Contig113	>gb|AJ845495.1|AJ845495 AJ845495 MtSNF Medicago truncatula cDNA clone MtNF05O04N1, mRNA sequence	0	92	UG-I_Contig113	>gb|FE677464.1|FE677464 Pv058A_M13F_E06.ab1 Phaseolus vulgaris cv Early gallatin Phaseolus vulgaris cDNA, mRNA sequence	0	90	UG-I_Contig113	>gb|FE677464.1|FE677464 Pv058A_M13F_E06.ab1 Phaseolus vulgaris cv Early gallatin Phaseolus vulgaris cDNA, mRNA sequence	0	90	UG-I_Contig113	>gnl|lis|1802717 TA1176_34305 Catalase-4 [Glycine max (Soybean)]	0	91	UG-I_Contig113	>gi|116359672|gb|EG373476.1|EG373476 2G74 Peanut (Luhua14) seeds full length cDNA Library Arachis hypogaea cDNA 5, mRNA	613	1e-174	88	UG-I_Contig113	>gi|159656135|gb|EY162050.1|EY162050 CBTN8760.b1_P06.ab1:P Triphysaria pusilla root tip normalized cDNA library	327	2e-87	UG-I_Contig113	>gi|29616047|gb|CB621059.1|CB621059 OSIIEa06L08.f OSIIEa Oryza sativa Indica Group cDNA clone OSIIEa06L08 5, mRNA	242	1e-61	UG-I_Contig113	>gi|73885985|gb|DT488723.1|DT488723 WS02537.B21_D20 PT-MB-N-A-15 Populus trichocarpa cDNA clone WS02537_D20 3, mRNA	561	1e-158
114	UG-I_Contig114	UG-I_Contig114	>P49215|RS17_SOLLC 40S ribosomal protein S17 - Solanum lycopersicum (Tomato) (Lycopersicon esculentum)	144	231	6e-60	82	2	83	505	1	144	UG-I_Contig114	>gb|DY475555.1|DY475555 CA0534 Chickpea (ICC3996) post-inoculation EST library Cicer arietinum cDNA 5 similar to Chlorophyll a/b binding	0.0002	91	UG-I_Contig114	>gb|EV258216.1|EV258216 MTYDH78TF JCVI-MT1 Medicago truncatula cDNA 5, mRNA sequence	7e-93	85	UG-I_Contig114	>gb|BE660922.1|BE660922 349 GmaxSC Glycine max cDNA, mRNA sequence	9e-76	85	UG-I_Contig114	>gb|BE660922.1|BE660922 349 GmaxSC Glycine max cDNA, mRNA sequence	9e-76	85	UG-I_Contig114	>gnl|lis|1451819 BP034798	2e-83	84	UG-I_Contig114	>gi|149213489|gb|ES702938.1|ES702938 C20R5_4_E07_E002.g1 USDA-Tifton Peanut Library C20R5 Arachis hypogaea cDNA clone	226	2e-58	82	UG-I_Contig114	>gi|179828344|gb|DC844828.1|DC844828 DC844828 Chinese cabbage cDNA library, 2 weeks old aerial part Brassica rapa subsp.	172	6e-41	UG-I_Contig114	>gi|5003889|gb|AU069038.1|AU069038 AU069038 Rice callus Oryza sativa Japonica Group cDNA clone C51789_2A, mRNA sequence	56	1e-05	UG-I_Contig114	>gi|24067629|gb|BU876105.1|BU876105 V016B11 Populus flower cDNA library Populus trichocarpa cDNA 5 prime, mRNA sequence	206	2e-51
115	UG-I_Contig115	UG-I_Contig115	>Q80XA0|TM121_MOUSE Transmembrane protein 121 - Mus musculus (Mouse)	318	29	6	33	1	7	105	68	98	UG-I_Contig115	>gb|DY475394.1|DY475394 U376 Chickpea (ICC3996) post-inoculation EST library Cicer arietinum cDNA 5 similar to 60S ribosomal protein L39,	1e-104	98	UG-I_Contig115	>gb|BE239601.1|BE239601 EST403650 MHRP- Medicago truncatula cDNA clone pMHRP-28P19, mRNA sequence	0.001	88	UG-I_Contig115	>gb|AW351053.1|AW351053 GM210010B10G12 Gm-r1021 Glycine max cDNA clone Gm-r1021-3791 3, mRNA sequence	5e-05	93	UG-I_Contig115	>gb|AW351053.1|AW351053 GM210010B10G12 Gm-r1021 Glycine max cDNA clone Gm-r1021-3791 3, mRNA sequence	5e-05	93	UG-I_Contig115	>gnl|lis|1822904 TA6357_34305 Putative 60S ribosomal protein L39 [Oryza sativa (japonica cultivar-group)]	0.012	100	UG-I_Contig115	>gi|56690240|gb|CX128143.1|CX128143 AH0246 Peanut Lambda Express library Arachis hypogaea cDNA 3, mRNA sequence	44	0.0002	96	UG-I_Contig115	>sp|P51424|RL39_ARATH 60S ribosomal protein L39 >gb|AAK49624.1|AF372908_1 F13D4.162/F13D4.162	58	3e-07	UG-I_Contig115	>gi|33688917|gb|CF317156.1|CF317156 HD--06-L23.b1 OsHDAC1-overexpressing transgenic rice plasmid cDNA	62	2e-08	UG-I_Contig115	>gi|18011907|gb|BI127936.1|BI127936 G068P47Y Populus cambium cDNA library Populus tremula x Populus tremuloides cDNA, mRNA	46	0.0005
116	UG-I_Contig116	UG-I_Contig116	>P46519|LEA14_SOYBN Desiccation protectant protein Lea14 homolog - Glycine max (Soybean)	152	211	2e-54	83	-1	612	238	28	152	UG-I_Contig116	>gb|CD051277.1|CD051277 EST0190 subtracted cDNA library of drought-stressed chickpea Cicer arietinum cDNA, mRNA sequence	4e-78	99	UG-I_Contig116	>gb|AW776645.1|AW776645 EST335710 DSIL Medicago truncatula cDNA clone pDSIL-11G19, mRNA sequence	6e-64	83	UG-I_Contig116	>gb|EV279208.1|EV279208 GLNAF25TF JCVI-SOY3 Glycine max cDNA 5, mRNA sequence	1e-85	85	UG-I_Contig116	>gb|EV279208.1|EV279208 GLNAF25TF JCVI-SOY3 Glycine max cDNA 5, mRNA sequence	1e-85	85	UG-I_Contig116	>gnl|lis|1824524 TA6034_34305 Desiccation protectant protein Lea14 homolog [Glycine max (Soybean)]	1e-54	82	UG-I_Contig116	>gi|116358740|gb|EG372544.1|EG372544 2R4 Peanut (Luhua14) seeds full length cDNA Library Arachis hypogaea cDNA 5, mRNA	151	4e-36	83	UG-I_Contig116	>gi|89477704|gb|DY633498.1|DY633498 PU1_plate17_O10 PU1 Prunus persica cDNA similar to weakly similar to late	46	0.004	UG-I_Contig116	>gi|58587119|gb|CF985427.1|CF985427 15812rsicee_11735.y1 Oryza sativa cv. LYP9 tillering whole plant cDNA library Oryza	38	1.1	UG-I_Contig116	>gi|23977496|gb|BU816884.1|BU816884 UA10BPD11 Populus tremula cambium cDNA library Populus tremula cDNA 5 prime, mRNA	52	3e-05
117	UG-I_Contig117	UG-I_Contig117	>P62162|CALM_HORVU Calmodulin - Hordeum vulgare (Barley)	149	286	1e-76	96	-3	832	386	1	149	UG-I_Contig117	>gb|FE673289.1|FE673289 mh1_0033_H11 Drought-stressed chickpea leave library Cicer arietinum cDNA clone mh1_0033_H11 5, mRNA sequence	0	98	UG-I_Contig117	>gb|AJ498888.1|AJ498888 AJ498888 MTPOSE Medicago truncatula cDNA clone mt--acc955209g08, mRNA sequence	0	91	UG-I_Contig117	>gb|FK019932.1|FK019932 GLNDG10TF JCVI-SOY3 Glycine max cDNA 5, mRNA sequence	0	87	UG-I_Contig117	>gb|FK019932.1|FK019932 GLNDG10TF JCVI-SOY3 Glycine max cDNA 5, mRNA sequence	0	87	UG-I_Contig117	>gnl|lis|1812861 TA715_34305 Calmodulin-like protein [Branchiostoma lanceolatum (Common lancelet) (Amphioxus)]	0	92	UG-I_Contig117	>gi|30420482|gb|CD038644.1|CD038644 UTPPI010_C07 USDA-Tifton Peanut Immature Pod cDNA Library (UTPP) Arachis hypogaea cDNA	517	1e-146	89	UG-I_Contig117	>gi|22022167|gb|AJ487414.1|AJ487414 AJ487414 Solanum tuberosum library (Gebhardt C) Solanum tuberosum cDNA clone P2b12,	381	1e-104	UG-I_Contig117	>gi|14571495|gb|BI118863.1|BI118863 EST117 Differentially expressed cDNA libraries of BTH-treated/blast fungus-infected rice	355	6e-96	UG-I_Contig117	>gi|33452033|gb|CF232604.1|CF232604 PtaJXO0013D9D0907 Poplar cDNA library from young opposite xylem Populus tremula x	408	1e-112
118	UG-I_Contig118	UG-I_Contig118	>Q38869|CDPK4_ARATH Calcium-dependent protein kinase 4 - Arabidopsis thaliana (Mouse-ear cress)	501	205	3e-52	45	3	6	713	46	284	UG-I_Contig118	>gb|FE671014.1|FE671014 mh1_0001_A11 Drought-stressed chickpea leave library Cicer arietinum cDNA clone mh1_0001_A11 5, mRNA sequence	0.19	100	UG-I_Contig118	>gb|EY477467.1|EY477467 METB329TF JCVI-MT3 Medicago truncatula cDNA 5, mRNA sequence	0	88	UG-I_Contig118	>gb|BU547915.1|BU547915 GM880012B10F09 Gm-r1088 Glycine max cDNA clone Gm-r1088-4505 3, mRNA sequence	3e-41	81	UG-I_Contig118	>gb|BU547915.1|BU547915 GM880012B10F09 Gm-r1088 Glycine max cDNA clone Gm-r1088-4505 3, mRNA sequence	3e-41	81	UG-I_Contig118	>gnl|lis|1658074 AB092818 Lotus corniculatus var. japonicus LjPEPC-PK mRNA for phosphoenolpyruvate carboxylase kinase, complete cds.	5e-43	84	UG-I_Contig118	>gi|115596857|gb|EG029205.1|EG029205 AH1625 Shanyou 523 Peanut Cotyledon cDNA Library Arachis hypogaea cDNA 5, mRNA	36	0.32	100	UG-I_Contig118	>gi|32889858|gb|CB265085.1|CB265085 12-E014995-035-003-H03-T7R MPIZ-ADIS-035 Arabidopsis thaliana cDNA clone	58	2e-06	UG-I_Contig118	>gi|51946073|gb|CV152414.1|CV152414 LS246-S.SEQ Cold stressed rice cDNA library Oryza sativa Japonica Group cDNA, mRNA	60	6e-07	UG-I_Contig118	>gi|73940034|gb|DT523344.1|DT523344 WS02039.B21_H06 PTxN-IB-N-A-11 Populus trichocarpa x Populus nigra cDNA clone	62	6e-08
119	UG-I_Contig119	UG-I_Contig119	>O49884|RL30_LUPLU 60S ribosomal protein L30 - Lupinus luteus (European yellow lupin)	112	226	7e-59	96	-3	530	195	1	112	UG-I_Contig119	>gb|FE673300.1|FE673300 mh1_0034_B07 Drought-stressed chickpea leave library Cicer arietinum cDNA clone mh1_0034_B07 5, mRNA sequence	4e-69	97	UG-I_Contig119	>gb|DY617597.1|DY617597 AC3718 NOLLY Medicago truncatula cDNA 5, mRNA sequence	1e-148	91	UG-I_Contig119	>gb|CA785503.1|CA785503 sau21c04.y1 Gm-c1062 Glycine max cDNA clone SOYBEAN CLONE ID: Gm-c1062-8935 5 similar to SW:RL30_LUPLU O49884 60S	1e-121	91	UG-I_Contig119	>gb|CA785503.1|CA785503 sau21c04.y1 Gm-c1062 Glycine max cDNA clone SOYBEAN CLONE ID: Gm-c1062-8935 5 similar to SW:RL30_LUPLU O49884 60S	1e-121	91	UG-I_Contig119	>gnl|lis|1827389 TA8165_34305 60S ribosomal protein L30 [Lupinus luteus (European yellow lupin)]	1e-124	91	UG-I_Contig119	>gi|110814642|gb|EE123581.1|EE123581 YY19 Peanut (Luhua14) seeds full length cDNA Library Arachis hypogaea cDNA 5	412	1e-115	89	UG-I_Contig119	>gi|186888322|gb|FG122270.1|FG122270 3332-83-A01 Oenothera strain hookeri de Vries leaf library Oenothera elata subsp.	212	3e-53	UG-I_Contig119	>gi|14981077|gb|BI305768.1|BI305768 NL_1_K15 Drought stress (leaf) Oryza sativa Indica Group cDNA clone NL_1_K15 3, mRNA	94	2e-17	UG-I_Contig119	>gi|24071145|gb|BU879621.1|BU879621 V062D11 Populus flower cDNA library Populus trichocarpa cDNA 5 prime, mRNA sequence	230	5e-59
120	UG-I_Contig120	UG-I_Contig120	>P36079|YKI3_YEAST Putative uncharacterized protein YKL083W - Saccharomyces cerevisiae (Bakers yeast)	204	36	0.43	37	1	859	1173	38	127	UG-I_Contig120	>gb|FE670669.1|FE670669 mh2_0030_H07 Chickpea leave library Cicer arietinum cDNA clone mh2_0030_H07 5, mRNA sequence	0.19	95	UG-I_Contig120	>gb|AW256585.1|AW256585 EST304722 KV2 Medicago truncatula cDNA clone KV2-5K13, mRNA sequence	9e-80	83	UG-I_Contig120	>gb|FK000101.1|FK000101 GLPAE67TR JCVI-SOY1 Glycine max cDNA 5, mRNA sequence	8e-39	85	UG-I_Contig120	>gb|FK000101.1|FK000101 GLPAE67TR JCVI-SOY1 Glycine max cDNA 5, mRNA sequence	8e-39	85	UG-I_Contig120	>gnl|lis|1802578 TA1650_34305	1e-09	85	UG-I_Contig120	>gi|149645529|gb|ES753924.1|ES753924 C20L_36_E02_E002.g1 USDA-Tifton Peanut Library C20L Arachis hypogaea cDNA clone	92	6e-18	80	UG-I_Contig120	>gb|AAM74503.1| AT3g13460/MRP15_10 [Arabidopsis thaliana], mRNA sequence	60	5e-07	UG-I_Contig120	>gi|44674901|gb|CR288335.1|CR288335 CR288335 Oryza sativa library (Han B) Oryza sativa cDNA clone y743d04p5, mRNA sequence	40	0.56	UG-I_Contig120	>gi|24076549|gb|BU885032.1|BU885032 R019G04 Populus root cDNA library Populus tremula x Populus tremuloides cDNA 5	38	0.83
121	UG-I_Contig121	UG-I_Contig121	>Q9EQX9|UBE2N_RAT Ubiquitin-conjugating enzyme E2 N - Rattus norvegicus (Rat)	152	253	5e-67	80	-1	657	217	2	148	UG-I_Contig121	>gb|FE668632.1|FE668632 mh2_0003_B01 Chickpea leave library Cicer arietinum cDNA clone mh2_0003_B01 5, mRNA sequence	0	99	UG-I_Contig121	>gb|EV261089.1|EV261089 MTYEF47TF JCVI-MT1 Medicago truncatula cDNA 5, mRNA sequence	0	94	UG-I_Contig121	>gb|EV275874.1|EV275874 GLMCM85TF JCVI-SOY2 Glycine max cDNA 5, mRNA sequence	0	91	UG-I_Contig121	>gb|EV275874.1|EV275874 GLMCM85TF JCVI-SOY2 Glycine max cDNA 5, mRNA sequence	0	91	UG-I_Contig121	>gnl|lis|1809285 TA10652_34305 Putative ubiquitin-conjugating enzyme E2 [Arabidopsis thaliana (Mouse-ear cress)]	0	91	UG-I_Contig121	>gi|30420677|gb|CD038839.1|CD038839 UTPPI012_H06 USDA-Tifton Peanut Immature Pod cDNA Library (UTPP) Arachis hypogaea cDNA	618	1e-177	90	UG-I_Contig121	>gi|71819026|gb|DR996417.1|DR996417 Mdlr7006F12.g1 Apple_EST_Mdlr Malus x domestica cDNA similar to ref|NP_565192.1|	440	1e-122	UG-I_Contig121	>gi|58672468|gb|CK061154.1|CK061154 63594rsicek_8501.y1 Oryza sativa cv. PA64s panicle ferile cDNA library Oryza sativa	266	3e-69	UG-I_Contig121	>gi|57889874|gb|CX655045.1|CX655045 PO01004B08 Poplar SC cDNA library Populus alba x Populus tremula var. glandulosa	418	1e-115
122	UG-I_Contig122	UG-I_Contig122	>Q8T4N5|TSEP_GLOPP Protein TsetseEP precursor - Glossina palpalis palpalis (Riverine tsetse fly)	374	140	1e-32	53	1	256	624	246	370	UG-I_Contig122	>gb|EH059255.1|EH059255 CPB04f01.y.esd subtracted cDNA library of drought stressed chickpea Cicer arietinum cDNA, mRNA sequence	7e-99	96	UG-I_Contig122	>gb|BG451997.1|BG451997 NF043E12DT1F1088 Drought Medicago truncatula cDNA clone NF043E12DT 5, mRNA sequence	1e-68	85	UG-I_Contig122	>gb|BQ630317.1|BQ630317 saq05g05.y1 Gm-c1045 Glycine max cDNA clone SOYBEAN CLONE ID: Gm-c1045-4137 5 similar to TR:Q43539 Q43539 ORF	1e-33	84	UG-I_Contig122	>gb|BQ630317.1|BQ630317 saq05g05.y1 Gm-c1045 Glycine max cDNA clone SOYBEAN CLONE ID: Gm-c1045-4137 5 similar to TR:Q43539 Q43539 ORF	1e-33	84	UG-I_Contig122	>gnl|lis|1818874 TA5431_34305 HPr serine phosphorylation site [Medicago truncatula (Barrel medic)]	0.003	93	UG-I_Contig122	>gi|134038691|gb|EL966567.1|EL966567 S236 SI, cDNA forward subtractive library from peanut leaves inoculated with	44	0.001	93	UG-I_Contig122	>gi|21557204|gb|BQ607875.1|BQ607875 BRY_3774 wheat EST endosperm library Triticum aestivum cDNA 5, mRNA sequence	42	0.087	UG-I_Contig122	>gi|86545177|gb|CI185383.1|CI185383 CI185383 Oryza sativa (japonica cultivar-group) root of seedlings Oryza sativa Japonica	44	0.025	UG-I_Contig122	>gi|50071752|gb|AJ780077.1|AJ780077 AJ780077 Populus euphratica root 3-6 months Populus euphratica cDNA clone	70	2e-10
123	UG-I_Contig123	UG-I_Contig123	>Q9XKK2|CYB_PASSE Cytochrome b - Pastinachus sephen (Cowtail stingray)	380	33	1.5	32	-2	743	471	172	258	UG-I_Contig123	>gb|DY475144.1|DY475144 U105 Chickpea (ICC3996) post-inoculation EST library Cicer arietinum cDNA 5 similar to Chloroplast psbB operon,	0.13	95	UG-I_Contig123	>gb|AW287854.2|AW287854 N100697e rootphos(-) Medicago truncatula cDNA clone MHRP-10C5, mRNA sequence	1e-50	84	UG-I_Contig123	>gb|BU544148.1|BU544148 GM880001A20D11 Gm-r1088 Glycine max cDNA clone Gm-r1088-166 3, mRNA sequence	1e-18	86	UG-I_Contig123	>gb|BU544148.1|BU544148 GM880001A20D11 Gm-r1088 Glycine max cDNA clone Gm-r1088-166 3, mRNA sequence	1e-18	86	UG-I_Contig123	>gnl|lis|1824262 TA6455_34305	2e-20	92	UG-I_Contig123	>gi|146771753|gb|ES490874.1|ES490874 52#4H10 Full length peanut pod cDNA library Arachis hypogaea cDNA clone #4H10 5	68	6e-11	92	UG-I_Contig123	>gi|124817154|gb|EH902020.1|EH902020 EBENXNS01BICC6 8-day Arabidopsis seedlings, aerial tissues Arabidopsis	38	1.3	UG-I_Contig123	>gi|12404870|gb|AU166471.1|AU166471 AU166471 Rice callus (2001) Oryza sativa Japonica Group cDNA clone C12695, mRNA	40	0.36	UG-I_Contig123	>gi|24067447|gb|BU875907.1|BU875907 V013B09 Populus flower cDNA library Populus trichocarpa cDNA 5 prime, mRNA sequence	38	0.54
124	UG-I_Contig124	UG-I_Contig124	>Q9HGN1|GCN2_SCHPO Serine/threonine-protein kinase gcn2 - Schizosaccharomyces pombe (Fission yeast)	1576	31	1.3	37	1	64	183	1215	1254	UG-I_Contig124	>gb|FE672106.1|FE672106 mh1_0014_B10 Drought-stressed chickpea leave library Cicer arietinum cDNA clone mh1_0014_B10 5, mRNA sequence	0.015	100	UG-I_Contig124	>gb|BI269094.1|BI269094 NF007D08IR1F1073 Irradiated Medicago truncatula cDNA clone NF007D08IR 5, mRNA sequence	8e-53	84	UG-I_Contig124	>gb|BU548320.1|BU548320 GM880015A10D09 Gm-r1088 Glycine max cDNA clone Gm-r1088-5537 3, mRNA sequence	2e-18	91	UG-I_Contig124	>gb|BU548320.1|BU548320 GM880015A10D09 Gm-r1088 Glycine max cDNA clone Gm-r1088-5537 3, mRNA sequence	2e-18	91	UG-I_Contig124	>gb|BP059754| BP059754	2e-05	87	UG-I_Contig124	>gi|149654460|gb|ES765469.1|ES765469 TFL_79_H06_E001.g1 USDA-Tifton Peanut Library TFL Arachis hypogaea cDNA	36	0.1	95	UG-I_Contig124	>gi|163976689|gb|ES184098.1|ES184098 221595_1369_1662 Arabidopsis ovule high throughput cDNA library Arabidopsis thaliana	38	0.61	UG-I_Contig124	>gi|29670659|gb|CB666934.1|CB666934 OSJNEd14A18.f OSJNEd Oryza sativa Japonica Group cDNA clone OSJNEd14A18 5, mRNA	36	2.7	UG-I_Contig124	>gi|24105439|gb|BU894374.1|BU894374 X008C10 Populus wood cDNA library Populus tremula x Populus tremuloides cDNA 5	42	0.016
125	UG-I_Contig125	UG-I_Contig125	>Q6TAW2|SERP2_MOUSE Stress-associated endoplasmic reticulum protein 2 - Mus musculus (Mouse)	65	58	1e-08	52	2	158	316	12	64	UG-I_Contig125	>gb|DY475071.1|DY475071 U027 Chickpea (ICC3996) post-inoculation EST library Cicer arietinum cDNA 5 similar to Unclear, mRNA sequence	1e-122	97	UG-I_Contig125	>gb|AL373222.1|AL373222 MtBA56D12F1 MtBA Medicago truncatula cDNA clone MtBA56D12 T3, mRNA sequence	1e-162	92	UG-I_Contig125	>gb|EV555043.1|EV555043 GmUV-B_178 Substract library of UV-B treated leaves in Glycine max Glycine max cDNA, mRNA sequence	7e-71	86	UG-I_Contig125	>gb|EV555043.1|EV555043 GmUV-B_178 Substract library of UV-B treated leaves in Glycine max Glycine max cDNA, mRNA sequence	7e-71	86	UG-I_Contig125	>gnl|lis|1803004 TA1625_34305 Hypothetical protein [Phaseolus vulgaris (Kidney bean) (French bean)]	1e-100	89	UG-I_Contig125	>gi|30420004|gb|CD038166.1|CD038166 UTPPI003_D04 USDA-Tifton Peanut Immature Pod cDNA Library (UTPP) Arachis hypogaea cDNA	200	4e-51	87	UG-I_Contig125	>gi|84646467|gb|DW359919.1|DW359919 PJ724 Prosopis juliflora leaf cDNA library Prosopis juliflora cDNA similar to protein	206	1e-51	UG-I_Contig125	>gi|25799130|gb|CA755091.1|CA755091 BR030012000_PLATE_H07_56_060.ab1 OA Oryza sativa Japonica Group cDNA clone	90	3e-16	UG-I_Contig125	>gi|24075271|gb|BU883747.1|BU883747 M103C07 Populus flower cDNA library Populus trichocarpa cDNA 5 prime, mRNA sequence	109	1e-22
126	UG-I_Contig126	UG-I_Contig126	>Q41709|FRI2_VIGUN Ferritin-2, chloroplast precursor - Vigna unguiculata (Cowpea)	250	386	1e-107	80	-2	876	130	1	245	UG-I_Contig126	>gb|FE671220.1|FE671220 mh1_0003_C08 Drought-stressed chickpea leave library Cicer arietinum cDNA clone mh1_0003_C08 5, mRNA sequence	0	99	UG-I_Contig126	>gb|DW015050.1|DW015050 EST1224011 MTY Medicago truncatula cDNA clone MTYA029, mRNA sequence	0	88	UG-I_Contig126	>gb|CD396350.1|CD396350 Gm_ck16594 Soybean induced by Salicylic Acid Glycine max cDNA 3, mRNA sequence	1e-133	86	UG-I_Contig126	>gb|CD396350.1|CD396350 Gm_ck16594 Soybean induced by Salicylic Acid Glycine max cDNA 3, mRNA sequence	1e-133	86	UG-I_Contig126	>gnl|lis|1816528 TA2251_34305 Hypothetical protein [Solanum tuberosum (Potato)]	2e-91	83	UG-I_Contig126	>gi|149218584|gb|ES708033.1|ES708033 C20R7_10_B05_E002.g1 USDA-Tifton Peanut Library C20R7 Arachis hypogaea cDNA	418	1e-116	84	UG-I_Contig126	>gi|159651233|gb|EY133941.1|EY133941 CBTH4267.b1_E11.ab1:P Triphysaria pusilla root tip normalized cDNA library	127	2e-27	UG-I_Contig126	>gi|25802434|gb|CA758395.1|CA758395 BR050015000A02.ab1 OF Oryza sativa Indica Group cDNA clone BR050015000A02.ab1	46	0.007	UG-I_Contig126	>gi|52495113|gb|CV242138.1|CV242138 WS02514.B21.1_D21 PT-MB-N-A-15 Populus trichocarpa cDNA clone WS02514_D21 3, mRNA	248	4e-64
127	UG-I_Contig127	UG-I_Contig127	>Q6BZU2|CCS1_YARLI Superoxide dismutase 1 copper chaperone - Yarrowia lipolytica (Candida lipolytica)	234	44	0.001	32	2	176	352	4	62	UG-I_Contig127	>gb|DY475296.1|DY475296 U259 Chickpea (ICC3996) post-inoculation EST library Cicer arietinum cDNA 5 similar to Unknown, mRNA sequence	0.008	95	UG-I_Contig127	>gb|AJ501701.1|AJ501701 AJ501701 MTAMP Medicago truncatula cDNA clone mtgmadc120010g02, mRNA sequence	1e-176	91	UG-I_Contig127	>gb|BE191099.1|BE191099 sn84h06.y1 Gm-c1038 Glycine max cDNA clone GENOME SYSTEMS CLONE ID: Gm-c1038-1332 5 similar to TR:O81464 O81464 T15F16.6	4e-89	84	UG-I_Contig127	>gb|BE191099.1|BE191099 sn84h06.y1 Gm-c1038 Glycine max cDNA clone GENOME SYSTEMS CLONE ID: Gm-c1038-1332 5 similar to TR:O81464 O81464 T15F16.6	4e-89	84	UG-I_Contig127	>gb|BP049843| BP049843	5e-05	91	UG-I_Contig127	>gi|110813244|gb|EE126235.1|EE126235 I10 Peanut (Luhua14) seeds full length cDNA Library Arachis hypogaea cDNA 5 similar to	40	0.014	90	UG-I_Contig127	>gi|84646201|gb|DW359655.1|DW359655 PJ399 Prosopis juliflora leaf cDNA library Prosopis juliflora cDNA similar to copper	161	1e-37	UG-I_Contig127	>gb|AAP52780.1| putative ATFP3 [Oryza sativa (japonica cultivar-group)], mRNA sequence	52	0.0001	UG-I_Contig127	>gi|24077489|gb|BU885972.1|BU885972 R038G04 Populus root cDNA library Populus tremula x Populus tremuloides cDNA 5	86	3e-15
128	UG-I_Contig128	UG-I_Contig128	>Q9C8H0|MRP13_ARATH Multidrug resistance-associated protein 13 - Arabidopsis thaliana (Mouse-ear cress)	1495	29	3.5	36	-3	214	107	922	957	UG-I_Contig128	>gb|CD051312.1|CD051312 EST0602 subtracted cDNA library of drought-stressed chickpea Cicer arietinum cDNA, mRNA sequence	1	100	UG-I_Contig128	>gb|AW127120.2|AW127120 M110052e GVN Medicago truncatula cDNA clone N95, mRNA sequence	4e-24	88	UG-I_Contig128	>gb|BE658897.1|BE658897 GM700007B20C6 Gm-r1070 Glycine max cDNA clone Gm-r1070-2436 3, mRNA sequence	7e-09	86	UG-I_Contig128	>gb|BE658897.1|BE658897 GM700007B20C6 Gm-r1070 Glycine max cDNA clone Gm-r1070-2436 3, mRNA sequence	7e-09	86	UG-I_Contig128	>gb|BP076564| BP076564	0.41	100	UG-I_Contig128	>gi|110812255|gb|EE124963.1|EE124963 F6 Peanut (Luhua14) seeds full length cDNA Library Arachis hypogaea cDNA 5, mRNA	36	0.11	100	UG-I_Contig128	>gi|2759362|gb|T44564.1|T44564 7827 Lambda-PRL2 Arabidopsis thaliana cDNA clone 126J3T7, mRNA sequence	38	0.67	UG-I_Contig128	>gi|117238540|gb|CT862281.1|CT862281 CT862281 Oryza sativa (indica cultivar-group) cv. Guang Lu Ai 4 Oryza sativa Indica	40	0.19	UG-I_Contig128	>gi|46836817|gb|CN518448.1|CN518448 GQ0094.B3_M12 GQ009 Populus trichocarpa x Populus deltoides cDNA clone GQ0094_M12	36	1.1
129	UG-I_Contig129	UG-I_Contig129	>Q64298|MCSP_RAT Sperm mitochondrial-associated cysteine-rich protein - Rattus norvegicus (Rat)	145	70	1e-11	39	2	362	658	5	107	UG-I_Contig129	>gb|FE673282.1|FE673282 mh1_0033_H04 Drought-stressed chickpea leave library Cicer arietinum cDNA clone mh1_0033_H04 5, mRNA sequence	0	99	UG-I_Contig129	>gb|BG450200.1|BG450200 NF013F11DT1F1095 Drought Medicago truncatula cDNA clone NF013F11DT 5, mRNA sequence	4e-22	80	UG-I_Contig129	>gb|CF921181.1|CF921181 gmrhRww3-06_D03_1_025 Soybean root hair subtracted cDNA library gmrhRww3 Glycine max cDNA, mRNA sequence	9e-13	97	UG-I_Contig129	>gb|CF921181.1|CF921181 gmrhRww3-06_D03_1_025 Soybean root hair subtracted cDNA library gmrhRww3 Glycine max cDNA, mRNA sequence	9e-13	97	UG-I_Contig129	>gnl|lis|1823439 TA6394_34305	5e-08	94	UG-I_Contig129	>gi|109277726|gb|EC391382.1|EC391382 GDI_F_95 Groundnut (K-134) drought stressed subtracted cDNA library Arachis	46	0.0002	84	UG-I_Contig129	>gi|40446590|gb|BU668458.1|BU668458 MC01029A11 MC01 Sesamum indicum cDNA, mRNA sequence	46	0.005	UG-I_Contig129	>gi|3763843|gb|AU030595.1|AU030595 AU030595 Rice cDNA from immature leaf including apical meristem Oryza sativa Japonica	40	0.36	UG-I_Contig129	>gi|24057068|gb|BU866414.1|BU866414 S066E04 Populus imbibed seed cDNA library Populus tremula cDNA 5 prime, mRNA sequence	40	0.14
130	UG-I_Contig130	UG-I_Contig130	>Q8TGM6|TAR1_YEAST Protein TAR1 - Saccharomyces cerevisiae (Bakers yeast)	124	74	1e-12	72	-1	424	281	27	74	UG-I_Contig130	>gb|FE668612.1|FE668612 mh2_0002_H05 Chickpea leave library Cicer arietinum cDNA clone mh2_0002_H05 5, mRNA sequence	1e-33	87	UG-I_Contig130	>gb|AJ500862.1|AJ500862 AJ500862 MTGIM Medicago truncatula cDNA clone mtgmacc120021a05, mRNA sequence	1e-38	90	UG-I_Contig130	>gb|CK605738.1|CK605738 gmrhRww6-03_E12_T7 Soybean root hair subtracted cDNA library gmrhRww6 Glycine max cDNA, mRNA sequence	2e-29	87	UG-I_Contig130	>gb|CK605738.1|CK605738 gmrhRww6-03_E12_T7 Soybean root hair subtracted cDNA library gmrhRww6 Glycine max cDNA, mRNA sequence	2e-29	87	UG-I_Contig130	>gnl|lis|1813216 TA51_34305	1e-34	88	UG-I_Contig130	>gi|30420378|gb|CD038540.1|CD038540 UTPPI008_G09 USDA-Tifton Peanut Immature Pod cDNA Library (UTPP) Arachis	103	1e-21	93	UG-I_Contig130	>gi|16729|gb|Z17585.1|Z17585 ATTS0159 Gif-SeedA+B Arabidopsis thaliana cDNA clone YAP011T3 3, mRNA sequence	117	2e-24	UG-I_Contig130	>gi|44674292|gb|CR287726.1|CR287726 CR287726 Oryza sativa library (Han B) Oryza sativa cDNA clone y607a08p3, mRNA sequence	139	7e-31	UG-I_Contig130	>gi|73886616|gb|DT489354.1|DT489354 WS0254.B21_J02 PT-MB-N-A-15 Populus trichocarpa cDNA clone WS0254_J02 3, mRNA	117	9e-25
131	UG-I_Contig131	UG-I_Contig131	>Q39613|CYPH_CATRO Peptidyl-prolyl cis-trans isomerase - Catharanthus roseus (Rosy periwinkle) (Madagascar	172	313	5e-85	86	-1	728	216	1	171	UG-I_Contig131	>gb|FE669992.1|FE669992 mh2_0022_G02 Chickpea leave library Cicer arietinum cDNA clone mh2_0022_G02 5, mRNA sequence	1e-171	99	UG-I_Contig131	>gb|BG457658.1|BG457658 NF105G10PL1F1082 Phosphate starved leaf Medicago truncatula cDNA clone NF105G10PL 5, mRNA sequence	1e-124	86	UG-I_Contig131	>gb|BI943088.1|BI943088 sn27d01.y1 Gm-c1016 Glycine max cDNA clone GENOME SYSTEMS CLONE ID: Gm-c1016-12698 5 similar to TR:Q41119 Q41119	3e-77	82	UG-I_Contig131	>gb|BI943088.1|BI943088 sn27d01.y1 Gm-c1016 Glycine max cDNA clone GENOME SYSTEMS CLONE ID: Gm-c1016-12698 5 similar to TR:Q41119 Q41119	3e-77	82	UG-I_Contig131	>gnl|lis|1808759 TA10134_34305 Peptidyl-prolyl cis-trans isomerase [Lupinus luteus (European yellow lupin)]	1e-109	84	UG-I_Contig131	>gi|116488885|gb|EG529865.1|EG529865 N25T7 Peanut (Luhua14) seeds full length cDNA Library Arachis hypogaea cDNA 3, mRNA	278	4e-74	82	UG-I_Contig131	>gi|159716627|gb|EY162414.1|EY162414 CBTN8928.b1_O23.ab1:P Triphysaria pusilla root tip normalized cDNA library	262	5e-68	UG-I_Contig131	>gi|28256613|gb|CB210522.1|CB210522 OML00802 Oryza minuta HybriZAP-2.1 XR library Oryza minuta cDNA 5, mRNA	64	3e-08	UG-I_Contig131	>gi|52513225|gb|CV260250.1|CV260250 WS02013.B21_J02 PTxN-IB-N-A-11 Populus trichocarpa x Populus nigra cDNA clone	163	1e-38
132	UG-I_Contig132	UG-I_Contig132	>P22242|DRPE_CRAPL Desiccation-related protein PCC13-62 precursor - Craterostigma plantagineum	313	332	2e-90	58	-1	1073	180	5	299	UG-I_Contig132	>gb|FE672639.1|FE672639 mh1_0020_C09 Drought-stressed chickpea leave library Cicer arietinum cDNA clone mh1_0020_C09 5, mRNA sequence	2e-84	100	UG-I_Contig132	>gb|CF069107.1|CF069107 EST669828 MTUS Medicago truncatula cDNA clone MTUS-16D10, mRNA sequence	1e-126	84	UG-I_Contig132	>gb|FK000187.1|FK000187 GLPAF18TF JCVI-SOY1 Glycine max cDNA 5, mRNA sequence	2e-61	79	UG-I_Contig132	>gb|FK000187.1|FK000187 GLPAF18TF JCVI-SOY1 Glycine max cDNA 5, mRNA sequence	2e-61	79	UG-I_Contig132	>gb|BP049145| BP049145	7e-36	82	UG-I_Contig132	>gi|115596304|gb|EG028652.1|EG028652 AH1124 Shanyou 523 Peanut Cotyledon cDNA Library Arachis hypogaea cDNA 5, mRNA	103	2e-21	85	UG-I_Contig132	>gi|71825120|gb|DT002512.1|DT002512 Mdrta1014P07.g1 Apple_EST_Mdrta Malus x domestica cDNA similar to gb|AAM65140.1|	78	2e-12	UG-I_Contig132	>gi|25800938|gb|CA756899.1|CA756899 OC13B02_T3.ab1 OC Oryza sativa Indica Group cDNA clone OC13B02_T3.ab1 similar to No	38	2.1	UG-I_Contig132	>gi|24073341|gb|BU881817.1|BU881817 UM67TH04 Populus flower cDNA library Populus trichocarpa cDNA 5 prime, mRNA sequence	54	1e-05
133	UG-I_Contig133	UG-I_Contig133	>Q9ATM4|PIP27_MAIZE Aquaporin PIP2-7 - Zea mays (Maize)	287	501	1e-141	85	-3	1354	500	1	287	UG-I_Contig133	>gb|FE668591.1|FE668591 mh2_0002_F07 Chickpea leave library Cicer arietinum cDNA clone mh2_0002_F07 5, mRNA sequence	0	99	UG-I_Contig133	>gb|CB894264.1|CB894264 EST647056 HOGA Medicago truncatula cDNA clone HOGA-30J7, mRNA sequence	0	90	UG-I_Contig133	>gb|BE473721.1|BE473721 sp54e08.y1 Gm-c1043 Glycine max cDNA clone GENOME SYSTEMS CLONE ID: Gm-c1043-2079 5 similar to TR:O24049 O24049 MIPC. ;,	1e-168	87	UG-I_Contig133	>gb|BE473721.1|BE473721 sp54e08.y1 Gm-c1043 Glycine max cDNA clone GENOME SYSTEMS CLONE ID: Gm-c1043-2079 5 similar to TR:O24049 O24049 MIPC. ;,	1e-168	87	UG-I_Contig133	>gnl|lis|1811997 TA142_34305 Plasma membrane intrinsic protein 2;1 [Mimosa pudica (Sensitive plant)]	1e-106	88	UG-I_Contig133	>gi|149219414|gb|ES708863.1|ES708863 C20R7_25_E07_E002.g1 USDA-Tifton Peanut Library C20R7 Arachis hypogaea cDNA	246	2e-64	83	UG-I_Contig133	>gi|86080581|gb|DR376338.1|DR376338 107663 CERES-148 Arabidopsis thaliana cDNA clone 38965 3, mRNA sequence	196	4e-48	UG-I_Contig133	>gi|72279041|gb|DT051834.1|DT051834 COT_EQ_H09 Fiber and Ovule of Xu-142 Lambda Zap Express Library Gossypium hirsutum	70	8e-10	UG-I_Contig133	>gi|52526979|gb|CV274004.1|CV274004 WS01712.B21_O06 PTxD-NR-A-8 Populus trichocarpa x Populus deltoides cDNA clone	206	2e-51
134	UG-I_Contig134	UG-I_Contig134	>P69326|UBIQ_WHEAT Ubiquitin - Triticum aestivum (Wheat)	76	150	5e-36	100	1	253	480	1	76	UG-I_Contig134	>gb|FE668491.1|FE668491 mh2_0001_E12 Chickpea leave library Cicer arietinum cDNA clone mh2_0001_E12 5, mRNA sequence	1e-108	85	UG-I_Contig134	>gb|BF648987.1|BF648987 NF054H11EC1F1094 Elicited cell culture Medicago truncatula cDNA clone NF054H11EC 5, mRNA sequence	1e-59	81	UG-I_Contig134	>gb|BM892466.1|BM892466 sam60f09.y1 Gm-c1069 Glycine max cDNA clone SOYBEAN CLONE ID: Gm-c1069-3738 5 similar to TR:Q39940 Q39940	1e-101	85	UG-I_Contig134	>gb|BM892466.1|BM892466 sam60f09.y1 Gm-c1069 Glycine max cDNA clone SOYBEAN CLONE ID: Gm-c1069-3738 5 similar to TR:Q39940 Q39940	1e-101	85	UG-I_Contig134	>gnl|lis|1812578 TA84_34305 Ubiquitin C variant [Homo sapiens (Human)]	7e-41	79	UG-I_Contig134	>gi|149648569|gb|ES756964.1|ES756964 C20L_88_F09_E002.g1 USDA-Tifton Peanut Library C20L Arachis hypogaea cDNA clone	232	2e-60	81	UG-I_Contig134	>gi|159616122|gb|EY164919.1|EY164919 CBTI10409.b1_A11.ab1:P Triphysaria pusilla root tip normalized cDNA library	252	4e-65	UG-I_Contig134	>gi|28259763|gb|CB213672.1|CB213672 OML03952 Oryza minuta HybriZAP-2.1 XR library Oryza minuta cDNA 5, mRNA	139	5e-31	UG-I_Contig134	>gi|24049873|gb|BU863813.1|BU863813 S032F06 Populus imbibed seed cDNA library Populus tremula cDNA 5 prime, mRNA sequence	222	2e-56
135	UG-I_Contig135	UG-I_Contig135	>Q665P2|SSTT_YERPS Serine/threonine transporter sstT - Yersinia pseudotuberculosis	418	40	0.02	29	1	634	918	104	204	UG-I_Contig135	>gb|FE671009.1|FE671009 mh1_0001_A06 Drought-stressed chickpea leave library Cicer arietinum cDNA clone mh1_0001_A06 5, mRNA sequence	0.18	100	UG-I_Contig135	>gb|CB893581.1|CB893581 EST646373 HOGA Medicago truncatula cDNA clone HOGA-28I20, mRNA sequence	0	87	UG-I_Contig135	>gb|FG992256.1|FG992256 GLLE121TF JCVI-SOY1 Glycine max cDNA 5, mRNA sequence	5e-80	82	UG-I_Contig135	>gb|FG992256.1|FG992256 GLLE121TF JCVI-SOY1 Glycine max cDNA 5, mRNA sequence	5e-80	82	UG-I_Contig135	>gnl|lis|1806331 TA9247_34305 AT5g06370/MHF15_11 [Arabidopsis thaliana (Mouse-ear cress)]	1e-55	87	UG-I_Contig135	>gi|149220902|gb|ES710349.1|ES710349 TFR5_34_F12_E001.g1 USDA-Tifton Peanut Library TFR5 Arachis hypogaea cDNA clone	167	1e-40	85	UG-I_Contig135	>gb|AAK55718.1|AF380637_1 AT5g06370/MHF15_11 [Arabidopsis thaliana] >gb|AAL06795.1|	196	3e-48	UG-I_Contig135	>gi|58600537|gb|CK011065.1|CK011065 29956rsicef_8749.y1 Oryza sativa cv. PA64s panicle sterile cDNA library Oryza sativa	50	0.0005	UG-I_Contig135	>gi|60701358|gb|DN491230.1|DN491230 UM76TB08.3pR Populus female catkins cDNA library Populus trichocarpa cDNA clone	151	7e-35
136	UG-I_Contig136	UG-I_Contig136	>P52569|CTR2_HUMAN Low affinity cationic amino acid transporter 2 - Homo sapiens (Human)	658	67	4e-11	56	-3	454	302	556	606	UG-I_Contig136	>gb|EH059161.1|EH059161 CPB03e08.y.esd subtracted cDNA library of drought stressed chickpea Cicer arietinum cDNA, mRNA sequence	0.35	100	UG-I_Contig136	>gb|CA920845.1|CA920845 EST638563 MTUS Medicago truncatula cDNA clone MTUS-33H8, mRNA sequence	2e-82	88	UG-I_Contig136	>gb|CX701628.1|CX701628 gmrtDrNS01_40-A_M13R_D12_090.s1 Water stressed 5h segment 1 gmrtDrNS01 Glycine max cDNA 3, mRNA sequence	7e-56	87	UG-I_Contig136	>gb|CX701628.1|CX701628 gmrtDrNS01_40-A_M13R_D12_090.s1 Water stressed 5h segment 1 gmrtDrNS01 Glycine max cDNA 3, mRNA sequence	7e-56	87	UG-I_Contig136	>gnl|lis|1805874 TA9167_34305 Amino acid permease-associated region [Medicago truncatula (Barrel medic)]	1e-14	85	UG-I_Contig136	>gi|134092790|gb|EL966767.1|EL966767 SI_S036 SI, cDNA forward subtractive library from peanut leaves inoculated with	143	9e-34	82	UG-I_Contig136	>gi|84638713|gb|DW352323.1|DW352323 PU1_plate1_E05 PU1 Prunus persica cDNA clone PU1_plate1_E05 5 similar to	58	1e-06	UG-I_Contig136	>gi|71892667|gb|CO805257.1|CO805257 Pcl11-003-A05-A-033.b Subtracted cDNA library from salt stressed Porteresia leaf Oryza	58	1e-06	UG-I_Contig136	>gi|51874582|gb|CV130662.1|CV130662 B9SP08c09 Populus stem seasonal library Populus deltoides cDNA, mRNA sequence	70	1e-10
137	UG-I_Contig137	UG-I_Contig137	>P49199|RS8_ORYSJ 40S ribosomal protein S8 - Oryza sativa subsp. japonica (Rice)	220	115	3e-26	87	2	2	190	157	219	UG-I_Contig137	>gb|CD766044.1|CD766044 cAFLP-17 chickpea leaf cDNA-AFLP fragments Cicer arietinum cDNA similar to 40S RIBOSOMAL PROTEIN S8-like, mRNA sequence	1e-104	99	UG-I_Contig137	>gb|AW980931.1|AW980931 EST392084 GVN Medicago truncatula cDNA clone pGVN-60K3, mRNA sequence	6e-62	87	UG-I_Contig137	>gb|AI437584.1|AI437584 sa36h06.y1 Gm-c1004 Glycine max cDNA clone GENOME SYSTEMS CLONE ID: Gm-c1004-1428 5 similar to SW:RS8_ORYSA P49199 40S	6e-61	89	UG-I_Contig137	>gb|AI437584.1|AI437584 sa36h06.y1 Gm-c1004 Glycine max cDNA clone GENOME SYSTEMS CLONE ID: Gm-c1004-1428 5 similar to SW:RS8_ORYSA P49199 40S	6e-61	89	UG-I_Contig137	>gnl|lis|1816592 TA2468_34305 OSJNBa0038P21.4 protein [Oryza sativa (Rice)]	2e-45	87	UG-I_Contig137	>gi|149218135|gb|ES707584.1|ES707584 C20R7_4_H11_E002.g1 USDA-Tifton Peanut Library C20R7 Arachis hypogaea cDNA clone	153	5e-37	84	UG-I_Contig137	>gi|186887038|gb|FG122796.1|FG122796 3954-88-F05 Oenothera strain hookeri de Vries leaf library Oenothera elata subsp.	143	1e-32	UG-I_Contig137	>gi|15727414|gb|BI740279.1|BI740279 Rps8 Shoot apex cDNA library Glycine max cDNA, mRNA sequence	133	1e-29	UG-I_Contig137	>gi|73893278|gb|DT496016.1|DT496016 WS01122.BR_C15 PT-P-FL-A-2 Populus trichocarpa cDNA clone WS01122_C15 5, mRNA	133	4e-30
138	UG-I_Contig138	UG-I_Contig138	>Q8H166|ALEU_ARATH Thiol protease aleurain precursor - Arabidopsis thaliana (Mouse-ear cress)	358	550	1e-156	73	2	62	1099	9	358	UG-I_Contig138	>gb|FE671361.1|FE671361 mh1_0004_H02 Drought-stressed chickpea leave library Cicer arietinum cDNA clone mh1_0004_H02 5, mRNA sequence	0	99	UG-I_Contig138	>gb|CB892658.1|CB892658 EST645450 HOGA Medicago truncatula cDNA clone HOGA-19K6, mRNA sequence	0	92	UG-I_Contig138	>gb|EV265829.1|EV265829 GLLAY92TF JCVI-SOY1 Glycine max cDNA 5, mRNA sequence	0	88	UG-I_Contig138	>gb|EV265829.1|EV265829 GLLAY92TF JCVI-SOY1 Glycine max cDNA 5, mRNA sequence	0	88	UG-I_Contig138	>gnl|lis|19037 TC14433 similar to UP|Q41057 (Q41057) Cysteine protease , complete	0	86	UG-I_Contig138	>gi|134037441|gb|EL966548.1|EL966548 C3_02 SC, cDNA reverse subtractive library from peanut leaves Arachis hypogaea	617	1e-176	85	UG-I_Contig138	>gi|159636446|gb|EY129037.1|EY129037 CBTH1843.b1_F06.ab1:P Triphysaria pusilla root tip normalized cDNA library Triphysaria	224	2e-56	UG-I_Contig138	>gi|71893012|gb|CO805602.1|CO805602 Pcl11-011-A10-A-069.g Subtracted cDNA library from salt stressed Porteresia leaf Oryza	107	3e-21	UG-I_Contig138	>gi|52523455|gb|CV270480.1|CV270480 WS0152.B21_B18 PTxN-IB-A-6 Populus trichocarpa x Populus nigra cDNA clone WS0152_B18 3,	242	3e-62
139	UG-I_Contig139	UG-I_Contig139	>O14290|YF14_SCHPO Uncharacterized protein C9E9.04 - Schizosaccharomyces pombe (Fission yeast)	188	37	0.13	24	1	106	429	1	119	UG-I_Contig139	>gb|DY475427.1|DY475427 U410 Chickpea (ICC3996) post-inoculation EST library Cicer arietinum cDNA 5 similar to Unclear, mRNA sequence	0.008	100	UG-I_Contig139	>gb|EY478824.1|EY478824 METBI60TF JCVI-MT3 Medicago truncatula cDNA 5, mRNA sequence	1e-139	88	UG-I_Contig139	>gb|BU083283.1|BU083283 sar42h04.y1 Gm-c1049 Glycine max cDNA clone SOYBEAN CLONE ID: Gm-c1049-9559 5, mRNA sequence	1e-73	87	UG-I_Contig139	>gb|BU083283.1|BU083283 sar42h04.y1 Gm-c1049 Glycine max cDNA clone SOYBEAN CLONE ID: Gm-c1049-9559 5, mRNA sequence	1e-73	87	UG-I_Contig139	>gnl|lis|1827146 TA8845_34305 Expressed protein [Oryza sativa (japonica cultivar-group)]	5e-73	88	UG-I_Contig139	>gi|149219917|gb|ES709366.1|ES709366 TFR5_12_F02_E001.g1 USDA-Tifton Peanut Library TFR5 Arachis hypogaea cDNA clone	198	2e-50	85	UG-I_Contig139	>gi|159748338|gb|EY126244.1|EY126244 CBTH11216.b1_O19.ab1:P Triphysaria pusilla root tip normalized cDNA library	92	9e-17	UG-I_Contig139	>gi|286294|gb|D15102.1|D15102 RICC0052A Rice callus Oryza sativa Japonica Group cDNA clone C0052A, mRNA sequence	52	9e-05	UG-I_Contig139	>gi|50070379|gb|AJ778704.1|AJ778704 AJ778704 Populus euphratica cambium 3-6 months Populus euphratica cDNA clone	133	1e-29
140	UG-I_Contig140	UG-I_Contig140	>P42654|1433B_VICFA 14-3-3-like protein B - Vicia faba (Broad bean)	261	459	1e-128	95	3	3	719	23	261	UG-I_Contig140	>gb|FE671563.1|FE671563 mh1_0007_A05 Drought-stressed chickpea leave library Cicer arietinum cDNA clone mh1_0007_A05 5, mRNA sequence	0	99	UG-I_Contig140	>gb|DW015967.1|DW015967 EST1224928 MTY Medicago truncatula cDNA clone MTYAB72, mRNA sequence	0	92	UG-I_Contig140	>gb|EH039539.1|EH039539 GMSeed0378 Soybean endosperm tissue in developing seeds Glycine max cDNA clone HYI26.xg_D07_057, mRNA sequence	0	89	UG-I_Contig140	>gb|EH039539.1|EH039539 GMSeed0378 Soybean endosperm tissue in developing seeds Glycine max cDNA clone HYI26.xg_D07_057, mRNA sequence	0	89	UG-I_Contig140	>gnl|lis|1819294 TA5892_34305 14-3-3 protein [Populus alba x Populus tremula]	1e-170	92	UG-I_Contig140	>gi|56552988|gb|CX018112.1|CX018112 R2015 pPCR Arachis hypogaea cDNA 5, mRNA sequence	640	0	89	UG-I_Contig140	>gi|116428896|gb|EG471488.1|EG471488 AYAWA72TR pooled cDNA populations Arabidopsis thaliana cDNA, mRNA sequence	204	2e-50	UG-I_Contig140	>gi|10794586|gb|AU108552.1|AU108552 AU108552 Rice callus Oryza sativa Japonica Group cDNA clone C12253, mRNA sequence	105	1e-20	UG-I_Contig140	>gi|52390646|gb|CV233764.1|CV233764 WS01212.B21_E10 PT-GT-FL-A-3 Populus trichocarpa cDNA clone WS01212_E10 3, mRNA	208	5e-52
141	UG-I_Contig141	UG-I_Contig141	>Q6BK66|CCS1_DEBHA Superoxide dismutase 1 copper chaperone - Debaryomyces hansenii (Yeast) (Torulaspora hansenii)	250	44	0.0008	38	3	153	329	11	68	UG-I_Contig141	>gb|FE668600.1|FE668600 mh2_0002_G05 Chickpea leave library Cicer arietinum cDNA clone mh2_0002_G05 5, mRNA sequence	0	97	UG-I_Contig141	>gb|BF638607.1|BF638607 NF054F08PL1F1073 Phosphate starved leaf Medicago truncatula cDNA clone NF054F08PL 5, mRNA sequence	1e-77	86	UG-I_Contig141	>gb|AW706227.1|AW706227 sj53e10.y1 Gm-c1033 Glycine max cDNA clone GENOME SYSTEMS CLONE ID: Gm-c1033-1027 5 similar to TR:O49613 O49613	2e-38	86	UG-I_Contig141	>gb|AW706227.1|AW706227 sj53e10.y1 Gm-c1033 Glycine max cDNA clone GENOME SYSTEMS CLONE ID: Gm-c1033-1027 5 similar to TR:O49613 O49613	2e-38	86	UG-I_Contig141	>gnl|lis|1820776 TA12850_34305 Farnesylated protein [Arabidopsis thaliana (Mouse-ear cress)]	8e-50	83	UG-I_Contig141	>gi|56553041|gb|CX018165.1|CX018165 S1053 pPCS Arachis hypogaea cDNA 5, mRNA sequence	100	2e-20	87	UG-I_Contig141	>gi|19863258|gb|AV821238.1|AV821238 AV821238 RAFL3 Arabidopsis thaliana cDNA clone RAFL03-01-H06 5, mRNA sequence	80	4e-13	UG-I_Contig141	>gi|8857355|gb|AU094673.1|AU094673 AU094673 Rice panicle (longer than 10cm) Oryza sativa Japonica Group cDNA clone	60	4e-07	UG-I_Contig141	>gi|27421653|gb|CA933173.1|CA933173 MTU5CS.P4.D08 Aspen stem cDNA Library Populus tremuloides cDNA, mRNA sequence	50	0.0001
142	UG-I_Contig142	UG-I_Contig142	>A2Z9A6|U496D_ORYSI UPF0496 protein 4 - Oryza sativa subsp. indica (Rice)	456	63	1e-09	26	2	110	637	42	228	UG-I_Contig142	>gb|EH058951.1|EH058951 CPBc02.z.esd subtracted cDNA library of drought stressed chickpea Cicer arietinum cDNA, mRNA sequence	0	98	UG-I_Contig142	>gb|AW686855.1|AW686855 NF003B11RT1F1000 Developing root Medicago truncatula cDNA clone NF003B11RT 5, mRNA sequence	9e-82	88	UG-I_Contig142	>gb|BQ629377.1|BQ629377 saq01c08.y1 Gm-c1045 Glycine max cDNA clone SOYBEAN CLONE ID: Gm-c1045-3567 5, mRNA sequence	6e-20	82	UG-I_Contig142	>gb|BQ629377.1|BQ629377 saq01c08.y1 Gm-c1045 Glycine max cDNA clone SOYBEAN CLONE ID: Gm-c1045-3567 5, mRNA sequence	6e-20	82	UG-I_Contig142	>gnl|lis|1826862 TA8430_34305	2e-17	86	UG-I_Contig142	>gi|110811535|gb|EE124014.1|EE124014 1V58 Peanut (Luhua14) seeds full length cDNA Library Arachis hypogaea cDNA 5, mRNA	86	3e-16	80	UG-I_Contig142	>gi|5839983|gb|AI993078.1|AI993078 701495259 A. thaliana, Ohio State clone set Arabidopsis thaliana cDNA clone 701495259,	38	1.3	UG-I_Contig142	>gi|117244774|gb|CT856272.1|CT856272 CT856272 Oryza sativa (indica cultivar-group) cv. Guang Lu Ai 4 Oryza sativa Indica	42	0.095	UG-I_Contig142	>gi|52513535|gb|CV260560.1|CV260560 WS02014.B21_G10 PTxN-IB-N-A-11 Populus trichocarpa x Populus nigra cDNA clone	44	0.009
143	UG-I_Contig143	UG-I_Contig143	>Q5HU47|MURC_CAMJR UDP-N-acetylmuramate--L-alanine ligase - Campylobacter jejuni (strain RM1221)	431	34	0.44	25	-1	582	340	184	264	UG-I_Contig143	>gb|FE669951.1|FE669951 mh2_0022_C05 Chickpea leave library Cicer arietinum cDNA clone mh2_0022_C05 5, mRNA sequence	0.39	100	UG-I_Contig143	>gb|BE941964.1|BE941964 EST421480 MGHG Medicago truncatula cDNA clone pMGHG-6J8, mRNA sequence	6e-61	89	UG-I_Contig143	>gb|BE822652.1|BE822652 GM700017B20E2 Gm-r1070 Glycine max cDNA clone Gm-r1070-6748 3, mRNA sequence	1e-08	79	UG-I_Contig143	>gb|BE822652.1|BE822652 GM700017B20E2 Gm-r1070 Glycine max cDNA clone Gm-r1070-6748 3, mRNA sequence	1e-08	79	UG-I_Contig143	>gnl|lis|1827027 TA8174_34305	2e-22	81	UG-I_Contig143	>gi|110815522|gb|EE126811.1|EE126811 1B76 Peanut (Luhua14) seeds full length cDNA Library Arachis hypogaea cDNA 5, mRNA	70	1e-11	79	UG-I_Contig143	>gi|32880903|gb|CB256130.1|CB256130 19-E011664-027-006-E06-T7R MPIZ-ADIS-027 Arabidopsis thaliana cDNA clone	52	7e-05	UG-I_Contig143	>gi|88839514|gb|CI005302.1|CI005302 CI005302 Oryza sativa (japonica cultivar-group) etiolated shoot Oryza sativa Japonica	38	1.1	UG-I_Contig143	>gi|161932168|gb|DB889845.1|DB889845 DB889845 full-length enriched poplar cDNA library, mixture of leaf, bud, stem, root	38	0.42
144	UG-I_Contig144	UG-I_Contig144	>Q8IVV2|LOXH1_HUMAN Lipoxygenase homology domain-containing protein 1 - Homo sapiens (Human)	1947	44	0.0008	27	2	128	403	1609	1694	UG-I_Contig144	>gb|FE672601.1|FE672601 mh1_0019_G06 Drought-stressed chickpea leave library Cicer arietinum cDNA clone mh1_0019_G06 5, mRNA sequence	0	100	UG-I_Contig144	>gb|BG583155.1|BG583155 EST484905 GVN Medicago truncatula cDNA clone pGVN-71H12 5 end, mRNA sequence	1e-118	86	UG-I_Contig144	>gb|BE210065.1|BE210065 so38d01.y1 Gm-c1039 Glycine max cDNA clone GENOME SYSTEMS CLONE ID: Gm-c1039-218 5 similar to TR:O65660 O65660 HYPOTHETICAL	2e-38	81	UG-I_Contig144	>gb|BE210065.1|BE210065 so38d01.y1 Gm-c1039 Glycine max cDNA clone GENOME SYSTEMS CLONE ID: Gm-c1039-218 5 similar to TR:O65660 O65660 HYPOTHETICAL	2e-38	81	UG-I_Contig144	>gnl|lis|1826745 TA7386_34305 Lipoxygenase, LH2 [Medicago truncatula (Barrel medic)]	1e-58	83	UG-I_Contig144	>gi|30420054|gb|CD038216.1|CD038216 UTPPI004_B01 USDA-Tifton Peanut Immature Pod cDNA Library (UTPP) Arachis hypogaea cDNA	38	0.052	95	UG-I_Contig144	>gi|116421458|gb|EG464050.1|EG464050 AYAVC01TF pooled cDNA populations Arabidopsis thaliana cDNA, mRNA sequence	56	5e-06	UG-I_Contig144	>gi|126007212|gb|EL595283.1|EL595283 EoEST0313 Oil palm mesocarp-tissue cDNA Entry Library Elaeis oleifera cDNA	42	0.087	UG-I_Contig144	>gi|18015509|gb|BI131538.1|BI131538 G122P29Y Populus cambium cDNA library Populus tremula x Populus tremuloides cDNA, mRNA	42	0.033
145	UG-I_Contig145	UG-I_Contig145	>P49598|PP2C4_ARATH Protein phosphatase 2C - Arabidopsis thaliana (Mouse-ear cress)	399	166	1e-40	68	-3	729	352	284	399	UG-I_Contig145	>gb|FE673310.1|FE673310 mh1_0034_C11 Drought-stressed chickpea leave library Cicer arietinum cDNA clone mh1_0034_C11 5, mRNA sequence	9e-18	80	UG-I_Contig145	>gb|CX529373.1|CX529373 s13dNF90B01MJ009_244800 Methyl Jasmonate-Elicited Root Cell Suspension Culture Medicago truncatula cDNA, mRNA	2e-18	88	UG-I_Contig145	>gb|CX706030.1|CX706030 gmrtDrNS01_07-C_M13R_D08_058.s1 Water stressed 5h segment 1 gmrtDrNS01 Glycine max cDNA 3, mRNA sequence	7e-69	84	UG-I_Contig145	>gb|CX706030.1|CX706030 gmrtDrNS01_07-C_M13R_D08_058.s1 Water stressed 5h segment 1 gmrtDrNS01 Glycine max cDNA 3, mRNA sequence	7e-69	84	UG-I_Contig145	>gnl|lis|1827776 TA8531_34305 Protein phpsphatase 2C [Fagus sylvatica (Beechnut)]	2e-47	86	UG-I_Contig145	>gi|115597381|gb|EG029729.1|EG029729 AH2103 Shanyou 523 Peanut Cotyledon cDNA Library Arachis hypogaea cDNA 5, mRNA	42	0.003	96	UG-I_Contig145	>gi|5845417|gb|AI998512.1|AI998512 701546009 A. thaliana, Columbia Col-0, rosette-2 Arabidopsis thaliana cDNA clone	58	1e-06	UG-I_Contig145	>gi|86427255|gb|CI072352.1|CI072352 CI072352 Oryza sativa (japonica cultivar-group) NAA treated callus Oryza sativa Japonica	40	0.34	UG-I_Contig145	>gi|23994530|gb|BU824244.1|BU824244 UB62BPA11 Populus tremula cambium cDNA library Populus tremula cDNA 5 prime, mRNA	74	9e-12
146	UG-I_Contig146	UG-I_Contig146	>O23755|EF2_BETVU Elongation factor 2 - Beta vulgaris (Sugar beet)	843	444	1e-124	95	3	3	683	617	843	UG-I_Contig146	>gb|DY475204.1|DY475204 U165 Chickpea (ICC3996) post-inoculation EST library Cicer arietinum cDNA 5 similar to Unknown, mRNA sequence	1e-79	89	UG-I_Contig146	>gb|CA917699.1|CA917699 EST641846 GPOD Medicago truncatula cDNA clone GPOD-37A23, mRNA sequence	0	93	UG-I_Contig146	>gb|CX705301.1|CX705301 gmrtDrNS01_25-B_M13R_A04_032.s1 Water stressed 5h segment 1 gmrtDrNS01 Glycine max cDNA 3, mRNA sequence	0	90	UG-I_Contig146	>gb|CX705301.1|CX705301 gmrtDrNS01_25-B_M13R_A04_032.s1 Water stressed 5h segment 1 gmrtDrNS01 Glycine max cDNA 3, mRNA sequence	0	90	UG-I_Contig146	>gnl|lis|1813501 TA650_34305 Translation factor; Elongation factor G, III and V [Medicago truncatula (Barrel medic)]	0	90	UG-I_Contig146	>gi|149651962|gb|ES762971.1|ES762971 TFL_15_F09_E001.g1 USDA-Tifton Peanut Library TFL Arachis hypogaea cDNA clone	615	1e-175	87	UG-I_Contig146	>gi|71925602|gb|DT043484.1|DT043484 Mdrtp1011L11.g1 Apple_EST_Mdrtp Malus x domestica x Malus sieversii cDNA similar to	571	1e-161	UG-I_Contig146	>gi|58691284|gb|CK079971.1|CK079971 77498rsicen_0535.y1 Oryza sativa cv. LYP9 booting whole plant cDNA library Oryza sativa	406	1e-111	UG-I_Contig146	>gi|46841966|gb|CN523597.1|CN523597 GQ015M07.T3_C09 GQ015 Populus trichocarpa x Populus deltoides cDNA clone GQ015M07_C09	482	1e-134
147	UG-I_Contig147	UG-I_Contig147	>P69326|UBIQ_WHEAT Ubiquitin - Triticum aestivum (Wheat)	76	150	4e-36	100	1	34	261	1	76	UG-I_Contig147	>gb|FE670821.1|FE670821 mh2_0035_F08 Chickpea leave library Cicer arietinum cDNA clone mh2_0035_F08 5, mRNA sequence	9e-36	83	UG-I_Contig147	>gb|AW560236.1|AW560236 EST315284 DSIR Medicago truncatula cDNA clone pDSIR-26D15, mRNA sequence	1e-144	90	UG-I_Contig147	>gb|CD397671.1|CD397671 Gm_ck18594 Soybean induced by Salicylic Acid Glycine max cDNA 3, mRNA sequence	1e-125	88	UG-I_Contig147	>gb|CD397671.1|CD397671 Gm_ck18594 Soybean induced by Salicylic Acid Glycine max cDNA 3, mRNA sequence	1e-125	88	UG-I_Contig147	>gb|BW595188| BW595188	1e-130	90	UG-I_Contig147	>gi|30420058|gb|CD038220.1|CD038220 UTPPI004_B06 USDA-Tifton Peanut Immature Pod cDNA Library (UTPP) Arachis hypogaea cDNA	438	1e-122	89	UG-I_Contig147	>gi|19869585|gb|AV827525.1|AV827525 AV827525 RAFL9 Arabidopsis thaliana cDNA clone RAFL09-16-H10 5, mRNA sequence	323	1e-86	UG-I_Contig147	>gi|58665565|gb|CK054251.1|CK054251 54903rsicek_4723.y1 Oryza sativa cv. PA64s panicle ferile cDNA library Oryza sativa	276	3e-72	UG-I_Contig147	>gi|24102518|gb|BU891453.1|BU891453 P050F07 Populus petioles cDNA library Populus tremula cDNA 5 prime, mRNA sequence	293	4e-78
148	UG-I_Contig148	UG-I_Contig148	>Q9BGS7|MOG_MACFA Myelin-oligodendrocyte glycoprotein precursor - Macaca fascicularis (Crab eating macaque) (Cynomolgus	247	33	1.1	37	2	80	220	5	57	UG-I_Contig148	>gb|FE671338.1|FE671338 mh1_0004_F02 Drought-stressed chickpea leave library Cicer arietinum cDNA clone mh1_0004_F02 5, mRNA sequence	0.027	95	UG-I_Contig148	>gb|EY474962.1|EY474962 METAB13TF JCVI-MT3 Medicago truncatula cDNA 5, mRNA sequence	1e-159	89	UG-I_Contig148	>gb|AW349926.1|AW349926 GM210006B10H4 Gm-r1021 Glycine max cDNA clone Gm-r1021-2287 3, mRNA sequence	4e-42	81	UG-I_Contig148	>gb|AW349926.1|AW349926 GM210006B10H4 Gm-r1021 Glycine max cDNA clone Gm-r1021-2287 3, mRNA sequence	4e-42	81	UG-I_Contig148	>gnl|lis|1806378 TA9468_34305 Hypothetical protein At2g31940 [Arabidopsis thaliana (Mouse-ear cress)]	5e-60	83	UG-I_Contig148	>gi|149219921|gb|ES709370.1|ES709370 TFR5_12_F10_E001.g1 USDA-Tifton Peanut Library TFR5 Arachis hypogaea cDNA clone	107	6e-23	84	UG-I_Contig148	>gi|8731796|gb|AV560370.1|AV560370 AV560370 Arabidopsis thaliana green siliques Columbia Arabidopsis thaliana cDNA clone	56	5e-06	UG-I_Contig148	>gi|29660115|gb|CB656390.1|CB656390 OSJNEc10L02.f OSJNEc Oryza sativa Japonica Group cDNA clone OSJNEc10L02 5, mRNA	42	0.077	UG-I_Contig148	>gi|52528066|gb|CV275091.1|CV275091 WS0175.B21_E24 PTxD-NR-A-8 Populus trichocarpa x Populus deltoides cDNA clone	96	2e-18
149	UG-I_Contig149	UG-I_Contig149	>P40620|HMGL_VICFA HMG1/2-like protein - Vicia faba (Broad bean)	149	201	2e-51	69	-3	660	244	5	149	UG-I_Contig149	>gb|FE671226.1|FE671226 mh1_0003_D02 Drought-stressed chickpea leave library Cicer arietinum cDNA clone mh1_0003_D02 5, mRNA sequence	0	98	UG-I_Contig149	>gb|EY476345.1|EY476345 METAQ31TF JCVI-MT3 Medicago truncatula cDNA 5, mRNA sequence	3e-97	86	UG-I_Contig149	>gb|BU761005.1|BU761005 sas61f04.y1 Gm-c1023 Glycine max cDNA clone SOYBEAN CLONE ID: Gm-c1023-5263 5 similar to TR:P93704 P93704 HMG-1. ;,	2e-57	84	UG-I_Contig149	>gb|BU761005.1|BU761005 sas61f04.y1 Gm-c1023 Glycine max cDNA clone SOYBEAN CLONE ID: Gm-c1023-5263 5 similar to TR:P93704 P93704 HMG-1. ;,	2e-57	84	UG-I_Contig149	>gnl|lis|1815852 TA2702_34305 F2D10.18 [Arabidopsis thaliana (Mouse-ear cress)]	1e-33	83	UG-I_Contig149	>gi|110813419|gb|EE126469.1|EE126469 1K13 Peanut (Luhua14) seeds full length cDNA Library Arachis hypogaea cDNA 5	163	1e-39	83	UG-I_Contig149	>gb|AAF80615.1|AC069251_8 F2D10.18 [Arabidopsis thaliana], mRNA sequence	137	2e-30	UG-I_Contig149	>gi|33662889|gb|CF293856.1|CF293856 30DGS--03-C23.g1 Rice leaf plasmid cDNA library I (30DGS) Oryza sativa Japonica	54	2e-05	UG-I_Contig149	>gi|3852844|gb|AI161559.1|AI161559 A002P53U Hybrid aspen plasmid library Populus tremula x Populus tremuloides cDNA 5,	80	2e-13
150	UG-I_Contig150	UG-I_Contig150	>P32765|ASP_THECC 21 kDa seed protein precursor - Theobroma cacao (Cacao) (Cocoa)	221	79	3e-14	33	2	113	595	26	199	UG-I_Contig150	>gb|FE671387.1|FE671387 mh1_0005_B06 Drought-stressed chickpea leave library Cicer arietinum cDNA clone mh1_0005_B06 5, mRNA sequence	0.14	100	UG-I_Contig150	>gb|AW299058.1|AW299058 EST305732 KV2 Medicago truncatula cDNA clone KV2-11O16, mRNA sequence	1e-136	86	UG-I_Contig150	>gb|FG997251.1|FG997251 GLLEU52TR JCVI-SOY1 Glycine max cDNA 5, mRNA sequence	1e-39	83	UG-I_Contig150	>gb|FG997251.1|FG997251 GLLEU52TR JCVI-SOY1 Glycine max cDNA 5, mRNA sequence	1e-39	83	UG-I_Contig150	>gnl|lis|1491108 BP045897	1e-61	83	UG-I_Contig150	>gi|30420067|gb|CD038229.1|CD038229 UTPPI004_C11 USDA-Tifton Peanut Immature Pod cDNA Library (UTPP) Arachis hypogaea cDNA	123	1e-27	83	UG-I_Contig150	>gi|5839731|gb|AI992826.1|AI992826 701493728 A. thaliana, Ohio State clone set Arabidopsis thaliana cDNA clone 701493728,	40	0.37	UG-I_Contig150	>gi|58599818|gb|CK010346.1|CK010346 32168rsicef_14405.y1 Oryza sativa cv. PA64s panicle sterile cDNA library Oryza	38	1.6	UG-I_Contig150	>gi|28604630|gb|CA821087.1|CA821087 F09A07 two-month-old leaves from clone Beaupre Populus trichocarpa x Populus deltoides	38	0.61
151	UG-I_Contig151	UG-I_Contig151	>Q8EPM7|HEM1_OCEIH Glutamyl-tRNA reductase - Oceanobacillus iheyensis	457	30	3.6	42	-3	205	98	359	398	UG-I_Contig151	>gb|FE669029.1|FE669029 mh2_0010_E12 Chickpea leave library Cicer arietinum cDNA clone mh2_0010_E12 5, mRNA sequence	1e-129	100	UG-I_Contig151	>gb|BI263630.1|BI263630 NF090E09PL1F1071 Phosphate starved leaf Medicago truncatula cDNA clone NF090E09PL 5, mRNA sequence	1e-51	93	UG-I_Contig151	>gb|AW351252.1|AW351252 GM210011A20G10 Gm-r1021 Glycine max cDNA clone Gm-r1021-4148 3, mRNA sequence	2e-18	95	UG-I_Contig151	>gb|AW351252.1|AW351252 GM210011A20G10 Gm-r1021 Glycine max cDNA clone Gm-r1021-4148 3, mRNA sequence	2e-18	95	UG-I_Contig151	>gb|BW594929| BW594929	9e-18	87	UG-I_Contig151	>gi|149213894|gb|ES703343.1|ES703343 C20R5_11_G05_E002.g1 USDA-Tifton Peanut Library C20R5 Arachis hypogaea cDNA	38	0.033	100	UG-I_Contig151	>gi|71821217|gb|DR998608.1|DR998608 Mdfb8007H23.g1 Apple_EST_Mdfb Malus x domestica cDNA similar to ref|NP_564925.1|	38	0.77	UG-I_Contig151	>gi|117244105|gb|CT849936.1|CT849936 CT849936 Oryza sativa (indica cultivar-group) cv. Guang Lu Ai 4 Oryza sativa Indica	44	0.014	UG-I_Contig151	>gi|161900005|gb|DB878370.1|DB878370 DB878370 full-length enriched poplar cDNA library, mixture of leaf, bud, stem, root	42	0.021
152	UG-I_Contig152	UG-I_Contig152	>P82412|RRP3_SPIOL Plastid-specific 30S ribosomal protein 3, chloroplast precursor - Spinacia oleracea (Spinach)	179	185	2e-46	59	1	25	513	9	178	UG-I_Contig152	>gb|FE668785.1|FE668785 mh2_0004_G03 Chickpea leave library Cicer arietinum cDNA clone mh2_0004_G03 5, mRNA sequence	0	100	UG-I_Contig152	>gb|AW775865.1|AW775865 EST334930 DSIL Medicago truncatula cDNA clone pDSIL-3I8, mRNA sequence	1e-115	93	UG-I_Contig152	>gb|FE680887.1|FE680887 Pv008A_M13R_F05.ab1 Phaseolus vulgaris cv Early gallatin Phaseolus vulgaris cDNA, mRNA sequence	2e-60	85	UG-I_Contig152	>gb|FE680887.1|FE680887 Pv008A_M13R_F05.ab1 Phaseolus vulgaris cv Early gallatin Phaseolus vulgaris cDNA, mRNA sequence	2e-60	85	UG-I_Contig152	>gnl|lis|1801447 TA4394_34305 Plastid-specific 30S ribosomal protein 3, chloroplast precursor [Spinacia oleracea (Spinach)]	3e-86	89	UG-I_Contig152	>gi|134037345|gb|EL966452.1|EL966452 S182 SC, cDNA reverse subtractive library from peanut leaves Arachis hypogaea	40	0.013	100	UG-I_Contig152	>gi|186888995|gb|FG121975.1|FG121975 2601-26-G11 Oenothera strain hookeri de Vries leaf library Oenothera elata subsp.	88	1e-15	UG-I_Contig152	>gi|28256078|gb|CB209987.1|CB209987 OML00267 Oryza minuta HybriZAP-2.1 XR library Oryza minuta cDNA 5, mRNA	56	6e-06	UG-I_Contig152	>gi|161915801|gb|DB881463.1|DB881463 DB881463 full-length enriched poplar cDNA library, mixture of leaf, bud, stem, root	159	2e-37
153	UG-I_Contig153	UG-I_Contig153	>P24805|TSJT1_TOBAC Stem-specific protein TSJT1 - Nicotiana tabacum (Common tobacco)	149	117	1e-25	41	2	83	523	1	148	UG-I_Contig153	>gb|FE668650.1|FE668650 mh2_0003_C08 Chickpea leave library Cicer arietinum cDNA clone mh2_0003_C08 5, mRNA sequence	0	96	UG-I_Contig153	>gb|DY618478.1|DY618478 AC4860 NOLLY Medicago truncatula cDNA 5, mRNA sequence	0	89	UG-I_Contig153	>gb|EV274407.1|EV274407 GLMC621TF JCVI-SOY2 Glycine max cDNA 5, mRNA sequence	1e-174	86	UG-I_Contig153	>gb|EV274407.1|EV274407 GLMC621TF JCVI-SOY2 Glycine max cDNA 5, mRNA sequence	1e-174	86	UG-I_Contig153	>gnl|lis|1803047 TA1078_34305 ARG10 [Phaseolus aureus (Mung bean) (Vigna radiata)]	0	86	UG-I_Contig153	>gi|149655314|gb|ES766323.1|ES766323 TFL_95_A04_E001.g1 USDA-Tifton Peanut Library TFL Arachis hypogaea cDNA clone	472	1e-132	86	UG-I_Contig153	>gi|72277350|gb|DT051093.1|DT051093 COT_EH_G10 Fiber and Ovule of Xu-142 Lambda Zap Express Library Gossypium hirsutum	165	1e-38	UG-I_Contig153	>gi|86508318|gb|CI150951.1|CI150951 CI150951 Oryza sativa (japonica cultivar-group) Panicles mixture of one, two, three	62	1e-07	UG-I_Contig153	>gi|52508932|gb|CV255957.1|CV255957 WS0242.B21_I09 PTxD-ICC-N-A-14 Populus trichocarpa x Populus deltoides cDNA clone	262	3e-68
154	UG-I_Contig154	UG-I_Contig154	>Q84VX0|Y5740_ARATH Uncharacterized glycosyltransferase At1g55740 - Arabidopsis thaliana (Mouse-ear cress)	754	228	3e-68	59	3	165	734	1	191	UG-I_Contig154	>gb|FE673504.1|FE673504 mh1_0037_E10 Drought-stressed chickpea leave library Cicer arietinum cDNA clone mh1_0037_E10 5, mRNA sequence	0.52	100	UG-I_Contig154	>gb|EX528120.1|EX528120 MTGland_A037_2007-05-24/MTGlandA037_E02_004_1 Medicago truncatula A17 glandular trichome Medicago truncatula cDNA, mRNA	4e-50	87	UG-I_Contig154	>gb|AI416843.1|AI416843 sa19e10.y1 Gm-c1005 Glycine max cDNA clone GENOME SYSTEMS CLONE ID: Gm-c1005-163 5 similar to TR:Q43408 Q43408 PUTATIVE	1e-08	91	UG-I_Contig154	>gb|AI416843.1|AI416843 sa19e10.y1 Gm-c1005 Glycine max cDNA clone GENOME SYSTEMS CLONE ID: Gm-c1005-163 5 similar to TR:Q43408 Q43408 PUTATIVE	1e-08	91	UG-I_Contig154	>gnl|lis|1800931 TA4204_34305 AT5g20250/F5O24_140 [Arabidopsis thaliana (Mouse-ear cress)]	6e-08	97	UG-I_Contig154	>gi|56552993|gb|CX018117.1|CX018117 R2007 pPCR Arachis hypogaea cDNA 5, mRNA sequence	32	3.5	100	UG-I_Contig154	>gi|71824474|gb|DT001866.1|DT001866 Mdrta1014C03.g1 Apple_EST_Mdrta Malus x domestica cDNA similar to ref|NP_850715.1|	143	3e-32	UG-I_Contig154	>gi|29644061|gb|CB649068.1|CB649068 OSJNEb12M20.f OSJNEb Oryza sativa Japonica Group cDNA clone OSJNEb12M20 5, mRNA	66	7e-09	UG-I_Contig154	>gi|24065836|gb|BU874312.1|BU874312 Q066F10 Populus flower cDNA library Populus trichocarpa cDNA 5 prime, mRNA sequence	192	2e-47
155	UG-I_Contig155	UG-I_Contig155	>P04540|NU5M_TRYBB NADH-ubiquinone oxidoreductase chain 5 - Trypanosoma brucei brucei	590	50	2e-05	26	1	22	438	399	527	UG-I_Contig155	>gb|DY475053.1|DY475053 U007 Chickpea (ICC3996) post-inoculation EST library Cicer arietinum cDNA 5 similar to Unclear, mRNA sequence	0.14	100	UG-I_Contig155	>gb|AL383732.1|AL383732 MtBC16D04R1 MtBC Medicago truncatula cDNA clone MtBC16D04 T7, mRNA sequence	0.0004	90	UG-I_Contig155	>gb|BI969348.1|BI969348 GM830008A10D08 Gm-r1083 Glycine max cDNA clone Gm-r1083-2847 3, mRNA sequence	0.22	83	UG-I_Contig155	>gb|BI969348.1|BI969348 GM830008A10D08 Gm-r1083 Glycine max cDNA clone Gm-r1083-2847 3, mRNA sequence	0.22	83	UG-I_Contig155	>gnl|lis|1822640 TA14205_34305	0.057	95	UG-I_Contig155	>gi|149645844|gb|ES754239.1|ES754239 C20L_41_D08_E002.g1 USDA-Tifton Peanut Library C20L Arachis hypogaea cDNA clone	36	0.25	100	UG-I_Contig155	>gi|3449720|gb|AI099981.1|AI099981 34134 Lambda-PRL2 Arabidopsis thaliana cDNA clone 144N17XP 3, mRNA sequence	38	1.5	UG-I_Contig155	>gi|4715582|gb|AU056698.1|AU056698 AU056698 Oryza sativa mature leaf Nipponbare Oryza sativa Japonica Group cDNA clone	36	6.5	UG-I_Contig155	>gi|50068295|gb|AJ776620.1|AJ776620 AJ776620 Populus euphratica root 3-6 months Populus euphratica cDNA clone	40	0.16
156	UG-I_Contig156												UG-I_Contig156	>gb|CD051271.1|CD051271 EST0067 subtracted cDNA library of drought-stressed chickpea Cicer arietinum cDNA, mRNA sequence	1.6	100	UG-I_Contig156	>gb|AW683707.1|AW683707 NF017H11LF1F1095 Developing leaf Medicago truncatula cDNA clone NF017H11LF 5, mRNA sequence	1.1	95	UG-I_Contig156	>gb|FK286564.1|FK286564 454GmaGlobSeed21196 Soybean Seeds Containing Globular-Stage Embryos Glycine max cDNA, mRNA sequence	0.16	95	UG-I_Contig156	>gb|FK286564.1|FK286564 454GmaGlobSeed21196 Soybean Seeds Containing Globular-Stage Embryos Glycine max cDNA, mRNA sequence	0.16	95	UG-I_Contig156	>gb|AV774707| AV774707	0.16	100	UG-I_Contig156	>gi|149649387|gb|ES760368.1|ES760368 CVPL_2_H01_E003.g1 USDA-Tifton Peanut Library CVPL Arachis hypogaea cDNA clone	32	0.7	100	UG-I_Contig156	>gb|AAK76670.1| putative remorin protein [Arabidopsis thaliana] >gb|AAL85060.1| putative remorin pro, mRNA	38	0.26	UG-I_Contig156	>gi|117252633|gb|CT851038.1|CT851038 CT851038 Oryza sativa (indica cultivar-group) cv. Guang Lu Ai 4 Oryza sativa Indica	38	0.29	UG-I_Contig156	>gi|52397773|gb|CV237286.1|CV237286 WS01227.B21.1_E02 PT-GT-FL-A-3 Populus trichocarpa cDNA clone WS01227_E02 3, mRNA	34	1.7
157	UG-I_Contig157	UG-I_Contig157	>Q04832|HEXP_LEIMA DNA-binding protein HEXBP - Leishmania major	271	92	9e-19	41	-3	504	235	138	242	UG-I_Contig157	>gb|FE669080.1|FE669080 mh2_0011_F03 Chickpea leave library Cicer arietinum cDNA clone mh2_0011_F03 5, mRNA sequence	0.082	100	UG-I_Contig157	>gb|EY475319.1|EY475319 METAF05TF JCVI-MT3 Medicago truncatula cDNA 5, mRNA sequence	0.0002	87	UG-I_Contig157	>gb|FK326079.1|FK326079 454GmaGlobSeed60711 Soybean Seeds Containing Globular-Stage Embryos Glycine max cDNA, mRNA sequence	1e-13	92	UG-I_Contig157	>gb|FK326079.1|FK326079 454GmaGlobSeed60711 Soybean Seeds Containing Globular-Stage Embryos Glycine max cDNA, mRNA sequence	1e-13	92	UG-I_Contig157	>gnl|lis|1806998 TA9179_34305 Glycoside hydrolase, family 17 [Medicago truncatula (Barrel medic)]	0.49	100	UG-I_Contig157	>gi|30420651|gb|CD038813.1|CD038813 UTPPI012_E11 USDA-Tifton Peanut Immature Pod cDNA Library (UTPP) Arachis hypogaea cDNA	38	0.035	95	UG-I_Contig157	>gi|89489916|gb|DY645710.1|DY645710 PU3_plate48_I19 PU3 Prunus persica cDNA similar to similar to glycine-rich	68	9e-10	UG-I_Contig157	>gi|8955838|gb|BE229643.1|BE229643 98SN0031 Rice Immature Seed Lambda ZAPII cDNA Library Oryza sativa Indica Group cDNA	40	0.23	UG-I_Contig157	>gi|52392694|gb|CV234783.1|CV234783 WS01216.B21_E17 PT-GT-FL-A-3 Populus trichocarpa cDNA clone WS01216_E17 3, mRNA	42	0.022
158	UG-I_Contig158	UG-I_Contig158	>Q90033|KITH_YMTV Thymidine kinase - Yaba monkey tumor virus (YMTV)	181	30	2.4	32	1	112	240	142	176	UG-I_Contig158	>gb|FE669503.1|FE669503 mh2_0017_C09 Chickpea leave library Cicer arietinum cDNA clone mh2_0017_C09 5, mRNA sequence	0.76	100	UG-I_Contig158	>gb|AL373657.1|AL373657 MtBB02A10R1 MtBB Medicago truncatula cDNA clone MtBB02A10 T7, mRNA sequence	1e-20	89	UG-I_Contig158	>gb|BE823292.1|BE823292 GM700020B10G11 Gm-r1070 Glycine max cDNA clone Gm-r1070-8013 3, mRNA sequence	7e-33	93	UG-I_Contig158	>gb|BE823292.1|BE823292 GM700020B10G11 Gm-r1070 Glycine max cDNA clone Gm-r1070-8013 3, mRNA sequence	7e-33	93	UG-I_Contig158	>gnl|lis|1816915 TA2457_34305 AT4g35080/M4E13_135 [Arabidopsis thaliana (Mouse-ear cress)]	3e-26	90	UG-I_Contig158	>gi|56553059|gb|CX018183.1|CX018183 R255 Kochert Arachis hypogaea cDNA 5, mRNA sequence	34	0.33	100	UG-I_Contig158	>gi|47509562|gb|CN744565.1|CN744565 SAL_US025xn03r1.ab1 SAL_US N.Bentheme Nicotiana benthamiana cDNA 3, mRNA sequence	62	3e-08	UG-I_Contig158	>gi|86862849|gb|CI331696.1|CI331696 CI331696 Oryza sativa (japonica cultivar-group) shoot Oryza sativa Japonica Group cDNA	36	2.2	UG-I_Contig158	>gi|161913535|gb|DB879998.1|DB879998 DB879998 full-length enriched poplar cDNA library, mixture of leaf, bud, stem, root	42	0.013
159	UG-I_Contig159												UG-I_Contig159	>gb|FE668759.1|FE668759 mh2_0004_D12 Chickpea leave library Cicer arietinum cDNA clone mh2_0004_D12 5, mRNA sequence	3e-40	97	UG-I_Contig159	>gb|AW329618.2|AW329618 N200875e rootphos(-) Medicago truncatula cDNA clone MHRP-22B12, mRNA sequence	0.032	92	UG-I_Contig159	>gb|BQ296531.1|BQ296531 san93e07.y2 Gm-c1052 Glycine max cDNA clone SOYBEAN CLONE ID: Gm-c1052-7142 5, mRNA sequence	1.2	100	UG-I_Contig159	>gb|BQ296531.1|BQ296531 san93e07.y2 Gm-c1052 Glycine max cDNA clone SOYBEAN CLONE ID: Gm-c1052-7142 5, mRNA sequence	1.2	100	UG-I_Contig159	>gnl|lis|1801274 TA4588_34305 Uroporphyrinogen decarboxylase, chloroplast precursor [Nicotiana tabacum (Common tobacco)]	0.3	95	UG-I_Contig159	>gi|149644550|gb|ES752945.1|ES752945 C20L_20_D02_E002.g1 USDA-Tifton Peanut Library C20L Arachis hypogaea cDNA	32	0.33	95	UG-I_Contig159	>gi|159638157|gb|EY144803.1|EY144803 CBTH9602.b1_C01.ab1:P Triphysaria pusilla root tip normalized cDNA library	36	0.49	UG-I_Contig159	>gi|1101891|gb|U39593.1|U39593 OSU39593 FDRSC Oryza sativa Indica Group cDNA clone pFDRSC115, mRNA sequence	34	2.1	UG-I_Contig159	>gi|73877299|gb|DT480037.1|DT480037 WS02527.BR_L19 PT-MB-N-A-15 Populus trichocarpa cDNA clone WS02527_L19 5, mRNA	38	0.052
160	UG-I_Contig160	UG-I_Contig160	>P09263|UL47_VZVD Alpha trans-inducing factor 91.8 kDa protein - Varicella-zoster virus (strain Dumas) (HHV-3) (Human	819	32	1.3	27	-1	497	309	229	293	UG-I_Contig160	>gb|DY475109.1|DY475109 U067 Chickpea (ICC3996) post-inoculation EST library Cicer arietinum cDNA 5 similar to Mitochondrial 26S rRNA,	1e-43	96	UG-I_Contig160	>gb|BE205192.1|BE205192 EST397868 KV0 Medicago truncatula cDNA clone pKV0-20L3, mRNA sequence	3e-50	100	UG-I_Contig160	>gb|CA850954.1|CA850954 D08E11_J23_10.ab1 cDNA Peking library 2, 4 day SCN3 Glycine max cDNA clone D08E11 5, mRNA sequence	9e-40	94	UG-I_Contig160	>gb|CA850954.1|CA850954 D08E11_J23_10.ab1 cDNA Peking library 2, 4 day SCN3 Glycine max cDNA clone D08E11 5, mRNA sequence	9e-40	94	UG-I_Contig160	>gb|BW617202| BW617202	2e-50	100	UG-I_Contig160	>gi|110811250|gb|EE123971.1|EE123971 1V10 Peanut (Luhua14) seeds full length cDNA Library Arachis hypogaea cDNA 5	36	0.15	100	UG-I_Contig160	>gi|164038886|gb|ES122079.1|ES122079 147971_3187_3170 Arabidopsis ovule high throughput cDNA library Arabidopsis thaliana	163	2e-38	UG-I_Contig160	>gi|13806162|gb|AU181392.1|AU181392 AU181392 Rice callus (2001) Oryza sativa Japonica Group cDNA clone C12408, mRNA	157	2e-36	UG-I_Contig160	>gi|38596354|gb|CK112029.1|CK112029 R026C10 Populus root cDNA library Populus tremula x Populus tremuloides cDNA clone	184	3e-45
161	UG-I_Contig161	UG-I_Contig161	>Q96552|METK2_CATRO S-adenosylmethionine synthetase 2 - Catharanthus roseus (Rosy periwinkle) (Madagascar periwinkle)	393	222	1e-57	91	-3	642	286	273	391	UG-I_Contig161	>gb|FE672063.1|FE672063 mh1_0013_G03 Drought-stressed chickpea leave library Cicer arietinum cDNA clone mh1_0013_G03 5, mRNA sequence	0	98	UG-I_Contig161	>gb|AW559908.1|AW559908 EST314956 DSIR Medicago truncatula cDNA clone pDSIR-25F3, mRNA sequence	1e-114	90	UG-I_Contig161	>gb|BU548317.1|BU548317 GM880015A10D06 Gm-r1088 Glycine max cDNA clone Gm-r1088-5531 3, mRNA sequence	9e-68	85	UG-I_Contig161	>gb|BU548317.1|BU548317 GM880015A10D06 Gm-r1088 Glycine max cDNA clone Gm-r1088-5531 3, mRNA sequence	9e-68	85	UG-I_Contig161	>gnl|lis|1468608 LjNEST6d6r	1e-73	85	UG-I_Contig161	>gi|116488766|gb|EG529768.1|EG529768 O77T7 Peanut (Luhua14) seeds full length cDNA Library Arachis hypogaea cDNA 3, mRNA	226	9e-59	84	UG-I_Contig161	>gi|19802466|gb|AV783676.1|AV783676 AV783676 RAFL5 Arabidopsis thaliana cDNA clone RAFL05-12-C12 3, mRNA sequence	151	1e-34	UG-I_Contig161	>gi|86835408|gb|CI347865.1|CI347865 CI347865 Oryza sativa (japonica cultivar-group) flower Oryza sativa Japonica Group cDNA	48	0.001	UG-I_Contig161	>gi|52391489|gb|CV234183.1|CV234183 WS01213.B21_P05 PT-GT-FL-A-3 Populus trichocarpa cDNA clone WS01213_P05 3, mRNA	200	5e-50
162	UG-I_Contig162												UG-I_Contig162	>gb|CK148905.1|CK148905 44_A6_A06 Suppressive subtractive hybridization library Cicer arietinum cDNA clone 44_A6_A06 5 similar to putative	1.6	100	UG-I_Contig162	>gb|AL368989.1|AL368989 MtBA28B09F1 MtBA Medicago truncatula cDNA clone MtBA28B09 T3, mRNA sequence	0.004	85	UG-I_Contig162	>gb|FE707595.1|FE707595 Pv051A_M13R_D08.ab1 Phaseolus vulgaris cv Early gallatin Phaseolus vulgaris cDNA, mRNA sequence	0.038	95	UG-I_Contig162	>gb|FE707595.1|FE707595 Pv051A_M13R_D08.ab1 Phaseolus vulgaris cv Early gallatin Phaseolus vulgaris cDNA, mRNA sequence	0.038	95	UG-I_Contig162	>gnl|lis|1813948 TA13318_34305 Putative xyloglucan endotransglucosylase/hydrolase protein 26 precursor [Arabidopsis thaliana (Mouse-ear	0.61	95	UG-I_Contig162	>gi|115596765|gb|EG029113.1|EG029113 AH1542 Shanyou 523 Peanut Cotyledon cDNA Library Arachis hypogaea cDNA 5, mRNA	40	0.003	95	UG-I_Contig162	>gi|957839|gb|R90299.1|R90299 16654 Lambda-PRL2 Arabidopsis thaliana cDNA clone 192G16T7, mRNA sequence	36	0.99	UG-I_Contig162	>gi|88461361|gb|CI547541.1|CI547541 CI547541 Oryza sativa (japonica cultivar-group) root of seedling 0.1M NaCl for 3 days	34	4.4	UG-I_Contig162	>gi|24105576|gb|BU894511.1|BU894511 X010D08 Populus wood cDNA library Populus tremula x Populus tremuloides cDNA 5	34	1.7
163	UG-I_Contig163	UG-I_Contig163	>P15603|YM01_PARTE Uncharacterized mitochondrial protein ORF1 - Paramecium tetraurelia	113	34	0.25	41	-3	130	14	6	44	UG-I_Contig163	>gb|FE670297.1|FE670297 mh2_0026_D07 Chickpea leave library Cicer arietinum cDNA clone mh2_0026_D07 5, mRNA sequence	0.43	100	UG-I_Contig163	>gb|EX526200.1|EX526200 MTGland-A070_2007-08-17/MTGland-70_M06_010_1 Medicago truncatula A17 glandular trichome Medicago truncatula cDNA, mRNA	0.28	95	UG-I_Contig163	>gb|FK009347.1|FK009347 GLQA346TR JCVI-SOY2 Glycine max cDNA 5, mRNA sequence	0.042	95	UG-I_Contig163	>gb|FK009347.1|FK009347 GLQA346TR JCVI-SOY2 Glycine max cDNA 5, mRNA sequence	0.042	95	UG-I_Contig163	>gnl|lis|1818650 TA5760_34305 Translation factor; Elongation factor G, III and V [Medicago truncatula (Barrel medic)]	2.6	100	UG-I_Contig163	>gi|110812325|gb|EE125073.1|EE125073 P19 Peanut (Luhua14) seeds full length cDNA Library Arachis hypogaea cDNA 5 similar to	32	0.72	100	UG-I_Contig163	>gi|49267874|gb|BP616692.1|BP616692 BP616692 RAFL16 Arabidopsis thaliana cDNA clone RAFL16-20-P17 3, mRNA sequence	38	0.27	UG-I_Contig163	>gi|4715977|gb|AU057093.1|AU057093 AU057093 Oryza sativa mature leaf Nipponbare Oryza sativa Japonica Group cDNA clone	34	4.8	UG-I_Contig163	>gi|90189918|gb|DV464892.2|DV464892 MTUNUL1.P32.C01 NUL Populus fremontii x Populus angustifolia cDNA, mRNA sequence	34	1.8
164	UG-I_Contig164	UG-I_Contig164	>P38067|UGA2_YEAST Succinate-semialdehyde dehydrogenase [NADP+] - Saccharomyces cerevisiae (Bakers yeast)	497	36	0.049	62	2	2	73	470	493	UG-I_Contig164	>gb|FE673434.1|FE673434 mh1_0036_E08 Drought-stressed chickpea leave library Cicer arietinum cDNA clone mh1_0036_E08 5, mRNA sequence	0.49	100	UG-I_Contig164	>gb|AL384687.1|AL384687 MtBC23G07R1 MtBC Medicago truncatula cDNA clone MtBC23G07 T7, mRNA sequence	0.32	92									UG-I_Contig164	>gb|AV772491| AV772491	0.19	95						UG-I_Contig164	>gi|46368320|gb|CF773352.1|CF773352 AG_FSL_16A05 Arabidopsis ag-1 35S:AG-GR forward subtraction library Arabidopsis	36	1.2	UG-I_Contig164	>gi|66917729|gb|CX104577.1|CX104577 BI103D23 A normalized whole-life-cycle cDNA library of rice Oryza sativa	36	1.4	UG-I_Contig164	>gi|24012354|gb|BU832652.1|BU832652 T036F11 Populus apical shoot cDNA library Populus tremula x Populus tremuloides cDNA	34	2.1
165	UG-I_Contig165												UG-I_Contig165	>gb|FE669099.1|FE669099 mh2_0012_E07 Chickpea leave library Cicer arietinum cDNA clone mh2_0012_E07 5, mRNA sequence	0.085	100	UG-I_Contig165	>gb|EX530196.1|EX530196 MTGland_A064_2007-06-13/MTGlandA064_B02_007_1 Medicago truncatula A17 glandular trichome Medicago truncatula cDNA, mRNA	0.22	100	UG-I_Contig165	>gb|BE659435.1|BE659435 GM700009B10D9 Gm-r1070 Glycine max cDNA clone Gm-r1070-3257 3, mRNA sequence	0.008	96	UG-I_Contig165	>gb|BE659435.1|BE659435 GM700009B10D9 Gm-r1070 Glycine max cDNA clone Gm-r1070-3257 3, mRNA sequence	0.008	96	UG-I_Contig165	>gnl|lis|1803163 TA1354_34305 S-formylglutathione hydrolase [Arabidopsis thaliana (Mouse-ear cress)]	2	100	UG-I_Contig165	>gi|149647993|gb|ES756388.1|ES756388 C20L_78_C10_E002.g1 USDA-Tifton Peanut Library C20L Arachis hypogaea cDNA clone	34	0.14	100	UG-I_Contig165	>gi|49321557|gb|BP670054.1|BP670054 BP670054 RAFL21 Arabidopsis thaliana cDNA clone RAFL21-33-J21 3, mRNA sequence	36	0.84	UG-I_Contig165	>gi|117215644|gb|CT851385.1|CT851385 CT851385 Oryza sativa (indica cultivar-group) cv. Guang Lu Ai 4 Oryza sativa Indica	40	0.06	UG-I_Contig165	>gi|60695629|gb|DN486127.1|DN486127 N070G03.3pR Populus bark cDNA library Populus tremula x Populus tremuloides cDNA clone	40	0.023
166	UG-I_Contig166	UG-I_Contig166	>P59794|ATE_HELHP Putative arginyl-tRNA--protein transferase - Helicobacter hepaticus	241	30	2.6	32	-2	138	10	78	116	UG-I_Contig166	>gb|EH058914.1|EH058914 CPA04h01.y.esd subtracted cDNA library of drought stressed chickpea Cicer arietinum cDNA, mRNA sequence	0.15	100	UG-I_Contig166	>gb|AA661020.1|AA661020 00917 MtRHE Medicago truncatula cDNA 5, mRNA sequence	0.39	95	UG-I_Contig166	>gb|BU763175.1|BU763175 sas38d04.y1 Gm-c1080 Glycine max cDNA clone SOYBEAN CLONE ID: Gm-c1080-5936 5, mRNA sequence	0.23	100	UG-I_Contig166	>gb|BU763175.1|BU763175 sas38d04.y1 Gm-c1080 Glycine max cDNA clone SOYBEAN CLONE ID: Gm-c1080-5936 5, mRNA sequence	0.23	100	UG-I_Contig166	>gnl|lis|1820996 TA12158_34305	0.9	100	UG-I_Contig166	>gi|134092948|gb|EL966925.1|EL966925 SI_S195 SI, cDNA forward subtractive library from peanut leaves inoculated with	34	0.25	100	UG-I_Contig166	>gi|19875881|gb|AU236712.1|AU236712 AU236712 RAFL15 Arabidopsis thaliana cDNA clone RAFL15-17-E11 5, mRNA sequence	36	1.5	UG-I_Contig166	>gi|33675461|gb|CF303700.1|CF303700 ABF1--02-P18.g1 ABF3-overexpressing transgenic rice lambda phage cDNA	38	0.42	UG-I_Contig166	>gi|52527954|gb|CV274979.1|CV274979 WS0174.B21.1_P18 PTxD-NR-A-8 Populus trichocarpa x Populus deltoides cDNA clone	36	0.63
167	UG-I_Contig167	UG-I_Contig167	>Q90309|OPSUV_CARAU Ultraviolet-sensitive opsin - Carassius auratus (Goldfish)	336	35	0.23	23	-1	515	255	177	259	UG-I_Contig167	>gb|FE673205.1|FE673205 mh1_0033_A07 Drought-stressed chickpea leave library Cicer arietinum cDNA clone mh1_0033_A07 5, mRNA sequence	0.084	100	UG-I_Contig167	>gb|CA991155.1|CA991155 EST644663 GESD Medicago truncatula cDNA clone GESD-32G3, mRNA sequence	0.22	95	UG-I_Contig167	>gb|BM886900.1|BM886900 sam31f10.y1 Gm-c1068 Glycine max cDNA clone SOYBEAN CLONE ID: Gm-c1068-6427 5, mRNA sequence	3e-21	93	UG-I_Contig167	>gb|BM886900.1|BM886900 sam31f10.y1 Gm-c1068 Glycine max cDNA clone SOYBEAN CLONE ID: Gm-c1068-6427 5, mRNA sequence	3e-21	93	UG-I_Contig167	>gnl|lis|1811973 TA240_34305 Emb|CAB80929.1 [Arabidopsis thaliana (Mouse-ear cress)]	0.51	100	UG-I_Contig167	>gi|110812165|gb|EE124838.1|EE124838 E60 Peanut (Luhua14) seeds full length cDNA Library Arachis hypogaea cDNA 5, mRNA	32	2.2	100	UG-I_Contig167	>gi|19833583|gb|AV799598.1|AV799598 AV799598 RAFL9 Arabidopsis thaliana cDNA clone RAFL09-20-K13 3, mRNA sequence	42	0.054	UG-I_Contig167	>gi|29675658|gb|CB671933.1|CB671933 OSJNEe05L18.f OSJNEe Oryza sativa Japonica Group cDNA clone OSJNEe05L18 5, mRNA	40	0.24	UG-I_Contig167	>gi|161907479|gb|DB879759.1|DB879759 DB879759 full-length enriched poplar cDNA library, mixture of leaf, bud, stem, root	40	0.09
168	UG-I_Contig168												UG-I_Contig168	>gb|DY475071.1|DY475071 U027 Chickpea (ICC3996) post-inoculation EST library Cicer arietinum cDNA 5 similar to Unclear, mRNA sequence	0.42	100	UG-I_Contig168	>gb|BE203443.1|BE203443 EST403465 KV1 Medicago truncatula cDNA clone pKV1-5D23, mRNA sequence	1e-09	86	UG-I_Contig168	>gb|FE710150.1|FE710150 Pv007D_M13F_C10.ab1 Phaseolus vulgaris cv Early gallatin Phaseolus vulgaris cDNA, mRNA sequence	0.16	92	UG-I_Contig168	>gb|FE710150.1|FE710150 Pv007D_M13F_C10.ab1 Phaseolus vulgaris cv Early gallatin Phaseolus vulgaris cDNA, mRNA sequence	0.16	92	UG-I_Contig168	>gnl|lis|1802478 TA1105_34305 Phenylalanine ammonia-lyase class 1 [Phaseolus vulgaris (Kidney bean) (French bean)]	0.01	87	UG-I_Contig168	>gi|149218737|gb|ES708186.1|ES708186 C20R7_12_E03_E002.g1 USDA-Tifton Peanut Library C20R7 Arachis hypogaea cDNA	32	0.7	100	UG-I_Contig168	>gi|125222474|gb|EL236559.1|EL236559 EB3RODY02I09VO 8-day Arabidopsis seedlings, aerial tissues Arabidopsis	36	1	UG-I_Contig168	>gi|88970895|gb|CI385458.1|CI385458 CI385458 Oryza sativa (japonica cultivar-group) callus Oryza sativa Japonica Group cDNA	38	0.29	UG-I_Contig168	>gi|52381263|gb|CV229117.1|CV229117 WS01912.B21_E11 PT-DX-N-A-10 Populus trichocarpa cDNA clone WS01912_E11 3, mRNA	36	0.44
169	UG-I_Contig169												UG-I_Contig169	>gb|FE668445.1|FE668445 mh2_0001_A09 Chickpea leave library Cicer arietinum cDNA clone mh2_0001_A09 5, mRNA sequence	0.48	100	UG-I_Contig169	>gb|AJ497210.1|AJ497210 AJ497210 MTFLOW Medicago truncatula cDNA clone mt--abc955106c04, mRNA sequence	0.0003	93	UG-I_Contig169	>gb|AW349423.1|AW349423 GM210005A11F11 Gm-r1021 Glycine max cDNA clone Gm-r1021-1797 3, mRNA sequence	0.72	100	UG-I_Contig169	>gb|AW349423.1|AW349423 GM210005A11F11 Gm-r1021 Glycine max cDNA clone Gm-r1021-1797 3, mRNA sequence	0.72	100	UG-I_Contig169	>gnl|lis|1820869 TA12005_34305 Leucine Rich Repeat family protein, expressed [Oryza sativa (japonica cultivar-group)]	0.003	100	UG-I_Contig169	>gi|115598086|gb|EG030434.1|EG030434 AH0819 Shanyou 523 Peanut Cotyledon cDNA Library Arachis hypogaea cDNA 5, mRNA	34	0.2	100	UG-I_Contig169	>gi|19829821|gb|AV795838.1|AV795838 AV795838 RAFL8 Arabidopsis thaliana cDNA clone RAFL08-19-G05 3, mRNA sequence	36	1.2	UG-I_Contig169	>gi|8955595|gb|BE229401.1|BE229401 98MJ0080 Rice Immature Seed Lambda ZAPII cDNA Library Oryza sativa Indica Group cDNA	34	5.2	UG-I_Contig169	>gi|161931256|gb|DB900992.1|DB900992 DB900992 full-length enriched poplar cDNA library, mixture of leaf, bud, stem, root	38	0.13
170	UG-I_Contig170	UG-I_Contig170	>P04540|NU5M_TRYBB NADH-ubiquinone oxidoreductase chain 5 - Trypanosoma brucei brucei	590	38	0.011	24	-1	264	1	396	494	UG-I_Contig170	>gb|FE668710.1|FE668710 mh2_0003_H08 Chickpea leave library Cicer arietinum cDNA clone mh2_0003_H08 5, mRNA sequence	0.05	100	UG-I_Contig170	>gb|BQ147899.1|BQ147899 NF048D09FL1F1077 Developing flower Medicago truncatula cDNA clone NF048D09FL 5, mRNA sequence	0.13	100	UG-I_Contig170	>gb|AW620462.1|AW620462 sj05e01.y1 Gm-c1032 Glycine max cDNA clone GENOME SYSTEMS CLONE ID: Gm-c1032-1009 5 similar to SW:RK11_SPIOL P31164 50S	0.3	100	UG-I_Contig170	>gb|AW620462.1|AW620462 sj05e01.y1 Gm-c1032 Glycine max cDNA clone GENOME SYSTEMS CLONE ID: Gm-c1032-1009 5 similar to SW:RK11_SPIOL P31164 50S	0.3	100	UG-I_Contig170	>gb|BP052983| BP052983	0.077	95	UG-I_Contig170	>gi|110812695|gb|EE125546.1|EE125546 sun66 Peanut (Luhua14) seeds full length cDNA Library Arachis hypogaea cDNA 5	32	1.3	100	UG-I_Contig170	>gi|191640046|gb|EL813046.1|EL813046 comvsuca1001_o22 SSH library of flowers of Capsicum - Arabidopsis Capsicum annuum cDNA	38	0.5	UG-I_Contig170	>gi|29676957|gb|CB673232.1|CB673232 OSJNEe07K16.r OSJNEe Oryza sativa Japonica Group cDNA clone OSJNEe07K16 3, mRNA	40	0.14	UG-I_Contig170	>gi|60703515|gb|DN493325.1|DN493325 Y001D07.3pR Populus infected leaf substracted cDNA library Populus tremula cDNA	36	0.83
171	UG-I_Contig171	UG-I_Contig171	>A3C5A7|GRP2_ORYSJ Glycine-rich cell wall structural protein 2 precursor - Oryza sativa subsp. japonica (Rice)	185	49	3e-06	86	-1	335	267	122	144	UG-I_Contig171	>gb|EH058723.1|EH058723 CPA02e06.y.esd subtracted cDNA library of drought stressed chickpea Cicer arietinum cDNA, mRNA sequence	1e-146	100	UG-I_Contig171	>gb|AI737504.1|AI737504 T110131e KV3 Medicago truncatula cDNA clone pKV3-P23 5, mRNA sequence	7e-13	95	UG-I_Contig171	>gb|BE584235.1|BE584235 8-1C-HA PsojaeHA Glycine max/Phytophthora sojae mixed EST library cDNA, mRNA sequence	2e-12	95	UG-I_Contig171	>gb|BE584235.1|BE584235 8-1C-HA PsojaeHA Glycine max/Phytophthora sojae mixed EST library cDNA, mRNA sequence	2e-12	95	UG-I_Contig171	>gnl|lis|1812892 TA65_34305	4e-13	95	UG-I_Contig171	>gi|30420162|gb|CD038324.1|CD038324 UTPPI005_F08 USDA-Tifton Peanut Immature Pod cDNA Library (UTPP) Arachis hypogaea cDNA	76	1e-13	95	UG-I_Contig171	>gi|1520710|gb|AA042503.1|AA042503 25096 Lambda-PRL2 Arabidopsis thaliana cDNA clone 251G13T7, mRNA sequence	74	1e-11	UG-I_Contig171	>gi|80466531|gb|DV643210.1|DV643210 EST1616 CM334 Root cDNA Capsicum annuum cDNA clone RR58-02 similar to rRNA intron-encoded	76	3e-12	UG-I_Contig171	>gi|50065987|gb|AJ774312.1|AJ774312 AJ774312 Populus euphratica shoot 3-6 months Populus euphratica cDNA clone	76	1e-12
172	UG-I_Contig172	UG-I_Contig172	>O63623|NU1M_DALCH NADH-ubiquinone oxidoreductase chain 1 - Dalbulus charlesi	310	30	1.8	27	-2	216	64	152	194	UG-I_Contig172	>gb|FE671279.1|FE671279 mh1_0003_H08 Drought-stressed chickpea leave library Cicer arietinum cDNA clone mh1_0003_H08 5, mRNA sequence	0.21	100	UG-I_Contig172	>gb|AW774517.1|AW774517 EST333668 KV3 Medicago truncatula cDNA clone pKV3-22H6, mRNA sequence	1e-17	86	UG-I_Contig172	>gb|BE821056.1|BE821056 GM700013B20G5 Gm-r1070 Glycine max cDNA clone Gm-r1070-5314 3, mRNA sequence	1.3	95	UG-I_Contig172	>gb|BE821056.1|BE821056 GM700013B20G5 Gm-r1070 Glycine max cDNA clone Gm-r1070-5314 3, mRNA sequence	1.3	95	UG-I_Contig172	>gnl|lis|1813256 TA376_34305 PAP fibrillin [Medicago truncatula (Barrel medic)]	0.32	100	UG-I_Contig172	>gi|110810614|gb|EE123528.1|EE123528 Y42 Peanut (Luhua14) seeds full length cDNA Library Arachis hypogaea cDNA 5, mRNA	34	0.35	100	UG-I_Contig172	>gi|18355895|gb|BJ187954.1|BJ187954 BJ187954 normalized full length cDNA library, chloronemata, caulonemata and	40	0.13	UG-I_Contig172	>gi|10931347|gb|AU161621.1|AU161621 AU161621 Rice shoot Oryza sativa Japonica Group cDNA clone S1745, mRNA sequence	36	2.3	UG-I_Contig172	>gi|23970247|gb|BU813738.1|BU813738 N014E04 Populus bark cDNA library Populus tremula x Populus tremuloides cDNA 5	34	3.5
173	UG-I_Contig173												UG-I_Contig173	>gb|FE669181.1|FE669181 mh2_0013_G01 Chickpea leave library Cicer arietinum cDNA clone mh2_0013_G01 5, mRNA sequence	0.13	100	UG-I_Contig173	>gb|AW981273.1|AW981273 EST392426 DSIL Medicago truncatula cDNA clone pDSIL-12H15, mRNA sequence	2e-12	85	UG-I_Contig173	>gb|BU544535.1|BU544535 GM880003B10B01 Gm-r1088 Glycine max cDNA clone Gm-r1088-841 3, mRNA sequence	0.76	95	UG-I_Contig173	>gb|BU544535.1|BU544535 GM880003B10B01 Gm-r1088 Glycine max cDNA clone Gm-r1088-841 3, mRNA sequence	0.76	95	UG-I_Contig173	>gnl|lis|31739 TC20014 similar to AAR28014 (AAR28014) TAF11 (Fragment), partial (17%)	0.049	100	UG-I_Contig173	>gi|30420260|gb|CD038422.1|CD038422 UTPPI007_A11 USDA-Tifton Peanut Immature Pod cDNA Library (UTPP) Arachis hypogaea cDNA	30	3.3	100	UG-I_Contig173	>gi|19835445|gb|AV801460.1|AV801460 AV801460 RAFL9 Arabidopsis thaliana cDNA clone RAFL09-28-D12 3, mRNA sequence	36	1.3	UG-I_Contig173	>gi|117229676|gb|CT853568.1|CT853568 CT853568 Oryza sativa (indica cultivar-group) cv. Guang Lu Ai 4 Oryza sativa Indica	38	0.35	UG-I_Contig173	>gi|161905610|gb|DB902658.1|DB902658 DB902658 full-length enriched poplar cDNA library, mixture of leaf, bud, stem, root	34	2.1
174	UG-I_Contig174	UG-I_Contig174	>P46244|SYT_BUCAP Threonyl-tRNA synthetase - Buchnera aphidicola subsp. Schizaphis graminum	642	29	4.3	56	1	85	153	117	139	UG-I_Contig174	>gb|DY475210.1|DY475210 U171 Chickpea (ICC3996) post-inoculation EST library Cicer arietinum cDNA 5 similar to Unknown, mRNA sequence	0.0002	88	UG-I_Contig174	>gb|AW329352.1|AW329352 N200581e rootphos(-) Medicago truncatula cDNA clone MHRP-19B5, mRNA sequence	2e-34	88	UG-I_Contig174	>gb|CD390888.1|CD390888 Gm_ck0287 Soybean induced by Salicylic Acid Glycine max cDNA 3, mRNA sequence	3e-25	85	UG-I_Contig174	>gb|CD390888.1|CD390888 Gm_ck0287 Soybean induced by Salicylic Acid Glycine max cDNA 3, mRNA sequence	3e-25	85	UG-I_Contig174	>gb|CN825562| LjPEST8a08	1e-27	89	UG-I_Contig174	>gi|30419507|gb|CD037669.1|CD037669 UTPLC005_B07 USDA-Tifton Peanut Leaf cDNA Library (UTPL) Arachis hypogaea cDNA clone	32	1.1	100	UG-I_Contig174	>gi|159662091|gb|EY135621.1|EY135621 CBTH5033.b1_A11.ab1:P Triphysaria pusilla root tip normalized cDNA library	64	7e-09	UG-I_Contig174	>gi|25804731|gb|CA760692.1|CA760692 BR060007A10G09.ab1 IRRI clones Oryza sativa Indica Group cDNA clone BR060007A10G09.ab1	36	1.8	UG-I_Contig174	>gi|52499791|gb|CV246816.1|CV246816 WS01116.B21_A21 PT-P-FL-A-2 Populus trichocarpa cDNA clone WS01116_A21 3, mRNA	60	5e-08
175	UG-I_Contig175	UG-I_Contig175	>P0C211|POL_HTL1L Gag-Pro-Pol polyprotein - Human T-cell leukemia virus 1 (isolate Melanesia mel5 subtype C) (HTLV-1)	1462	32	2.4	28	-3	524	339	1092	1155	UG-I_Contig175	>gb|DY475272.1|DY475272 U235 Chickpea (ICC3996) post-inoculation EST library Cicer arietinum cDNA 5 similar to Unclear, mRNA sequence	1e-101	100	UG-I_Contig175	>gb|BQ154372.1|BQ154372 NF069B08IR1F1073 Irradiated Medicago truncatula cDNA clone NF069B08IR 5, mRNA sequence	2e-85	85	UG-I_Contig175	>gb|EH039565.1|EH039565 GMSeed0401 Soybean endosperm tissue in developing seeds Glycine max cDNA clone HYI26.xg_F07_053, mRNA sequence	4e-17	89	UG-I_Contig175	>gb|EH039565.1|EH039565 GMSeed0401 Soybean endosperm tissue in developing seeds Glycine max cDNA clone HYI26.xg_F07_053, mRNA sequence	4e-17	89	UG-I_Contig175	>gb|CB829284| LjNEST96c4r	7e-53	87	UG-I_Contig175	>gi|110814537|gb|EE127700.1|EE127700 O92 Peanut (Luhua14) seeds full length cDNA Library Arachis hypogaea cDNA 5, mRNA	206	7e-53	87	UG-I_Contig175	>gb|AAL11546.1|AF424552_1 unknown protein [Arabidopsis thaliana] >gb|AAL31929.1|AF419597_1 unknown protein	88	1e-15	UG-I_Contig175	>gi|88960927|gb|CI382608.1|CI382608 CI382608 Oryza sativa (japonica cultivar-group) callus Oryza sativa Japonica Group cDNA	38	1	UG-I_Contig175	>gi|18011644|gb|BI127673.1|BI127673 G064P22Y Populus cambium cDNA library Populus tremula x Populus tremuloides cDNA, mRNA	62	3e-08
176	UG-I_Contig176	UG-I_Contig176	>A4IGY6|S39AE_XENTR Zinc transporter ZIP14 - Xenopus tropicalis (Western clawed frog) (Silurana tropicalis)	462	28	8.3	35	2	20	103	144	171	UG-I_Contig176	>gb|FE672830.1|FE672830 mh1_0024_B08 Drought-stressed chickpea leave library Cicer arietinum cDNA clone mh1_0024_B08 5, mRNA sequence	1e-46	95	UG-I_Contig176	>gb|AW774147.1|AW774147 EST333230 KV3 Medicago truncatula cDNA clone pKV3-21D19, mRNA sequence	6e-17	88	UG-I_Contig176	>gb|CF808529.1|CF808529 psHB036xK16f USDA-IFAFS:Expression of Phytophthora sojae genes during infection and propagation Glycine max cDNA clone	5e-07	94	UG-I_Contig176	>gb|CF808529.1|CF808529 psHB036xK16f USDA-IFAFS:Expression of Phytophthora sojae genes during infection and propagation Glycine max cDNA clone	5e-07	94	UG-I_Contig176	>gnl|lis|1817088 TA2203_34305	3e-05	84	UG-I_Contig176	>gi|115597395|gb|EG029743.1|EG029743 AH2115 Shanyou 523 Peanut Cotyledon cDNA Library Arachis hypogaea cDNA 5, mRNA	34	0.14	100	UG-I_Contig176	>gi|159668285|gb|EY166874.1|EY166874 CBTI11303.g1_N17.ab1:P Triphysaria pusilla root tip normalized cDNA library	36	0.8	UG-I_Contig176	>gi|58610748|gb|CK038460.1|CK038460 39257rsiceg_6218.y1 Oryza sativa cv. 93-11 tillering whole plant cDNA library Oryza	38	0.23	UG-I_Contig176	>gi|50068688|gb|AJ777013.1|AJ777013 AJ777013 Populus euphratica root 3-6 months Populus euphratica cDNA clone	40	0.022
177	UG-I_Contig177	UG-I_Contig177	>Q02918|NO36A_SOYBN Early nodulin 36A - Glycine max (Soybean)	90	57	1e-07	47	-3	607	410	19	83	UG-I_Contig177	>gb|FE668580.1|FE668580 mh2_0002_E08 Chickpea leave library Cicer arietinum cDNA clone mh2_0002_E08 5, mRNA sequence	0.033	100	UG-I_Contig177	>gb|BF519327.1|BF519327 EST456789 DSIL Medicago truncatula cDNA clone pDSIL-20K8, mRNA sequence	1e-25	90	UG-I_Contig177	>gb|FK022487.1|FK022487 GLRA744TR JCVI-SOY3 Glycine max cDNA 5, mRNA sequence	3e-09	85	UG-I_Contig177	>gb|FK022487.1|FK022487 GLRA744TR JCVI-SOY3 Glycine max cDNA 5, mRNA sequence	3e-09	85	UG-I_Contig177	>gnl|lis|1657927 LJA271788 Lotus japonicus mRNA for ENO40-2 protein (enod40-2 gene).	6e-11	86	UG-I_Contig177	>gi|30420434|gb|CD038596.1|CD038596 UTPPI009_E12 USDA-Tifton Peanut Immature Pod cDNA Library (UTPP) Arachis hypogaea cDNA	34	0.87	100	UG-I_Contig177	>gi|49293687|gb|BP642217.1|BP642217 BP642217 RAFL19 Arabidopsis thaliana cDNA clone RAFL19-57-O07 3, mRNA sequence	40	0.33	UG-I_Contig177	>gi|29630165|gb|CB635174.1|CB635174 OSIIEb15E08.r OSIIEb Oryza sativa Indica Group cDNA clone OSIIEb15E08 3, mRNA	42	0.093	UG-I_Contig177	>gi|73933165|gb|DT516475.1|DT516475 WS02431.B21_I04 PTxD-ICC-N-A-14 Populus trichocarpa x Populus deltoides cDNA clone	40	0.14
178	UG-I_Contig178	UG-I_Contig178	>Q96551|METK1_CATRO S-adenosylmethionine synthetase 1 - Catharanthus roseus (Rosy periwinkle) (Madagascar periwinkle)	393	763	0	94	-1	1384	221	2	390	UG-I_Contig178	>gb|DY475190.1|DY475190 U151 Chickpea (ICC3996) post-inoculation EST library Cicer arietinum cDNA 5 similar to S-adenosylmethionine synthetase enzyme	1e-138	99	UG-I_Contig178	>gb|BG581653.1|BG581653 EST483388 GVN Medicago truncatula cDNA clone pGVN-65O22 5 end, mRNA sequence	0	91	UG-I_Contig178	>gb|EH039280.1|EH039280 GMSeed1926 Soybean endosperm tissue in developing seeds Glycine max cDNA clone HYI34.xg_D06_042, mRNA sequence	0	90	UG-I_Contig178	>gb|EH039280.1|EH039280 GMSeed1926 Soybean endosperm tissue in developing seeds Glycine max cDNA clone HYI34.xg_D06_042, mRNA sequence	0	90	UG-I_Contig178	>gnl|lis|1811915 TA390_34305 S-adenosyl-L-methionine synthetase 1 [Daucus carota (Carrot)]	0	88	UG-I_Contig178	>gi|115597212|gb|EG029560.1|EG029560 AH1948 Shanyou 523 Peanut Cotyledon cDNA Library Arachis hypogaea cDNA 5, mRNA	789	0	87	UG-I_Contig178	>gi|37429516|gb|CF652739.1|CF652739 73-L020578-066-004-A20-SP6P MPIZ-ADIS-066 Arabidopsis thaliana cDNA clone	541	1e-152	UG-I_Contig178	>gi|117239212|gb|CT849309.1|CT849309 CT849309 Oryza sativa (indica cultivar-group) cv. Guang Lu Ai 4 Oryza sativa Indica	502	1e-140	UG-I_Contig178	>gi|73870657|gb|DT473395.1|DT473395 WS01229.BR_I11 PT-GT-FL-A-3 Populus trichocarpa cDNA clone WS01229_I11 5, mRNA	617	1e-175
179	UG-I_Contig179	UG-I_Contig179	>Q6UY66|VGP_MABVO Envelope glycoprotein precursor - Lake Victoria marburgvirus (strain Ozolin-75) (MARV) (Marburg virus	681	35	0.51	35	2	449	619	359	415	UG-I_Contig179	>gb|FE668987.1|FE668987 mh2_0010_A05 Chickpea leave library Cicer arietinum cDNA clone mh2_0010_A05 5, mRNA sequence	2	100	UG-I_Contig179	>gb|BG645721.1|BG645721 EST507340 KV3 Medicago truncatula cDNA clone pKV3-47K7 5 end, mRNA sequence	0.021	96	UG-I_Contig179	>gb|BU761330.1|BU761330 sas66e07.y1 Gm-c1023 Glycine max cDNA clone SOYBEAN CLONE ID: Gm-c1023-5606 5 similar to TR:O76902 O76902 EG:80H7.5	3	100	UG-I_Contig179	>gb|BU761330.1|BU761330 sas66e07.y1 Gm-c1023 Glycine max cDNA clone SOYBEAN CLONE ID: Gm-c1023-5606 5 similar to TR:O76902 O76902 EG:80H7.5	3	100	UG-I_Contig179	>gb|BW615183| BW615183	0.77	100	UG-I_Contig179	>gi|149222752|gb|ES712199.1|ES712199 TFR5_73_E10_E001.g1 USDA-Tifton Peanut Library TFR5 Arachis hypogaea cDNA clone	34	0.85	100	UG-I_Contig179	>gi|11054218|gb|BF169601.1|BF169601 NXCI_125_B06_F NXCI (Nsf Xylem Compression wood Inclined) Pinus taeda cDNA clone	38	1.3	UG-I_Contig179	>gi|66917871|gb|CX104719.1|CX104719 BI104B07 A normalized whole-life-cycle cDNA library of rice Oryza sativa	38	1.4	UG-I_Contig179	>gi|60706897|gb|DN496707.1|DN496707 Q008I07.5pR Populus dormant bud cDNA library Populus tremula cDNA clone Q008I07 5, mRNA	42	0.034
180	UG-I_Contig180	UG-I_Contig180	>P54785|MOT3_YEAST Transcriptional activator/repressor MOT3 - Saccharomyces cerevisiae (Bakers yeast)	490	30	2.1	36	-1	181	17	200	250	UG-I_Contig180	>gb|FE673182.1|FE673182 mh1_0032_F02 Drought-stressed chickpea leave library Cicer arietinum cDNA clone mh1_0032_F02 5, mRNA sequence	0.11	100	UG-I_Contig180	>gb|BG582761.1|BG582761 EST484507 GVN Medicago truncatula cDNA clone pGVN-70L1 5 end, mRNA sequence	4e-25	87	UG-I_Contig180	>gb|BG239456.1|BG239456 sab70e06.y1 Unknown Library Type Glycine max cDNA clone GENOME SYSTEMS CLONE ID: Gm-c1032-2507 5 similar to	0.17	95	UG-I_Contig180	>gb|BG239456.1|BG239456 sab70e06.y1 Unknown Library Type Glycine max cDNA clone GENOME SYSTEMS CLONE ID: Gm-c1032-2507 5 similar to	0.17	95	UG-I_Contig180	>gb|BW607322| BW607322	2.7	100	UG-I_Contig180	>gi|149219691|gb|ES709140.1|ES709140 TFR5_7_E04_E001.g1 USDA-Tifton Peanut Library TFR5 Arachis hypogaea cDNA clone	32	0.75	100	UG-I_Contig180	>gi|6536648|gb|AB028227.1|AB028227 AB028227 Arabidopsis thaliana Columbia Arabidopsis thaliana cDNA clone ZCF44, mRNA	42	0.018	UG-I_Contig180	>gi|117233910|gb|CT847628.1|CT847628 CT847628 Oryza sativa (indica cultivar-group) cv. Guang Lu Ai 4 Oryza sativa Indica	36	1.3	UG-I_Contig180	>gi|52495346|gb|CV242371.1|CV242371 WS02514.B21.1_O02 PT-MB-N-A-15 Populus trichocarpa cDNA clone WS02514_O02 3, mRNA	34	1.9
181	UG-I_Contig181	UG-I_Contig181	>O31607|YJBI_BACSU Hemoglobin-like protein yjbI - Bacillus subtilis	132	42	0.0004	47	3	3	104	65	98	UG-I_Contig181	>gb|FE673447.1|FE673447 mh1_0036_F11 Drought-stressed chickpea leave library Cicer arietinum cDNA clone mh1_0036_F11 5, mRNA sequence	0.013	100	UG-I_Contig181	>gb|BE124376.1|BE124376 EST393411 GVN Medicago truncatula cDNA clone pGVN-58K15, mRNA sequence	2e-99	93	UG-I_Contig181	>gb|CF922418.1|CF922418 gmrhRww24-11-T7_A03_1_031 Soybean root hair subtracted cDNA library gmrhRww24 Glycine max cDNA, mRNA sequence	2e-85	92	UG-I_Contig181	>gb|CF922418.1|CF922418 gmrhRww24-11-T7_A03_1_031 Soybean root hair subtracted cDNA library gmrhRww24 Glycine max cDNA, mRNA sequence	2e-85	92	UG-I_Contig181	>gnl|lis|1818312 TA5189_34305	0.32	100	UG-I_Contig181	>gi|56690142|gb|CX128045.1|CX128045 AH0148 Peanut Lambda Express library Arachis hypogaea cDNA 5, mRNA sequence	34	0.36	100	UG-I_Contig181	>gi|5048583|gb|AI729731.1|AI729731 BNLGHi14071 Six-day Cotton fiber Gossypium hirsutum cDNA 5 similar to (AL022537)	66	2e-09	UG-I_Contig181	>gi|4879811|gb|AU064110.1|AU064110 AU064110 Rice panicle at flowering stage Oryza sativa Japonica Group cDNA clone	54	1e-05	UG-I_Contig181	>gi|52523059|gb|CV270084.1|CV270084 WS0151.B21_A18 PTxN-IB-A-6 Populus trichocarpa x Populus nigra cDNA clone	157	4e-37
182	UG-I_Contig182	UG-I_Contig182	>Q8MP30|Y2666_DICDI Uncharacterized histidine-rich protein JC2V2_0_01666 precursor - Dictyostelium discoideum	233	66	5e-14	75	-2	444	361	62	89	UG-I_Contig182	>gb|DY475178.1|DY475178 U139 Chickpea (ICC3996) post-inoculation EST library Cicer arietinum cDNA 5 similar to Unknown, mRNA sequence	0.42	100	UG-I_Contig182	>gb|BG447829.1|BG447829 NF104F10EC1F1089 Elicited cell culture Medicago truncatula cDNA clone NF104F10EC 5, mRNA sequence	2e-30	88	UG-I_Contig182	>gb|CA852308.1|CA852308 E06A08_B08_02.ab1 cDNA Peking library 6, 8 day SCN3 Glycine max cDNA clone E06A08 5, mRNA sequence	5e-14	85	UG-I_Contig182	>gb|CA852308.1|CA852308 E06A08_B08_02.ab1 cDNA Peking library 6, 8 day SCN3 Glycine max cDNA clone E06A08 5, mRNA sequence	5e-14	85	UG-I_Contig182	>gnl|lis|1803895 TA3610_34305 Esterase/lipase/thioesterase [Medicago truncatula (Barrel medic)]	0.65	100	UG-I_Contig182	>gi|115597183|gb|EG029531.1|EG029531 AH1923 Shanyou 523 Peanut Cotyledon cDNA Library Arachis hypogaea cDNA 5, mRNA	32	2.8	95	UG-I_Contig182	>gi|84641081|gb|DW354691.1|DW354691 PU2_plate16_A22 PU2 Prunus persica cDNA clone PU2_plate16_A22 5 similar to	38	1.1	UG-I_Contig182	>gi|41883875|gb|BX928686.1|BX928686 BX928686 Oryza sativa library (Han B) Oryza sativa cDNA clone y757f03p5, mRNA sequence	42	0.077	UG-I_Contig182	>gi|28607845|gb|CA824296.1|CA824296 R39E12 two-month-old roots from clone Beaupre Populus trichocarpa x Populus deltoides	50	0.0001
183	UG-I_Contig183	UG-I_Contig183	>Q68WH7|FAD3_RICTY Putative fatty acid oxidation complex trifunctional enzyme [Includes: 3-hydroxyacyl-CoA	720	34	0.56	43	-3	397	281	301	339	UG-I_Contig183	>gb|FE669825.1|FE669825 mh2_0020_H04 Chickpea leave library Cicer arietinum cDNA clone mh2_0020_H04 5, mRNA sequence	0.007	90	UG-I_Contig183	>gb|AL388880.1|AL388880 MtBC51D02R2 MtBC Medicago truncatula cDNA clone MtBC51D02 T7, mRNA sequence	4e-28	81	UG-I_Contig183	>gb|BI968490.1|BI968490 GM830005A20H10 Gm-r1083 Glycine max cDNA clone Gm-r1083-1892 3, mRNA sequence	5e-08	84	UG-I_Contig183	>gb|BI968490.1|BI968490 GM830005A20H10 Gm-r1083 Glycine max cDNA clone Gm-r1083-1892 3, mRNA sequence	5e-08	84	UG-I_Contig183	>gnl|lis|1823171 TA6433_34305	8e-07	86	UG-I_Contig183	>gi|110810679|gb|EE123629.1|EE123629 YY71 Peanut (Luhua14) seeds full length cDNA Library Arachis hypogaea cDNA 5	34	0.77	100	UG-I_Contig183	>gi|124793041|gb|EH882720.1|EH882720 EBENXNS01C76W7 8-day Arabidopsis seedlings, aerial tissues Arabidopsis	38	1.2	UG-I_Contig183	>gi|58589724|gb|CF988032.1|CF988032 21978rsicee_7378.y1 Oryza sativa cv. LYP9 tillering whole plant cDNA library Oryza sativa	40	0.33	UG-I_Contig183	>gi|23983028|gb|BU819381.1|BU819381 UA43BPA02 Populus tremula cambium cDNA library Populus tremula cDNA 5 prime, mRNA	42	0.031
184	UG-I_Contig184	UG-I_Contig184	>P06599|EXTN_DAUCA Extensin precursor - Daucus carota (Carrot)	306	36	0.14	28	1	466	657	176	239	UG-I_Contig184	>gb|FE671314.1|FE671314 mh1_0004_C08 Drought-stressed chickpea leave library Cicer arietinum cDNA clone mh1_0004_C08 5, mRNA sequence	8e-15	84	UG-I_Contig184	>gb|BG452157.1|BG452157 NF077B11LF1F1093 Developing leaf Medicago truncatula cDNA clone NF077B11LF 5, mRNA sequence	2e-26	86	UG-I_Contig184	>gb|AW350082.1|AW350082 GM210007B10C11 Gm-r1021 Glycine max cDNA clone Gm-r1021-2445 3, mRNA sequence	1e-30	87	UG-I_Contig184	>gb|AW350082.1|AW350082 GM210007B10C11 Gm-r1021 Glycine max cDNA clone Gm-r1021-2445 3, mRNA sequence	1e-30	87	UG-I_Contig184	>gb|BP061376| BP061376	6e-26	87	UG-I_Contig184	>gi|110810679|gb|EE123629.1|EE123629 YY71 Peanut (Luhua14) seeds full length cDNA Library Arachis hypogaea cDNA 5	74	9e-13	88	UG-I_Contig184	>gi|17312617|gb|BM173054.1|BM173054 900408 Avicennia marina leaf cDNA Library Avicennia marina cDNA clone Am900408 5	44	0.018	UG-I_Contig184	>gi|25801703|gb|CA757664.1|CA757664 OE06C05-T3.ab1 OE Oryza sativa Indica Group cDNA clone OE06C05-T3.ab1 similar to No	46	0.005	UG-I_Contig184	>gi|38583845|gb|CK099520.1|CK099520 A071P53.5pR Hybrid aspen plasmid library Populus tremula x Populus tremuloides cDNA clone	38	0.47
185	UG-I_Contig185												UG-I_Contig185	>gb|FE671146.1|FE671146 mh1_0002_E05 Drought-stressed chickpea leave library Cicer arietinum cDNA clone mh1_0002_E05 5, mRNA sequence	0.48	95	UG-I_Contig185	>gb|AL388099.1|AL388099 MtBC46F02R1 MtBC Medicago truncatula cDNA clone MtBC46F02 T7, mRNA sequence	1e-100	86	UG-I_Contig185	>gb|BQ452570.1|BQ452570 sao88e05.y1 Gm-c1081 Glycine max cDNA clone SOYBEAN CLONE ID: Gm-c1081-2890 5 similar to TR:Q39865 Q39865	4e-55	82	UG-I_Contig185	>gb|BQ452570.1|BQ452570 sao88e05.y1 Gm-c1081 Glycine max cDNA clone SOYBEAN CLONE ID: Gm-c1081-2890 5 similar to TR:Q39865 Q39865	4e-55	82	UG-I_Contig185	>gnl|lis|1813624 TA63_34305	6e-63	83	UG-I_Contig185	>gi|30420352|gb|CD038514.1|CD038514 UTPPI008_D08 USDA-Tifton Peanut Immature Pod cDNA Library (UTPP) Arachis hypogaea cDNA	145	3e-34	84	UG-I_Contig185	>gi|159674988|gb|EY166059.1|EY166059 CBTI10929.g1_B21.ab1:P Triphysaria pusilla root tip normalized cDNA library	40	0.31	UG-I_Contig185	>gi|86419174|gb|CI053975.1|CI053975 CI053975 Oryza sativa (japonica cultivar-group) heat treated callus Oryza sativa	40	0.35	UG-I_Contig185	>gi|52507490|gb|CV254515.1|CV254515 WS0241.B21_H02 PTxD-ICC-N-A-14 Populus trichocarpa x Populus deltoides cDNA clone	36	2
186	UG-I_Contig186												UG-I_Contig186	>gb|FE669200.1|FE669200 mh2_0013_H08 Chickpea leave library Cicer arietinum cDNA clone mh2_0013_H08 5, mRNA sequence	1.5	100	UG-I_Contig186	>gb|AI737481.1|AI737481 T110108e KV3 Medicago truncatula cDNA clone pKV3-P5 3, mRNA sequence	0.95	84	UG-I_Contig186	>gb|CA802492.1|CA802492 sau37b09.y1 Gm-c1071 Glycine max cDNA clone SOYBEAN CLONE ID: Gm-c1071-3137 5, mRNA sequence	0.0001	87	UG-I_Contig186	>gb|CA802492.1|CA802492 sau37b09.y1 Gm-c1071 Glycine max cDNA clone SOYBEAN CLONE ID: Gm-c1071-3137 5, mRNA sequence	0.0001	87	UG-I_Contig186	>gnl|lis|1823997 TA6827_34305 3-hydroxy-3-methylglutaryl coenzyme A [Pisum sativum (Garden pea)]	4e-05	93	UG-I_Contig186	>gi|149222110|gb|ES711557.1|ES711557 TFR5_60_B10_E001.g1 USDA-Tifton Peanut Library TFR5 Arachis hypogaea cDNA clone	32	0.62	100	UG-I_Contig186	>gi|9250582|gb|BE341051.1|BE341051 EST345144 potato stolon, Cornell University Solanum tuberosum cDNA clone cSTA14A11	36	0.92	UG-I_Contig186	>gi|58666470|gb|CK055156.1|CK055156 59129rsicek_15292.y1 Oryza sativa cv. PA64s panicle ferile cDNA library Oryza	38	0.26	UG-I_Contig186	>gi|161900532|gb|DB890238.1|DB890238 DB890238 full-length enriched poplar cDNA library, mixture of leaf, bud, stem, root	36	0.39
187	UG-I_Contig187	UG-I_Contig187	>Q9SML4|CHS1_CICAR Chalcone synthase 1 - Cicer arietinum (Chickpea) (Garbanzo)	389	149	2e-36	96	1	7	237	313	389	UG-I_Contig187	>gb|FE668851.1|FE668851 mh2_0005_F10 Chickpea leave library Cicer arietinum cDNA clone mh2_0005_F10 5, mRNA sequence	0.23	100	UG-I_Contig187	>gb|BF643589.1|BF643589 NF010H10EC1F1092 Elicited cell culture Medicago truncatula cDNA clone NF010H10EC 5, mRNA sequence	2e-71	87	UG-I_Contig187	>gb|AW348286.1|AW348286 GM210001B23B6 Gm-r1021 Glycine max cDNA clone Gm-r1021-84 3, mRNA sequence	4e-38	84	UG-I_Contig187	>gb|AW348286.1|AW348286 GM210001B23B6 Gm-r1021 Glycine max cDNA clone Gm-r1021-84 3, mRNA sequence	4e-38	84	UG-I_Contig187	>gnl|lis|1812097 TA274_34305 Chalcone synthase 4 [Medicago sativa (Alfalfa)]	3e-48	86	UG-I_Contig187	>gi|115597337|gb|EG029685.1|EG029685 AH2062 Shanyou 523 Peanut Cotyledon cDNA Library Arachis hypogaea cDNA 5, mRNA	60	7e-09	82	UG-I_Contig187	>gi|2749426|gb|AA651181.1|AA651181 31295 Lambda-PRL2 Arabidopsis thaliana cDNA clone 174C20XP 3, mRNA sequence	36	2.3					UG-I_Contig187	>gi|27418314|gb|CA929833.1|CA929833 MTU2CA.P3.D01 Aspen apex cDNA Library Populus tremuloides cDNA, mRNA sequence	92	2e-17
188	UG-I_Contig188	UG-I_Contig188	>P35133|UBC10_ARATH Ubiquitin-conjugating enzyme E2-17 kDa 10/12 - Arabidopsis thaliana (Mouse-ear cress)	148	223	3e-58	98	-3	546	229	43	148	UG-I_Contig188	>gb|FE669589.1|FE669589 mh2_0018_C06 Chickpea leave library Cicer arietinum cDNA clone mh2_0018_C06 5, mRNA sequence	0	99	UG-I_Contig188	>gb|AW685099.1|AW685099 NF025C10NR1F1000 Nodulated root Medicago truncatula cDNA clone NF025C10NR 5, mRNA sequence	5e-58	84	UG-I_Contig188	>gb|BE660835.1|BE660835 2-A8 GmaxSC Glycine max cDNA, mRNA sequence	1e-145	95	UG-I_Contig188	>gb|BE660835.1|BE660835 2-A8 GmaxSC Glycine max cDNA, mRNA sequence	1e-145	95	UG-I_Contig188	>gnl|lis|1802614 TA1311_34305 Isoform 2 of P35132 [Arabidopsis thaliana (Mouse-ear cress)]	1e-121	92	UG-I_Contig188	>gi|116360043|gb|EG373847.1|EG373847 2N27 Peanut (Luhua14) seeds full length cDNA Library Arachis hypogaea cDNA 5, mRNA	482	1e-136	94	UG-I_Contig188	>gi|71818966|gb|DR996357.1|DR996357 Mdlr7002N19.g1 Apple_EST_Mdlr Malus x domestica cDNA similar to ref|NP_568788.1|	305	2e-81	UG-I_Contig188	>gi|15849308|gb|BI797584.1|BI797584 H080G02 Endosperm library from Oryza sativa (10 days after anthesis) Oryza sativa cDNA	254	9e-66	UG-I_Contig188	>gi|18009227|gb|BI125256.1|BI125256 I058P05P Populus leaf cDNA library Populus tremula x Populus tremuloides cDNA, mRNA	337	3e-91
189	UG-I_Contig189	UG-I_Contig189	>Q8TFG8|YL62_SCHPO Putative uncharacterized membrane protein PB15E9.02c - Schizosaccharomyces pombe (Fission yeast)	188	31	0.99	61	-2	105	52	63	80	UG-I_Contig189	>gb|FE672154.1|FE672154 mh1_0014_G03 Drought-stressed chickpea leave library Cicer arietinum cDNA clone mh1_0014_G03 5, mRNA sequence	0.059	100	UG-I_Contig189	>gb|AL376067.1|AL376067 MtBB21A04R1 MtBB Medicago truncatula cDNA clone MtBB21A04 T7, mRNA sequence	4e-05	90	UG-I_Contig189	>gb|AW349098.1|AW349098 GM210003B22F3 Gm-r1021 Glycine max cDNA clone Gm-r1021-1038 3, mRNA sequence	0.006	89	UG-I_Contig189	>gb|AW349098.1|AW349098 GM210003B22F3 Gm-r1021 Glycine max cDNA clone Gm-r1021-1038 3, mRNA sequence	0.006	89	UG-I_Contig189	>gnl|lis|1818868 TA5650_34305	0.001	96	UG-I_Contig189	>gi|115596559|gb|EG028907.1|EG028907 AH1354 Shanyou 523 Peanut Cotyledon cDNA Library Arachis hypogaea cDNA 5, mRNA	34	0.39	100	UG-I_Contig189	>gi|8333619|gb|BE038603.1|BE038603 AB01G04 AB Arabidopsis thaliana cDNA 5, mRNA sequence	38	0.59	UG-I_Contig189	>gi|33684296|gb|CF312535.1|CF312535 ABF--08-F11.b1 ABF3-overexpressing transgenic rice plasmid cDNA library	36	2.6	UG-I_Contig189	>gi|60203711|gb|BP922269.1|BP922269 BP922269 full-length enriched poplar cDNA library Populus nigra cDNA clone	36	0.99
190	UG-I_Contig190	UG-I_Contig190	>P33154|PR1_ARATH Pathogenesis-related protein 1 precursor - Arabidopsis thaliana (Mouse-ear cress)	161	209	1e-53	66	-1	646	224	24	161	UG-I_Contig190	>gb|AJ005789.1|AJ005789 AJ005789 chickpea mRNA CAN-5 Cicer arietinum cDNA clone Can105, mRNA sequence	1.9	100	UG-I_Contig190	>gb|BF646858.1|BF646858 NF076G07EC1F1055 Elicited cell culture Medicago truncatula cDNA clone NF076G07EC 5, mRNA sequence	1e-125	86	UG-I_Contig190	>gb|FE707326.1|FE707326 Pv050B_M13F_H12.ab1 Phaseolus vulgaris cv Early gallatin Phaseolus vulgaris cDNA, mRNA sequence	8e-10	78	UG-I_Contig190	>gb|FE707326.1|FE707326 Pv050B_M13F_H12.ab1 Phaseolus vulgaris cv Early gallatin Phaseolus vulgaris cDNA, mRNA sequence	8e-10	78	UG-I_Contig190	>gnl|lis|1819088 TA5336_34305 Pathogenesis-related protein PR-1 precursor [Medicago truncatula (Barrel medic)]	2.9	100	UG-I_Contig190	>gi|30420456|gb|CD038618.1|CD038618 UTPPI009_H02 USDA-Tifton Peanut Immature Pod cDNA Library (UTPP) Arachis hypogaea cDNA	40	0.013	92	UG-I_Contig190	>gi|45594910|gb|CK987759.1|CK987759 SP2-D1(P4-C1) A suppression subtractive hybridization cDNA library from	44	0.02	UG-I_Contig190	>gi|58585865|gb|CF984173.1|CF984173 14919rsicee_0504.y1 Oryza sativa cv. LYP9 tillering whole plant cDNA library Oryza sativa	40	0.34	UG-I_Contig190	>gi|27422464|gb|CA933984.1|CA933984 MTU3TS.P1.C09 Aspen stem cDNA Library Populus tremuloides cDNA, mRNA sequence	52	3e-05
191	UG-I_Contig191	UG-I_Contig191	>P18458|R1UG-I_BEV Replicase polyprotein 1ab - Berne virus (BEV)	6857	43	0.0006	40	3	279	452	2654	2713	UG-I_Contig191	>gb|FE670369.1|FE670369 mh2_0027_C02 Chickpea leave library Cicer arietinum cDNA clone mh2_0027_C02 5, mRNA sequence	0.31	100	UG-I_Contig191	>gb|AW257193.1|AW257193 EST305330 KV2 Medicago truncatula cDNA clone KV2-7H19, mRNA sequence	4e-15	83	UG-I_Contig191	>gb|BG510578.1|BG510578 sac70g03.y1 Gm-c1072 Glycine max cDNA clone GENOME SYSTEMS CLONE ID: Gm-c1072-702 5 similar to TR:O49409 O49409 PROTEIN	0.48	95	UG-I_Contig191	>gb|BG510578.1|BG510578 sac70g03.y1 Gm-c1072 Glycine max cDNA clone GENOME SYSTEMS CLONE ID: Gm-c1072-702 5 similar to TR:O49409 O49409 PROTEIN	0.48	95	UG-I_Contig191	>gnl|lis|1810089 TA11046_34305 Putative AKIN beta3 [Oryza sativa (japonica cultivar-group)]	0.12	100	UG-I_Contig191	>gi|149219619|gb|ES709068.1|ES709068 TFR5_5_H10_E001.g1 USDA-Tifton Peanut Library TFR5 Arachis hypogaea cDNA clone	32	2.1	100	UG-I_Contig191	>gi|159617663|gb|EY169188.1|EY169188 CBTI2069.b1_J13.ab1:P Triphysaria pusilla root tip normalized cDNA library	42	0.051	UG-I_Contig191	>gi|86494149|gb|CI136782.1|CI136782 CI136782 Oryza sativa (japonica cultivar-group) mixed callus (Normalized Library) Oryza	40	0.23	UG-I_Contig191	>gi|60694581|gb|DN485193.1|DN485193 M116E01.3pR Populus female catkins cDNA library Populus trichocarpa cDNA clone	40	0.085
192	UG-I_Contig192	UG-I_Contig192	>Q9M2F1|RS272_ARATH 40S ribosomal protein S27-2 - Arabidopsis thaliana (Mouse-ear cress)	86	147	3e-35	92	-1	535	323	16	86	UG-I_Contig192	>gb|DY475524.1|DY475524 U510 Chickpea (ICC3996) post-inoculation EST library Cicer arietinum cDNA 5 similar to 40S ribosomal protein S27,	0.086	100	UG-I_Contig192	>gb|DY615619.1|DY615619 AC0704 NOLLY Medicago truncatula cDNA 5, mRNA sequence	3e-87	88	UG-I_Contig192	>gb|AW348853.1|AW348853 GM210010A10D9 Gm-r1021 Glycine max cDNA clone Gm-r1021-3617 3, mRNA sequence	4e-54	89	UG-I_Contig192	>gb|AW348853.1|AW348853 GM210010A10D9 Gm-r1021 Glycine max cDNA clone Gm-r1021-3617 3, mRNA sequence	4e-54	89	UG-I_Contig192	>gb|BW601828| BW601828	2e-43	84	UG-I_Contig192	>gi|116359346|gb|EG373150.1|EG373150 XB13 Peanut (Luhua14) seeds full length cDNA Library Arachis hypogaea cDNA 5, mRNA	149	1e-35	84	UG-I_Contig192	>gi|40448410|gb|BU670278.1|BU670278 MC01056B04 MC01 Sesamum indicum cDNA, mRNA sequence	159	3e-37	UG-I_Contig192	>gi|84647318|gb|DW360764.1|DW360764 PJ648 Prosopis juliflora leaf cDNA library Prosopis juliflora cDNA similar to	133	2e-29	UG-I_Contig192	>gi|52500160|gb|CV247185.1|CV247185 WS01117.B21_E23 PT-P-FL-A-2 Populus trichocarpa cDNA clone WS01117_E23 3, mRNA	190	4e-47
193	UG-I_Contig193	UG-I_Contig193	>Q02409|VGLB_ILTV6 Glycoprotein B precursor - Infectious laryngotracheitis virus (strain 632) (ILTV)	873	29	4	39	1	4	102	321	353	UG-I_Contig193	>gb|CK149141.1|CK149141 41_A9_A09 Suppressive subtractive hybridization library Cicer arietinum cDNA clone 41_A9_A09 3, mRNA sequence	0.82	100	UG-I_Contig193	>gb|AL384738.1|AL384738 MtBC24B08R1 MtBC Medicago truncatula cDNA clone MtBC24B08 T7, mRNA sequence	2e-10	93	UG-I_Contig193	>gb|BI968393.1|BI968393 GM830005A12E03 Gm-r1083 Glycine max cDNA clone Gm-r1083-1733 3, mRNA sequence	0.32	100	UG-I_Contig193	>gb|BI968393.1|BI968393 GM830005A12E03 Gm-r1083 Glycine max cDNA clone Gm-r1083-1733 3, mRNA sequence	0.32	100	UG-I_Contig193	>gnl|lis|1819748 TA6000_34305 Beta galactosidase [Phaseolus aureus (Mung bean) (Vigna radiata)]	5	100	UG-I_Contig193	>gi|149652681|gb|ES763690.1|ES763690 TFL_26_D01_E001.g1 USDA-Tifton Peanut Library TFL Arachis hypogaea cDNA clone	32	1.4	100	UG-I_Contig193	>gi|68044580|gb|DR175942.1|DR175942 HR0009_H14:A Triphysaria versicolor (parasitic plant) root-tip, host reverse SSH	36	2.1					UG-I_Contig193	>gi|24009374|gb|BU831245.1|BU831245 T019C12 Populus apical shoot cDNA library Populus tremula x Populus tremuloides cDNA	34	3.5
194	UG-I_Contig194	UG-I_Contig194	>Q9EPR5|SORC2_MOUSE VPS10 domain-containing receptor SorCS2 precursor - Mus musculus (Mouse)	1159	37	0.14	34	-1	486	316	585	642	UG-I_Contig194	>gb|FE672419.1|FE672419 mh1_0017_E11 Drought-stressed chickpea leave library Cicer arietinum cDNA clone mh1_0017_E11 5, mRNA sequence	1e-119	95	UG-I_Contig194	>gb|CX539680.1|CX539680 s13dNF66H06GS048_462630 Germinating Seed Medicago truncatula cDNA, mRNA sequence	2e-18	82	UG-I_Contig194	>gb|EH039997.1|EH039997 GMSeed0793 Soybean endosperm tissue in developing seeds Glycine max cDNA clone HYI21.xg_H08_050, mRNA sequence	2e-17	85	UG-I_Contig194	>gb|EH039997.1|EH039997 GMSeed0793 Soybean endosperm tissue in developing seeds Glycine max cDNA clone HYI21.xg_H08_050, mRNA sequence	2e-17	85	UG-I_Contig194	>gnl|lis|1823112 TA6596_34305 Putative chitinase [Arabidopsis thaliana (Mouse-ear cress)]	2e-10	84	UG-I_Contig194	>gi|110812189|gb|EE124879.1|EE124879 EE26 Peanut (Luhua14) seeds full length cDNA Library Arachis hypogaea cDNA 5, mRNA	34	0.87	100	UG-I_Contig194	>gi|71824261|gb|DT001653.1|DT001653 Mdfb8010E23.g1 Apple_EST_Mdfb Malus x domestica cDNA similar to ref|NP_568107.1|	42	0.084	UG-I_Contig194	>gi|117236776|gb|CT855618.1|CT855618 CT855618 Oryza sativa (indica cultivar-group) cv. Guang Lu Ai 4 Oryza sativa Indica	38	1.5	UG-I_Contig194	>gi|52528163|gb|CV275188.1|CV275188 WS0175.B21_K16 PTxD-NR-A-8 Populus trichocarpa x Populus deltoides cDNA clone	40	0.14
195	UG-I_Contig195												UG-I_Contig195	>gb|FE670749.1|FE670749 mh2_0031_H01 Chickpea leave library Cicer arietinum cDNA clone mh2_0031_H01 5, mRNA sequence	3e-73	95	UG-I_Contig195	>gb|AW736297.1|AW736297 EST332381 KV3 Medicago truncatula cDNA clone pKV3-12H6, mRNA sequence	2e-23	91	UG-I_Contig195	>gb|BU546561.1|BU546561 GM880010A10E07 Gm-r1088 Glycine max cDNA clone Gm-r1088-3661 3, mRNA sequence	3e-15	86	UG-I_Contig195	>gb|BU546561.1|BU546561 GM880010A10E07 Gm-r1088 Glycine max cDNA clone Gm-r1088-3661 3, mRNA sequence	3e-15	86	UG-I_Contig195	>gnl|lis|1802232 TA1017_34305	0.0007	100	UG-I_Contig195	>gi|149647091|gb|ES755486.1|ES755486 C20L_61_F04_E002.g1 USDA-Tifton Peanut Library C20L Arachis hypogaea cDNA clone	34	0.76	100	UG-I_Contig195	>gi|89491496|gb|DY647290.1|DY647290 PU3_plate43_O13 PU3 Prunus persica cDNA similar to expressed mRNA inferred from	46	0.005	UG-I_Contig195	>gi|117246554|gb|CT863190.1|CT863190 CT863190 Oryza sativa (indica cultivar-group) cv. Guang Lu Ai 4 Oryza sativa Indica	40	0.32	UG-I_Contig195	>gi|52514635|gb|CV261660.1|CV261660 WS02017.B21_G11 PTxN-IB-N-A-11 Populus trichocarpa x Populus nigra cDNA clone	60	1e-07
196	UG-I_Contig196	UG-I_Contig196	>O03376|AOX3_SOYBN Alternative oxidase 3, mitochondrial precursor - Glycine max (Soybean)	326	159	3e-39	94	-3	395	162	249	326	UG-I_Contig196	>gb|FE669147.1|FE669147 mh2_0013_D01 Chickpea leave library Cicer arietinum cDNA clone mh2_0013_D01 5, mRNA sequence	0.064	100	UG-I_Contig196	>gb|AL381322.1|AL381322 MtBC019C09F1 MtBC Medicago truncatula cDNA clone MtBC019C0 T3, mRNA sequence	2e-99	94	UG-I_Contig196	>gb|BG839356.1|BG839356 Gm01_14e12_F Gm01_AAFC_ECORC_Glycine_max_cold_stressed_leaves Glycine max cDNA clone Gm01_14e12, mRNA sequence	4e-72	89	UG-I_Contig196	>gb|BG839356.1|BG839356 Gm01_14e12_F Gm01_AAFC_ECORC_Glycine_max_cold_stressed_leaves Glycine max cDNA clone Gm01_14e12, mRNA sequence	4e-72	89	UG-I_Contig196	>gnl|lis|1801366 TA4917_34305 Alternative oxidase 2, mitochondrial precursor [Glycine max (Soybean)]	3e-14	81	UG-I_Contig196	>gi|149653359|gb|ES764368.1|ES764368 TFL_38_B01_E001.g1 USDA-Tifton Peanut Library TFL Arachis hypogaea cDNA clone	228	1e-59	89	UG-I_Contig196	>gi|159757424|gb|EY177727.1|EY177727 CBTI6126.g1_L20.ab1:P Triphysaria pusilla root tip normalized cDNA library	92	5e-17	UG-I_Contig196	>gi|5004738|gb|AU069969.1|AU069969 AU069969 Rice panicle shorter than 3cm Oryza sativa Japonica Group cDNA clone	38	0.71	UG-I_Contig196	>gi|52380130|gb|CV228552.1|CV228552 WS01910.B21_I01 PT-DX-N-A-10 Populus trichocarpa cDNA clone WS01910_I01 3, mRNA	36	1.1
197	UG-I_Contig197	UG-I_Contig197	>Q94F62|BAK1_ARATH BRASSINOSTEROID INSENSITIVE 1-associated receptor kinase 1 precursor - Arabidopsis thaliana (Mouse-ear	615	80	5e-15	52	-1	574	341	119	196	UG-I_Contig197	>gb|FE669050.1|FE669050 mh2_0011_A05 Chickpea leave library Cicer arietinum cDNA clone mh2_0011_A05 5, mRNA sequence	0.37	100	UG-I_Contig197	>gb|BG648619.1|BG648619 EST510238 HOGA Medicago truncatula cDNA clone pHOGA-23E14 5 end, mRNA sequence	1e-167	88	UG-I_Contig197	>gb|FG994761.1|FG994761 GLLEF81TR JCVI-SOY1 Glycine max cDNA 5, mRNA sequence	5e-97	86	UG-I_Contig197	>gb|FG994761.1|FG994761 GLLEF81TR JCVI-SOY1 Glycine max cDNA 5, mRNA sequence	5e-97	86	UG-I_Contig197	>gnl|lis|1803448 TA1194_34305 AT5g21090 (Hypothetical protein At5g21090) (Hypothetical protein) (Hypothetical protein unannotated	4e-51	89	UG-I_Contig197	>gi|110814597|gb|EE123446.1|EE123446 1Y35 Peanut (Luhua14) seeds full length cDNA Library Arachis hypogaea cDNA 5	256	9e-68	85	UG-I_Contig197	>gi|116237445|gb|EG364424.1|EG364424 chan00341 Tomato root of CBF1-5 transgenic plant library Solanum lycopersicum cDNA clone	54	2e-05	UG-I_Contig197	>gi|24468891|gb|CA305840.1|CA305840 EST0000162 Rice Xa10/avrXa10 interaction forward subtractive cDNA library Oryza	56	4e-06	UG-I_Contig197	>gi|60693261|gb|DN484001.1|DN484001 PSO205D03 Populus tomentiglandulosa T. Lee cDNA library Populus	155	2e-36
198	UG-I_Contig198	UG-I_Contig198	>P14546|COX3_LEITA Cytochrome c oxidase subunit 3 - Leishmania tarentolae (Sauroleishmania tarentolae)	284	32	0.82	33	-2	246	85	77	127	UG-I_Contig198	>gb|FE672326.1|FE672326 mh1_0016_F02 Drought-stressed chickpea leave library Cicer arietinum cDNA clone mh1_0016_F02 5, mRNA sequence	2e-81	98	UG-I_Contig198	>gb|AA660665.1|AA660665 00553 MtRHE Medicago truncatula cDNA 5 similar to 60S ribosomal protein P1, mRNA sequence	6e-16	96	UG-I_Contig198	>gb|CD402983.1|CD402983 Gm_ck25605 Soybean induced by Salicylic Acid Glycine max cDNA 3, mRNA sequence	0.073	90	UG-I_Contig198	>gb|CD402983.1|CD402983 Gm_ck25605 Soybean induced by Salicylic Acid Glycine max cDNA 3, mRNA sequence	0.073	90	UG-I_Contig198	>gnl|lis|1812977 TA349_34305 Peptidase aspartic, catalytic [Medicago truncatula (Barrel medic)]	0.29	100	UG-I_Contig198	>gi|56690104|gb|CX128007.1|CX128007 AH0110 Peanut Lambda Express library Arachis hypogaea cDNA 5, mRNA sequence	32	1.3	100	UG-I_Contig198	>gi|8689818|gb|AV529535.1|AV529535 AV529535 Arabidopsis thaliana aboveground organs two to six-week old Arabidopsis	36	1.9	UG-I_Contig198	>gi|117216353|gb|CT857870.1|CT857870 CT857870 Oryza sativa (indica cultivar-group) cv. Guang Lu Ai 4 Oryza sativa Indica	42	0.034	UG-I_Contig198	>gi|18007066|gb|BI123091.1|BI123091 I017P48P Populus leaf cDNA library Populus tremula x Populus tremuloides cDNA, mRNA	38	0.2
199	UG-I_Contig199	UG-I_Contig199	>P33450|FAT_DROME Cadherin-related tumor suppressor precursor - Drosophila melanogaster (Fruit fly)	5147	31	4.4	44	3	480	566	4657	4685	UG-I_Contig199	>gb|FE670283.1|FE670283 mh2_0026_C05 Chickpea leave library Cicer arietinum cDNA clone mh2_0026_C05 5, mRNA sequence	2e-74	95	UG-I_Contig199	>gb|BE320200.2|BE320200 NF024B12RT1F1093 Developing root Medicago truncatula cDNA clone NF024B12RT 5, mRNA sequence	1e-09	84	UG-I_Contig199	>gb|AW350266.1|AW350266 GM210008A10B8 Gm-r1021 Glycine max cDNA clone Gm-r1021-2751 3, mRNA sequence	0.0002	96	UG-I_Contig199	>gb|AW350266.1|AW350266 GM210008A10B8 Gm-r1021 Glycine max cDNA clone Gm-r1021-2751 3, mRNA sequence	0.0002	96	UG-I_Contig199	>gb|AV769690| AV769690	0.042	100	UG-I_Contig199	>gi|110814782|gb|EE124149.1|EE124149 1W71 Peanut (Luhua14) seeds full length cDNA Library Arachis hypogaea cDNA 5	34	0.72	95	UG-I_Contig199	>gi|19842729|gb|AV808744.1|AV808744 AV808744 RAFL9 Arabidopsis thaliana cDNA clone RAFL09-56-E03 3, mRNA sequence	40	0.28	UG-I_Contig199	>gi|15858412|gb|BI811224.1|BI811224 M001F08 Oryza sativa mature leaf library induced by M.grisea Oryza sativa cDNA clone	36	4.8	UG-I_Contig199	>gi|14490061|gb|BI069425.1|BI069425 C001P23U Populus strain T89 leaves Populus tremula x Populus tremuloides cDNA, mRNA	38	0.46
200	UG-I_Contig200	UG-I_Contig200	>Q9SUM2|RUXF_ARATH Probable small nuclear ribonucleoprotein F - Arabidopsis thaliana (Mouse-ear cress)	88	164	3e-40	87	1	55	318	1	88	UG-I_Contig200	>gb|EH058861.1|EH058861 CPA04c06.y.esd subtracted cDNA library of drought stressed chickpea Cicer arietinum cDNA, mRNA sequence	1.4	100	UG-I_Contig200	>gb|AA660988.1|AA660988 00885 MtRHE Medicago truncatula cDNA 5 similar to Sm small nuclear ribonucleoprotein, mRNA sequence	1e-100	91	UG-I_Contig200	>gb|CD404509.1|CD404509 Gm_ck27350 Soybean induced by Salicylic Acid Glycine max cDNA 3, mRNA sequence	3e-89	90	UG-I_Contig200	>gb|CD404509.1|CD404509 Gm_ck27350 Soybean induced by Salicylic Acid Glycine max cDNA 3, mRNA sequence	3e-89	90	UG-I_Contig200	>gnl|lis|1804363 TA3612_34305 Putative small nuclear ribonucleoprotein polypeptide F [Oryza sativa (japonica cultivar-group)]	7e-99	91	UG-I_Contig200	>gi|146771937|gb|ES491058.1|ES491058 37#4I20 Full length peanut pod cDNA library Arachis hypogaea cDNA clone #4I20 5, mRNA	264	4e-70	87	UG-I_Contig200	>gi|2722637|gb|AA712720.1|AA712720 32279 Lambda-PRL2 Arabidopsis thaliana cDNA clone 193I11T7, mRNA sequence	119	3e-25	UG-I_Contig200	>gi|86418484|gb|CI032693.1|CI032693 CI032693 Oryza sativa (japonica cultivar-group) etiolated shoot Oryza sativa Japonica	90	3e-16	UG-I_Contig200	>gi|52526900|gb|CV273925.1|CV273925 WS01712.B21_K07 PTxD-NR-A-8 Populus trichocarpa x Populus deltoides cDNA clone	234	3e-60
201	UG-I_Contig201	UG-I_Contig201	>Q9LEL5|4OMT_COPJA 3-hydroxy-N-methyl-(S)-coclaurine 4-O-methyltransferase - Coptis japonica (Japanese	350	95	1e-19	52	3	6	293	258	350	UG-I_Contig201	>gb|FE669481.1|FE669481 mh2_0017_A11 Chickpea leave library Cicer arietinum cDNA clone mh2_0017_A11 5, mRNA sequence	0.28	95	UG-I_Contig201	>gb|AW687394.2|AW687394 NF009B06RT1F1048 Developing root Medicago truncatula cDNA clone NF009B06RT 5, mRNA sequence	1e-70	88	UG-I_Contig201	>gb|BU549804.1|BU549804 GM880024A10B06 Gm-r1088 Glycine max cDNA clone Gm-r1088-8891 3, mRNA sequence	3e-39	82	UG-I_Contig201	>gb|BU549804.1|BU549804 GM880024A10B06 Gm-r1088 Glycine max cDNA clone Gm-r1088-8891 3, mRNA sequence	3e-39	82	UG-I_Contig201	>gnl|lis|1657991 AB091686 Lotus corniculatus var. japonicus HI4OMT mRNA for S-adenosyl-L-methionine: 2,7,4-trihydroxyisoflavanone	6e-62	85	UG-I_Contig201	>gi|110814674|gb|EE123741.1|EE123741 1R23 Peanut (Luhua14) seeds full length cDNA Library Arachis hypogaea cDNA 5	34	0.48	95	UG-I_Contig201	>gi|8328403|gb|BE033394.1|BE033394 ME04H05 ME Mesembryanthemum crystallinum cDNA 5, mRNA sequence	42	0.046	UG-I_Contig201	>gi|44675697|gb|CR289131.1|CR289131 CR289131 Oryza sativa library (Han B) Oryza sativa cDNA clone p636f04p3, mRNA sequence	42	0.051	UG-I_Contig201	>gi|24069060|gb|BU877536.1|BU877536 V035G10 Populus flower cDNA library Populus trichocarpa cDNA 5 prime, mRNA sequence	44	0.005
202	UG-I_Contig202	UG-I_Contig202	>Q9SE50|BGL1_ARATH Beta-glucosidase homolog precursor - Arabidopsis thaliana (Mouse-ear cress)	528	77	2e-14	49	2	53	235	456	516	UG-I_Contig202	>gb|FE670327.1|FE670327 mh2_0026_G01 Chickpea leave library Cicer arietinum cDNA clone mh2_0026_G01 5, mRNA sequence	4e-09	91	UG-I_Contig202	>gb|AJ547900.1|AJ547900 AJ547900 MTAPHEU Medicago truncatula cDNA clone mtaehac110004c05, mRNA sequence	3e-27	82	UG-I_Contig202	>gb|CF808717.1|CF808717 psHB038xN16f USDA-IFAFS:Expression of Phytophthora sojae genes during infection and propagation Glycine max cDNA clone	2e-11	84	UG-I_Contig202	>gb|CF808717.1|CF808717 psHB038xN16f USDA-IFAFS:Expression of Phytophthora sojae genes during infection and propagation Glycine max cDNA clone	2e-11	84	UG-I_Contig202	>gnl|lis|1808936 TA10464_34305 Glycoside hydrolase, family 1 [Medicago truncatula (Barrel medic)]	2e-15	87	UG-I_Contig202	>gi|149645793|gb|ES754188.1|ES754188 C20L_40_F05_E002.g1 USDA-Tifton Peanut Library C20L Arachis hypogaea cDNA clone	58	3e-08	86	UG-I_Contig202	>gi|5843241|gb|AI996336.1|AI996336 701664984 A. thaliana, Columbia Col-0, root-1 Arabidopsis thaliana cDNA clone 701664984,	58	6e-07	UG-I_Contig202	>gi|700614|gb|D46905.1|D46905 RICS11859A Rice green shoot Oryza sativa Japonica Group cDNA, mRNA sequence	38	0.64	UG-I_Contig202	>gi|23977004|gb|BU816643.1|BU816643 N069F11 Populus bark cDNA library Populus tremula x Populus tremuloides cDNA 5	66	1e-09
203	UG-I_Contig203	UG-I_Contig203	>P0C2F6|RNHX1_ARATH Putative ribonuclease H protein At1g65750 - Arabidopsis thaliana (Mouse-ear cress)	620	32	3.5	42	-1	202	104	78	110	UG-I_Contig203	>gb|EH058717.1|EH058717 CPA02d09.y.esd subtracted cDNA library of drought stressed chickpea Cicer arietinum cDNA, mRNA sequence	0.44	100	UG-I_Contig203	>gb|AL374104.1|AL374104 MtBB04F10R1 MtBB Medicago truncatula cDNA clone MtBB04F10 T7, mRNA sequence	0.019	100	UG-I_Contig203	>gb|CF920484.1|CF920484 gmrhRww3-15_A03_1_031 Soybean root hair subtracted cDNA library gmrhRww3 Glycine max cDNA, mRNA sequence	2.7	100	UG-I_Contig203	>gb|CF920484.1|CF920484 gmrhRww3-15_A03_1_031 Soybean root hair subtracted cDNA library gmrhRww3 Glycine max cDNA, mRNA sequence	2.7	100	UG-I_Contig203	>gb|AV774643| AV774643	0.67	100	UG-I_Contig203	>gi|149648080|gb|ES756475.1|ES756475 C20L_79_G12_E002.g1 USDA-Tifton Peanut Library C20L Arachis hypogaea cDNA clone	38	0.047	100	UG-I_Contig203	>gi|8725523|gb|AV554110.1|AV554110 AV554110 Arabidopsis thaliana roots Columbia Arabidopsis thaliana cDNA clone RZ81b11R	40	0.28	UG-I_Contig203	>gi|117247276|gb|CT850489.1|CT850489 CT850489 Oryza sativa (indica cultivar-group) cv. Guang Lu Ai 4 Oryza sativa Indica	46	0.005	UG-I_Contig203	>gi|33453080|gb|CF233651.1|CF233651 PtaJXO0026A9A0901 Poplar cDNA library from young opposite xylem Populus tremula x	36	1.9
204	UG-I_Contig204	UG-I_Contig204	>Q7PC86|PDR7_ARATH Probable pleiotropic drug resistance protein 7 - Arabidopsis thaliana (Mouse-ear cress)	1442	38	0.035	88	3	3	56	1425	1442	UG-I_Contig204	>gb|FE671806.1|FE671806 mh1_0010_C04 Drought-stressed chickpea leave library Cicer arietinum cDNA clone mh1_0010_C04 5, mRNA sequence	1e-135	98	UG-I_Contig204	>gb|AW267943.1|AW267943 EST306285 DSIR Medicago truncatula cDNA clone pDSIR-8J6, mRNA sequence	7e-33	85	UG-I_Contig204	>gb|FE708678.1|FE708678 Pv056B_M13F_F08.ab1 Phaseolus vulgaris cv Early gallatin Phaseolus vulgaris cDNA, mRNA sequence	2e-19	96	UG-I_Contig204	>gb|FE708678.1|FE708678 Pv056B_M13F_F08.ab1 Phaseolus vulgaris cv Early gallatin Phaseolus vulgaris cDNA, mRNA sequence	2e-19	96	UG-I_Contig204	>gnl|lis|1817896 TA5797_34305 Pleiotropic drug resistance protein 1 [Arabidopsis thaliana (Mouse-ear cress)]	0.042	83	UG-I_Contig204	>gi|110810561|gb|EE123464.1|EE123464 1Y55 Peanut (Luhua14) seeds full length cDNA Library Arachis hypogaea cDNA 5	34	0.72	100	UG-I_Contig204	>gi|48992437|gb|BP576671.1|BP576671 BP576671 RAFL14 Arabidopsis thaliana cDNA clone RAFL14-92-O20 3, mRNA sequence	38	1.1	UG-I_Contig204	>gi|40486288|gb|BX897890.1|BX897890 BX897890 Oryza sativa library (Han B) Oryza sativa cDNA clone p582c08p5, mRNA sequence	40	0.3	UG-I_Contig204	>gi|8330966|gb|BE035944.1|BE035944 MO22E07 MO Mesembryanthemum crystallinum cDNA 5 similar to vegetative storage	36	1.8
205	UG-I_Contig205	UG-I_Contig205	>Q1GUW1|TIG_SPHAL Trigger factor - Sphingopyxis alaskensis (Sphingomonas alaskensis)	536	32	1.7	33	1	229	453	413	489	UG-I_Contig205	>gb|FE670032.1|FE670032 mh2_0023_B11 Chickpea leave library Cicer arietinum cDNA clone mh2_0023_B11 5, mRNA sequence	0	99	UG-I_Contig205	>gb|AW573975.1|AW573975 EST316566 GVN Medicago truncatula cDNA clone pGVN-49P12, mRNA sequence	2e-14	85	UG-I_Contig205	>gb|CA913906.1|CA913906 PCS01433X5 Scarlet Runner Bean Suspensor Region TriplEx2 Phaseolus coccineus cDNA 5 similar to sp42h06.y1 Gm-c1043 Glycine	0.53	95	UG-I_Contig205	>gb|CA913906.1|CA913906 PCS01433X5 Scarlet Runner Bean Suspensor Region TriplEx2 Phaseolus coccineus cDNA 5 similar to sp42h06.y1 Gm-c1043 Glycine	0.53	95	UG-I_Contig205	>gnl|lis|1808599 TA10183_34305	2.1	100	UG-I_Contig205	>gi|30420194|gb|CD038356.1|CD038356 UTPPI006_B01 USDA-Tifton Peanut Immature Pod cDNA Library (UTPP) Arachis hypogaea cDNA	34	0.59	100	UG-I_Contig205	>gi|5044903|gb|AI726051.1|AI726051 BNLGHi14044 Six-day Cotton fiber Gossypium hirsutum cDNA 5 similar to (AB007987) Lipoic	40	0.22	UG-I_Contig205	>gi|88252430|gb|CI350858.1|CI350858 CI350858 Oryza sativa (japonica cultivar-group) flower Oryza sativa Japonica Group cDNA	40	0.25	UG-I_Contig205	>gi|60696316|gb|DN486722.1|DN486722 P055H04.3pR Populus petioles cDNA library Populus tremula cDNA clone P055H04 3, mRNA	38	0.37
206	UG-I_Contig206	UG-I_Contig206	>P24805|TSJT1_TOBAC Stem-specific protein TSJT1 - Nicotiana tabacum (Common tobacco)	149	117	2e-25	38	-2	1458	1012	1	148	UG-I_Contig206	>gb|FE673028.1|FE673028 mh1_0029_F05 Drought-stressed chickpea leave library Cicer arietinum cDNA clone mh1_0029_F05 5, mRNA sequence	0	97	UG-I_Contig206	>gb|BG647694.1|BG647694 EST509313 HOGA Medicago truncatula cDNA clone pHOGA-17L5 5 end, mRNA sequence	0	90	UG-I_Contig206	>gb|FE700170.1|FE700170 Pv041A_M13R_F08.ab1 Phaseolus vulgaris cv Early gallatin Phaseolus vulgaris cDNA, mRNA sequence	1e-175	85	UG-I_Contig206	>gb|FE700170.1|FE700170 Pv041A_M13R_F08.ab1 Phaseolus vulgaris cv Early gallatin Phaseolus vulgaris cDNA, mRNA sequence	1e-175	85	UG-I_Contig206	>gnl|lis|1813787 TA305_34305 Hypothetical protein [Medicago truncatula (Barrel medic)]	0	88	UG-I_Contig206	>gi|116489601|gb|EG530565.1|EG530565 2J94T7 Peanut (Luhua14) seeds full length cDNA Library Arachis hypogaea cDNA 3, mRNA	565	1e-160	89	UG-I_Contig206	>gb|AAK53036.1|AF375452_1 AT4g27450/F27G19_50 [Arabidopsis thaliana] >gb|AAK76559.1| unknown protein	176	4e-42	UG-I_Contig206	>gi|66926642|gb|CX113490.1|CX113490 EI082F08 A normalized whole-life-cycle cDNA library of rice Oryza sativa Indica	38	2.8	UG-I_Contig206	>gi|52403434|gb|CV240102.1|CV240102 WS0234.B21_G15 PT-MB-A-13 Populus trichocarpa cDNA clone WS0234_G15 3, mRNA	153	3e-35
207	UG-I_Contig207	UG-I_Contig207	>Q9LVC0|AGP14_ARATH Arabinogalactan peptide 14 precursor - Arabidopsis thaliana (Mouse-ear cress)	60	65	2e-10	55	3	57	233	1	60	UG-I_Contig207	>gb|FE672395.1|FE672395 mh1_0017_C11 Drought-stressed chickpea leave library Cicer arietinum cDNA clone mh1_0017_C11 5, mRNA sequence	0.022	100	UG-I_Contig207	>gb|BE998766.1|BE998766 EST430553 GVSN Medicago truncatula cDNA clone pGVSN-13O3, mRNA sequence	2e-54	89	UG-I_Contig207	>gb|CD402105.1|CD402105 Gm_ck24632 Soybean induced by Salicylic Acid Glycine max cDNA 3, mRNA sequence	2e-15	85	UG-I_Contig207	>gb|CD402105.1|CD402105 Gm_ck24632 Soybean induced by Salicylic Acid Glycine max cDNA 3, mRNA sequence	2e-15	85	UG-I_Contig207	>gnl|lis|1801058 TA4785_34305	7e-19	84	UG-I_Contig207	>gi|110812234|gb|EE124935.1|EE124935 F25 Peanut (Luhua14) seeds full length cDNA Library Arachis hypogaea cDNA 5 similar to	52	2e-06	94	UG-I_Contig207	>gi|186887018|gb|FG122784.1|FG122784 3943-88-E06 Oenothera strain hookeri de Vries leaf library Oenothera elata subsp.	46	0.004	UG-I_Contig207	>gi|3551788|gb|AF038893.1|AF038893 AF038893 Rice mRNA (Li,Debao) Oryza sativa cDNA, mRNA sequence	40	0.24	UG-I_Contig207	>gi|28605474|gb|CA821925.1|CA821925 R01A12 two-month-old roots from clone Beaupre Populus trichocarpa x Populus deltoides	56	2e-06
208	UG-I_Contig208	UG-I_Contig208	>Q9JM93|AR6P4_MOUSE ADP-ribosylation factor-like protein 6-interacting protein 4 - Mus musculus (Mouse)	229	39	0.033	33	-2	304	116	69	131	UG-I_Contig208	>gb|DY475321.1|DY475321 U301 Chickpea (ICC3996) post-inoculation EST library Cicer arietinum cDNA 5 similar to Mitochondrial glyoxylase,	0.036	100	UG-I_Contig208	>gb|AW257238.1|AW257238 EST305375 KV2 Medicago truncatula cDNA clone KV2-9A19, mRNA sequence	0.094	100	UG-I_Contig208	>gb|BM093715.1|BM093715 saj13d05.y1 Gm-c1066 Glycine max cDNA clone GENOME SYSTEMS CLONE ID: Gm-c1066-2482 5 similar to TR:O24023 O24023	9e-07	89	UG-I_Contig208	>gb|BM093715.1|BM093715 saj13d05.y1 Gm-c1066 Glycine max cDNA clone GENOME SYSTEMS CLONE ID: Gm-c1066-2482 5 similar to TR:O24023 O24023	9e-07	89	UG-I_Contig208	>gnl|lis|1813951 TA13809_34305 9-cis-epoxycarotenoid dioxygenase [Stylosanthes guianensis]	6e-14	88	UG-I_Contig208	>gi|149643801|gb|ES752196.1|ES752196 C20L_8_C10_E002.g1 USDA-Tifton Peanut Library C20L Arachis hypogaea cDNA clone	38	0.061	100	UG-I_Contig208	>gi|19828075|gb|AV794092.1|AV794092 AV794092 RAFL8 Arabidopsis thaliana cDNA clone RAFL08-11-H16 3, mRNA sequence	44	0.023	UG-I_Contig208	>gi|29665697|gb|CB661972.1|CB661972 OSJNEd05I15.r OSJNEd Oryza sativa Japonica Group cDNA clone OSJNEd05I15 3, mRNA	36	6.3	UG-I_Contig208	>gi|33185468|gb|CF119978.1|CF119978 MTU10CS.P8.G04 Aspen stem cDNA Library Populus tremuloides cDNA, mRNA sequence	58	7e-07
209	UG-I_Contig209	UG-I_Contig209	>P46689|GASA1_ARATH Gibberellin-regulated protein 1 precursor - Arabidopsis thaliana (Mouse-ear cress)	98	136	9e-32	65	1	19	312	4	98	UG-I_Contig209	>gb|CV793608.1|CV793608 DEF1012 Chickpea (ICC3996) post-inoculation EST library Cicer arietinum cDNA 5 similar to SNAKIN2 antimicrobial	5e-50	83	UG-I_Contig209	>gb|BF635676.1|BF635676 NF109F07DT1F1061 Drought Medicago truncatula cDNA clone NF109F07DT 5, mRNA sequence	7e-42	82	UG-I_Contig209	>gb|BM528653.1|BM528653 sal59h11.y1 Gm-c1061 Glycine max cDNA clone SOYBEAN CLONE ID: Gm-c1061-3454 5 similar to TR:O24040 O24040 LTCOR11.	1e-106	91	UG-I_Contig209	>gb|BM528653.1|BM528653 sal59h11.y1 Gm-c1061 Glycine max cDNA clone SOYBEAN CLONE ID: Gm-c1061-3454 5 similar to TR:O24040 O24040 LTCOR11.	1e-106	91	UG-I_Contig209	>gnl|lis|25271 TC17458 similar to UP|Q93X17 (Q93X17) Snakin2 precursor, partial (55%)	2e-28	85	UG-I_Contig209	>gi|30420336|gb|CD038498.1|CD038498 UTPPI008_C02 USDA-Tifton Peanut Immature Pod cDNA Library (UTPP) Arachis hypogaea cDNA	151	4e-36	84	UG-I_Contig209	>gi|68045286|gb|DR176385.1|DR176385 HR0010_P14:A Triphysaria versicolor (parasitic plant) root-tip, host reverse SSH	38	1	UG-I_Contig209	>gi|33677344|gb|CF305583.1|CF305583 HDA1--01-B23.g1 OsHDAC1-overexpressing transgenic rice lambda phage cDNA	42	0.075	UG-I_Contig209	>gi|50071359|gb|AJ779684.1|AJ779684 AJ779684 Populus euphratica root 3-6 months Populus euphratica cDNA clone	58	5e-07
210	UG-I_Contig210	UG-I_Contig210	>Q8MP30|Y2666_DICDI Uncharacterized histidine-rich protein JC2V2_0_01666 precursor - Dictyostelium discoideum	233	47	4e-05	33	-1	238	26	145	210	UG-I_Contig210	>gb|FE670220.1|FE670220 mh2_0025_E01 Chickpea leave library Cicer arietinum cDNA clone mh2_0025_E01 5, mRNA sequence	0	99	UG-I_Contig210	>gb|BQ154766.1|BQ154766 NF100B04IR1F1041 Irradiated Medicago truncatula cDNA clone NF100B04IR 5, mRNA sequence	6e-60	86	UG-I_Contig210	>gb|CD392160.1|CD392160 Gm_ck11238 Soybean induced by Salicylic Acid Glycine max cDNA 3, mRNA sequence	2e-21	88	UG-I_Contig210	>gb|CD392160.1|CD392160 Gm_ck11238 Soybean induced by Salicylic Acid Glycine max cDNA 3, mRNA sequence	2e-21	88	UG-I_Contig210	>gnl|lis|1812941 TA241_34305 Emb|CAB80929.1 [Arabidopsis thaliana (Mouse-ear cress)]	2e-27	84	UG-I_Contig210	>gi|149653955|gb|ES764964.1|ES764964 TFL_67_F10_E001.g1 USDA-Tifton Peanut Library TFL Arachis hypogaea cDNA clone	40	0.008	95	UG-I_Contig210	>gi|179828116|gb|DC845259.1|DC845259 DC845259 Chinese cabbage cDNA library, 2 weeks old aerial part Brassica rapa subsp.	46	0.003	UG-I_Contig210	>gi|16754121|gb|BM038500.1|BM038500 V002F09 Oryza sativa mature leaf library induced by M.grisea Oryza sativa cDNA clone	42	0.05	UG-I_Contig210	>gi|90188755|gb|DV463609.2|DV463609 MTUNUL1.P18.B04 NUL Populus fremontii x Populus angustifolia cDNA, mRNA sequence	70	8e-11
211	UG-I_Contig211												UG-I_Contig211	>gb|DY475171.1|DY475171 U132 Chickpea (ICC3996) post-inoculation EST library Cicer arietinum cDNA 5 similar to Unknown, mRNA sequence	0.31	100	UG-I_Contig211	>gb|DY617156.1|DY617156 AC2862 NOLLY Medicago truncatula cDNA 5, mRNA sequence	9e-10	86	UG-I_Contig211	>gb|AI442890.1|AI442890 sa28c03.x1 Gm-c1004 Glycine max cDNA clone GENOME SYSTEMS CLONE ID: Gm-c1004-605 3 similar to SW:COPB_DICDI Q23924 PROBABLE	6e-16	88	UG-I_Contig211	>gb|AI442890.1|AI442890 sa28c03.x1 Gm-c1004 Glycine max cDNA clone GENOME SYSTEMS CLONE ID: Gm-c1004-605 3 similar to SW:COPB_DICDI Q23924 PROBABLE	6e-16	88	UG-I_Contig211	>gnl|lis|1801969 TA1008_34305 Adaptin N terminal region, putative [Oryza sativa (japonica cultivar-group)]	3e-05	83	UG-I_Contig211	>gi|110814100|gb|EE127092.1|EE127092 CC22 Peanut (Luhua14) seeds full length cDNA Library Arachis hypogaea cDNA 5	32	0.52	100	UG-I_Contig211	>gi|159625587|gb|EY158534.1|EY158534 CBTN714.b1_D12.ab1:P Triphysaria pusilla root tip normalized cDNA library	40	0.049	UG-I_Contig211	>gi|44669347|gb|CR282781.1|CR282781 CR282781 Oryza sativa library (Han B) Oryza sativa cDNA clone y707d11p3, mRNA sequence	40	0.055	UG-I_Contig211	>gi|24020384|gb|BU837572.1|BU837572 T103D01 Populus apical shoot cDNA library Populus tremula x Populus tremuloides cDNA	38	0.083
212	UG-I_Contig212	UG-I_Contig212	>P13240|DR206_PEA Disease resistance response protein 206 - Pisum sativum (Garden pea)	184	33	0.88	30	3	15	191	123	178	UG-I_Contig212	>gb|AJ005944.1|AJ005944 AJ005944 chickpea mRNA CAN-5 Cicer arietinum cDNA clone Can110, mRNA sequence	1.5	100	UG-I_Contig212	>gb|AW684772.1|AW684772 NF021H06NR1F1000 Nodulated root Medicago truncatula cDNA clone NF021H06NR 5, mRNA sequence	2e-42	86	UG-I_Contig212	>gb|BI968798.1|BI968798 GM830006A21G10 Gm-r1083 Glycine max cDNA clone Gm-r1083-2228 3, mRNA sequence	6e-10	83	UG-I_Contig212	>gb|BI968798.1|BI968798 GM830006A21G10 Gm-r1083 Glycine max cDNA clone Gm-r1083-2228 3, mRNA sequence	6e-10	83	UG-I_Contig212	>gb|CN825032| LjPEST2a8	0.002	86	UG-I_Contig212	>gi|110815428|gb|EE126452.1|EE126452 j80 Peanut (Luhua14) seeds full length cDNA Library Arachis hypogaea cDNA 5 similar to	34	0.63	100	UG-I_Contig212	>gi|10903438|gb|BF097728.1|BF097728 EST415801 tomato nutrient deficient roots Solanum lycopersicum cDNA clone	42	0.061	UG-I_Contig212	>gi|29635626|gb|CB640635.1|CB640635 OSJNEa15L12.f OSJNEa Oryza sativa Japonica Group cDNA clone OSJNEa15L12 5, mRNA	38	1.1	UG-I_Contig212	>gi|18007274|gb|BI123283.1|BI123283 I020P73P Populus leaf cDNA library Populus tremula x Populus tremuloides cDNA, mRNA	36	1.6
213	UG-I_Contig213	UG-I_Contig213	>P49248|IN21_MAIZE Protein IN2-1 - Zea mays (Maize)	243	84	5e-16	46	-2	474	238	160	238	UG-I_Contig213	>gb|EH058731.1|EH058731 CPA02f04.y.esd subtracted cDNA library of drought stressed chickpea Cicer arietinum cDNA, mRNA sequence	0.44	100	UG-I_Contig213	>gb|AL389373.1|AL389373 MtBC54E02F1 MtBC Medicago truncatula cDNA clone MtBC54E02 T3, mRNA sequence	1e-106	90	UG-I_Contig213	>gb|CD399896.1|CD399896 Gm_ck21628 Soybean induced by Salicylic Acid Glycine max cDNA 3, mRNA sequence	2e-90	88	UG-I_Contig213	>gb|CD399896.1|CD399896 Gm_ck21628 Soybean induced by Salicylic Acid Glycine max cDNA 3, mRNA sequence	2e-90	88	UG-I_Contig213	>gnl|lis|1804842 TA3130_34305 Gibberellin regulated protein [Medicago truncatula (Barrel medic)]	0.043	100	UG-I_Contig213	>gi|149648050|gb|ES756445.1|ES756445 C20L_79_D06_E002.g1 USDA-Tifton Peanut Library C20L Arachis hypogaea cDNA clone	216	9e-56	87	UG-I_Contig213	>gi|19844491|gb|AV810506.1|AV810506 AV810506 RAFL9 Arabidopsis thaliana cDNA clone RAFL09-64-D14 3, mRNA sequence	42	0.072	UG-I_Contig213	>gi|28257572|gb|CB211481.1|CB211481 OML01761 Oryza minuta HybriZAP-2.1 XR library Oryza minuta cDNA 5, mRNA	38	1.2	UG-I_Contig213	>gi|50063414|gb|AJ771739.1|AJ771739 AJ771739 Populus euphratica root 3-6 months Populus euphratica cDNA clone	72	3e-11
214	UG-I_Contig214												UG-I_Contig214	>gb|FE670343.1|FE670343 mh2_0026_H05 Chickpea leave library Cicer arietinum cDNA clone mh2_0026_H05 5, mRNA sequence	0.63	100	UG-I_Contig214	>gb|AL366360.1|AL366360 MtBA07B08R1 MtBA Medicago truncatula cDNA clone MtBA07B08 T7, mRNA sequence	1e-53	89	UG-I_Contig214	>gb|FE696537.1|FE696537 Pv024D_M13R_C06.ab1 Phaseolus vulgaris cv Early gallatin Phaseolus vulgaris cDNA, mRNA sequence	3e-07	85	UG-I_Contig214	>gb|FE696537.1|FE696537 Pv024D_M13R_C06.ab1 Phaseolus vulgaris cv Early gallatin Phaseolus vulgaris cDNA, mRNA sequence	3e-07	85	UG-I_Contig214	>gb|AV414786| AV414786	0.97	95	UG-I_Contig214	>gi|115598236|gb|EG030584.1|EG030584 AH0954 Shanyou 523 Peanut Cotyledon cDNA Library Arachis hypogaea cDNA 5, mRNA	36	0.069	95	UG-I_Contig214	>gi|56914789|gb|CB254164.1|CB254164 76-E018427-019-008-G19-T7R MPIZ-ADIS-019 Arabidopsis thaliana cDNA clone	38	0.4	UG-I_Contig214	>gi|88545824|gb|CI475412.1|CI475412 CI475412 Oryza sativa (japonica cultivar-group) young ear Oryza sativa Japonica Group	44	0.007	UG-I_Contig214	>gi|23983567|gb|BU819619.1|BU819619 UA45BPE12 Populus tremula cambium cDNA library Populus tremula cDNA 5 prime, mRNA	36	0.68
215	UG-I_Contig215	UG-I_Contig215	>O42184|CLIP1_CHICK CAP-Gly domain-containing linker protein 1 - Gallus gallus (Chicken)	1433	32	1.1	34	-3	398	282	956	1005	UG-I_Contig215	>gb|FE668671.1|FE668671 mh2_0003_E05 Chickpea leave library Cicer arietinum cDNA clone mh2_0003_E05 5, mRNA sequence	1.2	100	UG-I_Contig215	>gb|AL385127.1|AL385127 MtBC26E07R1 MtBC Medicago truncatula cDNA clone MtBC26E07 T7, mRNA sequence	2e-38	84	UG-I_Contig215	>gb|BF219527.1|BF219527 GM700018A10E8 Gm-r1070 Glycine max cDNA clone Gm-r1070-7119 3, mRNA sequence	4e-38	88	UG-I_Contig215	>gb|BF219527.1|BF219527 GM700018A10E8 Gm-r1070 Glycine max cDNA clone Gm-r1070-7119 3, mRNA sequence	4e-38	88	UG-I_Contig215	>gb|BW600223| BW600223	6e-25	90	UG-I_Contig215	>gi|149646987|gb|ES755382.1|ES755382 C20L_60_A01_E002.g1 USDA-Tifton Peanut Library C20L Arachis hypogaea cDNA clone	125	2e-28	85	UG-I_Contig215	>gi|161711889|gb|FC059545.1|FC059545 sT7aVVM_AER57G05 VVM Vitis vinifera cDNA clone VVM_AER57G05 5 similar to	68	8e-10	UG-I_Contig215	>gi|27389502|gb|CA902510.1|CA902510 PCS05293_3 Scarlet Runner Bean Suspensor Region TriplEx2 Phaseolus coccineus cDNA 5	42	0.053	UG-I_Contig215	>gi|73942872|gb|DT526180.1|DT526180 WS02047.C21_F11 PTxN-IB-N-A-11 Populus trichocarpa x Populus nigra cDNA clone	98	4e-19
216	UG-I_Contig216	UG-I_Contig216	>Q5UP42|YL870_MIMIV Uncharacterized protein L870 - Acanthamoeba polyphaga mimivirus (APMV)	353	30	3.6	33	-3	244	47	105	161	UG-I_Contig216	>gb|FE668596.1|FE668596 mh2_0002_G01 Chickpea leave library Cicer arietinum cDNA clone mh2_0002_G01 5, mRNA sequence	0.07	95	UG-I_Contig216	>gb|AL369586.1|AL369586 MtBA32A11R1 MtBA Medicago truncatula cDNA clone MtBA32A11 T7, mRNA sequence	1e-27	87	UG-I_Contig216	>gb|CX709115.1|CX709115 gmrtDrNS01_03-D_M13R_G08_052.s1 Water stressed 5h segment 1 gmrtDrNS01 Glycine max cDNA 3, mRNA sequence	5e-10	86	UG-I_Contig216	>gb|CX709115.1|CX709115 gmrtDrNS01_03-D_M13R_G08_052.s1 Water stressed 5h segment 1 gmrtDrNS01 Glycine max cDNA 3, mRNA sequence	5e-10	86	UG-I_Contig216	>gnl|lis|1802179 TA1613_34305 Hypothetical Cys-3-His zinc finger protein [Arabidopsis thaliana (Mouse-ear cress)]	2e-09	91	UG-I_Contig216	>gi|149646410|gb|ES754805.1|ES754805 C20L_50_C04_E002.g1 USDA-Tifton Peanut Library C20L Arachis hypogaea cDNA clone	42	0.002	100	UG-I_Contig216	>gi|8701873|gb|AV540115.1|AV540115 AV540115 Arabidopsis thaliana roots Columbia Arabidopsis thaliana cDNA clone RZ144h03F	40	0.18	UG-I_Contig216	>gi|88384548|gb|CI554040.1|CI554040 CI554040 Oryza sativa (japonica cultivar-group) 2 weeks seedlings root of seedling UVB	48	0.0008	UG-I_Contig216	>gi|46838791|gb|CN520422.1|CN520422 GQ0108.B3_F24 GQ010 Populus trichocarpa x Populus deltoides cDNA clone GQ0108_F24	38	0.3
217	UG-I_Contig217	UG-I_Contig217	>Q8LGG8|USPAL_ARATH Universal stress protein A-like protein - Arabidopsis thaliana (Mouse-ear cress)	175	70	1e-11	29	-1	736	305	24	162	UG-I_Contig217	>gb|FE669363.1|FE669363 mh2_0015_G01 Chickpea leave library Cicer arietinum cDNA clone mh2_0015_G01 5, mRNA sequence	0.13	100	UG-I_Contig217	>gb|DW016414.1|DW016414 EST1225375 MTY Medicago truncatula cDNA clone MTYAG92, mRNA sequence	1e-156	89	UG-I_Contig217	>gb|FK009322.1|FK009322 GLQA333TF JCVI-SOY2 Glycine max cDNA 5, mRNA sequence	1e-100	84	UG-I_Contig217	>gb|FK009322.1|FK009322 GLQA333TF JCVI-SOY2 Glycine max cDNA 5, mRNA sequence	1e-100	84	UG-I_Contig217	>gb|AV411815| AV411815	2e-44	83	UG-I_Contig217	>gi|116489017|gb|EG529980.1|EG529980 B28T7 Peanut (Luhua14) seeds full length cDNA Library Arachis hypogaea cDNA 3, mRNA	42	0.004	100	UG-I_Contig217	>gi|70981290|gb|CO653904.1|CO653904 CB9-E03 HlF HSS cDNA Humulus lupulus cDNA clone CB9-E03 similar to NP_850506.1 |	66	6e-09	UG-I_Contig217	>gi|70981290|gb|CO653904.1|CO653904 CB9-E03 HlF HSS cDNA Humulus lupulus cDNA clone CB9-E03 similar to NP_850506.1 |	66	6e-09	UG-I_Contig217	>gi|28607063|gb|CA823514.1|CA823514 R27D08 two-month-old roots from clone Beaupre Populus trichocarpa x Populus deltoides	56	2e-06
218	UG-I_Contig218	UG-I_Contig218	>Q49408|NAOX_MYCGE Probable NADH oxidase - Mycoplasma genitalium	478	32	2.4	29	3	327	614	244	326	UG-I_Contig218	>gb|FE668602.1|FE668602 mh2_0002_G07 Chickpea leave library Cicer arietinum cDNA clone mh2_0002_G07 5, mRNA sequence	0.027	100	UG-I_Contig218	>gb|ES613260.1|ES613260 MTGland_B005_2007-04-04/MTGlandB005_D08_029_1 Medicago truncatula A17 glandular trichome Medicago truncatula cDNA, mRNA	2e-36	81	UG-I_Contig218	>gb|BU545449.1|BU545449 GM880004B10G11 Gm-r1088 Glycine max cDNA clone Gm-r1088-1485 3, mRNA sequence	2e-25	90	UG-I_Contig218	>gb|BU545449.1|BU545449 GM880004B10G11 Gm-r1088 Glycine max cDNA clone Gm-r1088-1485 3, mRNA sequence	2e-25	90	UG-I_Contig218	>gnl|lis|1825677 TA7531_34305 Hypothetical protein [Medicago truncatula (Barrel medic)]	0.64	90	UG-I_Contig218	>gi|134092952|gb|EL966929.1|EL966929 SI_S199 SI, cDNA forward subtractive library from peanut leaves inoculated with	32	2.8	100	UG-I_Contig218	>gi|71823176|gb|DT000568.1|DT000568 Mdas9001C22.g1 Apple_EST_Mdas Malus x domestica cDNA similar to ref|NP_563749.1| bHLH	66	5e-09	UG-I_Contig218	>gi|117210396|gb|CT857509.1|CT857509 CT857509 Oryza sativa (indica cultivar-group) cv. Guang Lu Ai 4 Oryza sativa Indica	44	0.019	UG-I_Contig218	>gi|52497988|gb|CV245013.1|CV245013 WS0256.B21_E02 PT-MB-N-A-15 Populus trichocarpa cDNA clone WS0256_E02 3, mRNA	56	2e-06
219	UG-I_Contig219	UG-I_Contig219	>Q6B0R2|YM193_YEAST Putative uncharacterized protein YMR193C-A - Saccharomyces cerevisiae (Bakers yeast)	128	29	5	43	-1	98	6	92	123	UG-I_Contig219	>gb|AJ487042.1|AJ487042 AJ487042 chickpea mRNA CAN-5 Cicer arietinum cDNA clone Can208, mRNA sequence	1.1	100	UG-I_Contig219	>gb|CA921681.1|CA921681 EST639399 MTUS Medicago truncatula cDNA clone MTUS-43B9, mRNA sequence	6e-26	90	UG-I_Contig219	>gb|BI119577.1|BI119577 FiS1C17 Forrest infected Subtraction Library Glycine max cDNA, mRNA sequence	5e-07	100	UG-I_Contig219	>gb|BI119577.1|BI119577 FiS1C17 Forrest infected Subtraction Library Glycine max cDNA, mRNA sequence	5e-07	100	UG-I_Contig219	>gnl|lis|1799892 TA4247_34305	2e-09	90	UG-I_Contig219	>gi|115596717|gb|EG029065.1|EG029065 AH1498 Shanyou 523 Peanut Cotyledon cDNA Library Arachis hypogaea cDNA 5, mRNA	54	1e-07	100	UG-I_Contig219	>gi|159722410|gb|EY171344.1|EY171344 CBTI3151.b1_M19.ab1:P Triphysaria pusilla root tip normalized cDNA library	38	0.18	UG-I_Contig219	>gi|86833623|gb|CI337197.1|CI337197 CI337197 Oryza sativa (japonica cultivar-group) shoot Oryza sativa Japonica	40	0.049	UG-I_Contig219	>gi|38580171|gb|CK095846.1|CK095846 UA32CPB09.3pR Populus dormant cambium cDNA library Populus tremula cDNA clone	34	1.2
220	UG-I_Contig220	UG-I_Contig220	>P14918|EXTN_MAIZE Extensin precursor - Zea mays (Maize)	267	28	1	34	-3	430	293	78	123	UG-I_Contig220	>gb|FE669966.1|FE669966 mh2_0022_D10 Chickpea leave library Cicer arietinum cDNA clone mh2_0022_D10 5, mRNA sequence	0.002	87	UG-I_Contig220	>gb|AJ548016.1|AJ548016 AJ548016 MTAPHEU Medicago truncatula cDNA clone mtaehac110003b10, mRNA sequence	2e-66	89	UG-I_Contig220	>gb|CK605532.1|CK605532 gmrhRww6-01_A02_T7 Soybean root hair subtracted cDNA library gmrhRww6 Glycine max cDNA, mRNA sequence	5e-11	83	UG-I_Contig220	>gb|CK605532.1|CK605532 gmrhRww6-01_A02_T7 Soybean root hair subtracted cDNA library gmrhRww6 Glycine max cDNA, mRNA sequence	5e-11	83	UG-I_Contig220	>gb|BW608224| BW608224	5e-11	83	UG-I_Contig220	>gi|134037236|gb|EL966343.1|EL966343 S072 SC, cDNA reverse subtractive library from peanut leaves Arachis hypogaea	32	2.8	95	UG-I_Contig220	>gi|8685146|gb|AV525618.1|AV525618 AV525618 Arabidopsis thaliana aboveground organs two to six-week old Arabidopsis	250	1e-64	UG-I_Contig220	>gi|157651220|gb|EX450854.1|EX450854 SSH002730 Osmotic stress SSH library Oryza sativa Japonica Group cDNA, mRNA sequence	567	1e-160	UG-I_Contig220	>gi|18014650|gb|BI130679.1|BI130679 G109P19Y Populus cambium cDNA library Populus tremula x Populus tremuloides cDNA, mRNA	70	1e-10
221	UG-I_Contig221	UG-I_Contig221	>Q96I34|PP16A_HUMAN Protein phosphatase 1 regulatory subunit 16A - Homo sapiens (Human)	528	31	4.1	40	-2	178	38	478	522	UG-I_Contig221	>gb|DY475095.1|DY475095 U051 Chickpea (ICC3996) post-inoculation EST library Cicer arietinum cDNA 5 similar to Unclear, mRNA sequence	1e-07	90	UG-I_Contig221	>gb|AJ548096.1|AJ548096 AJ548096 MTAPHEU Medicago truncatula cDNA clone mtaehac110004f11, mRNA sequence	0.0002	83	UG-I_Contig221	>gb|CK605532.1|CK605532 gmrhRww6-01_A02_T7 Soybean root hair subtracted cDNA library gmrhRww6 Glycine max cDNA, mRNA sequence	4e-08	91	UG-I_Contig221	>gb|CK605532.1|CK605532 gmrhRww6-01_A02_T7 Soybean root hair subtracted cDNA library gmrhRww6 Glycine max cDNA, mRNA sequence	4e-08	91	UG-I_Contig221	>gnl|lis|1813711 TA375_34305	0.0006	88	UG-I_Contig221	>gi|110812298|gb|EE125029.1|EE125029 1P19 Peanut (Luhua14) seeds full length cDNA Library Arachis hypogaea cDNA 5	32	2.4	100	UG-I_Contig221	>gi|164023569|gb|ES088505.1|ES088505 116635_3479_2652 Arabidopsis ovule high throughput cDNA library Arabidopsis thaliana	50	0.0002	UG-I_Contig221	>gi|86901165|gb|CI306354.1|CI306354 CI306354 Oryza sativa (japonica cultivar-group) heat treated callus Oryza sativa	64	2e-08	UG-I_Contig221	>gi|11265931|gb|BF299448.1|BF299448 bd23-1 Poplar first strand cDNA Populus trichocarpa x Populus deltoides cDNA similar to	40	0.098
222	UG-I_Contig222	UG-I_Contig222	>Q9NUJ7|PLCX1_HUMAN Phosphatidylinositol-specific phospholipase C X domain-containing protein 1 - Homo sapiens (Human)	323	31	2.6	21	-1	454	170	13	100	UG-I_Contig222	>gb|DY475521.1|DY475521 U507 Chickpea (ICC3996) post-inoculation EST library Cicer arietinum cDNA 5 similar to Unknown, mRNA sequence	1e-107	92	UG-I_Contig222	>gb|AL373557.1|AL373557 MtBB01E04R2 MtBB Medicago truncatula cDNA clone MtBB01E04 T7, mRNA sequence	6e-17	87	UG-I_Contig222	>gb|FE692181.1|FE692181 Pv015A_M13R_A06.ab1 Phaseolus vulgaris cv Early gallatin Phaseolus vulgaris cDNA, mRNA sequence	4e-23	89	UG-I_Contig222	>gb|FE692181.1|FE692181 Pv015A_M13R_A06.ab1 Phaseolus vulgaris cv Early gallatin Phaseolus vulgaris cDNA, mRNA sequence	4e-23	89	UG-I_Contig222	>gb|AV768761| AV768761	3e-08	86	UG-I_Contig222	>gi|116359616|gb|EG373420.1|EG373420 2F92 Peanut (Luhua14) seeds full length cDNA Library Arachis hypogaea cDNA 5, mRNA	38	0.032	100	UG-I_Contig222	>gi|116419587|gb|EG462179.1|EG462179 AYAWR28TF pooled cDNA populations Arabidopsis thaliana cDNA, mRNA sequence	40	0.19	UG-I_Contig222	>gi|66925877|gb|CX112725.1|CX112725 EI077H21 A normalized whole-life-cycle cDNA library of rice Oryza sativa	40	0.21	UG-I_Contig222	>gi|18011529|gb|BI127558.1|BI127558 G062P31Y Populus cambium cDNA library Populus tremula x Populus tremuloides cDNA, mRNA	40	0.081
223	UG-I_Contig223	UG-I_Contig223	>Q40778|C74A2_PARAR Cytochrome P450 74A2 - Parthenium argentatum (Guayule rubber plant)	473	142	2e-33	58	3	3	341	361	472	UG-I_Contig223	>gb|DY475482.1|DY475482 U465 Chickpea (ICC3996) post-inoculation EST library Cicer arietinum cDNA 5 similar to Unknown, mRNA sequence	0.12	100	UG-I_Contig223	>gb|AL388135.1|AL388135 MtBC46G12R1 MtBC Medicago truncatula cDNA clone MtBC46G12 T7, mRNA sequence	5e-77	85	UG-I_Contig223	>gb|FE705063.1|FE705063 Pv041A_M13R_A11.ab1 Phaseolus vulgaris cv Early gallatin Phaseolus vulgaris cDNA, mRNA sequence	2e-35	81	UG-I_Contig223	>gb|FE705063.1|FE705063 Pv041A_M13R_A11.ab1 Phaseolus vulgaris cv Early gallatin Phaseolus vulgaris cDNA, mRNA sequence	2e-35	81	UG-I_Contig223	>gnl|lis|1811869 TA651_34305 9/13 hydroperoxide lyase [Medicago truncatula (Barrel medic)]	7e-38	82	UG-I_Contig223	>gi|30420316|gb|CD038478.1|CD038478 UTPPI008_A01 USDA-Tifton Peanut Immature Pod cDNA Library (UTPP) Arachis hypogaea cDNA	36	0.2	95	UG-I_Contig223	>gi|164188276|gb|EL980220.1|EL980220 014472_0775_2061 Arabidopsis ovule high throughput cDNA library Arabidopsis thaliana	44	0.02	UG-I_Contig223	>gi|29682005|gb|CB678280.1|CB678280 OSJNEe15P21.r OSJNEe Oryza sativa Japonica Group cDNA clone OSJNEe15P21 3, mRNA	40	0.34	UG-I_Contig223	>gi|52503533|gb|CV250558.1|CV250558 WS0113.B21_P10 PT-P-FL-A-2 Populus trichocarpa cDNA clone WS0113_P10 3, mRNA	76	2e-12
224	UG-I_Contig224	UG-I_Contig224	>P0C5Q0|YL54F_YEAST Uncharacterized protein YLR154W-F - Saccharomyces cerevisiae (Bakers yeast)	46	47	0.0002	91	2	236	304	18	40	UG-I_Contig224	>gb|FE670144.1|FE670144 mh2_0024_F02 Chickpea leave library Cicer arietinum cDNA clone mh2_0024_F02 5, mRNA sequence	0	100	UG-I_Contig224	>gb|CA917273.1|CA917273 EST641420 GPOD Medicago truncatula cDNA clone GPOD-35L17, mRNA sequence	0	99	UG-I_Contig224	>gb|CK605840.1|CK605840 gmrhRww6-04_H04_T7 Soybean root hair subtracted cDNA library gmrhRww6 Glycine max cDNA, mRNA sequence	0	98	UG-I_Contig224	>gb|CK605840.1|CK605840 gmrhRww6-04_H04_T7 Soybean root hair subtracted cDNA library gmrhRww6 Glycine max cDNA, mRNA sequence	0	98	UG-I_Contig224	>gnl|lis|1813216 TA51_34305	0	99	UG-I_Contig224	>gi|134037433|gb|EL966540.1|EL966540 C2_43 SC, cDNA reverse subtractive library from peanut leaves Arachis hypogaea	293	8e-79	97	UG-I_Contig224	>gi|116434548|gb|EG477140.1|EG477140 AYAMN32TR pooled cDNA populations Arabidopsis thaliana cDNA, mRNA sequence	1398	0	UG-I_Contig224	>gi|66922210|gb|CX109058.1|CX109058 RECm0170 A normalized whole-life-cycle cDNA library of rice Oryza sativa Indica	1269	0	UG-I_Contig224	>gi|46841860|gb|CN523491.1|CN523491 GQ015M09.T3_D12 GQ015 Populus trichocarpa x Populus deltoides cDNA clone GQ015M09_D12	1279	0
225	UG-I_Contig225	UG-I_Contig225	>P41377|IF4A2_ARATH Eukaryotic initiation factor 4A-2 - Arabidopsis thaliana (Mouse-ear cress)	412	244	2e-64	95	1	1	384	285	412	UG-I_Contig225	>gb|FE668449.1|FE668449 mh2_0001_B01 Chickpea leave library Cicer arietinum cDNA clone mh2_0001_B01 5, mRNA sequence	0.37	100	UG-I_Contig225	>gb|BG644500.1|BG644500 EST506119 KV3 Medicago truncatula cDNA clone pKV3-37O24 5 end, mRNA sequence	0	92	UG-I_Contig225	>gb|BI784653.1|BI784653 saf57f05.y3 Gm-c1078 Glycine max cDNA clone GENOME SYSTEMS CLONE ID: Gm-c1078-274 5 similar to SW:IF42_ARATH P41377	1e-173	89	UG-I_Contig225	>gb|BI784653.1|BI784653 saf57f05.y3 Gm-c1078 Glycine max cDNA clone GENOME SYSTEMS CLONE ID: Gm-c1078-274 5 similar to SW:IF42_ARATH P41377	1e-173	89	UG-I_Contig225	>gnl|lis|1804938 TA3115_34305 Eukaryotic initiation factor 4A-10 [Nicotiana tabacum (Common tobacco)]	1e-137	90	UG-I_Contig225	>gi|30420173|gb|CD038335.1|CD038335 UTPPI005_G06 USDA-Tifton Peanut Immature Pod cDNA Library (UTPP) Arachis hypogaea cDNA	347	3e-95	85	UG-I_Contig225	>gi|89487016|gb|DY642810.1|DY642810 PU3_plate24_H06 PU3 Prunus persica cDNA similar to weakly similar to eukaryotic	216	2e-54	UG-I_Contig225	>gi|11442836|gb|BF430735.1|BF430735 OG04B02T3 OG Oryza sativa Indica Group cDNA clone OG04B02 5 similar to EUKARYOTIC	153	3e-35	UG-I_Contig225	>gi|52508657|gb|CV255682.1|CV255682 WS02414.B21_L16 PTxD-ICC-N-A-14 Populus trichocarpa x Populus deltoides cDNA clone	240	5e-62
226	UG-I_Contig226	UG-I_Contig226	>A1L1R5|PTPC1_DANRE Protein tyrosine phosphatase domain-containing protein 1 - Danio rerio (Zebrafish) (Brachydanio rerio)	713	33	1.3	32	-1	685	536	402	451	UG-I_Contig226	>gb|FE669029.1|FE669029 mh2_0010_E12 Chickpea leave library Cicer arietinum cDNA clone mh2_0010_E12 5, mRNA sequence	0.11	100	UG-I_Contig226	>gb|AL376003.1|AL376003 MtBB20F02R1 MtBB Medicago truncatula cDNA clone MtBB20F02 T7, mRNA sequence	0.019	96	UG-I_Contig226	>gb|CO986025.1|CO986025 GM89015B2B05.r2 Gm-r1089 Glycine max cDNA clone Gm-r1089-5458 3, mRNA sequence	2e-44	87	UG-I_Contig226	>gb|CO986025.1|CO986025 GM89015B2B05.r2 Gm-r1089 Glycine max cDNA clone Gm-r1089-5458 3, mRNA sequence	2e-44	87	UG-I_Contig226	>gnl|lis|1821123 TA12780_34305	0.044	100	UG-I_Contig226	>gi|116359872|gb|EG373676.1|EG373676 2K4 Peanut (Luhua14) seeds full length cDNA Library Arachis hypogaea cDNA 5, mRNA	36	0.19	100	UG-I_Contig226	>gi|33799045|gb|CF325382.1|CF325382 JMT1--03-B11.g1 AtJMT-overexpressing transgenic rice lambda phage cDNA	38	1.1	UG-I_Contig226	>gi|117245491|gb|CT850096.1|CT850096 CT850096 Oryza sativa (indica cultivar-group) cv. Guang Lu Ai 4 Oryza sativa Indica	40	0.32	UG-I_Contig226	>gi|161921470|gb|DB904080.1|DB904080 DB904080 full-length enriched poplar cDNA library, mixture of leaf, bud, stem, root	42	0.031
227	UG-I_Contig227	UG-I_Contig227	>P38389|SC61B_ARATH Protein transport protein Sec61 subunit beta - Arabidopsis thaliana (Mouse-ear cress)	82	131	1e-30	82	-1	460	230	2	82	UG-I_Contig227	>gb|FE668545.1|FE668545 mh2_0002_B07 Chickpea leave library Cicer arietinum cDNA clone mh2_0002_B07 5, mRNA sequence	1.3	100	UG-I_Contig227	>gb|AJ502879.1|AJ502879 AJ502879 MTAMP Medicago truncatula cDNA clone mtgmadc120026h02, mRNA sequence	2e-88	89	UG-I_Contig227	>gb|AW349234.1|AW349234 GM210004B21F3 Gm-r1021 Glycine max cDNA clone Gm-r1021-1422 3, mRNA sequence	8e-77	87	UG-I_Contig227	>gb|AW349234.1|AW349234 GM210004B21F3 Gm-r1021 Glycine max cDNA clone Gm-r1021-1422 3, mRNA sequence	8e-77	87	UG-I_Contig227	>gnl|lis|1806161 TA9202_34305	2	95	UG-I_Contig227	>gi|110813350|gb|EE126382.1|EE126382 1J3 Peanut (Luhua14) seeds full length cDNA Library Arachis hypogaea cDNA 5 similar to	200	4e-51	84	UG-I_Contig227	>gi|84646088|gb|DW359542.1|DW359542 PJ272 Prosopis juliflora leaf cDNA library Prosopis juliflora cDNA similar to	172	2e-41	UG-I_Contig227	>gi|40493628|gb|BX900861.1|BX900861 BX900861 Oryza sativa library (Han B) Oryza sativa cDNA clone y783a12p3, mRNA sequence	38	0.93	UG-I_Contig227	>gi|24059509|gb|BU868862.1|BU868862 M123B07 Populus flower cDNA library Populus trichocarpa cDNA 5 prime, mRNA sequence	127	5e-28
228	UG-I_Contig228	UG-I_Contig228	>Q8GZD4|NAT3_ARATH Nucleobase-ascorbate transporter 3 - Arabidopsis thaliana (Mouse-ear cress)	551	347	3e-95	73	2	2	691	321	551	UG-I_Contig228	>gb|EH058910.1|EH058910 CPA04g10.y.esd subtracted cDNA library of drought stressed chickpea Cicer arietinum cDNA, mRNA sequence	0.55	100	UG-I_Contig228	>gb|AW696328.1|AW696328 NF106G12ST1F1099 Developing stem Medicago truncatula cDNA clone NF106G12ST 5, mRNA sequence	0	92	UG-I_Contig228	>gb|CO979385.1|CO979385 GM89004B2A04.r1 Gm-r1089 Glycine max cDNA clone Gm-r1089-1184 3, mRNA sequence	1e-155	87	UG-I_Contig228	>gb|CO979385.1|CO979385 GM89004B2A04.r1 Gm-r1089 Glycine max cDNA clone Gm-r1089-1184 3, mRNA sequence	1e-155	87	UG-I_Contig228	>gb|AV767704| AV767704	5e-98	85	UG-I_Contig228	>gi|30420522|gb|CD038684.1|CD038684 UTPPI010_G09 USDA-Tifton Peanut Immature Pod cDNA Library (UTPP) Arachis hypogaea cDNA	40	0.015	86	UG-I_Contig228	>gi|159520141|gb|EY151366.1|EY151366 CBTN13102.g1_K11.ab1:P Triphysaria pusilla root tip normalized cDNA library	121	1e-25	UG-I_Contig228	>gi|58602093|gb|CK012621.1|CK012621 33085rsicef_6415.y1 Oryza sativa cv. PA64s panicle sterile cDNA library Oryza sativa	60	4e-07	UG-I_Contig228	>gi|50072069|gb|AJ780394.1|AJ780394 AJ780394 Populus euphratica leaf 3-6 months Populus euphratica cDNA clone	137	9e-31
229	UG-I_Contig229	UG-I_Contig229	>Q2K2Y1|RL21_RHIEC 50S ribosomal protein L21 - Rhizobium etli (strain CFN 42 / ATCC 51251)	105	32	0.64	36	-3	126	19	59	94	UG-I_Contig229	>gb|FE672625.1|FE672625 mh1_0020_A07 Drought-stressed chickpea leave library Cicer arietinum cDNA clone mh1_0020_A07 5, mRNA sequence	1e-161	99	UG-I_Contig229	>gb|AL389556.1|AL389556 MtBC55F09R1 MtBC Medicago truncatula cDNA clone MtBC55F09 T7, mRNA sequence	0.0005	93	UG-I_Contig229	>gb|BE819966.2|BE819966 GM700003A11A2 Gm-r1070 Glycine max cDNA clone Gm-r1070-771 3, mRNA sequence	0.28	92	UG-I_Contig229	>gb|BE819966.2|BE819966 GM700003A11A2 Gm-r1070 Glycine max cDNA clone Gm-r1070-771 3, mRNA sequence	0.28	92	UG-I_Contig229	>gnl|lis|1816096 TA2377_34305 Translation initiation factor IF5; eIF4-gamma/eIF5/eIF2-epsilon [Medicago truncatula	0.072	88	UG-I_Contig229	>gi|134037389|gb|EL966496.1|EL966496 S226 SC, cDNA reverse subtractive library from peanut leaves Arachis hypogaea	34	0.31	100	UG-I_Contig229	>gi|124834510|gb|EH918949.1|EH918949 EBENXNS01ES25U 8-day Arabidopsis seedlings, aerial tissues Arabidopsis	40	0.12	UG-I_Contig229	>gi|117219455|gb|CT858640.1|CT858640 CT858640 Oryza sativa (indica cultivar-group) cv. Guang Lu Ai 4 Oryza sativa Indica	40	0.13	UG-I_Contig229	>gi|52387443|gb|CV232178.1|CV232178 WS0196.B21_M16 PT-DX-N-A-10 Populus trichocarpa cDNA clone WS0196_M16 3, mRNA	40	0.05
230	UG-I_Contig230	UG-I_Contig230	>Q96S44|PRPK_HUMAN TP53-regulating kinase - Homo sapiens (Human)	253	125	1e-28	57	1	1	339	139	253	UG-I_Contig230	>gb|FE668884.1|FE668884 mh2_0006_C08 Chickpea leave library Cicer arietinum cDNA clone mh2_0006_C08 5, mRNA sequence	0.42	100	UG-I_Contig230	>gb|BM778910.1|BM778910 EST589485 KV2 Medicago truncatula cDNA clone pKV2-20G15, mRNA sequence	1e-142	93	UG-I_Contig230	>gb|FG999462.1|FG999462 GLPAB06TR JCVI-SOY1 Glycine max cDNA 5, mRNA sequence	1e-116	90	UG-I_Contig230	>gb|FG999462.1|FG999462 GLPAB06TR JCVI-SOY1 Glycine max cDNA 5, mRNA sequence	1e-116	90	UG-I_Contig230	>gnl|lis|1826795 TA8964_34305 Expressed protein [Oryza sativa (japonica cultivar-group)]	1e-121	90	UG-I_Contig230	>gi|110812403|gb|EE125147.1|EE125147 1S16 Peanut (Luhua14) seeds full length cDNA Library Arachis hypogaea cDNA 5	32	2.8	100	UG-I_Contig230	>gi|4714027|gb|C99907.1|C99907 C99907 Arabidopsis thaliana library (Motohashi R) Arabidopsis thaliana cDNA clone 63, mRNA	58	1e-06	UG-I_Contig230	>gi|8955473|gb|BE229279.1|BE229279 98BS0484 Rice Immature Seed Lambda ZAPII cDNA Library Oryza sativa Indica Group cDNA	38	1.2	UG-I_Contig230	>gi|73876652|gb|DT479390.1|DT479390 WS02525.BR_L14 PT-MB-N-A-15 Populus trichocarpa cDNA clone WS02525_L14 5, mRNA	178	2e-43
231	UG-I_Contig231	UG-I_Contig231	>P36181|HSP80_SOLLC Heat shock cognate protein 80 - Solanum lycopersicum (Tomato) (Lycopersicon esculentum)	699	544	1e-154	93	1	1	849	119	401	UG-I_Contig231	>gb|FE671381.1|FE671381 mh1_0005_A11 Drought-stressed chickpea leave library Cicer arietinum cDNA clone mh1_0005_A11 5, mRNA sequence	1e-113	99	UG-I_Contig231	>gb|BF520936.1|BF520936 EST458409 DSIL Medicago truncatula cDNA clone pDSIL-39J20, mRNA sequence	1e-172	92	UG-I_Contig231	>gb|FG991658.1|FG991658 GLLDV49TF JCVI-SOY1 Glycine max cDNA 5, mRNA sequence	1e-172	92	UG-I_Contig231	>gb|FG991658.1|FG991658 GLLDV49TF JCVI-SOY1 Glycine max cDNA 5, mRNA sequence	1e-172	92	UG-I_Contig231	>gnl|lis|1813630 TA608_34305 Heat shock protein 81-2 [Oryza sativa (Rice)]	1e-168	91	UG-I_Contig231	>gi|149648702|gb|ES757097.1|ES757097 C20L_90_G08_E002.g1 USDA-Tifton Peanut Library C20L Arachis hypogaea cDNA clone	559	1e-159	91	UG-I_Contig231	>gi|5841750|gb|AI994845.1|AI994845 701500113 A. thaliana, Ohio State clone set Arabidopsis thaliana cDNA clone 701500113,	440	1e-121	UG-I_Contig231	>gi|152039878|gb|ES700323.1|ES700323 ve_005a_c08 Lolium perenne ve Lolium perenne cDNA, mRNA sequence	389	1e-106	UG-I_Contig231	>gi|24009483|gb|BU831297.1|BU831297 T019H07 Populus apical shoot cDNA library Populus tremula x Populus tremuloides cDNA	496	1e-139
232	UG-I_Contig232	UG-I_Contig232	>P53880|YNR9_YEAST Putative uncharacterized protein YNL179C - Saccharomyces cerevisiae (Bakers yeast)	145	41	0.007	31	-1	426	181	44	119	UG-I_Contig232	>gb|EB085051.1|EB085051 CA1074 Chickpea (ICC3996) post-inoculation EST library Cicer arietinum cDNA 5 similar to Unknown, mRNA sequence	0.03	92	UG-I_Contig232	>gb|CA921150.1|CA921150 EST638868 MTUS Medicago truncatula cDNA clone MTUS-36F3, mRNA sequence	3e-60	86	UG-I_Contig232	>gb|CF921920.1|CF921920 gmrhRww24-05-T7_A01_1_015 Soybean root hair subtracted cDNA library gmrhRww24 Glycine max cDNA, mRNA sequence	2e-32	85	UG-I_Contig232	>gb|CF921920.1|CF921920 gmrhRww24-05-T7_A01_1_015 Soybean root hair subtracted cDNA library gmrhRww24 Glycine max cDNA, mRNA sequence	2e-32	85	UG-I_Contig232	>gnl|lis|1826270 TA7872_34305 Putative phospholipase A2, activating protein [Oryza sativa (japonica cultivar-group)]	8e-13	89	UG-I_Contig232	>gi|107954539|gb|EC268414.1|EC268414 AhDS15 Groundnut drought stressed subtracted cDNA library Arachis hypogaea cDNA	62	4e-09	83	UG-I_Contig232	>gi|33821878|gb|CF336749.1|CF336749 JMT--06-O18.b1 AtJMT-overexpressing transgenic rice plasmid cDNA	88	1e-15	UG-I_Contig232	>gi|33684636|gb|CF312875.1|CF312875 ABF--08-M21.b1 ABF3-overexpressing transgenic rice plasmid cDNA library	103	3e-20	UG-I_Contig232	>gi|50072569|gb|AJ780894.1|AJ780894 AJ780894 Populus euphratica leaf 3-6 months Populus euphratica cDNA clone	117	7e-25
233	UG-I_Contig233	UG-I_Contig233	>Q15059|BRD3_HUMAN Bromodomain-containing protein 3 - Homo sapiens (Human)	726	44	0.001	40	1	391	582	487	547	UG-I_Contig233	>gb|DT659965.1|DT659965 cAFLP-29 chickpea leaf cDNA-AFLP fragments Cicer arietinum cDNA similar to HSC81-like, mRNA sequence	0.0001	86	UG-I_Contig233	>gb|AL370853.1|AL370853 MtBA40D01R1 MtBA Medicago truncatula cDNA clone MtBA40D01 T7, mRNA sequence	1e-90	89	UG-I_Contig233	>gb|CA908756.1|CA908756 PCS04435 Scarlet Runner Bean Suspensor Region TriplEx2 Phaseolus coccineus cDNA 5 similar to U70536: SGF14D [Glycine	1e-45	87	UG-I_Contig233	>gb|CA908756.1|CA908756 PCS04435 Scarlet Runner Bean Suspensor Region TriplEx2 Phaseolus coccineus cDNA 5 similar to U70536: SGF14D [Glycine	1e-45	87	UG-I_Contig233	>gnl|lis|1825554 TA7611_34305 14-3-3 protein [Populus alba x Populus tremula]	5e-14	86	UG-I_Contig233	>gi|149655485|gb|ES766494.1|ES766494 TFL_97_F02_E001.g1 USDA-Tifton Peanut Library TFL Arachis hypogaea cDNA clone	62	4e-09	85	UG-I_Contig233	>gi|33821733|gb|CF336681.1|CF336681 JMT--06-N07.b1 AtJMT-overexpressing transgenic rice plasmid cDNA	60	3e-07	UG-I_Contig233	>gi|33670560|gb|CF298799.1|CF298799 7LEAF--02-G16.b1 Rice leaf plasmid cDNA library II (7LEAF) Oryza sativa Japonica	76	6e-12	UG-I_Contig233	>gi|50063627|gb|AJ771952.1|AJ771952 AJ771952 Populus euphratica root 3-6 months Populus euphratica cDNA clone	105	3e-21
234	UG-I_Contig234	UG-I_Contig234	>P09889|PPA5_PIG Tartrate-resistant acid phosphatase type 5 precursor - Sus scrofa (Pig)	340	62	1e-09	28	1	4	363	209	333	UG-I_Contig234	>gb|FE671243.1|FE671243 mh1_0003_E07 Drought-stressed chickpea leave library Cicer arietinum cDNA clone mh1_0003_E07 5, mRNA sequence	0.092	100	UG-I_Contig234	>gb|AJ497775.1|AJ497775 AJ497775 MTFLOW Medicago truncatula cDNA clone mt--abc955114a11, mRNA sequence	1e-95	86	UG-I_Contig234	>gb|BI969167.1|BI969167 GM830007B10E05 Gm-r1083 Glycine max cDNA clone Gm-r1083-2529 3, mRNA sequence	1e-75	84	UG-I_Contig234	>gb|BI969167.1|BI969167 GM830007B10E05 Gm-r1083 Glycine max cDNA clone Gm-r1083-2529 3, mRNA sequence	1e-75	84	UG-I_Contig234	>gb|BP073853| BP073853	2e-44	89	UG-I_Contig234	>gi|134092952|gb|EL966929.1|EL966929 SI_S199 SI, cDNA forward subtractive library from peanut leaves inoculated with	46	0.0002	93	UG-I_Contig234	>gi|8334036|gb|BE039020.1|BE039020 AB08F03 AB Arabidopsis thaliana cDNA 5 similar to acid phosphatase type 5, mRNA	70	3e-10	UG-I_Contig234	>gi|88222938|gb|CI220684.1|CI220684 CI220684 Oryza sativa (japonica cultivar-group) Panicles mixture of one, two, three	56	4e-06	UG-I_Contig234	>gi|52500091|gb|CV247116.1|CV247116 WS01117.B21_B07 PT-P-FL-A-2 Populus trichocarpa cDNA clone WS01117_B07 3, mRNA	176	7e-43
235	UG-I_Contig235	UG-I_Contig235	>Q07591|EAE_CITFR Intimin - Citrobacter freundii	936	31	0.97	40	-2	302	183	818	857	UG-I_Contig235	>gb|CK148671.1|CK148671 AGT-11-B06-C8 Suppressive subtractive hybridization library Cicer arietinum cDNA clone AGT-11-B06-C8 5, mRNA sequence	0.96	100	UG-I_Contig235	>gb|AW776392.1|AW776392 EST335457 DSIL Medicago truncatula cDNA clone pDSIL-7D12, mRNA sequence	3e-24	89	UG-I_Contig235	>gb|AW349090.1|AW349090 GM210003B22F1 Gm-r1021 Glycine max cDNA clone Gm-r1021-1034 3, mRNA sequence	3e-14	86	UG-I_Contig235	>gb|AW349090.1|AW349090 GM210003B22F1 Gm-r1021 Glycine max cDNA clone Gm-r1021-1034 3, mRNA sequence	3e-14	86	UG-I_Contig235	>gnl|lis|1813206 TA895_34305 Ubiquitin carrier protein [Populus tomentosa]	3e-14	86	UG-I_Contig235	>gi|149647636|gb|ES756031.1|ES756031 C20L_71_F02_E002.g1 USDA-Tifton Peanut Library C20L Arachis hypogaea cDNA clone	52	2e-06	90	UG-I_Contig235	>gi|15145064|gb|BI397994.1|BI397994 NXPV_113_B08_F NXPV (Nsf Xylem Planings wood Vertical) Pinus taeda cDNA clone	52	4e-05	UG-I_Contig235	>gi|33688163|gb|CF316402.1|CF316402 HD--05-K22.b1 OsHDAC1-overexpressing transgenic rice plasmid cDNA	48	0.0007	UG-I_Contig235	>gi|38588562|gb|CK104237.1|CK104237 I021P60.5pR Populus senescing leaves cDNA library Populus tremula cDNA clone I021P60	36	1
236	UG-I_Contig236	UG-I_Contig236	>P07707|NU4M_DROYA NADH-ubiquinone oxidoreductase chain 4 - Drosophila yakuba (Fruit fly)	446	30	4	21	-1	351	25	108	209	UG-I_Contig236	>gb|FE670023.1|FE670023 mh2_0023_B01 Chickpea leave library Cicer arietinum cDNA clone mh2_0023_B01 5, mRNA sequence	0.018	100	UG-I_Contig236	>gb|BF633335.1|BF633335 NF053H03DT1F1032 Drought Medicago truncatula cDNA clone NF053H03DT 5, mRNA sequence	4e-21	92	UG-I_Contig236	>gb|AW349010.1|AW349010 GM210003B22A5 Gm-r1021 Glycine max cDNA clone Gm-r1021-802 3, mRNA sequence	1e-16	97	UG-I_Contig236	>gb|AW349010.1|AW349010 GM210003B22A5 Gm-r1021 Glycine max cDNA clone Gm-r1021-802 3, mRNA sequence	1e-16	97	UG-I_Contig236	>gnl|lis|1816902 TA2960_34305 OSJNBa0064D20.9 protein [Oryza sativa (japonica cultivar-group)]	8e-15	88	UG-I_Contig236	>gi|110810649|gb|EE123587.1|EE123587 YY24 Peanut (Luhua14) seeds full length cDNA Library Arachis hypogaea cDNA 5	34	0.49	100	UG-I_Contig236	>gi|116457306|gb|EG499898.1|EG499898 AYBLA22TR pooled cDNA populations Arabidopsis thaliana cDNA, mRNA sequence	42	0.047	UG-I_Contig236	>gi|117246944|gb|CT843754.1|CT843754 CT843754 Oryza sativa (indica cultivar-group) cv. Guang Lu Ai 4 Oryza sativa Indica	40	0.21	UG-I_Contig236	>gi|23966086|gb|BU811904.1|BU811904 UL89TH07 Populus leaf cDNA library Populus tremula x Populus tremuloides cDNA 5	40	0.078
237	UG-I_Contig237	UG-I_Contig237	>Q4P555|PPIL2_USTMA Peptidyl-prolyl cis-trans isomerase-like 2 - Ustilago maydis (Smut fungus)	582	30	6.5	38	-1	549	388	369	414	UG-I_Contig237	>gb|FE672943.1|FE672943 mh1_0027_H04 Drought-stressed chickpea leave library Cicer arietinum cDNA clone mh1_0027_H04 5, mRNA sequence	1.6	94	UG-I_Contig237	>gb|AJ548016.1|AJ548016 AJ548016 MTAPHEU Medicago truncatula cDNA clone mtaehac110003b10, mRNA sequence	1e-06	96	UG-I_Contig237	>gb|CA850954.1|CA850954 D08E11_J23_10.ab1 cDNA Peking library 2, 4 day SCN3 Glycine max cDNA clone D08E11 5, mRNA sequence	0.0006	93	UG-I_Contig237	>gb|CA850954.1|CA850954 D08E11_J23_10.ab1 cDNA Peking library 2, 4 day SCN3 Glycine max cDNA clone D08E11 5, mRNA sequence	0.0006	93	UG-I_Contig237	>gb|AW720479| LjNEST19g4r	7e-07	91	UG-I_Contig237	>gi|110813600|gb|EE126695.1|EE126695 AA33 Peanut (Luhua14) seeds full length cDNA Library Arachis hypogaea cDNA 5	36	0.17	100	UG-I_Contig237	>gi|24770276|gb|CA405405.1|CA405405 43 A. brassicicola subtracted library enriched for spore germination on Arabidopsis	56	4e-06	UG-I_Contig237	>gi|33795730|gb|CF323734.1|CF323734 HDN--04-K04.g1 OsHDAC1-overexpressing transgenic rice lambda phage cDNA	56	5e-06	UG-I_Contig237	>gi|38596501|gb|CK112176.1|CK112176 R036E08 Populus root cDNA library Populus tremula x Populus tremuloides cDNA clone	48	0.0004
238	UG-I_Contig238	UG-I_Contig238	>O64847|U136_ARATH UPF0136 membrane protein At2g26240 - Arabidopsis thaliana (Mouse-ear cress)	108	139	1e-32	63	1	334	657	1	108	UG-I_Contig238	>gb|FE672784.1|FE672784 mh1_0023_B11 Drought-stressed chickpea leave library Cicer arietinum cDNA clone mh1_0023_B11 5, mRNA sequence	1e-112	94	UG-I_Contig238	>gb|CA918742.1|CA918742 EST636460 MTUS Medicago truncatula cDNA clone MTUS-2F4, mRNA sequence	1e-149	87	UG-I_Contig238	>gb|BG651480.1|BG651480 sad47c10.y1 Gm-c1075 Glycine max cDNA clone GENOME SYSTEMS CLONE ID: Gm-c1075-908 5 similar to TR:O64847 O64847 T1D16.12	1e-106	89	UG-I_Contig238	>gb|BG651480.1|BG651480 sad47c10.y1 Gm-c1075 Glycine max cDNA clone GENOME SYSTEMS CLONE ID: Gm-c1075-908 5 similar to TR:O64847 O64847 T1D16.12	1e-106	89	UG-I_Contig238	>gnl|lis|1822787 TA6883_34305 UPF0136 membrane protein At2g26240 [Arabidopsis thaliana (Mouse-ear cress)]	1e-45	87	UG-I_Contig238	>gi|30420129|gb|CD038291.1|CD038291 UTPPI005_B08 USDA-Tifton Peanut Immature Pod cDNA Library (UTPP) Arachis hypogaea cDNA	224	5e-58	83	UG-I_Contig238	>gi|89488209|gb|DY644003.1|DY644003 PU3_plate35_L06 PU3 Prunus persica cDNA similar to weakly similar to (AY086820)	115	7e-24	UG-I_Contig238	>gi|84634281|gb|DW347891.1|DW347891 PU1_plate16_O06 PU1 Prunus persica cDNA clone PU1_plate16_O06 5 similar to	137	2e-30	UG-I_Contig238	>gi|27416136|gb|CA927657.1|CA927657 MTU6TR.P11.E05 Aspen root cDNA Library Populus tremuloides cDNA, mRNA sequence	54	1e-05
239	UG-I_Contig239	UG-I_Contig239	>P24884|NU5M_ASCSU NADH-ubiquinone oxidoreductase chain 5 - Ascaris suum (Pig roundworm) (Ascaris lumbricoides)	547	32	2.3	33	3	519	680	3	58	UG-I_Contig239	>gb|FE671316.1|FE671316 mh1_0004_C10 Drought-stressed chickpea leave library Cicer arietinum cDNA clone mh1_0004_C10 5, mRNA sequence	0	100	UG-I_Contig239	>gb|AL369549.1|AL369549 MtBA31G10F1 MtBA Medicago truncatula cDNA clone MtBA31G10 T3, mRNA sequence	0.31	100	UG-I_Contig239	>gb|CD403130.1|CD403130 Gm_ck2580 Soybean induced by Salicylic Acid Glycine max cDNA 3, mRNA sequence	3e-40	91	UG-I_Contig239	>gb|CD403130.1|CD403130 Gm_ck2580 Soybean induced by Salicylic Acid Glycine max cDNA 3, mRNA sequence	3e-40	91	UG-I_Contig239	>gb|BP054336| BP054336	1e-54	92	UG-I_Contig239	>gi|30419600|gb|CD037762.1|CD037762 UTPLC007_C07 USDA-Tifton Peanut Leaf cDNA Library (UTPL) Arachis hypogaea cDNA clone	56	2e-07	94	UG-I_Contig239	>gi|49319037|gb|BP667534.1|BP667534 BP667534 RAFL21 Arabidopsis thaliana cDNA clone RAFL21-23-K02 3, mRNA sequence	38	1.2	UG-I_Contig239	>gi|89491171|gb|DY646965.1|DY646965 PU3_plate34_N10 PU3 Prunus persica cDNA similar to weakly similar to unknown	44	0.022	UG-I_Contig239	>gi|52509515|gb|CV256540.1|CV256540 WS0244.B21_C07 PTxD-ICC-N-A-14 Populus trichocarpa x Populus deltoides cDNA clone	54	9e-06
240	UG-I_Contig240	UG-I_Contig240	>P41382|IF410_TOBAC Eukaryotic initiation factor 4A-10 - Nicotiana tabacum (Common tobacco)	413	255	2e-67	96	1	1	390	284	413	UG-I_Contig240	>gb|EH058831.1|EH058831 CPA03h03.y.esd subtracted cDNA library of drought stressed chickpea Cicer arietinum cDNA, mRNA sequence	0.12	100	UG-I_Contig240	>gb|BE205097.1|BE205097 EST397773 KV0 Medicago truncatula cDNA clone pKV0-20I2, mRNA sequence	0	91	UG-I_Contig240	>gb|CA784621.1|CA784621 sat86f07.y1 Gm-c1062 Glycine max cDNA clone SOYBEAN CLONE ID: Gm-c1062-5653 5 similar to TR:Q9SYS8 Q9SYS8 TRANSLATION	0	90	UG-I_Contig240	>gb|CA784621.1|CA784621 sat86f07.y1 Gm-c1062 Glycine max cDNA clone SOYBEAN CLONE ID: Gm-c1062-5653 5 similar to TR:Q9SYS8 Q9SYS8 TRANSLATION	0	90	UG-I_Contig240	>gnl|lis|1813499 TA494_34305 DEAD box RNA helicase [Pisum sativum (Garden pea)]	1e-159	90	UG-I_Contig240	>gi|115597759|gb|EG030107.1|EG030107 AH0045 Shanyou 523 Peanut Cotyledon cDNA Library Arachis hypogaea cDNA 5, mRNA	398	1e-110	87	UG-I_Contig240	>gi|89487016|gb|DY642810.1|DY642810 PU3_plate24_H06 PU3 Prunus persica cDNA similar to weakly similar to eukaryotic	285	3e-75	UG-I_Contig240	>gi|11442836|gb|BF430735.1|BF430735 OG04B02T3 OG Oryza sativa Indica Group cDNA clone OG04B02 5 similar to EUKARYOTIC	206	3e-51	UG-I_Contig240	>gi|50069468|gb|AJ777793.1|AJ777793 AJ777793 Populus euphratica root 3-6 months Populus euphratica cDNA clone	311	2e-83
241	UG-I_Contig241	UG-I_Contig241	>Q9NWM3|CUED1_HUMAN CUE domain-containing protein 1 - Homo sapiens (Human)	386	38	0.051	32	1	7	237	44	112	UG-I_Contig241	>gb|FE670086.1|FE670086 mh2_0023_H07 Chickpea leave library Cicer arietinum cDNA clone mh2_0023_H07 5, mRNA sequence	0.11	100	UG-I_Contig241	>gb|EV259214.1|EV259214 MTYDT47TF JCVI-MT1 Medicago truncatula cDNA 5, mRNA sequence	1e-150	86	UG-I_Contig241	>gb|BE057881.1|BE057881 sn08d10.y1 Gm-c1016 Glycine max cDNA clone GENOME SYSTEMS CLONE ID: Gm-c1016-10892 5 similar to TR:O64843 O64843 T1D16.8	4e-61	86	UG-I_Contig241	>gb|BE057881.1|BE057881 sn08d10.y1 Gm-c1016 Glycine max cDNA clone GENOME SYSTEMS CLONE ID: Gm-c1016-10892 5 similar to TR:O64843 O64843 T1D16.8	4e-61	86	UG-I_Contig241	>gb|AV423436| AV423436	9e-19	90	UG-I_Contig241	>gi|115597383|gb|EG029731.1|EG029731 AH2104 Shanyou 523 Peanut Cotyledon cDNA Library Arachis hypogaea cDNA 5, mRNA	34	0.76	100	UG-I_Contig241	>gi|71823987|gb|DT001379.1|DT001379 Mdrta1012M11.g1 Apple_EST_Mdrta Malus x domestica cDNA similar to ref|NP_197936.1|	88	1e-15	UG-I_Contig241	>gi|29616237|gb|CB621249.1|CB621249 OSIIEa06P22.r OSIIEa Oryza sativa Indica Group cDNA clone OSIIEa06P22 3, mRNA	40	0.32	UG-I_Contig241	>gi|52393110|gb|CV234992.1|CV234992 WS01217.B21_D22 PT-GT-FL-A-3 Populus trichocarpa cDNA clone WS01217_D22 3, mRNA	68	5e-10
242	UG-I_Contig242	UG-I_Contig242	>Q9SB81|PER42_ARATH Peroxidase 42 precursor - Arabidopsis thaliana (Mouse-ear cress)	330	542	1e-153	82	1	448	1362	26	330	UG-I_Contig242	>gb|FE671143.1|FE671143 mh1_0002_E02 Drought-stressed chickpea leave library Cicer arietinum cDNA clone mh1_0002_E02 5, mRNA sequence	0	99	UG-I_Contig242	>gb|CB892907.1|CB892907 EST645699 HOGA Medicago truncatula cDNA clone HOGA-26K3, mRNA sequence	0	91	UG-I_Contig242	>gb|FE675006.1|FE675006 Pv007B_M13F_G02.ab1 Phaseolus vulgaris cv Early gallatin Phaseolus vulgaris cDNA, mRNA sequence	0	86	UG-I_Contig242	>gb|FE675006.1|FE675006 Pv007B_M13F_G02.ab1 Phaseolus vulgaris cv Early gallatin Phaseolus vulgaris cDNA, mRNA sequence	0	86	UG-I_Contig242	>gnl|lis|1812658 TA147_34305 Cationic peroxidase 2 [Glycine max (Soybean)]	0	85	UG-I_Contig242	>gi|30420560|gb|CD038722.1|CD038722 UTPPI011_C09 USDA-Tifton Peanut Immature Pod cDNA Library (UTPP) Arachis hypogaea cDNA	478	1e-134	83	UG-I_Contig242	>gi|40958667|gb|CK574999.1|CK574999 SF601 Tomato leaf of CBF1-6 transgenic plant subtractive library Solanum lycopersicum	192	8e-47	UG-I_Contig242	>gi|86508330|gb|CI150963.1|CI150963 CI150963 Oryza sativa (japonica cultivar-group) Panicles mixture of one, two, three	56	1e-05	UG-I_Contig242	>gi|38594543|gb|CK110218.1|CK110218 N054C12 Populus bark cDNA library Populus tremula x Populus tremuloides cDNA clone N054C12	466	1e-129
243	UG-I_Contig243	UG-I_Contig243	>Q8TA86|RP9_HUMAN Retinitis pigmentosa 9 protein - Homo sapiens (Human)	221	44	0.001	76	3	426	503	186	211	UG-I_Contig243	>gb|AJ006044.1|AJ006044 AJ006044 chickpea mRNA CAN-5 Cicer arietinum cDNA clone CanB19, mRNA sequence	4e-14	90	UG-I_Contig243	>gb|AJ848128.1|AJ848128 AJ848128 MtSN4 Medicago truncatula cDNA clone MtN403K10N1, mRNA sequence	2e-24	90	UG-I_Contig243	>gb|CK605706.1|CK605706 gmrhRww6-03_B06_T7 Soybean root hair subtracted cDNA library gmrhRww6 Glycine max cDNA, mRNA sequence	1e-27	92	UG-I_Contig243	>gb|CK605706.1|CK605706 gmrhRww6-03_B06_T7 Soybean root hair subtracted cDNA library gmrhRww6 Glycine max cDNA, mRNA sequence	1e-27	92	UG-I_Contig243	>gnl|lis|1811808 TA11719_34305 CPRD49 protein [Vigna unguiculata (Cowpea)]	8e-13	88	UG-I_Contig243	>gi|107954530|gb|EC268409.1|EC268409 AhDS10 Groundnut drought stressed subtracted cDNA library Arachis hypogaea cDNA	68	6e-11	85	UG-I_Contig243	>gi|33821733|gb|CF336681.1|CF336681 JMT--06-N07.b1 AtJMT-overexpressing transgenic rice plasmid cDNA	92	9e-17	UG-I_Contig243	>gi|33806637|gb|CF329201.1|CF329201 NACL--04-H02.b1 Rice callus plasmid cDNA library (NACL) Oryza sativa Japonica Group	96	7e-18	UG-I_Contig243	>gi|50072569|gb|AJ780894.1|AJ780894 AJ780894 Populus euphratica leaf 3-6 months Populus euphratica cDNA clone	113	1e-23
244	UG-I_Contig244	UG-I_Contig244	>P49199|RS8_ORYSJ 40S ribosomal protein S8 - Oryza sativa subsp. japonica (Rice)	220	125	2e-28	83	1	1	216	148	219	UG-I_Contig244	>gb|FE669427.1|FE669427 mh2_0016_D12 Chickpea leave library Cicer arietinum cDNA clone mh2_0016_D12 5, mRNA sequence	1e-149	97	UG-I_Contig244	>gb|AW256900.1|AW256900 EST305037 KV2 Medicago truncatula cDNA clone KV2-6O13, mRNA sequence	2e-67	89	UG-I_Contig244	>gb|CV997245.1|CV997245 EST00033 Soybean Disease-resistance Subtracted Library Glycine max cDNA clone CY107 5, mRNA sequence	3e-55	88	UG-I_Contig244	>gb|CV997245.1|CV997245 EST00033 Soybean Disease-resistance Subtracted Library Glycine max cDNA clone CY107 5, mRNA sequence	3e-55	88	UG-I_Contig244	>gnl|lis|1805146 TA3024_34305 OSJNBa0038P21.4 protein [Oryza sativa (Rice)]	3e-52	90	UG-I_Contig244	>gi|149218135|gb|ES707584.1|ES707584 C20R7_4_H11_E002.g1 USDA-Tifton Peanut Library C20R7 Arachis hypogaea cDNA clone	178	2e-44	85	UG-I_Contig244	>gi|33801218|gb|CF326482.1|CF326482 JMT1--06-D01.g1 AtJMT-overexpressing transgenic rice lambda phage cDNA	107	1e-21	UG-I_Contig244	>gi|15727414|gb|BI740279.1|BI740279 Rps8 Shoot apex cDNA library Glycine max cDNA, mRNA sequence	155	7e-36	UG-I_Contig244	>gi|23977174|gb|BU816728.1|BU816728 N070F07 Populus bark cDNA library Populus tremula x Populus tremuloides cDNA 5	109	1e-22
245	UG-I_Contig245	UG-I_Contig245	>Q9VFP2|RDX_DROME Protein roadkill - Drosophila melanogaster (Fruit fly)	829	29	4.6	24	-3	180	7	314	371	UG-I_Contig245	>gb|CK148707.1|CK148707 AGT-47_B04 Suppressive subtractive hybridization library Cicer arietinum cDNA clone AGT-47_B04_PLATE4-A8.M13F 5, mRNA	1.9	100	UG-I_Contig245	>gb|AW559301.1|AW559301 EST306344 DSIR Medicago truncatula cDNA clone pDSIR-25E13, mRNA sequence	1.2	100	UG-I_Contig245	>gb|BU547711.1|BU547711 GM880018B20D03 Gm-r1088 Glycine max cDNA clone Gm-r1088-6702 3, mRNA sequence	0.72	100	UG-I_Contig245	>gb|BU547711.1|BU547711 GM880018B20D03 Gm-r1088 Glycine max cDNA clone Gm-r1088-6702 3, mRNA sequence	0.72	100	UG-I_Contig245	>gnl|lis|1822058 TA14356_34305 Ribitol dehydrogenase isolog [Arabidopsis thaliana (Mouse-ear cress)]	2.9	100	UG-I_Contig245	>gi|110815335|gb|EE126022.1|EE126022 XB50 Peanut (Luhua14) seeds full length cDNA Library Arachis hypogaea cDNA 5, mRNA	32	0.8	100	UG-I_Contig245	>gi|49283999|gb|BP632747.1|BP632747 BP632747 RAFL17 Arabidopsis thaliana cDNA clone RAFL17-28-E19 3, mRNA sequence	38	0.3	UG-I_Contig245	>gi|29625212|gb|CB630223.1|CB630223 OSIIEb07A24.f OSIIEb Oryza sativa Indica Group cDNA clone OSIIEb07A24 5, mRNA	34	5.2	UG-I_Contig245	>gi|38593798|gb|CK109473.1|CK109473 N017B09 Populus bark cDNA library Populus tremula x Populus tremuloides cDNA clone	32	7.8
246	UG-I_Contig246	UG-I_Contig246	>P22954|HSP72_ARATH Heat shock cognate 70 kDa protein 2 - Arabidopsis thaliana (Mouse-ear cress)	653	543	1e-154	90	3	3	902	351	653	UG-I_Contig246	>gb|FE671745.1|FE671745 mh1_0009_E06 Drought-stressed chickpea leave library Cicer arietinum cDNA clone mh1_0009_E06 5, mRNA sequence	9e-53	84	UG-I_Contig246	>gb|DY617535.1|DY617535 AC3641 NOLLY Medicago truncatula cDNA 5, mRNA sequence	0	89	UG-I_Contig246	>gb|EG702291.1|EG702291 GmO3_296 Substract library of ozone treated leaves in Glycine max Glycine max cDNA, mRNA sequence	0	88	UG-I_Contig246	>gb|EG702291.1|EG702291 GmO3_296 Substract library of ozone treated leaves in Glycine max Glycine max cDNA, mRNA sequence	0	88	UG-I_Contig246	>gnl|lis|1811949 TA535_34305 70 kDa heat shock cognate protein 3 [Vigna radiata]	0	88	UG-I_Contig246	>gi|149218755|gb|ES708204.1|ES708204 C20R7_12_H01_E002.g1 USDA-Tifton Peanut Library C20R7 Arachis hypogaea cDNA	765	0	89	UG-I_Contig246	>gi|159614843|gb|EY183920.1|EY183920 CBTI9303.b1_M21.ab1:P Triphysaria pusilla root tip normalized cDNA library	345	6e-93	UG-I_Contig246	>gi|66922335|gb|CX109183.1|CX109183 RECm0518 A normalized whole-life-cycle cDNA library of rice Oryza sativa Indica	394	1e-108	UG-I_Contig246	>gi|56834539|gb|CX187115.1|CX187115 A02_45-22_02.ab1 leaf inoculated with Marssonia pathogen of Populus euramericana Populus	448	1e-124
247	UG-I_Contig247	UG-I_Contig247	>P12839|NFM_RAT Neurofilament medium polypeptide - Rattus norvegicus (Rat)	846	57	1e-07	25	1	40	702	485	691	UG-I_Contig247	>gb|DY475214.1|DY475214 U175 Chickpea (ICC3996) post-inoculation EST library Cicer arietinum cDNA 5 similar to Unclear, mRNA sequence	0.11	100	UG-I_Contig247	>gb|CA921096.1|CA921096 EST638814 MTUS Medicago truncatula cDNA clone MTUS-35H11, mRNA sequence	1e-176	90	UG-I_Contig247	>gb|BM525895.1|BM525895 sak73c05.y1 Gm-c1036 Glycine max cDNA clone SOYBEAN CLONE ID: Gm-c1036-8577 5 similar to TR:Q9ZRE7 Q9ZRE7 ATFP3 ;,	1e-73	83	UG-I_Contig247	>gb|BM525895.1|BM525895 sak73c05.y1 Gm-c1036 Glycine max cDNA clone SOYBEAN CLONE ID: Gm-c1036-8577 5 similar to TR:Q9ZRE7 Q9ZRE7 ATFP3 ;,	1e-73	83	UG-I_Contig247	>gb|AV418862| AV418862	1e-51	86	UG-I_Contig247	>gi|107955047|gb|EC268678.1|EC268678 AhDS281 Groundnut drought stressed subtracted cDNA library Arachis hypogaea cDNA	98	6e-20	88	UG-I_Contig247	>gi|11035724|gb|BF153784.1|BF153784 050D07 Mature tuber lambda ZAP Solanum tuberosum cDNA 5 similar to ATFP3 [Arabidopsis	94	2e-17	UG-I_Contig247	>gi|117217431|gb|CT852066.1|CT852066 CT852066 Oryza sativa (indica cultivar-group) cv. Guang Lu Ai 4 Oryza sativa Indica	44	0.021	UG-I_Contig247	>gi|52511925|gb|CV258950.1|CV258950 WS0201.B21_P06 PTxN-IB-N-A-11 Populus trichocarpa x Populus nigra cDNA clone	125	3e-27
248	UG-I_Contig248	UG-I_Contig248	>P15584|NU5M_PARTE NADH-ubiquinone oxidoreductase chain 5 - Paramecium tetraurelia	570	28	6.3	29	3	39	161	462	502	UG-I_Contig248	>gb|FE671118.1|FE671118 mh1_0002_B12 Drought-stressed chickpea leave library Cicer arietinum cDNA clone mh1_0002_B12 5, mRNA sequence	7e-85	95	UG-I_Contig248	>gb|AL388419.1|AL388419 MtBC48D10F1 MtBC Medicago truncatula cDNA clone MtBC48D10 T3, mRNA sequence	1e-14	84	UG-I_Contig248	>gb|CD406204.1|CD406204 Gm_ck30454 Soybean induced by Salicylic Acid Glycine max cDNA 3, mRNA sequence	0.0004	100	UG-I_Contig248	>gb|CD406204.1|CD406204 Gm_ck30454 Soybean induced by Salicylic Acid Glycine max cDNA 3, mRNA sequence	0.0004	100	UG-I_Contig248	>gb|BW594796| BW594796	0.094	84	UG-I_Contig248	>gi|115596868|gb|EG029216.1|EG029216 AH1635 Shanyou 523 Peanut Cotyledon cDNA Library Arachis hypogaea cDNA 5, mRNA	34	0.41	100	UG-I_Contig248	>gi|1216946|gb|N65320.1|N65320 20360 Lambda-PRL2 Arabidopsis thaliana cDNA clone 226F11T7, mRNA sequence	36	2.4	UG-I_Contig248	>gi|117237959|gb|CT861995.1|CT861995 CT861995 Oryza sativa (indica cultivar-group) cv. Guang Lu Ai 4 Oryza sativa Indica	38	0.68	UG-I_Contig248	>gi|33183616|gb|CF119057.1|CF119057 MTU10CS.P12.H07 Aspen stem cDNA Library Populus tremuloides cDNA, mRNA sequence	34	4.1
249	UG-I_Contig249	UG-I_Contig249	>Q6PB66|LPPRC_MOUSE Leucine-rich PPR motif-containing protein, mitochondrial precursor - Mus musculus (Mouse)	1392	33	0.8	34	2	23	151	234	276	UG-I_Contig249	>gb|DY475216.1|DY475216 U177 Chickpea (ICC3996) post-inoculation EST library Cicer arietinum cDNA 5 similar to Unknown, mRNA sequence	1.4	100	UG-I_Contig249	>gb|AW683994.2|AW683994 NF011A01NR1F1000 Nodulated root Medicago truncatula cDNA clone NF011A01NR 5, mRNA sequence	1e-115	88	UG-I_Contig249	>gb|FG995162.1|FG995162 GLLEI14TR JCVI-SOY1 Glycine max cDNA 5, mRNA sequence	6e-41	82	UG-I_Contig249	>gb|FG995162.1|FG995162 GLLEI14TR JCVI-SOY1 Glycine max cDNA 5, mRNA sequence	6e-41	82	UG-I_Contig249	>gnl|lis|1815637 TA13648_34305 Pentatricopeptide repeat [Medicago truncatula (Barrel medic)]	1e-51	85	UG-I_Contig249	>gi|149222562|gb|ES712009.1|ES712009 TFR5_69_D08_E001.g1 USDA-Tifton Peanut Library TFR5 Arachis hypogaea cDNA clone	90	1e-17	92	UG-I_Contig249	>gi|13069872|gb|BG275996.1|BG275996 NXSI_147_E10_F NXSI (Nsf Xylem Side wood Inclined) Pinus taeda cDNA clone NXSI_147_E10	36	3.6	UG-I_Contig249	>gi|22307811|gb|BQ909033.1|BQ909033 T020C02 Oryza sativa mature leaf library induced by M.grisea Oryza sativa cDNA clone	38	1	UG-I_Contig249	>gi|57890636|gb|CX655807.1|CX655807 PO02040C12 Poplar SC cDNA library Populus alba x Populus tremula var. glandulosa	42	0.024
250	UG-I_Contig250	UG-I_Contig250	>Q960A0|YS9A_CAEEL Putative G-protein coupled receptor B0244.10 - Caenorhabditis elegans	628	35	0.18	25	-2	583	224	44	145	UG-I_Contig250	>gb|FE670729.1|FE670729 mh2_0031_F03 Chickpea leave library Cicer arietinum cDNA clone mh2_0031_F03 5, mRNA sequence	0.024	100	UG-I_Contig250	>gb|AW574245.1|AW574245 EST316836 GVN Medicago truncatula cDNA clone pGVN-52H2, mRNA sequence	0.25	100	UG-I_Contig250	>gb|CO036601.1|CO036601 T05A10 H. glycines mixed library Glycine max, late library Heterodera glycines cDNA, mRNA sequence	0.037	100	UG-I_Contig250	>gb|CO036601.1|CO036601 T05A10 H. glycines mixed library Glycine max, late library Heterodera glycines cDNA, mRNA sequence	0.037	100	UG-I_Contig250	>gnl|lis|1819320 TA5111_34305 Delta-8-sphingolipid desaturase [Anemone leveillei]	0.58	100	UG-I_Contig250	>gi|115597369|gb|EG029717.1|EG029717 AH2091 Shanyou 523 Peanut Cotyledon cDNA Library Arachis hypogaea cDNA 5, mRNA	36	0.16	100	UG-I_Contig250	>gi|19857318|gb|AV815487.1|AV815487 AV815487 RAFL9 Arabidopsis thaliana cDNA clone RAFL09-86-O06 3, mRNA sequence	40	0.24	UG-I_Contig250	>gi|117212801|gb|CT855533.1|CT855533 CT855533 Oryza sativa (indica cultivar-group) cv. Guang Lu Ai 4 Oryza sativa Indica	40	0.27	UG-I_Contig250	>gi|28609419|gb|CA825870.1|CA825870 R68H05 two-month-old roots from clone Beaupre Populus trichocarpa x Populus deltoides	40	0.1
251	UG-I_Contig251	UG-I_Contig251	>Q9SYA6|RPAB5_ARATH DNA-directed RNA polymerases I, II, and III subunit RPABC5 - Arabidopsis thaliana (Mouse-ear cress)	71	50	1e-07	64	2	308	409	36	69	UG-I_Contig251	>gb|FE669520.1|FE669520 mh2_0017_E02 Chickpea leave library Cicer arietinum cDNA clone mh2_0017_E02 5, mRNA sequence	0.46	95	UG-I_Contig251	>gb|AL378329.1|AL378329 MtBB37E05F1 MtBB Medicago truncatula cDNA clone MtBB37E05 T3, mRNA sequence	6e-18	85	UG-I_Contig251	>gb|BM308672.1|BM308672 sak49a09.y1 Gm-c1036 Glycine max cDNA clone SOYBEAN CLONE ID: Gm-c1036-6185 5 similar to TR:Q9SYA6 Q9SYA6 PUTATIVE	8e-07	85	UG-I_Contig251	>gb|BM308672.1|BM308672 sak49a09.y1 Gm-c1036 Glycine max cDNA clone SOYBEAN CLONE ID: Gm-c1036-6185 5 similar to TR:Q9SYA6 Q9SYA6 PUTATIVE	8e-07	85	UG-I_Contig251	>gb|BW595213| BW595213	2e-07	85	UG-I_Contig251	>gi|30420457|gb|CD038619.1|CD038619 UTPPI009_H04 USDA-Tifton Peanut Immature Pod cDNA Library (UTPP) Arachis hypogaea cDNA	48	5e-05	90	UG-I_Contig251	>gi|19832496|gb|AV798513.1|AV798513 AV798513 RAFL9 Arabidopsis thaliana cDNA clone RAFL09-16-I09 3, mRNA sequence	42	0.074	UG-I_Contig251	>gi|89166319|gb|CI103409.1|CI103409 CI103409 Oryza sativa (japonica cultivar-group) Panicles one day after flowering Oryza	42	0.083	UG-I_Contig251	>gi|23989880|gb|BU822258.1|BU822258 UB34DPE10 Populus tremula cambium cDNA library Populus tremula cDNA 5 prime, mRNA	60	1e-07
252	UG-I_Contig252	UG-I_Contig252	>Q9EPQ2|RPGR1_MOUSE X-linked retinitis pigmentosa GTPase regulator-interacting protein 1 - Mus musculus (Mouse)	1331	48	4e-05	48	1	40	186	936	984	UG-I_Contig252	>gb|FE671901.1|FE671901 mh1_0011_D11 Drought-stressed chickpea leave library Cicer arietinum cDNA clone mh1_0011_D11 5, mRNA sequence	0.12	100	UG-I_Contig252	>gb|AW683379.1|AW683379 NF011D09LF1F1077 Developing leaf Medicago truncatula cDNA clone NF011D09LF 5, mRNA sequence	6e-89	93	UG-I_Contig252	>gb|BU965465.1|BU965465 sat10e07.y1 Gm-c1036 Glycine max cDNA clone SOYBEAN CLONE ID: Gm-c1036-13285 5 similar to TR:Q9ZRE7 Q9ZRE7 ATFP3 ;,	2e-56	87	UG-I_Contig252	>gb|BU965465.1|BU965465 sat10e07.y1 Gm-c1036 Glycine max cDNA clone SOYBEAN CLONE ID: Gm-c1036-13285 5 similar to TR:Q9ZRE7 Q9ZRE7 ATFP3 ;,	2e-56	87	UG-I_Contig252	>gnl|lis|1827002 TA8453_34305 ATFP3 [Arabidopsis thaliana (Mouse-ear cress)]	9e-50	85	UG-I_Contig252	>gi|56690032|gb|CX127935.1|CX127935 AH0038 Peanut Lambda Express library Arachis hypogaea cDNA 5, mRNA sequence	72	4e-12	89	UG-I_Contig252	>gi|11035724|gb|BF153784.1|BF153784 050D07 Mature tuber lambda ZAP Solanum tuberosum cDNA 5 similar to ATFP3 [Arabidopsis	94	2e-17	UG-I_Contig252	>gi|2798312|gb|AA751606.1|AA751606 96AS0342 Rice Immature Seed Lambda ZAPII cDNA Library Oryza sativa Indica Group cDNA	38	1.4	UG-I_Contig252	>gi|50070081|gb|AJ778406.1|AJ778406 AJ778406 Populus euphratica cambium 3-6 months Populus euphratica cDNA clone	72	4e-11
253	UG-I_Contig253	UG-I_Contig253	>P14548|CYB_LEITA Cytochrome b - Leishmania tarentolae (Sauroleishmania tarentolae)	371	32	3.6	24	2	17	409	160	281	UG-I_Contig253	>gb|DY475482.1|DY475482 U465 Chickpea (ICC3996) post-inoculation EST library Cicer arietinum cDNA 5 similar to Unknown, mRNA sequence	0.45	95	UG-I_Contig253	>gb|AL365863.1|AL365863 MtBA02G12R1 MtBA Medicago truncatula cDNA clone MtBA02G12 T7, mRNA sequence	2e-11	86	UG-I_Contig253	>gb|CF922692.1|CF922692 gmrhRww24-14-T7_B06_1_046 Soybean root hair subtracted cDNA library gmrhRww24 Glycine max cDNA, mRNA sequence	0.003	93	UG-I_Contig253	>gb|CF922692.1|CF922692 gmrhRww24-14-T7_B06_1_046 Soybean root hair subtracted cDNA library gmrhRww24 Glycine max cDNA, mRNA sequence	0.003	93	UG-I_Contig253	>gnl|lis|1827389 TA8165_34305 60S ribosomal protein L30 [Lupinus luteus (European yellow lupin)]	0.18	100	UG-I_Contig253	>gi|149646773|gb|ES755168.1|ES755168 C20L_56_E05_E002.g1 USDA-Tifton Peanut Library C20L Arachis hypogaea cDNA clone	34	0.76	100	UG-I_Contig253	>gi|164142813|gb|ES036867.1|ES036867 070652_0749_1444 Arabidopsis ovule high throughput cDNA library Arabidopsis thaliana	44	0.019	UG-I_Contig253	>gi|33673834|gb|CF302073.1|CF302073 7LEAF--07-E10.b1 Rice leaf plasmid cDNA library II (7LEAF) Oryza sativa Japonica	40	0.32	UG-I_Contig253	>gi|50240228|gb|AJ770244.1|AJ770244 AJ770244 Populus euphratica leaf 3-6 months, adult Populus euphratica cDNA clone	38	0.48
254	UG-I_Contig254	UG-I_Contig254	>P34896|GLYC_HUMAN Serine hydroxymethyltransferase, cytosolic - Homo sapiens (Human)	483	39	0.019	38	1	1	150	425	479	UG-I_Contig254	>gb|FE672571.1|FE672571 mh1_0019_D09 Drought-stressed chickpea leave library Cicer arietinum cDNA clone mh1_0019_D09 5, mRNA sequence	0	99	UG-I_Contig254	>gb|AW980652.1|AW980652 EST391805 GVN Medicago truncatula cDNA clone pGVN-55D3, mRNA sequence	3e-66	90	UG-I_Contig254	>gb|FE699277.1|FE699277 Pv043C_M13R_G11.ab1 Phaseolus vulgaris cv Early gallatin Phaseolus vulgaris cDNA, mRNA sequence	4e-33	86	UG-I_Contig254	>gb|FE699277.1|FE699277 Pv043C_M13R_G11.ab1 Phaseolus vulgaris cv Early gallatin Phaseolus vulgaris cDNA, mRNA sequence	4e-33	86	UG-I_Contig254	>gnl|lis|1802374 TA1956_34305 Hypothetical protein 6F11 [Cucumis melo (Muskmelon)]	1e-51	93	UG-I_Contig254	>gi|149651675|gb|ES762684.1|ES762684 TFL_11_A12_E001.g1 USDA-Tifton Peanut Library TFL Arachis hypogaea cDNA clone	131	5e-30	85	UG-I_Contig254	>gi|58842062|gb|BP782883.1|BP782883 BP782883 RAFL7 Arabidopsis thaliana cDNA clone RAFL07-83-O17 3, mRNA sequence	105	6e-21	UG-I_Contig254	>gi|66931529|gb|CX118377.1|CX118377 EI114K17 A normalized whole-life-cycle cDNA library of rice Oryza sativa	42	0.087	UG-I_Contig254	>gi|24057223|gb|BU866569.1|BU866569 S068C07 Populus imbibed seed cDNA library Populus tremula cDNA 5 prime, mRNA sequence	117	7e-25
255	UG-I_Contig255	UG-I_Contig255	>P42339|PI3K_ARATH Phosphatidylinositol 3-kinase VPS34 - Arabidopsis thaliana (Mouse-ear cress)	814	47	6e-05	100	2	2	58	796	814	UG-I_Contig255	>gb|EH059200.1|EH059200 CPB04a05.y.esd subtracted cDNA library of drought stressed chickpea Cicer arietinum cDNA, mRNA sequence	0.33	100	UG-I_Contig255	>gb|CA989956.1|CA989956 EST643464 GESD Medicago truncatula cDNA clone GESD-21H20, mRNA sequence	1e-39	86	UG-I_Contig255	>gb|CD410341.1|CD410341 Gm_ck37962 Soybean induced by Salicylic Acid Glycine max cDNA 3, mRNA sequence	7e-22	94	UG-I_Contig255	>gb|CD410341.1|CD410341 Gm_ck37962 Soybean induced by Salicylic Acid Glycine max cDNA 3, mRNA sequence	7e-22	94	UG-I_Contig255	>gnl|lis|23824 TC15825 homologue to UP|P3K1_SOYBN (P42347) Phosphatidylinositol 3-kinase, root isoform (PI3-kinase) (PtdIns-3-kinase)	5e-29	96	UG-I_Contig255	>gi|30420659|gb|CD038821.1|CD038821 UTPPI012_F10 USDA-Tifton Peanut Immature Pod cDNA Library (UTPP) Arachis hypogaea cDNA	32	2.2	100	UG-I_Contig255	>gi|8716937|gb|AV545523.1|AV545523 AV545523 Arabidopsis thaliana roots Columbia Arabidopsis thaliana cDNA clone RZ86b01F	38	0.84	UG-I_Contig255	>gi|88280386|gb|CI401584.1|CI401584 CI401584 Oryza sativa (japonica cultivar-group) callus 2ppm ABA(abcisic acid)	68	1e-09	UG-I_Contig255	>gi|23997858|gb|BU825875.1|BU825875 UK114TB03 Populus apical shoot cDNA library Populus tremula x Populus tremuloides cDNA	80	1e-13
256	UG-I_Contig256	UG-I_Contig256	>Q39222|RB11B_ARATH Ras-related protein Rab11 - Arabidopsis thaliana (Mouse-ear cress)	216	380	1e-105	88	-3	937	287	1	216	UG-I_Contig256	>gb|FE671308.1|FE671308 mh1_0004_C02 Drought-stressed chickpea leave library Cicer arietinum cDNA clone mh1_0004_C02 5, mRNA sequence	0	99	UG-I_Contig256	>gb|EV261416.1|EV261416 MTYEJ29TF JCVI-MT1 Medicago truncatula cDNA 5, mRNA sequence	0	92	UG-I_Contig256	>gb|CX701385.1|CX701385 gmrtDrNS01_37-A_M13R_G03_019.s4 Water stressed 48h segment 2 gmrtDrNS01 Glycine max cDNA 3, mRNA sequence	0	86	UG-I_Contig256	>gb|CX701385.1|CX701385 gmrtDrNS01_37-A_M13R_G03_019.s4 Water stressed 48h segment 2 gmrtDrNS01 Glycine max cDNA 3, mRNA sequence	0	86	UG-I_Contig256	>gnl|lis|1811690 TA11929_34305 GTP-binding protein [Pisum sativum (Garden pea)]	1e-114	86	UG-I_Contig256	>gi|110810476|gb|EE123349.1|EE123349 X88 Peanut (Luhua14) seeds full length cDNA Library Arachis hypogaea cDNA 5 similar to	145	4e-34	81	UG-I_Contig256	>gi|85992393|gb|DR288132.1|DR288132 11073938 CERES-AN65 Arabidopsis thaliana cDNA clone 1353523 5, mRNA sequence	252	6e-65	UG-I_Contig256	>gi|33682980|gb|CF311219.1|CF311219 ABF--06-F18.g1 ABF3-overexpressing transgenic rice plasmid cDNA library	103	4e-20	UG-I_Contig256	>gi|50071660|gb|AJ779985.1|AJ779985 AJ779985 Populus euphratica root 3-6 months Populus euphratica cDNA clone	180	7e-44
257	UG-I_Contig257	UG-I_Contig257	>Q5UQZ7|YR901_MIMIV Putative ankyrin repeat protein R901 - Acanthamoeba polyphaga mimivirus (APMV)	361	33	1.7	28	-1	613	371	17	90	UG-I_Contig257	>gb|EH058998.1|EH058998 CPBg06.z.esd subtracted cDNA library of drought stressed chickpea Cicer arietinum cDNA, mRNA sequence	1.8	100	UG-I_Contig257	>gb|AL375228.1|AL375228 MtBB12C02F2 MtBB Medicago truncatula cDNA clone MtBB12C02 T3, mRNA sequence	1e-15	88	UG-I_Contig257	>gb|AW350667.1|AW350667 GM210009B10B11 Gm-r1021 Glycine max cDNA clone Gm-r1021-3165 3, mRNA sequence	8e-07	92	UG-I_Contig257	>gb|AW350667.1|AW350667 GM210009B10B11 Gm-r1021 Glycine max cDNA clone Gm-r1021-3165 3, mRNA sequence	8e-07	92	UG-I_Contig257	>gnl|lis|1824947 TA7108_34305	8e-07	92	UG-I_Contig257	>gi|109277566|gb|EC391305.1|EC391305 GDI_E_45 Groundnut (K-134) drought stressed subtracted cDNA library Arachis	32	3.1	100	UG-I_Contig257	>gi|159780277|gb|EY144297.1|EY144297 CBTH9023.b1_N23.ab1:P Triphysaria pusilla root tip normalized cDNA library	40	0.3	UG-I_Contig257	>gi|117223556|gb|CT847171.1|CT847171 CT847171 Oryza sativa (indica cultivar-group) cv. Guang Lu Ai 4 Oryza sativa Indica	38	1.3	UG-I_Contig257	>gi|52523794|gb|CV270819.1|CV270819 WS0153.B21_A09 PTxN-IB-A-6 Populus trichocarpa x Populus nigra cDNA clone	38	0.5
258	UG-I_Contig258	UG-I_Contig258	>Q03682|BIP2_TOBAC Luminal-binding protein 2 - Nicotiana tabacum (Common tobacco)	292	89	2e-17	87	2	2	145	245	292	UG-I_Contig258	>gb|EH059070.1|EH059070 CPB02e06.y.esd subtracted cDNA library of drought stressed chickpea Cicer arietinum cDNA, mRNA sequence	1e-161	98	UG-I_Contig258	>gb|AL373507.1|AL373507 MtBB01B12R2 MtBB Medicago truncatula cDNA clone MtBB01B12 T7, mRNA sequence	1e-47	91	UG-I_Contig258	>gb|BM177529.1|BM177529 saj62d12.y1 Gm-c1072 Glycine max cDNA clone SOYBEAN CLONE ID: Gm-c1072-4391 5 similar to TR:O22639 O22639 ENDOPLASMIC	5e-36	87	UG-I_Contig258	>gb|BM177529.1|BM177529 saj62d12.y1 Gm-c1072 Glycine max cDNA clone SOYBEAN CLONE ID: Gm-c1072-4391 5 similar to TR:O22639 O22639 ENDOPLASMIC	5e-36	87	UG-I_Contig258	>gnl|lis|1818155 TA5098_34305 Heat shock protein 70 [Cucumis sativus (Cucumber)]	3e-28	91	UG-I_Contig258	>gi|116489355|gb|EG530319.1|EG530319 L42T7 Peanut (Luhua14) seeds full length cDNA Library Arachis hypogaea cDNA 3, mRNA	139	2e-32	86	UG-I_Contig258	>gi|49280252|gb|BP629000.1|BP629000 BP629000 RAFL17 Arabidopsis thaliana cDNA clone RAFL17-14-K13 3, mRNA sequence	58	1e-06	UG-I_Contig258	>gi|86500184|gb|CI142817.1|CI142817 CI142817 Oryza sativa (japonica cultivar-group) mixed shoot (Normalized Library) Oryza	46	0.006	UG-I_Contig258	>gi|47106974|gb|CK318551.1|CK318551 B9P10e03 Populus stem seasonal library Populus deltoides cDNA, mRNA sequence	111	5e-23
259	UG-I_Contig259	UG-I_Contig259	>Q93VI8|TLP7_ARATH Tubby-like F-box protein 7 - Arabidopsis thaliana (Mouse-ear cress)	379	206	1e-52	60	2	17	562	191	379	UG-I_Contig259	>gb|FE668664.1|FE668664 mh2_0003_D10 Chickpea leave library Cicer arietinum cDNA clone mh2_0003_D10 5, mRNA sequence	0	95	UG-I_Contig259	>gb|BG583821.1|BG583821 EST485578 GVN Medicago truncatula cDNA clone pGVN-74J13 5 end, mRNA sequence	6e-95	90	UG-I_Contig259	>gb|CA937012.1|CA937012 sav27h06.y1 Gm-c1048 Glycine max cDNA clone SOYBEAN CLONE ID: Gm-c1048-6876 5 similar to TR:O82257 O82257 TUBBY-LIKE	9e-93	89	UG-I_Contig259	>gb|CA937012.1|CA937012 sav27h06.y1 Gm-c1048 Glycine max cDNA clone SOYBEAN CLONE ID: Gm-c1048-6876 5 similar to TR:O82257 O82257 TUBBY-LIKE	9e-93	89	UG-I_Contig259	>gnl|lis|1449873 BP052882	1e-106	90	UG-I_Contig259	>gi|116489537|gb|EG530501.1|EG530501 2J14T7 Peanut (Luhua14) seeds full length cDNA Library Arachis hypogaea cDNA 3, mRNA	44	0.0008	81	UG-I_Contig259	>gi|89494620|gb|DY650414.1|DY650414 PU4_plate27_D16 PU4 Prunus persica cDNA similar to similar to F-box containing	198	5e-49	UG-I_Contig259	>gi|84117021|gb|CD150788.1|CD150788 C31 Rice pathogen-induced subtraction cDNA library Oryza sativa Indica Group cDNA	60	4e-07	UG-I_Contig259	>gi|52508245|gb|CV255270.1|CV255270 WS02412.B21_I19 PTxD-ICC-N-A-14 Populus trichocarpa x Populus deltoides cDNA clone	206	9e-52
260	UG-I_Contig260	UG-I_Contig260	>P51819|HSP83_IPONI Heat shock protein 83 - Ipomoea nil (Japanese morning glory) (Pharbitis nil)	703	114	3e-25	88	-2	182	3	197	256	UG-I_Contig260	>gb|CD051336.1|CD051336 EST0881 subtracted cDNA library of drought-stressed chickpea Cicer arietinum cDNA, mRNA sequence	1e-133	100	UG-I_Contig260	>gb|AW689682.1|AW689682 NF023B09ST1F1000 Developing stem Medicago truncatula cDNA clone NF023B09ST 5, mRNA sequence	6e-61	87	UG-I_Contig260	>gb|FK330647.1|FK330647 454GmaGlobSeed65279 Soybean Seeds Containing Globular-Stage Embryos Glycine max cDNA, mRNA sequence	2e-35	92	UG-I_Contig260	>gb|FK330647.1|FK330647 454GmaGlobSeed65279 Soybean Seeds Containing Globular-Stage Embryos Glycine max cDNA, mRNA sequence	2e-35	92	UG-I_Contig260	>gnl|lis|1545025 BP050290	5e-17	80	UG-I_Contig260	>gi|149643576|gb|ES751971.1|ES751971 C20L_4_C09_E002.g1 USDA-Tifton Peanut Library C20L Arachis hypogaea cDNA clone	70	1e-11	81	UG-I_Contig260	>gi|89484387|gb|DY640181.1|DY640181 PU2_plate19_E12 PU2 Prunus persica cDNA similar to heat shock protein 81-1	137	2e-30	UG-I_Contig260	>gi|86601330|gb|CI251704.1|CI251704 CI251704 Oryza sativa (japonica cultivar-group) Panicles mixture of one, two, three	68	1e-09	UG-I_Contig260	>gi|27418529|gb|CA930049.1|CA930049 MTU2CA.P6.D08 Aspen apex cDNA Library Populus tremuloides cDNA, mRNA sequence	103	1e-20
261	UG-I_Contig261	UG-I_Contig261	>Q8TFG8|YL62_SCHPO Putative uncharacterized membrane protein PB15E9.02c - Schizosaccharomyces pombe (Fission yeast)	188	34	0.64	40	-3	168	4	78	135	UG-I_Contig261	>gb|FE669484.1|FE669484 mh2_0017_B02 Chickpea leave library Cicer arietinum cDNA clone mh2_0017_B02 5, mRNA sequence	5e-93	92	UG-I_Contig261	>gb|AJ547955.1|AJ547955 AJ547955 MTAPHEU Medicago truncatula cDNA clone mtaehac110005c06, mRNA sequence	0	99	UG-I_Contig261	>gb|BM308273.1|BM308273 sak43h08.y1 Gm-c1036 Glycine max cDNA clone SOYBEAN CLONE ID: Gm-c1036-6111 5 similar to TR:O04892 O04892 CYTOCHROME	1e-101	89	UG-I_Contig261	>gb|BM308273.1|BM308273 sak43h08.y1 Gm-c1036 Glycine max cDNA clone SOYBEAN CLONE ID: Gm-c1036-6111 5 similar to TR:O04892 O04892 CYTOCHROME	1e-101	89	UG-I_Contig261	>gnl|lis|1813216 TA51_34305	1e-91	92	UG-I_Contig261	>gi|149219794|gb|ES709243.1|ES709243 TFR5_9_E09_E001.g1 USDA-Tifton Peanut Library TFR5 Arachis hypogaea cDNA clone	70	1e-11	85	UG-I_Contig261	>gi|116375760|gb|EG418352.1|EG418352 AYAKP32TR pooled cDNA populations Arabidopsis thaliana cDNA, mRNA sequence	345	3e-93	UG-I_Contig261	>gi|5002811|gb|AU067920.1|AU067920 AU067920 Rice callus Oryza sativa Japonica Group cDNA clone C10918_3A, mRNA sequence	337	9e-91	UG-I_Contig261	>gi|50070553|gb|AJ778878.1|AJ778878 AJ778878 Populus euphratica cambium 3-6 months Populus euphratica cDNA clone	341	2e-92
262	UG-I_Contig262	UG-I_Contig262	>Q43560|PR1_MEDSA Class-10 pathogenesis-related protein 1 - Medicago sativa (Alfalfa)	157	102	1e-21	54	3	6	257	74	157	UG-I_Contig262	>gb|DY475531.1|DY475531 CA0043 Chickpea (ICC3996) post-inoculation EST library Cicer arietinum cDNA 5 similar to Unclear, mRNA sequence	0.3	100	UG-I_Contig262	>gb|AL383212.1|AL383212 MtBC12F07R1 MtBC Medicago truncatula cDNA clone MtBC12F07 T7, mRNA sequence	7e-60	83	UG-I_Contig262	>gb|BQ454125.1|BQ454125 sao76d05.y1 Gm-c1073 Glycine max cDNA clone SOYBEAN CLONE ID: Gm-c1073-5146 5 similar to SW:PR1_MEDSA Q43560 CLASS-10	1e-07	86	UG-I_Contig262	>gb|BQ454125.1|BQ454125 sao76d05.y1 Gm-c1073 Glycine max cDNA clone SOYBEAN CLONE ID: Gm-c1073-5146 5 similar to SW:PR1_MEDSA Q43560 CLASS-10	1e-07	86	UG-I_Contig262	>gnl|lis|1816562 TA2875_34305 PR10-1 protein [Medicago truncatula (Barrel medic)]	2e-06	89	UG-I_Contig262	>gi|30420295|gb|CD038457.1|CD038457 UTPPI007_F07 USDA-Tifton Peanut Immature Pod cDNA Library (UTPP) Arachis hypogaea cDNA	46	0.0001	100	UG-I_Contig262	>gi|159661530|gb|EY147443.1|EY147443 CBTN10805.b1_I13.ab1:P Triphysaria pusilla root tip normalized cDNA library	44	0.012	UG-I_Contig262	>gi|29655608|gb|CB651883.1|CB651883 OSJNEc01A21.r OSJNEc Oryza sativa Japonica Group cDNA clone OSJNEc01A21 3, mRNA	40	0.22	UG-I_Contig262	>gi|52519811|gb|CV266836.1|CV266836 WS02030.B21_B19 PTxN-IB-N-A-11 Populus trichocarpa x Populus nigra cDNA clone	38	0.32
263	UG-I_Contig263	UG-I_Contig263	>Q84MS3|HAK16_ORYSJ Probable potassium transporter 16 - Oryza sativa subsp. japonica (Rice)	811	91	5e-18	54	-3	474	259	740	811	UG-I_Contig263	>gb|FE671837.1|FE671837 mh1_0010_F08 Drought-stressed chickpea leave library Cicer arietinum cDNA clone mh1_0010_F08 5, mRNA sequence	0.12	95	UG-I_Contig263	>gb|AW299051.1|AW299051 EST305725 KV2 Medicago truncatula cDNA clone KV2-11K14, mRNA sequence	1e-68	89	UG-I_Contig263	>gb|BI968709.1|BI968709 GM830006A12F10 Gm-r1083 Glycine max cDNA clone Gm-r1083-2179 3, mRNA sequence	1e-20	80	UG-I_Contig263	>gb|BI968709.1|BI968709 GM830006A12F10 Gm-r1083 Glycine max cDNA clone Gm-r1083-2179 3, mRNA sequence	1e-20	80	UG-I_Contig263	>gnl|lis|1811271 TA11732_34305 K+ potassium transporter [Medicago truncatula (Barrel medic)]	6e-26	87	UG-I_Contig263	>gi|115597969|gb|EG030317.1|EG030317 AH0713 Shanyou 523 Peanut Cotyledon cDNA Library Arachis hypogaea cDNA 5, mRNA	32	3.1	100	UG-I_Contig263	>gi|49294609|gb|BP643139.1|BP643139 BP643139 RAFL19 Arabidopsis thaliana cDNA clone RAFL19-60-P08 3, mRNA sequence	38	1.2	UG-I_Contig263	>gi|88258384|gb|CI360970.1|CI360970 CI360970 Oryza sativa (japonica cultivar-group) flower Oryza sativa Japonica Group cDNA	44	0.022	UG-I_Contig263	>gi|27423318|gb|CA934838.1|CA934838 MTU5TS.P24.E07 Aspen stem cDNA Library Populus tremuloides cDNA, mRNA sequence	40	0.13
264	UG-I_Contig264	UG-I_Contig264	>Q94BZ5|HSFA5_ARATH Heat stress transcription factor A-5 - Arabidopsis thaliana (Mouse-ear cress)	466	71	2e-12	66	3	3	158	414	466	UG-I_Contig264	>gb|FE669501.1|FE669501 mh2_0017_C07 Chickpea leave library Cicer arietinum cDNA clone mh2_0017_C07 5, mRNA sequence	0.27	100	UG-I_Contig264	>gb|CA920652.1|CA920652 EST638370 MTUS Medicago truncatula cDNA clone MTUS-30G2, mRNA sequence	8e-50	89	UG-I_Contig264	>gb|BG839482.1|BG839482 Gm01_13b02_F Gm01_AAFC_ECORC_Glycine_max_cold_stressed_leaves Glycine max cDNA clone Gm01_13b02, mRNA sequence	3e-39	87	UG-I_Contig264	>gb|BG839482.1|BG839482 Gm01_13b02_F Gm01_AAFC_ECORC_Glycine_max_cold_stressed_leaves Glycine max cDNA clone Gm01_13b02, mRNA sequence	3e-39	87	UG-I_Contig264	>gnl|lis|1822266 TA14366_34305 HSF/ETS, DNA-binding [Medicago truncatula (Barrel medic)]	3e-42	87	UG-I_Contig264	>gi|146771769|gb|ES490890.1|ES490890 45#3N16 Full length peanut pod cDNA library Arachis hypogaea cDNA clone #3N16 5	34	0.46	100	UG-I_Contig264	>gi|19803540|gb|AV784750.1|AV784750 AV784750 RAFL6 Arabidopsis thaliana cDNA clone RAFL06-07-P04 3, mRNA sequence	46	0.003	UG-I_Contig264	>gi|27548774|gb|CA767534.2|CA767534 AF53-Rpf_12_D16_T7_058.ab1 IRRI Drought Stress Panicle Library Oryza sativa Indica Group	38	0.77	UG-I_Contig264	>gi|161911633|gb|DB909386.1|DB909386 DB909386 full-length enriched poplar cDNA library, mixture of leaf, bud, stem, root	56	1e-06
265	UG-I_Contig265	UG-I_Contig265	>Q6LVA1|RL6_PHOPR 50S ribosomal protein L6 - Photobacterium profundum (Photobacterium sp. (strain SS9))	177	30	8.8	35	-2	719	492	84	162	UG-I_Contig265	>gb|CK148971.1|CK148971 AGT-9-G02 Suppressive subtractive hybridization library Cicer arietinum cDNA clone AGT-9-G02 3 similar to	1.9	100	UG-I_Contig265	>gb|AW256522.1|AW256522 EST304659 KV2 Medicago truncatula cDNA clone KV2-4P14, mRNA sequence	1e-110	87	UG-I_Contig265	>gb|BU763941.1|BU763941 sas50c07.y1 Gm-c1080 Glycine max cDNA clone SOYBEAN CLONE ID: Gm-c1080-7046 5, mRNA sequence	1e-57	82	UG-I_Contig265	>gb|BU763941.1|BU763941 sas50c07.y1 Gm-c1080 Glycine max cDNA clone SOYBEAN CLONE ID: Gm-c1080-7046 5, mRNA sequence	1e-57	82	UG-I_Contig265	>gnl|lis|26059 TC16877 similar to GB|AAO44040.1|28466863|BT004774 At4g31130 {Arabidopsis thaliana;}, partial (84%)	7e-75	86	UG-I_Contig265	>gi|110810684|gb|EE123634.1|EE123634 YY76 Peanut (Luhua14) seeds full length cDNA Library Arachis hypogaea cDNA 5	36	0.2	100	UG-I_Contig265	>emb|CAB79831.1| putative protein [Arabidopsis thaliana] >gb|AAO44040.1| At4g31130 [Arabidopsis thaliana], mRNA	86	6e-15	UG-I_Contig265	>gi|29682585|gb|CB678860.1|CB678860 OSJNEf01J18.r OSJNEf Oryza sativa Japonica Group cDNA clone OSJNEf01J18 3, mRNA	42	0.086	UG-I_Contig265	>gi|24063737|gb|BU872213.1|BU872213 Q040E04 Populus flower cDNA library Populus trichocarpa cDNA 5 prime, mRNA sequence	44	0.008
266	UG-I_Contig266	UG-I_Contig266	>Q9CR50|ZN363_MOUSE RING finger and CHY zinc finger domain-containing protein 1 - Mus musculus (Mouse)	261	182	9e-46	47	2	2	520	84	253	UG-I_Contig266	>gb|EH059143.1|EH059143 CPB03c11.y.esd subtracted cDNA library of drought stressed chickpea Cicer arietinum cDNA, mRNA sequence	3e-08	87	UG-I_Contig266	>gb|BG646762.1|BG646762 EST508381 HOGA Medicago truncatula cDNA clone pHOGA-9B12 5 end, mRNA sequence	8e-14	78	UG-I_Contig266	>gb|EV279789.1|EV279789 GLNAM05TF JCVI-SOY3 Glycine max cDNA 5, mRNA sequence	1e-110	86	UG-I_Contig266	>gb|EV279789.1|EV279789 GLNAM05TF JCVI-SOY3 Glycine max cDNA 5, mRNA sequence	1e-110	86	UG-I_Contig266	>gb|AV419683| AV419683	6e-60	86	UG-I_Contig266	>gi|110811944|gb|EE124561.1|EE124561 DD19 Peanut (Luhua14) seeds full length cDNA Library Arachis hypogaea cDNA 5	283	5e-76	85	UG-I_Contig266	>gi|30388306|gb|CD026916.1|CD026916 NXNV017E04 Nsf Xylem Normal wood Vertical Pinus taeda cDNA clone NXNV017E04 5 similar to	74	2e-11	UG-I_Contig266	>gi|8956087|gb|BE229891.1|BE229891 99AS126 Rice Seedling Lambda ZAPII cDNA Library Oryza sativa Indica Group cDNA clone	68	1e-09	UG-I_Contig266	>gi|52499442|gb|CV246467.1|CV246467 WS01110.B21_J17 PT-P-FL-A-2 Populus trichocarpa cDNA clone WS01110_J17 3, mRNA	202	1e-50
267	UG-I_Contig267	UG-I_Contig267	>Q9XT28|ATOX1_SHEEP Copper transport protein ATOX1 - Ovis aries (Sheep)	68	58	1e-08	50	1	94	267	8	64	UG-I_Contig267	>gb|FE671342.1|FE671342 mh1_0004_F06 Drought-stressed chickpea leave library Cicer arietinum cDNA clone mh1_0004_F06 5, mRNA sequence	0	100	UG-I_Contig267	>gb|AW171647.2|AW171647 N100541e rootphos(-) Medicago truncatula cDNA clone MHRP-8B10, mRNA sequence	1e-137	90	UG-I_Contig267	>gb|CF920475.1|CF920475 gmrhRww3-14_G12_1_084 Soybean root hair subtracted cDNA library gmrhRww3 Glycine max cDNA, mRNA sequence	1e-90	94	UG-I_Contig267	>gb|CF920475.1|CF920475 gmrhRww3-14_G12_1_084 Soybean root hair subtracted cDNA library gmrhRww3 Glycine max cDNA, mRNA sequence	1e-90	94	UG-I_Contig267	>gnl|lis|1805102 TA3416_34305 Copper chaperone [Populus alba x Populus tremula var. glandulosa]	3e-85	95	UG-I_Contig267	>gi|146771617|gb|ES490738.1|ES490738 23#2J10 Full length peanut pod cDNA library Arachis hypogaea cDNA clone #2J10 5, mRNA	214	3e-55	89	UG-I_Contig267	>gi|5050168|gb|AI731316.1|AI731316 BNLGHi9175 Six-day Cotton fiber Gossypium hirsutum cDNA 5 similar to (U88711) copper	143	2e-32	UG-I_Contig267	>gi|568202|gb|D39037.1|D39037 RICR0858A Rice root Oryza sativa Japonica Group cDNA, mRNA sequence	56	4e-06	UG-I_Contig267	>gi|28196967|gb|CB184972.1|CB184972 PopSC00106 Poplar SC cDNA library Populus alba x Populus tremula var. glandulosa	188	1e-46
268	UG-I_Contig268	UG-I_Contig268	>Q66PJ3|AR6P4_HUMAN ADP-ribosylation factor-like protein 6-interacting protein 4 - Homo sapiens (Human)	360	32	0.61	41	-1	162	22	117	163	UG-I_Contig268	>gb|FE669105.1|FE669105 mh2_0012_F11 Chickpea leave library Cicer arietinum cDNA clone mh2_0012_F11 5, mRNA sequence	6e-08	83	UG-I_Contig268	>gb|AW697091.1|AW697091 NF112C05ST1F1037 Developing stem Medicago truncatula cDNA clone NF112C05ST 5, mRNA sequence	2e-06	83	UG-I_Contig268	>gb|CK605971.1|CK605971 gmrhRww6-06_D06_T7 Soybean root hair subtracted cDNA library gmrhRww6 Glycine max cDNA, mRNA sequence	1e-06	96	UG-I_Contig268	>gb|CK605971.1|CK605971 gmrhRww6-06_D06_T7 Soybean root hair subtracted cDNA library gmrhRww6 Glycine max cDNA, mRNA sequence	1e-06	96	UG-I_Contig268	>gnl|lis|1814376 TA13779_34305 Hypothetical protein [Burkholderia vietnamiensis G4]	1e-06	85	UG-I_Contig268	>gi|110814906|gb|EE124565.1|EE124565 DD22 Peanut (Luhua14) seeds full length cDNA Library Arachis hypogaea cDNA 5	32	1.4	100	UG-I_Contig268	>gi|2047999|gb|AA394802.1|AA394802 26585 Lambda-PRL2 Arabidopsis thaliana cDNA clone 291B9T7 5, mRNA sequence	54	9e-06	UG-I_Contig268	>gi|16573899|gb|BI801195.1|BI801195 H041F10 Endosperm library from Oryza sativa (10 days after anthesis) Oryza sativa cDNA	60	2e-07	UG-I_Contig268	>gi|46842810|gb|CN524441.1|CN524441 GQ015M15.T3_D07 GQ015 Populus trichocarpa x Populus deltoides cDNA clone GQ015M15_D07	62	2e-08
269	UG-I_Contig269	UG-I_Contig269	>Q8CGI1|CD008_MOUSE Uncharacterized protein C4orf8 homolog - Mus musculus (Mouse)	1231	34	0.69	32	-1	480	268	684	755	UG-I_Contig269	>gb|FE670189.1|FE670189 mh2_0025_B02 Chickpea leave library Cicer arietinum cDNA clone mh2_0025_B02 5, mRNA sequence	0.51	100	UG-I_Contig269	>gb|CB892923.1|CB892923 EST645715 HOGA Medicago truncatula cDNA clone HOGA-26M21, mRNA sequence	0	88	UG-I_Contig269	>gb|BU547602.1|BU547602 GM880013A10G05 Gm-r1088 Glycine max cDNA clone Gm-r1088-4905 3, mRNA sequence	8e-35	85	UG-I_Contig269	>gb|BU547602.1|BU547602 GM880013A10G05 Gm-r1088 Glycine max cDNA clone Gm-r1088-4905 3, mRNA sequence	8e-35	85	UG-I_Contig269	>gnl|lis|1828511 TA8551_34305	0.78	95	UG-I_Contig269	>gi|149223807|gb|ES713254.1|ES713254 TFR6_13_E11_E001.g1 USDA-Tifton Peanut Library TFR6 Arachis hypogaea cDNA clone	297	4e-80	82	UG-I_Contig269	>gi|89489328|gb|DY645122.1|DY645122 PU3_plate30_P08 PU3 Prunus persica cDNA similar to weakly similar to NP_201256.2	98	2e-18	UG-I_Contig269	>gi|15855988|gb|BI808800.1|BI808800 E003E12 Oryza sativa mature leaf library induced by M.grisea Oryza sativa cDNA	38	1.4	UG-I_Contig269	>gi|27410807|gb|CA923877.1|CA923877 MTU7CL.P16.A10 Aspen leaf cDNA Library Populus tremuloides cDNA, mRNA sequence	66	2e-09
270	UG-I_Contig270	UG-I_Contig270	>Q05502|HHEX_CHICK Homeobox protein PRH - Gallus gallus (Chicken)	277	34	0.53	32	-1	208	32	38	98	UG-I_Contig270	>gb|FE668568.1|FE668568 mh2_0002_D06 Chickpea leave library Cicer arietinum cDNA clone mh2_0002_D06 5, mRNA sequence	0	99	UG-I_Contig270	>gb|CB892431.1|CB892431 EST649400 KV3 Medicago truncatula cDNA clone KV3-54D21, mRNA sequence	1e-174	97	UG-I_Contig270	>gb|EH258256.1|EH258256 JGI_ACBU1923.fwd ACBU Phakopsora pachyrhizi infected soybean leaf tissue 6-8 days post inoculation with TW72-1	0	97	UG-I_Contig270	>gb|EH258256.1|EH258256 JGI_ACBU1923.fwd ACBU Phakopsora pachyrhizi infected soybean leaf tissue 6-8 days post inoculation with TW72-1	0	97	UG-I_Contig270	>gb|BW606944| BW606944	0	96	UG-I_Contig270	>gi|134037433|gb|EL966540.1|EL966540 C2_43 SC, cDNA reverse subtractive library from peanut leaves Arachis hypogaea	882	0	96	UG-I_Contig270	>gi|116409359|gb|EG451951.1|EG451951 AYAMI24TF pooled cDNA populations Arabidopsis thaliana cDNA, mRNA sequence	1178	0	UG-I_Contig270	>gi|66922355|gb|CX109203.1|CX109203 RECm0593 A normalized whole-life-cycle cDNA library of rice Oryza sativa	1130	0	UG-I_Contig270	>gi|50060358|gb|AJ767531.1|AJ767531 AJ767531 Populus euphratica leaf adult Populus euphratica cDNA clone P0000100007C06F1,	1106	0
271	UG-I_Contig271	UG-I_Contig271	>Q94B38|GPT2_ARATH Glucose-6-phosphate/phosphate translocator 2, chloroplast precursor - Arabidopsis thaliana (Mouse-ear	388	129	7e-30	92	2	2	202	322	388	UG-I_Contig271	>gb|FE669939.1|FE669939 mh2_0022_B04 Chickpea leave library Cicer arietinum cDNA clone mh2_0022_B04 5, mRNA sequence	0.34	100	UG-I_Contig271	>gb|AL389729.1|AL389729 MtBC57A10F1 MtBC Medicago truncatula cDNA clone MtBC57A10 T3, mRNA sequence	2e-91	95	UG-I_Contig271	>gb|FE703280.1|FE703280 Pv034B_M13R_B02.ab1 Phaseolus vulgaris cv Early gallatin Phaseolus vulgaris cDNA, mRNA sequence	4e-60	89	UG-I_Contig271	>gb|FE703280.1|FE703280 Pv034B_M13R_B02.ab1 Phaseolus vulgaris cv Early gallatin Phaseolus vulgaris cDNA, mRNA sequence	4e-60	89	UG-I_Contig271	>gnl|lis|1821498 TA12194_34305 Glucose-6-phosphate/phosphate translocator [Oryza sativa (japonica cultivar-group)]	1e-51	94	UG-I_Contig271	>gi|149646536|gb|ES754931.1|ES754931 C20L_52_D02_E002.g1 USDA-Tifton Peanut Library C20L Arachis hypogaea cDNA clone	194	3e-49	87	UG-I_Contig271	>gi|47508403|gb|CN743406.1|CN743406 SAL_US033xi17r1.ab1 SAL_US N.Bentheme Nicotiana benthamiana cDNA 3, mRNA sequence	161	9e-38	UG-I_Contig271	>gi|47508403|gb|CN743406.1|CN743406 SAL_US033xi17r1.ab1 SAL_US N.Bentheme Nicotiana benthamiana cDNA 3, mRNA sequence	161	1e-37	UG-I_Contig271	>gi|73930035|gb|DT513345.1|DT513345 WS02421.B21_M20 PTxD-ICC-N-A-14 Populus trichocarpa x Populus deltoides cDNA clone	196	7e-49
272	UG-I_Contig272	UG-I_Contig272	>Q9SSK5|MLP43_ARATH MLP-like protein 43 - Arabidopsis thaliana (Mouse-ear cress)	158	109	2e-23	38	-3	1190	747	7	155	UG-I_Contig272	>gb|FE670329.1|FE670329 mh2_0026_G03 Chickpea leave library Cicer arietinum cDNA clone mh2_0026_G03 5, mRNA sequence	0	98	UG-I_Contig272	>gb|BQ154910.1|BQ154910 NF074B10IR1F1089 Irradiated Medicago truncatula cDNA clone NF074B10IR 5, mRNA sequence	1e-101	84	UG-I_Contig272	>gb|BU762464.1|BU762464 sas27f10.y1 Gm-c1080 Glycine max cDNA clone SOYBEAN CLONE ID: Gm-c1080-5251 5 similar to TR:Q9SWS4 Q9SWS4 RIPENING	4e-65	83	UG-I_Contig272	>gb|BU762464.1|BU762464 sas27f10.y1 Gm-c1080 Glycine max cDNA clone SOYBEAN CLONE ID: Gm-c1080-5251 5 similar to TR:Q9SWS4 Q9SWS4 RIPENING	4e-65	83	UG-I_Contig272	>gnl|lis|1804748 TA3862_34305 Hypothetical protein [Astragalus membranaceus (Milk vetch) (Huang qi)]	2e-11	87	UG-I_Contig272	>gi|110811967|gb|EE124590.1|EE124590 DD48 Peanut (Luhua14) seeds full length cDNA Library Arachis hypogaea cDNA 5	64	2e-09	83	UG-I_Contig272	>gi|33817397|gb|CF334534.1|CF334534 JMT--03-N21.b1 AtJMT-overexpressing transgenic rice plasmid cDNA	62	1e-07	UG-I_Contig272	>gi|33805539|gb|CF328645.1|CF328645 NACL--03-K10.b1 Rice callus plasmid cDNA library (NACL) Oryza sativa Japonica Group	66	1e-08	UG-I_Contig272	>gi|38575650|gb|CK091325.1|CK091325 F075P88.3pR Populus flower cDNA library Populus trichocarpa cDNA clone F075P88 3,	44	0.014
273	UG-I_Contig273	UG-I_Contig273	>P25226|NO5_PEA Early nodulin 5 precursor - Pisum sativum (Garden pea)	135	35	0.13	44	-2	399	286	97	134	UG-I_Contig273	>gb|FE670032.1|FE670032 mh2_0023_B11 Chickpea leave library Cicer arietinum cDNA clone mh2_0023_B11 5, mRNA sequence	6e-12	80	UG-I_Contig273	>gb|BF633815.1|BF633815 NF066B04DT1F1032 Drought Medicago truncatula cDNA clone NF066B04DT 5, mRNA sequence	6e-17	83	UG-I_Contig273	>gb|BU547378.1|BU547378 GM880013A20G08 Gm-r1088 Glycine max cDNA clone Gm-r1088-4912 3, mRNA sequence	0.0001	81	UG-I_Contig273	>gb|BU547378.1|BU547378 GM880013A20G08 Gm-r1088 Glycine max cDNA clone Gm-r1088-4912 3, mRNA sequence	0.0001	81	UG-I_Contig273	>gb|AV774431| AV774431	0.032	100	UG-I_Contig273	>gi|110812954|gb|EE125931.1|EE125931 3B72 Peanut (Luhua14) seeds full length cDNA Library Arachis hypogaea cDNA 5	36	0.14	95	UG-I_Contig273	>gi|125001260|gb|EL073529.1|EL073529 EBENXNS02I6NLC 8-day Arabidopsis seedlings, aerial tissues Arabidopsis	42	0.052	UG-I_Contig273	>gi|88513458|gb|CI440964.1|CI440964 CI440964 Oryza sativa (japonica cultivar-group) leaf of seedling 50ppm CuSO4 for 3 days	44	0.015	UG-I_Contig273	>gi|24105742|gb|BU894677.1|BU894677 X013B06 Populus wood cDNA library Populus tremula x Populus tremuloides cDNA 5	38	0.34
274	UG-I_Contig274												UG-I_Contig274	>gb|FE670072.1|FE670072 mh2_0023_G01 Chickpea leave library Cicer arietinum cDNA clone mh2_0023_G01 5, mRNA sequence	0.12	100	UG-I_Contig274	>gb|BQ150970.1|BQ150970 NF071F08LF1F1064 Developing leaf Medicago truncatula cDNA clone NF071F08LF 5, mRNA sequence	2e-36	89	UG-I_Contig274	>gb|CX710219.1|CX710219 gmrtDrNS01_17-D_M13R_A12_096.s1 Water stressed 5h segment 1 gmrtDrNS01 Glycine max cDNA 3, mRNA sequence	5e-11	92	UG-I_Contig274	>gb|CX710219.1|CX710219 gmrtDrNS01_17-D_M13R_A12_096.s1 Water stressed 5h segment 1 gmrtDrNS01 Glycine max cDNA 3, mRNA sequence	5e-11	92	UG-I_Contig274	>gnl|lis|1802501 TA1600_34305 Oligouridylate binding protein, putative [Arabidopsis thaliana (Mouse-ear cress)]	1e-05	93	UG-I_Contig274	>gi|30419531|gb|CD037693.1|CD037693 UTPLC005_F12 USDA-Tifton Peanut Leaf cDNA Library (UTPL) Arachis hypogaea cDNA clone	36	0.052	100	UG-I_Contig274	>gi|19843133|gb|AV809148.1|AV809148 AV809148 RAFL9 Arabidopsis thaliana cDNA clone RAFL09-58-F04 3, mRNA sequence	36	1.2	UG-I_Contig274	>gi|88277695|gb|CI398497.1|CI398497 CI398497 Oryza sativa (japonica cultivar-group) callus high temperature at 45 degree,	36	1.3	UG-I_Contig274	>gi|52377475|gb|CV227238.1|CV227238 WS0166.B21_J19 PT-DX-A-7 Populus trichocarpa cDNA clone WS0166_J19 3, mRNA sequence	38	0.13
275	UG-I_Contig275	UG-I_Contig275	>P29307|1433_OENHO 14-3-3-like protein - Oenothera hookeri (Hookers evening primrose)	260	40	0.011	47	-1	354	235	221	260	UG-I_Contig275	>gb|CK148659.1|CK148659 27_F7_B05 Suppressive subtractive hybridization library Cicer arietinum cDNA clone 27_F7_B05 5, mRNA sequence	0.1	100	UG-I_Contig275	>gb|DY616768.1|DY616768 AC2353 NOLLY Medicago truncatula cDNA 5, mRNA sequence	2e-42	96	UG-I_Contig275	>gb|CD400074.1|CD400074 Gm_ck21836 Soybean induced by Salicylic Acid Glycine max cDNA 3, mRNA sequence	5e-17	88	UG-I_Contig275	>gb|CD400074.1|CD400074 Gm_ck21836 Soybean induced by Salicylic Acid Glycine max cDNA 3, mRNA sequence	5e-17	88	UG-I_Contig275	>gnl|lis|1813582 TA73_34305 14-3-3-like protein [Pisum sativum (Garden pea)]	7e-07	96	UG-I_Contig275	>gi|115597016|gb|EG029364.1|EG029364 AH1769 Shanyou 523 Peanut Cotyledon cDNA Library Arachis hypogaea cDNA 5, mRNA	42	0.003	87	UG-I_Contig275	>gi|125196961|gb|EL211915.1|EL211915 EB3RODY02G87IB 8-day Arabidopsis seedlings, aerial tissues Arabidopsis	40	0.26	UG-I_Contig275	>gi|86889386|gb|CI317186.1|CI317186 CI317186 Oryza sativa (japonica cultivar-group) shoot Oryza sativa Japonica Group cDNA	40	0.29	UG-I_Contig275	>gi|52496284|gb|CV243309.1|CV243309 WS02518.B21_I03 PT-MB-N-A-15 Populus trichocarpa cDNA clone WS02518_I03 3, mRNA	36	1.7
276	UG-I_Contig276	UG-I_Contig276	>Q9SYT0|ANXD1_ARATH Annexin D1 - Arabidopsis thaliana (Mouse-ear cress)	317	129	5e-30	73	-1	455	210	236	317	UG-I_Contig276	>gb|EH058797.1|EH058797 CPA03e04.y.esd subtracted cDNA library of drought stressed chickpea Cicer arietinum cDNA, mRNA sequence	1e-133	99	UG-I_Contig276	>gb|BE240752.1|BE240752 EST404801 MHRP- Medicago truncatula cDNA clone pMHRP-47D20, mRNA sequence	2e-91	90	UG-I_Contig276	>gb|BI974374.1|BI974374 sai99h01.y1 Gm-c1065 Glycine max cDNA clone GENOME SYSTEMS CLONE ID: Gm-c1065-9193 5 similar to TR:O82090 O82090 FIBER	3e-76	89	UG-I_Contig276	>gb|BI974374.1|BI974374 sai99h01.y1 Gm-c1065 Glycine max cDNA clone GENOME SYSTEMS CLONE ID: Gm-c1065-9193 5 similar to TR:O82090 O82090 FIBER	3e-76	89	UG-I_Contig276	>gnl|lis|1524164 LjNEST77d7r	1e-69	88	UG-I_Contig276	>gi|56552908|gb|CX018032.1|CX018032 R2058 pPCR Arachis hypogaea cDNA 5, mRNA sequence	202	9e-52	85	UG-I_Contig276	>gi|68044746|gb|DR176079.1|DR176079 HR0009_O12:A Triphysaria versicolor (parasitic plant) root-tip, host reverse SSH	74	1e-11	UG-I_Contig276	>gi|88267819|gb|CI379952.1|CI379952 CI379952 Oryza sativa (japonica cultivar-group) callus Oryza sativa Japonica Group cDNA	38	0.83	UG-I_Contig276	>gi|24066578|gb|BU875054.1|BU875054 V001G12 Populus flower cDNA library Populus trichocarpa cDNA 5 prime, mRNA sequence	90	1e-16
277	UG-I_Contig277	UG-I_Contig277	>Q91502|SC6A8_TORMA Creatine transporter - Torpedo marmorata (Marbled electric ray)	611	30	2.1	46	2	77	154	119	144	UG-I_Contig277	>gb|FE671623.1|FE671623 mh1_0007_F10 Drought-stressed chickpea leave library Cicer arietinum cDNA clone mh1_0007_F10 5, mRNA sequence	0.095	100	UG-I_Contig277	>gb|AL369691.1|AL369691 MtBA32F12R1 MtBA Medicago truncatula cDNA clone MtBA32F12 T7, mRNA sequence	6e-05	86	UG-I_Contig277	>gb|BI970336.1|BI970336 GM830010A20C09 Gm-r1083 Glycine max cDNA clone Gm-r1083-3570 3, mRNA sequence	0.57	95	UG-I_Contig277	>gb|BI970336.1|BI970336 GM830010A20C09 Gm-r1083 Glycine max cDNA clone Gm-r1083-3570 3, mRNA sequence	0.57	95	UG-I_Contig277	>gb|BW599437| BW599437	0.15	100	UG-I_Contig277	>gi|146771565|gb|ES490686.1|ES490686 46#1K6 Full length peanut pod cDNA library Arachis hypogaea cDNA clone #1K6 5, mRNA	32	0.63	100	UG-I_Contig277	>gi|49291754|gb|BP640502.1|BP640502 BP640502 RAFL19 Arabidopsis thaliana cDNA clone RAFL19-51-O08 3, mRNA sequence	36	0.94	UG-I_Contig277	>gi|66918810|gb|CX105658.1|CX105658 BI115C17 A normalized whole-life-cycle cDNA library of rice Oryza sativa	42	0.017	UG-I_Contig277	>gi|38578605|gb|CK094280.1|CK094280 I022P26.3pR Populus senescing leaves cDNA library Populus tremula cDNA clone I022P26	34	1.6
278	UG-I_Contig278	UG-I_Contig278	>O73590|ZFHX4_CHICK Zinc finger homeobox protein 4 - Gallus gallus (Chicken)	3573	30	2.2	39	-1	375	268	348	390	UG-I_Contig278	>gb|FE673245.1|FE673245 mh1_0033_E01 Drought-stressed chickpea leave library Cicer arietinum cDNA clone mh1_0033_E01 5, mRNA sequence	0.062	100	UG-I_Contig278	>gb|AW696882.2|AW696882 NF110A05ST1F1036 Developing stem Medicago truncatula cDNA clone NF110A05ST 5, mRNA sequence	4e-05	87	UG-I_Contig278	>gb|AW349375.1|AW349375 GM210005A11D11 Gm-r1021 Glycine max cDNA clone Gm-r1021-1701 3, mRNA sequence	0.0004	96	UG-I_Contig278	>gb|AW349375.1|AW349375 GM210005A11D11 Gm-r1021 Glycine max cDNA clone Gm-r1021-1701 3, mRNA sequence	0.0004	96	UG-I_Contig278	>gb|BP079148| BP079148	0.095	100	UG-I_Contig278	>gi|110813018|gb|EE125988.1|EE125988 3F87 Peanut (Luhua14) seeds full length cDNA Library Arachis hypogaea cDNA 5	34	0.41	100	UG-I_Contig278	>gi|124745125|gb|EH836225.1|EH836225 EBENXNS01AG6C2 8-day Arabidopsis seedlings, aerial tissues Arabidopsis	38	0.62	UG-I_Contig278	>gi|117232490|gb|CT853851.1|CT853851 CT853851 Oryza sativa (indica cultivar-group) cv. Guang Lu Ai 4 Oryza sativa Indica	38	0.69	UG-I_Contig278	>gi|46842401|gb|CN524032.1|CN524032 GQ015M02.T3_B03 GQ015 Populus trichocarpa x Populus deltoides cDNA clone GQ015M02_B03	38	0.26
279	UG-I_Contig279	UG-I_Contig279	>Q6VMQ6|MCAF1_HUMAN Activating transcription factor 7-interacting protein 1 - Homo sapiens (Human)	1270	34	0.34	48	2	260	370	235	273	UG-I_Contig279	>gb|FE671240.1|FE671240 mh1_0003_E04 Drought-stressed chickpea leave library Cicer arietinum cDNA clone mh1_0003_E04 5, mRNA sequence	0.078	100	UG-I_Contig279	>gb|BG449662.1|BG449662 NF055F04IN1F1041 Insect herbivory Medicago truncatula cDNA clone NF055F04IN 5, mRNA sequence	0.81	95	UG-I_Contig279	>gb|CD406283.1|CD406283 Gm_ck31067 Soybean induced by Salicylic Acid Glycine max cDNA 3, mRNA sequence	0.12	92	UG-I_Contig279	>gb|CD406283.1|CD406283 Gm_ck31067 Soybean induced by Salicylic Acid Glycine max cDNA 3, mRNA sequence	0.12	92	UG-I_Contig279	>gnl|lis|1818329 TA5107_34305	1e-10	83	UG-I_Contig279	>gi|110811519|gb|EE123993.1|EE123993 1V33 Peanut (Luhua14) seeds full length cDNA Library Arachis hypogaea cDNA 5, mRNA	54	6e-07	88	UG-I_Contig279	>gi|19830273|gb|AV796290.1|AV796290 AV796290 RAFL9 Arabidopsis thaliana cDNA clone RAFL09-07-F08 3, mRNA sequence	42	0.05	UG-I_Contig279	>gi|29614608|gb|CB619621.1|CB619621 OSIIEa04E19.f OSIIEa Oryza sativa Indica Group cDNA clone OSIIEa04E19 5, mRNA	38	0.88	UG-I_Contig279	>gi|73881653|gb|DT484391.1|DT484391 WS02525.B21_E13 PT-MB-N-A-15 Populus trichocarpa cDNA clone WS02525_E13 3, mRNA	38	0.33
280	UG-I_Contig280	UG-I_Contig280	>Q6IEV9|OR4CB_HUMAN Olfactory receptor 4C11 - Homo sapiens (Human)	310	28	2.2	25	-1	253	95	170	215	UG-I_Contig280	>gb|EH059173.1|EH059173 CPB03f08.y.esd subtracted cDNA library of drought stressed chickpea Cicer arietinum cDNA, mRNA sequence	0.18	100	UG-I_Contig280	>gb|DY617636.1|DY617636 AC3771 NOLLY Medicago truncatula cDNA 5, mRNA sequence	0.46	95	UG-I_Contig280	>gb|BE821537.1|BE821537 GM700014B10D7 Gm-r1070 Glycine max cDNA clone Gm-r1070-5557 3, mRNA sequence	1.1	100	UG-I_Contig280	>gb|BE821537.1|BE821537 GM700014B10D7 Gm-r1070 Glycine max cDNA clone Gm-r1070-5557 3, mRNA sequence	1.1	100	UG-I_Contig280	>gb|BP085223| BP085223	4.2	95	UG-I_Contig280	>gi|149222307|gb|ES711754.1|ES711754 TFR5_63_F05_E001.g1 USDA-Tifton Peanut Library TFR5 Arachis hypogaea cDNA clone	32	1.2	100	UG-I_Contig280	>gi|8733693|gb|AV562267.1|AV562267 AV562267 Arabidopsis thaliana green siliques Columbia Arabidopsis thaliana cDNA clone	38	0.44	UG-I_Contig280	>gi|29683828|gb|CB680103.1|CB680103 OSJNEf04G17.r OSJNEf Oryza sativa Japonica Group cDNA clone OSJNEf04G17 3, mRNA	40	0.13	UG-I_Contig280	>gi|24067445|gb|BU875905.1|BU875905 V013B07 Populus flower cDNA library Populus trichocarpa cDNA 5 prime, mRNA sequence	36	0.74
281	UG-I_Contig281	UG-I_Contig281	>Q5E9Z2|HABP2_BOVIN Hyaluronan-binding protein 2 precursor - Bos taurus (Bovine)	558	33	0.49	29	-1	383	126	210	296	UG-I_Contig281	>gb|DY475138.1|DY475138 U098 Chickpea (ICC3996) post-inoculation EST library Cicer arietinum cDNA 5 similar to Aluminium-induced protein,	0.29	95	UG-I_Contig281	>gb|ES612216.1|ES612216 MTGland_A017_2007-05-04/MTGlandA017_E03_012_1 Medicago truncatula A17 glandular trichome Medicago truncatula cDNA, mRNA	0.012	100	UG-I_Contig281	>gb|BQ080950.1|BQ080950 san12c08.y1 Gm-c1084 Glycine max cDNA clone SOYBEAN CLONE ID: Gm-c1084-3591 5, mRNA sequence	0.028	100	UG-I_Contig281	>gb|BQ080950.1|BQ080950 san12c08.y1 Gm-c1084 Glycine max cDNA clone SOYBEAN CLONE ID: Gm-c1084-3591 5, mRNA sequence	0.028	100	UG-I_Contig281	>gb|BP037956| BP037956	0.11	95	UG-I_Contig281	>gi|115597132|gb|EG029480.1|EG029480 AH1874 Shanyou 523 Peanut Cotyledon cDNA Library Arachis hypogaea cDNA 5, mRNA	34	0.49	100	UG-I_Contig281	>gi|89497124|gb|DY652918.1|DY652918 PU4_plate2_D01 PU4 Prunus persica cDNA similar to weakly similar to	38	0.73	UG-I_Contig281	>gi|2428323|gb|C72786.1|C72786 C72786 Rice panicle at flowering stage Oryza sativa Japonica Group cDNA clone E2258_1A,	40	0.21	UG-I_Contig281	>gi|46843028|gb|CN524659.1|CN524659 GQ015M16.T3_B11 GQ015 Populus trichocarpa x Populus deltoides cDNA clone GQ015M16_B11	42	0.02
282	UG-I_Contig282	UG-I_Contig282	>P26204|BGLS_TRIRP Non-cyanogenic beta-glucosidase precursor - Trifolium repens (Creeping white clover)	493	146	5e-35	87	1	37	258	420	493	UG-I_Contig282	>gb|FE669114.1|FE669114 mh2_0013_A02 Chickpea leave library Cicer arietinum cDNA clone mh2_0013_A02 5, mRNA sequence	1e-40	81	UG-I_Contig282	>gb|AL385713.1|AL385713 MtBC30B08R1 MtBC Medicago truncatula cDNA clone MtBC30B08 T7, mRNA sequence	2e-66	87	UG-I_Contig282	>gb|BI967709.1|BI967709 GM830002B20H07 Gm-r1083 Glycine max cDNA clone Gm-r1083-758 3, mRNA sequence	5e-66	86	UG-I_Contig282	>gb|BI967709.1|BI967709 GM830002B20H07 Gm-r1083 Glycine max cDNA clone Gm-r1083-758 3, mRNA sequence	5e-66	86	UG-I_Contig282	>gnl|lis|1818248 TA5623_34305 Glycoside hydrolase, family 1 [Medicago truncatula (Barrel medic)]	6e-10	82	UG-I_Contig282	>gi|30419435|gb|CD037597.1|CD037597 UTPLC003_B07 USDA-Tifton Peanut Leaf cDNA Library (UTPL) Arachis hypogaea cDNA	38	0.036	88	UG-I_Contig282	>gi|18332916|gb|BJ164929.1|BJ164929 BJ164929 full length cDNA library, chloronemata and young gametophores	42	0.053	UG-I_Contig282	>gi|29676569|gb|CB672844.1|CB672844 OSJNEe07B16.r OSJNEe Oryza sativa Japonica Group cDNA clone OSJNEe07B16 3, mRNA	40	0.24	UG-I_Contig282	>gi|73880473|gb|DT483211.1|DT483211 WS02521.B21_P11 PT-MB-N-A-15 Populus trichocarpa cDNA clone WS02521_P11 3, mRNA	40	0.089
283	UG-I_Contig283	UG-I_Contig283	>Q86C56|GCY31_CAEEL Soluble guanylate cyclase gcy-31 - Caenorhabditis elegans	702	28	7	37	-2	276	196	472	498	UG-I_Contig283	>gb|DY475204.1|DY475204 U165 Chickpea (ICC3996) post-inoculation EST library Cicer arietinum cDNA 5 similar to Unknown, mRNA sequence	0.048	95	UG-I_Contig283	>gb|BF521242.1|BF521242 EST458653 DSIL Medicago truncatula cDNA clone pDSIL-41L17, mRNA sequence	0.49	100	UG-I_Contig283	>gb|BE657436.1|BE657436 GM700001B20D6 Gm-r1070 Glycine max cDNA clone Gm-r1070-180 3, mRNA sequence	0.29	100	UG-I_Contig283	>gb|BE657436.1|BE657436 GM700001B20D6 Gm-r1070 Glycine max cDNA clone Gm-r1070-180 3, mRNA sequence	0.29	100	UG-I_Contig283	>gnl|lis|1813948 TA13318_34305 Putative xyloglucan endotransglucosylase/hydrolase protein 26 precursor [Arabidopsis thaliana (Mouse-ear	1.2	100	UG-I_Contig283	>gi|30419910|gb|CD038072.1|CD038072 UTPPI002_A10 USDA-Tifton Peanut Immature Pod cDNA Library (UTPP) Arachis hypogaea cDNA	34	0.32	100	UG-I_Contig283	>gi|19801610|gb|AV782820.1|AV782820 AV782820 RAFL5 Arabidopsis thaliana cDNA clone RAFL05-01-P22 3, mRNA sequence	40	0.12	UG-I_Contig283	>gi|700492|gb|D46783.1|D46783 RICS11670A Rice green shoot Oryza sativa Japonica Group cDNA, mRNA sequence	38	0.53	UG-I_Contig283	>gi|24074798|gb|BU883274.1|BU883274 UM88TD12 Populus flower cDNA library Populus trichocarpa cDNA 5 prime, mRNA sequence	40	0.051
284	UG-I_Contig284	UG-I_Contig284	>Q9HG09|PEX14_PICPA Peroxisomal membrane protein PEX14 - Pichia pastoris (Yeast)	425	30	2	39	-1	225	112	173	210	UG-I_Contig284	>gb|FE673111.1|FE673111 mh1_0031_A08 Drought-stressed chickpea leave library Cicer arietinum cDNA clone mh1_0031_A08 5, mRNA sequence	0.037	100	UG-I_Contig284	>gb|EX529266.1|EX529266 MTGland_A052_2007-06-25/MtGland_A052_B04_015_1 Medicago truncatula A17 glandular trichome Medicago truncatula cDNA, mRNA	0.006	100	UG-I_Contig284	>gb|AW133400.1|AW133400 se18e02.y1 Gm-c1015 Glycine max cDNA clone GENOME SYSTEMS CLONE ID: Gm-c1015-1587 5, mRNA sequence	0.014	100	UG-I_Contig284	>gb|AW133400.1|AW133400 se18e02.y1 Gm-c1015 Glycine max cDNA clone GENOME SYSTEMS CLONE ID: Gm-c1015-1587 5, mRNA sequence	0.014	100	UG-I_Contig284	>gnl|lis|1817050 TA2384_34305 25.3 kDa vesicle transport protein [Arabidopsis thaliana (Mouse-ear cress)]	0.9	100	UG-I_Contig284	>gi|110812890|gb|EE125833.1|EE125833 2T12 Peanut (Luhua14) seeds full length cDNA Library Arachis hypogaea cDNA 5, mRNA	44	0.0003	96	UG-I_Contig284	>gi|159675299|gb|EY172564.1|EY172564 CBTI3765.g1_J06.ab1:P Triphysaria pusilla root tip normalized cDNA library	46	0.002	UG-I_Contig284	>gi|86867004|gb|CI343839.1|CI343839 CI343839 Oryza sativa (japonica cultivar-group) flower Oryza sativa Japonica Group cDNA	42	0.027	UG-I_Contig284	>gi|18010760|gb|BI126789.1|BI126789 I080P28P Populus leaf cDNA library Populus tremula x Populus tremuloides cDNA, mRNA	42	0.01
285	UG-I_Contig285	UG-I_Contig285	>O94336|YHM3_SCHPO Uncharacterized FCP1 homology domain-containing protein C1271.03c - Schizosaccharomyces pombe (Fission	244	29	3.9	35	-1	328	218	162	194	UG-I_Contig285	>gb|CK148889.1|CK148889 48_A4_A04 Suppressive subtractive hybridization library Cicer arietinum cDNA clone 48_A4_A04 5 similar to glycosyl	0.22	100	UG-I_Contig285	>gb|AL372347.1|AL372347 MtBA50C09R1 MtBA Medicago truncatula cDNA clone MtBA50C09 T7, mRNA sequence	1e-60	86	UG-I_Contig285	>gb|BQ298402.1|BQ298402 sao60c09.y1 Gm-c1073 Glycine max cDNA clone SOYBEAN CLONE ID: Gm-c1073-3570 5 similar to TR:O22797 O22797 F4P9.24	1e-31	89	UG-I_Contig285	>gb|BQ298402.1|BQ298402 sao60c09.y1 Gm-c1073 Glycine max cDNA clone SOYBEAN CLONE ID: Gm-c1073-3570 5 similar to TR:O22797 O22797 F4P9.24	1e-31	89	UG-I_Contig285	>gnl|lis|1806113 TA9474_34305 Glycolipid transfer protein-like [Oryza sativa (japonica cultivar-group)]	2e-39	91	UG-I_Contig285	>gi|115597189|gb|EG029537.1|EG029537 AH1928 Shanyou 523 Peanut Cotyledon cDNA Library Arachis hypogaea cDNA 5, mRNA	70	7e-12	88	UG-I_Contig285	>gi|5048610|gb|AI729758.1|AI729758 BNLGHi5122 Six-day Cotton fiber Gossypium hirsutum cDNA 5 similar to (AC002332) unknown	50	0.0001	UG-I_Contig285	>gi|86591940|gb|DY256310.1|DY256310 Mdfrs3135O02.g1 Apple_EST_Mdfrs Malus x domestica cDNA 5 similar to	42	0.04	UG-I_Contig285	>gi|52389476|gb|CV233182.1|CV233182 WS0199.B21_O08 PT-DX-N-A-10 Populus trichocarpa cDNA clone WS0199_O08 3, mRNA	66	1e-09
286	UG-I_Contig286	UG-I_Contig286	>P87313|TMA20_SCHPO Translation machinery-associated protein 20 - Schizosaccharomyces pombe (Fission yeast)	184	64	3e-10	62	1	22	156	136	180	UG-I_Contig286	>gb|FE668481.1|FE668481 mh2_0001_E02 Chickpea leave library Cicer arietinum cDNA clone mh2_0001_E02 5, mRNA sequence	0.083	100	UG-I_Contig286	>gb|BE997579.1|BE997579 EST429302 GVSN Medicago truncatula cDNA clone pGVSN-1D23, mRNA sequence	1e-165	93	UG-I_Contig286	>gb|BE658254.1|BE658254 GM700005A20A9 Gm-r1070 Glycine max cDNA clone Gm-r1070-1554 3, mRNA sequence	1e-60	94	UG-I_Contig286	>gb|BE658254.1|BE658254 GM700005A20A9 Gm-r1070 Glycine max cDNA clone Gm-r1070-1554 3, mRNA sequence	1e-60	94	UG-I_Contig286	>gnl|lis|1813908 TA13172_34305	0.5	100	UG-I_Contig286	>gi|115597975|gb|EG030323.1|EG030323 AH0719 Shanyou 523 Peanut Cotyledon cDNA Library Arachis hypogaea cDNA 5, mRNA	216	7e-56	91	UG-I_Contig286	>gi|30319576|gb|CD002838.1|CD002838 EST0894 Normalized cDNA library from ripening tomato pericarp Solanum lycopersicum cDNA	100	3e-19	UG-I_Contig286	>dbj|BAB92785.1| MCT-1 protein-like [Oryza sativa (japonica cultivar-group)], mRNA sequence	123	2e-26	UG-I_Contig286	>gi|46949592|gb|CN549392.1|CN549392 GQ0244.B3_P05 GQ024 Populus trichocarpa x Populus deltoides cDNA clone GQ0244_P05	192	1e-47
287	UG-I_Contig287	UG-I_Contig287	>P15893|VG2_SPV1R Gene 2 protein - Spiroplasma virus SpV1-R8A2 B (SpV1) (Spiroplasma virus 1)	337	34	0.59	29	3	279	500	3	66	UG-I_Contig287	>gb|FE672320.1|FE672320 mh1_0016_E08 Drought-stressed chickpea leave library Cicer arietinum cDNA clone mh1_0016_E08 5, mRNA sequence	3e-26	100	UG-I_Contig287	>gb|AL388696.1|AL388696 MtBC50B12R1 MtBC Medicago truncatula cDNA clone MtBC50B12 T7, mRNA sequence	1e-49	84	UG-I_Contig287	>gb|FE684979.1|FE684979 Pv048A_M13F_F01.ab1 Phaseolus vulgaris cv Early gallatin Phaseolus vulgaris cDNA, mRNA sequence	1e-11	89	UG-I_Contig287	>gb|FE684979.1|FE684979 Pv048A_M13F_F01.ab1 Phaseolus vulgaris cv Early gallatin Phaseolus vulgaris cDNA, mRNA sequence	1e-11	89	UG-I_Contig287	>gnl|lis|1816316 TA2186_34305	2e-34	93	UG-I_Contig287	>gi|149223532|gb|ES712979.1|ES712979 TFR6_9_B01_E001.g1 USDA-Tifton Peanut Library TFR6 Arachis hypogaea cDNA clone	66	2e-10	95	UG-I_Contig287	>gi|19801846|gb|AV783056.1|AV783056 AV783056 RAFL5 Arabidopsis thaliana cDNA clone RAFL05-04-O17 3, mRNA sequence	82	7e-14	UG-I_Contig287	>gi|88314760|gb|CI608219.1|CI608219 CI608219 Oryza sativa (japonica cultivar-group) callus Oryza sativa Japonica Group cDNA	38	0.99	UG-I_Contig287	>gi|24065795|gb|BU874271.1|BU874271 Q066C02 Populus flower cDNA library Populus trichocarpa cDNA 5 prime, mRNA sequence	40	0.095
288	UG-I_Contig288	UG-I_Contig288	>Q8HEC0|NU6M_CAEBR NADH-ubiquinone oxidoreductase chain 6 - Caenorhabditis briggsae	127	38	0.03	30	1	256	555	8	121	UG-I_Contig288	>gb|FE670297.1|FE670297 mh2_0026_D07 Chickpea leave library Cicer arietinum cDNA clone mh2_0026_D07 5, mRNA sequence	0.11	100	UG-I_Contig288	>gb|AL384029.1|AL384029 MtBC18D11R1 MtBC Medicago truncatula cDNA clone MtBC18D11 T7, mRNA sequence	4e-16	84	UG-I_Contig288	>gb|BF219539.1|BF219539 GM700018A10F8 Gm-r1070 Glycine max cDNA clone Gm-r1070-7167 3, mRNA sequence	2e-07	84	UG-I_Contig288	>gb|BF219539.1|BF219539 GM700018A10F8 Gm-r1070 Glycine max cDNA clone Gm-r1070-7167 3, mRNA sequence	2e-07	84	UG-I_Contig288	>gb|BW623246| BW623246	0.7	100	UG-I_Contig288	>gi|110812189|gb|EE124879.1|EE124879 EE26 Peanut (Luhua14) seeds full length cDNA Library Arachis hypogaea cDNA 5, mRNA	38	0.049	95	UG-I_Contig288	>gi|8334148|gb|BE039132.1|BE039132 AB14A07 AB Arabidopsis thaliana cDNA 5, mRNA sequence	42	0.074	UG-I_Contig288	>gi|15853930|gb|BI806726.1|BI806726 S073G12 Stem library from Oryza sativa (3-5 leaf stage) Oryza sativa cDNA clone S073G12,	38	1.3	UG-I_Contig288	>gi|24072345|gb|BU880821.1|BU880821 UM55TC06 Populus flower cDNA library Populus trichocarpa cDNA 5 prime, mRNA sequence	38	0.49
289	UG-I_Contig289	UG-I_Contig289	>P06599|EXTN_DAUCA Extensin precursor - Daucus carota (Carrot)	306	38	0.006	75	-3	362	309	287	306	UG-I_Contig289	>gb|FE673358.1|FE673358 mh1_0035_B03 Drought-stressed chickpea leave library Cicer arietinum cDNA clone mh1_0035_B03 5, mRNA sequence	0.23	100	UG-I_Contig289	>gb|DY617013.1|DY617013 AC2690 NOLLY Medicago truncatula cDNA 5, mRNA sequence	4e-48	86	UG-I_Contig289	>gb|AW351210.1|AW351210 GM210010B20H3 Gm-r1021 Glycine max cDNA clone Gm-r1021-3822 3, mRNA sequence	6e-06	89	UG-I_Contig289	>gb|AW351210.1|AW351210 GM210010B20H3 Gm-r1021 Glycine max cDNA clone Gm-r1021-3822 3, mRNA sequence	6e-06	89	UG-I_Contig289	>gnl|lis|1803313 TA1393_34305 Extensin [Brassica napus (Rape)]	3e-11	88	UG-I_Contig289	>gi|110812061|gb|EE124709.1|EE124709 1E91 Peanut (Luhua14) seeds full length cDNA Library Arachis hypogaea cDNA 5	32	1.5	95	UG-I_Contig289	>gi|159054056|gb|EX988711.1|EX988711 CBAF1320.b1:P T. versicolor host exudate reverse SSH library Triphysaria versicolor	40	0.15	UG-I_Contig289	>gi|88410800|gb|CI578606.1|CI578606 CI578606 Oryza sativa (japonica cultivar-group) shoot Oryza sativa Japonica Group cDNA	38	0.65	UG-I_Contig289	>gi|28608280|gb|CA824731.1|CA824731 R47D01 two-month-old roots from clone Beaupre Populus trichocarpa x Populus deltoides	48	0.0003
290	UG-I_Contig290	UG-I_Contig290	>Q9C105|YKT4_SCHPO Chitinase-like protein PB1E7.04c precursor - Schizosaccharomyces pombe (Fission yeast)	1236	39	0.028	27	-2	737	312	590	721	UG-I_Contig290	>gb|FE672922.1|FE672922 mh1_0027_B05 Drought-stressed chickpea leave library Cicer arietinum cDNA clone mh1_0027_B05 5, mRNA sequence	1e-143	96	UG-I_Contig290	>gb|BF648483.1|BF648483 NF048A07EC1F1052 Elicited cell culture Medicago truncatula cDNA clone NF048A07EC 5, mRNA sequence	6e-06	84	UG-I_Contig290	>gb|CD410990.1|CD410990 Gm_ck3951 Soybean induced by Salicylic Acid Glycine max cDNA 3, mRNA sequence	6e-17	83	UG-I_Contig290	>gb|CD410990.1|CD410990 Gm_ck3951 Soybean induced by Salicylic Acid Glycine max cDNA 3, mRNA sequence	6e-17	83	UG-I_Contig290	>gnl|lis|1813583 TA742_34305	2e-13	89	UG-I_Contig290	>gi|110813330|gb|EE126356.1|EE126356 II74 Peanut (Luhua14) seeds full length cDNA Library Arachis hypogaea cDNA 5	32	3.4	100	UG-I_Contig290	>gi|89478538|gb|DY634332.1|DY634332 PU1_plate22_D15 PU1 Prunus persica cDNA similar to expressed mRNA inferred from	40	0.33	UG-I_Contig290	>gi|88225191|gb|CI225107.1|CI225107 CI225107 Oryza sativa (japonica cultivar-group) mixed callus (Normalized Library) and	38	1.4	UG-I_Contig290	>gi|60697875|gb|DN488119.1|DN488119 R033D05.3pR Populus root cDNA library Populus tremula x Populus tremuloides cDNA clone	38	0.55
291	UG-I_Contig291	UG-I_Contig291	>P17772|OSS2_PEA Organ-specific protein S2 - Pisum sativum (Garden pea)	181	172	2e-42	48	-3	1186	608	1	179	UG-I_Contig291	>gb|DY475186.1|DY475186 U147 Chickpea (ICC3996) post-inoculation EST library Cicer arietinum cDNA 5 similar to Unclear, mRNA sequence	1e-124	96	UG-I_Contig291	>gb|BE204687.1|BE204687 EST397363 KV0 Medicago truncatula cDNA clone pKV0-17I11, mRNA sequence	3e-55	81	UG-I_Contig291	>gb|EV282218.1|EV282218 GLNBD86TF JCVI-SOY3 Glycine max cDNA 5, mRNA sequence	2e-14	84	UG-I_Contig291	>gb|EV282218.1|EV282218 GLNBD86TF JCVI-SOY3 Glycine max cDNA 5, mRNA sequence	2e-14	84	UG-I_Contig291	>gnl|lis|1819133 TA5857_34305 Specific tissue protein 1 [Cicer arietinum (Chickpea) (Garbanzo)]	1e-12	87	UG-I_Contig291	>gi|116489058|gb|EG530021.1|EG530021 A53T7 Peanut (Luhua14) seeds full length cDNA Library Arachis hypogaea cDNA 3, mRNA	82	6e-15	83	UG-I_Contig291	>gi|71918951|gb|DT040367.1|DT040367 Mdrtp1003K02.g1 Apple_EST_Mdrtp Malus x domestica x Malus sieversii cDNA similar to	42	0.13	UG-I_Contig291	>gi|66930767|gb|CX117615.1|CX117615 EI110G11 A normalized whole-life-cycle cDNA library of rice Oryza sativa	40	0.58	UG-I_Contig291	>gi|27415502|gb|CA927023.1|CA927023 MTU6CR.P4.A05 Aspen root cDNA Library Populus tremuloides cDNA, mRNA sequence	40	0.22
292	UG-I_Contig292	UG-I_Contig292	>Q6BSP4|BBP_DEBHA Branchpoint-bridging protein - Debaryomyces hansenii (Yeast) (Torulaspora hansenii)	518	58	3e-08	47	3	243	386	464	518	UG-I_Contig292	>gb|EH059255.1|EH059255 CPB04f01.y.esd subtracted cDNA library of drought stressed chickpea Cicer arietinum cDNA, mRNA sequence	9e-98	96	UG-I_Contig292	>gb|BG588831.1|BG588831 EST490640 MHRP- Medicago truncatula cDNA clone pMHRP-57L15, mRNA sequence	8e-08	79	UG-I_Contig292	>gb|BE823835.1|BE823835 GM700022A20D2 Gm-r1070 Glycine max cDNA clone Gm-r1070-8596 3, mRNA sequence	0.041	96	UG-I_Contig292	>gb|BE823835.1|BE823835 GM700022A20D2 Gm-r1070 Glycine max cDNA clone Gm-r1070-8596 3, mRNA sequence	0.041	96	UG-I_Contig292	>gnl|lis|1820071 TA12972_34305 Ferulate 5-hydroxylase [Medicago sativa (Alfalfa)]	0.65	100	UG-I_Contig292	>gi|30419416|gb|CD037578.1|CD037578 UTPLC002_F05 USDA-Tifton Peanut Leaf cDNA Library (UTPL) Arachis hypogaea cDNA clone	32	2.8	100	UG-I_Contig292	>gi|159636480|gb|EY172640.1|EY172640 CBTI3803.g1_F16.ab1:P Triphysaria pusilla root tip normalized cDNA library	38	1.1	UG-I_Contig292	>gi|287219|gb|D16023.1|D16023 RICC2039A Rice callus Oryza sativa Japonica Group cDNA clone C2039A, mRNA sequence	46	0.005	UG-I_Contig292	>gi|24013284|gb|BU833092.1|BU833092 T041G05 Populus apical shoot cDNA library Populus tremula x Populus tremuloides cDNA	36	1.8
293	UG-I_Contig293	UG-I_Contig293	>P04540|NU5M_TRYBB NADH-ubiquinone oxidoreductase chain 5 - Trypanosoma brucei brucei	590	57	1e-07	24	-1	731	24	350	572	UG-I_Contig293	>gb|FE672395.1|FE672395 mh1_0017_C11 Drought-stressed chickpea leave library Cicer arietinum cDNA clone mh1_0017_C11 5, mRNA sequence	0.13	100	UG-I_Contig293	>gb|BE997451.1|BE997451 EST429174 GVSN Medicago truncatula cDNA clone pGVSN-1M3, mRNA sequence	6e-09	91	UG-I_Contig293	>gb|BU545940.1|BU545940 GM880007A10B06 Gm-r1088 Glycine max cDNA clone Gm-r1088-2363 3, mRNA sequence	0.2	100	UG-I_Contig293	>gb|BU545940.1|BU545940 GM880007A10B06 Gm-r1088 Glycine max cDNA clone Gm-r1088-2363 3, mRNA sequence	0.2	100	UG-I_Contig293	>gb|BW597108| BW597108	0.2	100	UG-I_Contig293	>gi|110815522|gb|EE126811.1|EE126811 1B76 Peanut (Luhua14) seeds full length cDNA Library Arachis hypogaea cDNA 5, mRNA	34	0.85	100	UG-I_Contig293	>gi|42529698|gb|BX835615.1|BX835615 BX835615 Arabidopsis thaliana Adult vegetative tissue Col-0 Arabidopsis thaliana cDNA	40	0.32	UG-I_Contig293	>gi|87009340|gb|CI313813.1|CI313813 CI313813 Oryza sativa (japonica cultivar-group) shoot Oryza sativa Japonica Group cDNA	38	1.4	UG-I_Contig293	>gi|46836974|gb|CN518605.1|CN518605 GQ0102.B3_A08 GQ010 Populus trichocarpa x Populus deltoides cDNA clone GQ0102_A08	38	0.54
[truncated: 4,265 more rows]
