# Supplementary material for: A comprehensive resource of drought- and salinity- responsive ESTs for gene discovery and marker development in chickpea (Cicer arietinum L.)
Source: BMC Genomics. 2009 Nov 15;10:523. doi: 10.1186/1471-2164-10-523 (PMC2784481; doi:10.1186/1471-2164-10-523)
Supplement: Additional file 2 — UG-II BLAST analyses results. Table showing BLASTN and BLASTX results of UG-II dataset with corresponding details of GB ID numbers, descriptions and E-value. [file 1471-2164-10-523-S2.xls]

## Sheet: UG-II Blast Results
ID	UG-II	UG-II_BLASTX_Query	UG-II_BLASTX_seqName	UG-II_BLASTX_Length	UG-II_BLASTX_Score	UG-II_BLASTX_Expect	UG-II_BLASTX_Identities	UG-II_BLASTX_Frame	UG-II_BLASTX_QueryStart	UG-II_BLASTX_QueryEnd	SubjectStart	UG-II_BLASTX_SubjectEnd	UG-II_BLASTX_SequenceLength	UG-II_BLASTN_Ca_Query	UG-II_BLASTN_Ca_seqName	UG-II_BLASTN_Ca_Score	UG-II_BLASTN_Ca_Expect	UG-II_BLASTN_Ca_Identities	UG-II_BLASTN_Mt_Query	UG-II_BLASTN_Mt_seqName	UG-II_BLASTN_Mt_Score	CD_Mt_2595Expect	UG-II_BLASTN_Mt_Identities	UG-II_BLASTN_Gm_Query	CD_Gm_2595seqName	UG-II_BLASTN_Gm_Score	UG-II_BLASTN_Gm_Expect	CD_Gm_2595Identities	UG-II_BLASTN_Gm_Query	UG-II_BLASTN_Lj_Query	UG-II_BLASTN_Lj_Name	UG-II_BLASTN_Lj_Score	UG-II_BLASTN_Lj_Expect	UG-II_BLASTN_Lj_Identities	UG-II_BLASTN_Ah_Query	UG-II_BLASTN_Ah_Name	UG-II_BLASTN_Ah_Score	UG-II_BLASTN_Ah_Expect	UG-II_BLASTN_Ah_Identities	UG-II_BLASTN_At_Query	UG-II_BLASTN_At_seqName	UG-II_BLASTN_At_Score	UG-II_BLASTN_At_Expect	UG-II_BLASTN_At_Identities	UG-II_BLASTN_Os_Query	UG-II_BLASTN_Os_Name	UG-II_BLASTN_Os_Score	UG-II_BLASTN_Os_Expect	UG-II_BLASTN_Os_Identities
1	UG-II_Contig1	UG-II_Contig1	>A2A6M5|CACO2_MOUSE Calcium-binding and coiled-coil domain-containing protein 2 - Mus musculus (Mouse)	331	58	5e-08	29	2	317	601	186	282	649	UG-II_Contig1	>gb|CK148716.1|CK148716 AGT-44_F09 Suppressive subtractive hybridization library Cicer arietinum cDNA clone AGT-44_F09_P5G2.M13R_075__963 3,	30	1.6	100	UG-II_Contig1	>gb|AL373344.1|AL373344 MtBA57C05R1 MtBA Medicago truncatula cDNA clone MtBA57C05 T7, mRNA sequence	36	1.1	100	UG-II_Contig1	>gb|BE584099.1|BE584099 3-1E-HA PsojaeHA Glycine max/Phytophthora sojae mixed EST library cDNA, mRNA sequence	34	10	100	Contig1	UG-II_Contig1	>gb|DC593477.1|DC593477 DC593477 Lotus japonicus mature nodule Lotus japonicus cDNA clone GENLr069g05 5, mRNA sequence	34	2.1	100	UG-II_Contig1	>gi|149218249|gb|ES707698.1|ES707698 C20R7_6_C05_E002.g1 USDA-Tifton Peanut Library C20R7 Arachis hypogaea cDNA clone	34	0.7	100						UG-II_Contig1	>gi|117212110|gb|CT851267.1|CT851267 CT851267 Oryza sativa (indica cultivar-group) cv. Guang Lu Ai 4 Oryza sativa Indica	40	0.3	100
2	UG-II_Contig2	UG-II_Contig2	>Q6CQE5|TAR1_KLULA Protein TAR1 - Kluyveromyces lactis (Yeast) (Candida sphaerica)	109	89	2e-16	59	-3	2832	2596	11	89	2834	UG-II_Contig2	>gb|FE671394.1|FE671394 mh1_0005_C01 Drought-stressed chickpea leave library Cicer arietinum cDNA clone mh1_0005_C01 5, mRNA sequence	1211	0	100	UG-II_Contig2	>gb|BG645359.1|BG645359 EST506978 KV3 Medicago truncatula cDNA clone pKV3-46A13 5 end, mRNA sequence	1578	0	99	UG-II_Contig2	>gb|CK605840.1|CK605840 gmrhRww6-04_H04_T7 Soybean root hair subtracted cDNA library gmrhRww6 Glycine max cDNA, mRNA sequence	1628	0	99	Contig2	UG-II_Contig2	>gb|CB827412.1|CB827412 LjNEST74e3r Lotus japonicus nodule library 5 and 7 week-old Lotus japonicus cDNA 5, mRNA sequence	1070	0	99	UG-II_Contig2	>gi|30420183|gb|CD038345.1|CD038345 UTPPI005_H11 USDA-Tifton Peanut Immature Pod cDNA Library (UTPP) Arachis hypogaea cDNA	1074	0	97	Contig2	>gi|116406199|gb|EG448791.1|EG448791 AYAND84TF pooled cDNA populations Arabidopsis thaliana cDNA, mRNA sequence	1697	0	97	UG-II_Contig2	>gi|66922210|gb|CX109058.1|CX109058 RECm0170 A normalized whole-life-cycle cDNA library of rice Oryza sativa Indica	2367	0	95
3	UG-II_Contig3	UG-II_Contig3	>Q9C8H0|MRP13_ARATH Multidrug resistance-associated protein 13 - Arabidopsis thaliana (Mouse-ear cress)	1495	29	3.9	36	3	207	314	922	957	420	UG-II_Contig3	>gb|CD051312.1|CD051312 EST0602 subtracted cDNA library of drought-stressed chickpea Cicer arietinum cDNA, mRNA sequence	30	1	100	UG-II_Contig3	>gb|AW127120.2|AW127120 M110052e GVN Medicago truncatula cDNA clone N95, mRNA sequence	113	4e-24	88	UG-II_Contig3	>gb|BE658897.1|BE658897 GM700007B20C6 Gm-r1070 Glycine max cDNA clone Gm-r1070-2436 3, mRNA sequence	64	7e-09	86	Contig3	UG-II_Contig3	>gb|AV777214.1|AV777214 AV777214 Lotus japonicus Pods (20-30 mm in length) Lotus japonicus cDNA clone MPDL014b06_f 3, mRNA sequence	36	0.34	95	UG-II_Contig3	>gi|110812255|gb|EE124963.1|EE124963 F6 Peanut (Luhua14) seeds full length cDNA Library Arachis hypogaea cDNA 5, mRNA	36	0.11	100	Contig3	>gi|2759362|gb|T44564.1|T44564 7827 Lambda-PRL2 Arabidopsis thaliana cDNA clone 126J3T7, mRNA sequence	38	0.67	100	UG-II_Contig3	>gi|117238540|gb|CT862281.1|CT862281 CT862281 Oryza sativa (indica cultivar-group) cv. Guang Lu Ai 4 Oryza sativa Indica	40	0.19	100
4	UG-II_Contig4	UG-II_Contig4	>Q06931|ABR17_PEA ABA-responsive protein ABR17 - Pisum sativum (Garden pea)	157	243	5e-64	79	3	3	458	6	157	705	UG-II_Contig4	>gb|EB085032.1|EB085032 CA0742 Chickpea (ICC3996) post-inoculation EST library Cicer arietinum cDNA 5 similar to Disease resistance response	88	9e-18	90	UG-II_Contig4	>gb|BE942119.1|BE942119 EST421698 MGHG Medicago truncatula cDNA clone pMGHG-7F21, mRNA sequence	335	9e-91	84	UG-II_Contig4	>gb|CA851126.1|CA851126 D10D07_H07_08.ab1 cDNA Peking library 2, 4 day SCN3 Glycine max cDNA clone D10D07 5, mRNA sequence	115	4e-24	80	Contig4	UG-II_Contig4	>gb|BE122575.1|BE122575 Ljirnpest30-357-a3 Ljirnp Lambda HybriZap two-hybrid library Lotus japonicus cDNA clone LP357-30-a3 5 similar to	80	4e-14	95	UG-II_Contig4	>gi|30420323|gb|CD038485.1|CD038485 UTPPI008_A10 USDA-Tifton Peanut Immature Pod cDNA Library (UTPP) Arachis hypogaea cDNA	72	4e-12	82	Contig4	>gi|125271166|gb|EL285251.1|EL285251 EB3RODY02F3V60 8-day Arabidopsis seedlings, aerial tissues Arabidopsis	40	0.29	100	UG-II_Contig4	>gi|27549045|gb|CA767575.2|CA767575 AF53-Rpf_13_B08_T7_018.ab1 IRRI Drought Stress Panicle Library Oryza sativa Indica Group	36	5.1	95
5	UG-II_Contig5	UG-II_Contig5	>Q03211|PEXLP_TOBAC Pistil-specific extensin-like protein precursor - Nicotiana tabacum (Common tobacco)	426	44	0.0005	40	-3	507	283	314	388	509	UG-II_Contig5	>gb|AJ275309.1|AJ275309 AJ275309 Cicer arietinum etiolated epicotyls 5 days old seedlings Cicer arietinum cDNA clone CanB4, mRNA sequence	30	1.3	100	UG-II_Contig5	>gb|BE202484.1|BE202484 EST392823 KV1 Medicago truncatula cDNA clone pKV1-2E1, mRNA sequence	119	7e-26	80	UG-II_Contig5	>gb|CA820274.1|CA820274 sau86g06.y1 Gm-c1048 Glycine max cDNA clone SOYBEAN CLONE ID: Gm-c1048-2988 5 similar to TR:Q41122 Q41122	165	3e-39	82	Contig5	UG-II_Contig5	>gb|AV767761.1|AV767761 AV767761 Lotus japonicus Young plants (two-weeks old) Lotus japonicus cDNA clone MWM198a01_f 3, mRNA sequence	64	2e-09	95	UG-II_Contig5	>gi|116360374|gb|EG374179.1|EG374179 EE16 Peanut (Luhua14) seeds full length cDNA Library Arachis hypogaea cDNA 3, mRNA	90	1e-17	82	Contig5	>gi|89480237|gb|DY636031.1|DY636031 PU1_plate16_O21 PU1 Prunus persica cDNA similar to similar to leucine-rich repeat	38	0.82	100	UG-II_Contig5	>gi|27545611|gb|CA763821.2|CA763821 AF53-Rpf_01A_K03_T7.ab1 IRRI Drought Stress Panicle Library Oryza sativa Indica Group	36	3.6	100
6	UG-II_Contig6	UG-II_Contig6	>Q9ZRA3|DAD1_PEA Defender against cell death 1 - Pisum sativum (Garden pea)	117	211	2e-54	90	2	62	415	1	117	580	UG-II_Contig6	>gb|FE671193.1|FE671193 mh1_0003_A05 Drought-stressed chickpea leave library Cicer arietinum cDNA clone mh1_0003_A05 5, mRNA sequence	34	0.094	95	UG-II_Contig6	>gb|DY617367.1|DY617367 AC3265 NOLLY Medicago truncatula cDNA 5, mRNA sequence	462	1e-129	89	UG-II_Contig6	>gb|FG987094.1|FG987094 GLLC231TF JCVI-SOY1 Glycine max cDNA 5, mRNA sequence	327	4e-88	86	Contig6	UG-II_Contig6	>gb|CB829384.1|CB829384 LjNEST97e1r Lotus japonicus nodule library 5 and 7 week-old Lotus japonicus cDNA 5, mRNA sequence	335	4e-91	86	UG-II_Contig6	>gi|116359853|gb|EG373657.1|EG373657 2K15 Peanut (Luhua14) seeds full length cDNA Library Arachis hypogaea cDNA 5, mRNA	337	3e-92	87	Contig6	>gi|32889898|gb|CB265125.1|CB265125 06-E015021-035-004-K01-T7R MPIZ-ADIS-035 Arabidopsis thaliana cDNA clone	210	1e-52	84	UG-II_Contig6	>gi|38475339|gb|CF959472.1|CF959472 7967rsiced_11373.y1 Oryza sativa cv. LYP9 trefoil whole plant cDNA library Oryza sativa	165	7e-39	82
7	UG-II_Contig7	UG-II_Contig7	>P08688|ALB2_PEA Albumin-2 - Pisum sativum (Garden pea)	231	379	1e-104	77	-1	924	235	1	231	990	UG-II_Contig7	>gb|CD038847.1|CD038847 EST0014 subtracted cDNA library of drought-stressed chickpea Cicer arietinum cDNA, mRNA sequence	862	0	99	UG-II_Contig7	>gb|CX530232.1|CX530232 s13dNF54A05MJ034_246499 Methyl Jasmonate-Elicited Root Cell Suspension Culture Medicago truncatula cDNA, mRNA	242	1e-62	80	UG-II_Contig7	>gb|FE689927.1|FE689927 Pv059Br_M13R_B07.ab1 Phaseolus vulgaris cv Early gallatin Phaseolus vulgaris cDNA, mRNA sequence	58	1e-06	86	Contig7	UG-II_Contig7	>gb|BP033967.1|BP033967 BP033967 Lotus corniculatus var. japonicus flower bud Lotus japonicus cDNA clone MFB001d11_f 3, mRNA sequence	70	6e-11	87	UG-II_Contig7	>gi|116488495|gb|EG529509.1|EG529509 2K3T7 Peanut (Luhua14) seeds full length cDNA Library Arachis hypogaea cDNA 3, mRNA	40	0.018	100	Contig7	>gi|32882600|gb|CB257827.1|CB257827 44-E012733-014-002-G04-T7R MPIZ-ADIS-014 Arabidopsis thaliana cDNA clone	40	0.41	100	UG-II_Contig7	>gi|29627469|gb|CB632480.1|CB632480 OSIIEb10L23.r OSIIEb Oryza sativa Indica Group cDNA clone OSIIEb10L23 3, mRNA	38	1.8	100
8	UG-II_Contig8	UG-II_Contig8	>Q9SSK5|MLP43_ARATH MLP-like protein 43 - Arabidopsis thaliana (Mouse-ear cress)	158	139	1e-32	44	-2	657	202	6	157	733	UG-II_Contig8	>gb|FE670329.1|FE670329 mh2_0026_G03 Chickpea leave library Cicer arietinum cDNA clone mh2_0026_G03 5, mRNA sequence	46	3e-05	96	UG-II_Contig8	>gb|EY477741.1|EY477741 METB627TF JCVI-MT3 Medicago truncatula cDNA 5, mRNA sequence	276	8e-73	82	UG-II_Contig8	>gb|CF921643.1|CF921643 gmrhRww24-01-T7_H03_1_017 Soybean root hair subtracted cDNA library gmrhRww24 Glycine max cDNA, mRNA sequence	198	3e-49	80	Contig8	UG-II_Contig8	>gb|AV424570.1|AV424570 AV424570 Lotus japonicus young plants (two-week old) Lotus japonicus cDNA clone MWM042g10_r 5, mRNA sequence	40	0.038	100	UG-II_Contig8	>gi|110812922|gb|EE125887.1|EE125887 2Y48 Peanut (Luhua14) seeds full length cDNA Library Arachis hypogaea cDNA 5	46	0.0002	89	Contig8	>gi|59843096|gb|BP807017.1|BP807017 BP807017 RAFL16 Arabidopsis thaliana cDNA clone RAFL24-12-A09 5, mRNA sequence	38	1.2	100	UG-II_Contig8	>gi|117230427|gb|CT847556.1|CT847556 CT847556 Oryza sativa (indica cultivar-group) cv. Guang Lu Ai 4 Oryza sativa Indica	38	1.3	100
9	UG-II_Contig9	UG-II_Contig9	>A3Q8S6|DNAA_SHELP Chromosomal replication initiator protein dnaA - Shewanella loihica (strain ATCC BAA-1088 / PV-4)	459	39	0.013	26	2	62	424	54	183	578	UG-II_Contig9	>gb|FE670063.1|FE670063 mh2_0023_F02 Chickpea leave library Cicer arietinum cDNA clone mh2_0023_F02 5, mRNA sequence	32	0.37	100	UG-II_Contig9	>gb|AW696376.1|AW696376 NF105B12ST1F1096 Developing stem Medicago truncatula cDNA clone NF105B12ST 5, mRNA sequence	448	1e-125	93	UG-II_Contig9	>gb|BI788118.1|BI788118 sae99h04.y1 Gm-c1065 Glycine max cDNA clone GENOME SYSTEMS CLONE ID: Gm-c1065-4207 5 similar to TR:O49622 O49622	309	1e-82	86	Contig9	UG-II_Contig9	>gb|AW164138.1|AW164138 Ljirnpest20-624-g2 Ljirnp Lambda HybriZap two-hybrid library Lotus japonicus cDNA clone LP624-20-g2 5, mRNA sequence	242	4e-63	87	UG-II_Contig9	>gi|115596438|gb|EG028786.1|EG028786 AH1244 Shanyou 523 Peanut Cotyledon cDNA Library Arachis hypogaea cDNA 5, mRNA	103	8e-22	88	Contig9	>gi|15428156|gb|BI543978.1|BI543978 FABS3_A10 Sugar Beet inflorescence cDNA library (subtracted) Beta vulgaris	125	5e-27	90	UG-II_Contig9	>gi|86419123|gb|CI053924.1|CI053924 CI053924 Oryza sativa (japonica cultivar-group) heat treated callus Oryza sativa	72	8e-11	83
10	UG-II_Contig10	UG-II_Contig10	>Q03482|YD210_YEAST Uncharacterized protein YDR210W - Saccharomyces cerevisiae (Bakers yeast)	75	34	0.21	31	1	100	252	29	73	407	UG-II_Contig10	>gb|EG359328.1|EG359328 EST001 Chickpea pGEMT cDNA clones Cicer arietinum cDNA clone 181 5 similar to hypoxia reponsive conserved region, mRNA	32	0.26	100	UG-II_Contig10	>gb|BG457692.1|BG457692 NF105H10PL1F1090 Phosphate starved leaf Medicago truncatula cDNA clone NF105H10PL 5, mRNA sequence	371	1e-102	90	UG-II_Contig10	>gb|AW350756.1|AW350756 GM210009B10C9 Gm-r1021 Glycine max cDNA clone Gm-r1021-3209 3, mRNA sequence	200	5e-50	88	Contig10	UG-II_Contig10	>gb|AV774222.1|AV774222 AV774222 Lotus japonicus Pods (20-30 mm in length) Lotus japonicus cDNA clone MPD063g03_f 3, mRNA sequence	38	0.083	100	UG-II_Contig10	>gi|115596951|gb|EG029299.1|EG029299 AH1711 Shanyou 523 Peanut Cotyledon cDNA Library Arachis hypogaea cDNA 5, mRNA	34	0.44	100	Contig10	>gi|40445608|gb|BU667476.1|BU667476 MC01006E03 MC01 Sesamum indicum cDNA, mRNA sequence	82	5e-14	90	UG-II_Contig10	>gi|33690427|gb|CF318666.1|CF318666 HD--08-O03.g1 OsHDAC1-overexpressing transgenic rice plasmid cDNA	40	0.18	95
11	UG-II_Contig11	UG-II_Contig11	>Q37376|NU2M_ACACA NADH-ubiquinone oxidoreductase chain 2 - Acanthamoeba castellanii (Amoeba)	527	31	1.3	59	-2	172	107	29	50	191	UG-II_Contig11	>gb|FE668518.1|FE668518 mh2_0001_H03 Chickpea leave library Cicer arietinum cDNA clone mh2_0001_H03 5, mRNA sequence	30	0.46	94	UG-II_Contig11	>gb|AL389865.1|AL389865 MtBC57H10R1 MtBC Medicago truncatula cDNA clone MtBC57H10 T7, mRNA sequence	38	0.076	100	UG-II_Contig11	>gb|AW350094.1|AW350094 GM210007B10C6 Gm-r1021 Glycine max cDNA clone Gm-r1021-2435 3, mRNA sequence	34	2.7	100	Contig11	UG-II_Contig11	>gb|AV419979.1|AV419979 AV419979 Lotus japonicus young plants (two-week old) Lotus japonicus cDNA clone MWM176d11_r 5, mRNA sequence	34	0.58	100	UG-II_Contig11	>gi|30420281|gb|CD038443.1|CD038443 UTPPI007_D11 USDA-Tifton Peanut Immature Pod cDNA Library (UTPP) Arachis hypogaea cDNA	36	0.049	100	Contig11	>gi|42532469|gb|BX838386.1|BX838386 BX838386 Arabidopsis thaliana Silique Col-0 Arabidopsis thaliana cDNA clone	38	0.29	100	UG-II_Contig11	>gi|88745004|gb|CI768364.1|CI768364 CI768364 Oryza sativa (japonica cultivar-group) 2 weeks seedlings root of	38	0.33	100
12	UG-II_Contig12	UG-II_Contig12	>O65751|RSSA_CICAR 40S ribosomal protein SA - Cicer arietinum (Chickpea) (Garbanzo)	300	372	1e-103	100	1	1	525	126	300	762	UG-II_Contig12	>gb|FE668576.1|FE668576 mh2_0002_E03 Chickpea leave library Cicer arietinum cDNA clone mh2_0002_E03 5, mRNA sequence	777	0	95	UG-II_Contig12	>gb|AW256813.1|AW256813 EST304950 KV2 Medicago truncatula cDNA clone KV2-5N12, mRNA sequence	486	1e-136	86	UG-II_Contig12	>gb|AW471619.1|AW471619 si12g02.y1 Gm-c1029 Glycine max cDNA clone GENOME SYSTEMS CLONE ID: Gm-c1029-1035 5 similar to SW:RSP4_SOYBN O22518 40S	254	7e-66	87	Contig12	UG-II_Contig12	>gb|CB829047.1|CB829047 LjNEST93e4r Lotus japonicus nodule library 5 and 7 week-old Lotus japonicus cDNA 5, mRNA sequence	188	7e-47	84	UG-II_Contig12	>gi|115597836|gb|EG030184.1|EG030184 AH0594 Shanyou 523 Peanut Cotyledon cDNA Library Arachis hypogaea cDNA 5, mRNA	170	6e-42	82	Contig12	>gi|33798863|gb|CF325288.1|CF325288 JMT1--02-N07.g1 AtJMT-overexpressing transgenic rice lambda phage cDNA	167	2e-39	82	UG-II_Contig12	>gi|29641192|gb|CB646199.1|CB646199 OSJNEb08H23.f OSJNEb Oryza sativa Japonica Group cDNA clone OSJNEb08H23 5, mRNA	167	2e-39	82
13	UG-II_Contig13	UG-II_Contig13	>P49756|RBM25_HUMAN Probable RNA-binding protein 25 - Homo sapiens (Human)	784	37	0.23	55	-1	112	8	322	357	1042	UG-II_Contig13	>gb|EH059206.1|EH059206 CPB04a12.y.esd subtracted cDNA library of drought stressed chickpea Cicer arietinum cDNA, mRNA sequence	32	0.67	100	UG-II_Contig13	>gb|BG448551.1|BG448551 NF036B08RT1F1062 Developing root Medicago truncatula cDNA clone NF036B08RT 5, mRNA sequence	38	0.45	100	UG-II_Contig13	>gb|BU763974.1|BU763974 sas50g06.y1 Gm-c1080 Glycine max cDNA clone SOYBEAN CLONE ID: Gm-c1080-7236 5, mRNA sequence	42	0.066	100	Contig13	UG-II_Contig13	>gb|BG662147.1|BG662147 Ljirnpest39-168-e9 Ljirnp Lambda HybriZap two-hybrid library Lotus japonicus cDNA clone LP168-39-e9 5 similar to	36	0.86	100	UG-II_Contig13	>gi|30420057|gb|CD038219.1|CD038219 UTPPI004_B05 USDA-Tifton Peanut Immature Pod cDNA Library (UTPP) Arachis hypogaea cDNA	34	1.1	95	Contig13	>gi|9786763|gb|BE528785.1|BE528785 M72F16STM Arabidopsis developing seed Arabidopsis thaliana cDNA clone 600037959R1 5,	38	1.7	100	UG-II_Contig13	>gi|3767646|gb|AU031673.1|AU031673 AU031673 Rice root Oryza sativa Japonica Group cDNA clone R0448_6Z, mRNA sequence	38	1.9	100
14	UG-II_Contig14	UG-II_Contig14	>O62729|NPY5R_CANFA Neuropeptide Y receptor type 5 - Canis familiaris (Dog)	446	33	0.29	36	-1	157	44	408	441	364	UG-II_Contig14	>gb|FE672235.1|FE672235 mh1_0015_F04 Drought-stressed chickpea leave library Cicer arietinum cDNA clone mh1_0015_F04 5, mRNA sequence	84	7e-17	94	UG-II_Contig14	>gb|BG582745.1|BG582745 EST484491 GVN Medicago truncatula cDNA clone pGVN-70H11 5 end, mRNA sequence	105	8e-22	91	UG-II_Contig14	>gb|BE820995.1|BE820995 GM700013B20B7 Gm-r1070 Glycine max cDNA clone Gm-r1070-5078 3, mRNA sequence	40	0.088	90	Contig14	UG-II_Contig14	>gb|BI417594.1|BI417594 LjNEST33b2r Lotus japonicus nodule library 5 and 7 week-old Lotus japonicus cDNA 5, mRNA sequence	44	0.001	93	UG-II_Contig14	>gi|116488956|gb|EG529919.1|EG529919 D22T7 Peanut (Luhua14) seeds full length cDNA Library Arachis hypogaea cDNA 3, mRNA	36	0.098	95	Contig14	>gi|71815289|gb|DR992680.1|DR992680 Mdlr7011P17.g1 Apple_EST_Mdlr Malus x domestica cDNA similar to gb|AAM63309.1| sulfate	38	0.58	100	UG-II_Contig14	>gi|86844493|gb|CI338548.1|CI338548 CI338548 Oryza sativa (japonica cultivar-group) shoot Oryza sativa Japonica Group cDNA	40	0.16	95
15	UG-II_Contig15	UG-II_Contig15	>Q9NGP4|UBC9_DICDI Sumo-conjugating enzyme ubc9 - Dictyostelium discoideum (Slime mold)	159	232	1e-60	61	1	139	609	1	157	763	UG-II_Contig15	>gb|FE671465.1|FE671465 mh1_0006_A02 Drought-stressed chickpea leave library Cicer arietinum cDNA clone mh1_0006_A02 5, mRNA sequence	1170	0	100	UG-II_Contig15	>gb|CA990322.1|CA990322 EST643830 GESD Medicago truncatula cDNA clone GESD-28E6, mRNA sequence	777	0	91	UG-II_Contig15	>gb|FE693061.1|FE693061 Pv015D_M13R_D02.ab1 Phaseolus vulgaris cv Early gallatin Phaseolus vulgaris cDNA, mRNA sequence	589	1e-166	90	Contig15	UG-II_Contig15	>gb|BW596838.1|BW596838 BW596838 Lotus japonicus suspension-cultured cells Lotus japonicus cDNA clone LjCa-009-AB06 5, mRNA sequence	613	1e-174	92	UG-II_Contig15	>gi|110812940|gb|EE125904.1|EE125904 2Z28 Peanut (Luhua14) seeds full length cDNA Library Arachis hypogaea cDNA 5	551	1e-156	90	Contig15	>gi|5046932|gb|AI728080.1|AI728080 BNLGHi9929 Six-day Cotton fiber Gossypium hirsutum cDNA 5 similar to (U44976)	230	2e-58	81	UG-II_Contig15	>gi|152038958|gb|ES699399.1|ES699399 r_006d_g01 Lolium perenne r Lolium perenne cDNA, mRNA sequence	176	2e-42	83
16	UG-II_Contig16	UG-II_Contig16	>P61243|YCF2_PHYPA Protein ycf2 - Physcomitrella patens (Moss)	2259	32	0.64	34	1	67	204	801	847	372	UG-II_Contig16	>gb|FE669661.1|FE669661 mh2_0019_B01 Chickpea leave library Cicer arietinum cDNA clone mh2_0019_B01 5, mRNA sequence	32	0.23	91	UG-II_Contig16	>gb|BF636312.1|BF636312 NF088B01DT1F1011 Drought Medicago truncatula cDNA clone NF088B01DT 5, mRNA sequence	137	2e-31	88	UG-II_Contig16	>gb|CF922033.1|CF922033 gmrhRww24-06-T7_C09_1_075 Soybean root hair subtracted cDNA library gmrhRww24 Glycine max cDNA, mRNA sequence	36	1.4	95	Contig16	UG-II_Contig16	>gb|AV769355.1|AV769355 AV769355 Lotus japonicus Young plants (two-weeks old) Lotus japonicus cDNA clone MWL046e06_f 3, mRNA sequence	44	0.001	100	UG-II_Contig16	>gi|110813428|gb|EE126485.1|EE126485 K12d2 Peanut (Luhua14) seeds full length cDNA Library Arachis hypogaea cDNA 5	32	1.6	100	Contig16	>gi|125193461|gb|EL208415.1|EL208415 EB3RODY02JVN8S 8-day Arabidopsis seedlings, aerial tissues Arabidopsis	38	0.59	100	UG-II_Contig16	>gi|86423092|gb|CI060665.1|CI060665 CI060665 Oryza sativa (japonica cultivar-group) UVC irradiated shoot Oryza sativa	36	2.6	100
17	UG-II_Contig17	UG-II_Contig17	>Q74ZJ8|SEC16_ASHGO COPII coat assembly protein SEC16 - Ashbya gossypii (Yeast) (Eremothecium gossypii)	2272	35	0.41	29	3	330	584	2083	2177	649	UG-II_Contig17	>gb|FE668974.1|FE668974 mh2_0009_A11 Chickpea leave library Cicer arietinum cDNA clone mh2_0009_A11 5, mRNA sequence	32	0.41	100	UG-II_Contig17	>gb|AL365907.1|AL365907 MtBA03B03F2 MtBA Medicago truncatula cDNA clone MtBA03B03 T3, mRNA sequence	107	4e-22	88	UG-II_Contig17	>gb|CD401669.1|CD401669 Gm_ck24052 Soybean induced by Salicylic Acid Glycine max cDNA 3, mRNA sequence	86	3e-15	90	Contig17	UG-II_Contig17	>gb|CN825164.1|CN825164 LjPEST3f1 Lotus japonicus seed and seed pod library Lotus japonicus cDNA 5, mRNA sequence	80	4e-14	88	UG-II_Contig17	>gi|30419541|gb|CD037703.1|CD037703 UTPLC005_H10 USDA-Tifton Peanut Leaf cDNA Library (UTPL) Arachis hypogaea cDNA clone	36	0.18	100	Contig17	>gi|68045453|gb|DR176446.1|DR176446 HR0011_D01:A Triphysaria versicolor (parasitic plant) root-tip, host reverse SSH	46	0.004	93	UG-II_Contig17	>gi|29625725|gb|CB630736.1|CB630736 OSIIEb07N16.f OSIIEb Oryza sativa Indica Group cDNA clone OSIIEb07N16 5, mRNA	38	1.2	100
18	UG-II_Contig18	UG-II_Contig18	>P31470|YIEK_ECOLI Uncharacterized protein yieK - Escherichia coli (strain K12)	240	31	3.3	36	-3	475	335	100	146	495	UG-II_Contig18	>gb|FE668910.1|FE668910 mh2_0006_H08 Chickpea leave library Cicer arietinum cDNA clone mh2_0006_H08 5, mRNA sequence	537	1e-153	98	UG-II_Contig18	>gb|BG457075.1|BG457075 NF069G07PL1F1054 Phosphate starved leaf Medicago truncatula cDNA clone NF069G07PL 5, mRNA sequence	143	5e-33	93	UG-II_Contig18	>gb|BM139959.1|BM139959 Gm-R18 Soybean root reverse subtractive cDNA Library Glycine max cDNA clone Gm-R18, mRNA sequence	88	6e-16	92	Contig18	UG-II_Contig18	>gb|BP029555.1|BP029555 BP029555 Lotus corniculatus var. japonicus flower Lotus japonicus cDNA clone MF024h06_f 3, mRNA sequence	36	0.4	100	UG-II_Contig18	>gi|30419387|gb|CD037549.1|CD037549 UTPLC002_A06 USDA-Tifton Peanut Leaf cDNA Library (UTPL) Arachis hypogaea cDNA clone	38	0.034	100	Contig18	>gi|86077679|gb|DR373436.1|DR373436 105145 CERES-148 Arabidopsis thaliana cDNA clone 21802 3, mRNA sequence	40	0.2	100	UG-II_Contig18	>gi|4879805|gb|AU064104.1|AU064104 AU064104 Rice panicle at flowering stage Oryza sativa Japonica Group cDNA clone	38	0.89	95
19	UG-II_Contig19	UG-II_Contig19	>P47905|RS27A_LUPAL 40S ribosomal protein S27a - Lupinus albus (White lupin)	79	166	1e-40	96	-2	386	150	1	79	657	UG-II_Contig19	>gb|FE670821.1|FE670821 mh2_0035_F08 Chickpea leave library Cicer arietinum cDNA clone mh2_0035_F08 5, mRNA sequence	121	6e-28	82	UG-II_Contig19	>gb|AW775448.1|AW775448 EST334513 DSIL Medicago truncatula cDNA clone pDSIL-1H8, mRNA sequence	678	0	93	UG-II_Contig19	>gb|CD394828.1|CD394828 Gm_ck14620 Soybean induced by Salicylic Acid Glycine max cDNA 3, mRNA sequence	450	1e-125	87	Contig19	UG-II_Contig19	>gb|BI418597.1|BI418597 LjNEST43e9r Lotus japonicus nodule library 5 and 7 week-old Lotus japonicus cDNA 5, mRNA sequence	609	1e-173	91	UG-II_Contig19	>gi|110813489|gb|EE126564.1|EE126564 K9 Peanut (Luhua14) seeds full length cDNA Library Arachis hypogaea cDNA 5 similar to	513	1e-145	88	Contig19	>gi|85883519|gb|DR204477.1|DR204477 112884 CERES-147 Arabidopsis thaliana cDNA clone 92962 5, mRNA sequence	498	1e-139	88	UG-II_Contig19	>gi|88301861|gb|CI667707.1|CI667707 CI667707 Oryza sativa (japonica cultivar-group) 14 days after transferring callus Oryza	311	5e-83	86
20	UG-II_Contig20	UG-II_Contig20	>P24789|VIM1_XENLA Vimentin-1/2 - Xenopus laevis (African clawed frog)	458	33	0.9	33	1	217	414	14	77	501	UG-II_Contig20	>gb|FE669286.1|FE669286 mh2_0014_H06 Chickpea leave library Cicer arietinum cDNA clone mh2_0014_H06 5, mRNA sequence	767	0	100	UG-II_Contig20	>gb|EX532346.1|EX532346 MTGland_B035_2007-06-23/MTGlandB035_F08_027_1 Medicago truncatula A17 glandular trichome Medicago truncatula cDNA, mRNA	870	0	97	UG-II_Contig20	>gb|EV279229.1|EV279229 GLNAF48TF JCVI-SOY3 Glycine max cDNA 5, mRNA sequence	686	0	98	Contig20	UG-II_Contig20	>gb|BP033611.1|BP033611 BP033611 Lotus corniculatus var. japonicus flower Lotus japonicus cDNA clone MFL004h12_f 3, mRNA sequence	111	9e-24	100	UG-II_Contig20	>gi|30420224|gb|CD038386.1|CD038386 UTPPI006_E04 USDA-Tifton Peanut Immature Pod cDNA Library (UTPP) Arachis hypogaea cDNA	32	2.1	91	Contig20	>gi|8693332|gb|AV533049.1|AV533049 AV533049 Arabidopsis thaliana flower buds Columbia Arabidopsis thaliana cDNA clone	716	0	93	UG-II_Contig20	>gi|58667440|gb|CK056126.1|CK056126 62178rsicek_6285.y1 Oryza sativa cv. PA64s panicle ferile cDNA library Oryza sativa	575	1e-162	95
21	UG-II_Contig21	UG-II_Contig21	>P35131|UBC8_ARATH Ubiquitin-conjugating enzyme E2-17 kDa 8 - Arabidopsis thaliana (Mouse-ear cress)	148	308	3e-83	97	2	140	583	1	148	860	UG-II_Contig21	>gb|FE671990.1|FE671990 mh1_0013_A01 Drought-stressed chickpea leave library Cicer arietinum cDNA clone mh1_0013_A01 5, mRNA sequence	1179	0	100	UG-II_Contig21	>gb|AW329631.2|AW329631 N200891e rootphos(-) Medicago truncatula cDNA clone MHRP-22D4, mRNA sequence	319	7e-86	84	UG-II_Contig21	>gb|FE688747.1|FE688747 Pv057C_M13R_A06.ab1 Phaseolus vulgaris cv Early gallatin Phaseolus vulgaris cDNA, mRNA sequence	597	1e-169	91	Contig21	UG-II_Contig21	>gb|BI417258.1|BI417258 LjNEST49b11r Lotus japonicus nodule library 5 and 7 week-old Lotus japonicus cDNA 5, mRNA sequence	620	1e-177	92	UG-II_Contig21	>gi|116360043|gb|EG373847.1|EG373847 2N27 Peanut (Luhua14) seeds full length cDNA Library Arachis hypogaea cDNA 5, mRNA	299	1e-80	83	Contig21	>gb|AAK60309.1|AF385718_1 At1g64230/F22C12_17 [Arabidopsis thaliana] >gb|AAM11574.1|AF480945_1	402	1e-110	87	UG-II_Contig21	>gi|117243754|gb|CT843217.1|CT843217 CT843217 Oryza sativa (indica cultivar-group) cv. Guang Lu Ai 4 Oryza sativa Indica	252	6e-65	82
22	UG-II_Contig22	UG-II_Contig22	>Q42971|ENO_ORYSJ Enolase - Oryza sativa subsp. japonica (Rice)	446	301	3e-81	82	3	87	614	3	178	709	UG-II_Contig22	>gb|FE672343.1|FE672343 mh1_0016_G07 Drought-stressed chickpea leave library Cicer arietinum cDNA clone mh1_0016_G07 5, mRNA sequence	1296	0	99	UG-II_Contig22	>gb|AW560184.1|AW560184 EST315232 DSIR Medicago truncatula cDNA clone pDSIR-26I12, mRNA sequence	829	0	91	UG-II_Contig22	>gb|FE681513.1|FE681513 Pv036C_M13F_F08.ab1 Phaseolus vulgaris cv Early gallatin Phaseolus vulgaris cDNA, mRNA sequence	710	0	90	Contig22	UG-II_Contig22	>gb|AW719683.1|AW719683 LjNEST8C6r Lotus japonicus nodule library 5 and 7 week-old Lotus japonicus cDNA 5, mRNA sequence	646	0	89	UG-II_Contig22	>gi|149215141|gb|ES704590.1|ES704590 C20R5_34_A06_E002.g1 USDA-Tifton Peanut Library C20R5 Arachis hypogaea cDNA	620	1e-177	88	Contig22	>gi|89492196|gb|DY647990.1|DY647990 PU4_plate21_H16 PU4 Prunus persica cDNA similar to enolase / 2-phosphoglycerate	430	1e-119	84	UG-II_Contig22	>gi|89483176|gb|DY638970.1|DY638970 PU2_plate35_K21 PU2 Prunus persica cDNA similar to similar to putative enolase	228	7e-58	80
23	UG-II_Contig23	UG-II_Contig23	>P38414|LOX1_LENCU Lipoxygenase - Lens culinaris (Lentil)	866	363	1e-100	77	3	57	728	1	222	728	UG-II_Contig23	>gb|FE670880.1|FE670880 mh2_0036_E07 Chickpea leave library Cicer arietinum cDNA clone mh2_0036_E07 5, mRNA sequence	36	0.03	100	UG-II_Contig23	>gb|EY477611.1|EY477611 METB482TF JCVI-MT3 Medicago truncatula cDNA 5, mRNA sequence	609	1e-173	90	UG-II_Contig23	>gb|BM885457.1|BM885457 sam01b12.y1 Gm-c1063 Glycine max cDNA clone SOYBEAN CLONE ID: Gm-c1063-4295 5 similar to TR:Q43817 Q43817	337	6e-91	85	Contig23	UG-II_Contig23	>gb|CN825220.1|CN825220 LjPEST4c1 Lotus japonicus seed and seed pod library Lotus japonicus cDNA 5, mRNA sequence	165	1e-39	83	UG-II_Contig23	>gi|110811771|gb|EE124327.1|EE124327 1X42 Peanut (Luhua14) seeds full length cDNA Library Arachis hypogaea cDNA 5	172	1e-42	81	Contig23	>gi|9780917|gb|BE522939.1|BE522939 M30E3STM Arabidopsis developing seed Arabidopsis thaliana cDNA clone M30E3 5, mRNA	42	0.076	93	UG-II_Contig23	>gi|29622077|gb|CB627088.1|CB627088 OSIIEb01M13.r OSIIEb Oryza sativa Indica Group cDNA clone OSIIEb01M13 3, mRNA	38	1.3	100
24	UG-II_Contig24	UG-II_Contig24	>P31926|SUSY_VICFA Sucrose synthase - Vicia faba (Broad bean)	806	719	0	93	3	3	1148	65	447	1148	UG-II_Contig24	>gb|CK148867.1|CK148867 59_C2 Suppressive subtractive hybridization library Cicer arietinum cDNA clone 59_C2 5, mRNA sequence	1011	0	99	UG-II_Contig24	>gb|BG581575.1|BG581575 EST483310 GVN Medicago truncatula cDNA clone pGVN-65C2 5 end, mRNA sequence	1007	0	92	UG-II_Contig24	>gb|CF808598.1|CF808598 psHB037xI21f USDA-IFAFS:Expression of Phytophthora sojae genes during infection and propagation Glycine max cDNA clone	801	0	89	Contig24	UG-II_Contig24	>gb|CN825644.1|CN825644 LjPEST9a1 Lotus japonicus seed and seed pod library Lotus japonicus cDNA 5, mRNA sequence	714	0	89	UG-II_Contig24	>gi|149222028|gb|ES711475.1|ES711475 TFR5_58_C11_E001.g1 USDA-Tifton Peanut Library TFR5 Arachis hypogaea cDNA clone	482	1e-135	90	Contig24	>gi|116482999|gb|EG525591.1|EG525591 AYAXO34TF pooled cDNA populations Arabidopsis thaliana cDNA, mRNA sequence	176	3e-42	82	UG-II_Contig24	>gi|66923462|gb|CX110310.1|CX110310 EI047F01 A normalized whole-life-cycle cDNA library of rice Oryza sativa	176	4e-42	83
25	UG-II_Contig25	UG-II_Contig25	>Q5ZJT0|SUV3_CHICK ATP-dependent RNA helicase SUPV3L1, mitochondrial precursor - Gallus gallus (Chicken)	794	33	0.58	28	2	320	466	511	563	471	UG-II_Contig25	>gb|FE671650.1|FE671650 mh1_0008_A02 Drought-stressed chickpea leave library Cicer arietinum cDNA clone mh1_0008_A02 5, mRNA sequence	385	1e-107	100	UG-II_Contig25	>gb|BG455637.1|BG455637 NF065H08PL1F1074 Phosphate starved leaf Medicago truncatula cDNA clone NF065H08PL 5, mRNA sequence	101	2e-20	86	UG-II_Contig25	>gb|BU545859.1|BU545859 GM880007A10G10 Gm-r1088 Glycine max cDNA clone Gm-r1088-2611 3, mRNA sequence	100	1e-19	91	Contig25	UG-II_Contig25	>gb|BP052973.1|BP052973 BP052973 Lotus corniculatus var. japonicus pods (less than 20 mm in length) Lotus japonicus cDNA clone SPDL016b06_f 3, mRNA	36	0.38	100	UG-II_Contig25	>gi|56553006|gb|CX018130.1|CX018130 S1259 pPCS Arachis hypogaea cDNA 5, mRNA sequence	32	2	100	Contig25	>gi|56913088|gb|CB252463.1|CB252463 25-E012997-019-004-A07-T7R MPIZ-ADIS-019 Arabidopsis thaliana cDNA clone	38	0.76	100	UG-II_Contig25	>gi|29640199|gb|CB645208.1|CB645208 OSJNEb06M05.f OSJNEb Oryza sativa Japonica Group cDNA clone OSJNEb06M05 5, mRNA	40	0.21	100
26	UG-II_Contig26	UG-II_Contig26	>Q6P8E9|NH2L1_XENTR NHP2-like protein 1 - Xenopus tropicalis (Western clawed frog) (Silurana tropicalis)	128	206	8e-53	80	-1	614	231	1	128	737	UG-II_Contig26	>gb|DY475429.1|DY475429 U412 Chickpea (ICC3996) post-inoculation EST library Cicer arietinum cDNA 5 similar to 50S ribosomal protein L7Ae,	210	9e-55	89	UG-II_Contig26	>gb|EY477870.1|EY477870 METB767TF JCVI-MT3 Medicago truncatula cDNA 5, mRNA sequence	668	0	90	UG-II_Contig26	>gb|BQ785207.1|BQ785207 saq74e02.y1 Gm-c1076 Glycine max cDNA clone SOYBEAN CLONE ID: Gm-c1076-5572 5 similar to TR:Q9SU26 Q9SU26 RIBOSOMAL	476	1e-132	88	Contig26	UG-II_Contig26	>gb|DC596617.1|DC596617 DC596617 Lotus japonicus pod (20-30 mm in length) Lotus japonicus cDNA clone MPD031h05_r 5, mRNA sequence	462	1e-129	87	UG-II_Contig26	>gi|30420378|gb|CD038540.1|CD038540 UTPPI008_G09 USDA-Tifton Peanut Immature Pod cDNA Library (UTPP) Arachis hypogaea cDNA	34	0.8	100	Contig26	>gi|9251076|gb|BE341545.1|BE341545 EST393282 potato stolon, Cornell University Solanum tuberosum cDNA clone cSTA18B18	276	3e-72	84	UG-II_Contig26	>gi|179271231|gb|BB996287.1|BB996287 BB996287 2-4 cm panicle of CC genome(CCP) Oryza officinalis cDNA clone CCP18D01 3,	107	2e-21	81
27	UG-II_Contig27	UG-II_Contig27	>P21530|POLG_CSFVB Genome polyprotein [Contains: N-terminal protease - Classical swine fever virus (strain Brescia) (CSFV) (Hog	3898	31	2.7	50	2	329	400	2765	2788	456	UG-II_Contig27	>gb|FE670529.1|FE670529 mh2_0029_C12 Chickpea leave library Cicer arietinum cDNA clone mh2_0029_C12 5, mRNA sequence	408	1e-114	99	UG-II_Contig27	>gb|AL386743.1|AL386743 MtBC36E12F1 MtBC Medicago truncatula cDNA clone MtBC36E12 T3, mRNA sequence	94	4e-18	100	UG-II_Contig27	>gb|BI967200.1|BI967200 GM830001A10F03 Gm-r1083 Glycine max cDNA clone Gm-r1083-245 3, mRNA sequence	74	8e-12	97	Contig27	UG-II_Contig27	>gb|AV412680.1|AV412680 AV412680 Lotus japonicus young plants (two-week old) Lotus japonicus cDNA clone MWM222f03_r 5, mRNA sequence	40	0.024	100	UG-II_Contig27	>gi|30420428|gb|CD038590.1|CD038590 UTPPI009_E04 USDA-Tifton Peanut Immature Pod cDNA Library (UTPP) Arachis hypogaea cDNA	54	5e-07	100	Contig27	>gi|37850617|gb|BJ608625.1|BJ608625 BJ608625 normalized full length cDNA library, chloronemata, caulonemata and rhizoid-like	42	0.047	100	UG-II_Contig27	>gi|87004354|gb|CI298886.1|CI298886 CI298886 Oryza sativa (japonica cultivar-group) etiolated shoot Oryza sativa Japonica	44	0.013	100
28	UG-II_Contig28	UG-II_Contig28	>Q43681|NLTP_VIGUN Probable non-specific lipid-transfer protein AKCS9 precursor - Vigna unguiculata (Cowpea)	99	127	5e-29	59	2	59	343	4	99	650	UG-II_Contig28	>gb|FE670358.1|FE670358 mh2_0027_A09 Chickpea leave library Cicer arietinum cDNA clone mh2_0027_A09 5, mRNA sequence	321	3e-88	99	UG-II_Contig28	>gb|AL383494.1|AL383494 MtBC14F07F1 MtBC Medicago truncatula cDNA clone MtBC14F07 T3, mRNA sequence	168	1e-40	87	UG-II_Contig28	>gb|BI700046.1|BI700046 sag59c05.y1 Gm-c1082 Glycine max cDNA clone GENOME SYSTEMS CLONE ID: Gm-c1082-873 5 similar to SW:NLTP_VIGUN Q43681	54	1e-05	87	Contig28	UG-II_Contig28	>gb|BP039050.1|BP039050 BP039050 Lotus corniculatus var. japonicus flower bud Lotus japonicus cDNA clone MFB069h08_f 3, mRNA sequence	56	6e-07	87	UG-II_Contig28	>gi|30420121|gb|CD038283.1|CD038283 UTPPI005_A12 USDA-Tifton Peanut Immature Pod cDNA Library (UTPP) Arachis hypogaea cDNA	38	0.045	83	Contig28	>gi|164155415|gb|ES038411.1|ES038411 072056_1576_2025 Arabidopsis ovule high throughput cDNA library Arabidopsis thaliana	40	0.27	100	UG-II_Contig28	>gi|7839237|gb|AU090648.1|AU090648 AU090648 Rice panicle at flowering stage Oryza sativa Japonica Group cDNA clone	36	4.7	100
29	UG-II_Contig29	UG-II_Contig29	>Q9M339|RS32_ARATH 40S ribosomal protein S3-2 - Arabidopsis thaliana (Mouse-ear cress)	249	407	1e-113	84	-2	891	178	1	248	994	UG-II_Contig29	>gb|FE669904.1|FE669904 mh2_0021_G02 Chickpea leave library Cicer arietinum cDNA clone mh2_0021_G02 5, mRNA sequence	952	0	99	UG-II_Contig29	>gb|EV257058.1|EV257058 MTYD406TF JCVI-MT1 Medicago truncatula cDNA 5, mRNA sequence	684	0	87	UG-II_Contig29	>gb|EV267968.1|EV267968 GLMA113TF JCVI-SOY2 Glycine max cDNA 5, mRNA sequence	722	0	88	Contig29	UG-II_Contig29	>gb|BI419665.1|BI419665 LjNEST47d1r Lotus japonicus nodule library 5 and 7 week-old Lotus japonicus cDNA 5, mRNA sequence	549	1e-155	89	UG-II_Contig29	>gi|149217000|gb|ES706449.1|ES706449 C20R6_10_C01_E002.g1 USDA-Tifton Peanut Library C20R6 Arachis hypogaea cDNA	636	0	87	Contig29	>gi|159053797|gb|EX990357.1|EX990357 CBAF2258.b1:P T. versicolor host exudate reverse SSH library Triphysaria versicolor	410	1e-112	84	UG-II_Contig29	>gi|89486716|gb|DY642510.1|DY642510 PU3_plate22_N07 PU3 Prunus persica cDNA similar to similar to (AP005895) putative	430	1e-118	84
30	UG-II_Contig30	UG-II_Contig30	>P33121|ACSL1_HUMAN Long-chain-fatty-acid--CoA ligase 1 - Homo sapiens (Human)	698	284	6e-76	51	2	8	838	424	696	1242	UG-II_Contig30	>gb|FE669844.1|FE669844 mh2_0021_A11 Chickpea leave library Cicer arietinum cDNA clone mh2_0021_A11 5, mRNA sequence	34	0.2	100	UG-II_Contig30	>gb|AW736470.1|AW736470 EST332484 KV3 Medicago truncatula cDNA clone pKV3-13H1, mRNA sequence	1029	0	94	UG-II_Contig30	>gb|EV270163.1|EV270163 GLMAS26TF JCVI-SOY2 Glycine max cDNA 5, mRNA sequence	757	0	89	Contig30	UG-II_Contig30	>gb|AV427444.1|AV427444 AV427444 Lotus japonicus young plants (two-week old) Lotus japonicus cDNA clone MWM081c02_r 5, mRNA sequence	531	1e-150	90	UG-II_Contig30	>gi|149646659|gb|ES755054.1|ES755054 C20L_54_E03_E002.g1 USDA-Tifton Peanut Library C20L Arachis hypogaea cDNA clone	54	1e-06	89	Contig30	>gi|89485239|gb|DY641033.1|DY641033 PU2_plate51_F08 PU2 Prunus persica cDNA similar to long-chain-fatty-acid--CoA	339	4e-91	82	UG-II_Contig30	>gi|58590451|gb|CF988759.1|CF988759 16859rsicee_14479.y1 Oryza sativa cv. LYP9 tillering whole plant cDNA library Oryza	111	2e-22	78
31	UG-II_Contig31	UG-II_Contig31	>Q96QZ7|MAGI1_HUMAN Membrane-associated guanylate kinase, WW and PDZ domain-containing protein 1 - Homo sapiens (Human)	1491	35	0.45	45	2	515	646	123	170	682	UG-II_Contig31	>gb|EB085018.1|EB085018 CA0318 Chickpea (ICC3996) post-inoculation EST library Cicer arietinum cDNA 5 similar to Acyl-activating enzyme,	30	1.7	100	UG-II_Contig31	>gb|AW329394.1|AW329394 N200627e rootphos(-) Medicago truncatula cDNA clone MHRP-19F3, mRNA sequence	38	0.29	100	UG-II_Contig31	>gb|FK010292.1|FK010292 GLQA879TF JCVI-SOY2 Glycine max cDNA 5, mRNA sequence	127	9e-28	100	Contig31	UG-II_Contig31	>gb|AV776074.1|AV776074 AV776074 Lotus japonicus Pods (20-30 mm in length) Lotus japonicus cDNA clone MPD092h09_f 3, mRNA sequence	36	0.56	100	UG-II_Contig31	>gi|110811656|gb|EE124179.1|EE124179 W21 Peanut (Luhua14) seeds full length cDNA Library Arachis hypogaea cDNA 5 similar to	38	0.047	100	Contig31	>gi|116445326|gb|EG487918.1|EG487918 AYBGM03TF pooled cDNA populations Arabidopsis thaliana cDNA, mRNA sequence	218	6e-55	85	UG-II_Contig31	>gi|179274711|gb|BB995318.1|BB995318 BB995318 shoot apical meristem of BB genome(BBS) Oryza punctata cDNA clone BBS17H02 5,	113	3e-23	98
32	UG-II_Contig32	UG-II_Contig32	>P62201|CALM_LILLO Calmodulin - Lilium longiflorum (Trumpet lily)	149	298	3e-80	100	3	12	458	1	149	764	UG-II_Contig32	>gb|FE668511.1|FE668511 mh2_0001_G08 Chickpea leave library Cicer arietinum cDNA clone mh2_0001_G08 5, mRNA sequence	1037	0	99	UG-II_Contig32	>gb|AW267711.1|AW267711 EST305839 DSIR Medicago truncatula cDNA clone pDSIR-7C1, mRNA sequence	704	0	94	UG-II_Contig32	>gb|BQ628413.1|BQ628413 sap46f10.y1 Gm-c1087 Glycine max cDNA clone SOYBEAN CLONE ID: Gm-c1087-3739 5 similar to SW:CALM_MEDSA P17928	611	1e-173	91	Contig32	UG-II_Contig32	>gb|CB829483.1|CB829483 LjNEST98f1r Lotus japonicus nodule library 5 and 7 week-old Lotus japonicus cDNA 5, mRNA sequence	539	1e-152	90	UG-II_Contig32	>gi|110814674|gb|EE123741.1|EE123741 1R23 Peanut (Luhua14) seeds full length cDNA Library Arachis hypogaea cDNA 5	531	1e-150	89	Contig32	>gi|22022167|gb|AJ487414.1|AJ487414 AJ487414 Solanum tuberosum library (Gebhardt C) Solanum tuberosum cDNA clone P2b12,	448	1e-124	87	UG-II_Contig32	>gi|47506412|gb|CN741561.1|CN741561 SAL_US004xo07f1.ab1 SAL_US N.Bentheme Nicotiana benthamiana cDNA 5, mRNA sequence	440	1e-121	87
33	UG-II_Contig33	UG-II_Contig33	>P26690|6DCS_SOYBN NAD(P)H-dependent 6-deoxychalcone synthase - Glycine max (Soybean)	315	551	1e-156	83	-2	1153	209	1	315	1214	UG-II_Contig33	>gb|CD051314.1|CD051314 EST0689 subtracted cDNA library of drought-stressed chickpea Cicer arietinum cDNA, mRNA sequence	34	0.2	95	UG-II_Contig33	>gb|CB893760.1|CB893760 EST646552 HOGA Medicago truncatula cDNA clone HOGA-28N8, mRNA sequence	1162	0	91	UG-II_Contig33	>gb|BI699012.1|BI699012 sag31e02.y1 Gm-c1081 Glycine max cDNA clone GENOME SYSTEMS CLONE ID: Gm-c1081-579 5 similar to SW:6DCS_SOYBN P26690	295	3e-78	82	Contig33	UG-II_Contig33	>gb|CB828486.1|CB828486 LjNEST87b10r Lotus japonicus nodule library 5 and 7 week-old Lotus japonicus cDNA 5, mRNA sequence	327	2e-88	82	UG-II_Contig33	>gi|30419386|gb|CD037548.1|CD037548 UTPLC002_A05 USDA-Tifton Peanut Leaf cDNA Library (UTPL) Arachis hypogaea cDNA clone	52	6e-06	80	Contig33	>gi|33800272|gb|CF326002.1|CF326002 JMT1--04-N10.g1 AtJMT-overexpressing transgenic rice lambda phage cDNA	42	0.13	90	UG-II_Contig33	>gi|68337098|gb|DN249370.2|DN249370 ACAE-aaa19k10.g1 Hydra EST UCI 5 Hydra magnipapillata cDNA 5 similar to dbj|BAB64273.1|	54	4e-05	96
34	UG-II_Contig34	UG-II_Contig34	>P40691|A115_TOBAC Auxin-induced protein PCNT115 - Nicotiana tabacum (Common tobacco)	307	308	4e-83	62	3	12	740	54	301	1170	UG-II_Contig34	>gb|FE672067.1|FE672067 mh1_0013_G07 Drought-stressed chickpea leave library Cicer arietinum cDNA clone mh1_0013_G07 5, mRNA sequence	1134	0	100	UG-II_Contig34	>gb|DY618481.1|DY618481 AC4864 NOLLY Medicago truncatula cDNA 5, mRNA sequence	1043	0	91	UG-II_Contig34	>gb|EV280490.1|EV280490 GLNAU01TF JCVI-SOY3 Glycine max cDNA 5, mRNA sequence	581	1e-164	85	Contig34	UG-II_Contig34	>gb|DC597377.1|DC597377 DC597377 Lotus japonicus pod (20-30 mm in length) Lotus japonicus cDNA clone MPD085c09_r 5, mRNA sequence	478	1e-134	86	UG-II_Contig34	>gi|149222219|gb|ES711666.1|ES711666 TFR5_62_B01_E001.g1 USDA-Tifton Peanut Library TFR5 Arachis hypogaea cDNA clone	74	1e-12	89	Contig34	>gi|37832775|gb|BJ590787.1|BJ590787 BJ590787 normalized full length cDNA library, chloronemata, caulonemata and malformed	56	8e-06	79	UG-II_Contig34	>gi|71825045|gb|DT002437.1|DT002437 Mdrta1014A04.g1 Apple_EST_Mdrta Malus x domestica cDNA similar to gb|AAP53790.1|	141	2e-31	81
35	UG-II_Contig35	UG-II_Contig35	>Q940X7|RBX1A_ARATH RING-box protein 1a - Arabidopsis thaliana (Mouse-ear cress)	118	236	6e-62	92	-3	654	304	1	118	710	UG-II_Contig35	>gb|FE670777.1|FE670777 mh2_0035_B08 Chickpea leave library Cicer arietinum cDNA clone mh2_0035_B08 5, mRNA sequence	32	0.45	100	UG-II_Contig35	>gb|AJ501232.1|AJ501232 AJ501232 MTAMP Medicago truncatula cDNA clone mtgmadc120004d03, mRNA sequence	502	1e-141	92	UG-II_Contig35	>gb|CA801945.1|CA801945 sat19f11.y1 Gm-c1036 Glycine max cDNA clone SOYBEAN CLONE ID: Gm-c1036-14110 5 similar to TR:Q9Y254 Q9Y254 RING	498	1e-139	88	Contig35	UG-II_Contig35	>gb|BW594665.1|BW594665 BW594665 Lotus japonicus suspension-cultured cells Lotus japonicus cDNA clone LjCa-002-AG08 5, mRNA sequence	428	1e-119	90	UG-II_Contig35	>gi|110814795|gb|EE124178.1|EE124178 W20 Peanut (Luhua14) seeds full length cDNA Library Arachis hypogaea cDNA 5 similar to	450	1e-126	90	Contig35	>gi|33801703|gb|CF326723.1|CF326723 JMT1--06-N15.g1 AtJMT-overexpressing transgenic rice lambda phage cDNA	262	4e-68	87	UG-II_Contig35	>gi|28256546|gb|CB210455.1|CB210455 OML00735 Oryza minuta HybriZAP-2.1 XR library Oryza minuta cDNA 5, mRNA	270	2e-70	87
36	UG-II_Contig36	UG-II_Contig36	>Q04613|MI25_ARATH ATP synthase protein MI25 - Arabidopsis thaliana (Mouse-ear cress)	192	273	2e-73	85	-2	509	3	1	169	519	UG-II_Contig36	>gb|AJ006045.1|AJ006045 AJ006045 chickpea mRNA CAN-5 Cicer arietinum cDNA clone CanB9, mRNA sequence	30	1.3	100	UG-II_Contig36	>gb|AW171674.2|AW171674 N100568e rootphos(-) Medicago truncatula cDNA clone MHRP-8E4, mRNA sequence	38	0.22	95	UG-II_Contig36	>gb|BU090319.1|BU090319 sr70c03.y1 Gm-c1052 Glycine max cDNA clone GENOME SYSTEMS CLONE ID: Gm-c1052-1085 5 similar to SW:MI25_TOBAC P09003	852	0	97	Contig36	UG-II_Contig36	>gb|AV768169.1|AV768169 AV768169 Lotus japonicus Young plants (two-weeks old) Lotus japonicus cDNA clone MWM225a08_f 3, mRNA sequence	32	6.6	100	UG-II_Contig36	>gi|30420334|gb|CD038496.1|CD038496 UTPPI008_B12 USDA-Tifton Peanut Immature Pod cDNA Library (UTPP) Arachis hypogaea cDNA	30	8.8	100	Contig36	>gi|8683545|gb|AV524017.1|AV524017 AV524017 Arabidopsis thaliana aboveground organs two to six-week old Arabidopsis	351	4e-95	95	UG-II_Contig36	>gi|112786471|gb|EE590832.1|EE590832 NEW_RNG32-D02-T7 Rice mixture of leaf, root, panicle Oryza sativa Japonica Group cDNA,	624	1e-177	94
37	UG-II_Contig37	UG-II_Contig37	>Q71H73|H33_VITVI Histone H3.3 - Vitis vinifera (Grape)	136	174	2e-43	94	-3	488	210	44	136	493	UG-II_Contig37	>gb|FE668753.1|FE668753 mh2_0004_D04 Chickpea leave library Cicer arietinum cDNA clone mh2_0004_D04 5, mRNA sequence	678	0	97	UG-II_Contig37	>gb|AW257436.1|AW257436 EST305573 KV2 Medicago truncatula cDNA clone KV2-9F8, mRNA sequence	361	1e-98	90	UG-II_Contig37	>gb|FK019566.1|FK019566 GLNDB93TF JCVI-SOY3 Glycine max cDNA 5, mRNA sequence	236	1e-60	85	Contig37	UG-II_Contig37	>gb|BP034227.1|BP034227 BP034227 Lotus corniculatus var. japonicus flower bud Lotus japonicus cDNA clone MFB005a05_f 3, mRNA sequence	325	3e-88	89	UG-II_Contig37	>gi|149648109|gb|ES756504.1|ES756504 C20L_80_C11_E002.g1 USDA-Tifton Peanut Library C20L Arachis hypogaea cDNA clone	232	1e-60	85	Contig37	>gi|2580751|gb|AA650659.1|AA650659 30773 Lambda-PRL2 Arabidopsis thaliana cDNA clone 276G8T7, mRNA sequence	186	1e-45	84	UG-II_Contig37	>gi|171850118|gb|FE969194.1|FE969194 HbEST0006 Latex cDNA library Hevea brasiliensis cDNA clone R6 5 similar to	111	7e-23	80
38	UG-II_Contig38	UG-II_Contig38	>Q6ZNJ1|NBEL2_HUMAN Neurobeachin-like protein 2 - Homo sapiens (Human)	2754	32	1.9	36	1	139	312	2013	2070	633	UG-II_Contig38	>gb|CV793589.2|CV793589 DEF0117 Chickpea (ICC3996) post-inoculation EST library Cicer arietinum cDNA 5 similar to Avr9/Cf9 rapidly elicited	375	1e-104	95	UG-II_Contig38	>gb|DY615564.1|DY615564 AC0647 NOLLY Medicago truncatula cDNA 5, mRNA sequence	105	1e-21	86	UG-II_Contig38	>gb|BQ079564.1|BQ079564 san15d03.y1 Gm-c1084 Glycine max cDNA clone SOYBEAN CLONE ID: Gm-c1084-3990 5, mRNA sequence	66	3e-09	90	Contig38	UG-II_Contig38	>gb|CB828594.1|CB828594 LjNEST88d1r Lotus japonicus nodule library 5 and 7 week-old Lotus japonicus cDNA 5, mRNA sequence	70	4e-11	89	UG-II_Contig38	>gi|115596682|gb|EG029030.1|EG029030 AH1466 Shanyou 523 Peanut Cotyledon cDNA Library Arachis hypogaea cDNA 5, mRNA	54	7e-07	85	Contig38	>gi|2749366|gb|AA651121.1|AA651121 31235 Lambda-PRL2 Arabidopsis thaliana cDNA clone 172022XP 3, mRNA sequence	38	1	100	UG-II_Contig38	>gi|88695574|gb|CI737612.1|CI737612 CI737612 Oryza sativa (japonica cultivar-group) library (Kikuchi S) Oryza sativa	40	0.29	100
39	UG-II_Contig39	UG-II_Contig39	>P11215|ITAM_HUMAN Integrin alpha-M precursor - Homo sapiens (Human)	1152	34	0.79	39	3	528	656	775	814	810	UG-II_Contig39	>gb|FE671485.1|FE671485 mh1_0006_B11 Drought-stressed chickpea leave library Cicer arietinum cDNA clone mh1_0006_B11 5, mRNA sequence	1358	0	100	UG-II_Contig39	>gb|CB894060.1|CB894060 EST646852 HOGA Medicago truncatula cDNA clone HOGA-29N4, mRNA sequence	961	0	93	UG-II_Contig39	>gb|FE688297.1|FE688297 Pv016D_M13F_F06.ab1 Phaseolus vulgaris cv Early gallatin Phaseolus vulgaris cDNA, mRNA sequence	700	0	88	Contig39	UG-II_Contig39	>gb|DC597323.1|DC597323 DC597323 Lotus japonicus pod (20-30 mm in length) Lotus japonicus cDNA clone MPD081c11_r 5, mRNA sequence	513	1e-144	89	UG-II_Contig39	>gi|110814436|gb|EE127555.1|EE127555 NN31 Peanut (Luhua14) seeds full length cDNA Library Arachis hypogaea cDNA 5	36	0.22	100	Contig39	>gi|89489213|gb|DY645007.1|DY645007 PU3_plate29_C01 PU3 Prunus persica cDNA similar to similar to zinc-binding family	343	2e-92	84	UG-II_Contig39	>gi|84647313|gb|DW360759.1|DW360759 PJ1744 Prosopis juliflora leaf cDNA library Prosopis juliflora cDNA similar to	101	1e-19	87
40	UG-II_Contig40	UG-II_Contig40	>Q05502|HHEX_CHICK Hematopoietically-expressed homeobox protein HHEX - Gallus gallus (Chicken)	277	34	0.85	32	-2	205	29	38	98	845	UG-II_Contig40	>gb|FE668568.1|FE668568 mh2_0002_D06 Chickpea leave library Cicer arietinum cDNA clone mh2_0002_D06 5, mRNA sequence	1281	0	99	UG-II_Contig40	>gb|AW776956.1|AW776956 EST336021 DSIL Medicago truncatula cDNA clone pDSIL-16L2, mRNA sequence	844	0	97	UG-II_Contig40	>gb|EH258256.1|EH258256 JGI_ACBU1923.fwd ACBU Phakopsora pachyrhizi infected soybean leaf tissue 6-8 days post inoculation with TW72-1	1027	0	97	Contig40	UG-II_Contig40	>gb|BW606944.1|BW606944 BW606944 Lotus japonicus protoplasts from suspension-cultured cells Lotus japonicus cDNA clone LjFL1-026-CA07 5, mRNA	797	0	96	UG-II_Contig40	>gi|134037433|gb|EL966540.1|EL966540 C2_43 SC, cDNA reverse subtractive library from peanut leaves Arachis hypogaea	882	0	96	Contig40	>gi|116409357|gb|EG451949.1|EG451949 AYAMI23TF pooled cDNA populations Arabidopsis thaliana cDNA, mRNA sequence	1447	0	96	UG-II_Contig40	>gi|66922355|gb|CX109203.1|CX109203 RECm0593 A normalized whole-life-cycle cDNA library of rice Oryza sativa	1356	0	95
41	UG-II_Contig41	UG-II_Contig41	>Q05462|RL27_PEA 60S ribosomal protein L27 - Pisum sativum (Garden pea)	135	247	4e-65	89	-3	571	167	1	135	609	UG-II_Contig41	>gb|FE671924.1|FE671924 mh1_0011_H01 Drought-stressed chickpea leave library Cicer arietinum cDNA clone mh1_0011_H01 5, mRNA sequence	900	0	99	UG-II_Contig41	>gb|BE318678.1|BE318678 NF041A12LF1F1086 Developing leaf Medicago truncatula cDNA clone NF041A12LF 5, mRNA sequence	349	5e-95	85	UG-II_Contig41	>gb|BE823977.1|BE823977 GM700022B10A12 Gm-r1070 Glycine max cDNA clone Gm-r1070-8495 3, mRNA sequence	115	3e-24	81	Contig41	UG-II_Contig41	>gb|CN825131.1|CN825131 LjPEST3b9 Lotus japonicus seed and seed pod library Lotus japonicus cDNA 5, mRNA sequence	119	4e-26	78	UG-II_Contig41	>gi|30420104|gb|CD038266.1|CD038266 UTPPI004_G09 USDA-Tifton Peanut Immature Pod cDNA Library (UTPP) Arachis hypogaea cDNA	40	0.011	83	Contig41	>gi|116438179|gb|EG480771.1|EG480771 AYBLU22TR pooled cDNA populations Arabidopsis thaliana cDNA, mRNA sequence	115	5e-24	83	UG-II_Contig41	>gi|55431426|gb|CV728727.1|CV728727 FLO--01-D11.b1 Rice flower lambda phage cDNA library (FLO) Oryza sativa Japonica	48	0.001	85
42	UG-II_Contig42	UG-II_Contig42	>P59229|VATL4_ARATH Vacuolar ATP synthase 16 kDa proteolipid subunit 4 - Arabidopsis thaliana (Mouse-ear cress)	166	311	2e-84	99	3	105	593	4	166	883	UG-II_Contig42	>gb|FE669019.1|FE669019 mh2_0010_D09 Chickpea leave library Cicer arietinum cDNA clone mh2_0010_D09 5, mRNA sequence	969	0	99	UG-II_Contig42	>gb|EV260159.1|EV260159 MTYE451TF JCVI-MT1 Medicago truncatula cDNA 5, mRNA sequence	829	0	89	UG-II_Contig42	>gb|CA801590.1|CA801590 sau07h08.y2 Gm-c1062 Glycine max cDNA clone SOYBEAN CLONE ID: Gm-c1062-7671 5 similar to SW:VATL_PHAAU O22552	492	1e-137	87	Contig42	UG-II_Contig42	>gb|BI417711.1|BI417711 LjNEST34e3r Lotus japonicus nodule library 5 and 7 week-old Lotus japonicus cDNA 5, mRNA sequence	599	1e-170	90	UG-II_Contig42	>gi|110813297|gb|EE126305.1|EE126305 II12 Peanut (Luhua14) seeds full length cDNA Library Arachis hypogaea cDNA 5	585	1e-166	90	Contig42	>gi|85953036|gb|DR274015.1|DR274015 4498039 CERES-148 Arabidopsis thaliana cDNA clone 1009583 5, mRNA sequence	387	1e-105	85	UG-II_Contig42	>gi|11442713|gb|BF430616.1|BF430616 OG02G10T3 OG Oryza sativa Indica Group cDNA clone OG02G10 5 similar to VACUOLAR ATP	232	5e-59	81
43	UG-II_Contig43	UG-II_Contig43	>Q680P8|RS29_ARATH 40S ribosomal protein S29 - Arabidopsis thaliana (Mouse-ear cress)	56	120	3e-27	92	-1	431	264	1	56	500	UG-II_Contig43	>gb|FE671284.1|FE671284 mh1_0004_A01 Drought-stressed chickpea leave library Cicer arietinum cDNA clone mh1_0004_A01 5, mRNA sequence	369	1e-102	94	UG-II_Contig43	>gb|AW126377.2|AW126377 N100485e rootphos(-) Medicago truncatula cDNA clone MHRP-6D12, mRNA sequence	238	1e-61	92	UG-II_Contig43	>gb|AW349666.1|AW349666 GM210005B12A8 Gm-r1021 Glycine max cDNA clone Gm-r1021-1575 3, mRNA sequence	234	4e-60	92	Contig43	UG-II_Contig43	>gb|AI967334.1|AI967334 Ljirnpest01-040-c1 Ljirnp Lambda HybriZap two-hybrid library Lotus japonicus cDNA clone LP040-01-c1 5 similar to 40S	192	3e-48	89	UG-II_Contig43	>gi|56690216|gb|CX128119.1|CX128119 AH0222 Peanut Lambda Express library Arachis hypogaea cDNA 3, mRNA sequence	178	1e-44	88	Contig43	>gi|72276968|gb|DT050901.1|DT050901 COT_EF_C10 Fiber and Ovule of Xu-142 Lambda Zap Express Library Gossypium hirsutum	206	2e-51	90	UG-II_Contig43	>gi|86591234|gb|DY255604.1|DY255604 Mdfrg3151I21.g1 Apple_EST_Mdfrg Malus x domestica cDNA 5 similar to gb|AAP68880.1|	151	9e-35	86
44	UG-II_Contig44	UG-II_Contig44	>P50906|TCTP_PEA Translationally-controlled tumor protein homolog - Pisum sativum (Garden pea)	167	294	3e-79	85	3	96	596	1	167	724	UG-II_Contig44	>gb|FE672454.1|FE672454 mh1_0017_H10 Drought-stressed chickpea leave library Cicer arietinum cDNA clone mh1_0017_H10 5, mRNA sequence	1122	0	100	UG-II_Contig44	>gb|BF003392.1|BF003392 EST431890 KV1 Medicago truncatula cDNA clone pKV1-5B4, mRNA sequence	632	1e-180	88	UG-II_Contig44	>gb|AI941266.1|AI941266 sb86g02.y1 Gm-c1010 Glycine max cDNA clone GENOME SYSTEMS CLONE ID: Gm-c1010-1899 5 similar to SW:TCTP_MEDSA P28014	414	1e-114	86	Contig44	UG-II_Contig44	>gb|AW720617.1|AW720617 LjNEST11d9rc Lotus japonicus nodule library 5 and 7 week-old Lotus japonicus cDNA 5, mRNA sequence	436	1e-121	86	UG-II_Contig44	>gi|110810640|gb|EE123572.1|EE123572 YY1 Peanut (Luhua14) seeds full length cDNA Library Arachis hypogaea cDNA 5 similar to	206	1e-52	85	Contig44	>gi|186886823|gb|FG122373.1|FG122373 3460-84-B02 Oenothera strain hookeri de Vries leaf library Oenothera elata subsp.	222	4e-56	84	UG-II_Contig44	>dbj|BAA02151.1| 21kd polypeptide [Oryza sativa (japonica cultivar-group)], mRNA sequence	212	4e-53	85
45	UG-II_Contig45	UG-II_Contig45	>O65351|SUBL_ARATH Subtilisin-like protease precursor - Arabidopsis thaliana (Mouse-ear cress)	757	202	1e-51	54	-1	719	165	582	757	719	UG-II_Contig45	>gb|FE672323.1|FE672323 mh1_0016_E11 Drought-stressed chickpea leave library Cicer arietinum cDNA clone mh1_0016_E11 5, mRNA sequence	34	0.12	100	UG-II_Contig45	>gb|BI308254.1|BI308254 EST529664 GPOD Medicago truncatula cDNA clone pGPOD-2H5 5 end, mRNA sequence	624	1e-178	89	UG-II_Contig45	>gb|FG988258.1|FG988258 GLLCF47TF JCVI-SOY1 Glycine max cDNA 5, mRNA sequence	319	1e-85	83	Contig45	UG-II_Contig45	>gb|AV406931.1|AV406931 AV406931 Lotus japonicus young plants (two-week old) Lotus japonicus cDNA clone MWL012a06_r 5, mRNA sequence	36	0.59	100	UG-II_Contig45	>gi|30420557|gb|CD038719.1|CD038719 UTPPI011_C04 USDA-Tifton Peanut Immature Pod cDNA Library (UTPP) Arachis hypogaea cDNA	157	8e-38	83	Contig45	>gi|89486405|gb|DY642199.1|DY642199 PU3_plate9_P19 PU3 Prunus persica cDNA similar to similar to cucumisin-like serine	76	5e-12	83	UG-II_Contig45	>gi|86883828|gb|CI328783.1|CI328783 CI328783 Oryza sativa (japonica cultivar-group) shoot Oryza sativa Japonica Group cDNA	42	0.084	96
46	UG-II_Contig46	UG-II_Contig46	>Q680P8|RS29_ARATH 40S ribosomal protein S29 - Arabidopsis thaliana (Mouse-ear cress)	56	119	4e-27	91	-2	332	165	1	56	405	UG-II_Contig46	>gb|DY475504.1|DY475504 U489 Chickpea (ICC3996) post-inoculation EST library Cicer arietinum cDNA 5 similar to S29 Ribosomal protein, mRNA	404	1e-113	93	UG-II_Contig46	>gb|AJ388673.1|AJ388673 AJ388673 Medicago truncatula R108 Medicago truncatula cDNA clone MtNo028 similar to 40S ribosomal protein S29, mRNA	196	3e-49	89	UG-II_Contig46	>gb|CD400775.1|CD400775 Gm_ck2268 Soybean induced by Salicylic Acid Glycine max cDNA 3, mRNA sequence	236	8e-61	92	Contig46	UG-II_Contig46	>gb|AW163971.1|AW163971 Ljirnpest17-390-h6 Ljirnp Lambda HybriZap two-hybrid library Lotus japonicus cDNA clone LP390-17-h6 5 similar to mRNA for	200	1e-50	88	UG-II_Contig46	>gi|56690232|gb|CX128135.1|CX128135 AH0238 Peanut Lambda Express library Arachis hypogaea cDNA 3, mRNA sequence	184	2e-46	88	Contig46	>gi|40448496|gb|BU670364.1|BU670364 MC01057C02 MC01 Sesamum indicum cDNA, mRNA sequence	145	4e-33	85	UG-II_Contig46	>gi|86591414|gb|DY255784.1|DY255784 Mdfrg3151N16.g1 Apple_EST_Mdfrg Malus x domestica cDNA 5 similar to gb|AAP68880.1|	149	3e-34	85
47	UG-II_Contig47	UG-II_Contig47	>Q8N8A2|ANR44_HUMAN Ankyrin repeat domain-containing protein 44 - Homo sapiens (Human)	944	44	0.0005	34	-3	369	55	40	137	479	UG-II_Contig47	>gb|CK148729.1|CK148729 37_F5 Suppressive subtractive hybridization library Cicer arietinum cDNA clone 37_F5 5, mRNA sequence	266	1e-71	96	UG-II_Contig47	>gb|AW980722.1|AW980722 EST391875 GVN Medicago truncatula cDNA clone pGVN-58D5, mRNA sequence	432	1e-120	86	UG-II_Contig47	>gb|FE711427.1|FE711427 Pv043D_M13F_A12.ab1 Phaseolus vulgaris cv Early gallatin Phaseolus vulgaris cDNA, mRNA sequence	222	1e-56	81	Contig47	UG-II_Contig47	>gb|AV408139.1|AV408139 AV408139 Lotus japonicus young plants (two-week old) Lotus japonicus cDNA clone MWL036c05_r 5, mRNA sequence	256	2e-67	85	UG-II_Contig47	>gi|134092924|gb|EL966901.1|EL966901 SI_S171 SI, cDNA forward subtractive library from peanut leaves inoculated with	34	0.52	100	Contig47	>gi|27389505|gb|CA902513.1|CA902513 PCS02076F Scarlet Runner Bean Suspensor Region TriplEx2 Phaseolus coccineus cDNA 5	228	4e-58	84	UG-II_Contig47	>gi|2800788|gb|AA754082.1|AA754082 97GS0799 Rice Immature Seed Lambda ZAPII cDNA Library Oryza sativa Indica Group cDNA	40	0.22	100
48	UG-II_Contig48	UG-II_Contig48	>Q0A961|WRBA_ALHEH Flavoprotein wrbA - Alkalilimnicola ehrlichei (strain MLHE-1)	199	84	4e-32	47	-1	660	409	24	106	663	UG-II_Contig48	>gb|FE671581.1|FE671581 mh1_0007_B12 Drought-stressed chickpea leave library Cicer arietinum cDNA clone mh1_0007_B12 5, mRNA sequence	36	0.027	100	UG-II_Contig48	>gb|DY617667.1|DY617667 AC3809 NOLLY Medicago truncatula cDNA 5, mRNA sequence	389	1e-107	86	UG-II_Contig48	>gb|EV279629.1|EV279629 GLNAJ92TF JCVI-SOY3 Glycine max cDNA 5, mRNA sequence	484	1e-135	86	Contig48	UG-II_Contig48	>gb|BU494477.1|BU494477 Ljirnpest52-318-e10 Ljirnp Lambda HybriZap two-hybrid library Lotus japonicus cDNA clone 4318_04.ab1 5 similar to mRNA for	416	1e-115	85	UG-II_Contig48	>gi|116360132|gb|EG373936.1|EG373936 2O7 Peanut (Luhua14) seeds full length cDNA Library Arachis hypogaea cDNA 5, mRNA	406	1e-113	85	Contig48	>gi|5045971|gb|AI727119.1|AI727119 BNLGHi7380 Six-day Cotton fiber Gossypium hirsutum cDNA 5 similar to (AL030978)	180	1e-43	81	UG-II_Contig48	>gi|33659652|gb|CF282265.1|CF282265 14ETL--09-L05.b1 Rice etiolated leaf plasmid cDNA library (14ETL) Oryza sativa Japonica	98	2e-18	80
49	UG-II_Contig49	UG-II_Contig49	>Q8H0F2|ANGT_GENTR Anthocyanin 3-O-beta-glucosyltransferase - Gentiana triflora (Clustered gentian)	482	48	2e-05	45	-3	498	280	409	478	503	UG-II_Contig49	>gb|FE668923.1|FE668923 mh2_0007_A12 Chickpea leave library Cicer arietinum cDNA clone mh2_0007_A12 5, mRNA sequence	32	0.32	95	UG-II_Contig49	>gb|AL387098.1|AL387098 MtBC40D06R1 MtBC Medicago truncatula cDNA clone MtBC40D06 T7, mRNA sequence	250	3e-65	89	UG-II_Contig49	>gb|BE658665.1|BE658665 GM700006B20H6 Gm-r1070 Glycine max cDNA clone Gm-r1070-2292 3, mRNA sequence	54	8e-06	82	Contig49	UG-II_Contig49	>gb|DC597616.1|DC597616 DC597616 Lotus japonicus pod (20-30 mm in length) Lotus japonicus cDNA clone MPDL008a11_r 5, mRNA sequence	46	0.0004	100	UG-II_Contig49	>gi|110815287|gb|EE125812.1|EE125812 2R69 Peanut (Luhua14) seeds full length cDNA Library Arachis hypogaea cDNA 5	36	0.14	100	Contig49	>gi|18330677|gb|BJ162683.1|BJ162683 BJ162683 full length cDNA library, chloronemata and young gametophores	42	0.052	100	UG-II_Contig49	>gi|44667038|gb|CR280472.1|CR280472 CR280472 Oryza sativa library (Han B) Oryza sativa cDNA clone y602b11p5, mRNA sequence	42	0.058	100
50	UG-II_Contig50	UG-II_Contig50	>P33731|SRP72_CANFA Signal recognition particle 72 kDa protein - Canis familiaris (Dog)	671	127	1e-28	32	1	7	693	396	625	974	UG-II_Contig50	>gb|FE672268.1|FE672268 mh1_0016_A01 Drought-stressed chickpea leave library Cicer arietinum cDNA clone mh1_0016_A01 5, mRNA sequence	835	0	99	UG-II_Contig50	>gb|BE205131.1|BE205131 EST397807 KV0 Medicago truncatula cDNA clone pKV0-20O14, mRNA sequence	398	1e-109	94	UG-II_Contig50	>gb|BI700825.1|BI700825 sag51e10.y1 Gm-c1082 Glycine max cDNA clone GENOME SYSTEMS CLONE ID: Gm-c1082-211 5 similar to SW:SR72_CANFA P33731	402	1e-110	87	Contig50	UG-II_Contig50	>gb|AV767122.1|AV767122 AV767122 Lotus japonicus Young plants (two-weeks old) Lotus japonicus cDNA clone MWM154b04_f 3, mRNA sequence	327	2e-88	89	UG-II_Contig50	>gi|115596416|gb|EG028764.1|EG028764 AH1225 Shanyou 523 Peanut Cotyledon cDNA Library Arachis hypogaea cDNA 5, mRNA	36	0.27	100	Contig50	>gb|AAG28893.1|AC008113_9 F12A21.20 [Arabidopsis thaliana], mRNA sequence	180	2e-43	82	UG-II_Contig50	>gi|70981336|gb|CO653950.1|CO653950 082h03 HlF HSS cDNA Humulus lupulus cDNA clone 082h03 similar to NP_176936.1 |	101	1e-19	83
51	UG-II_Contig51	UG-II_Contig51	>Q01443|SSP2_PLAYO Sporozoite surface protein 2 precursor - Plasmodium yoelii yoelii	827	36	0.12	27	-2	306	22	352	440	607	UG-II_Contig51	>gb|FE672205.1|FE672205 mh1_0015_C08 Drought-stressed chickpea leave library Cicer arietinum cDNA clone mh1_0015_C08 5, mRNA sequence	1065	0	99	UG-II_Contig51	>gb|AL387374.1|AL387374 MtBC42B02F1 MtBC Medicago truncatula cDNA clone MtBC42B02 T3, mRNA sequence	198	1e-49	91	UG-II_Contig51	>gb|CD407293.1|CD407293 Gm_ck32370 Soybean induced by Salicylic Acid Glycine max cDNA 3, mRNA sequence	149	2e-34	86	Contig51	UG-II_Contig51	>gb|AV774032.1|AV774032 AV774032 Lotus japonicus Pods (20-30 mm in length) Lotus japonicus cDNA clone MPD060f05_f 3, mRNA sequence	40	0.032	100	UG-II_Contig51	>gi|30420166|gb|CD038328.1|CD038328 UTPPI005_F12 USDA-Tifton Peanut Immature Pod cDNA Library (UTPP) Arachis hypogaea cDNA	119	1e-26	88	Contig51	>gi|19684283|gb|BM985617.1|BM985617 2_C05_T3 Ath Thellungiella halophila cDNA clone 2_C05_T3 similar to hypothetical	68	1e-09	88	UG-II_Contig51	>gi|117243610|gb|CT843145.1|CT843145 CT843145 Oryza sativa (indica cultivar-group) cv. Guang Lu Ai 4 Oryza sativa Indica	42	0.071	100
52	UG-II_Contig52	UG-II_Contig52	>Q08AX9|K1841_XENLA Uncharacterized protein KIAA1841 homolog - Xenopus laevis (African clawed frog)	715	34	1.2	46	-3	658	581	394	417	762	UG-II_Contig52	>gb|FE671363.1|FE671363 mh1_0004_H04 Drought-stressed chickpea leave library Cicer arietinum cDNA clone mh1_0004_H04 5, mRNA sequence	34	0.12	100	UG-II_Contig52	>gb|BF637339.1|BF637339 NF025F12PL1F1101 Phosphate starved leaf Medicago truncatula cDNA clone NF025F12PL 5, mRNA sequence	161	3e-38	92	UG-II_Contig52	>gb|BU549551.1|BU549551 GM880024A20F01 Gm-r1088 Glycine max cDNA clone Gm-r1088-9074 3, mRNA sequence	127	1e-27	87	Contig52	UG-II_Contig52	>gb|DC594644.1|DC594644 DC594644 Lotus japonicus nodulating root har1-3 Lotus japonicus cDNA clone GNr003a12 5, mRNA sequence	46	0.0006	100	UG-II_Contig52	>gi|149216240|gb|ES705689.1|ES705689 C20R5_53_E03_E002.g1 USDA-Tifton Peanut Library C20R5 Arachis hypogaea cDNA	42	0.003	100	Contig52	>gi|27397968|gb|CA910976.1|CA910976 PCS02580 Scarlet Runner Bean Suspensor Region TriplEx2 Phaseolus coccineus cDNA 5	101	1e-19	85	UG-II_Contig52	>gi|38471330|gb|CF955461.1|CF955461 2755rsiceb_9040.y1 Oryza sativa cv. PA64s leaf cDNA library Oryza sativa Indica Group	46	0.006	100
53	UG-II_Contig53	UG-II_Contig53	>P69326|UBIQ_WHEAT Ubiquitin - Triticum aestivum (Wheat)	76	150	6e-36	100	-3	458	231	1	76	700	UG-II_Contig53	>gb|FE673173.1|FE673173 mh1_0032_D04 Drought-stressed chickpea leave library Cicer arietinum cDNA clone mh1_0032_D04 5, mRNA sequence	1223	0	99	UG-II_Contig53	>gb|BI308257.1|BI308257 EST529667 GPOD Medicago truncatula cDNA clone pGPOD-2H11 5 end, mRNA sequence	357	2e-97	84	UG-II_Contig53	>gb|FE680544.1|FE680544 Pv030A_M13F_B04.ab1 Phaseolus vulgaris cv Early gallatin Phaseolus vulgaris cDNA, mRNA sequence	547	1e-154	89	Contig53	UG-II_Contig53	>gb|AW720576.1|AW720576 LjNEST20a12rc Lotus japonicus nodule library 5 and 7 week-old Lotus japonicus cDNA 5, mRNA sequence	559	1e-158	90	UG-II_Contig53	>gi|116488735|gb|EG529743.1|EG529743 K90T7 Peanut (Luhua14) seeds full length cDNA Library Arachis hypogaea cDNA 3, mRNA	454	1e-127	87	Contig53	>gi|161720913|gb|FC070659.1|FC070659 sT7aVVM028G04010 VVM Vitis vinifera cDNA clone VVM028G04010 5 similar to	353	1e-95	86	UG-II_Contig53	>gi|29657691|gb|CB653966.1|CB653966 OSJNEc05H17.r OSJNEc Oryza sativa Japonica Group cDNA clone OSJNEc05H17 3, mRNA	349	3e-94	84
54	UG-II_Contig54	UG-II_Contig54	>P49597|PP2C1_ARATH Protein phosphatase 2C ABI1 - Arabidopsis thaliana (Mouse-ear cress)	434	46	4e-05	73	1	1	90	402	431	143	UG-II_Contig54	>gb|FE668457.1|FE668457 mh2_0001_B10 Chickpea leave library Cicer arietinum cDNA clone mh2_0001_B10 5, mRNA sequence	30	0.34	100	UG-II_Contig54	>gb|AW776573.1|AW776573 EST335638 DSIL Medicago truncatula cDNA clone pDSIL-8E18, mRNA sequence	161	6e-39	91	UG-II_Contig54	>gb|BE660715.1|BE660715 794 GmaxSC Glycine max cDNA, mRNA sequence	88	2e-16	88	Contig54	UG-II_Contig54	>gb|AV777343.1|AV777343 AV777343 Lotus japonicus Pods (20-30 mm in length) Lotus japonicus cDNA clone MPDL017c07_f 3, mRNA sequence	94	5e-19	84	UG-II_Contig54	>gi|115597381|gb|EG029729.1|EG029729 AH2103 Shanyou 523 Peanut Cotyledon cDNA Library Arachis hypogaea cDNA 5, mRNA	74	2e-13	87	Contig54	>gi|9781926|gb|BE523948.1|BE523948 M43H1STM Arabidopsis developing seed Arabidopsis thaliana cDNA clone M43H1 5, mRNA	36	0.83	100	UG-II_Contig54	>gi|29672663|gb|CB668938.1|CB668938 OSJNEe01A20.r OSJNEe Oryza sativa Japonica Group cDNA clone OSJNEe01A20 3, mRNA	36	0.93	100
55	UG-II_Contig55	UG-II_Contig55	>P49690|RL23_ARATH 60S ribosomal protein L23 - Arabidopsis thaliana (Mouse-ear cress)	140	281	2e-75	98	3	15	434	1	140	656	UG-II_Contig55	>gb|FE670604.1|FE670604 mh2_0030_B08 Chickpea leave library Cicer arietinum cDNA clone mh2_0030_B08 5, mRNA sequence	611	1e-175	93	UG-II_Contig55	>gb|AL376089.1|AL376089 MtBB21C01F1 MtBB Medicago truncatula cDNA clone MtBB21C01 T3, mRNA sequence	521	1e-147	90	UG-II_Contig55	>gb|AW349327.1|AW349327 GM210007A20A4 Gm-r1021 Glycine max cDNA clone Gm-r1021-2312 3, mRNA sequence	394	1e-108	86	Contig55	UG-II_Contig55	>gb|BW612087.1|BW612087 BW612087 Lotus japonicus protoplasts from suspension-cultured cells Lotus japonicus cDNA clone LjFL1-047-CB09 5, mRNA	438	1e-122	88	UG-II_Contig55	>gi|115597927|gb|EG030275.1|EG030275 AH0675 Shanyou 523 Peanut Cotyledon cDNA Library Arachis hypogaea cDNA 5, mRNA	391	1e-108	86	Contig55	>gi|71922664|gb|DT042135.1|DT042135 Mdrtp1002L03.g1 Apple_EST_Mdrtp Malus x domestica x Malus sieversii cDNA similar to	377	1e-102	86	UG-II_Contig55	>gi|47232202|gb|CN655463.1|CN655463 SAL_US005xh01r1.ab1 SAL_US N.Bentheme Nicotiana benthamiana cDNA 3, mRNA sequence	315	3e-84	84
56	UG-II_Contig56	UG-II_Contig56	>Q41160|LCB3_ROBPS Putative bark agglutinin LECRPA3 precursor - Robinia pseudoacacia (Black locust)	272	301	4e-81	60	2	59	805	8	255	1029	UG-II_Contig56	>gb|EH058698.1|EH058698 CPA02c01.y.esd subtracted cDNA library of drought stressed chickpea Cicer arietinum cDNA, mRNA sequence	34	0.17	100	UG-II_Contig56	>gb|EY475835.1|EY475835 METAK67TF JCVI-MT3 Medicago truncatula cDNA 5, mRNA sequence	329	8e-89	84	UG-II_Contig56	>gb|BE802261.1|BE802261 sr26e11.y1 Gm-c1050 Glycine max cDNA clone GENOME SYSTEMS CLONE ID: Gm-c1050-1509 5 similar to SW:CAHC_PEA P17067 CARBONIC	38	1	100	Contig56	UG-II_Contig56	>gb|CB826937.1|CB826937 LjNEST68e12r Lotus japonicus nodule library 5 and 7 week-old Lotus japonicus cDNA 5, mRNA sequence	54	4e-06	96	UG-II_Contig56	>gi|51237302|gb|CO897512.1|CO897512 EST000017 Peanut Lambda Express library Arachis hypogaea cDNA 5, mRNA sequence	58	8e-08	89	Contig56	>gi|71921204|gb|DT041430.1|DT041430 Mdrtp1008N02.g1 Apple_EST_Mdrtp Malus x domestica x Malus sieversii cDNA similar to	40	0.43	95	UG-II_Contig56	>gi|8528257|gb|AU093072.1|AU093072 AU093072 Rice callus Oryza sativa Japonica Group cDNA clone C62175, mRNA sequence	36	7.5	100
57	UG-II_Contig57	UG-II_Contig57	>Q7M443|CHIT2_TULBA Chitinase 2 - Tulipa bakeri (Tulip)	275	150	1e-35	36	2	113	964	2	273	1268	UG-II_Contig57	>gb|FE672992.1|FE672992 mh1_0029_B05 Drought-stressed chickpea leave library Cicer arietinum cDNA clone mh1_0029_B05 5, mRNA sequence	32	0.82	100	UG-II_Contig57	>gb|BE941922.1|BE941922 EST421573 MGHG Medicago truncatula cDNA clone pMGHG-7K21, mRNA sequence	127	8e-28	81	UG-II_Contig57	>gb|FK425941.1|FK425941 454GmaGlobSeed160573 Soybean Seeds Containing Globular-Stage Embryos Glycine max cDNA, mRNA sequence	40	0.32	100	Contig57	UG-II_Contig57	>gb|AV770841.1|AV770841 AV770841 Lotus japonicus Pods (20-30 mm in length) Lotus japonicus cDNA clone MPD012g09_f 3, mRNA sequence	40	0.067	100	UG-II_Contig57	>gi|149647859|gb|ES756254.1|ES756254 C20L_76_B09_E002.g1 USDA-Tifton Peanut Library C20L Arachis hypogaea cDNA clone	36	0.35	100	Contig57	>gi|18348431|gb|BJ180480.1|BJ180480 BJ180480 normalized full length cDNA library, chloronemata, caulonemata and malformed	38	2.1	100	UG-II_Contig57	>gi|88389179|gb|CI597977.1|CI597977 CI597977 Oryza sativa (japonica cultivar-group) flower Oryza sativa Japonica Group cDNA	38	2.3	100
58	UG-II_Contig58	UG-II_Contig58	>Q3T168|CYBP_BOVIN Calcyclin-binding protein - Bos taurus (Bovine)	230	116	1e-25	34	2	50	664	6	220	880	UG-II_Contig58	>gb|CK148817.1|CK148817 25_E10 Suppressive subtractive hybridization library Cicer arietinum cDNA clone 25_E10 5 similar to mitochondrial	32	0.57	100	UG-II_Contig58	>gb|DW017251.1|DW017251 EST1226212 MTY Medicago truncatula cDNA clone MTYAR34, mRNA sequence	773	0	88	UG-II_Contig58	>gb|CX700965.1|CX700965 gmrtDrNS01_33-A_M13R_A07_063.s0 Water stressed gmrtDrNS01 Glycine max cDNA 3, mRNA sequence	500	1e-140	89	Contig58	UG-II_Contig58	>gb|BF177601.1|BF177601 Ljirnpest32-543-c6 Ljirnp Lambda HybriZap two-hybrid library Lotus japonicus cDNA clone LP543-32-c6 5 similar to mRNAfor	305	5e-82	92	UG-II_Contig58	>gi|115596341|gb|EG028689.1|EG028689 AH1157 Shanyou 523 Peanut Cotyledon cDNA Library Arachis hypogaea cDNA 5, mRNA	319	1e-86	85	Contig58	>gi|159625531|gb|EY136859.1|EY136859 CBTH5600.g1_O08.ab1:P Triphysaria pusilla root tip normalized cDNA library	174	1e-41	87	UG-II_Contig58	>gi|3762561|gb|AU029313.1|AU029313 AU029313 Rice panicle shorter than 3cm Oryza sativa Japonica Group cDNA clone	100	5e-19	84
59	UG-II_Contig59	UG-II_Contig59	>Q84RL7|PIP21_MAIZE Aquaporin PIP2-1 - Zea mays (Maize)	290	160	3e-39	91	-1	517	275	209	289	517	UG-II_Contig59	>gb|FE669116.1|FE669116 mh2_0013_A04 Chickpea leave library Cicer arietinum cDNA clone mh2_0013_A04 5, mRNA sequence	62	4e-10	86	UG-II_Contig59	>gb|AW574072.1|AW574072 EST316663 GVN Medicago truncatula cDNA clone pGVN-51E2, mRNA sequence	357	2e-97	92	UG-II_Contig59	>gb|CF921098.1|CF921098 gmrhRww3-05_C09_1_075 Soybean root hair subtracted cDNA library gmrhRww3 Glycine max cDNA, mRNA sequence	337	4e-91	92	Contig59	UG-II_Contig59	>gb|BW598844.1|BW598844 BW598844 Lotus japonicus suspension-cultured cells Lotus japonicus cDNA clone LjCa-015-DG06 5, mRNA sequence	327	8e-89	91	UG-II_Contig59	>gi|149647082|gb|ES755477.1|ES755477 C20L_61_E04_E002.g1 USDA-Tifton Peanut Library C20L Arachis hypogaea cDNA clone	307	2e-83	91	Contig59	>gi|49260167|gb|BP608985.1|BP608985 BP608985 RAFL16 Arabidopsis thaliana cDNA clone RAFL16-80-I18 3, mRNA sequence	113	2e-23	84	UG-II_Contig59	>gi|72279041|gb|DT051834.1|DT051834 COT_EQ_H09 Fiber and Ovule of Xu-142 Lambda Zap Express Library Gossypium hirsutum	56	4e-06	82
60	UG-II_Contig60	UG-II_Contig60	>Q41001|BCP_PEA Blue copper protein precursor - Pisum sativum (Garden pea)	189	61	1e-09	35	3	66	347	1	96	350	UG-II_Contig60	>gb|FE669341.1|FE669341 mh2_0015_E02 Chickpea leave library Cicer arietinum cDNA clone mh2_0015_E02 5, mRNA sequence	32	0.22	100	UG-II_Contig60	>gb|BF633206.1|BF633206 NF054D09DT1F1078 Drought Medicago truncatula cDNA clone NF054D09DT 5, mRNA sequence	268	9e-71	89	UG-II_Contig60	>gb|AW234135.1|AW234135 sf34f05.y1 Gm-c1028 Glycine max cDNA clone GENOME SYSTEMS CLONE ID: Gm-c1028-1882 5 similar to TR:O82081 O82081 UCLACYANIN	206	6e-52	85	Contig60	UG-II_Contig60	>gb|AV412757.1|AV412757 AV412757 Lotus japonicus young plants (two-week old) Lotus japonicus cDNA clone MWM223f04_r 5, mRNA sequence	38	0.071	95	UG-II_Contig60	>gi|30420549|gb|CD038711.1|CD038711 UTPPI011_B07 USDA-Tifton Peanut Immature Pod cDNA Library (UTPP) Arachis hypogaea cDNA	155	1e-37	83	Contig60	>gi|32885731|gb|CB260958.1|CB260958 47-E9572-012-004-N11-T7R MPIZ-ADIS-012 Arabidopsis thaliana cDNA clone	40	0.14	92	UG-II_Contig60	>gi|58676576|gb|CK065263.1|CK065263 66045rsicem_11519.y1 Oryza sativa cv. PA64s panicle ferile cDNA library Oryza	36	2.5	100
61	UG-II_Contig61	UG-II_Contig61	>Q5NA06|COPZ3_ORYSJ Coatomer subunit zeta-3 - Oryza sativa subsp. japonica (Rice)	177	44	0.0002	30	3	126	371	54	135	372	UG-II_Contig61	>gb|EH058841.1|EH058841 CPA04a02.y.esd subtracted cDNA library of drought stressed chickpea Cicer arietinum cDNA, mRNA sequence	34	0.059	100	UG-II_Contig61	>gb|BI268859.1|BI268859 NF041D07DT1F1061 Drought Medicago truncatula cDNA clone NF041D07DT 5, mRNA sequence	498	1e-140	92	UG-II_Contig61	>gb|CD402674.1|CD402674 Gm_ck25264 Soybean induced by Salicylic Acid Glycine max cDNA 3, mRNA sequence	369	1e-101	88	Contig61	UG-II_Contig61	>gb|BG662004.1|BG662004 Ljirnpest37-995-d1 Ljirnp Lambda HybriZap two-hybrid library Lotus japonicus cDNA clone LP995-37-d1 5, mRNA sequence	96	4e-19	98	UG-II_Contig61	>gi|149646027|gb|ES754422.1|ES754422 C20L_44_C06_E002.g1 USDA-Tifton Peanut Library C20L Arachis hypogaea cDNA clone	34	0.4	100	Contig61	>gi|89491785|gb|DY647579.1|DY647579 PU3_plate55_J07 PU3 Prunus persica cDNA similar to similar to (At1g15370.1)	254	5e-66	86	UG-II_Contig61	>gi|29631013|gb|CB636022.1|CB636022 OSJNEa01A21.f OSJNEa Oryza sativa Japonica Group cDNA clone OSJNEa01A21 5, mRNA	131	1e-28	85
62	UG-II_Contig62	UG-II_Contig62	>P25794|PIP2_PEA Probable aquaporin PIP-type 7a - Pisum sativum (Garden pea)	289	540	1e-153	90	-1	1119	256	1	288	1152	UG-II_Contig62	>gb|FE668571.1|FE668571 mh2_0002_D09 Chickpea leave library Cicer arietinum cDNA clone mh2_0002_D09 5, mRNA sequence	1308	0	99	UG-II_Contig62	>gb|EX529228.1|EX529228 MTGland_A051_2007-07-11/MTGlandA051_F09_035_1 Medicago truncatula A17 glandular trichome Medicago truncatula cDNA, mRNA	1041	0	89	UG-II_Contig62	>gb|FE694471.1|FE694471 Pv048A_M13F_G09.ab1 Phaseolus vulgaris cv Early gallatin Phaseolus vulgaris cDNA, mRNA sequence	696	0	86	Contig62	UG-II_Contig62	>gb|BI418198.1|BI418198 LjNEST23h12r Lotus japonicus nodule library 5 and 7 week-old Lotus japonicus cDNA 5, mRNA sequence	456	1e-127	84	UG-II_Contig62	>gi|149648573|gb|ES756968.1|ES756968 C20L_88_G02_E002.g1 USDA-Tifton Peanut Library C20L Arachis hypogaea cDNA clone	422	1e-117	82	Contig62	>gi|191640360|gb|EL813494.1|EL813494 comvsuca1003_h12 SSH library of flowers of Capsicum - Arabidopsis Capsicum annuum cDNA	250	3e-64	83	UG-II_Contig62	>gi|19509350|gb|BM956302.1|BM956302 CsaC43500 Saffron Corm C4 Lambda Zap Express Library Crocus sativus cDNA 3 similar to	157	3e-36	82
63	UG-II_Contig63	UG-II_Contig63	>P27524|CB4A_SOLLC Chlorophyll a-b binding protein CP24 10A, chloroplast precursor - Solanum lycopersicum (Tomato)	256	307	3e-83	82	2	122	655	2	176	657	UG-II_Contig63	>gb|FE668882.1|FE668882 mh2_0006_C06 Chickpea leave library Cicer arietinum cDNA clone mh2_0006_C06 5, mRNA sequence	787	0	99	UG-II_Contig63	>gb|AW980360.1|AW980360 EST391513 GVN Medicago truncatula cDNA clone pGVN-30I6, mRNA sequence	710	0	91	UG-II_Contig63	>gb|EV279575.1|EV279575 GLNAJ35TF JCVI-SOY3 Glycine max cDNA 5, mRNA sequence	632	1e-180	89	Contig63	UG-II_Contig63	>gb|BP039527.1|BP039527 BP039527 Lotus corniculatus var. japonicus flower bud Lotus japonicus cDNA clone MFB076b06_f 3, mRNA sequence	496	1e-139	88	UG-II_Contig63	>gi|149646847|gb|ES755242.1|ES755242 C20L_57_F06_E002.g1 USDA-Tifton Peanut Library C20L Arachis hypogaea cDNA clone	527	1e-149	87	Contig63	>gi|116437807|gb|EG480399.1|EG480399 AYATQ66TR pooled cDNA populations Arabidopsis thaliana cDNA, mRNA sequence	133	2e-29	79	UG-II_Contig63	>gi|38479349|gb|CF963478.1|CF963478 12802rsiced_7918.y1 Oryza sativa cv. LYP9 trefoil whole plant cDNA library Oryza sativa	100	4e-19	81
64	UG-II_Contig64	UG-II_Contig64	>P17407|21KD_DAUCA 21 kDa protein precursor - Daucus carota (Carrot)	193	152	1e-36	55	-2	574	191	63	191	578	UG-II_Contig64	>gb|FE672571.1|FE672571 mh1_0019_D09 Drought-stressed chickpea leave library Cicer arietinum cDNA clone mh1_0019_D09 5, mRNA sequence	32	0.37	100	UG-II_Contig64	>gb|BE941374.1|BE941374 EST420953 MGHG Medicago truncatula cDNA clone pMGHG-3H12, mRNA sequence	387	1e-106	87	UG-II_Contig64	>gb|AW309475.1|AW309475 sf19g11.x1 Gm-c1028 Glycine max cDNA clone GENOME SYSTEMS CLONE ID: Gm-c1028-477 3 similar to TR:P93674 P93674 PUTATIVE	44	0.009	86	Contig64	UG-II_Contig64	>gb|CN825287.1|CN825287 LjPEST4h9 Lotus japonicus seed and seed pod library Lotus japonicus cDNA 5, mRNA sequence	149	5e-35	81	UG-II_Contig64	>gi|110811183|gb|EE123910.1|EE123910 U55 Peanut (Luhua14) seeds full length cDNA Library Arachis hypogaea cDNA 5 similar to	34	0.63	81	Contig64	>gi|89490654|gb|DY646448.1|DY646448 PU3_plate3_F19 PU3 Prunus persica cDNA similar to weakly similar to	52	6e-05	88	UG-II_Contig64	>gi|66914873|gb|CX101721.1|CX101721 RECm2690 A normalized whole-life-cycle cDNA library of rice Oryza sativa	42	0.067	100
65	UG-II_Contig65	UG-II_Contig65	>Q9SSK5|MLP43_ARATH MLP-like protein 43 - Arabidopsis thaliana (Mouse-ear cress)	158	104	5e-22	36	1	46	489	7	155	734	UG-II_Contig65	>gb|FE670329.1|FE670329 mh2_0026_G03 Chickpea leave library Cicer arietinum cDNA clone mh2_0026_G03 5, mRNA sequence	218	4e-57	81	UG-II_Contig65	>gb|BG456633.1|BG456633 NF083E05PL1F1037 Phosphate starved leaf Medicago truncatula cDNA clone NF083E05PL 5, mRNA sequence	333	4e-90	83	UG-II_Contig65	>gb|BU762464.1|BU762464 sas27f10.y1 Gm-c1080 Glycine max cDNA clone SOYBEAN CLONE ID: Gm-c1080-5251 5 similar to TR:Q9SWS4 Q9SWS4 RIPENING	100	2e-19	81	Contig65	UG-II_Contig65	>gb|AI967346.1|AI967346 Ljirnpest01-053-e1 Ljirnp Lambda HybriZap two-hybrid library Lotus japonicus cDNA clone LP053-01-e1 5 similar to ripening	90	5e-17	84	UG-II_Contig65	>gi|149645729|gb|ES754124.1|ES754124 C20L_39_F03_E002.g1 USDA-Tifton Peanut Library C20L Arachis hypogaea cDNA clone	80	2e-14	85	Contig65	>gi|37826404|gb|BJ584416.1|BJ584416 BJ584416 normalized full length cDNA library, chloronemata, caulonemata and malformed	40	0.3	95	UG-II_Contig65	>gi|117223644|gb|CT860327.1|CT860327 CT860327 Oryza sativa (indica cultivar-group) cv. Guang Lu Ai 4 Oryza sativa Indica	40	0.34	100
66	UG-II_Contig66	UG-II_Contig66	>Q17RH7|TPRXL_HUMAN Putative protein TPRXL - Homo sapiens (Human)	257	45	0.0002	25	-2	408	25	67	187	526	UG-II_Contig66	>gb|FE669006.1|FE669006 mh2_0010_C06 Chickpea leave library Cicer arietinum cDNA clone mh2_0010_C06 5, mRNA sequence	34	0.085	100	UG-II_Contig66	>gb|AW693731.2|AW693731 NF068E12ST1F1098 Developing stem Medicago truncatula cDNA clone NF068E12ST 5, mRNA sequence	38	0.22	100	UG-II_Contig66	>gb|AW278593.1|AW278593 sf46e07.y1 Gm-c1009 Glycine max cDNA clone GENOME SYSTEMS CLONE ID: Gm-c1009-3037 5 similar to TR:O22627 O22627	48	0.0005	85	Contig66	UG-II_Contig66	>gb|AV423278.1|AV423278 AV423278 Lotus japonicus young plants (two-week old) Lotus japonicus cDNA clone MWM025f01_r 5, mRNA sequence	50	3e-05	83	UG-II_Contig66	>gi|110811927|gb|EE124545.1|EE124545 D89 Peanut (Luhua14) seeds full length cDNA Library Arachis hypogaea cDNA 5 similar to	34	0.57	95	Contig66	>gi|21884845|gb|BQ739838.1|BQ739838 HB04B09 HB Hordeum vulgare subsp. vulgare cDNA clone HB04B09 similar to	42	0.054	93	UG-II_Contig66	>gi|116063959|gb|AM233726.1|AM233726 AM233726 Gibberella fujikuroi IMI58289 Gibberella fujikuroi cDNA clone torr39, mRNA	48	0.001	100
67	UG-II_Contig67	UG-II_Contig67	>P32110|GSTX6_SOYBN Probable glutathione S-transferase - Glycine max (Soybean)	225	122	9e-28	68	-1	461	204	134	224	461	UG-II_Contig67	>gb|EH058717.1|EH058717 CPA02d09.y.esd subtracted cDNA library of drought stressed chickpea Cicer arietinum cDNA, mRNA sequence	34	0.074	100	UG-II_Contig67	>gb|AL375702.1|AL375702 MtBB16D11R1 MtBB Medicago truncatula cDNA clone MtBB16D11 T7, mRNA sequence	224	2e-57	87	UG-II_Contig67	>gb|BE657471.1|BE657471 GM700001B20G6 Gm-r1070 Glycine max cDNA clone Gm-r1070-324 3, mRNA sequence	92	3e-17	80	Contig67	UG-II_Contig67	>gb|BU494287.1|BU494287 Ljirnpest49-000-c4 Ljirnp Lambda HybriZap two-hybrid library Lotus japonicus cDNA clone 4000_08.ab1 5 similar to mRNA for	86	5e-16	89	UG-II_Contig67	>gi|30419598|gb|CD037760.1|CD037760 UTPLC007_C05 USDA-Tifton Peanut Leaf cDNA Library (UTPL) Arachis hypogaea cDNA clone	44	0.0005	86	Contig67	>gi|49315160|gb|BP663690.1|BP663690 BP663690 RAFL21 Arabidopsis thaliana cDNA clone RAFL21-49-D12 3, mRNA sequence	40	0.19	100	UG-II_Contig67	>gi|117239355|gb|CT862105.1|CT862105 CT862105 Oryza sativa (indica cultivar-group) cv. Guang Lu Ai 4 Oryza sativa Indica	38	0.83	95
68	UG-II_Contig68	UG-II_Contig68	>Q8RW96|2A5G_ARATH Serine/threonine protein phosphatase 2A 59 kDa regulatory subunit B gamma isoform - Arabidopsis	522	32	1.2	35	-2	300	139	57	110	457	UG-II_Contig68	>gb|FE669580.1|FE669580 mh2_0018_B08 Chickpea leave library Cicer arietinum cDNA clone mh2_0018_B08 5, mRNA sequence	545	1e-156	98	UG-II_Contig68	>gb|CB895081.1|CB895081 EST647873 HOGA Medicago truncatula cDNA clone HOGA-33D21, mRNA sequence	301	8e-81	88	UG-II_Contig68	>gb|AW759731.1|AW759731 sl47c06.y1 Gm-c1027 Glycine max cDNA clone GENOME SYSTEMS CLONE ID: Gm-c1027-4451 5 similar to TR:O82161 O82161 PHI-1	145	3e-33	83	Contig68	UG-II_Contig68	>gb|AV764780.1|AV764780 AV764780 Lotus japonicus young plants (two-week old) Lotus japonicus cDNA clone MWM013a06_f 3, mRNA sequence	133	2e-30	81	UG-II_Contig68	>gi|116360365|gb|EG374170.1|EG374170 FF96 Peanut (Luhua14) seeds full length cDNA Library Arachis hypogaea cDNA 3, mRNA	68	4e-11	86	Contig68	>gi|94465083|gb|EB700958.1|EB700958 NecGex_226A07 Ornamental tobacco (LxS8) Stage 6 Floral Nectary subtracted cDNA library	100	2e-19	91	UG-II_Contig68	>gi|8334821|gb|BE039805.1|BE039805 OC08D04 OC Oryza sativa Indica Group cDNA 5 similar to ribosomal protein l35, mRNA	36	3.2	92
69	UG-II_Contig69	UG-II_Contig69	>Q9SML4|CHS1_CICAR Chalcone synthase 1 - Cicer arietinum (Chickpea) (Garbanzo)	389	768	0	98	2	104	1270	1	389	1448	UG-II_Contig69	>gb|FE673284.1|FE673284 mh1_0033_H06 Drought-stressed chickpea leave library Cicer arietinum cDNA clone mh1_0033_H06 5, mRNA sequence	38	0.015	100	UG-II_Contig69	>gb|DY615509.1|DY615509 AC0590 NOLLY Medicago truncatula cDNA 5, mRNA sequence	1336	0	89	UG-II_Contig69	>gb|EH221608.1|EH221608 JGI_ABWZ2388.fwd ABWZ Phakopsora pachyrhizi infected soybean leaf tissue 13-15 days post inoculation with TW72-1	618	1e-175	85	Contig69	UG-II_Contig69	>gb|CN825760.1|CN825760 LjPEST10b9 Lotus japonicus seed and seed pod library Lotus japonicus cDNA 5, mRNA sequence	569	1e-161	86	UG-II_Contig69	>gi|149222793|gb|ES712240.1|ES712240 TFR5_74_A09_E001.g1 USDA-Tifton Peanut Library TFR5 Arachis hypogaea cDNA clone	396	1e-109	83	Contig69	>gi|13069429|gb|BG275777.1|BG275777 NXSI_145_G07_F NXSI (Nsf Xylem Side wood Inclined) Pinus taeda cDNA clone NXSI_145_G07	56	1e-05	88	UG-II_Contig69	>gi|29687138|gb|CB683413.1|CB683413 OSJNEf11M03.f OSJNEf Oryza sativa Japonica Group cDNA clone OSJNEf11M03 5, mRNA	42	0.17	87
70	UG-II_Contig70	UG-II_Contig70	>O49884|RL30_LUPLU 60S ribosomal protein L30 - Lupinus luteus (European yellow lupin)	112	222	9e-58	94	-3	482	147	1	112	538	UG-II_Contig70	>gb|FE673300.1|FE673300 mh1_0034_B07 Drought-stressed chickpea leave library Cicer arietinum cDNA clone mh1_0034_B07 5, mRNA sequence	186	1e-47	98	UG-II_Contig70	>gb|DY615745.1|DY615745 AC1042 NOLLY Medicago truncatula cDNA 5, mRNA sequence	480	1e-134	92	UG-II_Contig70	>gb|CA785503.1|CA785503 sau21c04.y1 Gm-c1062 Glycine max cDNA clone SOYBEAN CLONE ID: Gm-c1062-8935 5 similar to SW:RL30_LUPLU O49884 60S	420	1e-116	90	Contig70	UG-II_Contig70	>gb|BW594973.1|BW594973 BW594973 Lotus japonicus suspension-cultured cells Lotus japonicus cDNA clone LjCa-003-AG01 5, mRNA sequence	428	1e-119	90	UG-II_Contig70	>gi|110814642|gb|EE123581.1|EE123581 YY19 Peanut (Luhua14) seeds full length cDNA Library Arachis hypogaea cDNA 5	396	1e-110	89	Contig70	>gi|186888322|gb|FG122270.1|FG122270 3332-83-A01 Oenothera strain hookeri de Vries leaf library Oenothera elata subsp.	196	2e-48	82	UG-II_Contig70	>gi|14981077|gb|BI305768.1|BI305768 NL_1_K15 Drought stress (leaf) Oryza sativa Indica Group cDNA clone NL_1_K15 3, mRNA	86	5e-15	80
71	UG-II_Contig71	UG-II_Contig71	>Q17094|OPSD_LOLSU Rhodopsin - Loligo subulata (Squid) (Alloteuthis subulata)	439	76	1e-13	58	1	88	279	373	431	540	UG-II_Contig71	>gb|CK149043.1|CK149043 60_E4 Suppressive subtractive hybridization library Cicer arietinum cDNA clone 60_E4 5 similar to expressed protein, mRNA	36	0.022	100	UG-II_Contig71	>gb|AW126309.2|AW126309 N100416e rootphos(-) Medicago truncatula cDNA clone MHRP-5F3, mRNA sequence	212	7e-54	87	UG-II_Contig71	>gb|CD396335.1|CD396335 Gm_ck1658 Soybean induced by Salicylic Acid Glycine max cDNA 3, mRNA sequence	141	5e-32	84	Contig71	UG-II_Contig71	>gb|BI418258.1|BI418258 LjNEST46g12r Lotus japonicus nodule library 5 and 7 week-old Lotus japonicus cDNA 5, mRNA sequence	88	1e-16	81	UG-II_Contig71	>gi|116358765|gb|EG372569.1|EG372569 2R74 Peanut (Luhua14) seeds full length cDNA Library Arachis hypogaea cDNA 5, mRNA	119	1e-26	87	Contig71	>gi|5050701|gb|AI731849.1|AI731849 BNLGHi11059 Six-day Cotton fiber Gossypium hirsutum cDNA 5 similar to (AC004625) unknown	68	1e-09	89	UG-II_Contig71	>gi|88527649|gb|CI455826.1|CI455826 CI455826 Oryza sativa (japonica cultivar-group) library (Kikuchi S) Oryza sativa	54	2e-05	88
72	UG-II_Contig72	UG-II_Contig72	>Q9PLI5|Y114_CHLMU Uncharacterized protein TC_0114 - Chlamydia muridarum	122	111	2e-23	66	-1	2904	2644	33	122	3117	UG-II_Contig72	>gb|FE672005.1|FE672005 mh1_0013_B04 Drought-stressed chickpea leave library Cicer arietinum cDNA clone mh1_0013_B04 5, mRNA sequence	1392	0	99	UG-II_Contig72	>gb|EY476416.1|EY476416 METAR17TF JCVI-MT3 Medicago truncatula cDNA 5, mRNA sequence	1622	0	99	UG-II_Contig72	>gb|FE688802.1|FE688802 Pv024B_M13R_H05.ab1 Phaseolus vulgaris cv Early gallatin Phaseolus vulgaris cDNA, mRNA sequence	1606	0	98	Contig72	UG-II_Contig72	>gb|AV777383.1|AV777383 AV777383 Lotus japonicus Pods (20-30 mm in length) Lotus japonicus cDNA clone MPDL018a07_f 3, mRNA sequence	1189	0	99	UG-II_Contig72	>gi|134037217|gb|EL966324.1|EL966324 S053 SC, cDNA reverse subtractive library from peanut leaves Arachis hypogaea subsp.	1065	0	96	Contig72	>gi|37429885|gb|CF652928.1|CF652928 85-L020359-066-002-I21-SP6P MPIZ-ADIS-066 Arabidopsis thaliana cDNA clone	1594	0	97	UG-II_Contig72	>gi|66922458|gb|CX109306.1|CX109306 RECm1233 A normalized whole-life-cycle cDNA library of rice Oryza sativa Indica	1840	0	96
73	UG-II_Contig73	UG-II_Contig73	>Q02485|CAC1S_RAT Voltage-dependent L-type calcium channel subunit alpha-1S - Rattus norvegicus (Rat)	1146	32	1.3	28	1	22	234	841	907	475	UG-II_Contig73	>gb|CF074502.1|CF074502 EST901 subtracted cDNA library of drought-stressed chickpea Cicer arietinum cDNA, mRNA sequence	32	0.3	95	UG-II_Contig73	>gb|AW287854.2|AW287854 N100697e rootphos(-) Medicago truncatula cDNA clone MHRP-10C5, mRNA sequence	202	6e-51	84	UG-II_Contig73	>gb|BU544148.1|BU544148 GM880001A20D11 Gm-r1088 Glycine max cDNA clone Gm-r1088-166 3, mRNA sequence	98	6e-19	86	Contig73	UG-II_Contig73	>gb|BI418642.1|BI418642 LjNEST50b1r Lotus japonicus nodule library 5 and 7 week-old Lotus japonicus cDNA 5, mRNA sequence	101	8e-21	92	UG-II_Contig73	>gi|146771753|gb|ES490874.1|ES490874 52#4H10 Full length peanut pod cDNA library Arachis hypogaea cDNA clone #4H10 5	68	4e-11	92	Contig73	>gi|159682156|gb|EY149829.1|EY149829 CBTN11943.b1_M09.ab1:P Triphysaria pusilla root tip normalized cDNA library	38	0.77	100	UG-II_Contig73	>gi|12404870|gb|AU166471.1|AU166471 AU166471 Rice callus (2001) Oryza sativa Japonica Group cDNA clone C12695, mRNA	40	0.22	95
74	UG-II_Contig74	UG-II_Contig74	>P35130|UBC2_MEDSA Ubiquitin-conjugating enzyme E2-17 kDa - Medicago sativa (Alfalfa)	152	315	1e-85	98	2	164	619	1	152	776	UG-II_Contig74	>gb|FE672084.1|FE672084 mh1_0013_H12 Drought-stressed chickpea leave library Cicer arietinum cDNA clone mh1_0013_H12 5, mRNA sequence	1239	0	100	UG-II_Contig74	>gb|BI263201.1|BI263201 NF038H11PL1F1096 Phosphate starved leaf Medicago truncatula cDNA clone NF038H11PL 5, mRNA sequence	848	0	93	UG-II_Contig74	>gb|FG986518.1|FG986518 GLLBV52TF JCVI-SOY1 Glycine max cDNA 5, mRNA sequence	714	0	93	Contig74	UG-II_Contig74	>gb|BI418752.1|BI418752 LjNEST48d9r Lotus japonicus nodule library 5 and 7 week-old Lotus japonicus cDNA 5, mRNA sequence	325	5e-88	83	UG-II_Contig74	>gi|110812715|gb|EE125573.1|EE125573 1I27 Peanut (Luhua14) seeds full length cDNA Library Arachis hypogaea cDNA 5	605	1e-172	90	Contig74	>gi|116237425|gb|EG364404.1|EG364404 chan00363 Tomato root of CBF1-5 transgenic plant library Solanum lycopersicum cDNA clone	363	2e-98	85	UG-II_Contig74	>gi|3767210|gb|AU031320.1|AU031320 AU031320 Rice cDNA from immature leaf including apical meristem Oryza sativa Japonica	319	3e-85	83
75	UG-II_Contig75	UG-II_Contig75	>O94502|YBT5_SCHPO Uncharacterized mitochondrial carrier C12D12.05c - Schizosaccharomyces pombe (Fission yeast)	426	29	6.3	35	2	113	232	229	268	246	UG-II_Contig75	>gb|FE668595.1|FE668595 mh2_0002_F12 Chickpea leave library Cicer arietinum cDNA clone mh2_0002_F12 5, mRNA sequence	32	0.15	100	UG-II_Contig75	>gb|AJ846417.1|AJ846417 AJ846417 MtSCF Medicago truncatula cDNA clone MtCF02I17S6, mRNA sequence	36	0.4	100	UG-II_Contig75	>gb|AW348448.1|AW348448 GM210002A22D3 Gm-r1021 Glycine max cDNA clone Gm-r1021-534 3, mRNA sequence	36	0.91	100	Contig75	UG-II_Contig75	>gb|AV425898.1|AV425898 AV425898 Lotus japonicus young plants (two-week old) Lotus japonicus cDNA clone MWM060f11_r 5, mRNA sequence	38	0.049	92	UG-II_Contig75	>gi|115597070|gb|EG029418.1|EG029418 AH1819 Shanyou 523 Peanut Cotyledon cDNA Library Arachis hypogaea cDNA 5, mRNA	32	1	100	Contig75	>gi|19830273|gb|AV796290.1|AV796290 AV796290 RAFL9 Arabidopsis thaliana cDNA clone RAFL09-07-F08 3, mRNA sequence	42	0.024	100	UG-II_Contig75	>gi|29641950|gb|CB646957.1|CB646957 OSJNEb09K21.f OSJNEb Oryza sativa Japonica Group cDNA clone OSJNEb09K21 5, mRNA	34	6.6	100
76	UG-II_Contig76	UG-II_Contig76	>P19242|HSP21_PEA 17.1 kDa class II heat shock protein - Pisum sativum (Garden pea)	152	276	9e-74	87	3	81	536	1	152	785	UG-II_Contig76	>gb|FE672070.1|FE672070 mh1_0013_G10 Drought-stressed chickpea leave library Cicer arietinum cDNA clone mh1_0013_G10 5, mRNA sequence	565	1e-161	96	UG-II_Contig76	>gb|BG450559.1|BG450559 NF034F07DT1F1063 Drought Medicago truncatula cDNA clone NF034F07DT 5, mRNA sequence	291	1e-77	89	UG-II_Contig76	>gb|FK017497.1|FK017497 GLNCO11TF JCVI-SOY3 Glycine max cDNA 5, mRNA sequence	100	2e-19	82	Contig76	UG-II_Contig76	>gb|BW621200.1|BW621200 BW621200 Lotus japonicus protoplasts from suspension-cultured cells Lotus japonicus cDNA clone LjFL1-sab-004-CF11 5, mRNA	159	6e-38	82	UG-II_Contig76	>gi|109277668|gb|EC391355.1|EC391355 GDI_F_24 Groundnut (K-134) drought stressed subtracted cDNA library Arachis	86	3e-16	96	Contig76	>gi|22022137|gb|AJ487383.1|AJ487383 AJ487383 Solanum tuberosum cv. Provita Solanum tuberosum cDNA clone P10a9, mRNA	76	6e-12	82	UG-II_Contig76	>gi|8527721|gb|AU092536.1|AU092536 AU092536 Rice callus Oryza sativa Japonica Group cDNA clone C52072, mRNA sequence	36	5.7	100
77	UG-II_Contig77	UG-II_Contig77	>Q05349|12KD_FRAAN Auxin-repressed 12.5 kDa protein - Fragaria ananassa (Strawberry)	111	155	2e-37	68	3	45	374	3	109	813	UG-II_Contig77	>gb|FE672168.1|FE672168 mh1_0014_H06 Drought-stressed chickpea leave library Cicer arietinum cDNA clone mh1_0014_H06 5, mRNA sequence	1108	0	100	UG-II_Contig77	>gb|BQ165078.1|BQ165078 EST610947 KVKC Medicago truncatula cDNA clone pKVKC-5C12, mRNA sequence	381	1e-104	87	UG-II_Contig77	>gb|BE352700.1|BE352700 EST066 Soybean hypocotyls Lambda Zap library Glycine max cDNA clone SH-B55 5, mRNA sequence	137	1e-30	85	Contig77	UG-II_Contig77	>gb|BW595128.1|BW595128 BW595128 Lotus japonicus suspension-cultured cells Lotus japonicus cDNA clone LjCa-003-CF10 5, mRNA sequence	254	2e-66	84	UG-II_Contig77	>gi|146771785|gb|ES490906.1|ES490906 80#4F13 Full length peanut pod cDNA library Arachis hypogaea cDNA clone #4F13 5, mRNA	129	2e-29	85	Contig77	>gi|2413178|gb|AA597755.1|AA597755 29339 Lambda-PRL2 Arabidopsis thaliana cDNA clone 228A22T7, mRNA sequence	62	9e-08	88	UG-II_Contig77	>gi|88562686|gb|CI493403.1|CI493403 CI493403 Oryza sativa (japonica cultivar-group) 9 leaf-stage leaf Oryza sativa Japonica	44	0.024	100
78	UG-II_Contig78	UG-II_Contig78	>P09808|FMFX_BORPE Fimbrial protein fimX precursor - Bordetella pertussis	201	29	4.1	48	-2	209	117	169	195	387	UG-II_Contig78	>gb|FE670198.1|FE670198 mh2_0025_B12 Chickpea leave library Cicer arietinum cDNA clone mh2_0025_B12 5, mRNA sequence	30	0.96	100	UG-II_Contig78	>gb|AL380336.1|AL380336 MtBB51G10R1 MtBB Medicago truncatula cDNA clone MtBB51G10 T7, mRNA sequence	74	3e-12	87	UG-II_Contig78	>gb|BM527393.1|BM527393 sal61c10.y1 Gm-c1061 Glycine max cDNA clone SOYBEAN CLONE ID: Gm-c1061-3572 5, mRNA sequence	38	0.37	100	Contig78	UG-II_Contig78	>gb|BP066853.1|BP066853 BP066853 Lotus japonicus mature nodule Lotus japonicus cDNA clone GENLf083a12 3, mRNA sequence	34	1.2	95	UG-II_Contig78	>gi|30420366|gb|CD038528.1|CD038528 UTPPI008_F04 USDA-Tifton Peanut Immature Pod cDNA Library (UTPP) Arachis hypogaea cDNA	30	6.5	100	Contig78	>gi|49032800|gb|BP583590.1|BP583590 BP583590 RAFL14 Arabidopsis thaliana cDNA clone RAFL14-42-C22 3, mRNA sequence	40	0.16	92	UG-II_Contig78	>gi|33682171|gb|CF310410.1|CF310410 ABF--05-A15.b1 ABF3-overexpressing transgenic rice plasmid cDNA library	38	0.69	100
79	UG-II_Contig79	UG-II_Contig79	>Q6ZV19|YF004_HUMAN Putative uncharacterized protein LOC401258 - Homo sapiens (Human)	183	38	0.03	55	2	221	328	36	66	520	UG-II_Contig79	>gb|DY475069.1|DY475069 U025 Chickpea (ICC3996) post-inoculation EST library Cicer arietinum cDNA 5 similar to Thioredoxin, mRNA sequence	32	0.33	100	UG-II_Contig79	>gb|AL387548.1|AL387548 MtBC43C09F1 MtBC Medicago truncatula cDNA clone MtBC43C09 T3, mRNA sequence	244	2e-63	86	UG-II_Contig79	>gb|BU080525.1|BU080525 saq25f04.y1 Gm-c1045 Glycine max cDNA clone SOYBEAN CLONE ID: Gm-c1045-6007 5 similar to TR:Q9SIH9 Q9SIH9 AT2G38820	163	1e-38	83	Contig79	UG-II_Contig79	>gb|BP049422.1|BP049422 BP049422 Lotus corniculatus var. japonicus pods (less than 20 mm in length) Lotus japonicus cDNA clone SPD068c12_f 3, mRNA	86	5e-16	92	UG-II_Contig79	>gi|149654278|gb|ES765287.1|ES765287 TFL_74_H03_E001.g1 USDA-Tifton Peanut Library TFL Arachis hypogaea cDNA clone	66	2e-10	90	Contig79	>gi|71921553|gb|DT041596.1|DT041596 Mdrtp1003E17.g1 Apple_EST_Mdrtp Malus x domestica x Malus sieversii cDNA similar to	72	6e-11	91	UG-II_Contig79	>gi|84639495|gb|DW353105.1|DW353105 PU1_plate60_N03 PU1 Prunus persica cDNA clone PU1_plate60_N03 5 similar to	90	3e-16	92
80	UG-II_Contig80	UG-II_Contig80	>O82711|PIP22_PEA Kunitz-type trypsin inhibitor-like 2 protein precursor - Pisum sativum (Garden pea)	217	349	1e-95	79	-1	746	123	8	217	800	UG-II_Contig80	>gb|FE669564.1|FE669564 mh2_0018_A03 Chickpea leave library Cicer arietinum cDNA clone mh2_0018_A03 5, mRNA sequence	38	0.008	100	UG-II_Contig80	>gb|AL371334.1|AL371334 MtBA43E04F1 MtBA Medicago truncatula cDNA clone MtBA43E04 T3, mRNA sequence	325	1e-87	84	UG-II_Contig80	>gb|AW308794.1|AW308794 sf72a06.y1 Gm-c1013 Glycine max cDNA clone GENOME SYSTEMS CLONE ID: Gm-c1013-5099 5 similar to TR:O82711 O82711	64	1e-08	79	Contig80	UG-II_Contig80	>gb|BP035017.1|BP035017 BP035017 Lotus corniculatus var. japonicus flower bud Lotus japonicus cDNA clone MFB015c08_f 3, mRNA sequence	94	3e-18	84	UG-II_Contig80	>gi|115596289|gb|EG028637.1|EG028637 AH1111 Shanyou 523 Peanut Cotyledon cDNA Library Arachis hypogaea cDNA 5, mRNA	86	3e-16	92	Contig80	>gi|49293987|gb|BP642517.1|BP642517 BP642517 RAFL19 Arabidopsis thaliana cDNA clone RAFL19-58-N15 3, mRNA sequence	40	0.33	100	UG-II_Contig80	>gi|58669129|gb|CK057815.1|CK057815 53698rsicek_17272.y1 Oryza sativa cv. PA64s panicle ferile cDNA library Oryza	36	5.8	100
81	UG-II_Contig81	UG-II_Contig81	>Q9M5L0|RL35_EUPES 60S ribosomal protein L35 - Euphorbia esula (Leafy spurge)	123	216	1e-55	91	-2	622	257	1	122	692	UG-II_Contig81	>gb|FE668583.1|FE668583 mh2_0002_E11 Chickpea leave library Cicer arietinum cDNA clone mh2_0002_E11 5, mRNA sequence	34	0.11	100	UG-II_Contig81	>gb|AL374790.1|AL374790 MtBB09C07F1 MtBB Medicago truncatula cDNA clone MtBB09C07 T3, mRNA sequence	462	1e-129	91	UG-II_Contig81	>gb|CA801572.1|CA801572 sau07f11.y2 Gm-c1062 Glycine max cDNA clone SOYBEAN CLONE ID: Gm-c1062-7581 5 similar to TR:Q9SF53 Q9SF53 PUTATIVE	363	9e-99	87	Contig81	UG-II_Contig81	>gb|AI967755.1|AI967755 Ljirnpest11-866-d6 Ljirnp Lambda HybriZap two-hybrid library Lotus japonicus cDNA clone LP866-11-d6 5 similar to 60S	436	1e-121	89	UG-II_Contig81	>gi|110815212|gb|EE125637.1|EE125637 2G33 Peanut (Luhua14) seeds full length cDNA Library Arachis hypogaea cDNA 5	307	3e-83	85	Contig81	>gi|89494116|gb|DY649910.1|DY649910 PU4_plate37_J14 PU4 Prunus persica cDNA similar to similar to AC016661_7 (AC016661)	234	9e-60	82	UG-II_Contig81	>gi|8334821|gb|BE039805.1|BE039805 OC08D04 OC Oryza sativa Indica Group cDNA 5 similar to ribosomal protein l35, mRNA	80	4e-13	86
82	UG-II_Contig82	UG-II_Contig82	>Q17RH7|TPRXL_HUMAN Putative protein TPRXL - Homo sapiens (Human)	257	50	9e-06	30	3	15	524	41	196	712	UG-II_Contig82	>gb|FE671520.1|FE671520 mh1_0006_E10 Drought-stressed chickpea leave library Cicer arietinum cDNA clone mh1_0006_E10 5, mRNA sequence	34	0.12	100	UG-II_Contig82	>gb|DW015829.1|DW015829 EST1224790 MTY Medicago truncatula cDNA clone MTYAA19, mRNA sequence	170	3e-41	83	UG-II_Contig82	>gb|FE679662.1|FE679662 Pv037C_M13F_D05.ab1 Phaseolus vulgaris cv Early gallatin Phaseolus vulgaris cDNA, mRNA sequence	74	1e-11	90	Contig82	UG-II_Contig82	>gb|AW428831.1|AW428831 Ljirnpest24-934-d2 Ljirnp Lambda HybriZap two-hybrid library Lotus japonicus cDNA clone LP934-24-d2 5 similar to 14-3-3	38	0.15	95	UG-II_Contig82	>gi|110812460|gb|EE125243.1|EE125243 SJ39 Peanut (Luhua14) seeds full length cDNA Library Arachis hypogaea cDNA 5	36	0.2	100	Contig82	>gi|572572|gb|Z46570.1|Z46570 ATTS4314 Versailles-VB Arabidopsis thaliana cDNA clone VBVNC08, mRNA sequence	42	0.074	100	UG-II_Contig82	>gi|14571391|gb|BI118759.1|BI118759 EST147 Differentially expressed cDNA libraries of BTH-treated/blast fungus-infected rice	40	0.33	100
83	UG-II_Contig83	UG-II_Contig83	>Q9SSK5|MLP43_ARATH MLP-like protein 43 - Arabidopsis thaliana (Mouse-ear cress)	158	108	2e-23	38	2	62	505	7	155	761	UG-II_Contig83	>gb|FE670329.1|FE670329 mh2_0026_G03 Chickpea leave library Cicer arietinum cDNA clone mh2_0026_G03 5, mRNA sequence	258	5e-69	83	UG-II_Contig83	>gb|BQ154910.1|BQ154910 NF074B10IR1F1089 Irradiated Medicago truncatula cDNA clone NF074B10IR 5, mRNA sequence	317	2e-85	83	UG-II_Contig83	>gb|BU762464.1|BU762464 sas27f10.y1 Gm-c1080 Glycine max cDNA clone SOYBEAN CLONE ID: Gm-c1080-5251 5 similar to TR:Q9SWS4 Q9SWS4 RIPENING	186	1e-45	82	Contig83	UG-II_Contig83	>gb|AI967647.1|AI967647 Ljirnpest08-649-c8 Ljirnp Lambda HybriZap two-hybrid library Lotus japonicus cDNA clone LP649-08-c8 5 similar to	78	2e-13	91	UG-II_Contig83	>gi|110812131|gb|EE124798.1|EE124798 e15 Peanut (Luhua14) seeds full length cDNA Library Arachis hypogaea cDNA 5 similar to	70	2e-11	97	Contig83	>gi|2748650|gb|N96338.1|N96338 21938 Lambda-PRL1 Arabidopsis thaliana cDNA clone G8F12T7, mRNA sequence	40	0.32	100	UG-II_Contig83	>gi|23380810|gb|BU667255.1|BU667255 T016D12 Oryza sativa mature leaf library induced by M.grisea Oryza sativa cDNA clone	38	1.4	100
84	UG-II_Contig84	UG-II_Contig84	>Q8LFC0|IDH1_ARATH Isocitrate dehydrogenase [NAD] regulatory subunit 1, mitochondrial precursor - Arabidopsis thaliana	367	48	1e-05	88	1	1	81	341	367	284	UG-II_Contig84	>gb|CK148937.1|CK148937 AGT-4-H01 Suppressive subtractive hybridization library Cicer arietinum cDNA clone AGT-4-H01 5 similar to HSP70, mRNA	30	0.7	94	UG-II_Contig84	>gb|AL380996.1|AL380996 MtBB55H06R1 MtBB Medicago truncatula cDNA clone MtBB55H06 T7, mRNA sequence	285	3e-76	90	UG-II_Contig84	>gb|AW348759.1|AW348759 GM210003A22E2 Gm-r1021 Glycine max cDNA clone Gm-r1021-964 3, mRNA sequence	125	1e-27	83	Contig84	UG-II_Contig84	>gb|BP046248.1|BP046248 BP046248 Lotus corniculatus var. japonicus pods (less than 20 mm in length) Lotus japonicus cDNA clone SPD028g10_f 3, mRNA	190	6e-48	87	UG-II_Contig84	>gi|115597271|gb|EG029619.1|EG029619 AH2003 Shanyou 523 Peanut Cotyledon cDNA Library Arachis hypogaea cDNA 5, mRNA	32	1.2	100	Contig84	>gi|937611|gb|R65123.1|R65123 13627 Lambda-PRL2 Arabidopsis thaliana cDNA clone 171P1T7, mRNA sequence	52	3e-05	88	UG-II_Contig84	>gi|58660961|gb|CK049641.1|CK049641 44295rsiceh_12994.y1 Oryza sativa cv. PA64s panicle ferile cDNA library Oryza	42	0.032	100
85	UG-II_Contig85	UG-II_Contig85	>Q9SMP0|NFYC1_ARATH Nuclear transcription factor Y subunit C-1 - Arabidopsis thaliana (Mouse-ear cress)	234	107	2e-23	72	-3	468	259	158	232	470	UG-II_Contig85	>gb|FE670435.1|FE670435 mh2_0028_C02 Chickpea leave library Cicer arietinum cDNA clone mh2_0028_C02 5, mRNA sequence	32	0.3	95	UG-II_Contig85	>gb|AW776719.1|AW776719 EST335784 DSIL Medicago truncatula cDNA clone pDSIL-13N20, mRNA sequence	232	7e-60	94	UG-II_Contig85	>gb|FK633865.1|FK633865 454GmaGlobSeed368497 Soybean Seeds Containing Globular-Stage Embryos Glycine max cDNA, mRNA sequence	101	4e-20	83	Contig85	UG-II_Contig85	>gb|BP035308.1|BP035308 BP035308 Lotus corniculatus var. japonicus flower bud Lotus japonicus cDNA clone MFB019a07_f 3, mRNA sequence	163	2e-39	86	UG-II_Contig85	>gi|149651355|gb|ES762364.1|ES762364 TFL_5_E07_E001.g1 USDA-Tifton Peanut Library TFL Arachis hypogaea cDNA clone	40	0.008	86	Contig85	>gi|116419973|gb|EG462565.1|EG462565 AYAVU59TR pooled cDNA populations Arabidopsis thaliana cDNA, mRNA sequence	62	5e-08	97	UG-II_Contig85	>gi|16575877|gb|BI803173.1|BI803173 H103A03 Endosperm library from Oryza sativa (10 days after anthesis) Oryza sativa cDNA	36	3.3	96
86	UG-II_Contig86	UG-II_Contig86	>Q6BK66|CCS1_DEBHA Superoxide dismutase 1 copper chaperone - Debaryomyces hansenii (Yeast) (Torulaspora hansenii)	250	44	0.0006	38	2	17	193	11	68	594	UG-II_Contig86	>gb|FE672333.1|FE672333 mh1_0016_F09 Drought-stressed chickpea leave library Cicer arietinum cDNA clone mh1_0016_F09 5, mRNA sequence	981	0	99	UG-II_Contig86	>gb|AW560375.1|AW560375 EST315423 DSIR Medicago truncatula cDNA clone pDSIR-26N10, mRNA sequence	232	8e-60	87	UG-II_Contig86	>gb|AW706227.1|AW706227 sj53e10.y1 Gm-c1033 Glycine max cDNA clone GENOME SYSTEMS CLONE ID: Gm-c1033-1027 5 similar to TR:O49613 O49613	125	3e-27	91	Contig86	UG-II_Contig86	>gb|CB828502.1|CB828502 LjNEST87c4r Lotus japonicus nodule library 5 and 7 week-old Lotus japonicus cDNA 5, mRNA sequence	149	5e-35	83	UG-II_Contig86	>gi|56553041|gb|CX018165.1|CX018165 S1053 pPCS Arachis hypogaea cDNA 5, mRNA sequence	90	1e-17	88	Contig86	>gi|2413864|gb|AA041071.1|AA041071 24337 CD4-13 Arabidopsis thaliana cDNA clone E1B9T7, mRNA sequence	72	7e-11	86	UG-II_Contig86	>gi|7212681|gb|AU082984.1|AU082984 AU082984 Rice panicle (longer than 10cm) Oryza sativa Japonica Group cDNA clone	58	1e-06	91
87	UG-II_Contig87	UG-II_Contig87	>P42759|ERD10_ARATH Dehydrin ERD10 - Arabidopsis thaliana (Mouse-ear cress)	260	89	6e-18	44	-1	336	1	1	122	363	UG-II_Contig87	>gb|FE671092.1|FE671092 mh1_0001_H06 Drought-stressed chickpea leave library Cicer arietinum cDNA clone mh1_0001_H06 5, mRNA sequence	660	0	100	UG-II_Contig87	>gb|DY618431.1|DY618431 AC4800 NOLLY Medicago truncatula cDNA 5, mRNA sequence	94	3e-18	94	UG-II_Contig87	>gb|BE352666.1|BE352666 EST032 Soybean hypocotyls Lambda Zap library Glycine max cDNA clone SH-A84 5, mRNA sequence	68	4e-10	84	Contig87	UG-II_Contig87	>gb|BG662459.1|BG662459 Ljirnpest45-643-e1 Ljirnp Lambda HybriZap two-hybrid library Lotus japonicus cDNA clone LP643-45-e1 5 similar to	44	0.001	93	UG-II_Contig87	>gi|160623254|gb|EY396017.1|EY396017 1N5 Full length peanut pod cDNA library Arachis hypogaea cDNA clone 1N5 5 similar to	42	0.002	93	Contig87	>gi|85992868|gb|DR288607.1|DR288607 54748 CERES-149 Arabidopsis thaliana cDNA clone 20253 5, mRNA sequence	44	0.009	93	UG-II_Contig87	>gi|570180|gb|D41029.1|D41029 RICS3282A Rice shoot Oryza sativa Japonica Group cDNA, mRNA sequence	38	0.65	100
88	UG-II_Contig88	UG-II_Contig88	>Q10307|YD52_SCHPO Uncharacterized protein C6C3.02c - Schizosaccharomyces pombe (Fission yeast)	172	53	7e-07	28	-3	518	186	37	165	520	UG-II_Contig88	>gb|FE673474.1|FE673474 mh1_0037_A06 Drought-stressed chickpea leave library Cicer arietinum cDNA clone mh1_0037_A06 5, mRNA sequence	34	0.084	92	UG-II_Contig88	>gb|DY616434.1|DY616434 AC1923 NOLLY Medicago truncatula cDNA 5, mRNA sequence	369	1e-101	87	UG-II_Contig88	>gb|CD392180.1|CD392180 Gm_ck11258 Soybean induced by Salicylic Acid Glycine max cDNA 3, mRNA sequence	349	1e-94	87	Contig88	UG-II_Contig88	>gb|BI418235.1|BI418235 LjNEST46d1r Lotus japonicus nodule library 5 and 7 week-old Lotus japonicus cDNA 5, mRNA sequence	246	2e-64	83	UG-II_Contig88	>gi|146771867|gb|ES490988.1|ES490988 57#5F21 Full length peanut pod cDNA library Arachis hypogaea cDNA clone #5F21 5	119	1e-26	88	Contig88	>gi|89478372|gb|DY634166.1|DY634166 PU1_plate20_I08 PU1 Prunus persica cDNA similar to weakly similar to expressed	151	8e-35	88	UG-II_Contig88	>gi|84646037|gb|DW359491.1|DW359491 PJ217 Prosopis juliflora leaf cDNA library Prosopis juliflora cDNA similar to unknown	163	2e-38	88
89	UG-II_Contig89	UG-II_Contig89	>Q2HU68|H2A1_MEDTR Probable histone H2A.1 - Medicago truncatula (Barrel medic)	148	266	5e-71	91	2	77	523	1	148	671	UG-II_Contig89	>gb|FE670698.1|FE670698 mh2_0031_C01 Chickpea leave library Cicer arietinum cDNA clone mh2_0031_C01 5, mRNA sequence	76	3e-14	81	UG-II_Contig89	>gb|BI270127.1|BI270127 NF004H04FL1F1044 Developing flower Medicago truncatula cDNA clone NF004H04FL 5, mRNA sequence	414	1e-114	87	UG-II_Contig89	>gb|AW348342.1|AW348342 GM210002A13A1 Gm-r1021 Glycine max cDNA clone Gm-r1021-385 3, mRNA sequence	291	3e-77	85	Contig89	UG-II_Contig89	>gb|BI417908.1|BI417908 LjNEST31e11r Lotus japonicus nodule library 5 and 7 week-old Lotus japonicus cDNA 5, mRNA sequence	299	2e-80	87	UG-II_Contig89	>gi|56690298|gb|CX128201.1|CX128201 AH0305 Peanut Lambda Express library Arachis hypogaea cDNA 5, mRNA sequence	252	2e-66	86	Contig89	>gi|159775990|gb|EY141495.1|EY141495 CBTH7714.g1_C09.ab1:P Triphysaria pusilla root tip normalized cDNA library	137	2e-30	85	UG-II_Contig89	>gi|47513267|gb|CN748270.1|CN748270 SAL_US028xa08f1.ab1 SAL_US N.Bentheme Nicotiana benthamiana cDNA 5, mRNA sequence	248	7e-64	85
90	UG-II_Contig90	UG-II_Contig90	>Q5RBT0|PDCD5_PONPY Programmed cell death protein 5 - Pongo pygmaeus (Bornean orangutan)	125	100	4e-21	45	2	116	460	1	109	465	UG-II_Contig90	>gb|FE671714.1|FE671714 mh1_0009_B03 Drought-stressed chickpea leave library Cicer arietinum cDNA clone mh1_0009_B03 5, mRNA sequence	747	0	99	UG-II_Contig90	>gb|AW685443.1|AW685443 NF029E09NR1F1000 Nodulated root Medicago truncatula cDNA clone NF029E09NR 5, mRNA sequence	541	1e-153	91	UG-II_Contig90	>gb|BG510463.1|BG510463 sac78b04.y1 Gm-c1072 Glycine max cDNA clone GENOME SYSTEMS CLONE ID: Gm-c1072-1232 5 similar to SW:TF19_MOUSE P56812	414	1e-114	89	Contig90	UG-II_Contig90	>gb|BI419731.1|BI419731 LjNEST46h3r Lotus japonicus nodule library 5 and 7 week-old Lotus japonicus cDNA 5, mRNA sequence	392	1e-108	88	UG-II_Contig90	>gi|110810491|gb|EE123369.1|EE123369 XX25 Peanut (Luhua14) seeds full length cDNA Library Arachis hypogaea cDNA 5	377	1e-104	88	Contig90	>gi|89486416|gb|DY642210.1|DY642210 PU3_plate2_L04 PU3 Prunus persica cDNA similar to similar to double-stranded	172	2e-41	84	UG-II_Contig90	>gi|47508889|gb|CN743892.1|CN743892 SAL_US006xf17f1.ab1 SAL_US N.Bentheme Nicotiana benthamiana cDNA 5, mRNA sequence	78	1e-12	80
91	UG-II_Contig91	UG-II_Contig91	>P40267|H1_SOLPN Histone H1 - Solanum pennellii (Tomato) (Lycopersicon pennellii)	202	189	9e-48	60	-2	688	173	23	199	701	UG-II_Contig91	>gb|FE669452.1|FE669452 mh2_0016_G02 Chickpea leave library Cicer arietinum cDNA clone mh2_0016_G02 5, mRNA sequence	712	0	100	UG-II_Contig91	>gb|ES466829.1|ES466829 264_ALEAT23H Medicago truncatula SSH 23 Hours Medicago truncatula cDNA, mRNA sequence	38	0.3	100	UG-II_Contig91	>gb|CA852509.1|CA852509 E08E10_J10_09.ab1 cDNA Peking library 6, 8 day SCN3 Glycine max cDNA clone E08E10 5, mRNA sequence	208	3e-52	85	Contig91	UG-II_Contig91	>gb|BI419046.1|BI419046 LjNEST26h4r Lotus japonicus nodule library 5 and 7 week-old Lotus japonicus cDNA 5, mRNA sequence	264	1e-69	86	UG-II_Contig91	>gi|110815480|gb|EE126716.1|EE126716 AA58 Peanut (Luhua14) seeds full length cDNA Library Arachis hypogaea cDNA 5	174	3e-43	85	Contig91	>gi|107953696|gb|DV752028.1|DV752028 20a Arabidopsis halleri CTR (Cadmium Tolerance Related) TDFs (Transcript Derived	88	1e-15	88	UG-II_Contig91	>gi|44674266|gb|CR287700.1|CR287700 CR287700 Oryza sativa library (Han B) Oryza sativa cDNA clone p776a02p3, mRNA sequence	40	0.32	100
92	UG-II_Contig92	UG-II_Contig92	>A5DIV5|BECN1_PICGU Autophagy-related protein 6 - Pichia guilliermondii (Yeast) (Candida guilliermondii)	461	32	2.9	41	-2	329	243	298	326	792	UG-II_Contig92	>gb|EH059025.1|EH059025 CPB02a09.y.esd subtracted cDNA library of drought stressed chickpea Cicer arietinum cDNA, mRNA sequence	32	0.51	100	UG-II_Contig92	>gb|EX526570.1|EX526570 MTGland-A071_2007-08-18_1/MTGland-71_O08_009_1 Medicago truncatula A17 glandular trichome Medicago truncatula cDNA, mRNA	741	0	93	UG-II_Contig92	>gb|EV273421.1|EV273421 GLMBV27TF JCVI-SOY2 Glycine max cDNA 5, mRNA sequence	722	0	96	Contig92	UG-II_Contig92	>gb|BW601875.1|BW601875 BW601875 Lotus japonicus protoplasts from suspension-cultured cells Lotus japonicus cDNA clone LjFL1-006-DC05 5, mRNA	54	3e-06	94	UG-II_Contig92	>gi|115596549|gb|EG028897.1|EG028897 AH1345 Shanyou 523 Peanut Cotyledon cDNA Library Arachis hypogaea cDNA 5, mRNA	42	0.004	100	Contig92	>gi|164126516|gb|ES026473.1|ES026473 061103_3893_3674 Arabidopsis ovule high throughput cDNA library Arabidopsis thaliana	46	0.005	96	UG-II_Contig92	>gi|88720527|gb|CI743826.1|CI743826 CI743826 Oryza sativa (japonica cultivar-group) library (Kikuchi S) Oryza sativa	86	7e-15	87
93	UG-II_Contig93	UG-II_Contig93	>Q9M4T8|PSA5_SOYBN Proteasome subunit alpha type-5 - Glycine max (Soybean)	237	98	2e-20	89	-2	464	297	182	237	465	UG-II_Contig93	>gb|FE672743.1|FE672743 mh1_0022_D10 Drought-stressed chickpea leave library Cicer arietinum cDNA clone mh1_0022_D10 5, mRNA sequence	30	1.2	100	UG-II_Contig93	>gb|AL370837.1|AL370837 MtBA40C03R1 MtBA Medicago truncatula cDNA clone MtBA40C03 T7, mRNA sequence	244	2e-63	92	UG-II_Contig93	>gb|CX703156.1|CX703156 gmrtDrNS01_13-B_M13R_F08_054.s3 Water stressed 48h segment 1 gmrtDrNS01 Glycine max cDNA 3, mRNA sequence	260	7e-68	93	Contig93	UG-II_Contig93	>gb|AV768194.1|AV768194 AV768194 Lotus japonicus Young plants (two-weeks old) Lotus japonicus cDNA clone MWM226h07_f 3, mRNA sequence	192	3e-48	88	UG-II_Contig93	>gi|116488997|gb|EG529960.1|EG529960 C56T7 Peanut (Luhua14) seeds full length cDNA Library Arachis hypogaea cDNA 3, mRNA	176	5e-44	86	Contig93	>gi|159593540|gb|EY130352.1|EY130352 CBTH2503.g1_M02.ab1:P Triphysaria pusilla root tip normalized cDNA library	78	9e-13	85	UG-II_Contig93	>gi|47512743|gb|CN747746.1|CN747746 SAL_US008xc02r1.ab1 SAL_US N.Bentheme Nicotiana benthamiana cDNA 3, mRNA sequence	76	4e-12	83
94	UG-II_Contig94	UG-II_Contig94	>P05716|RT14_VICFA Mitochondrial ribosomal protein S14 - Vicia faba (Broad bean)	100	37	0.059	100	-2	51	1	1	17	553	UG-II_Contig94	>gb|FE673370.1|FE673370 mh1_0035_C11 Drought-stressed chickpea leave library Cicer arietinum cDNA clone mh1_0035_C11 5, mRNA sequence	484	1e-137	94	UG-II_Contig94	>gb|BG457887.1|BG457887 NF034F02PL1F1016 Phosphate starved leaf Medicago truncatula cDNA clone NF034F02PL 5, mRNA sequence	70	7e-11	100	UG-II_Contig94	>gb|BE330521.1|BE330521 so79f07.y1 Gm-c1040 Glycine max cDNA clone GENOME SYSTEMS CLONE ID: Gm-c1040-1886 5, mRNA sequence	42	0.035	100	Contig94	UG-II_Contig94	>gb|BW602202.1|BW602202 BW602202 Lotus japonicus protoplasts from suspension-cultured cells Lotus japonicus cDNA clone LjFL1-008-AE01 5, mRNA	238	6e-62	86	UG-II_Contig94	>gi|30420562|gb|CD038724.1|CD038724 UTPPI011_C11 USDA-Tifton Peanut Immature Pod cDNA Library (UTPP) Arachis hypogaea cDNA	34	0.6	95	Contig94	>gi|116409153|gb|EG451745.1|EG451745 AYAMJ01TR pooled cDNA populations Arabidopsis thaliana cDNA, mRNA sequence	62	6e-08	87	UG-II_Contig94	>gi|179274598|gb|BB995765.1|BB995765 BB995765 2-4 cm panicle of CC genome(CCP) Oryza officinalis cDNA clone CCP08A05 3,	103	2e-20	93
95	UG-II_Contig95	UG-II_Contig95	>Q05FH8|RPOB_CARRP DNA-directed RNA polymerase subunit beta - Carsonella ruddii (strain PV)	1267	32	0.57	42	-3	178	47	14	62	252	UG-II_Contig95	>gb|CK148829.1|CK148829 42_F9_F09 Suppressive subtractive hybridization library Cicer arietinum cDNA clone 42_F9_F09 5 similar to putative	28	2.4	100	UG-II_Contig95	>gb|BE239400.1|BE239400 EST392741 MHRP- Medicago truncatula cDNA clone pMHRP-47E9, mRNA sequence	94	2e-18	83	UG-II_Contig95	>gb|CO983851.1|CO983851 GM89020B1B12.r1 Gm-r1089 Glycine max cDNA clone Gm-r1089-7391 3, mRNA sequence	84	4e-15	91	Contig95	UG-II_Contig95	>gb|AW719389.1|AW719389 LjNEST3g9r Lotus japonicus nodule library, mature and immature nodules Lotus japonicus cDNA 5, mRNA sequence	64	9e-10	88	UG-II_Contig95	>gi|30420472|gb|CD038634.1|CD038634 UTPPI010_B02 USDA-Tifton Peanut Immature Pod cDNA Library (UTPP) Arachis hypogaea cDNA	30	4.1	100	Contig95	>gi|16925|gb|Z17735.1|Z17735 ATTS0309 Gif-SeedA+B Arabidopsis thaliana cDNA clone YAP226T3, mRNA sequence	36	1.5	100	UG-II_Contig95	>gi|11442875|gb|BF430774.1|BF430774 OG04E07T3 OG Oryza sativa Indica Group cDNA clone OG04E07 5, mRNA sequence	34	6.8	100
96	UG-II_Contig96	UG-II_Contig96	>Q9C5K8|TIF3B_ARATH Protein TIFY 3B - Arabidopsis thaliana (Mouse-ear cress)	187	80	8e-15	37	-2	598	203	48	179	644	UG-II_Contig96	>gb|FE668922.1|FE668922 mh2_0007_A11 Chickpea leave library Cicer arietinum cDNA clone mh2_0007_A11 5, mRNA sequence	961	0	98	UG-II_Contig96	>gb|AW775326.1|AW775326 EST334391 DSIL Medicago truncatula cDNA clone pDSIL-1K13, mRNA sequence	319	5e-86	86	UG-II_Contig96	>gb|BE661689.1|BE661689 1-B9 GmaxSC Glycine max cDNA, mRNA sequence	96	3e-18	87	Contig96	UG-II_Contig96	>gb|CN825254.1|CN825254 LjPEST4e9 Lotus japonicus seed and seed pod library Lotus japonicus cDNA 5, mRNA sequence	256	3e-67	86	UG-II_Contig96	>gi|149648834|gb|ES757229.1|ES757229 C20L_92_G09_E002.g1 USDA-Tifton Peanut Library C20L Arachis hypogaea cDNA clone	80	1e-14	85	Contig96	>gi|84646147|gb|DW359601.1|DW359601 PJ341 Prosopis juliflora leaf cDNA library Prosopis juliflora cDNA similar to	66	5e-09	89	UG-II_Contig96	>gi|86883802|gb|CI328770.1|CI328770 CI328770 Oryza sativa (japonica cultivar-group) shoot Oryza sativa Japonica Group cDNA	40	0.3	92
97	UG-II_Contig97	UG-II_Contig97	>P18458|R1AB_BEV Replicase polyprotein 1ab - Berne virus (BEV)	6857	43	0.001	40	-3	397	224	2654	2713	675	UG-II_Contig97	>gb|DR749503.1|DR749503 CaFRi67 cDNA-RAPD Chickpea roots challenged by Fusarium oxysporum f. sp. ciceri Race 1 Cicer arietinum cDNA clone CaFRi67	32	0.43	100	UG-II_Contig97	>gb|AW257193.1|AW257193 EST305330 KV2 Medicago truncatula cDNA clone KV2-7H19, mRNA sequence	84	5e-15	83	UG-II_Contig97	>gb|BG510578.1|BG510578 sac70g03.y1 Gm-c1072 Glycine max cDNA clone GENOME SYSTEMS CLONE ID: Gm-c1072-702 5 similar to TR:O49409 O49409 PROTEIN	38	0.66	95	Contig97	UG-II_Contig97	>gb|AV765957.1|AV765957 AV765957 Lotus japonicus young plants (two-week old) Lotus japonicus cDNA clone MWM077e05_f 3, mRNA sequence	38	0.14	100	UG-II_Contig97	>gi|116360457|gb|EG374262.1|EG374262 L95-2 Peanut (Luhua14) seeds full length cDNA Library Arachis hypogaea cDNA 3, mRNA	34	0.73	95	Contig97	>gi|159617663|gb|EY169188.1|EY169188 CBTI2069.b1_J13.ab1:P Triphysaria pusilla root tip normalized cDNA library	42	0.071	100	UG-II_Contig97	>gi|86494149|gb|CI136782.1|CI136782 CI136782 Oryza sativa (japonica cultivar-group) mixed callus (Normalized Library) Oryza	40	0.31	100
98	UG-II_Contig98	UG-II_Contig98	>Q54J55|MYBX_DICDI Myb-like protein X - Dictyostelium discoideum (Slime mold)	1620	97	4e-20	35	2	8	505	660	835	506	UG-II_Contig98	>gb|FE672703.1|FE672703 mh1_0021_G01 Drought-stressed chickpea leave library Cicer arietinum cDNA clone mh1_0021_G01 5, mRNA sequence	32	0.32	100	UG-II_Contig98	>gb|AW694929.2|AW694929 NF081E10ST1F1082 Developing stem Medicago truncatula cDNA clone NF081E10ST 5, mRNA sequence	100	7e-20	85	UG-II_Contig98	>gb|CX549047.1|CX549047 gmrtDrNS01_30-A_M13R_H12_082.s2 Water stressed 5h segment 2 gmrtDrNS01 Glycine max cDNA 3, mRNA sequence	56	2e-06	90	Contig98	UG-II_Contig98	>gb|BP049560.1|BP049560 BP049560 Lotus corniculatus var. japonicus pods (less than 20 mm in length) Lotus japonicus cDNA clone SPD069h08_f 3, mRNA	40	0.026	100	UG-II_Contig98	>gi|115597034|gb|EG029382.1|EG029382 AH1785 Shanyou 523 Peanut Cotyledon cDNA Library Arachis hypogaea cDNA 5, mRNA	34	0.55	100	Contig98	>gi|49300103|gb|BP648633.1|BP648633 BP648633 RAFL19 Arabidopsis thaliana cDNA clone RAFL19-10-G10 3, mRNA sequence	40	0.21	100	UG-II_Contig98	>gi|29659216|gb|CB655491.1|CB655491 OSJNEc08P16.r OSJNEc Oryza sativa Japonica Group cDNA clone OSJNEc08P16 3, mRNA	36	3.6	100
99	UG-II_Contig99	UG-II_Contig99	>P42653|1433A_VICFA 14-3-3-like protein A - Vicia faba (Broad bean)	261	496	1e-140	97	3	81	857	1	259	1075	UG-II_Contig99	>gb|FE671495.1|FE671495 mh1_0006_C09 Drought-stressed chickpea leave library Cicer arietinum cDNA clone mh1_0006_C09 5, mRNA sequence	1207	0	99	UG-II_Contig99	>gb|DY615654.1|DY615654 AC0741 NOLLY Medicago truncatula cDNA 5, mRNA sequence	1082	0	90	UG-II_Contig99	>gb|EH221487.1|EH221487 JGI_ABWZ2254.rev ABWZ Phakopsora pachyrhizi infected soybean leaf tissue 13-15 days post inoculation with TW72-1	464	1e-129	83	Contig99	UG-II_Contig99	>gb|CN825754.1|CN825754 LjPEST10b3 Lotus japonicus seed and seed pod library Lotus japonicus cDNA 5, mRNA sequence	466	1e-130	83	UG-II_Contig99	>gi|115597029|gb|EG029377.1|EG029377 AH1781 Shanyou 523 Peanut Cotyledon cDNA Library Arachis hypogaea cDNA 5, mRNA	373	1e-102	81	Contig99	>gi|19684027|gb|BM985467.1|BM985467 10_A12_T Ath Thellungiella halophila cDNA clone 10_A12_T similar to (AL161513)	208	8e-52	81	UG-II_Contig99	>gi|38473552|gb|CF957684.1|CF957684 89sice_566.z1 Oryza sativa cv. PA64s leaf cDNA library Oryza sativa Indica Group cDNA	127	3e-27	79
100	UG-II_Contig100	UG-II_Contig100	>Q9FVI1|ADF2_PETHY Actin-depolymerizing factor 2 - Petunia hybrida (Petunia)	143	250	8e-66	87	-1	739	326	1	138	883	UG-II_Contig100	>gb|FE672198.1|FE672198 mh1_0015_C01 Drought-stressed chickpea leave library Cicer arietinum cDNA clone mh1_0015_C01 5, mRNA sequence	1251	0	98	UG-II_Contig100	>gb|EV259212.1|EV259212 MTYDT45TF JCVI-MT1 Medicago truncatula cDNA 5, mRNA sequence	773	0	88	UG-II_Contig100	>gb|FG986468.1|FG986468 GLLBU85TF JCVI-SOY1 Glycine max cDNA 5, mRNA sequence	626	1e-178	87	Contig100	UG-II_Contig100	>gb|CB829161.1|CB829161 LjNEST94h10r Lotus japonicus nodule library 5 and 7 week-old Lotus japonicus cDNA 5, mRNA sequence	430	1e-119	87	UG-II_Contig100	>gi|149645700|gb|ES754095.1|ES754095 C20L_39_B09_E002.g1 USDA-Tifton Peanut Library C20L Arachis hypogaea cDNA clone	345	2e-94	85	Contig100	>gi|186887703|gb|FG123139.1|FG123139 4303-92-C08 Oenothera strain hookeri de Vries leaf library Oenothera elata subsp.	161	1e-37	87	UG-II_Contig100	>gi|25797969|gb|CA753930.1|CA753930 BR040005000E07.ab1 OA Oryza sativa Japonica Group cDNA clone BR040005000E07.ab1	90	5e-16	82
101	UG-II_Contig101	UG-II_Contig101	>Q06396|ARF1_ORYSJ ADP-ribosylation factor 1 - Oryza sativa subsp. japonica (Rice)	181	364	1e-100	99	1	94	636	1	181	1236	UG-II_Contig101	>gb|FE669831.1|FE669831 mh2_0020_H10 Chickpea leave library Cicer arietinum cDNA clone mh2_0020_H10 5, mRNA sequence	1170	0	99	UG-II_Contig101	>gb|CB893669.1|CB893669 EST646461 HOGA Medicago truncatula cDNA clone HOGA-28L3, mRNA sequence	1106	0	93	UG-II_Contig101	>gb|FG996885.1|FG996885 GLLES34TR JCVI-SOY1 Glycine max cDNA 5, mRNA sequence	854	0	89	Contig101	UG-II_Contig101	>gb|CN824983.1|CN824983 LjPEST1e2 Lotus japonicus seed and seed pod library Lotus japonicus cDNA 5, mRNA sequence	819	0	91	UG-II_Contig101	>gi|149213915|gb|ES703364.1|ES703364 C20R5_12_B03_E002.g1 USDA-Tifton Peanut Library C20R5 Arachis hypogaea cDNA	676	0	90	Contig101	>gi|84634265|gb|DW347875.1|DW347875 PU1_plate16_I24 PU1 Prunus persica cDNA clone PU1_plate16_I24 5 similar to	579	1e-163	88	UG-II_Contig101	>gi|84635412|gb|DW349022.1|DW349022 PU1_plate4_C10 PU1 Prunus persica cDNA clone PU1_plate4_C10 5 similar to	579	1e-163	88
102	UG-II_Contig102	UG-II_Contig102	>P21997|SSGP_VOLCA Sulfated surface glycoprotein 185 precursor - Volvox carteri	485	68	2e-11	50	3	3	188	245	305	496	UG-II_Contig102	>gb|FE669499.1|FE669499 mh2_0017_C05 Chickpea leave library Cicer arietinum cDNA clone mh2_0017_C05 5, mRNA sequence	32	0.32	95	UG-II_Contig102	>gb|BG588831.1|BG588831 EST490640 MHRP- Medicago truncatula cDNA clone pMHRP-57L15, mRNA sequence	52	1e-05	79	UG-II_Contig102	>gb|FK328675.1|FK328675 454GmaGlobSeed63307 Soybean Seeds Containing Globular-Stage Embryos Glycine max cDNA, mRNA sequence	40	0.12	100	Contig102	UG-II_Contig102	>gb|BG662221.1|BG662221 Ljirnpest40-270-h6 Ljirnp Lambda HybriZap two-hybrid library Lotus japonicus cDNA clone LP270-40-h6 5 similar to homolog	36	0.4	95	UG-II_Contig102	>gi|30419407|gb|CD037569.1|CD037569 UTPLC002_D05 USDA-Tifton Peanut Leaf cDNA Library (UTPL) Arachis hypogaea cDNA clone	32	2.1	100	Contig102	>gi|59922247|gb|BP861274.1|BP861274 BP861274 RAFL21 Arabidopsis thaliana cDNA clone RAFL25-47-B14 5, mRNA sequence	40	0.2	100	UG-II_Contig102	>gi|287219|gb|D16023.1|D16023 RICC2039A Rice callus Oryza sativa Japonica Group cDNA clone C2039A, mRNA sequence	46	0.004	100
103	UG-II_Contig103	UG-II_Contig103	>P48534|APX1_PEA L-ascorbate peroxidase, cytosolic - Pisum sativum (Garden pea)	250	483	1e-136	92	-1	1017	268	1	250	1104	UG-II_Contig103	>gb|FE670342.1|FE670342 mh2_0026_H04 Chickpea leave library Cicer arietinum cDNA clone mh2_0026_H04 5, mRNA sequence	1007	0	99	UG-II_Contig103	>gb|CB892269.1|CB892269 EST649238 KV3 Medicago truncatula cDNA clone KV3-53P19, mRNA sequence	973	0	91	UG-II_Contig103	>gb|CK768333.1|CK768333 Gm-r1030-180 Gm-r1030 Glycine max cDNA clone Gm-r1030-180 5, mRNA sequence	751	0	87	Contig103	UG-II_Contig103	>gb|CN825387.1|CN825387 LjPEST6b05 Lotus japonicus seed and seed pod library Lotus japonicus cDNA 5, mRNA sequence	585	1e-166	85	UG-II_Contig103	>gi|115598233|gb|EG030581.1|EG030581 AH0952 Shanyou 523 Peanut Cotyledon cDNA Library Arachis hypogaea cDNA 5, mRNA	632	0	85	Contig103	>gi|40449001|gb|CD528989.1|CD528989 01D24 Arabidopsis Leaf Senescence Library Arabidopsis thaliana cDNA 3, mRNA	127	3e-27	83	UG-II_Contig103	>gi|28257387|gb|CB211296.1|CB211296 OML01576 Oryza minuta HybriZAP-2.1 XR library Oryza minuta cDNA 5, mRNA	121	2e-25	82
104	UG-II_Contig104	UG-II_Contig104	>Q9Y7K5|YGI3_SCHPO Uncharacterized WD repeat-containing protein C2A9.03 - Schizosaccharomyces pombe (Fission yeast)	426	60	8e-09	41	-3	541	326	346	416	543	UG-II_Contig104	>gb|FE669556.1|FE669556 mh2_0017_H06 Chickpea leave library Cicer arietinum cDNA clone mh2_0017_H06 5, mRNA sequence	32	0.35	100	UG-II_Contig104	>gb|CX522733.1|CX522733 s13dNF90E05VI039_471270 Virus-Infected Leaves Medicago truncatula cDNA, mRNA sequence	408	1e-113	87	UG-II_Contig104	>gb|FG993239.1|FG993239 GLLE689TR JCVI-SOY1 Glycine max cDNA 5, mRNA sequence	198	2e-49	86	Contig104	UG-II_Contig104	>gb|BP049196.1|BP049196 BP049196 Lotus corniculatus var. japonicus pods (less than 20 mm in length) Lotus japonicus cDNA clone SPD065e08_f 3, mRNA	206	2e-52	86	UG-II_Contig104	>gi|149645828|gb|ES754223.1|ES754223 C20L_41_B10_E002.g1 USDA-Tifton Peanut Library C20L Arachis hypogaea cDNA clone	56	2e-07	81	Contig104	>gi|84637972|gb|DW351582.1|DW351582 PU1_plate41_I13 PU1 Prunus persica cDNA clone PU1_plate41_I13 5 similar to	165	6e-39	83	UG-II_Contig104	>gi|179271351|gb|BB996390.1|BB996390 BB996390 2-4 cm panicle of CC genome(CCP) Oryza officinalis cDNA clone CCP20D09 3,	42	0.063	100
105	UG-II_Contig105	UG-II_Contig105	>P42054|VDAC_PEA Outer plastidial membrane protein porin - Pisum sativum (Garden pea)	276	477	1e-134	84	-3	1099	272	1	276	1179	UG-II_Contig105	>gb|FE669451.1|FE669451 mh2_0016_G01 Chickpea leave library Cicer arietinum cDNA clone mh2_0016_G01 5, mRNA sequence	979	0	99	UG-II_Contig105	>gb|DW019317.1|DW019317 EST1228278 MTY Medicago truncatula cDNA clone MTYBH53, mRNA sequence	658	0	86	UG-II_Contig105	>gb|FE684504.1|FE684504 Pv045B_M13F_B05.ab1 Phaseolus vulgaris cv Early gallatin Phaseolus vulgaris cDNA, mRNA sequence	743	0	86	Contig105	UG-II_Contig105	>gb|CN825116.1|CN825116 LjPEST3a4 Lotus japonicus seed and seed pod library Lotus japonicus cDNA 5, mRNA sequence	700	0	87	UG-II_Contig105	>gi|30420008|gb|CD038170.1|CD038170 UTPPI003_D08 USDA-Tifton Peanut Immature Pod cDNA Library (UTPP) Arachis hypogaea cDNA	440	1e-123	84	Contig105	>gi|89478601|gb|DY634395.1|DY634395 PU1_plate23_E16 PU1 Prunus persica cDNA similar to similar to porin, putative [Arabidopsis	244	2e-62	81	UG-II_Contig105	>gi|1631739|gb|C19468.1|C19468 C19468 Rice panicle at ripening stage Oryza sativa Japonica Group cDNA clone E10458_2A, mRNA	60	6e-07	92
106	UG-II_Contig106	UG-II_Contig106	>P17772|OSS2_PEA Organ-specific protein S2 - Pisum sativum (Garden pea)	181	172	3e-42	48	-3	1275	697	1	179	1322	UG-II_Contig106	>gb|DY475186.1|DY475186 U147 Chickpea (ICC3996) post-inoculation EST library Cicer arietinum cDNA 5 similar to Unclear, mRNA sequence	442	1e-124	96	UG-II_Contig106	>gb|AA660785.1|AA660785 00678 MtRHE Medicago truncatula cDNA 5 similar to plant organ-specific protein, mRNA sequence	212	2e-53	81	UG-II_Contig106	>gb|EV282218.1|EV282218 GLNBD86TF JCVI-SOY3 Glycine max cDNA 5, mRNA sequence	88	2e-15	80	Contig106	UG-II_Contig106	>gb|BE122469.1|BE122469 Ljirnpest27-152-a5 Ljirnp Lambda HybriZap two-hybrid library Lotus japonicus cDNA clone LP152-27-a5 5 similar to specific	76	1e-12	87	UG-II_Contig106	>gi|116489058|gb|EG530021.1|EG530021 A53T7 Peanut (Luhua14) seeds full length cDNA Library Arachis hypogaea cDNA 3, mRNA	86	4e-16	84	Contig106	>gi|71918951|gb|DT040367.1|DT040367 Mdrtp1003K02.g1 Apple_EST_Mdrtp Malus x domestica x Malus sieversii cDNA similar to	42	0.14	100	UG-II_Contig106	>gi|29630872|gb|CB635881.1|CB635881 OSIIEb16L14.f OSIIEb Oryza sativa Indica Group cDNA clone OSIIEb16L14 5, mRNA	40	0.62	95
107	UG-II_Contig107	UG-II_Contig107	>Q96253|ATP5E_ARATH ATP synthase subunit epsilon, mitochondrial - Arabidopsis thaliana (Mouse-ear cress)	70	122	1e-27	83	-3	428	231	1	66	472	UG-II_Contig107	>gb|AJ005944.1|AJ005944 AJ005944 chickpea mRNA CAN-5 Cicer arietinum cDNA clone Can110, mRNA sequence	30	1.2	100	UG-II_Contig107	>gb|DY618459.1|DY618459 AC4832 NOLLY Medicago truncatula cDNA 5, mRNA sequence	230	3e-59	82	UG-II_Contig107	>gb|AW348771.1|AW348771 GM210003A22F9 Gm-r1021 Glycine max cDNA clone Gm-r1021-1026 3, mRNA sequence	139	2e-31	84	Contig107	UG-II_Contig107	>gb|AI967504.1|AI967504 Ljirnpest03-214-c9 Ljirnp Lambda HybriZap two-hybrid library Lotus japonicus cDNA clone LP214-03-c9 5 similar to nuclear	135	6e-31	82	UG-II_Contig107	>gi|30420587|gb|CD038749.1|CD038749 UTPPI011_F12 USDA-Tifton Peanut Immature Pod cDNA Library (UTPP) Arachis hypogaea cDNA	76	1e-13	81	Contig107	>gi|86061156|gb|DR356913.1|DR356913 161698 CERES-149 Arabidopsis thaliana cDNA clone 143825 5, mRNA sequence	94	1e-17	82	UG-II_Contig107	>gi|28260448|gb|CB214357.1|CB214357 OML04637 Oryza minuta HybriZAP-2.1 XR library Oryza minuta cDNA 5, mRNA	38	0.85	100
108	UG-II_Contig108	UG-II_Contig108	>P45732|PALY_STYHU Phenylalanine ammonia-lyase - Stylosanthes humilis (Townsville stylo)	715	389	1e-107	86	-1	816	175	502	715	816	UG-II_Contig108	>gb|EH059200.1|EH059200 CPB04a05.y.esd subtracted cDNA library of drought stressed chickpea Cicer arietinum cDNA, mRNA sequence	34	0.13	95	UG-II_Contig108	>gb|CA917675.1|CA917675 EST641822 GPOD Medicago truncatula cDNA clone GPOD-36N18, mRNA sequence	504	1e-141	87	UG-II_Contig108	>gb|CX703346.1|CX703346 gmrtDrNS01_15-B_M13R_G02_004.s4 Water stressed 48h segment 2 gmrtDrNS01 Glycine max cDNA 3, mRNA sequence	280	1e-73	80	Contig108	UG-II_Contig108	>gb|AV777040.1|AV777040 AV777040 Lotus japonicus Pods (20-30 mm in length) Lotus japonicus cDNA clone MPDL010f07_f 3, mRNA sequence	202	5e-51	80	UG-II_Contig108	>gi|149223580|gb|ES713027.1|ES713027 TFR6_9_G02_E001.g1 USDA-Tifton Peanut Library TFR6 Arachis hypogaea cDNA clone	293	6e-79	82	Contig108	>gi|86019195|gb|DR314941.1|DR314941 1147028 CERES-147 Arabidopsis thaliana cDNA clone 268403 5, mRNA sequence	66	6e-09	85	UG-II_Contig108	>gi|3761684|gb|C98932.1|C98932 C98932 Rice panicle at flowering stage Oryza sativa Japonica Group cDNA clone E3264_1A,	44	0.024	100
109	UG-II_Contig109	UG-II_Contig109	>Q6DBT3|TXD17_DANRE Thioredoxin domain-containing protein 17 - Danio rerio (Zebrafish) (Brachydanio rerio)	123	63	1e-09	34	-3	534	268	12	99	629	UG-II_Contig109	>gb|FE669343.1|FE669343 mh2_0015_E04 Chickpea leave library Cicer arietinum cDNA clone mh2_0015_E04 5, mRNA sequence	34	0.1	100	UG-II_Contig109	>gb|AW775841.1|AW775841 EST334906 DSIL Medicago truncatula cDNA clone pDSIL-3E6, mRNA sequence	527	1e-148	91	UG-II_Contig109	>gb|CD391560.1|CD391560 Gm_ck10468 Soybean induced by Salicylic Acid Glycine max cDNA 3, mRNA sequence	383	1e-105	88	Contig109	UG-II_Contig109	>gb|BP065084.1|BP065084 BP065084 Lotus japonicus mature nodule Lotus japonicus cDNA clone GENLf051f06 3, mRNA sequence	278	8e-74	88	UG-II_Contig109	>gi|30420229|gb|CD038391.1|CD038391 UTPPI006_E10 USDA-Tifton Peanut Immature Pod cDNA Library (UTPP) Arachis hypogaea cDNA	200	5e-51	88	Contig109	>gi|84646619|gb|DW360069.1|DW360069 PJ895 Prosopis juliflora leaf cDNA library Prosopis juliflora cDNA similar to unknown	123	2e-26	82	UG-II_Contig109	>gi|29636494|gb|CB641503.1|CB641503 OSJNEb01C23.r OSJNEb Oryza sativa Japonica Group cDNA clone OSJNEb01C23 3, mRNA	42	0.073	100
110	UG-II_Contig110	UG-II_Contig110	>P29545|EF1B_ORYSJ Elongation factor 1-beta - Oryza sativa subsp. japonica (Rice)	224	218	2e-56	87	1	1	372	101	224	641	UG-II_Contig110	>gb|EH058848.1|EH058848 CPA04b05.y.esd subtracted cDNA library of drought stressed chickpea Cicer arietinum cDNA, mRNA sequence	64	1e-10	89	UG-II_Contig110	>gb|BE239701.1|BE239701 EST403750 MHRP- Medicago truncatula cDNA clone pMHRP-38C15, mRNA sequence	494	1e-138	89	UG-II_Contig110	>gb|AW348120.1|AW348120 GM210001A11H5 Gm-r1021 Glycine max cDNA clone Gm-r1021-345 3, mRNA sequence	307	4e-82	85	Contig110	UG-II_Contig110	>gb|CN825814.1|CN825814 LjPEST10g9 Lotus japonicus seed and seed pod library Lotus japonicus cDNA 5, mRNA sequence	281	5e-75	87	UG-II_Contig110	>gi|30420057|gb|CD038219.1|CD038219 UTPPI004_B05 USDA-Tifton Peanut Immature Pod cDNA Library (UTPP) Arachis hypogaea cDNA	230	6e-60	85	Contig110	>gi|89488200|gb|DY643994.1|DY643994 PU3_plate35_J04 PU3 Prunus persica cDNA similar to similar to elongation factor 1B	135	6e-30	79	UG-II_Contig110	>gi|47232017|gb|CN655278.1|CN655278 SAL_US005xo12r1.ab1 SAL_US N.Bentheme Nicotiana benthamiana cDNA 3, mRNA sequence	103	2e-20	83
111	UG-II_Contig111	UG-II_Contig111	>Q8LEQ0|RLA13_ARATH 60S acidic ribosomal protein P1-3 - Arabidopsis thaliana (Mouse-ear cress)	113	144	2e-34	66	1	73	405	3	113	603	UG-II_Contig111	>gb|FE672326.1|FE672326 mh1_0016_F02 Drought-stressed chickpea leave library Cicer arietinum cDNA clone mh1_0016_F02 5, mRNA sequence	72	4e-13	95	UG-II_Contig111	>gb|AL374350.1|AL374350 MtBB06B01F1 MtBB Medicago truncatula cDNA clone MtBB06B01 T3, mRNA sequence	174	2e-42	82	UG-II_Contig111	>gb|EG702250.1|EG702250 GmO3_357 Substract library of ozone treated leaves in Glycine max Glycine max cDNA, mRNA sequence	196	1e-48	84	Contig111	UG-II_Contig111	>gb|BP043679.1|BP043679 BP043679 Lotus corniculatus var. japonicus flower bud Lotus japonicus cDNA clone MFBL047g08_f 3, mRNA sequence	222	4e-57	82	UG-II_Contig111	>gi|115598027|gb|EG030375.1|EG030375 AH0765 Shanyou 523 Peanut Cotyledon cDNA Library Arachis hypogaea cDNA 5, mRNA	113	9e-25	79	Contig111	>gi|32883199|gb|CB258426.1|CB258426 28-E012734-014-002-H23-T7R MPIZ-ADIS-014 Arabidopsis thaliana cDNA clone	86	5e-15	88	UG-II_Contig111	>gi|179274877|gb|BB994928.1|BB994928 BB994928 shoot apical meristem of BB genome(BBS) Oryza punctata cDNA clone BBS04E03 5,	54	2e-05	94
112	UG-II_Contig112	UG-II_Contig112	>Q1ZXC9|UFC1_DICDI Probable Ufm1-conjugating enzyme 1 - Dictyostelium discoideum (Slime mold)	164	265	2e-70	72	2	26	514	2	163	767	UG-II_Contig112	>gb|FE671399.1|FE671399 mh1_0005_C06 Drought-stressed chickpea leave library Cicer arietinum cDNA clone mh1_0005_C06 5, mRNA sequence	906	0	99	UG-II_Contig112	>gb|DW016776.1|DW016776 EST1225737 MTY Medicago truncatula cDNA clone MTYAL45, mRNA sequence	789	0	89	UG-II_Contig112	>gb|FK016709.1|FK016709 GLNCF25TF JCVI-SOY3 Glycine max cDNA 5, mRNA sequence	478	1e-133	86	Contig112	UG-II_Contig112	>gb|BU494414.1|BU494414 Ljirnpest51-206-d6 Ljirnp Lambda HybriZap two-hybrid library Lotus japonicus cDNA clone 4206_04.ab1 5, mRNA sequence	551	1e-156	87	UG-II_Contig112	>gi|149215250|gb|ES704699.1|ES704699 C20R5_36_C05_E002.g1 USDA-Tifton Peanut Library C20R5 Arachis hypogaea cDNA	36	0.21	100	Contig112	>gi|32881088|gb|CB256315.1|CB256315 83-E012743-027-007-F21-T7R MPIZ-ADIS-027 Arabidopsis thaliana cDNA clone	236	3e-60	81	UG-II_Contig112	>gi|70981068|gb|CO653682.1|CO653682 122e05 HlF HSS cDNA Humulus lupulus cDNA clone 122e05 similar to AAN65067.1 |	155	9e-36	87
113	UG-II_Contig113	UG-II_Contig113	>Q9LMP7|GOS11_ARATH Golgi SNARE 11 protein - Arabidopsis thaliana (Mouse-ear cress)	223	199	8e-51	66	-1	629	171	1	152	671	UG-II_Contig113	>gb|DY475438.1|DY475438 U421 Chickpea (ICC3996) post-inoculation EST library Cicer arietinum cDNA 5 similar to Unclear, mRNA sequence	432	1e-121	96	UG-II_Contig113	>gb|BI267118.1|BI267118 NF100G06IN1F1072 Insect herbivory Medicago truncatula cDNA clone NF100G06IN 5, mRNA sequence	557	1e-157	91	UG-II_Contig113	>gb|EV263313.1|EV263313 GLLA517TF JCVI-SOY1 Glycine max cDNA 5, mRNA sequence	410	1e-113	87	Contig113	UG-II_Contig113	>gb|CB829478.1|CB829478 LjNEST98e8r Lotus japonicus nodule library 5 and 7 week-old Lotus japonicus cDNA 5, mRNA sequence	422	1e-117	86	UG-II_Contig113	>gi|115597107|gb|EG029455.1|EG029455 AH1852 Shanyou 523 Peanut Cotyledon cDNA Library Arachis hypogaea cDNA 5, mRNA	220	6e-57	83	Contig113	>gb|AAF82157.1|AC0342, mRNA sequence	94	2e-17	82	UG-II_Contig113	>gi|86834869|gb|CI345953.1|CI345953 CI345953 Oryza sativa (japonica cultivar-group) flower Oryza sativa Japonica Group cDNA	46	0.005	93
114	UG-II_Contig114	UG-II_Contig114	>O24076|GBLP_MEDSA Guanine nucleotide-binding protein subunit beta-like protein - Medicago sativa (Alfalfa)	325	632	1e-180	95	2	62	1027	1	325	1213	UG-II_Contig114	>gb|FE673439.1|FE673439 mh1_0036_F01 Drought-stressed chickpea leave library Cicer arietinum cDNA clone mh1_0036_F01 5, mRNA sequence	902	0	99	UG-II_Contig114	>gb|EV256993.1|EV256993 MTYD330TF JCVI-MT1 Medicago truncatula cDNA 5, mRNA sequence	839	0	88	UG-II_Contig114	>gb|FE675592.1|FE675592 Pv038Cr_M13F_D03.ab1 Phaseolus vulgaris cv Early gallatin Phaseolus vulgaris cDNA, mRNA sequence	609	1e-172	84	Contig114	UG-II_Contig114	>gb|CN825631.1|CN825631 LjPEST8g10 Lotus japonicus seed and seed pod library Lotus japonicus cDNA 5, mRNA sequence	448	1e-125	86	UG-II_Contig114	>gi|149215879|gb|ES705328.1|ES705328 C20R5_47_C04_E002.g1 USDA-Tifton Peanut Library C20R5 Arachis hypogaea cDNA	440	1e-123	82	Contig114	>gi|47829803|gb|CK119487.1|CK119487 212e18.p1 AtM1 Arabidopsis thaliana cDNA clone MPMGp2011E18212 forward, mRNA	329	4e-88	80	UG-II_Contig114	>gi|29658439|gb|CB654714.1|CB654714 OSJNEc07H08.f OSJNEc Oryza sativa Japonica Group cDNA clone OSJNEc07H08 5, mRNA	94	4e-17	79
115	UG-II_Contig115	UG-II_Contig115	>Q38931|FKB70_ARATH 70 kDa peptidyl-prolyl isomerase - Arabidopsis thaliana (Mouse-ear cress)	551	246	7e-65	84	-1	781	350	407	550	781	UG-II_Contig115	>gb|FE669928.1|FE669928 mh2_0022_A05 Chickpea leave library Cicer arietinum cDNA clone mh2_0022_A05 5, mRNA sequence	32	0.5	100	UG-II_Contig115	>gb|BG648242.1|BG648242 EST509861 HOGA Medicago truncatula cDNA clone pHOGA-19A8 5 end, mRNA sequence	581	1e-164	89	UG-II_Contig115	>gb|CX547003.1|CX547003 gmrtDrNS01_01-A_M13R_F11_085.s1 Water stressed 5h segment 1 gmrtDrNS01 Glycine max cDNA 3, mRNA sequence	420	1e-116	85	Contig115	UG-II_Contig115	>gb|AV780917.1|AV780917 AV780917 Lotus japonicus Pods (20-30 mm in length) Lotus japonicus cDNA clone MPDL085b10_f 3, mRNA sequence	198	7e-50	86	UG-II_Contig115	>gi|149218447|gb|ES707896.1|ES707896 C20R7_8_E01_E002.g1 USDA-Tifton Peanut Library C20R7 Arachis hypogaea cDNA clone	212	2e-54	85	Contig115	>gb|AAB82062.1| rof1 [Arabidopsis thaliana], mRNA sequence	274	1e-71	84	UG-II_Contig115	>gi|8527213|gb|AU092028.1|AU092028 AU092028 Rice callus Oryza sativa Japonica Group cDNA clone C10237, mRNA sequence	101	1e-19	81
116	UG-II_Contig116	UG-II_Contig116	>P56337|IF5A5_SOLTU Eukaryotic translation initiation factor 5A-5 - Solanum tuberosum (Potato)	159	308	3e-83	91	1	25	501	1	159	779	UG-II_Contig116	>gb|FE672391.1|FE672391 mh1_0017_C07 Drought-stressed chickpea leave library Cicer arietinum cDNA clone mh1_0017_C07 5, mRNA sequence	1253	0	99	UG-II_Contig116	>gb|DW018673.1|DW018673 EST1227634 MTY Medicago truncatula cDNA clone MTYB953, mRNA sequence	876	0	90	UG-II_Contig116	>gb|BU927176.1|BU927176 sas96e06.y1 Gm-c1036 Glycine max cDNA clone SOYBEAN CLONE ID: Gm-c1036-12108 5 similar to SW:IF52_NICPL P24922	559	1e-158	89	Contig116	UG-II_Contig116	>gb|CN825632.1|CN825632 LjPEST8g11 Lotus japonicus seed and seed pod library Lotus japonicus cDNA 5, mRNA sequence	452	1e-126	86	UG-II_Contig116	>gi|116358906|gb|EG372710.1|EG372710 2T69 Peanut (Luhua14) seeds full length cDNA Library Arachis hypogaea cDNA 5, mRNA	289	9e-78	82	Contig116	>gi|84634702|gb|DW348312.1|DW348312 PU1_plate18_D02 PU1 Prunus persica cDNA clone PU1_plate18_D02 5 similar to	398	1e-109	85	UG-II_Contig116	>gi|25798327|gb|CA754288.1|CA754288 BR040013000_PLATE_G04_31_034.ab1 OA Oryza sativa Japonica Group cDNA clone	260	2e-67	81
117	UG-II_Contig117	UG-II_Contig117	>O49818|LGUL_CICAR Lactoylglutathione lyase - Cicer arietinum (Chickpea) (Garbanzo)	186	203	2e-52	100	2	2	280	94	186	460	UG-II_Contig117	>gb|FE669362.1|FE669362 mh2_0015_F12 Chickpea leave library Cicer arietinum cDNA clone mh2_0015_F12 5, mRNA sequence	34	0.074	100	UG-II_Contig117	>gb|AW774226.1|AW774226 EST333377 KV3 Medicago truncatula cDNA clone pKV3-21P24, mRNA sequence	398	1e-110	93	UG-II_Contig117	>gb|BU926105.1|BU926105 sas86d10.y1 Gm-c1036 Glycine max cDNA clone SOYBEAN CLONE ID: Gm-c1036-10940 5 similar to TR:Q9ZS21 Q9ZS21 GLYOXALASE	373	1e-102	92	Contig117	UG-II_Contig117	>gb|CB828466.1|CB828466 LjNEST86h12r Lotus japonicus nodule library 5 and 7 week-old Lotus japonicus cDNA 5, mRNA sequence	347	8e-95	93	UG-II_Contig117	>gi|149222633|gb|ES712080.1|ES712080 TFR5_70_G11_E001.g1 USDA-Tifton Peanut Library TFR5 Arachis hypogaea cDNA clone	333	4e-91	90	Contig117	>gi|159659350|gb|EY133144.1|EY133144 CBTH3903.g1_M15.ab1:P Triphysaria pusilla root tip normalized cDNA library	105	4e-21	80	UG-II_Contig117	>gi|33813841|gb|CF332806.1|CF332806 JMT--01-H08.g1 AtJMT-overexpressing transgenic rice plasmid cDNA	86	4e-15	84
118	UG-II_Contig118	UG-II_Contig118	>P04331|VG9_BPPH2 Tail protein - Bacteriophage phi-29	599	35	0.32	27	3	117	302	85	149	577	UG-II_Contig118	>gb|DY475179.1|DY475179 U140 Chickpea (ICC3996) post-inoculation EST library Cicer arietinum cDNA 5 similar to Acetyl transferase, mRNA	32	0.37	95	UG-II_Contig118	>gb|CA920058.1|CA920058 EST637776 MTUS Medicago truncatula cDNA clone MTUS-22F6, mRNA sequence	42	0.016	81	UG-II_Contig118	>gb|BI425988.1|BI425988 sah74g12.y1 Gm-c1049 Glycine max cDNA clone GENOME SYSTEMS CLONE ID: Gm-c1049-4175 5 similar to TR:Q9S804 Q9S804	50	0.0001	93	Contig118	UG-II_Contig118	>gb|AV779914.1|AV779914 AV779914 Lotus japonicus Pods (20-30 mm in length) Lotus japonicus cDNA clone MPDL067d04_f 3, mRNA sequence	38	0.12	100	UG-II_Contig118	>gi|115596367|gb|EG028715.1|EG028715 AH1181 Shanyou 523 Peanut Cotyledon cDNA Library Arachis hypogaea cDNA 5, mRNA	34	0.63	95	Contig118	>gi|19845271|gb|AV811286.1|AV811286 AV811286 RAFL9 Arabidopsis thaliana cDNA clone RAFL09-67-I09 3, mRNA sequence	38	0.94	100	UG-II_Contig118	>gi|15852524|gb|BI805320.1|BI805320 S035D12 Stem library from Oryza sativa (3-5 leaf stage) Oryza sativa cDNA clone S035D12,	36	4.1	100
119	UG-II_Contig119	UG-II_Contig119	>P30188|CALL1_ARATH Calmodulin-like protein 1 - Arabidopsis thaliana (Mouse-ear cress)	216	202	1e-51	57	1	115	711	9	207	843	UG-II_Contig119	>gb|FE672382.1|FE672382 mh1_0017_B10 Drought-stressed chickpea leave library Cicer arietinum cDNA clone mh1_0017_B10 5, mRNA sequence	1179	0	99	UG-II_Contig119	>gb|AW256958.1|AW256958 EST305095 KV2 Medicago truncatula cDNA clone KV2-6O12, mRNA sequence	212	1e-53	86	UG-II_Contig119	>gb|AW349826.1|AW349826 GM210005B21E11 Gm-r1021 Glycine max cDNA clone Gm-r1021-1774 3, mRNA sequence	113	2e-23	82	Contig119	UG-II_Contig119	>gb|BP034583.1|BP034583 BP034583 Lotus corniculatus var. japonicus flower bud Lotus japonicus cDNA clone MFB009g06_f 3, mRNA sequence	174	1e-42	86	UG-II_Contig119	>gi|110815399|gb|EE126322.1|EE126322 II32 Peanut (Luhua14) seeds full length cDNA Library Arachis hypogaea cDNA 5	111	5e-24	88	Contig119	>gi|159686959|gb|EY129451.1|EY129451 CBTH2050.b1_D09.ab1:P Triphysaria pusilla root tip normalized cDNA library	68	2e-09	83	UG-II_Contig119	>gi|700598|gb|D46889.1|D46889 RICS11832A Rice green shoot Oryza sativa Japonica Group cDNA, mRNA sequence	38	1.5	100
120	UG-II_Contig120	UG-II_Contig120	>Q8MLV1|LBR_DROME Lamin-B receptor - Drosophila melanogaster (Fruit fly)	741	31	3.2	22	1	154	540	106	242	546	UG-II_Contig120	>gb|FE672922.1|FE672922 mh1_0027_B05 Drought-stressed chickpea leave library Cicer arietinum cDNA clone mh1_0027_B05 5, mRNA sequence	408	1e-114	93	UG-II_Contig120	>gb|ES611325.1|ES611325 MTGland_A006_2007-04-03/MTGlandA006_C11_046_1 Medicago truncatula A17 glandular trichome Medicago truncatula cDNA, mRNA	38	0.23	84	UG-II_Contig120	>gb|AW832648.1|AW832648 sm15f09.y1 Gm-c1027 Glycine max cDNA clone GENOME SYSTEMS CLONE ID: Gm-c1027-8994 5 similar to TR:O59821 O59821	36	2.1	100	Contig120	UG-II_Contig120	>gb|BP034450.1|BP034450 BP034450 Lotus corniculatus var. japonicus flower bud Lotus japonicus cDNA clone MFB008a06_f 3, mRNA sequence	62	8e-09	86	UG-II_Contig120	>gi|110810612|gb|EE123526.1|EE123526 Y40 Peanut (Luhua14) seeds full length cDNA Library Arachis hypogaea cDNA 5 similar to	30	9.2	100	Contig120	>gi|58798178|gb|BP777399.1|BP777399 BP777399 RAFL7 Arabidopsis thaliana cDNA clone RAFL07-21-E10 3, mRNA sequence	38	0.88	100	UG-II_Contig120	>gi|44669040|gb|CR282474.1|CR282474 CR282474 Oryza sativa library (Han B) Oryza sativa cDNA clone y666d12p3, mRNA sequence	36	3.9	100
121	UG-II_Contig121	UG-II_Contig121	>P05478|HSP16_SOYBN 18.5 kDa class I heat shock protein - Glycine max (Soybean)	161	293	6e-79	86	3	90	569	1	161	713	UG-II_Contig121	>gb|AJ006762.1|AJ006762 AJ006762 chickpea mRNA CAN-5 Cicer arietinum cDNA clone CanB3, mRNA sequence	32	0.46	100	UG-II_Contig121	>gb|BG452648.1|BG452648 NF079B02LF1F1013 Developing leaf Medicago truncatula cDNA clone NF079B02LF 5, mRNA sequence	511	1e-144	88	UG-II_Contig121	>gb|FK021237.1|FK021237 GLNDR93TF JCVI-SOY3 Glycine max cDNA 5, mRNA sequence	311	3e-83	86	Contig121	UG-II_Contig121	>gb|BW594343.1|BW594343 BW594343 Lotus japonicus suspension-cultured cells Lotus japonicus cDNA clone LjCa-001-AF11 5, mRNA sequence	76	7e-13	86	UG-II_Contig121	>gi|149643769|gb|ES752164.1|ES752164 C20L_7_G01_E002.g1 USDA-Tifton Peanut Library C20L Arachis hypogaea cDNA clone	206	9e-53	82	Contig121	>gi|1520677|gb|AA042551.1|AA042551 25063 Lambda-PRL2 Arabidopsis thaliana cDNA clone 246O22T7, mRNA sequence	94	2e-17	81	UG-II_Contig121	>gi|29631009|gb|CB636018.1|CB636018 OSJNEa01A17.f OSJNEa Oryza sativa Japonica Group cDNA clone OSJNEa01A17 5, mRNA	56	6e-06	80
122	UG-II_Contig122	UG-II_Contig122	>P31251|UBE12_WHEAT Ubiquitin-activating enzyme E1 2 - Triticum aestivum (Wheat)	1051	127	2e-29	82	-1	466	263	984	1051	466	UG-II_Contig122	>gb|FE671677.1|FE671677 mh1_0008_D11 Drought-stressed chickpea leave library Cicer arietinum cDNA clone mh1_0008_D11 5, mRNA sequence	161	5e-40	84	UG-II_Contig122	>gb|AL371818.1|AL371818 MtBA46F08R1 MtBA Medicago truncatula cDNA clone MtBA46F08 T7, mRNA sequence	381	1e-104	91	UG-II_Contig122	>gb|EV269309.1|EV269309 GLMAH71TF JCVI-SOY2 Glycine max cDNA 5, mRNA sequence	176	8e-43	85	Contig122	UG-II_Contig122	>gb|BP042034.1|BP042034 BP042034 Lotus corniculatus var. japonicus flower bud Lotus japonicus cDNA clone MFBL016a01_f 3, mRNA sequence	184	7e-46	85	UG-II_Contig122	>gi|134038739|gb|EL966615.1|EL966615 S284 SI, cDNA forward subtractive library from peanut leaves inoculated with	115	2e-25	89	Contig122	>gi|179827941|gb|DC844201.1|DC844201 DC844201 Chinese cabbage cDNA library, 2 weeks old aerial part Brassica rapa subsp.	44	0.012	89	UG-II_Contig122	>gi|27577751|gb|CB000446.1|CB000446 S345Y_G06 Rice cold stress germination cDNA library Oryza sativa Japonica Group	38	0.84	100
123	UG-II_Contig123	UG-II_Contig123	>P41479|Y091_NPVAC Uncharacterized 24.1 kDa protein in LEF4-P33 intergenic region - Autographa californica nuclear	224	64	6e-10	38	-1	567	277	38	138	570	UG-II_Contig123	>gb|CD051344.1|CD051344 EST0902 subtracted cDNA library of drought-stressed chickpea Cicer arietinum cDNA, mRNA sequence	34	0.092	92	UG-II_Contig123	>gb|AW559285.1|AW559285 EST306328 DSIR Medicago truncatula cDNA clone pDSIR-25A19, mRNA sequence	44	0.004	100	UG-II_Contig123	>gb|EV264261.1|EV264261 GLLAG57TF JCVI-SOY1 Glycine max cDNA 5, mRNA sequence	54	9e-06	87	Contig123	UG-II_Contig123	>gb|BW594898.1|BW594898 BW594898 Lotus japonicus suspension-cultured cells Lotus japonicus cDNA clone LjCa-002-DG07 5, mRNA sequence	38	0.12	100	UG-II_Contig123	>gi|30420674|gb|CD038836.1|CD038836 UTPPI012_H03 USDA-Tifton Peanut Immature Pod cDNA Library (UTPP) Arachis hypogaea cDNA	32	2.4	100	Contig123	>gi|21557678|gb|BQ608339.1|BQ608339 BRY_4243 wheat EST endosperm library Triticum aestivum cDNA 5, mRNA sequence	42	0.059	100	UG-II_Contig123	>gi|29676957|gb|CB673232.1|CB673232 OSJNEe07K16.r OSJNEe Oryza sativa Japonica Group cDNA clone OSJNEe07K16 3, mRNA	40	0.26	100
124	UG-II_Contig124	UG-II_Contig124	>Q9VEW2|SERFL_DROME Putative SERF-like protein - Drosophila melanogaster (Fruit fly)	60	50	6e-06	40	3	36	206	1	57	479	UG-II_Contig124	>gb|EL814494.1|EL814494 17.6 Differentially expressed genes in chickpea under dehydration stress Cicer arietinum cDNA clone 17.6, mRNA sequence	529	1e-151	97	UG-II_Contig124	>gb|BE941983.1|BE941983 EST421499 MGHG Medicago truncatula cDNA clone pMGHG-6L24, mRNA sequence	204	2e-51	87	UG-II_Contig124	>gb|CD406303.1|CD406303 Gm_ck31092 Soybean induced by Salicylic Acid Glycine max cDNA 3, mRNA sequence	82	3e-14	88	Contig124	UG-II_Contig124	>gb|BP042414.1|BP042414 BP042414 Lotus corniculatus var. japonicus flower bud Lotus japonicus cDNA clone MFBL023e11_f 3, mRNA sequence	66	4e-10	85	UG-II_Contig124	>gi|149645966|gb|ES754361.1|ES754361 C20L_43_D04_E002.g1 USDA-Tifton Peanut Library C20L Arachis hypogaea cDNA clone	36	0.13	100	Contig124	>gi|496447|gb|Z33959.1|Z33959 ATTS3020 Strasbourg-A Arabidopsis thaliana cDNA clone FAFJ19 3, mRNA sequence	62	5e-08	85	UG-II_Contig124	>gi|72280177|gb|DT052405.1|DT052405 COT_FC_A06 Fiber and Ovule of Xu-142 Lambda Zap Express Library Gossypium hirsutum	42	0.055	87
125	UG-II_Contig125	UG-II_Contig125	>Q5M974|RN181_XENTR RING finger protein 181 - Xenopus tropicalis (Western clawed frog) (Silurana tropicalis)	156	76	2e-13	60	-1	784	635	77	126	793	UG-II_Contig125	>gb|FE671393.1|FE671393 mh1_0005_B12 Drought-stressed chickpea leave library Cicer arietinum cDNA clone mh1_0005_B12 5, mRNA sequence	969	0	100	UG-II_Contig125	>gb|BG582574.1|BG582574 EST484319 GVN Medicago truncatula cDNA clone pGVN-70G11 5 end, mRNA sequence	248	2e-64	85	UG-II_Contig125	>gb|EH256876.1|EH256876 JGI_ACBU1014.rev ACBU Phakopsora pachyrhizi infected soybean leaf tissue 6-8 days post inoculation with TW72-1	220	1e-55	81	Contig125	UG-II_Contig125	>gb|CB828924.1|CB828924 LjNEST92b6r Lotus japonicus nodule library 5 and 7 week-old Lotus japonicus cDNA 5, mRNA sequence	125	9e-28	87	UG-II_Contig125	>gi|149222884|gb|ES712331.1|ES712331 TFR6_1_B02_E001.g1 USDA-Tifton Peanut Library TFR6 Arachis hypogaea cDNA clone	36	0.22	88	Contig125	>gi|89480614|gb|DY636408.1|DY636408 PU1_plate20_H01 PU1 Prunus persica cDNA similar to hypothetical protein contains	54	2e-05	92	UG-II_Contig125	>gi|29655612|gb|CB651887.1|CB651887 OSJNEc01A24.f OSJNEc Oryza sativa Japonica Group cDNA clone OSJNEc01A24 5, mRNA	40	0.37	92
126	UG-II_Contig126	UG-II_Contig126	>Q6AXU4|RN181_RAT RING finger protein 181 - Rattus norvegicus (Rat)	165	70	1e-11	71	-1	683	570	103	140	692	UG-II_Contig126	>gb|FE669247.1|FE669247 mh2_0014_D12 Chickpea leave library Cicer arietinum cDNA clone mh2_0014_D12 5, mRNA sequence	553	1e-158	99	UG-II_Contig126	>gb|BG583280.1|BG583280 EST485031 GVN Medicago truncatula cDNA clone pGVN-72O21 5 end, mRNA sequence	299	5e-80	86	UG-II_Contig126	>gb|AW307429.1|AW307429 sf56h05.y1 Gm-c1009 Glycine max cDNA clone GENOME SYSTEMS CLONE ID: Gm-c1009-4018 5 similar to TR:O22283 O22283 T5I7.2	139	3e-31	83	Contig126	UG-II_Contig126	>gb|DC599742.1|DC599742 DC599742 Lotus japonicus roots Lotus japonicus cDNA clone MR087a06_r 5, mRNA sequence	119	5e-26	85	UG-II_Contig126	>gi|149222884|gb|ES712331.1|ES712331 TFR6_1_B02_E001.g1 USDA-Tifton Peanut Library TFR6 Arachis hypogaea cDNA clone	40	0.012	95	Contig126	>gi|8725524|gb|AV554111.1|AV554111 AV554111 Arabidopsis thaliana roots Columbia Arabidopsis thaliana cDNA clone RZ81c02R	62	8e-08	83	UG-II_Contig126	>gi|2801183|gb|AA754477.1|AA754477 97SN1825 Rice Immature Seed Lambda ZAPII cDNA Library Oryza sativa Indica Group cDNA	38	1.3	100
127	UG-II_Contig127												899	UG-II_Contig127	>gb|FE673370.1|FE673370 mh1_0035_C11 Drought-stressed chickpea leave library Cicer arietinum cDNA clone mh1_0035_C11 5, mRNA sequence	222	3e-58	96	UG-II_Contig127	>gb|BM779346.1|BM779346 EST589922 KV2 Medicago truncatula cDNA clone pKV2-51P19, mRNA sequence	40	0.097	100	UG-II_Contig127	>gb|FK382725.1|FK382725 454GmaGlobSeed117357 Soybean Seeds Containing Globular-Stage Embryos Glycine max cDNA, mRNA sequence	40	0.23	100	Contig127	UG-II_Contig127	>gb|AV768124.1|AV768124 AV768124 Lotus japonicus Young plants (two-weeks old) Lotus japonicus cDNA clone MWM221g01_f 3, mRNA sequence	34	2.9	100	UG-II_Contig127	>gi|149646150|gb|ES754545.1|ES754545 C20L_46_B12_E002.g1 USDA-Tifton Peanut Library C20L Arachis hypogaea cDNA clone	34	0.98	100	Contig127	>gi|161709992|gb|FC060579.1|FC060579 sT7aVVM_AER53A06 VVM Vitis vinifera cDNA clone VVM_AER53A06 5 similar to	38	1.5	100	UG-II_Contig127	>gi|3763430|gb|AU030182.1|AU030182 AU030182 Rice cDNA from immature leaf including apical meristem Oryza sativa Japonica	38	1.7	100
128	UG-II_Contig128		>P47042|KJF7_YEAST Probable serine/threonine-protein kinase YJL057C - Saccharomyces cerevisiae (Bakers yeast)	667	35	0.13	28	2	101	424	111	207	441	UG-II_Contig128	>gb|FE672131.1|FE672131 mh1_0014_E01 Drought-stressed chickpea leave library Cicer arietinum cDNA clone mh1_0014_E01 5, mRNA sequence	30	1.1	94	UG-II_Contig128	>gb|AW688443.1|AW688443 NF007F04ST1F1000 Developing stem Medicago truncatula cDNA clone NF007F04ST 5, mRNA sequence	38	0.18	100	UG-II_Contig128	>gb|CF921912.1|CF921912 gmrhRww24-04-T7_H05_1_033 Soybean root hair subtracted cDNA library gmrhRww24 Glycine max cDNA, mRNA sequence	48	0.0004	96	Contig128	UG-II_Contig128	>gb|DC593100.1|DC593100 DC593100 Lotus japonicus mature nodule Lotus japonicus cDNA clone GENLr025g06 5, mRNA sequence	36	0.36	100	UG-II_Contig128	>gi|110815020|gb|EE124954.1|EE124954 F48 Peanut (Luhua14) seeds full length cDNA Library Arachis hypogaea cDNA 5, mRNA	34	0.47	100	Contig128	>gi|26019419|gb|CA781390.1|CA781390 016G07AF Infected Arabidopsis Leaf Arabidopsis thaliana cDNA, mRNA sequence	36	2.8	100	UG-II_Contig128	>gi|88662916|gb|CI475374.1|CI475374 CI475374 Oryza sativa (japonica cultivar-group) 4.5 leaf-stage leaf Oryza sativa	40	0.2	100
129	UG-II_Contig129		>Q6BPI8|TOF1_DEBHA Topoisomerase 1-associated factor 1 - Debaryomyces hansenii (Yeast) (Torulaspora hansenii)	1299	30	5.3	28	2	179	316	658	703	482	UG-II_Contig129	>gb|FE673314.1|FE673314 mh1_0034_D08 Drought-stressed chickpea leave library Cicer arietinum cDNA clone mh1_0034_D08 5, mRNA sequence	34	0.078	100	UG-II_Contig129	>gb|BG589178.1|BG589178 EST490987 MHRP- Medicago truncatula cDNA clone pMHRP-59P8, mRNA sequence	321	9e-87	90	UG-II_Contig129	>gb|CA851907.1|CA851907 D18H03_P15_16.ab1 cDNA Peking library 2, 4 day SCN3 Glycine max cDNA clone D18H03 5, mRNA sequence	188	2e-46	84	Contig129	UG-II_Contig129	>gb|BW595942.1|BW595942 BW595942 Lotus japonicus suspension-cultured cells Lotus japonicus cDNA clone LjCa-006-AG09 5, mRNA sequence	214	8e-55	84	UG-II_Contig129	>gi|110814448|gb|EE127567.1|EE127567 NN44-2 Peanut (Luhua14) seeds full length cDNA Library Arachis hypogaea cDNA 5, mRNA	82	2e-15	79	Contig129	>gi|71919935|gb|DT040811.1|DT040811 Mdrtp1004G07.g1 Apple_EST_Mdrtp Malus x domestica x Malus sieversii cDNA similar to	40	0.2	88	UG-II_Contig129	>gi|88407325|gb|CI583783.1|CI583783 CI583783 Oryza sativa (japonica cultivar-group) shoot Oryza sativa Japonica Group cDNA	38	0.87	100
130	UG-II_Contig130		>Q84ZL0|FH5_ORYSJ Formin-like protein 5 - Oryza sativa subsp. japonica (Rice)	1627	32	1.2	48	-2	299	219	924	950	462	UG-II_Contig130	>gb|FE668503.1|FE668503 mh2_0001_F12 Chickpea leave library Cicer arietinum cDNA clone mh2_0001_F12 5, mRNA sequence	285	1e-77	97	UG-II_Contig130	>gb|BQ150986.1|BQ150986 NF002C03LF1F1019 Developing leaf Medicago truncatula cDNA clone NF002C03LF 5, mRNA sequence	194	1e-48	86	UG-II_Contig130	>gb|BM732627.1|BM732627 sal79e10.y1 Gm-c1061 Glycine max cDNA clone SOYBEAN CLONE ID: Gm-c1061-5228 5 similar to TR:O22768 O22768	36	1.8	100	Contig130	UG-II_Contig130	>gb|BI419627.1|BI419627 LjNEST47a11r Lotus japonicus nodule library 5 and 7 week-old Lotus japonicus cDNA 5, mRNA sequence	90	3e-17	85	UG-II_Contig130	>gi|110811720|gb|EE124245.1|EE124245 W96 Peanut (Luhua14) seeds full length cDNA Library Arachis hypogaea cDNA 5 similar to	36	0.13	88	Contig130	>gi|48990336|gb|BP574570.1|BP574570 BP574570 RAFL14 Arabidopsis thaliana cDNA clone RAFL14-88-K03 3, mRNA sequence	40	0.19	100	UG-II_Contig130	>gi|86851777|gb|CI316346.1|CI316346 CI316346 Oryza sativa (japonica cultivar-group) shoot Oryza sativa Japonica Group cDNA	38	0.83	90
131	UG-II_Contig131		>Q9SVM8|GRP2_ARATH Glycine-rich RNA-binding protein 2, mitochondrial precursor - Arabidopsis thaliana (Mouse-ear cress)	158	191	4e-48	64	2	101	535	1	150	772	UG-II_Contig131	>gb|FE672119.1|FE672119 mh1_0014_D01 Drought-stressed chickpea leave library Cicer arietinum cDNA clone mh1_0014_D01 5, mRNA sequence	1239	0	100	UG-II_Contig131	>gb|DY617267.1|DY617267 AC3070 NOLLY Medicago truncatula cDNA 5, mRNA sequence	339	6e-92	86	UG-II_Contig131	>gb|BU926931.1|BU926931 sas93e06.y1 Gm-c1036 Glycine max cDNA clone SOYBEAN CLONE ID: Gm-c1036-11747 5 similar to TR:P93486 P93486	313	9e-84	85	Contig131	UG-II_Contig131	>gb|BW596078.1|BW596078 BW596078 Lotus japonicus suspension-cultured cells Lotus japonicus cDNA clone LjCa-006-CE07 5, mRNA sequence	260	2e-68	84	UG-II_Contig131	>gi|110812719|gb|EE125577.1|EE125577 1I64 Peanut (Luhua14) seeds full length cDNA Library Arachis hypogaea cDNA 5	149	2e-35	84	Contig131	>gi|40445998|gb|BU667866.1|BU667866 MC01016D12 MC01 Sesamum indicum cDNA, mRNA sequence	76	6e-12	81	UG-II_Contig131	>gi|71814733|gb|DR992124.1|DR992124 Mdlr7010F01.g1 Apple_EST_Mdlr Malus x domestica cDNA similar to dbj|BAB86115.1|	48	0.001	96
132	UG-II_Contig132		>P46302|RS28_MAIZE 40S ribosomal protein S28 - Zea mays (Maize)	65	105	1e-22	83	3	63	257	1	65	481	UG-II_Contig132	>gb|DY475499.1|DY475499 U484 Chickpea (ICC3996) post-inoculation EST library Cicer arietinum cDNA 5 similar to S28 ribosomal protein, mRNA	363	1e-101	93	UG-II_Contig132	>gb|BQ144227.1|BQ144227 NF055C10DT1F1082 Drought Medicago truncatula cDNA clone NF055C10DT 5, mRNA sequence	161	2e-38	85	UG-II_Contig132	>gb|BE821341.1|BE821341 GM700024A20G7 Gm-r1070 Glycine max cDNA clone Gm-r1070-3758 3, mRNA sequence	127	7e-28	83	Contig132	UG-II_Contig132	>gb|BI421057.1|BI421057 LjNEST64f2r Lotus japonicus nodule library 5 and 7 week-old Lotus japonicus cDNA 5, mRNA sequence	92	8e-18	82	UG-II_Contig132	>gi|110814459|gb|EE127578.1|EE127578 NN55d2 Peanut (Luhua14) seeds full length cDNA Library Arachis hypogaea cDNA 5	117	4e-26	84	Contig132	>gi|86044086|gb|DR339841.1|DR339841 166010 CERES-149 Arabidopsis thaliana cDNA clone 147109 5, mRNA sequence	109	3e-22	91	UG-II_Contig132	>gi|126205966|gb|EL608946.1|EL608946 EoEST0962 Oil palm mesocarp-tissue cDNA Entry Library Elaeis oleifera cDNA	48	0.0009	87
133	UG-II_Contig133		>P31926|SUSY_VICFA Sucrose synthase - Vicia faba (Broad bean)	806	290	6e-78	94	-1	696	253	659	806	696	UG-II_Contig133	>gb|DY475105.1|DY475105 U061 Chickpea (ICC3996) post-inoculation EST library Cicer arietinum cDNA 5 similar to Sucrose synthase enzyme (EC	482	1e-136	98	UG-II_Contig133	>gb|DY616851.1|DY616851 AC2473 NOLLY Medicago truncatula cDNA 5, mRNA sequence	591	1e-167	88	UG-II_Contig133	>gb|FE701038.1|FE701038 Pv034B_M13R_E03.ab1 Phaseolus vulgaris cv Early gallatin Phaseolus vulgaris cDNA, mRNA sequence	505	1e-141	89	Contig133	UG-II_Contig133	>gb|AU088939.1|AU088939 AU088939 Lotus japonicus flower bud cDNA Lotus japonicus cDNA clone Ljfb-f79, mRNA sequence	470	1e-131	88	UG-II_Contig133	>gi|149216506|gb|ES705955.1|ES705955 C20R6_2_F08_E002.g1 USDA-Tifton Peanut Library C20R6 Arachis hypogaea cDNA clone	398	1e-110	86	Contig133	>gi|89493259|gb|DY649053.1|DY649053 PU4_plate3_H16 PU4 Prunus persica cDNA similar to sucrose synthase / sucrose-UDP	222	4e-56	81	UG-II_Contig133	>gi|427987|gb|D24133.1|D24133 RICR1410A Rice root Oryza sativa Japonica Group cDNA clone R1410_1A, mRNA sequence	68	1e-09	84
134	UG-II_Contig134		>Q8D2A8|LNT_WIGBR Apolipoprotein N-acyltransferase - Wigglesworthia glossinidia brevipalpis	499	36	0.085	34	2	161	313	67	118	463	UG-II_Contig134	>gb|FE670500.1|FE670500 mh2_0028_H12 Chickpea leave library Cicer arietinum cDNA clone mh2_0028_H12 5, mRNA sequence	34	0.074	100	UG-II_Contig134	>gb|BQ750600.1|BQ750600 EST633336 KVKC Medicago truncatula cDNA, mRNA sequence	178	8e-44	91	UG-II_Contig134	>gb|BE822476.1|BE822476 GM700017B10E6 Gm-r1070 Glycine max cDNA clone Gm-r1070-6755 3, mRNA sequence	125	2e-27	89	Contig134	UG-II_Contig134	>gb|BP054877.1|BP054877 BP054877 Lotus corniculatus var. japonicus pods (less than 20 mm in length) Lotus japonicus cDNA clone SPDL046d05_f 3,	40	0.024	100	UG-II_Contig134	>gi|116488957|gb|EG529920.1|EG529920 N63T7 Peanut (Luhua14) seeds full length cDNA Library Arachis hypogaea cDNA 3, mRNA	34	0.5	100	Contig134	>gi|8729635|gb|AV558220.1|AV558220 AV558220 Arabidopsis thaliana green siliques Columbia Arabidopsis thaliana cDNA clone	38	0.75	100	UG-II_Contig134	>gi|25805630|gb|CA761591.1|CA761591 BR060011A20D01.ab1 IRRI clones Oryza sativa Indica Group cDNA clone BR060011A20D01.ab1	42	0.053	96
135	UG-II_Contig135		>Q9WTV7|RNF12_MOUSE E3 ubiquitin-protein ligase RNF12 - Mus musculus (Mouse)	600	69	1e-11	34	2	11	268	512	591	591	UG-II_Contig135	>gb|FE672576.1|FE672576 mh1_0019_E04 Drought-stressed chickpea leave library Cicer arietinum cDNA clone mh1_0019_E04 5, mRNA sequence	484	1e-137	99	UG-II_Contig135	>gb|BI272301.1|BI272301 NF017A10FL1F1072 Developing flower Medicago truncatula cDNA clone NF017A10FL 5, mRNA sequence	450	1e-125	90	UG-II_Contig135	>gb|BE820968.1|BE820968 GM700013B20A2 Gm-r1070 Glycine max cDNA clone Gm-r1070-5020 3, mRNA sequence	167	9e-40	88	Contig135	UG-II_Contig135	>gb|CN825397.1|CN825397 LjPEST6c04 Lotus japonicus seed and seed pod library Lotus japonicus cDNA 5, mRNA sequence	34	1.9	100	UG-II_Contig135	>gi|116360126|gb|EG373930.1|EG373930 2O63 Peanut (Luhua14) seeds full length cDNA Library Arachis hypogaea cDNA 5, mRNA	40	0.01	92	Contig135	>gi|17312807|gb|BM173244.1|BM173244 900598 Avicennia marina leaf cDNA Library Avicennia marina cDNA clone Am900598 5	38	0.96	100	UG-II_Contig135	>gi|58602844|gb|CK013372.1|CK013372 33719rsicef_6131.y1 Oryza sativa cv. PA64s panicle sterile cDNA library Oryza sativa	42	0.069	100
136	UG-II_Contig136		>Q2MHE4|HT1_ARATH Serine/threonine-protein kinase HT1 - Arabidopsis thaliana (Mouse-ear cress)	390	172	1e-42	60	-1	769	365	207	341	775	UG-II_Contig136	>gb|CD051327.1|CD051327 EST0793 subtracted cDNA library of drought-stressed chickpea Cicer arietinum cDNA, mRNA sequence	32	0.5	100	UG-II_Contig136	>gb|BQ750416.1|BQ750416 EST633152 KVKC Medicago truncatula cDNA, mRNA sequence	908	0	91	UG-II_Contig136	>gb|BQ741630.1|BQ741630 saq20h11.y1 Gm-c1045 Glycine max cDNA clone SOYBEAN CLONE ID: Gm-c1045-5374 5 similar to TR:Q9ZQ31 Q9ZQ31	595	1e-168	90	Contig136	UG-II_Contig136	>gb|BI420143.1|BI420143 LjNEST53e4r Lotus japonicus nodule library 5 and 7 week-old Lotus japonicus cDNA 5, mRNA sequence	230	2e-59	93	UG-II_Contig136	>gi|149645846|gb|ES754241.1|ES754241 C20L_41_D10_E002.g1 USDA-Tifton Peanut Library C20L Arachis hypogaea cDNA clone	458	1e-128	87	Contig136	>gi|89498487|gb|DY654281.1|DY654281 PU4_plate57_J08 PU4 Prunus persica cDNA similar to weakly similar to protein kinase	218	6e-55	83	UG-II_Contig136	>gi|71920391|gb|DT041037.1|DT041037 Mdrtp1005O03.g1 Apple_EST_Mdrtp Malus x domestica x Malus sieversii cDNA similar to	272	5e-71	87
137	UG-II_Contig137		>Q3BAI2|YCX91_PHAAO Uncharacterized protein ORF91 - Phalaenopsis aphrodite subsp. formosana (Moth orchid)	91	34	0.36	62	2	398	478	6	32	479	UG-II_Contig137	>gb|DY475545.1|DY475545 U101 Chickpea (ICC3996) post-inoculation EST library Cicer arietinum cDNA 5 similar to Chloroplast 4.5S, 5S, 16S	46	2e-05	80	UG-II_Contig137	>gb|AJ548319.1|AJ548319 AJ548319 MTAPHEU Medicago truncatula cDNA clone mtaehac110003f01, mRNA sequence	589	1e-167	97	UG-II_Contig137	>gb|CO036577.1|CO036577 U03A12 Glycine max mixed library H. glycines, early library Glycine max cDNA, mRNA sequence	557	1e-157	95	Contig137	UG-II_Contig137	>gb|AW428931.1|AW428931 Ljirnpest22-799-h4 Ljirnp Lambda HybriZap two-hybrid library Lotus japonicus cDNA clone LP799-22-h4 5, mRNA sequence	76	5e-13	89	UG-II_Contig137	>gi|30419439|gb|CD037601.1|CD037601 UTPLC003_C10 USDA-Tifton Peanut Leaf cDNA Library (UTPL) Arachis hypogaea cDNA clone	44	0.0005	93	Contig137	>gi|164084511|gb|ES021231.1|ES021231 056275_3048_2075 Arabidopsis ovule high throughput cDNA library Arabidopsis thaliana	84	1e-14	90	UG-II_Contig137	>gi|44680085|gb|AB118080.1|AB118080 AB118080 ZAPII rice Oc cDNA Oryza sativa Indica Group cDNA clone 8D02-31E05, mRNA	559	1e-157	93
138	UG-II_Contig138		>Q8LCN5|AGP1_ARATH Classical arabinogalactan protein 1 precursor - Arabidopsis thaliana (Mouse-ear cress)	131	75	3e-13	38	-3	484	167	2	131	591	UG-II_Contig138	>gb|FE672581.1|FE672581 mh1_0019_E09 Drought-stressed chickpea leave library Cicer arietinum cDNA clone mh1_0019_E09 5, mRNA sequence	351	3e-97	98	UG-II_Contig138	>gb|BQ147725.1|BQ147725 NF046A09FL1F1068 Developing flower Medicago truncatula cDNA clone NF046A09FL 5, mRNA sequence	90	8e-17	87	UG-II_Contig138	>gb|CD401708.1|CD401708 Gm_ck24093 Soybean induced by Salicylic Acid Glycine max cDNA 3, mRNA sequence	50	0.0002	89	Contig138	UG-II_Contig138	>gb|BP050031.1|BP050031 BP050031 Lotus corniculatus var. japonicus pods (less than 20 mm in length) Lotus japonicus cDNA clone SPD075h02_f 3,	46	0.0005	100	UG-II_Contig138	>gi|116358681|gb|EG372485.1|EG372485 1Q5 Peanut (Luhua14) seeds full length cDNA Library Arachis hypogaea cDNA 5, mRNA	40	0.01	92	Contig138	>gi|49315293|gb|BP663823.1|BP663823 BP663823 RAFL21 Arabidopsis thaliana cDNA clone RAFL21-49-K07 3, mRNA sequence	42	0.061	100	UG-II_Contig138	>gi|25802583|gb|CA758544.1|CA758544 OF13E08-T3.ab1 OF Oryza sativa Indica Group cDNA clone OF13E08-T3.ab1 similar to No	40	0.27	100
139	UG-II_Contig139		>Q6LA42|APRR5_ARATH Two-component response regulator-like APRR5 - Arabidopsis thaliana (Mouse-ear cress)	558	90	4e-18	58	1	1	246	472	554	545	UG-II_Contig139	>gb|FE673235.1|FE673235 mh1_0033_D02 Drought-stressed chickpea leave library Cicer arietinum cDNA clone mh1_0033_D02 5, mRNA sequence	42	0.0004	100	UG-II_Contig139	>gb|EV256528.1|EV256528 MTYCX96TF JCVI-MT1 Medicago truncatula cDNA 5, mRNA sequence	331	1e-89	86	UG-II_Contig139	>gb|FE688066.1|FE688066 Pv011B_M13R_A09.ab1 Phaseolus vulgaris cv Early gallatin Phaseolus vulgaris cDNA, mRNA sequence	117	7e-25	83	Contig139	UG-II_Contig139	>gb|AU089569.1|AU089569 AU089569 Lotus japonicus flower bud cDNA Lotus japonicus cDNA clone Ljfb-v43, mRNA sequence	34	1.8	100	UG-II_Contig139	>gi|149644763|gb|ES753158.1|ES753158 C20L_23_G01_E002.g1 USDA-Tifton Peanut Library C20L Arachis hypogaea cDNA clone	52	3e-06	90	Contig139	>gi|159647180|gb|EY159811.1|EY159811 CBTN7732.g1_G13.ab1:P Triphysaria pusilla root tip normalized cDNA library	48	0.001	83	UG-II_Contig139	>gi|86497114|gb|CI139747.1|CI139747 CI139747 Oryza sativa (japonica cultivar-group) mixed callus (Normalized Library) Oryza	38	0.99	100
140	UG-II_Contig140		>Q6YVM4|CESA6_ORYSJ Probable cellulose synthase A catalytic subunit 6 [UDP-forming] - Oryza sativa subsp. japonica (Rice)	1092	32	0.9	36	-3	296	171	668	711	319	UG-II_Contig140	>gb|FE671933.1|FE671933 mh1_0011_H10 Drought-stressed chickpea leave library Cicer arietinum cDNA clone mh1_0011_H10 5, mRNA sequence	30	0.79	100	UG-II_Contig140	>gb|BI269839.1|BI269839 NF009H08IR1F1075 Irradiated Medicago truncatula cDNA clone NF009H08IR 5, mRNA sequence	94	3e-18	89	UG-II_Contig140	>gb|FE685472.1|FE685472 Pv028B_M13R_D05.ab1 Phaseolus vulgaris cv Early gallatin Phaseolus vulgaris cDNA, mRNA sequence	72	2e-11	92	Contig140	UG-II_Contig140	>gb|AV765506.1|AV765506 AV765506 Lotus japonicus young plants (two-week old) Lotus japonicus cDNA clone MWM051h05_f 3, mRNA sequence	48	7e-05	93	UG-II_Contig140	>gi|30420654|gb|CD038816.1|CD038816 UTPPI012_F04 USDA-Tifton Peanut Immature Pod cDNA Library (UTPP) Arachis hypogaea cDNA	40	0.005	90	Contig140	>gi|18332263|gb|BJ164276.1|BJ164276 BJ164276 full length cDNA library, chloronemata and young gametophores	36	2	100	UG-II_Contig140	>gi|88989179|gb|CI042292.1|CI042292 CI042292 Oryza sativa (japonica cultivar-group) callus Oryza sativa Japonica Group cDNA	38	0.56	100
141	UG-II_Contig141		>Q05349|12KD_FRAAN Auxin-repressed 12.5 kDa protein - Fragaria ananassa (Strawberry)	111	45	0.0003	76	3	72	149	1	26	803	UG-II_Contig141	>gb|FE671413.1|FE671413 mh1_0005_D09 Drought-stressed chickpea leave library Cicer arietinum cDNA clone mh1_0005_D09 5, mRNA sequence	1229	0	99	UG-II_Contig141	>gb|EY476281.1|EY476281 METAP59TF JCVI-MT3 Medicago truncatula cDNA 5, mRNA sequence	492	1e-138	87	UG-II_Contig141	>gb|CA784811.1|CA784811 sat89g08.y1 Gm-c1062 Glycine max cDNA clone SOYBEAN CLONE ID: Gm-c1062-6064 5 similar to TR:O48629 O48629 PUTATIVE	321	4e-86	83	Contig141	UG-II_Contig141	>gb|AW428927.1|AW428927 Ljirnpest25-066-h7 Ljirnp Lambda HybriZap two-hybrid library Lotus japonicus cDNA clone LP066-25-h7 5 similar to protein	214	1e-54	85	UG-II_Contig141	>gi|115596312|gb|EG028660.1|EG028660 AH1132 Shanyou 523 Peanut Cotyledon cDNA Library Arachis hypogaea cDNA 5, mRNA	353	7e-97	85	Contig141	>gi|84646315|gb|DW359769.1|DW359769 PJ532 Prosopis juliflora leaf cDNA library Prosopis juliflora cDNA similar to	107	2e-21	90	UG-II_Contig141	>gi|38470103|gb|CF954234.1|CF954234 1722rsiceb_2372.y1 Oryza sativa cv. PA64s leaf cDNA library Oryza sativa Indica Group	38	1.5	100
142	UG-II_Contig142		>P49212|RL37_SOLLC 60S ribosomal protein L37 - Solanum lycopersicum (Tomato) (Lycopersicon esculentum)	64	115	6e-26	86	-3	373	191	4	64	375	UG-II_Contig142	>gb|FE672090.1|FE672090 mh1_0014_A06 Drought-stressed chickpea leave library Cicer arietinum cDNA clone mh1_0014_A06 5, mRNA sequence	222	1e-58	90	UG-II_Contig142	>gb|BE323718.1|BE323718 NF007A12PL1F1085 Phosphate starved leaf Medicago truncatula cDNA clone NF007A12PL 5, mRNA sequence	246	3e-64	92	UG-II_Contig142	>gb|FK015985.1|FK015985 GLNC672TF JCVI-SOY3 Glycine max cDNA 5, mRNA sequence	178	2e-43	89	Contig142	UG-II_Contig142	>gb|BW595753.1|BW595753 BW595753 Lotus japonicus suspension-cultured cells Lotus japonicus cDNA clone LjCa-005-CE02 5, mRNA sequence	155	5e-37	88	UG-II_Contig142	>gi|56690251|gb|CX128154.1|CX128154 AH0257 Peanut Lambda Express library Arachis hypogaea cDNA 5, mRNA sequence	149	1e-35	88	Contig142	>gi|72270351|gb|DT047610.1|DT047610 COT_CQ_A12 Fiber and Ovule of Xu-142 Lambda Zap Express Library Gossypium hirsutum	127	8e-28	86	UG-II_Contig142	>gi|47507227|gb|CN742323.1|CN742323 SAL_US009xj19f1.ab1 SAL_US N.Bentheme Nicotiana benthamiana cDNA 5, mRNA sequence	74	1e-11	80
143	UG-II_Contig143		>Q39459|MT2_CICAR Metallothionein-like protein 2 - Cicer arietinum (Chickpea) (Garbanzo)	79	184	3e-46	100	3	78	314	1	79	672	UG-II_Contig143	>gb|FE673158.1|FE673158 mh1_0032_A06 Drought-stressed chickpea leave library Cicer arietinum cDNA clone mh1_0032_A06 5, mRNA sequence	954	0	100	UG-II_Contig143	>gb|BQ153295.1|BQ153295 NF033F12IR1F1101 Irradiated Medicago truncatula cDNA clone NF033F12IR 5, mRNA sequence	228	1e-58	86	UG-II_Contig143	>gb|BQ786291.1|BQ786291 saq66a08.y1 Gm-c1076 Glycine max cDNA clone SOYBEAN CLONE ID: Gm-c1076-4624 5 similar to SW:MT2_CICAR Q39459	194	5e-48	85	Contig143	UG-II_Contig143	>gb|AU252125.1|AU252125 AU252125 Lotus japonicus immature flower bud cDNA Lotus japonicus cDNA clone LjImfb-I40, mRNA sequence	190	2e-47	84	UG-II_Contig143	>gi|149653023|gb|ES764032.1|ES764032 TFL_31_F10_E001.g1 USDA-Tifton Peanut Library TFL Arachis hypogaea cDNA clone	143	1e-33	83	Contig143	>gi|40839935|gb|CK468685.1|CK468685 C5R1-41 Tomato root of CBF1-5 transgenic plant library Solanum lycopersicum cDNA clone	109	4e-22	89	UG-II_Contig143	>gi|55439207|gb|CV732905.1|CV732905 FLO--07-J11.b1 Rice flower lambda phage cDNA library (FLO) Oryza sativa Japonica	145	7e-33	85
144	UG-II_Contig144		>P49689|RS30_ARATH 40S ribosomal protein S30 - Arabidopsis thaliana (Mouse-ear cress)	62	125	1e-28	96	1	88	273	1	62	492	UG-II_Contig144	>gb|CD051312.1|CD051312 EST0602 subtracted cDNA library of drought-stressed chickpea Cicer arietinum cDNA, mRNA sequence	30	1.2	100	UG-II_Contig144	>gb|AJ388930.1|AJ388930 AJ388930 Medicago truncatula R108 Medicago truncatula cDNA clone MtNo300 similar to 40S ribosomal protein S30, mRNA	224	2e-57	89	UG-II_Contig144	>gb|AW349308.1|AW349308 GM210004B12E1 Gm-r1021 Glycine max cDNA clone Gm-r1021-1369 3, mRNA sequence	236	1e-60	89	Contig144	UG-II_Contig144	>gb|BW611845.1|BW611845 BW611845 Lotus japonicus protoplasts from suspension-cultured cells Lotus japonicus cDNA clone LjFL1-046-CB09 5, mRNA	254	9e-67	92	UG-II_Contig144	>gi|56690230|gb|CX128133.1|CX128133 AH0236 Peanut Lambda Express library Arachis hypogaea cDNA 5, mRNA sequence	252	1e-66	90	Contig144	>gi|5050870|gb|AI732018.1|AI732018 BNLGHi5463 Six-day Cotton fiber Gossypium hirsutum cDNA 5 similar to (AC005169)	208	4e-52	88	UG-II_Contig144	>gi|80466273|gb|DV643074.1|DV643074 EST1480 tepary bean Root cDNA Phaseolus acutifolius cDNA clone LR-0360 similar to 40S	198	4e-49	87
145	UG-II_Contig145		>P93149|C93B1_GLYEC Cytochrome P450 93B1 - Glycyrrhiza echinata (Licorice)	523	317	6e-86	59	1	1	711	283	518	991	UG-II_Contig145	>gb|CD051309.1|CD051309 EST0599 subtracted cDNA library of drought-stressed chickpea Cicer arietinum cDNA, mRNA sequence	505	1e-143	97	UG-II_Contig145	>gb|CX518524.1|CX518524 s13dNF33A08VI065_423881 Virus-Infected Leaves Medicago truncatula cDNA, mRNA sequence	494	1e-138	86	UG-II_Contig145	>gb|CX701182.1|CX701182 gmrtDrNS01_35-A_M13R_D08_058.s2 Water stressed 5h segment 2 gmrtDrNS01 Glycine max cDNA 3, mRNA sequence	377	1e-103	84	Contig145	UG-II_Contig145	>gb|AW719966.1|AW719966 LjNEST12f6r Lotus japonicus nodule library 5 and 7 week-old Lotus japonicus cDNA 5, mRNA sequence	272	8e-72	84	UG-II_Contig145	>gi|149644111|gb|ES752506.1|ES752506 C20L_13_C08_E002.g1 USDA-Tifton Peanut Library C20L Arachis hypogaea cDNA clone	44	0.001	93	Contig145	>gi|14580081|gb|BE662818.1|BE662818 EST00563 Arabidopsis Chronic Ozone Forward-Subtracted Library Arabidopsis thaliana	46	0.007	91	UG-II_Contig145	>gi|58671808|gb|CK060494.1|CK060494 62139rsicek_6241.y1 Oryza sativa cv. PA64s panicle ferile cDNA library Oryza sativa	56	8e-06	96
146	UG-II_Contig146		>A2A6M5|CACO2_MOUSE Calcium-binding and coiled-coil domain-containing protein 2 - Mus musculus (Mouse)	331	76	2e-13	27	-2	361	44	205	310	692	UG-II_Contig146	>gb|CK148716.1|CK148716 AGT-44_F09 Suppressive subtractive hybridization library Cicer arietinum cDNA clone AGT-44_F09_P5G2.M13R_075__963 3,	30	1.7	100	UG-II_Contig146	>gb|AL373344.1|AL373344 MtBA57C05R1 MtBA Medicago truncatula cDNA clone MtBA57C05 T7, mRNA sequence	36	1.2	100	UG-II_					Contig146	UG-II_Contig146	>gb|DC593477.1|DC593477 DC593477 Lotus japonicus mature nodule Lotus japonicus cDNA clone GENLr069g05 5, mRNA sequence	34	2.2	100	UG-II_Contig146	>gi|149218249|gb|ES707698.1|ES707698 C20R7_6_C05_E002.g1 USDA-Tifton Peanut Library C20R7 Arachis hypogaea cDNA clone	34	0.75	100						UG-II_Contig146	>gi|117212110|gb|CT851267.1|CT851267 CT851267 Oryza sativa (indica cultivar-group) cv. Guang Lu Ai 4 Oryza sativa Indica	40	0.32	100
147	UG-II_Contig147		>Q9FS16|EXTN3_ARATH Extensin-3 precursor - Arabidopsis thaliana (Mouse-ear cress)	427	197	4e-50	58	3	261	797	1	196	803	UG-II_Contig147	>gb|FE669132.1|FE669132 mh2_0013_B10 Chickpea leave library Cicer arietinum cDNA clone mh2_0013_B10 5, mRNA sequence	34	0.13	100	UG-II_Contig147	>gb|AJ498954.1|AJ498954 AJ498954 MTPOSE Medicago truncatula cDNA clone mt--acc955210e06, mRNA sequence	96	2e-18	92	UG-II_Contig147	>gb|BM139501.1|BM139501 Gm-16-5E Soybean root forward subtractive cDNA Library Glycine max cDNA clone Gm-16-5E, mRNA sequence	52	5e-05	94	Contig147	UG-II_Contig147	>gb|DC595134.1|DC595134 DC595134 Lotus japonicus nodulating root har1-3 Lotus japonicus cDNA clone GNr038b06 5, mRNA sequence	48	0.0002	100	UG-II_Contig147	>gi|30419909|gb|CD038071.1|CD038071 UTPPI002_A08 USDA-Tifton Peanut Immature Pod cDNA Library (UTPP) Arachis hypogaea cDNA	38	0.056	90	Contig147	>gi|48979677|gb|BP563911.1|BP563911 BP563911 RAFL14 Arabidopsis thaliana cDNA clone RAFL14-05-D20 3, mRNA sequence	40	0.33	95	UG-II_Contig147	>gi|88716776|gb|CI740286.1|CI740286 CI740286 Oryza sativa (japonica cultivar-group) library (Kikuchi S) Oryza sativa	42	0.094	100
148	UG-II_Contig148												1459	UG-II_Contig148	>gb|FE672139.1|FE672139 mh1_0014_E09 Drought-stressed chickpea leave library Cicer arietinum cDNA clone mh1_0014_E09 5, mRNA sequence	868	0	100	UG-II_Contig148	>gb|AW573678.1|AW573678 EST316269 GVN Medicago truncatula cDNA clone pGVN-47L6, mRNA sequence	107	8e-22	86	UG-II_Contig148	>gb|FK286391.1|FK286391 454GmaGlobSeed21023 Soybean Seeds Containing Globular-Stage Embryos Glycine max cDNA, mRNA sequence	101	1e-19	95	Contig148	UG-II_Contig148	>gb|CB827359.1|CB827359 LjNEST73h4r Lotus japonicus nodule library 5 and 7 week-old Lotus japonicus cDNA 5, mRNA sequence	100	1e-19	100	UG-II_Contig148	>gi|149222073|gb|ES711520.1|ES711520 TFR5_59_C08_E001.g1 USDA-Tifton Peanut Library TFR5 Arachis hypogaea cDNA clone	84	2e-15	96	Contig148	>gi|19684445|gb|BM985779.1|BM985779 4_H05_T3 Ath Thellungiella halophila cDNA clone 4_H05_T3 similar to Arabidopsis	84	5e-14	97	UG-II_Contig148	>gi|29628902|gb|CB633913.1|CB633913 OSIIEb13B13.f OSIIEb Oryza sativa Indica Group cDNA clone OSIIEb13B13 5, mRNA	42	0.17	90
149	UG-II_Contig149		>Q96551|METK1_CATRO S-adenosylmethionine synthetase 1 - Catharanthus roseus (Madagascar periwinkle) (Vinca rosea)	393	415	0	94	-2	1388	759	2	211	1494	UG-II_Contig149	>gb|DY475190.1|DY475190 U151 Chickpea (ICC3996) post-inoculation EST library Cicer arietinum cDNA 5 similar to S-adenosylmethionine synthetase enzyme	478	1e-135	99	UG-II_Contig149	>gb|BG581653.1|BG581653 EST483388 GVN Medicago truncatula cDNA clone pGVN-65O22 5 end, mRNA sequence	1029	0	91	UG-II_Contig149	>gb|EH039280.1|EH039280 GMSeed1926 Soybean endosperm tissue in developing seeds Glycine max cDNA clone HYI34.xg_D06_042, mRNA sequence	892	0	90	Contig149	UG-II_Contig149	>gb|BU494345.1|BU494345 Ljirnpest50-096-c4 Ljirnp Lambda HybriZap two-hybrid library Lotus japonicus cDNA clone 4096_08.ab1 5 similar to mRNA for	561	1e-159	86	UG-II_Contig149	>gi|115597212|gb|EG029560.1|EG029560 AH1948 Shanyou 523 Peanut Cotyledon cDNA Library Arachis hypogaea cDNA 5, mRNA	781	0	87	Contig149	>gi|37429516|gb|CF652739.1|CF652739 73-L020578-066-004-A20-SP6P MPIZ-ADIS-066 Arabidopsis thaliana cDNA clone	533	1e-149	83	UG-II_Contig149	>gi|117239212|gb|CT849309.1|CT849309 CT849309 Oryza sativa (indica cultivar-group) cv. Guang Lu Ai 4 Oryza sativa Indica	478	1e-133	80
150	UG-II_Contig150		>Q84VX0|Y5740_ARATH Uncharacterized glycosyltransferase At1g55740 - Arabidopsis thaliana (Mouse-ear cress)	754	593	1e-168	52	3	3	1700	210	754	2013	UG-II_Contig150	>gb|CK148726.1|CK148726 37_D12 Suppressive subtractive hybridization library Cicer arietinum cDNA clone 37_D12 5, mRNA sequence	1217	0	99	UG-II_Contig150	>gb|EY474999.1|EY474999 METAB52TF JCVI-MT3 Medicago truncatula cDNA 5, mRNA sequence	1106	0	91	UG-II_Contig150	>gb|EV281700.1|EV281700 GLNB782TF JCVI-SOY3 Glycine max cDNA 5, mRNA sequence	942	0	89	Contig150	UG-II_Contig150	>gb|AV426652.1|AV426652 AV426652 Lotus japonicus young plants (two-week old) Lotus japonicus cDNA clone MWM070g12_r 5, mRNA sequence	410	1e-113	90	UG-II_Contig150	>gi|110810517|gb|EE123398.1|EE123398 XX64 Peanut (Luhua14) seeds full length cDNA Library Arachis hypogaea cDNA 5	444	1e-124	85	Contig150	>gi|89482376|gb|DY638170.1|DY638170 PU2_plate6_E20 PU2 Prunus persica cDNA similar to similar to (AL133248) imbibition	381	1e-103	83	UG-II_Contig150	>gi|109974577|gb|DT806985.1|DT806985 HHX2D16 Forward and reverse subtractive library of rice sheath after Chilo	88	4e-15	81
151	UG-II_Contig151		>O23787|THI4_CITSI Thiazole biosynthetic enzyme, chloroplast precursor - Citrus sinensis (Sweet orange)	356	535	1e-151	84	1	151	1110	40	356	1271	UG-II_Contig151	>gb|DY475242.1|DY475242 U204 Chickpea (ICC3996) post-inoculation EST library Cicer arietinum cDNA 5 similar to Thiazole biosynthetic	466	1e-131	98	UG-II_Contig151	>gb|DY618418.1|DY618418 AC4783 NOLLY Medicago truncatula cDNA 5, mRNA sequence	866	0	88	UG-II_Contig151	>gb|CX708127.1|CX708127 gmrtDrNS01_32-C_M13R_F03_021.s2 Water stressed 5h segment 2 gmrtDrNS01 Glycine max cDNA 3, mRNA sequence	511	1e-143	87	Contig151	UG-II_Contig151	>gb|AW720590.1|AW720590 LjNEST15b7rc Lotus japonicus nodule library 5 and 7 week-old Lotus japonicus cDNA 5, mRNA sequence	698	0	88	UG-II_Contig151	>gi|149224986|gb|ES714433.1|ES714433 TFR6_33_H08_E001.g1 USDA-Tifton Peanut Library TFR6 Arachis hypogaea cDNA clone	341	4e-93	82	Contig151	>gi|159617391|gb|EY164934.1|EY164934 CBTI10415.g1_M11.ab1:P Triphysaria pusilla root tip normalized cDNA library	260	3e-67	81	UG-II_Contig151	>gi|47508825|gb|CN743828.1|CN743828 SAL_US006xp14f1.ab1 SAL_US N.Bentheme Nicotiana benthamiana cDNA 5, mRNA sequence	90	7e-16	81
152	UG-II_Contig152		>Q9C6X2|SCAM4_ARATH Secretory carrier-associated membrane protein 4 - Arabidopsis thaliana (Mouse-ear cress)	264	419	1e-116	75	3	186	986	1	264	1195	UG-II_Contig152	>gb|FE669986.1|FE669986 mh2_0022_F08 Chickpea leave library Cicer arietinum cDNA clone mh2_0022_F08 5, mRNA sequence	38	0.013	100	UG-II_Contig152	>gb|EY478159.1|EY478159 METBA89TF JCVI-MT3 Medicago truncatula cDNA 5, mRNA sequence	702	0	93	UG-II_Contig152	>gb|EV270113.1|EV270113 GLMAR68TF JCVI-SOY2 Glycine max cDNA 5, mRNA sequence	630	1e-179	90	Contig152	UG-II_Contig152	>gb|AV765940.1|AV765940 AV765940 Lotus japonicus young plants (two-week old) Lotus japonicus cDNA clone MWM076a10_f 3, mRNA sequence	636	0	91	UG-II_Contig152	>gi|110812888|gb|EE125832.1|EE125832 2S80 Peanut (Luhua14) seeds full length cDNA Library Arachis hypogaea cDNA 5	64	1e-09	86	Contig152	>gi|89493818|gb|DY649612.1|DY649612 PU4_plate34_A16 PU4 Prunus persica cDNA similar to similar to secretory carrier	202	6e-50	83	UG-II_Contig152	>gi|2317344|gb|C22398.1|C22398 C22398 Rice callus cDNA Oryza sativa Japonica Group cDNA clone C30123_3A, mRNA sequence	82	2e-13	88
153	UG-II_Contig153		>A2A6M5|CACO2_MOUSE Calcium-binding and coiled-coil domain-containing protein 2 - Mus musculus (Mouse)	331	69	3e-11	26	-2	341	45	212	310	672	UG-II_Contig153	>gb|CK148716.1|CK148716 AGT-44_F09 Suppressive subtractive hybridization library Cicer arietinum cDNA clone AGT-44_F09_P5G2.M13R_075__963 3,	30	1.7	100	UG-II_Contig153	>gb|AL373344.1|AL373344 MtBA57C05R1 MtBA Medicago truncatula cDNA clone MtBA57C05 T7, mRNA sequence	36	1.1	100	UG-II_					Contig153	UG-II_Contig153	>gb|DC593477.1|DC593477 DC593477 Lotus japonicus mature nodule Lotus japonicus cDNA clone GENLr069g05 5, mRNA sequence	34	2.2	100	UG-II_Contig153	>gi|149218249|gb|ES707698.1|ES707698 C20R7_6_C05_E002.g1 USDA-Tifton Peanut Library C20R7 Arachis hypogaea cDNA clone	34	0.73	100						UG-II_Contig153	>gi|117212110|gb|CT851267.1|CT851267 CT851267 Oryza sativa (indica cultivar-group) cv. Guang Lu Ai 4 Oryza sativa Indica	40	0.31	100
154	UG-II_Contig154		>Q71H73|H33_VITVI Histone H3.3 - Vitis vinifera (Grape)	136	266	1e-70	100	2	71	478	1	136	787	UG-II_Contig154	>gb|FE671356.1|FE671356 mh1_0004_G09 Drought-stressed chickpea leave library Cicer arietinum cDNA clone mh1_0004_G09 5, mRNA sequence	1005	0	98	UG-II_Contig154	>gb|CA991390.1|CA991390 EST644898 GESD Medicago truncatula cDNA clone GESD-32H10, mRNA sequence	718	0	88	UG-II_Contig154	>gb|CA852605.1|CA852605 E09G05_M17_13.ab1 cDNA Peking library 6, 8 day SCN3 Glycine max cDNA clone E09G05 5, mRNA sequence	565	1e-159	92	Contig154	UG-II_Contig154	>gb|AW719850.1|AW719850 LjNEST11a4r Lotus japonicus nodule library 5 and 7 week-old Lotus japonicus cDNA 5, mRNA sequence	507	1e-143	90	UG-II_Contig154	>gi|149645276|gb|ES753671.1|ES753671 C20L_31_H08_E002.g1 USDA-Tifton Peanut Library C20L Arachis hypogaea cDNA clone	206	1e-52	82	Contig154	>gi|84638831|gb|DW352441.1|DW352441 PU1_plate32_L15 PU1 Prunus persica cDNA clone PU1_plate32_L15 5 similar to	357	1e-96	85	UG-II_Contig154	>gi|11442707|gb|BF430610.1|BF430610 OG02G04T3 OG Oryza sativa Indica Group cDNA clone OG02G04 5 similar to HISTONE H3.2,	351	7e-95	85
155	UG-II_Contig155		>Q41142|PLDA1_RICCO Phospholipase D alpha 1 precursor - Ricinus communis (Castor bean)	808	274	4e-73	85	-1	719	276	661	808	722	UG-II_Contig155	>gb|AJ005789.1|AJ005789 AJ005789 chickpea mRNA CAN-5 Cicer arietinum cDNA clone Can105, mRNA sequence	34	0.12	100	UG-II_Contig155	>gb|BG645892.1|BG645892 EST507511 KV3 Medicago truncatula cDNA clone pKV3-47J22 5 end, mRNA sequence	617	1e-175	90	UG-II_Contig155	>gb|CA851916.1|CA851916 D18H12_P24_16.ab1 cDNA Peking library 2, 4 day SCN3 Glycine max cDNA clone D18H12 5, mRNA sequence	482	1e-134	87	Contig155	UG-II_Contig155	>gb|AV415600.1|AV415600 AV415600 Lotus japonicus young plants (two-week old) Lotus japonicus cDNA clone MWM113c07_r 5, mRNA sequence	367	1e-100	86	UG-II_Contig155	>gi|115597254|gb|EG029602.1|EG029602 AH1986 Shanyou 523 Peanut Cotyledon cDNA Library Arachis hypogaea cDNA 5, mRNA	70	1e-11	87	Contig155	>gi|159637478|gb|EY152738.1|EY152738 CBTN4508.g1_G24.ab1:P Triphysaria pusilla root tip normalized cDNA library	129	4e-28	83	UG-II_Contig155	>gi|87036935|gb|CI191557.1|CI191557 CI191557 Oryza sativa (japonica cultivar-group) root of seedlings Oryza sativa Japonica	92	1e-16	86
156	UG-II_Contig156		>Q9ZNV9|AHP1_ARATH Histidine-containing phosphotransfer protein 1 - Arabidopsis thaliana (Mouse-ear cress)	154	208	1e-53	74	2	2	394	24	154	605	UG-II_Contig156	>gb|FE671419.1|FE671419 mh1_0005_E04 Drought-stressed chickpea leave library Cicer arietinum cDNA clone mh1_0005_E04 5, mRNA sequence	1076	0	96	UG-II_Contig156	>gb|AW268037.1|AW268037 EST306315 DSIR Medicago truncatula cDNA clone pDSIR-8P10, mRNA sequence	502	1e-141	89	UG-II_Contig156	>gb|EV270492.1|EV270492 GLMAW15TF JCVI-SOY2 Glycine max cDNA 5, mRNA sequence	367	1e-100	87	Contig156	UG-II_Contig156	>gb|CN825012.1|CN825012 LjPEST1g9 Lotus japonicus seed and seed pod library Lotus japonicus cDNA 5, mRNA sequence	379	1e-104	87	UG-II_Contig156	>gi|149223210|gb|ES712657.1|ES712657 TFR6_5_E06_E001.g1 USDA-Tifton Peanut Library TFR6 Arachis hypogaea cDNA clone	331	2e-90	86	Contig156	>gi|5048469|gb|AI729617.1|AI729617 BNLGHi13777 Six-day Cotton fiber Gossypium hirsutum cDNA 5 similar to (AB015141) AHP1	194	7e-48	82	UG-II_Contig156	>gi|58686768|gb|CK075455.1|CK075455 70935rsicem_22714.y1 Oryza sativa cv. PA64s panicle ferile cDNA library Oryza	38	1.1	100
157	UG-II_Contig157		>Q8LGG8|USPAL_ARATH Universal stress protein A-like protein - Arabidopsis thaliana (Mouse-ear cress)	175	60	2e-08	45	2	452	643	105	168	961	UG-II_Contig157	>gb|FE670477.1|FE670477 mh2_0028_F11 Chickpea leave library Cicer arietinum cDNA clone mh2_0028_F11 5, mRNA sequence	34	0.16	100	UG-II_Contig157	>gb|DW015085.1|DW015085 EST1224046 MTY Medicago truncatula cDNA clone MTYA072, mRNA sequence	513	1e-144	86	UG-II_Contig157	>gb|CX549011.1|CX549011 gmrtDrNS01_30-A_M13R_E12_088.s4 Water stressed 48h segment 2 gmrtDrNS01 Glycine max cDNA 3, mRNA sequence	408	1e-112	85	Contig157	UG-II_Contig157	>gb|BI419677.1|BI419677 LjNEST47d7r Lotus japonicus nodule library 5 and 7 week-old Lotus japonicus cDNA 5, mRNA sequence	361	1e-98	84	UG-II_Contig157	>gi|56690344|gb|CX128247.1|CX128247 AH0352 Peanut Lambda Express library Arachis hypogaea cDNA 5, mRNA sequence	240	9e-63	84	Contig157	>gi|2581630|gb|AA042663.1|AA042663 24879 CD4-13 Arabidopsis thaliana cDNA clone E12C5T7, mRNA sequence	60	4e-07	94	UG-II_Contig157	>gi|88329703|gb|CI650170.1|CI650170 CI650170 Oryza sativa (japonica cultivar-group) leaf of seedling 10mM H2O2 (10min), 24hr	38	1.8	100
158	UG-II_Contig158		>P62121|RL41_TOBAC 60S ribosomal protein L41 - Nicotiana tabacum (Common tobacco)	25	54	2e-07	100	-3	322	248	1	25	399	UG-II_Contig158	>gb|DY475104.1|DY475104 U060 Chickpea (ICC3996) post-inoculation EST library Cicer arietinum cDNA 5 similar to Ribosomal protein L41, mRNA	149	2e-36	98	UG-II_Contig158	>gb|AJ388897.1|AJ388897 AJ388897 Medicago truncatula R108 Medicago truncatula cDNA clone MtNo266 similar to 60S ribosomal protein L6/L41, mRNA	188	7e-47	94	UG-II_Contig158	>gb|BE823410.1|BE823410 GM700019B20B9 Gm-r1070 Glycine max cDNA clone Gm-r1070-7386 3, mRNA sequence	139	1e-31	97	Contig158	UG-II_Contig158	>gb|BW598244.1|BW598244 BW598244 Lotus japonicus suspension-cultured cells Lotus japonicus cDNA clone LjCa-013-DB12 5, mRNA sequence	133	2e-30	96	UG-II_Contig158	>gi|30420412|gb|CD038574.1|CD038574 UTPPI009_C09 USDA-Tifton Peanut Immature Pod cDNA Library (UTPP) Arachis hypogaea cDNA	149	1e-35	98	Contig158	>gi|116237404|gb|EG364383.1|EG364383 chan00383 Tomato root of CBF1-5 transgenic plant library Solanum lycopersicum cDNA clone	139	2e-31	97	UG-II_Contig158	>gi|70981152|gb|CO653766.1|CO653766 123h11 HlF HSS cDNA Humulus lupulus cDNA clone 123h11 similar to BAC45057.1 |	149	3e-34	98
159	UG-II_Contig159		>Q9TTK4|LYST_BOVIN Lysosomal-trafficking regulator - Bos taurus (Bovine)	3796	32	1.6	26	1	100	453	226	341	514	UG-II_Contig159	>gb|DY475218.1|DY475218 U179 Chickpea (ICC3996) post-inoculation EST library Cicer arietinum cDNA 5 similar to Unclear, mRNA sequence	218	3e-57	91	UG-II_Contig159	>gb|BE942420.1|BE942420 EST421999 MGHG Medicago truncatula cDNA clone pMGHG-8O6, mRNA sequence	196	4e-49	84	UG-II_Contig159	>gb|CD401243.1|CD401243 Gm_ck23291 Soybean induced by Salicylic Acid Glycine max cDNA 3, mRNA sequence	151	5e-35	83	Contig159	UG-II_Contig159	>gb|AW163876.1|AW163876 Ljirnpest17-301-a1 Ljirnp Lambda HybriZap two-hybrid library Lotus japonicus cDNA clone LP301-17-a1 5, mRNA sequence	100	3e-20	88	UG-II_Contig159	>gi|149221525|gb|ES710972.1|ES710972 TFR5_48_B08_E001.g1 USDA-Tifton Peanut Library TFR5 Arachis hypogaea cDNA clone	86	2e-16	86	Contig159	>gi|18343049|gb|BJ175086.1|BJ175086 BJ175086 normalized full length cDNA library, chloronemata, caulonemata and malformed	36	3.3	95	UG-II_Contig159	>gi|66929668|gb|CX116516.1|CX116516 EI104O15 A normalized whole-life-cycle cDNA library of rice Oryza sativa	36	3.7	100
160	UG-II_Contig160		>P28003|YAD4_YEAST SWIRM domain-containing protein FUN19 - Saccharomyces cerevisiae (Bakers yeast)	413	33	0.35	31	-1	367	182	15	85	418	UG-II_Contig160	>gb|FE669873.1|FE669873 mh2_0021_D06 Chickpea leave library Cicer arietinum cDNA clone mh2_0021_D06 5, mRNA sequence	34	0.067	100	UG-II_Contig160	>gb|BQ157522.1|BQ157522 NF105F07IR1F1063 Irradiated Medicago truncatula cDNA clone NF105F07IR 5, mRNA sequence	90	5e-17	90	UG-II_Contig160	>gb|BE802793.1|BE802793 sr57f10.y1 Gm-c1051 Glycine max cDNA clone GENOME SYSTEMS CLONE ID: Gm-c1051-2180 5 similar to TR:Q9ZV68 Q9ZV68 PUTATIVE	38	0.4	100	Contig160	UG-II_Contig160	>gb|BP074183.1|BP074183 BP074183 Lotus corniculatus var. japonicus nodulating root Lotus japonicus cDNA clone GNf092f09 3, mRNA sequence	40	0.022	100	UG-II_Contig160	>gi|30420453|gb|CD038615.1|CD038615 UTPPI009_G11 USDA-Tifton Peanut Immature Pod cDNA Library (UTPP) Arachis hypogaea cDNA	34	0.45	95	Contig160	>gi|19801051|gb|AV782261.1|AV782261 AV782261 RAFL4 Arabidopsis thaliana cDNA clone RAFL04-15-L12 3, mRNA sequence	38	0.67	100	UG-II_Contig160	>gi|29621917|gb|CB626928.1|CB626928 OSIIEb01I04.f OSIIEb Oryza sativa Indica Group cDNA clone OSIIEb01I04 5, mRNA	38	0.75	92
161	UG-II_Contig161		>Q9S8P4|RHRE_PEA Rhicadhesin receptor precursor - Pisum sativum (Garden pea)	217	353	5e-97	81	1	52	699	1	216	711	UG-II_Contig161	>gb|CK148818.1|CK148818 55_G4 Suppressive subtractive hybridization library Cicer arietinum cDNA clone 55_G4 5, mRNA sequence	32	0.45	100	UG-II_Contig161	>gb|BF634947.1|BF634947 NF077F11DT1F1094 Drought Medicago truncatula cDNA clone NF077F11DT 5, mRNA sequence	488	1e-136	85	UG-II_Contig161	>gb|CX549070.1|CX549070 gmrtDrNS01_32-A_M13R_B12_094.s4 Water stressed 48h segment 2 gmrtDrNS01 Glycine max cDNA 3, mRNA sequence	418	1e-115	83	Contig161	UG-II_Contig161	>gb|AV411300.1|AV411300 AV411300 Lotus japonicus young plants (two-week old) Lotus japonicus cDNA clone MWM204f12_r 5, mRNA sequence	149	6e-35	84	UG-II_Contig161	>gi|149651731|gb|ES762740.1|ES762740 TFL_12_A04_E001.g1 USDA-Tifton Peanut Library TFL Arachis hypogaea cDNA clone	343	6e-94	84	Contig161	>gi|2580679|gb|AA651554.1|AA651554 30701 Lambda-PRL2 Arabidopsis thaliana cDNA clone 272H2T7, mRNA sequence	74	2e-11	81	UG-II_Contig161	>gi|10804914|gb|BF051018.1|BF051018 EST436193 tomato developing/immature green fruit Solanum lycopersicum	86	6e-15	86
162	UG-II_Contig162		>P26371|KRA59_HUMAN Keratin-associated protein 5-9 - Homo sapiens (Human)	169	33	0.017	33	1	328	510	94	140	687	UG-II_Contig162	>gb|CK148767.1|CK148767 64_E11 Suppressive subtractive hybridization library Cicer arietinum cDNA clone 64_E11 5 similar to CRK1 protein	30	1.7	100	UG-II_Contig162	>gb|AL367011.1|AL367011 MtBA11F09R1 MtBA Medicago truncatula cDNA clone MtBA11F09 T7, mRNA sequence	141	3e-32	87	UG-II_Contig162	>gb|FK011254.1|FK011254 GLQAE59TR JCVI-SOY2 Glycine max cDNA 5, mRNA sequence	48	0.0007	96	Contig162	UG-II_Contig162	>gb|AV411627.1|AV411627 AV411627 Lotus japonicus young plants (two-week old) Lotus japonicus cDNA clone MWM208h08_r 5, mRNA sequence	38	0.14	100	UG-II_Contig162	>gi|30419774|gb|CD037936.1|CD037936 UTPLN024_A01 USDA-Tifton Peanut Leaf cDNA Library (UTPL) Arachis hypogaea cDNA clone	34	0.75	95	Contig162	>gi|86083209|gb|DR378968.1|DR378968 973558 CERES-148 Arabidopsis thaliana cDNA clone 103892 3, mRNA sequence	38	1.1	100	UG-II_Contig162	>gi|38483086|gb|CF966888.1|CF966888 11516rsiced_3217.y1 Oryza sativa cv. LYP9 trefoil whole plant cDNA library Oryza sativa	36	4.9	95
163	UG-II_Contig163		>O22308|7OMT6_MEDSA Isoflavone-7-O-methyltransferase 6 - Medicago sativa (Alfalfa)	352	338	4e-92	48	1	67	1134	6	352	1373	UG-II_Contig163	>gb|EH058800.1|EH058800 CPA03e07.y.esd subtracted cDNA library of drought stressed chickpea Cicer arietinum cDNA, mRNA sequence	36	0.057	95	UG-II_Contig163	>gb|BG588649.1|BG588649 EST490458 MHRP- Medicago truncatula cDNA clone pMHRP-57I7, mRNA sequence	714	0	88	UG-II_Contig163	>gb|CA852760.1|CA852760 E11F02_K02_11.ab1 cDNA Peking library 6, 8 day SCN3 Glycine max cDNA clone E11F02 5, mRNA sequence	311	6e-83	82	Contig163	UG-II_Contig163	>gb|BP048870.1|BP048870 BP048870 Lotus corniculatus var. japonicus pods (less than 20 mm in length) Lotus japonicus cDNA clone SPD061f05_f 3, mRNA	303	3e-81	85	UG-II_Contig163	>gi|149650309|gb|ES761292.1|ES761292 ISBL_7_C11_E003.g1 USDA-Tifton Peanut Library ISBL Arachis hypogaea cDNA clone	36	0.38	100	Contig163	>gi|8328403|gb|BE033394.1|BE033394 ME04H05 ME Mesembryanthemum crystallinum cDNA 5, mRNA sequence	42	0.15	100	UG-II_Contig163	>gi|28256768|gb|CB210677.1|CB210677 OML00957 Oryza minuta HybriZAP-2.1 XR library Oryza minuta cDNA 5, mRNA	46	0.01	89
164	UG-II_Contig164		>Q54NS8|AIFB_DICDI Apoptosis-inducing factor homolog B - Dictyostelium discoideum (Slime mold)	387	117	7e-26	33	3	81	656	5	210	677	UG-II_Contig164	>gb|FE670769.1|FE670769 mh2_0035_A10 Chickpea leave library Cicer arietinum cDNA clone mh2_0035_A10 5, mRNA sequence	38	0.007	100	UG-II_Contig164	>gb|BG649003.1|BG649003 EST510622 HOGA Medicago truncatula cDNA clone pHOGA-24F1 5 end, mRNA sequence	226	6e-58	82	UG-II_Contig164	>gb|EH261979.1|EH261979 JGI_ACBU5289.fwd ACBU Phakopsora pachyrhizi infected soybean leaf tissue 6-8 days post inoculation with TW72-1	547	1e-154	86	Contig164	UG-II_Contig164	>gb|BI419996.1|BI419996 LjNEST42g10r Lotus japonicus nodule library 5 and 7 week-old Lotus japonicus cDNA 5, mRNA sequence	555	1e-157	88	UG-II_Contig164	>gi|110814763|gb|EE124093.1|EE124093 VV85 Peanut (Luhua14) seeds full length cDNA Library Arachis hypogaea cDNA 5	34	0.73	100	Contig164	>gi|89478257|gb|DY634051.1|DY634051 PU1_plate9_P23 PU1 Prunus persica cDNA similar to weakly similar to pyridine	86	5e-15	85	UG-II_Contig164	>gi|33793451|gb|CF322607.1|CF322607 HDN--01-I21.g1 OsHDAC1-overexpressing transgenic rice lambda phage cDNA	64	2e-08	89
165	UG-II_Contig165		>P38389|SC61B_ARATH Protein transport protein Sec61 subunit beta - Arabidopsis thaliana (Mouse-ear cress)	82	135	1e-31	83	1	97	327	2	82	478	UG-II_Contig165	>gb|EH059084.1|EH059084 CPB02f08.y.esd subtracted cDNA library of drought stressed chickpea Cicer arietinum cDNA, mRNA sequence	32	0.3	100	UG-II_Contig165	>gb|AJ502879.1|AJ502879 AJ502879 MTAMP Medicago truncatula cDNA clone mtgmadc120026h02, mRNA sequence	321	9e-87	92	UG-II_Contig165	>gb|AW349234.1|AW349234 GM210004B21F3 Gm-r1021 Glycine max cDNA clone Gm-r1021-1422 3, mRNA sequence	341	2e-92	90	Contig165	UG-II_Contig165	>gb|AV407660.1|AV407660 AV407660 Lotus japonicus young plants (two-week old) Lotus japonicus cDNA clone MWL028b02_r 5, mRNA sequence	34	1.5	95	UG-II_Contig165	>gi|110813350|gb|EE126382.1|EE126382 1J3 Peanut (Luhua14) seeds full length cDNA Library Arachis hypogaea cDNA 5 similar to	212	1e-54	85	Contig165	>gi|84646088|gb|DW359542.1|DW359542 PJ272 Prosopis juliflora leaf cDNA library Prosopis juliflora cDNA similar to	188	3e-46	90	UG-II_Contig165	>gi|117209931|gb|CT851108.1|CT851108 CT851108 Oryza sativa (indica cultivar-group) cv. Guang Lu Ai 4 Oryza sativa Indica	38	0.86	100
166	UG-II_Contig166		>O64818|Y2309_ARATH Uncharacterized protein At2g23090 - Arabidopsis thaliana (Mouse-ear cress)	78	142	9e-34	84	3	69	302	1	78	524	UG-II_Contig166	>gb|FE670642.1|FE670642 mh2_0030_F03 Chickpea leave library Cicer arietinum cDNA clone mh2_0030_F03 5, mRNA sequence	32	0.33	100	UG-II_Contig166	>gb|AL377280.1|AL377280 MtBB30E04F1 MtBB Medicago truncatula cDNA clone MtBB30E04 T3, mRNA sequence	268	1e-70	89	UG-II_Contig166	>gb|AI938074.1|AI938074 sc41f08.x1 Gm-c1014 Glycine max cDNA clone GENOME SYSTEMS CLONE ID: Gm-c1014-1696 3 similar to TR:O64818 O64818 F21P24.15	230	7e-59	87	Contig166	UG-II_Contig166	>gb|AI967604.1|AI967604 Ljirnpest06-506-e12 Ljirnp Lambda HybriZap two-hybrid library Lotus japonicus cDNA clone LP506-06-e12 5, mRNA sequence	250	2e-65	88	UG-II_Contig166	>gi|110815484|gb|EE126745.1|EE126745 AA90 Peanut (Luhua14) seeds full length cDNA Library Arachis hypogaea cDNA 5	242	1e-63	89	Contig166	>gi|71820063|gb|DR997454.1|DR997454 Mdfb8004A07.g1 Apple_EST_Mdfb Malus x domestica cDNA similar to ref|NP_565547.1|	127	1e-27	87	UG-II_Contig166	>gi|15853523|gb|BI806319.1|BI806319 S061D04 Stem library from Oryza sativa (3-5 leaf stage) Oryza sativa cDNA clone S061D04,	100	3e-19	86
167	UG-II_Contig167		>Q9M2F1|RS272_ARATH 40S ribosomal protein S27-2 - Arabidopsis thaliana (Mouse-ear cress)	86	179	5e-45	95	-1	397	140	1	86	430	UG-II_Contig167	>gb|EH058847.1|EH058847 CPAc02.z.esd subtracted cDNA library of drought stressed chickpea Cicer arietinum cDNA, mRNA sequence	34	0.069	100	UG-II_Contig167	>gb|BE318806.1|BE318806 NF075H07LF1F1061 Developing leaf Medicago truncatula cDNA clone NF075H07LF 5, mRNA sequence	444	1e-124	89	UG-II_Contig167	>gb|AW508359.1|AW508359 si52h11.y1 Gm-r1030 Glycine max cDNA clone GENOME SYSTEMS CLONE ID: Gm-r1030-2590 5 similar to TR:Q9ZNS3 Q9ZNS3 RIBOSOMAL	297	3e-79	89	Contig167	UG-II_Contig167	>gb|BI420082.1|BI420082 LjNEST52g10r Lotus japonicus nodule library 5 and 7 week-old Lotus japonicus cDNA 5, mRNA sequence	256	2e-67	86	UG-II_Contig167	>gi|30420530|gb|CD038692.1|CD038692 UTPPI010_H06 USDA-Tifton Peanut Immature Pod cDNA Library (UTPP) Arachis hypogaea cDNA	218	1e-56	85	Contig167	>gi|84647106|gb|DW360552.1|DW360552 PJ1476 Prosopis juliflora leaf cDNA library Prosopis juliflora cDNA similar to	210	8e-53	84	UG-II_Contig167	>gi|84647318|gb|DW360764.1|DW360764 PJ648 Prosopis juliflora leaf cDNA library Prosopis juliflora cDNA similar to	182	2e-44	83
168	UG-II_Contig168		>Q9ZNV5|CEN_ARATH Protein CENTRORADIALIS-like - Arabidopsis thaliana (Mouse-ear cress)	175	273	1e-72	72	-2	762	241	1	175	829	UG-II_Contig168	>gb|FE673505.1|FE673505 mh1_0037_E11 Drought-stressed chickpea leave library Cicer arietinum cDNA clone mh1_0037_E11 5, mRNA sequence	34	0.13	100	UG-II_Contig168	>gb|BG647258.1|BG647258 EST508867 HOGA Medicago truncatula cDNA clone pHOGA-16I9 5 end, mRNA sequence	720	0	92	UG-II_Contig168	>gb|CX703638.1|CX703638 gmrtDrNS01_18-B_M13R_H11_081.s2 Water stressed 5h segment 2 gmrtDrNS01 Glycine max cDNA 3, mRNA sequence	381	1e-104	87	Contig168	UG-II_Contig168	>gb|AW719695.1|AW719695 LjNEST8E2r Lotus japonicus nodule library 5 and 7 week-old Lotus japonicus cDNA 5, mRNA sequence	38	0.17	100	UG-II_Contig168	>gi|115597451|gb|EG029799.1|EG029799 AH2165 Shanyou 523 Peanut Cotyledon cDNA Library Arachis hypogaea cDNA 5, mRNA	34	0.9	100	Contig168	>gi|2759454|gb|T44654.1|T44654 7917 Lambda-PRL2 Arabidopsis thaliana cDNA clone 129D7T7, mRNA sequence	84	3e-14	82	UG-II_Contig168	>gi|569317|gb|D40166.1|D40166 RICS1946A Rice shoot Oryza sativa Japonica Group cDNA, mRNA sequence	70	4e-10	83
169	UG-II_Contig169		>A2A6M5|CACO2_MOUSE Calcium-binding and coiled-coil domain-containing protein 2 - Mus musculus (Mouse)	331	63	1e-09	30	2	332	544	240	310	586	UG-II_Contig169	>gb|CK148716.1|CK148716 AGT-44_F09 Suppressive subtractive hybridization library Cicer arietinum cDNA clone AGT-44_F09_P5G2.M13R_075__963 3,	30	1.5	100	UG-II_Contig169	>gb|AL373344.1|AL373344 MtBA57C05R1 MtBA Medicago truncatula cDNA clone MtBA57C05 T7, mRNA sequence	36	0.98	100	UG-II_Contig169	>gb|BE584099.1|BE584099 3-1E-HA PsojaeHA Glycine max/Phytophthora sojae mixed EST library cDNA, mRNA sequence	34	9	100	Contig169	UG-II_Contig169	>gb|DC593477.1|DC593477 DC593477 Lotus japonicus mature nodule Lotus japonicus cDNA clone GENLr069g05 5, mRNA sequence	34	1.9	100	UG-II_Contig169	>gi|149218249|gb|ES707698.1|ES707698 C20R7_6_C05_E002.g1 USDA-Tifton Peanut Library C20R7 Arachis hypogaea cDNA clone	34	0.64	100						UG-II_Contig169	>gi|117212110|gb|CT851267.1|CT851267 CT851267 Oryza sativa (indica cultivar-group) cv. Guang Lu Ai 4 Oryza sativa Indica	40	0.27	100
170	UG-II_Contig170		>Q9H1C7|CE032_HUMAN UPF0467 protein C5orf32 - Homo sapiens (Human)	97	39	0.013	29	2	80	289	2	95	508	UG-II_Contig170	>gb|FE668731.1|FE668731 mh2_0004_B05 Chickpea leave library Cicer arietinum cDNA clone mh2_0004_B05 5, mRNA sequence	961	0	100	UG-II_Contig170	>gb|EY475003.1|EY475003 METAB56TF JCVI-MT3 Medicago truncatula cDNA 5, mRNA sequence	276	5e-73	91	UG-II_Contig170	>gb|CF806144.1|CF806144 psHB004xH05f USDA-IFAFS:Expression of Phytophthora sojae genes during infection and propagation Glycine max cDNA clone	135	3e-30	86	Contig170	UG-II_Contig170	>gb|CB827910.1|CB827910 LjNEST80e8r Lotus japonicus nodule library 5 and 7 week-old Lotus japonicus cDNA 5, mRNA sequence	141	1e-32	86	UG-II_Contig170	>gi|56690085|gb|CX127988.1|CX127988 AH0091 Peanut Lambda Express library Arachis hypogaea cDNA 3, mRNA sequence	94	7e-19	89	Contig170	>gi|2722493|gb|AA712576.1|AA712576 31709 Lambda-PRL2 Arabidopsis thaliana cDNA clone 174K19T7, mRNA sequence	52	5e-05	89	UG-II_Contig170	>gi|94461514|gb|EB697389.1|EB697389 NecGex_330F06 Ornamental tobacco (LxS8) post-fertilization Floral nectary cDNA library	58	1e-06	89
171	UG-II_Contig171		>Q31B49|URE1_PROM9 Urease subunit alpha - Prochlorococcus marinus (strain MIT 9312)	569	36	0.15	29	3	186	449	217	314	665	UG-II_Contig171	>gb|FE669967.1|FE669967 mh2_0022_D11 Chickpea leave library Cicer arietinum cDNA clone mh2_0022_D11 5, mRNA sequence	30	1.7	100	UG-II_Contig171	>gb|BI267774.1|BI267774 NF115B11IN1F1092 Insect herbivory Medicago truncatula cDNA clone NF115B11IN 5, mRNA sequence	274	3e-72	86	UG-II_Contig171	>gb|CX701765.1|CX701765 gmrtDrNS01_15-A_M13R_A03_031.s3 Water stressed 48h segment 1 gmrtDrNS01 Glycine max cDNA 3, mRNA sequence	208	3e-52	93	Contig171	UG-II_Contig171	>gb|AV413472.1|AV413472 AV413472 Lotus japonicus young plants (two-week old) Lotus japonicus cDNA clone MWM232c10_r 5, mRNA sequence	155	9e-37	81	UG-II_Contig171	>gi|110811951|gb|EE124574.1|EE124574 DD32 Peanut (Luhua14) seeds full length cDNA Library Arachis hypogaea cDNA 5	66	2e-10	90	Contig171	>pir|T50527 hypothetical protein T27I15_150 - Arabidopsis thaliana >emb|CAB94142.1| putative protein	42	0.069	100	UG-II_Contig171	>gi|58603293|gb|CK013821.1|CK013821 30550rsicef_9575.y1 Oryza sativa cv. PA64s panicle sterile cDNA library Oryza sativa	40	0.31	100
172	UG-II_Contig172		>P34619|SOR1_CAEEL Sop-2-related protein 1 - Caenorhabditis elegans	1000	34	0.91	25	-3	365	78	770	857	649	UG-II_Contig172	>gb|FE669328.1|FE669328 mh2_0015_D01 Chickpea leave library Cicer arietinum cDNA clone mh2_0015_D01 5, mRNA sequence	706	0	97	UG-II_Contig172	>gb|AW560922.1|AW560922 EST315970 DSIR Medicago truncatula cDNA clone pDSIR-30D23, mRNA sequence	283	3e-75	83	UG-II_Contig172	>gb|BE555938.1|BE555938 sp95g02.y1 Gm-c1045 Glycine max cDNA clone GENOME SYSTEMS CLONE ID: Gm-c1045-1419 5 similar to TR:O82161 O82161 PHI-1	115	3e-24	85	Contig172	UG-II_Contig172	>gb|DC594475.1|DC594475 DC594475 Lotus japonicus mature nodule Lotus japonicus cDNA clone GENr099f05 5, mRNA sequence	184	9e-46	80	UG-II_Contig172	>gi|110814585|gb|EE123404.1|EE123404 XX70 Peanut (Luhua14) seeds full length cDNA Library Arachis hypogaea cDNA 5	52	3e-06	92	Contig172	>gi|1268309|gb|N95936.1|N95936 21121 CD4-14 Arabidopsis thaliana cDNA clone F3D11T7, mRNA sequence	62	7e-08	90	UG-II_Contig172	>gi|2799674|gb|AA752663.1|AA752663 96SU0156 Rice Immature Seed Lambda ZAPII cDNA Library Oryza sativa Indica Group cDNA	40	0.3	100
173	UG-II_Contig173		>Q39967|ALL5_HEVBR Major latex allergen Hev b 5 - Hevea brasiliensis (Para rubber tree)	151	81	8e-15	42	1	97	594	1	150	996	UG-II_Contig173	>gb|FE673215.1|FE673215 mh1_0033_B06 Drought-stressed chickpea leave library Cicer arietinum cDNA clone mh1_0033_B06 5, mRNA sequence	1271	0	99	UG-II_Contig173	>gb|AW256475.1|AW256475 EST304612 KV2 Medicago truncatula cDNA clone KV2-4D24, mRNA sequence	210	5e-53	84	UG-II_Contig173	>gb|CD409100.1|CD409100 Gm_ck35939 Soybean induced by Salicylic Acid Glycine max cDNA 3, mRNA sequence	98	1e-18	92	Contig173	UG-II_Contig173	>gb|AW719704.1|AW719704 LjNEST8F4r Lotus japonicus nodule library 5 and 7 week-old Lotus japonicus cDNA 5, mRNA sequence	129	1e-28	91	UG-II_Contig173	>gi|110814418|gb|EE127537.1|EE127537 N94 Peanut (Luhua14) seeds full length cDNA Library Arachis hypogaea cDNA 5, mRNA	68	8e-11	95	Contig173	>gi|15285848|gb|BI469739.1|BI469739 sah63g06.y1 Gm-c1049 Glycine max cDNA clone GENOME SYSTEMS CLONE ID: Gm-c1049-3012 5	46	0.007	100	UG-II_Contig173	>gi|29631138|gb|CB636147.1|CB636147 OSJNEa01E23.f OSJNEa Oryza sativa Japonica Group cDNA clone OSJNEa01E23 5, mRNA	42	0.12	100
174	UG-II_Contig174		>P51823|ARF2_ORYSJ ADP-ribosylation factor 2 - Oryza sativa subsp. japonica (Rice)	181	70	5e-12	93	-3	457	362	150	181	459	UG-II_Contig174	>gb|FE673398.1|FE673398 mh1_0035_G06 Drought-stressed chickpea leave library Cicer arietinum cDNA clone mh1_0035_G06 5, mRNA sequence	398	1e-111	100	UG-II_Contig174	>gb|AL382745.1|AL382745 MtBC09G02R1 MtBC Medicago truncatula cDNA clone MtBC09G02 T7, mRNA sequence	262	7e-69	94	UG-II_Contig174	>gb|FE696868.1|FE696868 Pv021A_M13R_A12.ab1 Phaseolus vulgaris cv Early gallatin Phaseolus vulgaris cDNA, mRNA sequence	204	3e-51	91	Contig174	UG-II_Contig174	>gb|CB827689.1|CB827689 LjNEST77f5r Lotus japonicus nodule library 5 and 7 week-old Lotus japonicus cDNA 5, mRNA sequence	206	2e-52	91	UG-II_Contig174	>gi|149218006|gb|ES707455.1|ES707455 C20R7_3_A01_E002.g1 USDA-Tifton Peanut Library C20R7 Arachis hypogaea cDNA clone	180	3e-45	88	Contig174	>gi|33815482|gb|CF333594.1|CF333594 JMT--02-I22.g1 AtJMT-overexpressing transgenic rice plasmid cDNA	90	2e-16	86	UG-II_Contig174	>gi|33656524|gb|CF279138.1|CF279138 14ETL--05-F08.g1 Rice etiolated leaf plasmid cDNA library (14ETL) Oryza sativa Japonica	98	1e-18	87
175	UG-II_Contig175		>Q9LUQ6|RL192_ARATH 60S ribosomal protein L19-2 - Arabidopsis thaliana (Mouse-ear cress)	209	124	1e-28	79	-1	432	187	128	209	432	UG-II_Contig175	>gb|FE672350.1|FE672350 mh1_0016_H02 Drought-stressed chickpea leave library Cicer arietinum cDNA clone mh1_0016_H02 5, mRNA sequence	180	5e-46	90	UG-II_Contig175	>gb|AW267724.1|AW267724 EST305852 DSIR Medicago truncatula cDNA clone pDSIR-7E9, mRNA sequence	244	2e-63	91	UG-II_Contig175	>gb|BE821475.1|BE821475 GM700014A20F5 Gm-r1070 Glycine max cDNA clone Gm-r1070-5626 3, mRNA sequence	208	2e-52	89	Contig175	UG-II_Contig175	>gb|BI419808.1|BI419808 LjNEST45c6r Lotus japonicus nodule library 5 and 7 week-old Lotus japonicus cDNA 5, mRNA sequence	234	7e-61	86	UG-II_Contig175	>gi|115597939|gb|EG030287.1|EG030287 AH0686 Shanyou 523 Peanut Cotyledon cDNA Library Arachis hypogaea cDNA 5, mRNA	145	2e-34	88	Contig175	>sp|P49693|R19C_ARATH 60S ribosomal protein L19-3 >pir|E85028 probable ribosomal protein L19 [imported] -	172	2e-41	88	UG-II_Contig175	>gi|28259151|gb|CB213060.1|CB213060 OML03340 Oryza minuta HybriZAP-2.1 XR library Oryza minuta cDNA 5, mRNA	101	6e-20	83
176	UG-II_Contig176		>P24499|ATP6_TRYBB ATP synthase subunit a - Trypanosoma brucei brucei	229	39	0.011	31	1	238	507	56	179	527	UG-II_Contig176	>gb|FE671860.1|FE671860 mh1_0010_H12 Drought-stressed chickpea leave library Cicer arietinum cDNA clone mh1_0010_H12 5, mRNA sequence	226	1e-59	100	UG-II_Contig176	>gb|BQ152909.1|BQ152909 NF026E06IR1F1051 Irradiated Medicago truncatula cDNA clone NF026E06IR 5, mRNA sequence	103	5e-21	85	UG-II_Contig176	>gb|BE657609.2|BE657609 GM700002B10E2 Gm-r1070 Glycine max cDNA clone Gm-r1070-603 3, mRNA sequence	86	2e-15	83	Contig176	UG-II_Contig176	>gb|BE122451.1|BE122451 Ljirnpest26-120-f2 Ljirnp Lambda HybriZap two-hybrid library Lotus japonicus cDNA clone LP120-26-f2 5, mRNA sequence	48	0.0001	91	UG-II_Contig176	>gi|110813525|gb|EE126600.1|EE126600 1L44 Peanut (Luhua14) seeds full length cDNA Library Arachis hypogaea cDNA 5	68	4e-11	84	Contig176	>gi|12391120|gb|AU091080.1|AU091080 AU091080 lambda ZAPII-Con A stimulated leukocytes Paralichthys olivaceus cDNA clone	42	0.055	96	UG-II_Contig176	>gi|42591864|gb|CK738350.1|CK738350 00210027012.D02_01092620FB.scf IR62266 Oryza sativa Indica Group cDNA clone	38	0.95	100
177	UG-II_Contig177		>Q2PMP0|YCF1_SOYBN Putative membrane protein ycf1 - Glycine max (Soybean)	1792	410	1e-113	49	1	4	1404	414	876	1408	UG-II_Contig177	>gb|EH058964.1|EH058964 CPBd02.z.esd subtracted cDNA library of drought stressed chickpea Cicer arietinum cDNA, mRNA sequence	32	0.91	100	UG-II_Contig177	>gb|EX526483.1|EX526483 MTGland-A071_2007-08-18_1/MTGland-71_K05_011_1 Medicago truncatula A17 glandular trichome Medicago truncatula cDNA, mRNA	375	1e-102	85	UG-II_Contig177	>gb|EV265113.1|EV265113 GLLAQ63TF JCVI-SOY1 Glycine max cDNA 5, mRNA sequence	117	2e-24	81	Contig177	UG-II_Contig177	>gb|CA911957.1|CA911957 PCSC14359 Scarlet Runner Bean Suspensor Region TriplEx2 Phaseolus coccineus cDNA 5 similar to Hypothetical protein [Lotus	70	8e-11	90	UG-II_Contig177	>gi|149654502|gb|ES765511.1|ES765511 TFL_80_F04_E001.g1 USDA-Tifton Peanut Library TFL Arachis hypogaea cDNA clone	100	3e-20	83	Contig177	>gi|1520345|gb|AA042203.1|AA042203 24524 CD4-13 Arabidopsis thaliana cDNA clone E4A10T7, mRNA sequence	76	1e-11	95	UG-II_Contig177	>gi|66931534|gb|CX118382.1|CX118382 EI114L06 A normalized whole-life-cycle cDNA library of rice Oryza sativa Indica	44	0.042	96
178	UG-II_Contig178		>P40590|RL34_PEA 60S ribosomal protein L34 - Pisum sativum (Garden pea)	120	236	9e-62	99	-3	591	235	1	119	635	UG-II_Contig178	>gb|DY475201.1|DY475201 U162 Chickpea (ICC3996) post-inoculation EST library Cicer arietinum cDNA 5 similar to 60S ribosomal protein L34,	163	2e-40	87	UG-II_Contig178	>gb|BI310694.1|BI310694 EST5312444 GESD Medicago truncatula cDNA clone pGESD8F2 5 end, mRNA sequence	605	1e-172	89	UG-II_Contig178	>gb|CD391754.1|CD391754 Gm_ck10709 Soybean induced by Salicylic Acid Glycine max cDNA 3, mRNA sequence	410	1e-113	87	Contig178	UG-II_Contig178	>gb|BW596455.1|BW596455 BW596455 Lotus japonicus suspension-cultured cells Lotus japonicus cDNA clone LjCa-007-DD06 5, mRNA sequence	383	1e-105	87	UG-II_Contig178	>gi|149214885|gb|ES704334.1|ES704334 C20R5_29_B02_E002.g1 USDA-Tifton Peanut Library C20R5 Arachis hypogaea cDNA	212	1e-54	82	Contig178	>gi|159636816|gb|EY178114.1|EY178114 CBTI6305.b1_B17.ab1:P Triphysaria pusilla root tip normalized cDNA library	254	9e-66	85	UG-II_Contig178	>gi|143236599|gb|ES273759.1|ES273759 EoEST1578 Oil palm mesocarp-tissue cDNA Entry Library Elaeis oleifera cDNA	159	5e-37	81
179	UG-II_Contig179		>Q9SP02|CP20A_ARATH Peptidyl-prolyl cis-trans isomerase CYP20-1 precursor - Arabidopsis thaliana (Mouse-ear cress)	204	372	1e-102	87	2	65	676	1	204	837	UG-II_Contig179	>gb|FE668640.1|FE668640 mh2_0003_B10 Chickpea leave library Cicer arietinum cDNA clone mh2_0003_B10 5, mRNA sequence	34	0.14	95	UG-II_Contig179	>gb|EV261290.1|EV261290 MTYEH77TF JCVI-MT1 Medicago truncatula cDNA 5, mRNA sequence	946	0	91	UG-II_Contig179	>gb|CX548073.1|CX548073 gmrtDrNS01_17-A_M13R_E09_071.s3 Water stressed 48h segment 1 gmrtDrNS01 Glycine max cDNA 3, mRNA sequence	833	0	89	Contig179	UG-II_Contig179	>gb|BW597229.1|BW597229 BW597229 Lotus japonicus suspension-cultured cells Lotus japonicus cDNA clone LjCa-010-BB08 5, mRNA sequence	577	1e-164	90	UG-II_Contig179	>gi|149224107|gb|ES713554.1|ES713554 TFR6_18_F04_E001.g1 USDA-Tifton Peanut Library TFR6 Arachis hypogaea cDNA clone	373	1e-103	91	Contig179	>gi|84643325|gb|DW356779.1|DW356779 PU2_plate27_N01 PU2 Prunus persica cDNA clone PU2_plate27_N01 5 similar to	464	1e-129	85	UG-II_Contig179	>gi|88364229|gb|CI612178.1|CI612178 CI612178 Oryza sativa (japonica cultivar-group) callus Oryza sativa Japonica Group cDNA	113	3e-23	80
180	UG-II_Contig180		>Q41916|CYT5_ARATH Cysteine proteinase inhibitor 5 precursor - Arabidopsis thaliana (Mouse-ear cress)	122	122	8e-28	56	2	65	379	8	113	497	UG-II_Contig180	>gb|FE672377.1|FE672377 mh1_0017_B05 Drought-stressed chickpea leave library Cicer arietinum cDNA clone mh1_0017_B05 5, mRNA sequence	32	0.32	100	UG-II_Contig180	>gb|BQ148646.1|BQ148646 NF080A09FL1F1069 Developing flower Medicago truncatula cDNA clone NF080A09FL 5, mRNA sequence	50	5e-05	91	UG-II_Contig180	>gb|CD393320.1|CD393320 Gm_ck12821 Soybean induced by Salicylic Acid Glycine max cDNA 3, mRNA sequence	46	0.002	84	Contig180	UG-II_Contig180	>gb|AV767864.1|AV767864 AV767864 Lotus japonicus Young plants (two-weeks old) Lotus japonicus cDNA clone MWM204a05_f 3, mRNA sequence	36	0.4	100	UG-II_Contig180	>gi|146771788|gb|ES490909.1|ES490909 69#5F23 Full length peanut pod cDNA library Arachis hypogaea cDNA clone #5F23 5	34	0.54	95	Contig180	>gi|89480335|gb|DY636129.1|DY636129 PU1_plate18_P23 PU1 Prunus persica cDNA similar to hypothetical domain/motif	38	0.8	95	UG-II_Contig180	>gi|88400108|gb|CI588412.1|CI588412 CI588412 Oryza sativa (japonica cultivar-group) flower Oryza sativa Japonica Group cDNA	40	0.23	95
181	UG-II_Contig181		>Q4QMS5|GLMU_HAEI8 Bifunctional protein glmU [Includes: UDP-N-acetylglucosamine pyrophosphorylase - Haemophilus	456	31	3	45	1	154	246	283	313	478	UG-II_Contig181	>gb|CK148767.1|CK148767 64_E11 Suppressive subtractive hybridization library Cicer arietinum cDNA clone 64_E11 5 similar to CRK1 protein	32	0.3	100	UG-II_Contig181	>gb|AW574345.1|AW574345 EST316936 GVN Medicago truncatula cDNA clone pGVN-53K20, mRNA sequence	234	2e-60	94	UG-II_Contig181	>gb|AW350454.1|AW350454 GM210008B10F7 Gm-r1021 Glycine max cDNA clone Gm-r1021-2965 3, mRNA sequence	170	5e-41	85	Contig181	UG-II_Contig181	>gb|BP077645.1|BP077645 BP077645 Lotus japonicus roots Lotus japonicus cDNA clone MR022a10_f 3, mRNA sequence	172	3e-42	90	UG-II_Contig181	>gi|149217603|gb|ES707052.1|ES707052 C20R6_20_H04_E002.g1 USDA-Tifton Peanut Library C20R6 Arachis hypogaea cDNA	121	3e-27	85	Contig181	>gi|159625450|gb|EY174849.1|EY174849 CBTI4817.g1_A06.ab1:P Triphysaria pusilla root tip normalized cDNA library	92	6e-17	87	UG-II_Contig181	>gi|3760266|gb|C97522.1|C97522 C97522 Rice callus Oryza sativa Japonica Group cDNA clone C60310_8Z, mRNA sequence	38	0.86	100
182	UG-II_Contig182		>Q91062|VIT_ICHUN Vitellogenin precursor - Ichthyomyzon unicuspus (Silver lamprey)	1823	31	1	26	-2	317	57	1262	1348	408	UG-II_Contig182	>gb|FE669013.1|FE669013 mh2_0010_D01 Chickpea leave library Cicer arietinum cDNA clone mh2_0010_D01 5, mRNA sequence	32	0.26	100	UG-II_Contig182	>gb|BG588160.1|BG588160 EST489969 MHRP- Medicago truncatula cDNA clone pMHRP-41D23, mRNA sequence	151	2e-35	90	UG-II_Contig182	>gb|EV273904.1|EV273904 GLMC065TF JCVI-SOY2 Glycine max cDNA 5, mRNA sequence	80	1e-13	87	Contig182	UG-II_Contig182	>gb|BP036994.1|BP036994 BP036994 Lotus corniculatus var. japonicus flower bud Lotus japonicus cDNA clone MFB041e08_f 3, mRNA sequence	101	7e-21	87	UG-II_Contig182	>gi|149223454|gb|ES712901.1|ES712901 TFR6_8_C02_E001.g1 USDA-Tifton Peanut Library TFR6 Arachis hypogaea cDNA clone	38	0.028	100	Contig182	>gi|2748619|gb|N96300.1|N96300 21900 Lambda-PRL1 Arabidopsis thaliana cDNA clone G8B12T7, mRNA sequence	36	2.6	100	UG-II_Contig182	>gi|89484130|gb|DY639924.1|DY639924 PU2_plate14_O17 PU2 Prunus persica cDNA similar to similar to unnamed protein	58	8e-07	100
183	UG-II_Contig183		>Q9SPB3|RL10_VITRI 60S ribosomal protein L10 - Vitis riparia (Frost grape) (Vitis vulpina)	220	435	1e-121	93	2	32	685	1	218	877	UG-II_Contig183	>gb|DY475123.1|DY475123 U082 Chickpea (ICC3996) post-inoculation EST library Cicer arietinum cDNA 5 similar to 60S ribosomal protein L10,	270	1e-72	93	UG-II_Contig183	>gb|AJ846387.1|AJ846387 AJ846387 MtSCF Medicago truncatula cDNA clone MtCF02D20S6, mRNA sequence	870	0	89	UG-II_Contig183	>gb|CX705422.1|CX705422 gmrtDrNS01_29-B_M13R_C09_075.s3 Water stressed 48h segment 1 gmrtDrNS01 Glycine max cDNA 3, mRNA sequence	815	0	90	Contig183	UG-II_Contig183	>gb|CB828036.1|CB828036 LjNEST82a6r Lotus japonicus nodule library 5 and 7 week-old Lotus japonicus cDNA 5, mRNA sequence	638	0	89	UG-II_Contig183	>gi|149225737|gb|ES715184.1|ES715184 TFR6_46_G03_E001.g1 USDA-Tifton Peanut Library TFR6 Arachis hypogaea cDNA clone	783	0	90	Contig183	>gi|159677870|gb|EY143625.1|EY143625 CBTH8718.b1_K20.ab1:P Triphysaria pusilla root tip normalized cDNA library	351	7e-95	83	UG-II_Contig183	>gi|58595581|gb|CK006109.1|CK006109 33840rsicef_9928.y1 Oryza sativa cv. PA64s panicle sterile cDNA library Oryza sativa	248	9e-64	80
184	UG-II_Contig184		>P05493|ATPAM_PEA ATP synthase subunit alpha, mitochondrial - Pisum sativum (Garden pea)	507	633	0	98	2	2	1000	172	504	1112	UG-II_Contig184	>gb|DY475301.1|DY475301 U264 Chickpea (ICC3996) post-inoculation EST library Cicer arietinum cDNA 5 similar to ATP synthase (EC 3.6.1.34),	337	9e-93	98	UG-II_Contig184	>gb|BM779490.1|BM779490 EST590066 KV2 Medicago truncatula cDNA clone pKV2-52I19, mRNA sequence	676	0	97	UG-II_Contig184	>gb|FG986887.1|FG986887 GLLBZ89TF JCVI-SOY1 Glycine max cDNA 5, mRNA sequence	1310	0	97	Contig184	UG-II_Contig184	>gb|AV418529.1|AV418529 AV418529 Lotus japonicus young plants (two-week old) Lotus japonicus cDNA clone MWM158e03_r 5, mRNA sequence	42	0.015	85	UG-II_Contig184	>gi|134038760|gb|EL966636.1|EL966636 S305 SI, cDNA forward subtractive library from peanut leaves inoculated with	831	0	98	Contig184	>gi|116470796|gb|EG513388.1|EG513388 AYBIE58TF pooled cDNA populations Arabidopsis thaliana cDNA, mRNA sequence	961	0	94	UG-II_Contig184	>gi|86427999|gb|CI073096.1|CI073096 CI073096 Oryza sativa (japonica cultivar-group) NAA treated callus Oryza sativa Japonica	404	1e-111	95
185	UG-II_Contig185		>P62311|LSM3_MOUSE U6 snRNA-associated Sm-like protein LSm3 - Mus musculus (Mouse)	102	154	5e-37	80	-2	591	325	12	100	691	UG-II_Contig185	>gb|FE672908.1|FE672908 mh1_0026_F05 Drought-stressed chickpea leave library Cicer arietinum cDNA clone mh1_0026_F05 5, mRNA sequence	313	8e-86	91	UG-II_Contig185	>gb|AJ501343.1|AJ501343 AJ501343 MTAMP Medicago truncatula cDNA clone mtgmadc120005g04, mRNA sequence	537	1e-151	89	UG-II_Contig185	>gb|BU965557.1|BU965557 sat11f04.y1 Gm-c1036 Glycine max cDNA clone SOYBEAN CLONE ID: Gm-c1036-13328 5 similar to TR:Q9Y4Z1 Q9Y4Z1 LSM3	373	1e-101	91	Contig185	UG-II_Contig185	>gb|AV411108.1|AV411108 AV411108 Lotus japonicus young plants (two-week old) Lotus japonicus cDNA clone MWM202b08_r 5, mRNA sequence	379	1e-104	91	UG-II_Contig185	>gi|149214066|gb|ES703515.1|ES703515 C20R5_14_H08_E002.g1 USDA-Tifton Peanut Library C20R5 Arachis hypogaea cDNA	327	4e-89	88	Contig185	>gi|9689652|gb|BE496254.1|BE496254 NXCI_012_G09_F NXCI (Nsf Xylem Compression wood Inclined) Pinus taeda cDNA clone	161	1e-37	89	UG-II_Contig185	>gi|38478560|gb|CF962693.1|CF962693 8097rsiced_11533.y1 Oryza sativa cv. LYP9 trefoil whole plant cDNA library Oryza sativa	92	1e-16	81
186	UG-II_Contig186		>Q9C5U8|HISX_ARATH Histidinol dehydrogenase, chloroplast precursor - Arabidopsis thaliana (Mouse-ear cress)	466	412	1e-114	87	1	1	690	237	466	838	UG-II_Contig186	>gb|FE672154.1|FE672154 mh1_0014_G03 Drought-stressed chickpea leave library Cicer arietinum cDNA clone mh1_0014_G03 5, mRNA sequence	32	0.54	100	UG-II_Contig186	>gb|CA919331.1|CA919331 EST637049 MTUS Medicago truncatula cDNA clone MTUS-12B6, mRNA sequence	630	1e-179	95	UG-II_Contig186	>gb|FE691469.1|FE691469 Pv020B_M13R_G08.ab1 Phaseolus vulgaris cv Early gallatin Phaseolus vulgaris cDNA, mRNA sequence	783	0	90	Contig186	UG-II_Contig186	>gb|BP035027.1|BP035027 BP035027 Lotus corniculatus var. japonicus flower bud Lotus japonicus cDNA clone MFB015d11_f 3, mRNA sequence	389	1e-107	92	UG-II_Contig186	>gi|110811194|gb|EE123919.1|EE123919 U64 Peanut (Luhua14) seeds full length cDNA Library Arachis hypogaea cDNA 5, mRNA	38	0.058	95	Contig186	>gi|159699579|gb|EY144588.1|EY144588 CBTH9155.b1_F10.ab1:P Triphysaria pusilla root tip normalized cDNA library	289	2e-76	80	UG-II_Contig186	>gi|58607312|gb|CK035345.1|CK035345 41900rsiceg_14688.y1 Oryza sativa cv. 93-11 tillering whole plant cDNA library	121	1e-25	82
187	UG-II_Contig187		>P05478|HSP16_SOYBN 18.5 kDa class I heat shock protein - Glycine max (Soybean)	161	285	1e-76	84	3	72	536	1	161	647	UG-II_Contig187	>gb|FE669358.1|FE669358 mh2_0015_F08 Chickpea leave library Cicer arietinum cDNA clone mh2_0015_F08 5, mRNA sequence	38	0.007	100	UG-II_Contig187	>gb|BG452648.1|BG452648 NF079B02LF1F1013 Developing leaf Medicago truncatula cDNA clone NF079B02LF 5, mRNA sequence	414	1e-114	89	UG-II_Contig187	>gb|BI975025.1|BI975025 sai76c05.y1 Gm-c1068 Glycine max cDNA clone GENOME SYSTEMS CLONE ID: Gm-c1068-4354 5 similar to SW:HS11_SOYBN P02519	325	2e-87	83	Contig187	UG-II_Contig187	>gb|BW594343.1|BW594343 BW594343 Lotus japonicus suspension-cultured cells Lotus japonicus cDNA clone LjCa-001-AF11 5, mRNA sequence	58	1e-07	86	UG-II_Contig187	>gi|149643769|gb|ES752164.1|ES752164 C20L_7_G01_E002.g1 USDA-Tifton Peanut Library C20L Arachis hypogaea cDNA clone	174	3e-43	81	Contig187	>gi|1520677|gb|AA042551.1|AA042551 25063 Lambda-PRL2 Arabidopsis thaliana cDNA clone 246O22T7, mRNA sequence	58	1e-06	81	UG-II_Contig187	>gi|2312864|gb|C29019.1|C29019 C29019 Rice callus cDNA Oryza sativa Japonica Group cDNA clone C63185_1A, mRNA sequence	52	8e-05	90
188	UG-II_Contig188		>Q9H340|O51B6_HUMAN Olfactory receptor 51B5 - Homo sapiens (Human)	312	37	0.084	33	-2	229	35	228	292	572	UG-II_Contig188	>gb|CD766035.1|CD766035 cAFLP-9 chickpea leaf cDNA-AFLP fragments Cicer arietinum cDNA similar to putative RING zinc finger ankyrin protein,	30	1.4	100	UG-II_Contig188	>gb|AL373171.1|AL373171 MtBA56B03F1 MtBA Medicago truncatula cDNA clone MtBA56B03 T3, mRNA sequence	305	7e-82	89	UG-II_Contig188	>gb|BE660099.1|BE660099 1007 GmaxSC Glycine max cDNA, mRNA sequence	121	5e-26	83	Contig188	UG-II_Contig188	>gb|BW596985.1|BW596985 BW596985 Lotus japonicus suspension-cultured cells Lotus japonicus cDNA clone LjCa-009-CA06 5, mRNA sequence	123	3e-27	86	UG-II_Contig188	>gi|110811218|gb|EE123939.1|EE123939 U88 Peanut (Luhua14) seeds full length cDNA Library Arachis hypogaea cDNA 5 similar to	109	1e-23	91	Contig188	>gi|84646433|gb|DW359885.1|DW359885 PJ674 Prosopis juliflora leaf cDNA library Prosopis juliflora cDNA similar to	58	1e-06	83	UG-II_Contig188	>gi|88370997|gb|CI595109.1|CI595109 CI595109 Oryza sativa (japonica cultivar-group) flower Oryza sativa Japonica Group cDNA	36	4.1	95
189	UG-II_Contig189		>Q9D9M5|PHOP2_MOUSE Pyridoxal phosphate phosphatase PHOSPHO2 - Mus musculus (Mouse)	241	102	2e-21	29	1	136	714	3	197	716	UG-II_Contig189	>gb|DY475273.1|DY475273 U236 Chickpea (ICC3996) post-inoculation EST library Cicer arietinum cDNA 5 similar to Unclear, mRNA sequence	34	0.12	100	UG-II_Contig189	>gb|BG456951.1|BG456951 NF099H03PL1F1030 Phosphate starved leaf Medicago truncatula cDNA clone NF099H03PL 5, mRNA sequence	563	1e-159	87	UG-II_Contig189	>gb|EV278830.1|EV278830 GLNAB09TF JCVI-SOY3 Glycine max cDNA 5, mRNA sequence	363	1e-98	84	Contig189	UG-II_Contig189	>gb|BI419634.1|BI419634 LjNEST46a7r Lotus japonicus nodule library 5 and 7 week-old Lotus japonicus cDNA 5, mRNA sequence	363	2e-99	85	UG-II_Contig189	>gi|116359880|gb|EG373684.1|EG373684 2K47 Peanut (Luhua14) seeds full length cDNA Library Arachis hypogaea cDNA 5, mRNA	268	3e-71	82	Contig189	>gi|56915432|gb|CB254807.1|CB254807 58-E018439-019-009-D15-T7R MPIZ-ADIS-019 Arabidopsis thaliana cDNA clone	100	4e-19	84	UG-II_Contig189	>gi|2800606|gb|AA753900.1|AA753900 97BS0346 Rice Immature Seed Lambda ZAPII cDNA Library Oryza sativa Indica Group cDNA	42	0.084	96
190	UG-II_Contig190		>Q43291|RL211_ARATH 60S ribosomal protein L21-1 - Arabidopsis thaliana (Mouse-ear cress)	164	288	2e-77	80	1	52	543	1	164	700	UG-II_Contig190	>gb|FE672986.1|FE672986 mh1_0029_A11 Drought-stressed chickpea leave library Cicer arietinum cDNA clone mh1_0029_A11 5, mRNA sequence	1017	0	99	UG-II_Contig190	>gb|BF518497.1|BF518497 EST455944 DSIL Medicago truncatula cDNA clone pDSIL-5E20, mRNA sequence	573	1e-162	89	UG-II_Contig190	>gb|FE696496.1|FE696496 Pv020C_M13F_D08.ab1 Phaseolus vulgaris cv Early gallatin Phaseolus vulgaris cDNA, mRNA sequence	343	9e-93	83	Contig190	UG-II_Contig190	>gb|CB827959.1|CB827959 LjNEST81b10r Lotus japonicus nodule library 5 and 7 week-old Lotus japonicus cDNA 5, mRNA sequence	309	3e-83	82	UG-II_Contig190	>gi|149213872|gb|ES703321.1|ES703321 C20R5_11_D11_E002.g1 USDA-Tifton Peanut Library C20R5 Arachis hypogaea cDNA	333	6e-91	83	Contig190	>gi|33800650|gb|CF326195.1|CF326195 JMT1--05-F24.g1 AtJMT-overexpressing transgenic rice lambda phage cDNA	170	1e-40	81	UG-II_Contig190	>gi|71817296|gb|DR994687.1|DR994687 Mdas9007A13.g1 Apple_EST_Mdas Malus x domestica cDNA similar to	256	3e-66	83
191	UG-II_Contig191		>Q9EQX9|UBE2N_RAT Ubiquitin-conjugating enzyme E2 N - Rattus norvegicus (Rat)	152	254	3e-67	80	1	118	558	2	148	739	UG-II_Contig191	>gb|FE668632.1|FE668632 mh2_0003_B01 Chickpea leave library Cicer arietinum cDNA clone mh2_0003_B01 5, mRNA sequence	1100	0	99	UG-II_Contig191	>gb|EV261089.1|EV261089 MTYEF47TF JCVI-MT1 Medicago truncatula cDNA 5, mRNA sequence	991	0	94	UG-II_Contig191	>gb|EV275874.1|EV275874 GLMCM85TF JCVI-SOY2 Glycine max cDNA 5, mRNA sequence	862	0	91	Contig191	UG-II_Contig191	>gb|CB828211.1|CB828211 LjNEST84b10r Lotus japonicus nodule library 5 and 7 week-old Lotus japonicus cDNA 5, mRNA sequence	718	0	93	UG-II_Contig191	>gi|30420677|gb|CD038839.1|CD038839 UTPPI012_H06 USDA-Tifton Peanut Immature Pod cDNA Library (UTPP) Arachis hypogaea cDNA	618	1e-177	90	Contig191	>gi|71819026|gb|DR996417.1|DR996417 Mdlr7006F12.g1 Apple_EST_Mdlr Malus x domestica cDNA similar to ref|NP_565192.1|	440	1e-122	87	UG-II_Contig191	>gi|58672468|gb|CK061154.1|CK061154 63594rsicek_8501.y1 Oryza sativa cv. PA64s panicle ferile cDNA library Oryza sativa	258	8e-67	82
192	UG-II_Contig192		>Q43207|FKB70_WHEAT 70 kDa peptidyl-prolyl isomerase - Triticum aestivum (Wheat)	559	135	3e-32	69	-1	291	1	1	97	372	UG-II_Contig192	>gb|FE669442.1|FE669442 mh2_0016_F04 Chickpea leave library Cicer arietinum cDNA clone mh2_0016_F04 5, mRNA sequence	34	0.059	100	UG-II_Contig192	>gb|AI974487.1|AI974487 T110437e KV0 Medicago truncatula cDNA clone pKV0-1D19, mRNA sequence	214	1e-54	84	UG-II_Contig192	>gb|BE660901.1|BE660901 7-E5 GmaxSC Glycine max cDNA, mRNA sequence	206	7e-52	88	Contig192	UG-II_Contig192	>gb|BP036216.1|BP036216 BP036216 Lotus corniculatus var. japonicus flower bud Lotus japonicus cDNA clone MFB030g05_f 3, mRNA sequence	198	3e-50	84	UG-II_Contig192	>gi|110811739|gb|EE124276.1|EE124276 WW64 Peanut (Luhua14) seeds full length cDNA Library Arachis hypogaea cDNA 5	34	0.4	100	Contig192	>gi|2763726|gb|T76661.1|T76661 11439 Lambda-PRL2 Arabidopsis thaliana cDNA clone 149C21T7, mRNA sequence	119	2e-25	83	UG-II_Contig192	>gi|1631494|gb|C19223.1|C19223 C19223 Rice panicle at ripening stage Oryza sativa Japonica Group cDNA clone E10129_1A, mRNA	42	0.042	81
193	UG-II_Contig193		>P46254|HS22M_PEA Heat shock 22 kDa protein, mitochondrial precursor - Pisum sativum (Garden pea)	202	291	4e-78	77	-2	986	366	1	202	1044	UG-II_Contig193	>gb|DY475155.1|DY475155 U116 Chickpea (ICC3996) post-inoculation EST library Cicer arietinum cDNA 5 similar to Superoxide dismutase (EC	34	0.17	100	UG-II_Contig193	>gb|BG647089.1|BG647089 EST508708 HOGA Medicago truncatula cDNA clone pHOGA-15L23 5 end, mRNA sequence	460	1e-128	87	UG-II_Contig193	>gb|CF806823.1|CF806823 psHB016xE10f USDA-IFAFS:Expression of Phytophthora sojae genes during infection and propagation Glycine max cDNA clone	192	3e-47	80	Contig193	UG-II_Contig193	>gb|BP049390.1|BP049390 BP049390 Lotus corniculatus var. japonicus pods (less than 20 mm in length) Lotus japonicus cDNA clone SPD067h09_f 3, mRNA	86	1e-15	87	UG-II_Contig193	>gi|110813108|gb|EE126075.1|EE126075 FF20 Peanut (Luhua14) seeds full length cDNA Library Arachis hypogaea cDNA 5	82	5e-15	83	Contig193	>gi|159054177|gb|EX992282.1|EX992282 CBAF3402.b1:P T. versicolor host exudate reverse SSH library Triphysaria versicolor	54	3e-05	85	UG-II_Contig193	>gi|16575639|gb|BI802935.1|BI802935 H095D10 Endosperm library from Oryza sativa (10 days after anthesis) Oryza sativa cDNA	42	0.12	96
194	UG-II_Contig194		>Q5RC82|NMD3_PONPY 60S ribosomal export protein NMD3 - Pongo pygmaeus (Bornean orangutan)	503	56	1e-07	36	-1	504	241	415	497	504	UG-II_Contig194	>gb|FE670270.1|FE670270 mh2_0026_B03 Chickpea leave library Cicer arietinum cDNA clone mh2_0026_B03 5, mRNA sequence	34	0.081	95	UG-II_Contig194	>gb|DY615890.1|DY615890 AC1233 NOLLY Medicago truncatula cDNA 5, mRNA sequence	103	4e-21	83	UG-II_Contig194	>gb|FK015038.1|FK015038 GLNBV88TF JCVI-SOY3 Glycine max cDNA 5, mRNA sequence	100	2e-19	89	Contig194	UG-II_Contig194	>gb|DC594093.1|DC594093 DC594093 Lotus japonicus mature nodule Lotus japonicus cDNA clone GENr053e09 5, mRNA sequence	103	2e-21	82	UG-II_Contig194	>gi|116359053|gb|EG372857.1|EG372857 2Y73 Peanut (Luhua14) seeds full length cDNA Library Arachis hypogaea cDNA 5, mRNA	36	0.14	95	Contig194	>gi|5842598|gb|AI995693.1|AI995693 701516201 A. thaliana, Columbia Col-0, inflorescence-2 Arabidopsis thaliana cDNA clone	46	0.003	88	UG-II_Contig194	>gi|3760186|gb|C97444.1|C97444 C97444 Rice callus Oryza sativa Japonica Group cDNA clone C60180_8Z, mRNA sequence	36	3.6	95
195	UG-II_Contig195		>Q9M8Y0|SEC_ARATH Probable UDP-N-acetylglucosamine--peptide N-acetylglucosaminyltransferase SEC - Arabidopsis	977	144	2e-34	70	-1	458	189	888	977	458	UG-II_Contig195	>gb|FE673200.1|FE673200 mh1_0033_A02 Drought-stressed chickpea leave library Cicer arietinum cDNA clone mh1_0033_A02 5, mRNA sequence	32	0.29	100	UG-II_Contig195	>gb|BG583872.1|BG583872 EST485630 GVN Medicago truncatula cDNA clone pGVN-74F2 5 end, mRNA sequence	434	1e-121	91	UG-II_Contig195	>gb|BG839807.1|BG839807 Gm01_03f11_F Gm01_AAFC_ECORC_Glycine_max_cold_stressed_leaves Glycine max cDNA clone Gm01_03f11, mRNA sequence	287	3e-76	86	Contig195	UG-II_Contig195	>gb|DC593294.1|DC593294 DC593294 Lotus japonicus mature nodule Lotus japonicus cDNA clone GENLr048e06 5, mRNA sequence	317	7e-86	87	UG-II_Contig195	>gi|149643781|gb|ES752176.1|ES752176 C20L_8_A06_E002.g1 USDA-Tifton Peanut Library C20L Arachis hypogaea cDNA clone	168	1e-41	83	Contig195	>gi|89482780|gb|DY638574.1|DY638574 PU2_plate26_H01 PU2 Prunus persica cDNA similar to similar to O-linked N-acetyl	111	6e-23	81	UG-II_Contig195	>gi|29624954|gb|CB629965.1|CB629965 OSIIEb06J20.r OSIIEb Oryza sativa Indica Group cDNA clone OSIIEb06J20 3, mRNA	76	4e-12	100
196	UG-II_Contig196		>Q8TFG8|YL62_SCHPO Putative uncharacterized membrane protein PB15E9.02c - Schizosaccharomyces pombe (Fission yeast)	188	37	0.051	31	3	168	395	34	113	585	UG-II_Contig196	>gb|FE672766.1|FE672766 mh1_0022_H12 Drought-stressed chickpea leave library Cicer arietinum cDNA clone mh1_0022_H12 5, mRNA sequence	34	0.095	100	UG-II_Contig196	>gb|AW267755.1|AW267755 EST305883 DSIR Medicago truncatula cDNA clone pDSIR-7M23, mRNA sequence	224	2e-57	91	UG-II_Contig196	>gb|BI971004.1|BI971004 GM830012A20A06 Gm-r1083 Glycine max cDNA clone Gm-r1083-4236 3, mRNA sequence	80	2e-13	80	Contig196	UG-II_Contig196	>gb|BW621213.1|BW621213 BW621213 Lotus japonicus protoplasts from suspension-cultured cells Lotus japonicus cDNA clone LjFL1-sab-004-CH06 5, mRNA	155	7e-37	87	UG-II_Contig196	>gi|149215727|gb|ES705176.1|ES705176 C20R5_44_E12_E002.g1 USDA-Tifton Peanut Library C20R5 Arachis hypogaea cDNA	60	1e-08	83	Contig196	>gi|84634527|gb|DW348137.1|DW348137 PU1_plate17_B10 PU1 Prunus persica cDNA clone PU1_plate17_B10 5 similar to	98	1e-18	84	UG-II_Contig196	>gi|33669755|gb|CF297994.1|CF297994 7LEAF--01-D05.b1 Rice leaf plasmid cDNA library II (7LEAF) Oryza sativa Japonica	42	0.068	100
197	UG-II_Contig197		>Q7NVY1|LPXB_CHRVO Lipid-A-disaccharide synthase - Chromobacterium violaceum	386	32	0.87	33	-3	295	53	152	231	339	UG-II_Contig197	>gb|EH059155.1|EH059155 CPB03e01.y.esd subtracted cDNA library of drought stressed chickpea Cicer arietinum cDNA, mRNA sequence	32	0.21	95	UG-II_Contig197	>gb|AW127343.2|AW127343 M110515 DSIL Medicago truncatula cDNA clone IL35, mRNA sequence	194	1e-48	88	UG-II_Contig197	>gb|CF808140.1|CF808140 psHB032xH16f USDA-IFAFS:Expression of Phytophthora sojae genes during infection and propagation Glycine max cDNA clone	113	7e-24	87	Contig197	UG-II_Contig197	>gb|BP077488.1|BP077488 BP077488 Lotus japonicus roots Lotus japonicus cDNA clone MR020a10_f 3, mRNA sequence	86	3e-16	87	UG-II_Contig197	>gi|116359528|gb|EG373332.1|EG373332 2D90 Peanut (Luhua14) seeds full length cDNA Library Arachis hypogaea cDNA 5, mRNA	36	0.091	95	Contig197	>gi|398636|gb|Z26068.1|Z26068 ATTS1340 Grenoble-B Arabidopsis thaliana cDNA clone GBGe212, mRNA sequence	40	0.14	100	UG-II_Contig197	>gi|8856662|gb|AU093980.1|AU093980 AU093980 Rice panicle at flowering stage Oryza sativa Japonica Group cDNA clone	42	0.038	100
198	UG-II_Contig198		>Q9MAA7|GI1L1_ARATH Probable gibberellin receptor GID1L1 - Arabidopsis thaliana (Mouse-ear cress)	345	50	1e-05	25	-1	692	222	196	341	692	UG-II_Contig198	>gb|FE668785.1|FE668785 mh2_0004_G03 Chickpea leave library Cicer arietinum cDNA clone mh2_0004_G03 5, mRNA sequence	38	0.007	100	UG-II_Contig198	>gb|CA919873.1|CA919873 EST637591 MTUS Medicago truncatula cDNA clone MTUS-19D8, mRNA sequence	420	1e-116	87	UG-II_Contig198	>gb|FK359484.1|FK359484 454GmaGlobSeed94116 Soybean Seeds Containing Globular-Stage Embryos Glycine max cDNA, mRNA sequence	145	4e-33	87	Contig198	UG-II_Contig198	>gb|AV765621.1|AV765621 AV765621 Lotus japonicus young plants (two-week old) Lotus japonicus cDNA clone MWM058h02_f 3, mRNA sequence	86	7e-16	81	UG-II_Contig198	>gi|134037179|gb|EL966286.1|EL966286 S013 SC, cDNA reverse subtractive library from peanut leaves Arachis hypogaea	36	0.19	100	Contig198	>gi|159053141|gb|EX992971.1|EX992971 CBAF708.b2:P T. versicolor host exudate reverse SSH library Triphysaria versicolor cDNA,	50	0.0003	93	UG-II_Contig198	>gi|15852968|gb|BI805764.1|BI805764 S047E02 Stem library from Oryza sativa (3-5 leaf stage) Oryza sativa cDNA clone S047E02,	44	0.02	96
199	UG-II_Contig199		>P18733|ZG66_XENLA Gastrula zinc finger protein XlCGF66.1 - Xenopus laevis (African clawed frog)	606	29	4	31	2	149	289	336	382	394	UG-II_Contig199	>gb|CK148791.1|CK148791 22_C12 Suppressive subtractive hybridization library Cicer arietinum cDNA clone 22_C12 5, mRNA sequence	30	0.98	100	UG-II_Contig199	>gb|AL380714.1|AL380714 MtBB54B03R1 MtBB Medicago truncatula cDNA clone MtBB54B03 T7, mRNA sequence	331	8e-90	86	UG-II_Contig199	>gb|FE694652.1|FE694652 Pv030D_M13R_C05.ab1 Phaseolus vulgaris cv Early gallatin Phaseolus vulgaris cDNA, mRNA sequence	101	3e-20	80	Contig199	UG-II_Contig199	>gb|AW163967.1|AW163967 Ljirnpest17-386-h2 Ljirnp Lambda HybriZap two-hybrid library Lotus japonicus cDNA clone LP386-17-h2 5, mRNA sequence	107	1e-22	86	UG-II_Contig199	>gi|149651942|gb|ES762951.1|ES762951 TFL_15_D02_E001.g1 USDA-Tifton Peanut Library TFL Arachis hypogaea cDNA clone	34	0.42	100	Contig199	>gi|37821429|gb|BJ579495.1|BJ579495 BJ579495 normalized full length cDNA library, chloronemata, caulonemata and malformed	36	2.5	100	UG-II_Contig199	>gi|700079|gb|D46370.1|D46370 RICS10993A Rice green shoot Oryza sativa Japonica Group cDNA, mRNA sequence	38	0.7	100
200	UG-II_Contig200		>P49206|RS261_ARATH 40S ribosomal protein S26-1 - Arabidopsis thaliana (Mouse-ear cress)	131	225	2e-58	83	1	64	441	1	126	804	UG-II_Contig200	>gb|DY475420.1|DY475420 U403 Chickpea (ICC3996) post-inoculation EST library Cicer arietinum cDNA 5 similar to 26S ribosomal protein, mRNA	379	1e-105	93	UG-II_Contig200	>gb|AW684830.1|AW684830 NF022A07NR1F1000 Nodulated root Medicago truncatula cDNA clone NF022A07NR 5, mRNA sequence	488	1e-136	88	UG-II_Contig200	>gb|BU550980.1|BU550980 GM880019A11A03 Gm-r1088 Glycine max cDNA clone Gm-r1088-6917 3, mRNA sequence	389	1e-106	88	Contig200	UG-II_Contig200	>gb|CN824997.1|CN824997 LjPEST1f5 Lotus japonicus seed and seed pod library Lotus japonicus cDNA 5, mRNA sequence	432	1e-120	89	UG-II_Contig200	>gi|56553032|gb|CX018156.1|CX018156 S1078 pPCS Arachis hypogaea cDNA 5, mRNA sequence	291	2e-78	84	Contig200	>gi|159633299|gb|EY136388.1|EY136388 CBTH5384.b1_O01.ab1:P Triphysaria pusilla root tip normalized cDNA library	182	4e-44	83	UG-II_Contig200	>gi|2797302|gb|AA750596.1|AA750596 ISGS0174 Rice Immature Seed Lambda ZAPII cDNA Library Oryza sativa Indica Group cDNA	123	3e-26	85
201	UG-II_Contig201		>P49204|RS42_ARATH 40S ribosomal protein S4-2 - Arabidopsis thaliana (Mouse-ear cress)	262	507	1e-143	92	3	54	836	1	261	1057	UG-II_Contig201	>gb|FE672190.1|FE672190 mh1_0015_B04 Drought-stressed chickpea leave library Cicer arietinum cDNA clone mh1_0015_B04 5, mRNA sequence	32	0.68	100	UG-II_Contig201	>gb|DY615679.1|DY615679 AC0767 NOLLY Medicago truncatula cDNA 5, mRNA sequence	1055	0	91	UG-II_Contig201	>gb|CF921752.1|CF921752 gmrhRww24-03-T7_B02_1_014 Soybean root hair subtracted cDNA library gmrhRww24 Glycine max cDNA, mRNA sequence	825	0	89	Contig201	UG-II_Contig201	>gb|BP049249.1|BP049249 BP049249 Lotus corniculatus var. japonicus pods (less than 20 mm in length) Lotus japonicus cDNA clone SPD066b10_f 3, mRNA	630	1e-180	89	UG-II_Contig201	>gi|116108889|gb|EG357726.1|EG357726 AH2199 Shanyou 523 Peanut Cotyledon cDNA Library Arachis hypogaea cDNA 3, mRNA	787	0	87	Contig201	>gi|116462673|gb|EG505265.1|EG505265 AYASI51TR pooled cDNA populations Arabidopsis thaliana cDNA, mRNA sequence	434	1e-120	82	UG-II_Contig201	>gi|29657966|gb|CB654241.1|CB654241 OSJNEc06D02.f OSJNEc Oryza sativa Japonica Group cDNA clone OSJNEc06D02 5, mRNA	375	1e-102	81
202	UG-II_Contig202		>Q0IWL9|GRS11_ORYSJ Monothiol glutaredoxin-S11 - Oryza sativa subsp. japonica (Rice)	491	180	6e-45	79	-1	652	335	386	491	652	UG-II_Contig202	>gb|FE671608.1|FE671608 mh1_0007_E07 Drought-stressed chickpea leave library Cicer arietinum cDNA clone mh1_0007_E07 5, mRNA sequence	32	0.42	100	UG-II_Contig202	>gb|AJ497683.1|AJ497683 AJ497683 MTFLOW Medicago truncatula cDNA clone mt--abc955112g03, mRNA sequence	434	1e-120	89	UG-II_Contig202	>gb|FE702958.1|FE702958 Pv033B_M13R_H04.ab1 Phaseolus vulgaris cv Early gallatin Phaseolus vulgaris cDNA, mRNA sequence	270	1e-70	86	Contig202	UG-II_Contig202	>gb|BP054757.1|BP054757 BP054757 Lotus corniculatus var. japonicus pods (less than 20 mm in length) Lotus japonicus cDNA clone SPDL044c02_f 3, mRNA	311	6e-84	88	UG-II_Contig202	>gi|149648790|gb|ES757185.1|ES757185 C20L_92_B08_E002.g1 USDA-Tifton Peanut Library C20L Arachis hypogaea cDNA clone	176	8e-44	84	Contig202	>gi|19825102|gb|AV791119.1|AV791119 AV791119 RAFL7 Arabidopsis thaliana cDNA clone RAFL07-08-O20 3, mRNA sequence	50	0.0003	88	UG-II_Contig202	>gi|58676458|gb|CK065145.1|CK065145 76433rsicem_2557.y1 Oryza sativa cv. PA64s panicle ferile cDNA library Oryza sativa	48	0.001	87
203	UG-II_Contig203		>Q96552|METK2_CATRO S-adenosylmethionine synthetase 2 - Catharanthus roseus (Madagascar periwinkle) (Vinca rosea)	393	568	0	95	2	416	1279	104	391	1559	UG-II_Contig203	>gb|CK149037.1|CK149037 58_E12 Suppressive subtractive hybridization library Cicer arietinum cDNA clone 58_E12 5 similar to	1292	0	99	UG-II_Contig203	>gb|DY618425.1|DY618425 AC4792 NOLLY Medicago truncatula cDNA 5, mRNA sequence	1150	0	91	UG-II_Contig203	>gb|EH039674.1|EH039674 GMSeed0499 Soybean endosperm tissue in developing seeds Glycine max cDNA clone HYI27.xg_G01_003, mRNA sequence	654	0	85	Contig203	UG-II_Contig203	>gb|CN825619.1|CN825619 LjPEST8f10 Lotus japonicus seed and seed pod library Lotus japonicus cDNA 5, mRNA sequence	513	1e-144	84	UG-II_Contig203	>gi|115597225|gb|EG029573.1|EG029573 AH1960 Shanyou 523 Peanut Cotyledon cDNA Library Arachis hypogaea cDNA 5, mRNA	543	1e-154	83	Contig203	>gi|89497670|gb|DY653464.1|DY653464 PU4_plate33_J18 PU4 Prunus persica cDNA similar to S-adenosylmethionine synthetase	367	2e-99	83	UG-II_Contig203	>gi|66922412|gb|CX109260.1|CX109260 RECm0910 A normalized whole-life-cycle cDNA library of rice Oryza sativa Indica	230	4e-58	78
204	UG-II_Contig204		>Q00899|TYY1_MOUSE Transcriptional repressor protein YY1 - Mus musculus (Mouse)	414	36	0.16	34	-1	400	245	70	117	607	UG-II_Contig204	>gb|FE669463.1|FE669463 mh2_0016_H02 Chickpea leave library Cicer arietinum cDNA clone mh2_0016_H02 5, mRNA sequence	963	0	99	UG-II_Contig204	>gb|DY617513.1|DY617513 AC3560 NOLLY Medicago truncatula cDNA 5, mRNA sequence	94	5e-18	85	UG-II_Contig204	>gb|BM527697.1|BM527697 sal64g12.y1 Gm-c1061 Glycine max cDNA clone SOYBEAN CLONE ID: Gm-c1061-4151 5 similar to TR:O81289 O81289 T14P8.22	50	0.0002	100	Contig204	UG-II_Contig204	>gb|AV421601.1|AV421601 AV421601 Lotus japonicus young plants (two-week old) Lotus japonicus cDNA clone MWM196a12_r 5, mRNA sequence	58	1e-07	87	UG-II_Contig204	>gi|149221853|gb|ES711300.1|ES711300 TFR5_54_D10_E001.g1 USDA-Tifton Peanut Library TFR5 Arachis hypogaea cDNA clone	42	0.003	100	Contig204	>gi|9778773|gb|BE520795.1|BE520795 M15B12STM Arabidopsis developing seed Arabidopsis thaliana cDNA clone M15B12 5, mRNA	50	0.0003	100	UG-II_Contig204	>gi|88316179|gb|CI620457.1|CI620457 CI620457 Oryza sativa (japonica cultivar-group) callus Oryza sativa Japonica Group cDNA	50	0.0003	100
205	UG-II_Contig205		>Q6V9I6|HDT1_SOLCH Histone deacetylase HDT1 - Solanum chacoense (Chaco potato)	269	146	2e-34	44	-3	939	343	102	267	968	UG-II_Contig205	>gb|FE671550.1|FE671550 mh1_0006_H04 Drought-stressed chickpea leave library Cicer arietinum cDNA clone mh1_0006_H04 5, mRNA sequence	40	0.003	100	UG-II_Contig205	>gb|CA990252.1|CA990252 EST643760 GESD Medicago truncatula cDNA clone GESD-28E5, mRNA sequence	353	5e-96	87	UG-II_Contig205	>gb|BU549197.1|BU549197 GM880018A20D04 Gm-r1088 Glycine max cDNA clone Gm-r1088-6680 3, mRNA sequence	153	2e-35	81	Contig205	UG-II_Contig205	>gb|BP052714.1|BP052714 BP052714 Lotus corniculatus var. japonicus pods (less than 20 mm in length) Lotus japonicus cDNA clone SPDL012c01_f 3, mRNA	180	2e-44	82	UG-II_Contig205	>gi|30420442|gb|CD038604.1|CD038604 UTPPI009_F09 USDA-Tifton Peanut Immature Pod cDNA Library (UTPP) Arachis hypogaea cDNA	80	2e-14	83	Contig205	>gi|116434003|gb|EG476595.1|EG476595 AYAQC38TF pooled cDNA populations Arabidopsis thaliana cDNA, mRNA sequence	48	0.002	100	UG-II_Contig205	>gi|66914157|gb|CX101005.1|CX101005 RECm1935 A normalized whole-life-cycle cDNA library of rice Oryza sativa	46	0.007	100
206	UG-II_Contig206		>Q5J6M8|RTN3A_XENLA Reticulon-3-A - Xenopus laevis (African clawed frog)	214	48	2e-05	33	-3	418	170	139	212	426	UG-II_Contig206	>gb|FE668869.1|FE668869 mh2_0006_A09 Chickpea leave library Cicer arietinum cDNA clone mh2_0006_A09 5, mRNA sequence	32	0.27	100	UG-II_Contig206	>gb|BE124125.1|BE124125 EST394250 DSIL Medicago truncatula cDNA clone pDSIL-13K13, mRNA sequence	264	2e-69	89	UG-II_Contig206	>gb|EV272321.1|EV272321 GLMBI37TF JCVI-SOY2 Glycine max cDNA 5, mRNA sequence	186	7e-46	85	Contig206	UG-II_Contig206	>gb|BP034775.1|BP034775 BP034775 Lotus corniculatus var. japonicus flower bud Lotus japonicus cDNA clone MFB012b08_f 3, mRNA sequence	143	2e-33	85	UG-II_Contig206	>gi|149648580|gb|ES756975.1|ES756975 C20L_88_G11_E002.g1 USDA-Tifton Peanut Library C20L Arachis hypogaea cDNA clone	119	1e-26	82	Contig206	>gi|159665695|gb|EY128838.1|EY128838 CBTH1742.b1_K04.ab1:P Triphysaria pusilla root tip normalized cDNA library	46	0.003	87	UG-II_Contig206	>gi|14980901|gb|BI305579.1|BI305579 NL_0_N09 Drought stress (leaf) Oryza sativa Indica Group cDNA clone NL_0_N09 3, mRNA	42	0.049	87
207	UG-II_Contig207		>Q43681|NLTP_VIGUN Probable non-specific lipid-transfer protein AKCS9 precursor - Vigna unguiculata (Cowpea)	99	114	4e-25	56	-1	647	369	6	99	722	UG-II_Contig207	>gb|CK148663.1|CK148663 AGT-43-D11 Suppressive subtractive hybridization library Cicer arietinum cDNA clone AGT-43-D11-PLATE17-A10.M13R 3,	708	0	99	UG-II_Contig207	>gb|EV259208.1|EV259208 MTYDT41TF JCVI-MT1 Medicago truncatula cDNA 5, mRNA sequence	335	9e-91	88	UG-II_Contig207	>gb|AW348220.1|AW348220 GM210001B12B7 Gm-r1021 Glycine max cDNA clone Gm-r1021-85 3, mRNA sequence	208	3e-52	86	Contig207	UG-II_Contig207	>gb|BP055376.1|BP055376 BP055376 Lotus corniculatus var. japonicus pods (less than 20 mm in length) Lotus japonicus cDNA clone SPDL053h10_f 3, mRNA	38	0.15	100	UG-II_Contig207	>gi|149647667|gb|ES756062.1|ES756062 C20L_72_B01_E002.g1 USDA-Tifton Peanut Library C20L Arachis hypogaea cDNA clone	36	0.2	100	Contig207	>gi|40445652|gb|BU667520.1|BU667520 MC01007D10 MC01 Sesamum indicum cDNA, mRNA sequence	44	0.019	96	UG-II_Contig207	>gi|9457272|gb|C26093.2|C26093 C26093 Rice callus cDNA Oryza sativa Japonica Group cDNA clone C11622, mRNA sequence	38	1.3	100
208	UG-II_Contig208		>O64937|EF1A_ORYSJ Elongation factor 1-alpha - Oryza sativa subsp. japonica (Rice)	447	205	2e-52	94	-1	679	362	342	447	679	UG-II_Contig208	>gb|FE672061.1|FE672061 mh1_0013_G01 Drought-stressed chickpea leave library Cicer arietinum cDNA clone mh1_0013_G01 5, mRNA sequence	557	1e-159	96	UG-II_Contig208	>gb|AL378173.1|AL378173 MtBB36E03R1 MtBB Medicago truncatula cDNA clone MtBB36E03 T7, mRNA sequence	262	1e-68	85	UG-II_Contig208	>gb|FE682558.1|FE682558 Pv050D_M13R_E06.ab1 Phaseolus vulgaris cv Early gallatin Phaseolus vulgaris cDNA, mRNA sequence	327	5e-88	87	Contig208	UG-II_Contig208	>gb|AW720547.1|AW720547 LjNEST9a5rc Lotus japonicus nodule library 5 and 7 week-old Lotus japonicus cDNA 5, mRNA sequence	325	4e-88	88	UG-II_Contig208	>gi|30420362|gb|CD038524.1|CD038524 UTPPI008_E07 USDA-Tifton Peanut Immature Pod cDNA Library (UTPP) Arachis hypogaea cDNA	319	9e-87	87	Contig208	>gi|47509481|gb|CN744484.1|CN744484 SAL_US025xm13r1.ab1 SAL_US N.Bentheme Nicotiana benthamiana cDNA 3, mRNA sequence	297	7e-79	86	UG-II_Contig208	>gi|5049014|gb|AI730162.1|AI730162 BNLGHi6334 Six-day Cotton fiber Gossypium hirsutum cDNA 5 similar to (D63581) EF-1	274	1e-71	86
209	UG-II_Contig209		>O31607|YJBI_BACSU Hemoglobin-like protein yjbI - Bacillus subtilis	132	42	0.0008	48	-1	377	273	65	99	377	UG-II_Contig209	>gb|DY475400.1|DY475400 U383 Chickpea (ICC3996) post-inoculation EST library Cicer arietinum cDNA 5 similar to Unclear, mRNA sequence	32	0.24	100	UG-II_Contig209	>gb|AL373699.1|AL373699 MtBB02C11R3 MtBB Medicago truncatula cDNA clone MtBB02C11 T7, mRNA sequence	266	4e-70	87	UG-II_Contig209	>gb|FG999187.1|FG999187 GLPA952TR JCVI-SOY1 Glycine max cDNA 5, mRNA sequence	151	4e-35	86	Contig209	UG-II_Contig209	>gb|CB829237.1|CB829237 LjNEST95g11r Lotus japonicus nodule library 5 and 7 week-old Lotus japonicus cDNA 5, mRNA sequence	36	0.3	100	UG-II_Contig209	>gi|134092915|gb|EL966892.1|EL966892 SI_S162 SI, cDNA forward subtractive library from peanut leaves inoculated with	36	0.1	100	Contig209	>gi|5048583|gb|AI729731.1|AI729731 BNLGHi14071 Six-day Cotton fiber Gossypium hirsutum cDNA 5 similar to (AL022537)	48	0.0006	96	UG-II_Contig209	>gi|4879811|gb|AU064110.1|AU064110 AU064110 Rice panicle at flowering stage Oryza sativa Japonica Group cDNA clone	42	0.043	93
210	UG-II_Contig210		>P43644|DNJH_ATRNU DnaJ protein homolog ANJ1 - Atriplex nummularia (Old man saltbush)	417	436	1e-122	88	3	3	710	144	379	711	UG-II_Contig210	>gb|FE672011.1|FE672011 mh1_0013_B10 Drought-stressed chickpea leave library Cicer arietinum cDNA clone mh1_0013_B10 5, mRNA sequence	490	1e-139	99	UG-II_Contig210	>gb|DY615496.1|DY615496 AC0575 NOLLY Medicago truncatula cDNA 5, mRNA sequence	860	0	91	UG-II_Contig210	>gb|FE678206.1|FE678206 Pv034A_M13F_H08.ab1 Phaseolus vulgaris cv Early gallatin Phaseolus vulgaris cDNA, mRNA sequence	666	0	89	Contig210	UG-II_Contig210	>gb|AW720643.1|AW720643 LjNEST20f9rc Lotus japonicus nodule library 5 and 7 week-old Lotus japonicus cDNA 5, mRNA sequence	492	1e-138	87	UG-II_Contig210	>gi|149646647|gb|ES755042.1|ES755042 C20L_54_C06_E002.g1 USDA-Tifton Peanut Library C20L Arachis hypogaea cDNA clone	521	1e-147	87	Contig210	>gi|116460826|gb|EG503418.1|EG503418 AYBHH06TR pooled cDNA populations Arabidopsis thaliana cDNA, mRNA sequence	210	1e-52	80	UG-II_Contig210	>gi|29686423|gb|CB682698.1|CB682698 OSJNEf10E18.f OSJNEf Oryza sativa Japonica Group cDNA clone OSJNEf10E18 5, mRNA	230	2e-58	81
211	UG-II_Contig211		>O23252|IF4E1_ARATH Eukaryotic translation initiation factor 4E-1 - Arabidopsis thaliana (Mouse-ear cress)	235	279	7e-75	84	-3	646	197	84	233	648	UG-II_Contig211	>gb|FE669460.1|FE669460 mh2_0016_G11 Chickpea leave library Cicer arietinum cDNA clone mh2_0016_G11 5, mRNA sequence	1061	0	99	UG-II_Contig211	>gb|CA917204.1|CA917204 EST641351 GPOD Medicago truncatula cDNA clone GPOD-35O12, mRNA sequence	557	1e-157	89	UG-II_Contig211	>gb|FK002794.1|FK002794 GLPAU26TR JCVI-SOY1 Glycine max cDNA 5, mRNA sequence	462	1e-128	87	Contig211	UG-II_Contig211	>gb|BP036056.1|BP036056 BP036056 Lotus corniculatus var. japonicus flower bud Lotus japonicus cDNA clone MFB028e12_f 3, mRNA sequence	256	3e-67	86	UG-II_Contig211	>gi|110811664|gb|EE124187.1|EE124187 W31 Peanut (Luhua14) seeds full length cDNA Library Arachis hypogaea cDNA 5 similar to	174	3e-43	83	Contig211	>gi|159782805|gb|EY144369.1|EY144369 CBTH9056.b1_O08.ab1:P Triphysaria pusilla root tip normalized cDNA library	212	3e-53	81	UG-II_Contig211	>gi|8527831|gb|AU092646.1|AU092646 AU092646 Rice callus Oryza sativa Japonica Group cDNA clone C52713, mRNA sequence	56	5e-06	84
212	UG-II_Contig212		>A3BDI8|SAP8_ORYSJ Zinc finger A20 and AN1 domain-containing stress-associated protein 8 - Oryza sativa subsp.	171	224	7e-58	60	1	259	765	3	171	1000	UG-II_Contig212	>gb|FE671083.1|FE671083 mh1_0001_G09 Drought-stressed chickpea leave library Cicer arietinum cDNA clone mh1_0001_G09 5, mRNA sequence	955	0	99	UG-II_Contig212	>gb|EV262091.1|EV262091 MTYER35TF JCVI-MT1 Medicago truncatula cDNA 5, mRNA sequence	599	1e-170	87	UG-II_Contig212	>gb|CD390378.1|CD390378 Gm_ck0594 Soybean induced by Salicylic Acid Glycine max cDNA 3, mRNA sequence	299	2e-79	90	Contig212	UG-II_Contig212	>gb|BP034878.1|BP034878 BP034878 Lotus corniculatus var. japonicus flower bud Lotus japonicus cDNA clone MFB013e06_f 3, mRNA sequence	285	5e-76	89	UG-II_Contig212	>gi|149218465|gb|ES707914.1|ES707914 C20R7_8_F08_E002.g1 USDA-Tifton Peanut Library C20R7 Arachis hypogaea cDNA clone	159	3e-38	87	Contig212	>gi|71825587|gb|DT002979.1|DT002979 Mdrta1013M03.g1 Apple_EST_Mdrta Malus x domestica cDNA similar to ref|NP_564585.1|	76	8e-12	84	UG-II_Contig212	>gi|143236631|gb|ES273768.1|ES273768 EoEST1587 Oil palm mesocarp-tissue cDNA Entry Library Elaeis oleifera cDNA	90	6e-16	86
213	UG-II_Contig213		>Q9C9C5|RL63_ARATH 60S ribosomal protein L6-3 - Arabidopsis thaliana (Mouse-ear cress)	233	197	3e-50	80	-1	547	191	115	233	550	UG-II_Contig213	>gb|EB085023.1|EB085023 CA0594 Chickpea (ICC3996) post-inoculation EST library Cicer arietinum cDNA 5 similar to 60S rRNA, mRNA sequence	414	1e-116	98	UG-II_Contig213	>gb|CA920143.1|CA920143 EST637861 MTUS Medicago truncatula cDNA clone MTUS-23C6, mRNA sequence	331	1e-89	85	UG-II_Contig213	>gb|CK605761.1|CK605761 gmrhRww6-03_H03_T7 Soybean root hair subtracted cDNA library gmrhRww6 Glycine max cDNA, mRNA sequence	159	2e-37	80	Contig213	UG-II_Contig213	>gb|AV768253.1|AV768253 AV768253 Lotus japonicus Young plants (two-weeks old) Lotus japonicus cDNA clone MWM231e04_f 3, mRNA sequence	220	1e-56	83	UG-II_Contig213	>gi|149215717|gb|ES705166.1|ES705166 C20R5_44_D04_E002.g1 USDA-Tifton Peanut Library C20R5 Arachis hypogaea cDNA	147	6e-35	80	Contig213	>gi|47507144|gb|CN742240.1|CN742240 SAL_US009xm21r1.ab1 SAL_US N.Bentheme Nicotiana benthamiana cDNA 3, mRNA sequence	74	2e-11	82	UG-II_Contig213	>gi|88371440|gb|CI600288.1|CI600288 CI600288 Oryza sativa (japonica cultivar-group) flower Oryza sativa Japonica Group cDNA	46	0.004	89
214	UG-II_Contig214		>Q9LXC9|IPYR1_ARATH Soluble inorganic pyrophosphatase 1, chloroplast precursor - Arabidopsis thaliana (Mouse-ear cress)	300	449	1e-125	74	3	36	899	1	299	1047	UG-II_Contig214	>gb|FE669438.1|FE669438 mh2_0016_E11 Chickpea leave library Cicer arietinum cDNA clone mh2_0016_E11 5, mRNA sequence	922	0	99	UG-II_Contig214	>gb|EY475943.1|EY475943 METAL87TF JCVI-MT3 Medicago truncatula cDNA 5, mRNA sequence	1057	0	92	UG-II_Contig214	>gb|CX701668.1|CX701668 gmrtDrNS01_40-A_M13R_H08_050.s1 Water stressed 5h segment 1 gmrtDrNS01 Glycine max cDNA 3, mRNA sequence	829	0	90	Contig214	UG-II_Contig214	>gb|BW596922.1|BW596922 BW596922 Lotus japonicus suspension-cultured cells Lotus japonicus cDNA clone LjCa-009-BB09 5, mRNA sequence	618	1e-176	91	UG-II_Contig214	>gi|149650954|gb|ES761961.1|ES761961 NMPL_2_G05_E003.g1 USDA-Tifton Peanut Library NMPL Arachis hypogaea cDNA clone	200	9e-51	86	Contig214	>gi|89493826|gb|DY649620.1|DY649620 PU4_plate34_G02 PU4 Prunus persica cDNA similar to similar to (AB020752) inorganic	287	1e-75	84	UG-II_Contig214	>gi|29623142|gb|CB628153.1|CB628153 OSIIEb03I13.f OSIIEb Oryza sativa Indica Group cDNA clone OSIIEb03I13 5, mRNA	236	4e-60	81
215	UG-II_Contig215		>P04353|CALM_SPIOL Calmodulin - Spinacia oleracea (Spinach)	149	215	2e-55	99	-1	630	307	42	149	630	UG-II_Contig215	>gb|FE669559.1|FE669559 mh2_0017_H10 Chickpea leave library Cicer arietinum cDNA clone mh2_0017_H10 5, mRNA sequence	854	0	99	UG-II_Contig215	>gb|DY616850.1|DY616850 AC2472 NOLLY Medicago truncatula cDNA 5, mRNA sequence	502	1e-141	90	UG-II_Contig215	>gb|BU578575.1|BU578575 sar58f11.y1 Gm-c1074 Glycine max cDNA clone SOYBEAN CLONE ID: Gm-c1074-6789 5 similar to SW:CALM_MEDSA P17928	387	1e-106	89	Contig215	UG-II_Contig215	>gb|AW720667.1|AW720667 LjNEST21h8rc Lotus japonicus nodule library 5 and 7 week-old Lotus japonicus cDNA 5, mRNA sequence	392	1e-108	90	UG-II_Contig215	>gi|110814908|gb|EE124567.1|EE124567 DD24 Peanut (Luhua14) seeds full length cDNA Library Arachis hypogaea cDNA 5	385	1e-106	90	Contig215	>sp|P27162|CAL1_PETHY Calmodulin 1 >sp|P59220|CAL7_ARATH Calmodulin-7 >pir|MCPZDC calmodulin - carrot >pir|S22971	359	2e-97	88	UG-II_Contig215	>gi|33685354|gb|CF313593.1|CF313593 HD--01-M11.g1 OsHDAC1-overexpressing transgenic rice plasmid cDNA	303	1e-80	86
216	UG-II_Contig216		>P22985|XDH_RAT Xanthine dehydrogenase/oxidase [Includes: Xanthine dehydrogenase - Rattus norvegicus (Rat)	1331	33	1.2	23	3	114	410	390	478	578	UG-II_Contig216	>gb|FE669916.1|FE669916 mh2_0021_H03 Chickpea leave library Cicer arietinum cDNA clone mh2_0021_H03 5, mRNA sequence	926	0	96	UG-II_Contig216	>gb|BG453897.1|BG453897 NF102E06LF1F1040 Developing leaf Medicago truncatula cDNA clone NF102E06LF 5, mRNA sequence	262	9e-69	87	UG-II_Contig216	>gb|CX706482.1|CX706482 gmrtDrNS01_12-C_M13R_E08_056.s3 Water stressed 48h segment 1 gmrtDrNS01 Glycine max cDNA 3, mRNA sequence	167	9e-40	84	Contig216	UG-II_Contig216	>gb|BP044823.1|BP044823 BP044823 Lotus corniculatus var. japonicus pods (less than 20 mm in length) Lotus japonicus cDNA clone SPD010g06_f 3, mRNA	194	9e-49	84	UG-II_Contig216	>gi|110815508|gb|EE126784.1|EE126784 1B46 Peanut (Luhua14) seeds full length cDNA Library Arachis hypogaea cDNA 5	32	2.5	100	Contig216	>gi|164233291|gb|EL984097.1|EL984097 018684_0452_0676 Arabidopsis ovule high throughput cDNA library Arabidopsis thaliana	52	6e-05	100	UG-II_Contig216	>gi|47511262|gb|CN746265.1|CN746265 SAL_US032xp16r1.ab1 SAL_US N.Bentheme Nicotiana benthamiana cDNA 3, mRNA sequence	48	0.001	90
217	UG-II_Contig217												169	UG-II_Contig217	>gb|FE672285.1|FE672285 mh1_0016_B06 Drought-stressed chickpea leave library Cicer arietinum cDNA clone mh1_0016_B06 5, mRNA sequence	32	0.1	100	UG-II_Contig217	>gb|AL373612.1|AL373612 MtBB01G10R3 MtBB Medicago truncatula cDNA clone MtBB01G10 T7, mRNA sequence	36	0.26	82	UG-II_Contig217	>gb|BG839847.1|BG839847 Gm01_08g06_F Gm01_AAFC_ECORC_Glycine_max_cold_stressed_leaves Glycine max cDNA clone Gm01_08g06, mRNA sequence	34	2.4	100	Contig217	UG-II_Contig217	>gb|BP047039.1|BP047039 BP047039 Lotus corniculatus var. japonicus pods (less than 20 mm in length) Lotus japonicus cDNA clone SPD038f06_f 3, mRNA	34	0.51	100	UG-II_Contig217	>gi|110812245|gb|EE124946.1|EE124946 F4 Peanut (Luhua14) seeds full length cDNA Library Arachis hypogaea cDNA 5 similar to	30	2.7	100	Contig217	>gi|30319436|gb|CD002698.1|CD002698 EST0747 Normalized cDNA library from ripening tomato pericarp Solanum lycopersicum cDNA	34	4	100	UG-II_Contig217	>gi|25807678|gb|CA763639.1|CA763639 BR060013A20A07.ab1 IRRI clones Oryza sativa Indica Group cDNA clone BR060013A20A07.ab1	42	0.018	100
218	UG-II_Contig218		>Q8TFG9|YL61_SCHPO Uncharacterized serine/threonine-rich protein PB15E9.01c precursor - Schizosaccharomyces pombe	943	67	8e-11	39	-2	479	84	109	240	783	UG-II_Contig218	>gb|FE670297.1|FE670297 mh2_0026_D07 Chickpea leave library Cicer arietinum cDNA clone mh2_0026_D07 5, mRNA sequence	34	0.13	100	UG-II_Contig218	>gb|AL377994.1|AL377994 MtBB35C08F1 MtBB Medicago truncatula cDNA clone MtBB35C08 T3, mRNA sequence	109	1e-22	84	UG-II_Contig218	>gb|BU927494.1|BU927494 sat13b07.y1 Gm-c1036 Glycine max cDNA clone SOYBEAN CLONE ID: Gm-c1036-13502 5, mRNA sequence	44	0.013	93	Contig218	UG-II_Contig218	>gb|BI420996.1|BI420996 LjNEST64a4r Lotus japonicus nodule library 5 and 7 week-old Lotus japonicus cDNA 5, mRNA sequence	42	0.01	100	UG-II_Contig218	>gi|149222190|gb|ES711637.1|ES711637 TFR5_61_F01_E001.g1 USDA-Tifton Peanut Library TFR5 Arachis hypogaea cDNA clone	42	0.003	96	Contig218	>gi|71923968|gb|DT042655.1|DT042655 Mdrtp1010E10.g1 Apple_EST_Mdrtp Malus x domestica x Malus sieversii cDNA similar to	42	0.082	100	UG-II_Contig218	>gi|88845040|gb|CI083965.1|CI083965 CI083965 Oryza sativa (japonica cultivar-group) ABA: Abscic Acid treated callus Oryza	42	0.092	96
219	UG-II_Contig219		>P93149|C93B1_GLYEC Cytochrome P450 93B1 - Glycyrrhiza echinata (Licorice)	523	208	3e-53	48	1	112	765	5	215	771	UG-II_Contig219	>gb|CK148864.1|CK148864 58_B7 Suppressive subtractive hybridization library Cicer arietinum cDNA clone 58_B7 5, mRNA sequence	34	0.13	100	UG-II_Contig219	>gb|BF646041.1|BF646041 NF065A11EC1F1084 Elicited cell culture Medicago truncatula cDNA clone NF065A11EC 5, mRNA sequence	553	1e-156	86	UG-II_Contig219	>gb|FE708243.1|FE708243 Pv054B_M13F_A08.ab1 Phaseolus vulgaris cv Early gallatin Phaseolus vulgaris cDNA, mRNA sequence	168	3e-40	84	Contig219	UG-II_Contig219	>gb|AV409643.1|AV409643 AV409643 Lotus japonicus young plants (two-week old) Lotus japonicus cDNA clone MWL060e07_r 5, mRNA sequence	244	1e-63	82	UG-II_Contig219	>gi|149643599|gb|ES751994.1|ES751994 C20L_4_F07_E002.g1 USDA-Tifton Peanut Library C20L Arachis hypogaea cDNA clone	36	0.21	100	Contig219	>gi|116439334|gb|EG481926.1|EG481926 AYATJ25TF pooled cDNA populations Arabidopsis thaliana cDNA, mRNA sequence	40	0.32	95	UG-II_Contig219	>gi|44665147|gb|CR278581.1|CR278581 CR278581 Oryza sativa library (Han B) Oryza sativa cDNA clone p788g10p3, mRNA sequence	38	1.4	100
220	UG-II_Contig220		>Q8WXF0|SRR35_HUMAN 35 kDa SR repressor protein - Homo sapiens (Human)	261	111	3e-24	42	-2	452	3	10	148	663	UG-II_Contig220	>gb|EH058755.1|EH058755 CPA03a05.y.esd subtracted cDNA library of drought stressed chickpea Cicer arietinum cDNA, mRNA sequence	200	8e-52	99	UG-II_Contig220	>gb|BG646127.1|BG646127 EST507746 KV3 Medicago truncatula cDNA clone pKV3-48F13 5 end, mRNA sequence	460	1e-128	88	UG-II_Contig220	>gb|FE705711.1|FE705711 Pv042D_M13F_C01.ab1 Phaseolus vulgaris cv Early gallatin Phaseolus vulgaris cDNA, mRNA sequence	337	5e-91	85	Contig220	UG-II_Contig220	>gb|BP038141.1|BP038141 BP038141 Lotus corniculatus var. japonicus flower bud Lotus japonicus cDNA clone MFB057f07_f 3, mRNA sequence	135	8e-31	82	UG-II_Contig220	>gi|30419633|gb|CD037795.1|CD037795 UTPLN001_B10 USDA-Tifton Peanut Leaf cDNA Library (UTPL) Arachis hypogaea cDNA clone	34	0.72	100	Contig220	>gi|18648674|gb|BM497493.1|BM497493 901347 Avicennia marina leaf cDNA Library Avicennia marina cDNA clone Am901347 5	94	2e-17	92	UG-II_Contig220	>gi|84645982|gb|DW359436.1|DW359436 PJ151 Prosopis juliflora leaf cDNA library Prosopis juliflora cDNA similar to putative	198	6e-49	83
221	UG-II_Contig221		>P32292|ARG2_PHAAU Indole-3-acetic acid-induced protein ARG2 - Phaseolus aureus (Mung bean) (Vigna radiata)	99	117	5e-26	60	-2	531	247	1	98	631	UG-II_Contig221	>gb|FE668800.1|FE668800 mh2_0004_H06 Chickpea leave library Cicer arietinum cDNA clone mh2_0004_H06 5, mRNA sequence	1084	0	98	UG-II_Contig221	>gb|AW559664.1|AW559664 EST314776 DSIR Medicago truncatula cDNA clone pDSIR-24F15, mRNA sequence	96	1e-18	87	UG-II_Contig221	>gb|BG239645.1|BG239645 sab72e12.y1 Unknown Library Type Glycine max cDNA clone GENOME SYSTEMS CLONE ID: Gm-c1032-2543 5 similar to	84	1e-14	89	Contig221	UG-II_Contig221	>gb|AV407630.1|AV407630 AV407630 Lotus japonicus young plants (two-week old) Lotus japonicus cDNA clone MWL027g07_r 5, mRNA sequence	72	9e-12	86	UG-II_Contig221	>gi|108954631|gb|EC365168.1|EC365168 AhDR2 Groundnut drought stress cDNA library Arachis hypogaea cDNA similar to IAA	74	8e-13	89	Contig221	>gi|71921939|gb|DT041781.1|DT041781 Mdrtp1006B19.g1 Apple_EST_Mdrtp Malus x domestica x Malus sieversii cDNA similar to	50	0.0003	91	UG-II_Contig221	>gi|33677756|gb|CF305995.1|CF305995 HDA1--02-F19.g1 OsHDAC1-overexpressing transgenic rice lambda phage cDNA	36	4.5	100
222	UG-II_Contig222		>Q9ZUX4|UMP2_ARATH Uncharacterized mitochondrial protein At2g27730 - Arabidopsis thaliana (Mouse-ear cress)	113	43	0.001	53	-1	446	318	11	52	578	UG-II_Contig222	>gb|FE671579.1|FE671579 mh1_0007_B10 Drought-stressed chickpea leave library Cicer arietinum cDNA clone mh1_0007_B10 5, mRNA sequence	973	0	98	UG-II_Contig222	>gb|AL387052.1|AL387052 MtBC40B01F1 MtBC Medicago truncatula cDNA clone MtBC40B01 T3, mRNA sequence	234	2e-60	89	UG-II_Contig222	>gb|FK004582.1|FK004582 GLMDH40TFB JCVI-SOY2 Glycine max cDNA 5, mRNA sequence	153	1e-35	82	Contig222	UG-II_Contig222	>gb|CB828368.1|CB828368 LjNEST85g5r Lotus japonicus nodule library 5 and 7 week-old Lotus japonicus cDNA 5, mRNA sequence	212	4e-54	87	UG-II_Contig222	>gi|110815746|gb|EE127584.1|EE127584 NN60 Peanut (Luhua14) seeds full length cDNA Library Arachis hypogaea cDNA 5, mRNA	168	2e-41	85	Contig222	>gi|33801089|gb|CF326417.1|CF326417 JMT1--06-A01.g1 AtJMT-overexpressing transgenic rice lambda phage cDNA	38	0.94	95	UG-II_Contig222	>gi|93154537|gb|EB643607.1|EB643607 EoEST089 Oil palm Lambda ZAP-II Express Library Elaeis oleifera cDNA clone OE-89 5	60	3e-07	85
223	UG-II_Contig223		>Q62563|SRY_MUSSP Sex-determining region Y protein - Mus spretus (Western wild mouse)	355	44	0.0002	32	-3	213	22	238	301	422	UG-II_Contig223	>gb|DY475275.1|DY475275 U238 Chickpea (ICC3996) post-inoculation EST library Cicer arietinum cDNA 5 similar to Unknown, mRNA sequence	107	6e-24	95	UG-II_Contig223	>gb|BE325795.1|BE325795 NF020A03ST1F1018 Developing stem Medicago truncatula cDNA clone NF020A03ST 5, mRNA sequence	88	2e-16	93	UG-II_Contig223	>gb|BM893371.1|BM893371 sam55b11.y1 Gm-c1069 Glycine max cDNA clone SOYBEAN CLONE ID: Gm-c1069-3165 5, mRNA sequence	40	0.1	92	Contig223	UG-II_Contig223	>gb|AV414537.1|AV414537 AV414537 Lotus japonicus young plants (two-week old) Lotus japonicus cDNA clone MWM245g10_r 5, mRNA sequence	44	0.001	96	UG-II_Contig223	>gi|149653475|gb|ES764484.1|ES764484 TFL_40_B09_E001.g1 USDA-Tifton Peanut Library TFL Arachis hypogaea cDNA clone	42	0.002	100	Contig223	>gi|125163383|gb|EL190153.1|EL190153 EB3RODY01EO3N8 8-day Arabidopsis seedlings, aerial tissues Arabidopsis	40	0.17	92	UG-II_Contig223	>gi|117244406|gb|CT849729.1|CT849729 CT849729 Oryza sativa (indica cultivar-group) cv. Guang Lu Ai 4 Oryza sativa Indica	42	0.048	100
224	UG-II_Contig224		>Q9Y7Y4|COX10_SCHPO Protoheme IX farnesyltransferase, mitochondrial precursor - Schizosaccharomyces pombe (Fission yeast)	387	35	0.14	51	1	4	90	329	357	500	UG-II_Contig224	>gb|FE672442.1|FE672442 mh1_0017_G10 Drought-stressed chickpea leave library Cicer arietinum cDNA clone mh1_0017_G10 5, mRNA sequence	34	0.081	100	UG-II_Contig224	>gb|BE940848.1|BE940848 EST420427 MGHG Medicago truncatula cDNA clone pMGHG-2E9, mRNA sequence	234	2e-60	84	UG-II_Contig224	>gb|FE697955.1|FE697955 Pv022D_M13R_E06.ab1 Phaseolus vulgaris cv Early gallatin Phaseolus vulgaris cDNA, mRNA sequence	155	3e-36	87	Contig224	UG-II_Contig224	>gb|BW599261.1|BW599261 BW599261 Lotus japonicus suspension-cultured cells Lotus japonicus cDNA clone LjCa-017-CA05 5, mRNA sequence	36	0.41	100	UG-II_Contig224	>gi|149644858|gb|ES753253.1|ES753253 C20L_25_D06_E002.g1 USDA-Tifton Peanut Library C20L Arachis hypogaea cDNA clone	36	0.14	100	Contig224	>gi|30319815|gb|CD003077.1|CD003077 EST1137 Normalized cDNA library from ripening tomato pericarp Solanum lycopersicum cDNA	82	6e-14	90	UG-II_Contig224	>gi|29621955|gb|CB626966.1|CB626966 OSIIEb01J04.f OSIIEb Oryza sativa Indica Group cDNA clone OSIIEb01J04 5, mRNA	36	3.6	100
225	UG-II_Contig225		>P46290|RL31_NICGU 60S ribosomal protein L31 - Nicotiana glutinosa (Tobacco)	120	205	1e-52	84	3	63	422	1	120	622	UG-II_Contig225	>gb|CK148716.1|CK148716 AGT-44_F09 Suppressive subtractive hybridization library Cicer arietinum cDNA clone AGT-44_F09_P5G2.M13R_075__963 3,	32	0.4	100	UG-II_Contig225	>gb|DY616950.1|DY616950 AC2605 NOLLY Medicago truncatula cDNA 5, mRNA sequence	293	3e-78	84	UG-II_Contig225	>gb|AW348353.1|AW348353 GM210002A13B12 Gm-r1021 Glycine max cDNA clone Gm-r1021-455 3, mRNA sequence	278	4e-73	85	Contig225	UG-II_Contig225	>gb|BI417748.1|BI417748 LjNEST34h5r Lotus japonicus nodule library 5 and 7 week-old Lotus japonicus cDNA 5, mRNA sequence	210	2e-53	82	UG-II_Contig225	>gi|149220090|gb|ES709539.1|ES709539 TFR5_16_F02_E001.g1 USDA-Tifton Peanut Library TFR5 Arachis hypogaea cDNA clone	244	4e-64	84	Contig225	>gi|21557034|gb|BQ607705.1|BQ607705 BRY_3600 wheat EST endosperm library Triticum aestivum cDNA 5, mRNA sequence	125	6e-27	91	UG-II_Contig225	>gi|5004940|gb|AU070178.1|AU070178 AU070178 Rice root Oryza sativa Japonica Group cDNA clone R0965_13A, mRNA sequence	137	2e-30	91
226	UG-II_Contig226		>P25861|G3PC_ANTMA Glyceraldehyde-3-phosphate dehydrogenase, cytosolic - Antirrhinum majus (Garden snapdragon)	337	284	3e-76	94	-2	733	284	187	336	734	UG-II_Contig226	>gb|CD051345.1|CD051345 EST0928 subtracted cDNA library of drought-stressed chickpea Cicer arietinum cDNA, mRNA sequence	151	7e-37	80	UG-II_Contig226	>gb|AW560063.1|AW560063 EST315111 DSIR Medicago truncatula cDNA clone pDSIR-26I11, mRNA sequence	668	0	93	UG-II_Contig226	>gb|FE677772.1|FE677772 Pv057D_M13R_H12.ab1 Phaseolus vulgaris cv Early gallatin Phaseolus vulgaris cDNA, mRNA sequence	579	1e-164	91	Contig226	UG-II_Contig226	>gb|AW720587.1|AW720587 LjNEST17b5rc Lotus japonicus nodule library 5 and 7 week-old Lotus japonicus cDNA 5, mRNA sequence	287	1e-76	84	UG-II_Contig226	>gi|160623314|gb|EY396077.1|EY396077 5A18 Full length peanut pod cDNA library Arachis hypogaea cDNA clone 5A18 5 similar	414	1e-115	86	Contig226	>gi|84644343|gb|DW357797.1|DW357797 PU2_plate36_K14 PU2 Prunus persica cDNA clone PU2_plate36_K14 5 similar to	317	9e-85	84	UG-II_Contig226	>gi|71825063|gb|DT002455.1|DT002455 Mdrta1014C12.g1 Apple_EST_Mdrta Malus x domestica cDNA similar to emb|CAD79700.1|	252	5e-65	85
227	UG-II_Contig227		>Q660E3|G6PI_BORGA Glucose-6-phosphate isomerase - Borrelia garinii	530	33	1.9	41	3	312	422	52	90	730	UG-II_Contig227	>gb|EL585353.1|EL585353 CaHa36 Chickpea Insect-Induced Library Cicer arietinum cDNA clone CaHa36 similar to RAB11A, mRNA sequence	34	0.12	100	UG-II_Contig227	>gb|AW736056.1|AW736056 EST332042 KV3 Medicago truncatula cDNA clone pKV3-5M23, mRNA sequence	96	2e-18	95	UG-II_Contig227	>gb|CO979166.1|CO979166 GM89004A1D06.r1 Gm-r1089 Glycine max cDNA clone Gm-r1089-1307 3, mRNA sequence	101	6e-20	83	Contig227	UG-II_Contig227	>gb|AV769345.1|AV769345 AV769345 Lotus japonicus Young plants (two-weeks old) Lotus japonicus cDNA clone MWL045h08_f 3, mRNA sequence	80	4e-14	92	UG-II_Contig227	>gi|110814142|gb|EE127146.1|EE127146 CC92 Peanut (Luhua14) seeds full length cDNA Library Arachis hypogaea cDNA 5	36	0.2	100	Contig227	>gi|159684289|gb|EY129866.1|EY129866 CBTH2258.g1_D14.ab1:P Triphysaria pusilla root tip normalized cDNA library	40	0.3	100	UG-II_Contig227	>gi|29669152|gb|CB665427.1|CB665427 OSJNEd11N11.f OSJNEd Oryza sativa Japonica Group cDNA clone OSJNEd11N11 5, mRNA	40	0.34	100
228	UG-II_Contig228		>Q9FLQ7|FH20_ARATH Formin-like protein 20 - Arabidopsis thaliana (Mouse-ear cress)	1615	65	2e-10	50	-1	546	349	939	992	606	UG-II_Contig228	>gb|EH059132.1|EH059132 CPB03c01.y.esd subtracted cDNA library of drought stressed chickpea Cicer arietinum cDNA, mRNA sequence	908	0	99	UG-II_Contig228	>gb|AW329000.2|AW329000 N200194e rootphos(-) Medicago truncatula cDNA clone MHRP-15B2, mRNA sequence	62	2e-08	91	UG-II_Contig228	>gb|BI893764.1|BI893764 sag92e12.y1 Gm-c1084 Glycine max cDNA clone GENOME SYSTEMS CLONE ID: Gm-c1084-1752 5 similar to TR:O80818 O80818	46	0.002	84	Contig228	UG-II_Contig228	>gb|AW163959.1|AW163959 Ljirnpest17-378-g6 Ljirnp Lambda HybriZap two-hybrid library Lotus japonicus cDNA clone LP378-17-g6 5, mRNA sequence	46	0.0005	89	UG-II_Contig228	>gi|149654973|gb|ES765982.1|ES765982 TFL_88_F04_E001.g1 USDA-Tifton Peanut Library TFL Arachis hypogaea cDNA clone	42	0.003	87	Contig228	>gi|159601313|gb|EY176042.1|EY176042 CBTI5360.b1_P20.ab1:P Triphysaria pusilla root tip normalized cDNA library	48	0.001	100	UG-II_Contig228	>gi|88362227|gb|CI608618.1|CI608618 CI608618 Oryza sativa (japonica cultivar-group) callus Oryza sativa Japonica Group cDNA	46	0.005	100
229	UG-II_Contig229		>P21357|AROF_SOLTU Phospho-2-dehydro-3-deoxyheptonate aldolase 1, chloroplast precursor - Solanum tuberosum (Potato)	538	36	0.17	30	3	330	557	42	122	714	UG-II_Contig229	>gb|FE669428.1|FE669428 mh2_0016_E01 Chickpea leave library Cicer arietinum cDNA clone mh2_0016_E01 5, mRNA sequence	872	0	98	UG-II_Contig229	>gb|ES613774.1|ES613774 MTGland_B014_2007-05-07/MTGlandB014_D12_045_1 Medicago truncatula A17 glandular trichome Medicago truncatula cDNA, mRNA	101	2e-20	91	UG-II_Contig229	>gb|BE659136.1|BE659136 GM700008B10D2 Gm-r1070 Glycine max cDNA clone Gm-r1070-2859 3, mRNA sequence	46	0.003	81	Contig229	UG-II_Contig229	>gb|AV765484.1|AV765484 AV765484 Lotus japonicus young plants (two-week old) Lotus japonicus cDNA clone MWM051a04_f 3, mRNA sequence	42	0.009	100	UG-II_Contig229	>gi|115598154|gb|EG030502.1|EG030502 AH0880 Shanyou 523 Peanut Cotyledon cDNA Library Arachis hypogaea cDNA 5, mRNA	34	0.78	95	Contig229	>gi|124810850|gb|EH895716.1|EH895716 EBENXNS01BBKOW 8-day Arabidopsis seedlings, aerial tissues Arabidopsis	40	0.3	100	UG-II_Contig229	>gi|86852267|gb|CI319202.1|CI319202 CI319202 Oryza sativa (japonica cultivar-group) shoot Oryza sativa Japonica Group cDNA	38	1.3	100
230	UG-II_Contig230		>P27047|DRR4_PEA Disease resistance response protein DRRG49-C - Pisum sativum (Garden pea)	158	278	3e-74	84	-1	682	209	1	158	754	UG-II_Contig230	>gb|EB085032.1|EB085032 CA0742 Chickpea (ICC3996) post-inoculation EST library Cicer arietinum cDNA 5 similar to Disease resistance response	1390	0	99	UG-II_Contig230	>gb|BE941106.1|BE941106 EST420685 MGHG Medicago truncatula cDNA clone pMGHG-2L8, mRNA sequence	430	1e-119	86	UG-II_Contig230	>gb|BU926964.1|BU926964 sas93h04.y1 Gm-c1036 Glycine max cDNA clone SOYBEAN CLONE ID: Gm-c1036-11887 5 similar to TR:Q39450 Q39450	311	3e-83	83	Contig230	UG-II_Contig230	>gb|AW719509.1|AW719509 LjNEST5d9r Lotus japonicus nodule library, mature and immature nodules Lotus japonicus cDNA 5, mRNA sequence	167	3e-40	80	UG-II_Contig230	>gi|110815754|gb|EE127607.1|EE127607 NN78d2 Peanut (Luhua14) seeds full length cDNA Library Arachis hypogaea cDNA 5	133	1e-30	85	Contig230	>gi|71816076|gb|DR993467.1|DR993467 Mdas9003F19.g1 Apple_EST_Mdas Malus x domestica cDNA similar to ref|NP_567210.1|	54	2e-05	90	UG-II_Contig230	>gi|86596930|gb|CI270726.1|CI270726 CI270726 Oryza sativa (japonica cultivar-group) supermix Oryza sativa Japonica Group	44	0.022	100
231	UG-II_Contig231		>Q06364|PSMD3_DAUCA Probable 26S proteasome non-ATPase regulatory subunit 3 - Daucus carota (Carrot)	489	545	0	92	-3	877	2	166	457	1149	UG-II_Contig231	>gb|FE670340.1|FE670340 mh2_0026_H02 Chickpea leave library Cicer arietinum cDNA clone mh2_0026_H02 5, mRNA sequence	34	0.19	100	UG-II_Contig231	>gb|EV262855.1|EV262855 MTYF061TF JCVI-MT1 Medicago truncatula cDNA 5, mRNA sequence	1179	0	93	UG-II_Contig231	>gb|EV267087.1|EV267087 GLLBE60TF JCVI-SOY1 Glycine max cDNA 5, mRNA sequence	910	0	89	Contig231	UG-II_Contig231	>gb|DC599797.1|DC599797 DC599797 Lotus japonicus roots Lotus japonicus cDNA clone MR092b12_r 5, mRNA sequence	599	1e-170	88	UG-II_Contig231	>gi|116360338|gb|EG374143.1|EG374143 GG61 Peanut (Luhua14) seeds full length cDNA Library Arachis hypogaea cDNA 3, mRNA	504	1e-142	88	Contig231	>gi|159664877|gb|EY177904.1|EY177904 CBTI6209.b1_A17.ab1:P Triphysaria pusilla root tip normalized cDNA library	159	8e-37	79	UG-II_Contig231	>gi|33794587|gb|CF323180.1|CF323180 HDN--03-C07.g1 OsHDAC1-overexpressing transgenic rice lambda phage cDNA	163	5e-38	81
232	UG-II_Contig232		>P49211|RL321_ARATH 60S ribosomal protein L32-1 - Arabidopsis thaliana (Mouse-ear cress)	133	149	3e-36	85	-2	422	180	53	133	423	UG-II_Contig232	>gb|FE669471.1|FE669471 mh2_0016_H11 Chickpea leave library Cicer arietinum cDNA clone mh2_0016_H11 5, mRNA sequence	759	0	98	UG-II_Contig232	>gb|AW267779.1|AW267779 EST305907 DSIR Medicago truncatula cDNA clone pDSIR-8C7, mRNA sequence	137	3e-31	83	UG-II_Contig232	>gb|CD406450.1|CD406450 Gm_ck31303 Soybean induced by Salicylic Acid Glycine max cDNA 3, mRNA sequence	204	3e-51	85	Contig232	UG-II_Contig232	>gb|AI967560.1|AI967560 Ljirnpest05-412-e11 Ljirnp Lambda HybriZap two-hybrid library Lotus japonicus cDNA clone LP412-05-e11 5 similar to 60S	248	5e-65	87	UG-II_Contig232	>gi|115597911|gb|EG030259.1|EG030259 AH0661 Shanyou 523 Peanut Cotyledon cDNA Library Arachis hypogaea cDNA 5, mRNA	224	2e-58	86	Contig232	>gi|159054976|gb|EX989618.1|EX989618 CBAF1821.g1:P T. versicolor host exudate reverse SSH library Triphysaria versicolor	131	1e-28	84	UG-II_Contig232	>gi|71817057|gb|DR994448.1|DR994448 Mdas9006F09.g1 Apple_EST_Mdas Malus x domestica cDNA similar to dbj|BAC75414.1|	139	3e-31	83
233	UG-II_Contig233		>Q945F4|IF5A2_MEDSA Eukaryotic translation initiation factor 5A-2 - Medicago sativa (Alfalfa)	159	314	3e-85	95	-1	683	207	1	159	785	UG-II_Contig233	>gb|FE671153.1|FE671153 mh1_0002_E12 Drought-stressed chickpea leave library Cicer arietinum cDNA clone mh1_0002_E12 5, mRNA sequence	1051	0	99	UG-II_Contig233	>gb|ES613519.1|ES613519 MTGland_B010_2007-05-09/MTGlandB010_C03_014_1 Medicago truncatula A17 glandular trichome Medicago truncatula cDNA, mRNA	549	1e-155	90	UG-II_Contig233	>gb|BQ785165.1|BQ785165 saq73h12.y1 Gm-c1076 Glycine max cDNA clone SOYBEAN CLONE ID: Gm-c1076-5735 5 similar to TR:Q9SC12 Q9SC12 TRANSLATION	607	1e-172	90	Contig233	UG-II_Contig233	>gb|BP057255.1|BP057255 BP057255 Lotus corniculatus var. japonicus pods (less than 20 mm in length) Lotus japonicus cDNA clone SPDL084d02_f 3, mRNA	472	1e-132	90	UG-II_Contig233	>gi|116358906|gb|EG372710.1|EG372710 2T69 Peanut (Luhua14) seeds full length cDNA Library Arachis hypogaea cDNA 5, mRNA	321	3e-87	83	Contig233	>gi|84642827|gb|DW356281.1|DW356281 PU2_plate23_N04 PU2 Prunus persica cDNA clone PU2_plate23_N04 5 similar to	436	1e-120	87	UG-II_Contig233	>gi|71892862|gb|CO805452.1|CO805452 Pcl11-006-F04-A-031.b Subtracted cDNA library from salt stressed Porteresia leaf Oryza	232	5e-59	85
234	UG-II_Contig234		>Q9AYP4|RS10_ORYSJ 40S ribosomal protein S10 - Oryza sativa subsp. japonica (Rice)	183	308	1e-83	81	3	69	599	1	180	762	UG-II_Contig234	>gb|FE669525.1|FE669525 mh2_0017_E07 Chickpea leave library Cicer arietinum cDNA clone mh2_0017_E07 5, mRNA sequence	313	9e-86	83	UG-II_Contig234	>gb|BI271617.1|BI271617 NF011E12FL1F1098 Developing flower Medicago truncatula cDNA clone NF011E12FL 5, mRNA sequence	428	1e-119	86	UG-II_Contig234	>gb|CF920260.1|CF920260 gmrhRww3-11_E03_1_023 Soybean root hair subtracted cDNA library gmrhRww3 Glycine max cDNA, mRNA sequence	436	1e-121	85	Contig234	UG-II_Contig234	>gb|BW600108.1|BW600108 BW600108 Lotus japonicus suspension-cultured cells Lotus japonicus cDNA clone LjCa-020-DG10 5, mRNA sequence	313	2e-84	84	UG-II_Contig234	>gi|149214679|gb|ES704128.1|ES704128 C20R5_25_E07_E002.g1 USDA-Tifton Peanut Library C20R5 Arachis hypogaea cDNA	272	2e-72	81	Contig234	>gi|40447229|gb|BU669097.1|BU669097 MC01040A08 MC01 Sesamum indicum cDNA, mRNA sequence	170	1e-40	83	UG-II_Contig234	>gi|89486210|gb|DY642004.1|DY642004 PU3_plate8_J12 PU3 Prunus persica cDNA similar to similar to (AP003263) putative	172	4e-41	82
235	UG-II_Contig235		>P24805|TSJT1_TOBAC Stem-specific protein TSJT1 - Nicotiana tabacum (Common tobacco)	149	128	4e-29	45	-2	930	490	1	148	964	UG-II_Contig235	>gb|FE671621.1|FE671621 mh1_0007_F08 Drought-stressed chickpea leave library Cicer arietinum cDNA clone mh1_0007_F08 5, mRNA sequence	1181	0	98	UG-II_Contig235	>gb|BG646504.1|BG646504 EST508123 HOGA Medicago truncatula cDNA clone pHOGA-9A23 5 end, mRNA sequence	878	0	90	UG-II_Contig235	>gb|FE699455.1|FE699455 Pv050A_M13F_H01.ab1 Phaseolus vulgaris cv Early gallatin Phaseolus vulgaris cDNA, mRNA sequence	642	0	86	Contig235	UG-II_Contig235	>gb|BW596086.1|BW596086 BW596086 Lotus japonicus suspension-cultured cells Lotus japonicus cDNA clone LjCa-006-CF06 5, mRNA sequence	618	1e-176	91	UG-II_Contig235	>gi|149655314|gb|ES766323.1|ES766323 TFL_95_A04_E001.g1 USDA-Tifton Peanut Library TFL Arachis hypogaea cDNA clone	400	1e-111	85	Contig235	>gi|19823355|gb|AV789372.1|AV789372 AV789372 RAFL6 Arabidopsis thaliana cDNA clone RAFL06-83-G08 3, mRNA sequence	143	4e-32	81	UG-II_Contig235	>gi|86522747|gb|CI162953.1|CI162953 CI162953 Oryza sativa (japonica cultivar-group) shoot and callus Oryza sativa Japonica	119	6e-25	81
236	UG-II_Contig236		>Q93VI3|RL171_ARATH 60S ribosomal protein L17-1 - Arabidopsis thaliana (Mouse-ear cress)	176	317	3e-86	88	1	52	567	1	172	746	UG-II_Contig236	>gb|FE671795.1|FE671795 mh1_0010_B03 Drought-stressed chickpea leave library Cicer arietinum cDNA clone mh1_0010_B03 5, mRNA sequence	924	0	98	UG-II_Contig236	>gb|BF634979.1|BF634979 NF077C08DT1F1065 Drought Medicago truncatula cDNA clone NF077C08DT 5, mRNA sequence	624	1e-178	89	UG-II_Contig236	>gb|BI972793.1|BI972793 sai83b01.y1 Gm-c1065 Glycine max cDNA clone GENOME SYSTEMS CLONE ID: Gm-c1065-7369 5 similar to TR:O64803 O64803	541	1e-152	88	Contig236	UG-II_Contig236	>gb|DC593265.1|DC593265 DC593265 Lotus japonicus mature nodule Lotus japonicus cDNA clone GENLr045f12 5, mRNA sequence	486	1e-136	86	UG-II_Contig236	>gi|149216088|gb|ES705537.1|ES705537 C20R5_50_G12_E002.g1 USDA-Tifton Peanut Library C20R5 Arachis hypogaea cDNA	392	1e-109	84	Contig236	>gi|5049456|gb|AI730604.1|AI730604 BNLGHi7368 Six-day Cotton fiber Gossypium hirsutum cDNA 5 similar to (AC004393) Similar	339	2e-91	83	UG-II_Contig236	>gi|33661079|gb|CF292046.1|CF292046 14ROOT--02-L14.b1 Rice root plasmid cDNA library (14ROOT) Oryza sativa Japonica	101	1e-19	81
237	UG-II_Contig237		>O64437|INO1_ORYSJ Inositol-3-phosphate synthase - Oryza sativa subsp. japonica (Rice)	510	254	2e-67	95	2	2	397	379	510	691	UG-II_Contig237	>gb|FE670127.1|FE670127 mh2_0024_D05 Chickpea leave library Cicer arietinum cDNA clone mh2_0024_D05 5, mRNA sequence	922	0	100	UG-II_Contig237	>gb|BF631921.1|BF631921 NF008H12DT1F1101 Drought Medicago truncatula cDNA clone NF008H12DT 5, mRNA sequence	628	1e-179	94	UG-II_Contig237	>gb|AW348857.1|AW348857 GM210010A10E12 Gm-r1021 Glycine max cDNA clone Gm-r1021-3671 3, mRNA sequence	507	1e-142	90	Contig237	UG-II_Contig237	>gb|AW719358.1|AW719358 LjNEST3c2r Lotus japonicus nodule library, mature and immature nodules Lotus japonicus cDNA 5, mRNA sequence	490	1e-137	90	UG-II_Contig237	>gi|56690141|gb|CX128044.1|CX128044 AH0147 Peanut Lambda Express library Arachis hypogaea cDNA 5, mRNA sequence	396	1e-110	88	Contig237	>gi|42529580|gb|BX835497.1|BX835497 BX835497 Arabidopsis thaliana Adult vegetative tissue Col-0 Arabidopsis thaliana cDNA	222	4e-56	82	UG-II_Contig237	>gi|2797955|gb|AA751249.1|AA751249 ISSU0060 Rice Immature Seed Lambda ZAPII cDNA Library Oryza sativa Indica Group cDNA	236	3e-60	91
238	UG-II_Contig238		>Q54NI1|APC4_DICDI Anaphase-promoting complex subunit 4 - Dictyostelium discoideum (Slime mold)	837	38	0.068	22	3	273	620	88	199	933	UG-II_Contig238	>gb|FE668696.1|FE668696 mh2_0003_G06 Chickpea leave library Cicer arietinum cDNA clone mh2_0003_G06 5, mRNA sequence	32	0.6	100	UG-II_Contig238	>gb|BE123974.1|BE123974 EST394099 DSIL Medicago truncatula cDNA clone pDSIL-11F20, mRNA sequence	349	8e-95	87	UG-II_Contig238	>gb|FE694025.1|FE694025 Pv017A_M13F_C10.ab1 Phaseolus vulgaris cv Early gallatin Phaseolus vulgaris cDNA, mRNA sequence	321	4e-86	84	Contig238	UG-II_Contig238	>gb|AV769408.1|AV769408 AV769408 Lotus japonicus Young plants (two-weeks old) Lotus japonicus cDNA clone MWL049d03_f 3, mRNA sequence	272	7e-72	83	UG-II_Contig238	>gi|115597946|gb|EG030294.1|EG030294 AH0062 Shanyou 523 Peanut Cotyledon cDNA Library Arachis hypogaea cDNA 5, mRNA	250	9e-66	82	Contig238	>gi|27389494|gb|CA902502.1|CA902502 PCSC10366 Scarlet Runner Bean Suspensor Region TriplEx2 Phaseolus coccineus cDNA 5	268	9e-70	85	UG-II_Contig238	>gi|25797577|gb|CA753538.1|CA753538 00220015040.H05_020422200P.scf CT9993 Oryza sativa cDNA clone	38	1.7	95
239	UG-II_Contig239		>Q02028|HSP7S_PEA Stromal 70 kDa heat shock-related protein, chloroplast precursor - Pisum sativum (Garden pea)	706	282	9e-76	91	-1	671	207	551	706	671	UG-II_Contig239	>gb|EH058986.1|EH058986 CPBf01.z.esd subtracted cDNA library of drought stressed chickpea Cicer arietinum cDNA, mRNA sequence	32	0.43	100	UG-II_Contig239	>gb|BG455177.1|BG455177 NF070E12PL1F1097 Phosphate starved leaf Medicago truncatula cDNA clone NF070E12PL 5, mRNA sequence	682	0	90	UG-II_Contig239	>gb|CX700947.1|CX700947 gmrtDrNS01_32-A_M13R_G12_084.s2 Water stressed 5h segment 2 gmrtDrNS01 Glycine max cDNA 3, mRNA sequence	379	1e-103	85	Contig239	UG-II_Contig239	>gb|BW597822.1|BW597822 BW597822 Lotus japonicus suspension-cultured cells Lotus japonicus cDNA clone LjCa-012-BD03 5, mRNA sequence	289	2e-77	86	UG-II_Contig239	>gi|149648053|gb|ES756448.1|ES756448 C20L_79_D11_E002.g1 USDA-Tifton Peanut Library C20L Arachis hypogaea cDNA clone	339	9e-93	86	Contig239	>gi|48978883|gb|BP563117.1|BP563117 BP563117 RAFL12 Arabidopsis thaliana cDNA clone RAFL12-01-G23 3, mRNA sequence	143	3e-32	82	UG-II_Contig239	>gi|29613316|gb|CB618329.1|CB618329 OSIIEa02C10.r OSIIEa Oryza sativa Indica Group cDNA clone OSIIEa02C10 3, mRNA	133	3e-29	82
240	UG-II_Contig240		>Q9USH9|YJQ1_SCHPO Uncharacterized ABC transporter ATP-binding protein C825.01 - Schizosaccharomyces pombe (Fission	822	37	0.057	38	-3	482	366	773	811	484	UG-II_Contig240	>gb|CD766038.1|CD766038 cAFLP-11 chickpea leaf cDNA-AFLP fragments Cicer arietinum cDNA similar to inorganic pyrophosphatase-related, mRNA	30	1.2	100	UG-II_Contig240	>gb|CX517911.1|CX517911 s13dNF26F12VI103_420491 Virus-Infected Leaves Medicago truncatula cDNA, mRNA sequence	210	2e-53	93	UG-II_Contig240	>gb|FE696045.1|FE696045 Pv051B_M13R_E07.ab1 Phaseolus vulgaris cv Early gallatin Phaseolus vulgaris cDNA, mRNA sequence	178	2e-43	93	Contig240	UG-II_Contig240	>gb|BP033247.1|BP033247 BP033247 Lotus corniculatus var. japonicus flower Lotus japonicus cDNA clone MF095c01_f 3, mRNA sequence	194	7e-49	95	UG-II_Contig240	>gi|110811951|gb|EE124574.1|EE124574 DD32 Peanut (Luhua14) seeds full length cDNA Library Arachis hypogaea cDNA 5	32	2.1	100	Contig240	>gi|9784532|gb|BE526554.1|BE526554 M65F07STM Arabidopsis developing seed Arabidopsis thaliana cDNA clone 600035227R1 5,	38	0.78	100	UG-II_Contig240	>gi|88267150|gb|CI379085.1|CI379085 CI379085 Oryza sativa (japonica cultivar-group) callus Oryza sativa Japonica Group cDNA	40	0.22	90
241	UG-II_Contig241		>P42791|RL182_ARATH 60S ribosomal protein L18-2 - Arabidopsis thaliana (Mouse-ear cress)	187	207	3e-53	86	-1	560	216	73	187	560	UG-II_Contig241	>gb|FE673353.1|FE673353 mh1_0035_A10 Drought-stressed chickpea leave library Cicer arietinum cDNA clone mh1_0035_A10 5, mRNA sequence	868	0	96	UG-II_Contig241	>gb|AL376540.1|AL376540 MtBB24E08R1 MtBB Medicago truncatula cDNA clone MtBB24E08 T7, mRNA sequence	396	1e-109	86	UG-II_Contig241	>gb|BE821912.1|BE821912 GM700015B20F10 Gm-r1070 Glycine max cDNA clone Gm-r1070-6044 3, mRNA sequence	393	1e-108	88	Contig241	UG-II_Contig241	>gb|CN825309.1|CN825309 LjPEST5b12 Lotus japonicus seed and seed pod library Lotus japonicus cDNA 5, mRNA sequence	222	4e-57	84	UG-II_Contig241	>gi|115597924|gb|EG030272.1|EG030272 AH0673 Shanyou 523 Peanut Cotyledon cDNA Library Arachis hypogaea cDNA 5, mRNA	281	2e-75	84	Contig241	>gi|68043636|gb|DR175215.1|DR175215 HR0005_O10:A Triphysaria versicolor (parasitic plant) root-tip, host reverse SSH	204	7e-51	85	UG-II_Contig241	>gi|3760904|gb|C98158.1|C98158 C98158 Rice callus Oryza sativa Japonica Group cDNA clone C0844_6Z, mRNA sequence	121	9e-26	87
242	UG-II_Contig242												147	UG-II_Contig242	>gb|FE671697.1|FE671697 mh1_0008_G10 Drought-stressed chickpea leave library Cicer arietinum cDNA clone mh1_0008_G10 5, mRNA sequence	30	0.35	100	UG-II_Contig242	>gb|BE942060.1|BE942060 EST421639 MGHG Medicago truncatula cDNA clone pMGHG-7K2, mRNA sequence	96	3e-19	84	UG-II_Contig242	>gb|BQ786041.1|BQ786041 saq62g08.y1 Gm-c1076 Glycine max cDNA clone SOYBEAN CLONE ID: Gm-c1076-4528 5, mRNA sequence	40	0.033	92	Contig242	UG-II_Contig242	>gb|CB829562.1|CB829562 LjNEST99e10r Lotus japonicus nodule library 5 and 7 week-old Lotus japonicus cDNA 5, mRNA sequence	54	5e-07	83	UG-II_Contig242	>gi|110814585|gb|EE123404.1|EE123404 XX70 Peanut (Luhua14) seeds full length cDNA Library Arachis hypogaea cDNA 5	32	0.58	100	Contig242	>gi|37841026|gb|BJ599034.1|BJ599034 BJ599034 normalized full length cDNA library, chloronemata, caulonemata and rhizoid-like	36	0.86	100	UG-II_Contig242	>gi|16578172|gb|BI812267.1|BI812267 D004F11 Oryza sativa mature leaf library induced by M.grisea Oryza sativa cDNA clone	36	0.96	100
243	UG-II_Contig243		>O04834|SAR1A_ARATH GTP-binding protein SAR1A - Arabidopsis thaliana (Mouse-ear cress)	193	332	1e-90	94	-2	653	144	24	193	654	UG-II_Contig243	>gb|EL585387.1|EL585387 CaHa480 Chickpea Insect-Induced Library Cicer arietinum cDNA clone CaHa480 similar to unknown protein, mRNA sequence	36	0.027	100	UG-II_Contig243	>gb|DY617685.1|DY617685 AC3830 NOLLY Medicago truncatula cDNA 5, mRNA sequence	841	0	92	UG-II_Contig243	>gb|CX547118.1|CX547118 gmrtDrNS01_02-A_T3_H11_081.s0 Water stressed gmrtDrNS01 Glycine max cDNA 3, mRNA sequence	741	0	92	Contig243	UG-II_Contig243	>gb|BI418832.1|BI418832 LjNEST36d12r Lotus japonicus nodule library 5 and 7 week-old Lotus japonicus cDNA 5, mRNA sequence	654	0	91	UG-II_Contig243	>gi|110811728|gb|EE124259.1|EE124259 WW47 Peanut (Luhua14) seeds full length cDNA Library Arachis hypogaea cDNA 5	137	7e-32	81	Contig243	>gi|5046354|gb|AI727502.1|AI727502 BNLGHi8299 Six-day Cotton fiber Gossypium hirsutum cDNA 5 similar to GTP-BINDING	309	2e-82	83	UG-II_Contig243	>gi|152039773|gb|ES700218.1|ES700218 sb_008a_h07 Lolium perenne sb Lolium perenne cDNA, mRNA sequence	176	2e-42	81
244	UG-II_Contig244		>P69326|UBIQ_WHEAT Ubiquitin - Triticum aestivum (Wheat)	76	146	7e-35	97	-2	418	191	1	76	617	UG-II_Contig244	>gb|EH059141.1|EH059141 CPB03c08.y.esd subtracted cDNA library of drought stressed chickpea Cicer arietinum cDNA, mRNA sequence	987	0	96	UG-II_Contig244	>gb|DY618273.1|DY618273 AC4589 NOLLY Medicago truncatula cDNA 5, mRNA sequence	642	0	93	UG-II_Contig244	>gb|BE583541.1|BE583541 10-10E-HA PsojaeHA Glycine max/Phytophthora sojae mixed EST library cDNA, mRNA sequence	587	1e-166	92	Contig244	UG-II_Contig244	>gb|AW720576.1|AW720576 LjNEST20a12rc Lotus japonicus nodule library 5 and 7 week-old Lotus japonicus cDNA 5, mRNA sequence	347	1e-94	85	UG-II_Contig244	>gi|149655908|gb|ES766917.1|ES766917 TFL_104_C11_E001.g1 USDA-Tifton Peanut Library TFL Arachis hypogaea cDNA clone	387	1e-107	86	Contig244	>gi|84634888|gb|DW348498.1|DW348498 PU1_plate19_D18 PU1 Prunus persica cDNA clone PU1_plate19_D18 5 similar to	363	1e-98	86	UG-II_Contig244	>gi|161713661|gb|FC062801.1|FC062801 sT7aVVM005C08030 VVM Vitis vinifera cDNA clone VVM005C08030 5 similar to	238	6e-61	83
245	UG-II_Contig245		>A2A7S8|K1522_MOUSE Uncharacterized protein KIAA1522 - Mus musculus (Mouse)	1013	37	0.19	29	-1	906	676	633	708	915	UG-II_Contig245	>gb|FE671722.1|FE671722 mh1_0009_C02 Drought-stressed chickpea leave library Cicer arietinum cDNA clone mh1_0009_C02 5, mRNA sequence	34	0.15	100	UG-II_Contig245	>gb|BG456253.1|BG456253 NF076H11PL1F1094 Phosphate starved leaf Medicago truncatula cDNA clone NF076H11PL 5, mRNA sequence	505	1e-142	87	UG-II_Contig245	>gb|AW350804.1|AW350804 GM210009A20D9 Gm-r1021 Glycine max cDNA clone Gm-r1021-3234 3, mRNA sequence	78	1e-12	81	Contig245	UG-II_Contig245	>gb|AV766049.1|AV766049 AV766049 Lotus japonicus young plants (two-week old) Lotus japonicus cDNA clone MWM081e07_f 3, mRNA sequence	84	4e-15	87	UG-II_Contig245	>gi|110812876|gb|EE125820.1|EE125820 2S25 Peanut (Luhua14) seeds full length cDNA Library Arachis hypogaea cDNA 5	36	0.25	100	Contig245	>gi|72275998|gb|DT050415.1|DT050415 COT_DZ_A06 Fiber and Ovule of Xu-142 Lambda Zap Express Library Gossypium hirsutum	62	1e-07	87	UG-II_Contig245	>gi|3767069|gb|AU031179.1|AU031179 AU031179 Rice cDNA from immature leaf including apical meristem Oryza sativa Japonica	38	1.7	100
246	UG-II_Contig246		>Q9M5X8|NLTP_PRUAV Non-specific lipid-transfer protein precursor - Prunus avium (Cherry)	117	94	6e-19	41	-2	557	216	6	117	570	UG-II_Contig246	>gb|FE673055.1|FE673055 mh1_0030_A11 Drought-stressed chickpea leave library Cicer arietinum cDNA clone mh1_0030_A11 5, mRNA sequence	561	1e-160	100	UG-II_Contig246	>gb|CX524680.1|CX524680 s13dNF09H03AT032_477994 Aphid-Infected Shoots Medicago truncatula cDNA, mRNA sequence	383	1e-105	89	UG-II_Contig246	>gb|BQ740291.1|BQ740291 saq45d03.y1 Gm-c1076 Glycine max cDNA clone SOYBEAN CLONE ID: Gm-c1076-2837 5 similar to TR:O49200 O49200 NONSPECIFIC	107	7e-22	85	Contig246	UG-II_Contig246	>gb|AW719607.1|AW719607 LjNEST6g11r Lotus japonicus nodule library, mature and immature nodules Lotus japonicus cDNA 5, mRNA sequence	40	0.03	100	UG-II_Contig246	>gi|149644424|gb|ES752819.1|ES752819 C20L_18_D01_E002.g1 USDA-Tifton Peanut Library C20L Arachis hypogaea cDNA clone	36	0.16	100	Contig246	>gi|59906306|gb|BP845333.1|BP845333 BP845333 RAFL21 Arabidopsis thaliana cDNA clone RAFL21-93-F08 5, mRNA sequence	42	0.059	100	UG-II_Contig246	>gi|88488878|gb|CI426149.1|CI426149 CI426149 Oryza sativa (japonica cultivar-group) 4th leaf leaf 3mM SA(salicylic acid) for	42	0.066	100
247	UG-II_Contig247		>P26204|BGLS_TRIRP Non-cyanogenic beta-glucosidase precursor - Trifolium repens (Creeping white clover)	493	121	2e-52	72	2	311	532	420	493	866	UG-II_Contig247	>gb|FE670327.1|FE670327 mh2_0026_G01 Chickpea leave library Cicer arietinum cDNA clone mh2_0026_G01 5, mRNA sequence	78	1e-14	100	UG-II_Contig247	>gb|AW560545.1|AW560545 EST315593 DSIR Medicago truncatula cDNA clone pDSIR-27O16, mRNA sequence	377	1e-103	90	UG-II_Contig247	>gb|BQ627821.1|BQ627821 sao63h09.y2 Gm-c1073 Glycine max cDNA clone SOYBEAN CLONE ID: Gm-c1073-4193 5 similar to TR:Q40984 Q40984 AMYGDALIN	178	4e-43	82	Contig247	UG-II_Contig247	>gb|BP069492.1|BP069492 BP069492 Lotus corniculatus var. japonicus nodulating root Lotus japonicus cDNA clone GNf029g08 3, mRNA sequence	297	1e-79	84	UG-II_Contig247	>gi|149645793|gb|ES754188.1|ES754188 C20L_40_F05_E002.g1 USDA-Tifton Peanut Library C20L Arachis hypogaea cDNA clone	52	4e-06	90	Contig247	>gi|506611|gb|Z34630.1|Z34630 ATTS3390 Versailles-VB Arabidopsis thaliana cDNA clone VBVEE12, mRNA sequence	58	2e-06	92	UG-II_Contig247	>gi|29642176|gb|CB647183.1|CB647183 OSJNEb10A03.r OSJNEb Oryza sativa Japonica Group cDNA clone OSJNEb10A03 3, mRNA	58	2e-06	96
248	UG-II_Contig248		>Q9ZRI7|EF1G1_ORYSJ Elongation factor 1-gamma 1 - Oryza sativa subsp. japonica (Rice)	418	319	8e-87	94	-2	648	172	260	418	649	UG-II_Contig248	>gb|EH059060.1|EH059060 CPB02d08.y.esd subtracted cDNA library of drought stressed chickpea Cicer arietinum cDNA, mRNA sequence	32	0.41	100	UG-II_Contig248	>gb|CA917435.1|CA917435 EST641582 GPOD Medicago truncatula cDNA clone GPOD-36K19, mRNA sequence	722	0	91	UG-II_Contig248	>gb|FE683349.1|FE683349 Pv051C_M13R_E03.ab1 Phaseolus vulgaris cv Early gallatin Phaseolus vulgaris cDNA, mRNA sequence	585	1e-165	90	Contig248	UG-II_Contig248	>gb|CN825068.1|CN825068 LjPEST2e10 Lotus japonicus seed and seed pod library Lotus japonicus cDNA 5, mRNA sequence	533	1e-151	89	UG-II_Contig248	>gi|149215178|gb|ES704627.1|ES704627 C20R5_34_H01_E002.g1 USDA-Tifton Peanut Library C20R5 Arachis hypogaea cDNA	521	1e-147	88	Contig248	>gi|8679554|gb|AV520027.1|AV520027 AV520027 Arabidopsis thaliana aboveground organs two to six-week old Arabidopsis	206	2e-51	81	UG-II_Contig248	>gi|11035802|gb|BF153862.1|BF153862 032D07 Mature tuber lambda ZAP Solanum tuberosum cDNA 5 similar to elongation factor	268	7e-70	84
249	UG-II_Contig249		>P36035|JEN1_YEAST Carboxylic acid transporter protein homolog - Saccharomyces cerevisiae (Bakers yeast)	616	37	0.15	41	-1	759	622	154	199	789	UG-II_Contig249	>gb|FE670954.1|FE670954 mh2_0038_D10 Chickpea leave library Cicer arietinum cDNA clone mh2_0038_D10 5, mRNA sequence	916	0	97	UG-II_Contig249	>gb|AJ847533.1|AJ847533 AJ847533 MtSTA Medicago truncatula cDNA clone MtTA03J21S6, mRNA sequence	1013	0	93	UG-II_Contig249	>gb|EH258919.1|EH258919 JGI_ACBU2898.fwd ACBU Phakopsora pachyrhizi infected soybean leaf tissue 6-8 days post inoculation with TW72-1	819	0	93	Contig249	UG-II_Contig249	>gb|BW609584.1|BW609584 BW609584 Lotus japonicus protoplasts from suspension-cultured cells Lotus japonicus cDNA clone LjFL1-037-AF08 5, mRNA	724	0	94	UG-II_Contig249	>gi|115597889|gb|EG030237.1|EG030237 AH0642 Shanyou 523 Peanut Cotyledon cDNA Library Arachis hypogaea cDNA 5, mRNA	40	0.014	95	Contig249	>gi|56914056|gb|CB253431.1|CB253431 01-E012998-019-004-A02-T7R MPIZ-ADIS-019 Arabidopsis thaliana cDNA clone	805	0	92	UG-II_Contig249	>gi|58678813|gb|CK067500.1|CK067500 64977rsicem_0890.y1 Oryza sativa cv. PA64s panicle ferile cDNA library Oryza sativa	712	0	92
250	UG-II_Contig250		>Q43317|CYSK_CITLA Cysteine synthase - Citrullus lanatus (Watermelon) (Citrullus vulgaris)	325	561	1e-159	85	2	26	1000	1	325	1132	UG-II_Contig250	>gb|FE671111.1|FE671111 mh1_0002_B04 Drought-stressed chickpea leave library Cicer arietinum cDNA clone mh1_0002_B04 5, mRNA sequence	934	0	99	UG-II_Contig250	>gb|DY617823.1|DY617823 AC4008 NOLLY Medicago truncatula cDNA 5, mRNA sequence	1310	0	94	UG-II_Contig250	>gb|CA801406.1|CA801406 sau05c03.y2 Gm-c1062 Glycine max cDNA clone SOYBEAN CLONE ID: Gm-c1062-7397 5 similar to SW:CYSK_CITLA Q43317	1031	0	92	Contig250	UG-II_Contig250	>gb|DC594290.1|DC594290 DC594290 Lotus japonicus mature nodule Lotus japonicus cDNA clone GENr075g05 5, mRNA sequence	730	0	91	UG-II_Contig250	>gi|115597219|gb|EG029567.1|EG029567 AH1954 Shanyou 523 Peanut Cotyledon cDNA Library Arachis hypogaea cDNA 5, mRNA	835	0	86	Contig250	>gi|89480617|gb|DY636411.1|DY636411 PU1_plate20_J03 PU1 Prunus persica cDNA similar to similar to cysteine synthase /	452	1e-125	85	UG-II_Contig250	>gi|10930926|gb|AU161200.1|AU161200 AU161200 Rice callus Oryza sativa Japonica Group cDNA clone C60225, mRNA sequence	98	3e-18	82
251	UG-II_Contig251		>Q35638|RHO1_PEA Rac-like GTP-binding protein RHO1 precursor - Pisum sativum (Garden pea)	197	385	1e-106	96	3	24	614	1	197	840	UG-II_Contig251	>gb|FE672915.1|FE672915 mh1_0026_G12 Drought-stressed chickpea leave library Cicer arietinum cDNA clone mh1_0026_G12 5, mRNA sequence	496	1e-140	92	UG-II_Contig251	>gb|DY615459.1|DY615459 AC0528 NOLLY Medicago truncatula cDNA 5, mRNA sequence	1289	0	95	UG-II_Contig251	>gb|CX703545.1|CX703545 gmrtDrNS01_17-B_M13R_H04_018.s1 Water stressed 5h segment 1 gmrtDrNS01 Glycine max cDNA 3, mRNA sequence	1138	0	94	Contig251	UG-II_Contig251	>gb|BW594841.1|BW594841 BW594841 Lotus japonicus suspension-cultured cells Lotus japonicus cDNA clone LjCa-002-DA10 5, mRNA sequence	720	0	93	UG-II_Contig251	>gi|30420673|gb|CD038835.1|CD038835 UTPPI012_H02 USDA-Tifton Peanut Immature Pod cDNA Library (UTPP) Arachis hypogaea cDNA	377	1e-104	83	Contig251	>gi|27396008|gb|CA909016.1|CA909016 PCS04386 Scarlet Runner Bean Suspensor Region TriplEx2 Phaseolus coccineus cDNA 5	410	1e-113	90	UG-II_Contig251	>gi|14980894|gb|BI305572.1|BI305572 NL_0_L17 Drought stress (leaf) Oryza sativa Indica Group cDNA clone NL_0_L17 3, mRNA	222	5e-56	81
252	UG-II_Contig252		>A3BDI8|SAP8_ORYSJ Zinc finger A20 and AN1 domain-containing stress-associated protein 8 - Oryza sativa subsp.	171	245	2e-64	68	3	198	713	1	171	1037	UG-II_Contig252	>gb|FE671550.1|FE671550 mh1_0006_H04 Drought-stressed chickpea leave library Cicer arietinum cDNA clone mh1_0006_H04 5, mRNA sequence	922	0	100	UG-II_Contig252	>gb|CB893322.1|CB893322 EST646114 HOGA Medicago truncatula cDNA clone HOGA-27B17, mRNA sequence	1029	0	91	UG-II_Contig252	>gb|EH262287.1|EH262287 JGI_ACBU6036.fwd ACBU Phakopsora pachyrhizi infected soybean leaf tissue 6-8 days post inoculation with TW72-1	504	1e-141	87	Contig252	UG-II_Contig252	>gb|BI419298.1|BI419298 LjNEST44f3r Lotus japonicus nodule library 5 and 7 week-old Lotus japonicus cDNA 5, mRNA sequence	262	8e-69	91	UG-II_Contig252	>gi|30420554|gb|CD038716.1|CD038716 UTPPI011_B12 USDA-Tifton Peanut Immature Pod cDNA Library (UTPP) Arachis hypogaea cDNA	549	1e-156	85	Contig252	>gi|27398987|gb|CA911995.1|CA911995 PCSC12125 Scarlet Runner Bean Suspensor Region TriplEx2 Phaseolus coccineus cDNA 5	250	2e-64	86	UG-II_Contig252	>gi|33811649|gb|CF331711.1|CF331711 NACL--07-P04.b1 Rice callus plasmid cDNA library (NACL) Oryza sativa Japonica Group	96	9e-18	86
253	UG-II_Contig253		>Q5M8V0|BT3L4_XENTR Transcription factor BTF3 homolog 4 - Xenopus tropicalis (Western clawed frog) (Silurana tropicalis)	158	163	8e-40	56	1	61	495	1	146	679	UG-II_Contig253	>gb|FE668665.1|FE668665 mh2_0003_D11 Chickpea leave library Cicer arietinum cDNA clone mh2_0003_D11 5, mRNA sequence	32	0.43	100	UG-II_Contig253	>gb|BE942256.1|BE942256 EST421835 MGHG Medicago truncatula cDNA clone pMGHG-7P16, mRNA sequence	755	0	93	UG-II_Contig253	>gb|AW349776.1|AW349776 GM210006A20D2 Gm-r1021 Glycine max cDNA clone Gm-r1021-2068 3, mRNA sequence	573	1e-162	90	Contig253	UG-II_Contig253	>gb|DC597590.1|DC597590 DC597590 Lotus japonicus pod (20-30 mm in length) Lotus japonicus cDNA clone MPDL004f06_r 5, mRNA sequence	591	1e-168	90	UG-II_Contig253	>gi|149646890|gb|ES755285.1|ES755285 C20L_58_C09_E002.g1 USDA-Tifton Peanut Library C20L Arachis hypogaea cDNA clone	498	1e-140	88	Contig253	>gi|27389430|gb|CA902438.1|CA902438 PCSC11361 Scarlet Runner Bean Suspensor Region TriplEx2 Phaseolus coccineus cDNA 5	442	1e-122	87	UG-II_Contig253	>gi|27389414|gb|CA902422.1|CA902422 PCSC16840 Scarlet Runner Bean Suspensor Region TriplEx2 Phaseolus coccineus cDNA 5	448	1e-124	86
254	UG-II_Contig254		>Q8TGM6|TAR1_YEAST Protein TAR1 - Saccharomyces cerevisiae (Bakers yeast)	124	84	5e-16	77	1	160	318	22	74	569	UG-II_Contig254	>gb|FE668612.1|FE668612 mh2_0002_H05 Chickpea leave library Cicer arietinum cDNA clone mh2_0002_H05 5, mRNA sequence	129	2e-30	91	UG-II_Contig254	>gb|AJ500235.1|AJ500235 AJ500235 MTGIM Medicago truncatula cDNA clone mtgmacc120014b11, mRNA sequence	398	1e-110	90	UG-II_Contig254	>gb|CK605738.1|CK605738 gmrhRww6-03_E12_T7 Soybean root hair subtracted cDNA library gmrhRww6 Glycine max cDNA, mRNA sequence	129	2e-28	91	Contig254	UG-II_Contig254	>gb|AV407845.1|AV407845 AV407845 Lotus japonicus young plants (two-week old) Lotus japonicus cDNA clone MWL031b11_r 5, mRNA sequence	129	4e-29	91	UG-II_Contig254	>gi|56690255|gb|CX128158.1|CX128158 AH0261 Peanut Lambda Express library Arachis hypogaea cDNA 3, mRNA sequence	96	2e-19	90	Contig254	>gi|23302014|gb|BU634759.1|BU634759 052A04 Infected Arabidopsis Leaf Arabidopsis thaliana cDNA, mRNA sequence	149	4e-34	88	UG-II_Contig254	>gi|10931179|gb|AU161453.1|AU161453 AU161453 Rice callus Oryza sativa Japonica Group cDNA clone C62824, mRNA sequence	127	1e-27	91
255	UG-II_Contig255		>Q9FLF0|RS92_ARATH 40S ribosomal protein S9-2 - Arabidopsis thaliana (Mouse-ear cress)	197	318	3e-86	91	3	3	521	25	197	795	UG-II_Contig255	>gb|FE672029.1|FE672029 mh1_0013_D04 Drought-stressed chickpea leave library Cicer arietinum cDNA clone mh1_0013_D04 5, mRNA sequence	1166	0	97	UG-II_Contig255	>gb|CF069180.1|CF069180 EST669901 MTUS Medicago truncatula cDNA clone MTUS-17D2, mRNA sequence	599	1e-170	89	UG-II_Contig255	>gb|FE689376.1|FE689376 Pv053B_M13F_D04.ab1 Phaseolus vulgaris cv Early gallatin Phaseolus vulgaris cDNA, mRNA sequence	438	1e-121	85	Contig255	UG-II_Contig255	>gb|CB829424.1|CB829424 LjNEST98a11r Lotus japonicus nodule library 5 and 7 week-old Lotus japonicus cDNA 5, mRNA sequence	341	8e-93	85	UG-II_Contig255	>gi|116488728|gb|EG529740.1|EG529740 K85T7 Peanut (Luhua14) seeds full length cDNA Library Arachis hypogaea cDNA 3, mRNA	335	2e-91	83	Contig255	>gi|186889434|gb|FG123053.1|FG123053 4218-91-D07 Oenothera strain hookeri de Vries leaf library Oenothera elata subsp.	341	6e-92	85	UG-II_Contig255	>gi|3767525|gb|AU031619.1|AU031619 AU031619 Rice cDNA from immature leaf including apical meristem Oryza sativa Japonica	147	2e-33	83
256	UG-II_Contig256		>Q94JV4|SUI12_ARATH Protein translation factor SUI1 homolog 2 - Arabidopsis thaliana (Mouse-ear cress)	113	182	1e-45	77	1	55	390	1	113	604	UG-II_Contig256	>gb|EB085043.1|EB085043 CA0877 Chickpea (ICC3996) post-inoculation EST library Cicer arietinum cDNA 5 similar to Sui1 protein, mRNA sequence	34	0.097	95	UG-II_Contig256	>gb|BE124193.1|BE124193 EST394318 DSIL Medicago truncatula cDNA clone pDSIL-13G18, mRNA sequence	345	8e-94	87	UG-II_Contig256	>gb|FE707969.1|FE707969 Pv052D_M13R_E02.ab1 Phaseolus vulgaris cv Early gallatin Phaseolus vulgaris cDNA, mRNA sequence	343	7e-93	87	Contig256	UG-II_Contig256	>gb|CB827383.1|CB827383 LjNEST74b7r Lotus japonicus nodule library 5 and 7 week-old Lotus japonicus cDNA 5, mRNA sequence	373	1e-102	88	UG-II_Contig256	>gi|115597942|gb|EG030290.1|EG030290 AH0689 Shanyou 523 Peanut Cotyledon cDNA Library Arachis hypogaea cDNA 5, mRNA	325	1e-88	86	Contig256	>gi|94460656|gb|EB696531.1|EB696531 NecGex_314D05 Ornamental tobacco (LxS8) post-fertilization Floral nectary cDNA library	190	1e-46	82	UG-II_Contig256	>gi|29642168|gb|CB647175.1|CB647175 OSJNEb09P22.r OSJNEb Oryza sativa Japonica Group cDNA clone OSJNEb09P22 3, mRNA	100	3e-19	81
257	UG-II_Contig257		>Q43468|STIP_SOYBN Heat shock protein STI - Glycine max (Soybean)	569	33	1.7	36	1	253	366	183	219	671	UG-II_Contig257	>gb|FE670971.1|FE670971 mh2_0038_F03 Chickpea leave library Cicer arietinum cDNA clone mh2_0038_F03 5, mRNA sequence	979	0	98	UG-II_Contig257	>gb|DY616880.1|DY616880 AC2511 NOLLY Medicago truncatula cDNA 5, mRNA sequence	204	2e-51	89	UG-II_Contig257	>gb|BE661254.1|BE661254 8-F8 GmaxSC Glycine max cDNA, mRNA sequence	123	1e-26	86	Contig257	UG-II_Contig257	>gb|BI419245.1|BI419245 LjNEST44a9r Lotus japonicus nodule library 5 and 7 week-old Lotus japonicus cDNA 5, mRNA sequence	153	3e-36	88	UG-II_Contig257	>gi|30420263|gb|CD038425.1|CD038425 UTPPI007_B06 USDA-Tifton Peanut Immature Pod cDNA Library (UTPP) Arachis hypogaea cDNA	76	2e-13	82	Contig257	>gi|84641959|gb|DW355565.1|DW355565 PU2_plate5_L07 PU2 Prunus persica cDNA clone PU2_plate5_L07 5 similar to	64	2e-08	80	UG-II_Contig257	>gi|84639636|gb|DW353246.1|DW353246 PU1_plate49_J10 PU1 Prunus persica cDNA clone PU1_plate49_J10 5 similar to	64	2e-08	80
258	UG-II_Contig258		>Q8MP30|Y2666_DICDI Uncharacterized histidine-rich protein DDB0167791 precursor - Dictyostelium discoideum (Slime	233	41	0.001	50	3	237	314	137	162	315	UG-II_Contig258	>gb|EH059255.1|EH059255 CPB04f01.y.esd subtracted cDNA library of drought stressed chickpea Cicer arietinum cDNA, mRNA sequence	400	1e-112	95	UG-II_Contig258	>gb|BQ156810.1|BQ156810 NF097E06IR1F1051 Irradiated Medicago truncatula cDNA clone NF097E06IR 5, mRNA sequence	90	4e-17	92	UG-II_Contig258	>gb|AW349506.1|AW349506 GM210007A20H8 Gm-r1021 Glycine max cDNA clone Gm-r1021-2656 3, mRNA sequence	52	2e-05	86	Contig258	UG-II_Contig258	>gb|AV421915.1|AV421915 AV421915 Lotus japonicus young plants (two-week old) Lotus japonicus cDNA clone MWM002g09_r 5, mRNA sequence	38	0.064	100	UG-II_Contig258	>gi|115597138|gb|EG029486.1|EG029486 AH1880 Shanyou 523 Peanut Cotyledon cDNA Library Arachis hypogaea cDNA 5, mRNA	34	0.33	100	Contig258	>gi|510792|gb|Z35044.1|Z35044 ATTS3683 Gif-SeedA Arabidopsis thaliana cDNA clone YAY222, mRNA sequence	36	2	100	UG-II_Contig258	>gi|86888630|gb|CI305698.1|CI305698 CI305698 Oryza sativa (japonica cultivar-group) heat treated callus Oryza sativa	46	0.002	96
259	UG-II_Contig259		>P41568|SUI11_ARATH Protein translation factor SUI1 homolog 1 - Arabidopsis thaliana (Mouse-ear cress)	113	210	6e-54	88	3	180	518	1	113	703	UG-II_Contig259	>gb|CV793590.1|CV793590 DEF0188 Chickpea (ICC3996) post-inoculation EST library Cicer arietinum cDNA 5 similar to pathogen-induced	797	0	94	UG-II_Contig259	>gb|AW981253.1|AW981253 EST392406 DSIL Medicago truncatula cDNA clone pDSIL-12D21, mRNA sequence	753	0	91	UG-II_Contig259	>gb|FE683333.1|FE683333 Pv006C_M13F_G08.ab1 Phaseolus vulgaris cv Early gallatin Phaseolus vulgaris cDNA, mRNA sequence	442	1e-122	89	Contig259	UG-II_Contig259	>gb|BW596115.1|BW596115 BW596115 Lotus japonicus suspension-cultured cells Lotus japonicus cDNA clone LjCa-006-DA04 5, mRNA sequence	402	1e-111	88	UG-II_Contig259	>gi|30420212|gb|CD038374.1|CD038374 UTPPI006_C11 USDA-Tifton Peanut Immature Pod cDNA Library (UTPP) Arachis hypogaea cDNA	529	1e-150	93	Contig259	>gi|89487206|gb|DY643000.1|DY643000 PU3_plate26_I19 PU3 Prunus persica cDNA similar to weakly similar to eukaryotic	371	1e-101	88	UG-II_Contig259	>gb|AAK56324.1|AF380357_1 translational ini, mRNA sequence	339	3e-91	87
260	UG-II_Contig260		>Q5BHD6|RAD5_EMENI DNA repair protein rad5 - Emericella nidulans (Aspergillus nidulans)	1202	35	0.35	28	-3	366	178	643	709	599	UG-II_Contig260	>gb|FE672571.1|FE672571 mh1_0019_D09 Drought-stressed chickpea leave library Cicer arietinum cDNA clone mh1_0019_D09 5, mRNA sequence	34	0.097	100	UG-II_Contig260	>gb|AW560383.1|AW560383 EST315431 DSIR Medicago truncatula cDNA clone pDSIR-26P2, mRNA sequence	194	2e-48	86	UG-II_Contig260	>gb|BQ134024.1|BQ134024 san56c09.y1 Gm-c1052 Glycine max cDNA clone SOYBEAN CLONE ID: Gm-c1052-3593 5 similar to TR:Q9S7R3 Q9S7R3 177	157	9e-37	85	Contig260	UG-II_Contig260	>gb|CN825424.1|CN825424 LjPEST6e07 Lotus japonicus seed and seed pod library Lotus japonicus cDNA 5, mRNA sequence	64	2e-09	82	UG-II_Contig260	>gi|30420460|gb|CD038622.1|CD038622 UTPPI009_H09 USDA-Tifton Peanut Immature Pod cDNA Library (UTPP) Arachis hypogaea cDNA	100	1e-20	80	Contig260	>gi|84637446|gb|DW351056.1|DW351056 PU1_plate31_O09 PU1 Prunus persica cDNA clone PU1_plate31_O09 5 similar to	82	7e-14	85	UG-II_Contig260	>gi|29666014|gb|CB662289.1|CB662289 OSJNEd06C18.f OSJNEd Oryza sativa Japonica Group cDNA clone OSJNEd06C18 5, mRNA	38	1.1	100
261	UG-II_Contig261		>P54774|CDC48_SOYBN Cell division cycle protein 48 homolog - Glycine max (Soybean)	807	221	2e-57	82	2	2	409	673	807	692	UG-II_Contig261	>gb|FE672290.1|FE672290 mh1_0016_B11 Drought-stressed chickpea leave library Cicer arietinum cDNA clone mh1_0016_B11 5, mRNA sequence	307	5e-84	86	UG-II_Contig261	>gb|EV254821.1|EV254821 MTYCD68TF JCVI-MT1 Medicago truncatula cDNA 5, mRNA sequence	492	1e-138	86	UG-II_Contig261	>gb|CX708442.1|CX708442 gmrtDrNS01_36-C_M13R_C09_075.s4 Water stressed 48h segment 2 gmrtDrNS01 Glycine max cDNA 3, mRNA sequence	248	4e-64	85	Contig261	UG-II_Contig261	>gb|AW163981.1|AW163981 Ljirnpest18-403-a7 Ljirnp Lambda HybriZap two-hybrid library Lotus japonicus cDNA clone LP403-18-a7 5 similar to mRNA for	238	8e-62	89	UG-II_Contig261	>gi|115597903|gb|EG030251.1|EG030251 AH0058 Shanyou 523 Peanut Cotyledon cDNA Library Arachis hypogaea cDNA 3, mRNA	38	0.048	100	Contig261	>gi|89486203|gb|DY641997.1|DY641997 PU3_plate8_F08 PU3 Prunus persica cDNA similar to weakly similar to cell division	246	2e-63	84	UG-II_Contig261	>gi|84640200|gb|DW353810.1|DW353810 PU2_plate9_P07 PU2 Prunus persica cDNA clone PU2_plate9_P07 5 similar to	168	5e-40	84
262	UG-II_Contig262		>Q35638|RHO1_PEA Rac-like GTP-binding protein RHO1 precursor - Pisum sativum (Garden pea)	197	394	1e-109	99	3	33	623	1	197	958	UG-II_Contig262	>gb|FE672915.1|FE672915 mh1_0026_G12 Drought-stressed chickpea leave library Cicer arietinum cDNA clone mh1_0026_G12 5, mRNA sequence	799	0	97	UG-II_Contig262	>gb|DY615458.1|DY615458 AC0527 NOLLY Medicago truncatula cDNA 5, mRNA sequence	1041	0	93	UG-II_Contig262	>gb|FE693498.1|FE693498 Pv033B_M13F_D10.ab1 Phaseolus vulgaris cv Early gallatin Phaseolus vulgaris cDNA, mRNA sequence	755	0	90	Contig262	UG-II_Contig262	>gb|BW594841.1|BW594841 BW594841 Lotus japonicus suspension-cultured cells Lotus japonicus cDNA clone LjCa-002-DA10 5, mRNA sequence	589	1e-167	91	UG-II_Contig262	>gi|30420673|gb|CD038835.1|CD038835 UTPPI012_H02 USDA-Tifton Peanut Immature Pod cDNA Library (UTPP) Arachis hypogaea cDNA	400	1e-111	84	Contig262	>gi|89488998|gb|DY644792.1|DY644792 PU3_plate43_K03 PU3 Prunus persica cDNA similar to weakly similar to Rac-like	383	1e-104	88	UG-II_Contig262	>gi|14980894|gb|BI305572.1|BI305572 NL_0_L17 Drought stress (leaf) Oryza sativa Indica Group cDNA clone NL_0_L17 3, mRNA	256	4e-66	81
263	UG-II_Contig263		>P17772|OSS2_PEA Organ-specific protein S2 - Pisum sativum (Garden pea)	181	125	1e-28	58	1	13	318	61	162	625	UG-II_Contig263	>gb|FE668702.1|FE668702 mh2_0003_G12 Chickpea leave library Cicer arietinum cDNA clone mh2_0003_G12 5, mRNA sequence	30	1.6	100	UG-II_Contig263	>gb|BE204687.1|BE204687 EST397363 KV0 Medicago truncatula cDNA clone pKV0-17I11, mRNA sequence	167	4e-40	81	UG-II_Contig263	>gb|EV282218.1|EV282218 GLNBD86TF JCVI-SOY3 Glycine max cDNA 5, mRNA sequence	76	3e-12	83	Contig263	UG-II_Contig263	>gb|AW163929.1|AW163929 Ljirnpest15-169-c6 Ljirnp Lambda HybriZap two-hybrid library Lotus japonicus cDNA clone LP169-15-c6 5 similar to mRNA for	46	0.0005	96	UG-II_Contig263	>gi|116489058|gb|EG530021.1|EG530021 A53T7 Peanut (Luhua14) seeds full length cDNA Library Arachis hypogaea cDNA 3, mRNA	86	2e-16	84	Contig263	>gi|89487933|gb|DY643727.1|DY643727 PU3_plate33_D05 PU3 Prunus persica cDNA similar to weakly similar to metal	40	0.26	95	UG-II_Contig263	>gi|29630872|gb|CB635881.1|CB635881 OSIIEb16L14.f OSIIEb Oryza sativa Indica Group cDNA clone OSIIEb16L14 5, mRNA	40	0.29	95
264	UG-II_Contig264		>Q0ZJ19|YCF3_VITVI Photosystem I assembly protein ycf3 - Vitis vinifera (Grape)	168	160	6e-39	98	3	360	587	43	118	613	UG-II_Contig264	>gb|DY475345.1|DY475345 U325 Chickpea (ICC3996) post-inoculation EST library Cicer arietinum cDNA 5 similar to Photosystem I assembly	438	1e-123	96	UG-II_Contig264	>gb|CB892986.1|CB892986 EST645778 HOGA Medicago truncatula cDNA clone HOGA-26M4, mRNA sequence	932	0	94	UG-II_Contig264	>gb|FK007263.1|FK007263 GLMDW60TFB JCVI-SOY2 Glycine max cDNA 5, mRNA sequence	745	0	90	Contig264	UG-II_Contig264	>gb|AV766219.1|AV766219 AV766219 Lotus japonicus young plants (two-week old) Lotus japonicus cDNA clone MWM091c05_f 3, mRNA sequence	396	1e-109	96	UG-II_Contig264	>gi|115598185|gb|EG030533.1|EG030533 AH0908 Shanyou 523 Peanut Cotyledon cDNA Library Arachis hypogaea cDNA 5, mRNA	216	8e-56	86	Contig264	>gi|84976461|gb|DW474883.1|DW474883 PJ7 Prosopis juliflora leaf cDNA library Prosopis juliflora cDNA similar to photosystem I	377	1e-103	91	UG-II_Contig264	>gi|88694627|gb|CI738665.1|CI738665 CI738665 Oryza sativa (japonica cultivar-group) library (Kikuchi S) Oryza sativa	250	2e-64	91
265	UG-II_Contig265		>P43298|TMK1_ARATH Putative receptor protein kinase TMK1 precursor - Arabidopsis thaliana (Mouse-ear cress)	942	129	6e-30	82	-1	437	213	868	942	437	UG-II_Contig265	>gb|FE669944.1|FE669944 mh2_0022_B09 Chickpea leave library Cicer arietinum cDNA clone mh2_0022_B09 5, mRNA sequence	34	0.07	100	UG-II_Contig265	>gb|CA918731.1|CA918731 EST636449 MTUS Medicago truncatula cDNA clone MTUS-2E1, mRNA sequence	194	1e-48	83	UG-II_Contig265	>gb|BI971048.1|BI971048 GM830012A20E04 Gm-r1083 Glycine max cDNA clone Gm-r1083-4424 3, mRNA sequence	121	4e-26	87	Contig265	UG-II_Contig265	>gb|BI420282.1|BI420282 LjNEST55b7r Lotus japonicus nodule library 5 and 7 week-old Lotus japonicus cDNA 5, mRNA sequence	131	8e-30	91	UG-II_Contig265	>gi|110811640|gb|EE124153.1|EE124153 1W75 Peanut (Luhua14) seeds full length cDNA Library Arachis hypogaea cDNA 5	34	0.47	100	Contig265	>gi|8683434|gb|AV523906.1|AV523906 AV523906 Arabidopsis thaliana aboveground organs two to six-week old Arabidopsis	84	1e-14	85	UG-II_Contig265	>gi|88366803|gb|CI558977.1|CI558977 CI558977 Oryza sativa (japonica cultivar-group) root of seedling 0.1M NaCl for 3 days	38	0.78	100
266	UG-II_Contig266		>Q08696|MST2_DROHY Axoneme-associated protein mst101(2) - Drosophila hydei (Fruit fly)	1391	51	7e-06	28	1	118	753	468	670	753	UG-II_Contig266	>gb|DY475517.1|DY475517 U503 Chickpea (ICC3996) post-inoculation EST library Cicer arietinum cDNA 5 similar to Farnesylated/isoprenylated	505	1e-143	100	UG-II_Contig266	>gb|AW775792.1|AW775792 EST334857 DSIL Medicago truncatula cDNA clone pDSIL-3K19, mRNA sequence	262	1e-68	88	UG-II_Contig266	>gb|CD402802.1|CD402802 Gm_ck25394 Soybean induced by Salicylic Acid Glycine max cDNA 3, mRNA sequence	161	7e-38	84	Contig266	UG-II_Contig266	>gb|BI418957.1|BI418957 LjNEST51f3r Lotus japonicus nodule library 5 and 7 week-old Lotus japonicus cDNA 5, mRNA sequence	155	1e-36	83	UG-II_Contig266	>gi|116488872|gb|EG529853.1|EG529853 F73T7 Peanut (Luhua14) seeds full length cDNA Library Arachis hypogaea cDNA 3, mRNA	107	7e-23	93	Contig266	>gi|90405904|gb|DY902972.1|DY902972 O8_11 Developing seed from A. thaliana (C24) x A. arenosa Arabidopsis arenosa x	54	2e-05	88	UG-II_Contig266	>gi|32448829|gb|CD777038.1|CD777038 PF16 Avicennia marina leaf cDNA Library Avicennia marina cDNA similar to Putative ATFP3	62	1e-07	86
267	UG-II_Contig267		>P52855|RLA1_MAIZE 60S acidic ribosomal protein P1 - Zea mays (Maize)	109	154	6e-37	70	-3	639	304	1	109	722	UG-II_Contig267	>gb|FE672326.1|FE672326 mh1_0016_F02 Drought-stressed chickpea leave library Cicer arietinum cDNA clone mh1_0016_F02 5, mRNA sequence	1037	0	98	UG-II_Contig267	>gb|DY616858.1|DY616858 AC2483 NOLLY Medicago truncatula cDNA 5, mRNA sequence	276	8e-73	84	UG-II_Contig267	>gb|FK666514.1|FK666514 454GmaGlobSeed401146 Soybean Seeds Containing Globular-Stage Embryos Glycine max cDNA, mRNA sequence	113	1e-23	81	Contig267	UG-II_Contig267	>gb|CB828936.1|CB828936 LjNEST92c8r Lotus japonicus nodule library 5 and 7 week-old Lotus japonicus cDNA 5, mRNA sequence	180	2e-44	81	UG-II_Contig267	>gi|110811824|gb|EE124403.1|EE124403 X51 Peanut (Luhua14) seeds full length cDNA Library Arachis hypogaea cDNA 5 similar to	105	3e-22	80	Contig267	>gi|47506530|gb|CN741679.1|CN741679 SAL_US008xe23f1.ab1 SAL_US N.Bentheme Nicotiana benthamiana cDNA 5, mRNA sequence	78	1e-12	88	UG-II_Contig267	>gi|425968|gb|D22650.1|D22650 RICC0738B Rice callus Oryza sativa Japonica Group cDNA clone C0738_12Z, mRNA sequence	66	6e-09	95
268	UG-II_Contig268		>Q7XJ81|SCRK2_SOLHA Fructokinase-2 - Solanum habrochaites (Wild tomato) (Lycopersicon hirsutum)	328	364	1e-100	87	2	74	694	7	213	695	UG-II_Contig268	>gb|FE671823.1|FE671823 mh1_0010_E03 Drought-stressed chickpea leave library Cicer arietinum cDNA clone mh1_0010_E03 5, mRNA sequence	32	0.44	100	UG-II_Contig268	>gb|BG644816.1|BG644816 EST506435 KV3 Medicago truncatula cDNA clone pKV3-38M12 5 end, mRNA sequence	678	0	88	UG-II_Contig268	>gb|CA784817.1|CA784817 sat89h05.y1 Gm-c1062 Glycine max cDNA clone SOYBEAN CLONE ID: Gm-c1062-6106 5 similar to TR:Q42896 Q42896	450	1e-125	84	Contig268	UG-II_Contig268	>gb|BI418134.1|BI418134 LjNEST23b10r Lotus japonicus nodule library 5 and 7 week-old Lotus japonicus cDNA 5, mRNA sequence	402	1e-111	85	UG-II_Contig268	>gi|116359274|gb|EG373078.1|EG373078 3F84 Peanut (Luhua14) seeds full length cDNA Library Arachis hypogaea cDNA 5, mRNA	484	1e-136	85	Contig268	>gi|159672832|gb|EY166036.1|EY166036 CBTI10919.b1_N17.ab1:P Triphysaria pusilla root tip normalized cDNA library	167	2e-39	81	UG-II_Contig268	>gi|4880978|gb|AU065277.1|AU065277 AU065277 Rice cDNA from immature leaf including apical meristem Oryza sativa Japonica	44	0.021	96
269	UG-II_Contig269		>P35685|RL7A_ORYSJ 60S ribosomal protein L7a - Oryza sativa subsp. japonica (Rice)	258	232	1e-60	90	-1	594	223	135	258	594	UG-II_Contig269	>gb|FE672453.1|FE672453 mh1_0017_H09 Drought-stressed chickpea leave library Cicer arietinum cDNA clone mh1_0017_H09 5, mRNA sequence	32	0.38	100	UG-II_Contig269	>gb|EY476909.1|EY476909 METAW68TF JCVI-MT3 Medicago truncatula cDNA 5, mRNA sequence	297	2e-79	92	UG-II_Contig269	>gb|AW348380.1|AW348380 GM210002A13E11 Gm-r1021 Glycine max cDNA clone Gm-r1021-597 3, mRNA sequence	444	1e-123	89	Contig269	UG-II_Contig269	>gb|BP034851.1|BP034851 BP034851 Lotus corniculatus var. japonicus flower bud Lotus japonicus cDNA clone MFB013b12_f 3, mRNA sequence	222	4e-57	84	UG-II_Contig269	>gi|149645304|gb|ES753699.1|ES753699 C20L_32_D02_E002.g1 USDA-Tifton Peanut Library C20L Arachis hypogaea cDNA clone	250	6e-66	83	Contig269	>gi|186887877|gb|FG123518.1|FG123518 4697-97-D12 Oenothera strain hookeri de Vries leaf library Oenothera elata subsp.	204	7e-51	85	UG-II_Contig269	>gi|11442727|gb|BF430630.1|BF430630 OG02H12T3 OG Oryza sativa Indica Group cDNA clone OG02H12 5 similar to 60S RIBOSOMAL	188	5e-46	81
270	UG-II_Contig270		>Q99231|YD12B_YEAST Transposon Ty1-DR3 Gag-Pol polyprotein - Saccharomyces cerevisiae (Bakers yeast)	1755	32	2.2	30	2	77	244	359	413	593	UG-II_Contig270	>gb|FE671780.1|FE671780 mh1_0009_H10 Drought-stressed chickpea leave library Cicer arietinum cDNA clone mh1_0009_H10 5, mRNA sequence	971	0	98	UG-II_Contig270	>gb|BE239529.1|BE239529 EST403578 MHRP- Medicago truncatula cDNA clone pMHRP-28B1, mRNA sequence	416	1e-115	87	UG-II_Contig270	>gb|BE820928.1|BE820928 GM700013A20B12 Gm-r1070 Glycine max cDNA clone Gm-r1070-5064 3, mRNA sequence	297	4e-79	88	Contig270	UG-II_Contig270	>gb|BF177890.1|BF177890 Ljirnpest36-899-e9 Ljirnp Lambda HybriZap two-hybrid library Lotus japonicus cDNA clone LP899-36-e9 5, mRNA sequence	315	3e-85	84	UG-II_Contig270	>gi|110813201|gb|EE126186.1|EE126186 H34 Peanut (Luhua14) seeds full length cDNA Library Arachis hypogaea cDNA 5 similar to	182	1e-45	84	Contig270	>gi|71920496|gb|DT041086.1|DT041086 Mdrtp1005K16.g1 Apple_EST_Mdrtp Malus x domestica x Malus sieversii cDNA similar to	121	8e-26	82	UG-II_Contig270	>gi|89490369|gb|DY646163.1|DY646163 PU3_plate16_A24 PU3 Prunus persica cDNA similar to expressed mRNA inferred from	129	4e-28	81
271	UG-II_Contig271		>Q5T5P2|SKT_HUMAN Sickle tail protein homolog - Homo sapiens (Human)	1943	31	3.6	33	-3	561	409	319	368	578	UG-II_Contig271	>gb|FE672486.1|FE672486 mh1_0018_C10 Drought-stressed chickpea leave library Cicer arietinum cDNA clone mh1_0018_C10 5, mRNA sequence	34	0.093	100	UG-II_Contig271	>gb|BE202796.1|BE202796 EST402818 KV1 Medicago truncatula cDNA clone pKV1-3G12, mRNA sequence	406	1e-112	90	UG-II_Contig271	>gb|EV269974.1|EV269974 GLMAQ04TF JCVI-SOY2 Glycine max cDNA 5, mRNA sequence	276	1e-72	91	Contig271	UG-II_Contig271	>gb|BP038728.1|BP038728 BP038728 Lotus corniculatus var. japonicus flower bud Lotus japonicus cDNA clone MFB065f02_f 3, mRNA sequence	280	2e-74	91	UG-II_Contig271	>gi|115597403|gb|EG029751.1|EG029751 AH2123 Shanyou 523 Peanut Cotyledon cDNA Library Arachis hypogaea cDNA 5, mRNA	36	0.16	100	Contig271	>gi|159634125|gb|EY127830.1|EY127830 CBTH1229.g1_I19.ab1:P Triphysaria pusilla root tip normalized cDNA library	70	3e-10	89	UG-II_Contig271	>gi|86874945|gb|CI325400.1|CI325400 CI325400 Oryza sativa (japonica cultivar-group) shoot Oryza sativa Japonica Group cDNA	46	0.004	91
272	UG-II_Contig272		>Q9STN5|Y4833_ARATH Uncharacterized protein At4g08330, chloroplast precursor - Arabidopsis thaliana (Mouse-ear cress)	164	56	1e-07	32	-1	485	189	22	126	536	UG-II_Contig272	>gb|EH059101.1|EH059101 CPAe04.z.esd subtracted cDNA library of drought stressed chickpea Cicer arietinum cDNA, mRNA sequence	36	0.022	100	UG-II_Contig272	>gb|BQ153296.1|BQ153296 NF033G04IR1F1034 Irradiated Medicago truncatula cDNA clone NF033G04IR 5, mRNA sequence	337	2e-91	86	UG-II_Contig272	>gb|EV270296.1|EV270296 GLMAT82TF JCVI-SOY2 Glycine max cDNA 5, mRNA sequence	84	1e-14	86	Contig272	UG-II_Contig272	>gb|BG662281.1|BG662281 Ljirnpest42-428-h4 Ljirnp Lambda HybriZap two-hybrid library Lotus japonicus cDNA clone LP428-42-h4 5, mRNA sequence	119	4e-26	84	UG-II_Contig272	>gi|30419869|gb|CD038031.1|CD038031 UTPPI001_E04 USDA-Tifton Peanut Immature Pod cDNA Library (UTPP) Arachis hypogaea cDNA	46	0.0002	91	Contig272	>gi|86015492|gb|DR311238.1|DR311238 54764 CERES-147 Arabidopsis thaliana cDNA clone 20269 5, mRNA sequence	42	0.056	90	UG-II_Contig272	>gi|11025711|gb|AU162312.1|AU162312 AU162312 Rice cDNA from immature leaf including apical meristem (under short day	36	3.8	100
273	UG-II_Contig273		>P06599|EXTN_DAUCA Extensin precursor - Daucus carota (Carrot)	306	130	5e-30	43	2	356	712	7	187	712	UG-II_Contig273	>gb|FE673434.1|FE673434 mh1_0036_E08 Drought-stressed chickpea leave library Cicer arietinum cDNA clone mh1_0036_E08 5, mRNA sequence	34	0.12	100	UG-II_Contig273	>gb|CX532570.1|CX532570 s13dNF73G01MJ004_271427 Methyl Jasmonate-Elicited Root Cell Suspension Culture Medicago truncatula cDNA, mRNA	220	4e-56	85	UG-II_Contig273	>gb|BQ740351.1|BQ740351 saq46b02.y1 Gm-c1076 Glycine max cDNA clone SOYBEAN CLONE ID: Gm-c1076-2740 5, mRNA sequence	113	1e-23	85	Contig273	UG-II_Contig273	>gb|BI420337.1|BI420337 LjNEST55g8r Lotus japonicus nodule library 5 and 7 week-old Lotus japonicus cDNA 5, mRNA sequence	176	2e-43	86	UG-II_Contig273	>gi|30419909|gb|CD038071.1|CD038071 UTPPI002_A08 USDA-Tifton Peanut Immature Pod cDNA Library (UTPP) Arachis hypogaea cDNA	82	4e-15	88	Contig273	>gi|116237341|gb|EG364320.1|EG364320 chan00822 Tomato root of CBF1-5 transgenic plant library Solanum lycopersicum cDNA clone	58	1e-06	91	UG-II_Contig273	>gi|88727901|gb|CI749413.1|CI749413 CI749413 Oryza sativa (japonica cultivar-group) 1 day after pollination pistil Oryza	42	0.083	100
274	UG-II_Contig274		>O23755|EF2_BETVU Elongation factor 2 - Beta vulgaris (Sugar beet)	843	537	1e-152	94	1	1	837	565	843	1093	UG-II_Contig274	>gb|FE669214.1|FE669214 mh2_0014_A11 Chickpea leave library Cicer arietinum cDNA clone mh2_0014_A11 5, mRNA sequence	38	0.011	100	UG-II_Contig274	>gb|DY618331.1|DY618331 AC4666 NOLLY Medicago truncatula cDNA 5, mRNA sequence	1025	0	91	UG-II_Contig274	>gb|CX705301.1|CX705301 gmrtDrNS01_25-B_M13R_A04_032.s1 Water stressed 5h segment 1 gmrtDrNS01 Glycine max cDNA 3, mRNA sequence	749	0	87	Contig274	UG-II_Contig274	>gb|CB826793.1|CB826793 LjNEST67a10r Lotus japonicus nodule library 5 and 7 week-old Lotus japonicus cDNA 5, mRNA sequence	710	0	89	UG-II_Contig274	>gi|149645076|gb|ES753471.1|ES753471 C20L_28_G02_E002.g1 USDA-Tifton Peanut Library C20L Arachis hypogaea cDNA clone	638	0	86	Contig274	>gi|71925602|gb|DT043484.1|DT043484 Mdrtp1011L11.g1 Apple_EST_Mdrtp Malus x domestica x Malus sieversii cDNA similar to	484	1e-134	84	UG-II_Contig274	>gi|66913058|gb|CX099906.1|CX099906 RECm0676 A normalized whole-life-cycle cDNA library of rice Oryza sativa	422	1e-116	85
275	UG-II_Contig275		>Q9C5J7|K6PF7_ARATH 6-phosphofructokinase 7 - Arabidopsis thaliana (Mouse-ear cress)	485	121	1e-27	79	1	1	222	399	472	432	UG-II_Contig275	>gb|FE670208.1|FE670208 mh2_0025_D01 Chickpea leave library Cicer arietinum cDNA clone mh2_0025_D01 5, mRNA sequence	462	1e-131	100	UG-II_Contig275	>gb|BF647306.1|BF647306 NF023A10EC1F1072 Elicited cell culture Medicago truncatula cDNA clone NF023A10EC 5, mRNA sequence	301	8e-81	89	UG-II_Contig275	>gb|AW309891.1|AW309891 sf26c02.x1 Gm-c1028 Glycine max cDNA clone GENOME SYSTEMS CLONE ID: Gm-c1028-1083 3 similar to TR:O48628 O48628	242	1e-62	87	Contig275	UG-II_Contig275	>gb|AW719309.1|AW719309 LjNEST2e6r Lotus japonicus nodule library, mature and immature nodules Lotus japonicus cDNA 5, mRNA sequence	192	3e-48	86	UG-II_Contig275	>gi|149224577|gb|ES714024.1|ES714024 TFR6_26_H07_E001.g1 USDA-Tifton Peanut Library TFR6 Arachis hypogaea cDNA clone	54	5e-07	86	Contig275	>gi|19825517|gb|AV791534.1|AV791534 AV791534 RAFL7 Arabidopsis thaliana cDNA clone RAFL07-10-O10 3, mRNA sequence	84	1e-14	82	UG-II_Contig275	>gi|88835856|gb|CI370961.1|CI370961 CI370961 Oryza sativa (japonica cultivar-group) callus Oryza sativa Japonica Group cDNA	46	0.003	91
276	UG-II_Contig276		>Q1KZG0|S39A4_BOVIN Zinc transporter ZIP4 precursor - Bos taurus (Bovine)	653	30	6.2	35	1	247	366	238	275	464	UG-II_Contig276	>gb|FE669386.1|FE669386 mh2_0016_A03 Chickpea leave library Cicer arietinum cDNA clone mh2_0016_A03 5, mRNA sequence	34	0.075	100	UG-II_Contig276	>gb|BE317906.2|BE317906 NF059H12LF1F1096 Developing leaf Medicago truncatula cDNA clone NF059H12LF 5, mRNA sequence	38	0.19	100	UG-II_Contig276	>gb|AI856676.1|AI856676 sb42c11.y1 Gm-c1014 Glycine max cDNA clone GENOME SYSTEMS CLONE ID: Gm-c1014-333 5, mRNA sequence	519	1e-146	96	Contig276	UG-II_Contig276	>gb|BI419153.1|BI419153 LjNEST29a1r Lotus japonicus nodule library 5 and 7 week-old Lotus japonicus cDNA 5, mRNA sequence	34	1.5	100	UG-II_Contig276	>gi|30420370|gb|CD038532.1|CD038532 UTPPI008_G01 USDA-Tifton Peanut Immature Pod cDNA Library (UTPP) Arachis hypogaea cDNA	32	2	100	Contig276	>gi|49234531|gb|BP604287.1|BP604287 BP604287 RAFL16 Arabidopsis thaliana cDNA clone RAFL16-61-P22 3, mRNA sequence	36	3	100	UG-II_Contig276	>gi|117230394|gb|CT847542.1|CT847542 CT847542 Oryza sativa (indica cultivar-group) cv. Guang Lu Ai 4 Oryza sativa Indica	36	3.3	100
277	UG-II_Contig277		>Q03530|RCE1_YEAST CAAX prenyl protease 2 - Saccharomyces cerevisiae (Bakers yeast)	315	30	2	28	-2	240	52	103	160	319	UG-II_Contig277	>gb|FE670032.1|FE670032 mh2_0023_B11 Chickpea leave library Cicer arietinum cDNA clone mh2_0023_B11 5, mRNA sequence	285	8e-78	93	UG-II_Contig277	>gb|BQ146180.1|BQ146180 NF013D03GS1F1029 Germinating Seed Medicago truncatula cDNA clone NF013D03GS 5, mRNA sequence	52	9e-06	93	UG-II_Contig277	>gb|BI967467.1|BI967467 GM830002A10F04 Gm-r1083 Glycine max cDNA clone Gm-r1083-631 3, mRNA sequence	36	1.2	88	Contig277	UG-II_Contig277	>gb|AW164082.1|AW164082 Ljirnpest19-525-f2 Ljirnp Lambda HybriZap two-hybrid library Lotus japonicus cDNA clone LP525-19-f2 5, mRNA sequence	32	4	100	UG-II_Contig277	>gi|110813326|gb|EE126352.1|EE126352 II69 Peanut (Luhua14) seeds full length cDNA Library Arachis hypogaea cDNA 5	32	1.3	100	Contig277	>gi|89491087|gb|DY646881.1|DY646881 PU3_plate33_G17 PU3 Prunus persica cDNA similar to hypothetical protein contains	40	0.13	100	UG-II_Contig277	>gi|16577358|gb|BI804654.1|BI804654 H142G02 Endosperm library from Oryza sativa (10 days after anthesis) Oryza sativa cDNA	36	2.2	100
278	UG-II_Contig278		>Q945B7|CRD1_EUPES Magnesium-protoporphyrin IX monomethyl ester [oxidative] cyclase, chloroplast precursor - Euphorbia	405	177	2e-44	87	-1	448	152	307	405	448	UG-II_Contig278	>gb|FE670958.1|FE670958 mh2_0038_E02 Chickpea leave library Cicer arietinum cDNA clone mh2_0038_E02 5, mRNA sequence	450	1e-127	98	UG-II_Contig278	>gb|BE318639.2|BE318639 NF042E11LF1F1084 Developing leaf Medicago truncatula cDNA clone NF042E11LF 5, mRNA sequence	430	1e-119	87	UG-II_Contig278	>gb|FE685671.1|FE685671 Pv058A_M13R_E01.ab1 Phaseolus vulgaris cv Early gallatin Phaseolus vulgaris cDNA, mRNA sequence	373	1e-102	90	Contig278	UG-II_Contig278	>gb|BP031354.1|BP031354 BP031354 Lotus corniculatus var. japonicus flower Lotus japonicus cDNA clone MF058d06_f 3, mRNA sequence	381	1e-105	86	UG-II_Contig278	>gi|149644098|gb|ES752493.1|ES752493 C20L_13_A11_E002.g1 USDA-Tifton Peanut Library C20L Arachis hypogaea cDNA clone	309	5e-84	87	Contig278	>gi|186889330|gb|FG123313.1|FG123313 4478-95-B03 Oenothera strain hookeri de Vries leaf library Oenothera elata subsp.	94	1e-17	80	UG-II_Contig278	>gi|71813631|gb|DR991022.1|DR991022 Mdlr7006P22.g1 Apple_EST_Mdlr Malus x domestica cDNA similar to dbj|BAA87823.1|	98	1e-18	81
279	UG-II_Contig279		>O22584|RS14_LUPLU 40S ribosomal protein S14 - Lupinus luteus (European yellow lupin)	150	216	7e-56	94	-1	550	200	34	150	550	UG-II_Contig279	>gb|FE669487.1|FE669487 mh2_0017_B05 Chickpea leave library Cicer arietinum cDNA clone mh2_0017_B05 5, mRNA sequence	702	0	98	UG-II_Contig279	>gb|AW691279.1|AW691279 NF039G12ST1F1000 Developing stem Medicago truncatula cDNA clone NF039G12ST 5, mRNA sequence	387	1e-106	88	UG-II_Contig279	>gb|BE823661.1|BE823661 GM700021A20H7 Gm-r1070 Glycine max cDNA clone Gm-r1070-8414 3, mRNA sequence	377	1e-103	88	Contig279	UG-II_Contig279	>gb|CB826697.1|CB826697 LjNEST65h1r Lotus japonicus nodule library 5 and 7 week-old Lotus japonicus cDNA 5, mRNA sequence	389	1e-107	88	UG-II_Contig279	>gi|116489545|gb|EG530509.1|EG530509 2J21T7 Peanut (Luhua14) seeds full length cDNA Library Arachis hypogaea cDNA 3, mRNA	418	1e-116	90	Contig279	>gi|32889632|gb|CB264859.1|CB264859 30-E014661-035-002-L08-T7R MPIZ-ADIS-035 Arabidopsis thaliana cDNA clone	224	7e-57	82	UG-II_Contig279	>gi|71820527|gb|DR997918.1|DR997918 Mdfb8005H09.g1 Apple_EST_Mdfb Malus x domestica cDNA similar to emb|CAD40586.1|	232	3e-59	83
280	UG-II_Contig280		>Q9M2F1|RS272_ARATH 40S ribosomal protein S27-2 - Arabidopsis thaliana (Mouse-ear cress)	86	180	7e-45	96	-2	609	352	1	86	682	UG-II_Contig280	>gb|DY475524.1|DY475524 U510 Chickpea (ICC3996) post-inoculation EST library Cicer arietinum cDNA 5 similar to 40S ribosomal protein S27,	392	1e-109	93	UG-II_Contig280	>gb|BE239494.1|BE239494 EST403543 MHRP- Medicago truncatula cDNA clone pMHRP-28I8, mRNA sequence	319	5e-86	90	UG-II_Contig280	>gb|BU578470.1|BU578470 sar53d07.y1 Gm-c1074 Glycine max cDNA clone SOYBEAN CLONE ID: Gm-c1074-5942 5 similar to TR:Q9ZNS3 Q9ZNS3 RIBOSOMAL	192	2e-47	84	Contig280	UG-II_Contig280	>gb|BI420082.1|BI420082 LjNEST52g10r Lotus japonicus nodule library 5 and 7 week-old Lotus japonicus cDNA 5, mRNA sequence	155	9e-37	82	UG-II_Contig280	>gi|116359346|gb|EG373150.1|EG373150 XB13 Peanut (Luhua14) seeds full length cDNA Library Arachis hypogaea cDNA 5, mRNA	174	3e-43	83	Contig280	>gi|186889441|gb|FG123368.1|FG123368 453-5-C09 Oenothera strain hookeri de Vries leaf library Oenothera elata subsp.	192	3e-47	84	UG-II_Contig280	>gi|84647318|gb|DW360764.1|DW360764 PJ648 Prosopis juliflora leaf cDNA library Prosopis juliflora cDNA similar to	96	6e-18	80
281	UG-II_Contig281		>Q9SJ12|ATP7_ARATH Probable ATP synthase 24 kDa subunit, mitochondrial precursor - Arabidopsis thaliana	240	320	1e-86	67	-2	940	218	1	240	1001	UG-II_Contig281	>gb|FE673517.1|FE673517 mh1_0037_G03 Drought-stressed chickpea leave library Cicer arietinum cDNA clone mh1_0037_G03 5, mRNA sequence	34	0.16	100	UG-II_Contig281	>gb|AW981215.1|AW981215 EST392305 DSIL Medicago truncatula cDNA clone pDSIL-12A21, mRNA sequence	575	1e-163	90	UG-II_Contig281	>gb|FK015654.1|FK015654 GLNC305TF JCVI-SOY3 Glycine max cDNA 5, mRNA sequence	666	0	86	Contig281	UG-II_Contig281	>gb|AU089382.1|AU089382 AU089382 Lotus japonicus flower bud cDNA Lotus japonicus cDNA clone Ljfb-r42, mRNA sequence	644	0	88	UG-II_Contig281	>gi|56553046|gb|CX018170.1|CX018170 S1016 pPCS Arachis hypogaea cDNA 5, mRNA sequence	258	4e-68	84	Contig281	>gi|71823788|gb|DT001180.1|DT001180 Mdrta1012C15.g1 Apple_EST_Mdrta Malus x domestica cDNA similar to ref|NP_850018.1| ATP	174	1e-41	82	UG-II_Contig281	>gi|571916|gb|D41427.1|D41427 RICS3920A Rice shoot Oryza sativa Japonica Group cDNA, mRNA sequence	54	3e-05	82
282	UG-II_Contig282		>Q96499|RL44_GOSHI 60S ribosomal protein L44 - Gossypium hirsutum (Upland cotton) (Gossypium mexicanum)	105	219	5e-57	97	2	59	373	1	105	564	UG-II_Contig282	>gb|EL814489.1|EL814489 13.2 Differentially expressed genes in chickpea under dehydration stress Cicer arietinum cDNA clone 13.2, mRNA sequence	387	1e-108	93	UG-II_Contig282	>gb|AW560320.1|AW560320 EST315368 DSIR Medicago truncatula cDNA clone pDSIR-26D10, mRNA sequence	545	1e-154	88	UG-II_Contig282	>gb|AW349803.1|AW349803 GM210006B10F3 Gm-r1021 Glycine max cDNA clone Gm-r1021-2189 3, mRNA sequence	424	1e-117	90	Contig282	UG-II_Contig282	>gb|AV422497.1|AV422497 AV422497 Lotus japonicus young plants (two-week old) Lotus japonicus cDNA clone MWM014b08_r 5, mRNA sequence	444	1e-124	91	UG-II_Contig282	>gi|115597901|gb|EG030249.1|EG030249 AH0652 Shanyou 523 Peanut Cotyledon cDNA Library Arachis hypogaea cDNA 5, mRNA	339	8e-93	88	Contig282	>gi|179828797|gb|DC845429.1|DC845429 DC845429 Chinese cabbage cDNA library, 2 weeks old aerial part Brassica rapa subsp.	287	6e-76	86	UG-II_Contig282	>gi|3060963|gb|C91595.1|C91595 C91595 Rice panicle (longer than 10cm) Oryza sativa Japonica Group cDNA clone E20054_6A,	266	2e-69	85
283	UG-II_Contig283		>Q06060|MAPK_PEA Mitogen-activated protein kinase homolog D5 - Pisum sativum (Garden pea)	394	95	2e-19	72	3	9	185	334	392	485	UG-II_Contig283	>gb|FE669480.1|FE669480 mh2_0017_A09 Chickpea leave library Cicer arietinum cDNA clone mh2_0017_A09 5, mRNA sequence	801	0	96	UG-II_Contig283	>gb|AW560347.1|AW560347 EST315395 DSIR Medicago truncatula cDNA clone pDSIR-26H22, mRNA sequence	428	1e-119	90	UG-II_Contig283	>gb|AW350707.1|AW350707 GM210010A20F8 Gm-r1021 Glycine max cDNA clone Gm-r1021-3712 3, mRNA sequence	270	7e-71	93	Contig283	UG-II_Contig283	>gb|BP036005.1|BP036005 BP036005 Lotus corniculatus var. japonicus flower bud Lotus japonicus cDNA clone MFB027h10_f 3, mRNA sequence	196	2e-49	88	UG-II_Contig283	>gi|115597093|gb|EG029441.1|EG029441 AH1840 Shanyou 523 Peanut Cotyledon cDNA Library Arachis hypogaea cDNA 5, mRNA	220	4e-57	90	Contig283	>gi|2445955|gb|AA605427.1|AA605427 30463 Lambda-PRL2 Arabidopsis thaliana cDNA clone 188B23XP 3, mRNA sequence	50	0.0002	84	UG-II_Contig283	>gi|22305497|gb|BQ906719.1|BQ906719 M018A09 Oryza sativa mature leaf library induced by M.grisea Oryza sativa cDNA clone	36	3.5	100
284	UG-II_Contig284		>Q54IF9|MYBG_DICDI Myb-like protein G - Dictyostelium discoideum (Slime mold)	423	42	0.002	29	2	131	355	304	376	550	UG-II_Contig284	>gb|FE669873.1|FE669873 mh2_0021_D06 Chickpea leave library Cicer arietinum cDNA clone mh2_0021_D06 5, mRNA sequence	133	1e-31	82	UG-II_Contig284	>gb|BE942344.1|BE942344 EST421923 MGHG Medicago truncatula cDNA clone pMGHG-8A4, mRNA sequence	62	2e-08	85	UG-II_Contig284	>gb|BU080769.1|BU080769 saq29a09.y1 Gm-c1045 Glycine max cDNA clone SOYBEAN CLONE ID: Gm-c1045-6161 5 similar to TR:P93674 P93674 PUTATIVE	44	0.009	96	Contig284	UG-II_Contig284	>gb|BP045037.1|BP045037 BP045037 Lotus corniculatus var. japonicus pods (less than 20 mm in length) Lotus japonicus cDNA clone SPD013e06_f 3, mRNA	40	0.029	100	UG-II_Contig284	>gi|149655380|gb|ES766389.1|ES766389 TFL_96_A11_E001.g1 USDA-Tifton Peanut Library TFL Arachis hypogaea cDNA clone	40	0.01	100	Contig284	>gi|86052936|gb|DR348693.1|DR348693 1131531 CERES-148 Arabidopsis thaliana cDNA clone 253503 5, mRNA sequence	46	0.004	96	UG-II_Contig284	>gi|86517337|gb|CI157543.1|CI157543 CI157543 Oryza sativa (japonica cultivar-group) Panicles mixture of one, two, three	44	0.016	96
285	UG-II_Contig285		>Q76LT9|NEF1_CHICK Protein NEF1 - Gallus gallus (Chicken)	79	71	3e-12	49	-1	396	190	11	79	501	UG-II_Contig285	>gb|EH059184.1|EH059184 CPB03g10.y.esd subtracted cDNA library of drought stressed chickpea Cicer arietinum cDNA, mRNA sequence	30	1.3	94	UG-II_Contig285	>gb|AL380072.1|AL380072 MtBB50C03F1 MtBB Medicago truncatula cDNA clone MtBB50C03 T3, mRNA sequence	367	1e-100	86	UG-II_Contig285	>gb|FK009410.1|FK009410 GLQA380TR JCVI-SOY2 Glycine max cDNA 5, mRNA sequence	184	3e-45	84	Contig285	UG-II_Contig285	>gb|BP037023.1|BP037023 BP037023 Lotus corniculatus var. japonicus flower bud Lotus japonicus cDNA clone MFB041h07_f 3, mRNA sequence	226	2e-58	85	UG-II_Contig285	>gi|30420269|gb|CD038431.1|CD038431 UTPPI007_C01 USDA-Tifton Peanut Immature Pod cDNA Library (UTPP) Arachis hypogaea cDNA	137	5e-32	82	Contig285	>gi|116457460|gb|EG500052.1|EG500052 AYBLB13TR pooled cDNA populations Arabidopsis thaliana cDNA, mRNA sequence	54	1e-05	92	UG-II_Contig285	>gi|3768149|gb|AU032176.1|AU032176 AU032176 Rice root Oryza sativa Japonica Group cDNA clone R3661_1A, mRNA sequence	36	3.6	100
286	UG-II_Contig286		>P25794|PIP2_PEA Probable aquaporin PIP-type 7a - Pisum sativum (Garden pea)	289	316	4e-86	99	2	38	508	1	157	510	UG-II_Contig286	>gb|FE673413.1|FE673413 mh1_0036_A12 Drought-stressed chickpea leave library Cicer arietinum cDNA clone mh1_0036_A12 5, mRNA sequence	926	0	99	UG-II_Contig286	>gb|AW560176.1|AW560176 EST315224 DSIR Medicago truncatula cDNA clone pDSIR-26G18, mRNA sequence	500	1e-140	88	UG-II_Contig286	>gb|BE210249.1|BE210249 so41e01.y1 Gm-c1039 Glycine max cDNA clone GENOME SYSTEMS CLONE ID: Gm-c1039-529 5 similar to TR:O65356 O65356 AQUAPORIN 1.	260	7e-68	82	Contig286	UG-II_Contig286	>gb|BI418499.1|BI418499 LjNEST28g8r Lotus japonicus nodule library 5 and 7 week-old Lotus japonicus cDNA 5, mRNA sequence	234	9e-61	88	UG-II_Contig286	>gi|30419942|gb|CD038104.1|CD038104 UTPPI002_E05 USDA-Tifton Peanut Immature Pod cDNA Library (UTPP) Arachis hypogaea cDNA	165	2e-40	84	Contig286	>gi|40446719|gb|BU668587.1|BU668587 MC01032C11 MC01 Sesamum indicum cDNA, mRNA sequence	157	1e-36	87	UG-II_Contig286	>gi|18648522|gb|BM497341.1|BM497341 901195 Avicennia marina leaf cDNA Library Avicennia marina cDNA clone Am901195 5	117	1e-24	83
287	UG-II_Contig287		>O24606|EIN3_ARATH Protein ETHYLENE INSENSITIVE 3 - Arabidopsis thaliana (Mouse-ear cress)	628	44	0.0005	43	3	48	194	570	628	558	UG-II_Contig287	>gb|FE669847.1|FE669847 mh2_0021_B02 Chickpea leave library Cicer arietinum cDNA clone mh2_0021_B02 5, mRNA sequence	946	0	99	UG-II_Contig287	>gb|BG588567.1|BG588567 EST490376 MHRP- Medicago truncatula cDNA clone pMHRP-53J6, mRNA sequence	432	1e-120	86	UG-II_Contig287	>gb|AI960485.1|AI960485 sc84f10.y1 Gm-c1018 Glycine max cDNA clone GENOME SYSTEMS CLONE ID: Gm-c1018-1604 5, mRNA sequence	103	1e-20	88	Contig287	UG-II_Contig287	>gb|BP077058.1|BP077058 BP077058 Lotus japonicus roots Lotus japonicus cDNA clone MR014g06_f 3, mRNA sequence	117	2e-25	82	UG-II_Contig287	>gi|149647440|gb|ES755835.1|ES755835 C20L_68_D01_E002.g1 USDA-Tifton Peanut Library C20L Arachis hypogaea cDNA clone	50	1e-05	88	Contig287	>gi|116401312|gb|EG443904.1|EG443904 AYAEG88TFB pooled cDNA populations Arabidopsis thaliana cDNA, mRNA sequence	48	0.001	100	UG-II_Contig287	>gi|117234361|gb|CT854440.1|CT854440 CT854440 Oryza sativa (indica cultivar-group) cv. Guang Lu Ai 4 Oryza sativa Indica	42	0.065	96
288	UG-II_Contig288		>Q08655|ASR1_SOLLC Abscisic stress-ripening protein 1 - Solanum lycopersicum (Tomato) (Lycopersicon esculentum)	115	91	2e-18	73	-1	447	289	47	99	447	UG-II_Contig288	>gb|FE669692.1|FE669692 mh2_0019_D09 Chickpea leave library Cicer arietinum cDNA clone mh2_0019_D09 5, mRNA sequence	599	1e-172	96	UG-II_Contig288	>gb|BE248986.2|BE248986 NF030G01DT1F1005 Drought Medicago truncatula cDNA clone NF030G01DT 5, mRNA sequence	182	5e-45	87	UG-II_Contig288	>gb|BE821230.1|BE821230 GM700024A20A8 Gm-r1070 Glycine max cDNA clone Gm-r1070-3472 3, mRNA sequence	182	1e-44	89	Contig288	UG-II_Contig288	>gb|AV769766.1|AV769766 AV769766 Lotus japonicus Young plants (two-weeks old) Lotus japonicus cDNA clone MWL067c10_f 3, mRNA sequence	151	9e-36	86	UG-II_Contig288	>gi|149645928|gb|ES754323.1|ES754323 C20L_42_F12_E002.g1 USDA-Tifton Peanut Library C20L Arachis hypogaea cDNA clone	135	2e-31	84	Contig288	>gi|191640027|gb|EL814035.1|EL814035 comvsuca1005_f21 SSH library of flowers of Capsicum - Arabidopsis Capsicum annuum cDNA	96	4e-18	84	UG-II_Contig288	>gi|58690313|gb|CK079000.1|CK079000 84078rsicen_21115.y1 Oryza sativa cv. LYP9 booting whole plant cDNA library Oryza	42	0.051	100
289	UG-II_Contig289		>Q41001|BCP_PEA Blue copper protein precursor - Pisum sativum (Garden pea)	189	281	2e-75	77	-2	768	214	1	189	793	UG-II_Contig289	>gb|FE669410.1|FE669410 mh2_0016_C06 Chickpea leave library Cicer arietinum cDNA clone mh2_0016_C06 5, mRNA sequence	32	0.51	95	UG-II_Contig289	>gb|BQ148585.1|BQ148585 NF078D07FL1F1060 Developing flower Medicago truncatula cDNA clone NF078D07FL 5, mRNA sequence	349	7e-95	87	UG-II_Contig289	>gb|BE555645.1|BE555645 sp92b05.y1 Gm-c1045 Glycine max cDNA clone GENOME SYSTEMS CLONE ID: Gm-c1045-1066 5 similar to SW:BCP_PEA Q41001 BLUE	200	9e-50	82	Contig289	UG-II_Contig289	>gb|DC598483.1|DC598483 DC598483 Lotus japonicus pod (20-30 mm in length) Lotus japonicus cDNA clone MPDL078d12_r 5, mRNA sequence	260	2e-68	84	UG-II_Contig289	>gi|110815135|gb|EE125317.1|EE125317 1T36 Peanut (Luhua14) seeds full length cDNA Library Arachis hypogaea cDNA 5, mRNA	36	0.22	100	Contig289	>gi|86087532|gb|DR383291.1|DR383291 13297524 CERES-AL46 Arabidopsis thaliana cDNA clone 1152470 3, mRNA sequence	42	0.083	100	UG-II_Contig289	>gi|22307654|gb|BQ908876.1|BQ908876 T016E08 Oryza sativa mature leaf library induced by M.grisea Oryza sativa cDNA clone	38	1.5	100
290	UG-II_Contig290		>O65351|SUBL_ARATH Subtilisin-like protease precursor - Arabidopsis thaliana (Mouse-ear cress)	757	105	1e-22	36	-2	585	85	594	755	643	UG-II_Contig290	>gb|FE671607.1|FE671607 mh1_0007_E06 Drought-stressed chickpea leave library Cicer arietinum cDNA clone mh1_0007_E06 5, mRNA sequence	32	0.41	100	UG-II_Contig290	>gb|BE239472.1|BE239472 EST403521 MHRP- Medicago truncatula cDNA clone pMHRP-28E4, mRNA sequence	458	1e-128	85	UG-II_Contig290	>gb|AW350402.1|AW350402 GM210008B20E11 Gm-r1021 Glycine max cDNA clone Gm-r1021-2926 3, mRNA sequence	283	6e-75	82	Contig290	UG-II_Contig290	>gb|BP048881.1|BP048881 BP048881 Lotus corniculatus var. japonicus pods (less than 20 mm in length) Lotus japonicus cDNA clone SPD061g07_f 3, mRNA	377	1e-103	85	UG-II_Contig290	>gi|149223481|gb|ES712928.1|ES712928 TFR6_8_E05_E001.g1 USDA-Tifton Peanut Library TFR6 Arachis hypogaea cDNA clone	238	2e-62	84	Contig290	>gi|89484749|gb|DY640543.1|DY640543 PU2_plate22_O04 PU2 Prunus persica cDNA similar to weakly similar to	44	0.017	96	UG-II_Contig290	>gi|40490958|gb|BX901275.1|BX901275 BX901275 Oryza sativa library (Han B) Oryza sativa cDNA clone p456c07p3, mRNA sequence	38	1.2	100
291	UG-II_Contig291		>Q9ZUX4|UMP2_ARATH Uncharacterized mitochondrial protein At2g27730 - Arabidopsis thaliana (Mouse-ear cress)	113	120	8e-27	60	2	128	478	1	113	669	UG-II_Contig291	>gb|CK148889.1|CK148889 48_A4_A04 Suppressive subtractive hybridization library Cicer arietinum cDNA clone 48_A4_A04 5 similar to glycosyl	36	0.027	100	UG-II_Contig291	>gb|BF521410.1|BF521410 EST458886 DSIL Medicago truncatula cDNA clone pDSIL-43E20, mRNA sequence	551	1e-156	88	UG-II_Contig291	>gb|BE821203.1|BE821203 GM700024A10C4 Gm-r1070 Glycine max cDNA clone Gm-r1070-3559 3, mRNA sequence	343	8e-93	87	Contig291	UG-II_Contig291	>gb|AW719311.1|AW719311 LjNEST2e8r Lotus japonicus nodule library, mature and immature nodules Lotus japonicus cDNA 5, mRNA sequence	145	8e-34	88	UG-II_Contig291	>gi|110814686|gb|EE123767.1|EE123767 1R55 Peanut (Luhua14) seeds full length cDNA Library Arachis hypogaea cDNA 5	250	7e-66	83	Contig291	>gi|40447719|gb|BU669587.1|BU669587 MC01046H03 MC01 Sesamum indicum cDNA, mRNA sequence	66	5e-09	82	UG-II_Contig291	>gi|27388438|gb|CA901446.1|CA901446 PCSC12362 Scarlet Runner Bean Suspensor Region TriplEx2 Phaseolus coccineus cDNA 5	184	8e-45	86
292	UG-II_Contig292		>P41248|YMF19_HELAN Putative ATP synthase protein YMF19 - Helianthus annuus (Common sunflower)	159	276	8e-74	85	-2	539	66	1	157	720	UG-II_Contig292	>gb|DY475082.1|DY475082 U038 Chickpea (ICC3996) post-inoculation EST library Cicer arietinum cDNA 5 similar to ATP synthase (EC 3.6.1.34),	496	1e-140	100	UG-II_Contig292	>gb|EV256421.1|EV256421 MTYCW72TF JCVI-MT1 Medicago truncatula cDNA 5, mRNA sequence	98	4e-19	96	UG-II_Contig292	>gb|FK002715.1|FK002715 GLPAT80TR JCVI-SOY1 Glycine max cDNA 5, mRNA sequence	904	0	94	Contig292	UG-II_Contig292	>gb|BW612239.1|BW612239 BW612239 Lotus japonicus protoplasts from suspension-cultured cells Lotus japonicus cDNA clone LjFL1-048-AG03 5, mRNA	430	1e-119	96	UG-II_Contig292	>gi|115598220|gb|EG030568.1|EG030568 AH0941 Shanyou 523 Peanut Cotyledon cDNA Library Arachis hypogaea cDNA 5, mRNA	137	7e-32	94	Contig292	>gi|116402836|gb|EG445428.1|EG445428 AYAEM54TR pooled cDNA populations Arabidopsis thaliana cDNA, mRNA sequence	577	1e-163	93	UG-II_Contig292	>gi|60672933|gb|DN475622.1|DN475622 trse193 Rice SMART cDNA library Oryza sativa Indica Group cDNA 5, mRNA sequence	355	4e-96	86
293	UG-II_Contig293		>Q9SRX2|RL191_ARATH 60S ribosomal protein L19-1 - Arabidopsis thaliana (Mouse-ear cress)	214	351	3e-96	83	-2	869	234	1	213	918	UG-II_Contig293	>gb|FE672350.1|FE672350 mh1_0016_H02 Drought-stressed chickpea leave library Cicer arietinum cDNA clone mh1_0016_H02 5, mRNA sequence	454	1e-128	86	UG-II_Contig293	>gb|AW686446.1|AW686446 NF038A12NR1F1000 Nodulated root Medicago truncatula cDNA clone NF038A12NR 5, mRNA sequence	739	0	90	UG-II_Contig293	>gb|EV266579.1|EV266579 GLLB870TF JCVI-SOY1 Glycine max cDNA 5, mRNA sequence	708	0	88	Contig293	UG-II_Contig293	>gb|BI418732.1|BI418732 LjNEST48b9r Lotus japonicus nodule library 5 and 7 week-old Lotus japonicus cDNA 5, mRNA sequence	472	1e-132	87	UG-II_Contig293	>gi|149216026|gb|ES705475.1|ES705475 C20R5_49_G09_E002.g1 USDA-Tifton Peanut Library C20R5 Arachis hypogaea cDNA	694	0	90	Contig293	>gi|186889963|gb|FG123884.1|FG123884 5237-113-F03 Oenothera strain hookeri de Vries leaf library Oenothera elata subsp.	351	8e-95	84	UG-II_Contig293	>gi|152038581|gb|ES699022.1|ES699022 gsa_001a_g02 Lolium perenne gsa Lolium perenne cDNA, mRNA sequence	260	2e-67	85
294	UG-II_Contig294		>A2A6M5|CACO2_MOUSE Calcium-binding and coiled-coil domain-containing protein 2 - Mus musculus (Mouse)	331	69	2e-11	29	-2	298	44	226	310	629	UG-II_Contig294	>gb|CK148716.1|CK148716 AGT-44_F09 Suppressive subtractive hybridization library Cicer arietinum cDNA clone AGT-44_F09_P5G2.M13R_075__963 3,	30	1.6	100	UG-II_Contig294	>gb|AL373344.1|AL373344 MtBA57C05R1 MtBA Medicago truncatula cDNA clone MtBA57C05 T7, mRNA sequence	36	1.1	100	UG-II_Contig294	>gb|BE584099.1|BE584099 3-1E-HA PsojaeHA Glycine max/Phytophthora sojae mixed EST library cDNA, mRNA sequence	34	9.6	100	Contig294	UG-II_Contig294	>gb|DC593477.1|DC593477 DC593477 Lotus japonicus mature nodule Lotus japonicus cDNA clone GENLr069g05 5, mRNA sequence	34	2	100	UG-II_Contig294	>gi|149218249|gb|ES707698.1|ES707698 C20R7_6_C05_E002.g1 USDA-Tifton Peanut Library C20R7 Arachis hypogaea cDNA clone	34	0.68	100						UG-II_Contig294	>gi|117212110|gb|CT851267.1|CT851267 CT851267 Oryza sativa (indica cultivar-group) cv. Guang Lu Ai 4 Oryza sativa Indica	40	0.29	100
295	UG-II_Contig295		>P07944|PBP_STAAU Beta-lactam-inducible penicillin-binding protein - Staphylococcus aureus	670	37	0.071	29	3	54	389	17	132	531	UG-II_Contig295	>gb|FE669037.1|FE669037 mh2_0010_F10 Chickpea leave library Cicer arietinum cDNA clone mh2_0010_F10 5, mRNA sequence	32	0.34	100	UG-II_Contig295	>gb|AW328943.2|AW328943 N200135e rootphos(-) Medicago truncatula cDNA clone MHRP-14E2, mRNA sequence	363	3e-99	86	UG-II_Contig295	>gb|CF921777.1|CF921777 gmrhRww24-03-T7_D04_1_026 Soybean root hair subtracted cDNA library gmrhRww24 Glycine max cDNA, mRNA sequence	260	8e-68	84	Contig295	UG-II_Contig295	>gb|CB827912.1|CB827912 LjNEST80f10r Lotus japonicus nodule library 5 and 7 week-old Lotus japonicus cDNA 5, mRNA sequence	159	4e-38	92	UG-II_Contig295	>gi|110813161|gb|EE126135.1|EE126135 g62 Peanut (Luhua14) seeds full length cDNA Library Arachis hypogaea cDNA 5 similar to	127	5e-29	87	Contig295	>gi|2048026|gb|AA394829.1|AA394829 26612 Lambda-PRL2 Arabidopsis thaliana cDNA clone 306C12T7 5, mRNA sequence	52	6e-05	87	UG-II_Contig295	>gi|44679975|gb|CR293409.1|CR293409 CR293409 Oryza sativa library (Han B) Oryza sativa cDNA clone y836f02p3, mRNA sequence	36	3.8	95
296	UG-II_Contig296		>Q9BRQ8|AIFM2_HUMAN Apoptosis-inducing factor 2 - Homo sapiens (Human)	373	36	0.059	35	2	74	235	319	372	446	UG-II_Contig296	>gb|FE669358.1|FE669358 mh2_0015_F08 Chickpea leave library Cicer arietinum cDNA clone mh2_0015_F08 5, mRNA sequence	36	0.018	100	UG-II_Contig296	>gb|BF635525.1|BF635525 NF078G02DT1F1019 Drought Medicago truncatula cDNA clone NF078G02DT 5, mRNA sequence	285	5e-76	89	UG-II_Contig296	>gb|EV269967.1|EV269967 GLMAP93TF JCVI-SOY2 Glycine max cDNA 5, mRNA sequence	256	1e-66	89	Contig296	UG-II_Contig296	>gb|AV766560.1|AV766560 AV766560 Lotus japonicus young plants (two-week old) Lotus japonicus cDNA clone MWM115b02_f 3, mRNA sequence	56	4e-07	83	UG-II_Contig296	>gi|116359048|gb|EG372852.1|EG372852 2Y63 Peanut (Luhua14) seeds full length cDNA Library Arachis hypogaea cDNA 5, mRNA	32	1.9	91	Contig296	>pir|T01393 apoptosis inhibitor homolog T4I9.12 - Arabidopsis thaliana >gb|AAC79106.1| putative inhibitor	38	0.72	100	UG-II_Contig296	>gi|88279502|gb|CI400502.1|CI400502 CI400502 Oryza sativa (japonica cultivar-group) callus high temperature at 45 degree,	36	3.2	100
297	UG-II_Contig297		>Q9LR33|R27A2_ARATH 60S ribosomal protein L27a-2 - Arabidopsis thaliana (Mouse-ear cress)	146	259	6e-69	82	2	38	478	1	146	665	UG-II_Contig297	>gb|EH058957.1|EH058957 CPAc12.z.esd subtracted cDNA library of drought stressed chickpea Cicer arietinum cDNA, mRNA sequence	571	1e-163	89	UG-II_Contig297	>gb|DY617740.1|DY617740 AC3909 NOLLY Medicago truncatula cDNA 5, mRNA sequence	299	5e-80	82	UG-II_Contig297	>gb|FE690315.1|FE690315 Pv052D_M13R_D11.ab1 Phaseolus vulgaris cv Early gallatin Phaseolus vulgaris cDNA, mRNA sequence	204	5e-51	85	Contig297	UG-II_Contig297	>gb|BI418745.1|BI418745 LjNEST48d11r Lotus japonicus nodule library 5 and 7 week-old Lotus japonicus cDNA 5, mRNA sequence	218	7e-56	87	UG-II_Contig297	>gi|56690239|gb|CX128142.1|CX128142 AH0245 Peanut Lambda Express library Arachis hypogaea cDNA 5, mRNA sequence	194	3e-49	85	Contig297	>gi|47511835|gb|CN746838.1|CN746838 SAL_US027xa11f1.ab1 SAL_US N.Bentheme Nicotiana benthamiana cDNA 5, mRNA sequence	236	2e-60	89	UG-II_Contig297	>gi|44668209|gb|CR281643.1|CR281643 CR281643 Oryza sativa library (Han B) Oryza sativa cDNA clone y881c01p5, mRNA sequence	101	1e-19	88
298	UG-II_Contig298		>B0TLU8|CLPX_SHEHH ATP-dependent Clp protease ATP-binding subunit clpX - Shewanella halifaxensis (strain HAW-EB4)	425	31	5.8	29	2	347	511	262	316	642	UG-II_Contig298	>gb|FE669386.1|FE669386 mh2_0016_A03 Chickpea leave library Cicer arietinum cDNA clone mh2_0016_A03 5, mRNA sequence	34	0.1	100	UG-II_Contig298	>gb|AW774297.1|AW774297 EST333448 KV3 Medicago truncatula cDNA clone pKV3-22M1, mRNA sequence	537	1e-151	91	UG-II_Contig298	>gb|BQ611594.1|BQ611594 sap62d07.y1 Gm-c1087 Glycine max cDNA clone SOYBEAN CLONE ID: Gm-c1087-5173 5, mRNA sequence	424	1e-117	89	Contig298	UG-II_Contig298	>gb|BW600640.1|BW600640 BW600640 Lotus japonicus protoplasts from suspension-cultured cells Lotus japonicus cDNA clone LjFL1-002-AG03 5, mRNA	438	1e-122	89	UG-II_Contig298	>gi|56552980|gb|CX018104.1|CX018104 R2053 pPCR Arachis hypogaea cDNA 5, mRNA sequence	34	0.7	100	Contig298	>gi|68044529|gb|DR175907.1|DR175907 HR0009_F14:A Triphysaria versicolor (parasitic plant) root-tip, host reverse SSH	184	7e-45	83	UG-II_Contig298	>gi|29617993|gb|CB623005.1|CB623005 OSIIEa10G18.f OSIIEa Oryza sativa Indica Group cDNA clone OSIIEa10G18 5, mRNA	127	2e-27	83
299	UG-II_Contig299		>P21820|TPIS_COPJA Triosephosphate isomerase, cytosolic - Coptis japonica (Japanese goldthread)	253	149	7e-36	81	1	1	258	167	252	514	UG-II_Contig299	>gb|FE671609.1|FE671609 mh1_0007_E08 Drought-stressed chickpea leave library Cicer arietinum cDNA clone mh1_0007_E08 5, mRNA sequence	930	0	98	UG-II_Contig299	>gb|EX527058.1|EX527058 MTGland-A073_2007-08-21/MTGland-73_H17_037_1 Medicago truncatula A17 glandular trichome Medicago truncatula cDNA, mRNA	315	6e-85	87	UG-II_Contig299	>gb|CD394497.1|CD394497 Gm_ck14204 Soybean induced by Salicylic Acid Glycine max cDNA 3, mRNA sequence	335	2e-90	91	Contig299	UG-II_Contig299	>gb|BP037519.1|BP037519 BP037519 Lotus corniculatus var. japonicus flower bud Lotus japonicus cDNA clone MFB049a02_f 3, mRNA sequence	335	3e-91	89	UG-II_Contig299	>gi|149214432|gb|ES703881.1|ES703881 C20R5_21_D01_E002.g1 USDA-Tifton Peanut Library C20R5 Arachis hypogaea cDNA	272	1e-72	88	Contig299	>gi|186890338|gb|FG124003.1|FG124003 5354-115-B09 Oenothera strain hookeri de Vries leaf library Oenothera elata subsp.	137	1e-30	82	UG-II_Contig299	>gi|5003198|gb|AU068307.1|AU068307 AU068307 Rice callus Oryza sativa Japonica Group cDNA clone C12985_8Z, mRNA sequence	74	2e-11	90
300	UG-II_Contig300		>P49310|GRP1_SINAL Glycine-rich RNA-binding protein GRP1A - Sinapis alba (White mustard) (Brassica hirta)	166	149	5e-43	82	3	57	317	1	87	637	UG-II_Contig300	>gb|FE671908.1|FE671908 mh1_0011_E12 Drought-stressed chickpea leave library Cicer arietinum cDNA clone mh1_0011_E12 5, mRNA sequence	513	1e-146	100	UG-II_Contig300	>gb|BE318585.2|BE318585 NF041F04LF1F1032 Developing leaf Medicago truncatula cDNA clone NF041F04LF 5, mRNA sequence	109	9e-23	80	UG-II_Contig300	>gb|CF806417.1|CF806417 psHB011xE16f USDA-IFAFS:Expression of Phytophthora sojae genes during infection and propagation Glycine max cDNA clone	107	8e-22	84	Contig300	UG-II_Contig300	>gb|AI967313.1|AI967313 Ljirnpest01-016 Ljirnp Lambda HybriZap two-hybrid library Lotus japonicus cDNA clone 61-40-11 5 similar to glycine-rich	131	1e-29	85	UG-II_Contig300	>gi|109277560|gb|EC391302.1|EC391302 GDI_E_41 Groundnut (K-134) drought stressed subtracted cDNA library Arachis	36	0.18	90	Contig300	>gi|40839959|gb|CK468709.1|CK468709 LEC5R06G02 Tomato root of CBF1-5 transgenic plant library Solanum lycopersicum cDNA clone	74	2e-11	86	UG-II_Contig300	>gi|567984|gb|D38819.1|D38819 RICC1034A Rice callus Oryza sativa Japonica Group cDNA, mRNA sequence	48	0.001	87
301	UG-II_Contig301		>Q9M2F1|RS272_ARATH 40S ribosomal protein S27-2 - Arabidopsis thaliana (Mouse-ear cress)	86	177	3e-44	94	-1	508	251	1	86	553	UG-II_Contig301	>gb|DY475524.1|DY475524 U510 Chickpea (ICC3996) post-inoculation EST library Cicer arietinum cDNA 5 similar to 40S ribosomal protein S27,	56	2e-08	96	UG-II_Contig301	>gb|DY615619.1|DY615619 AC0704 NOLLY Medicago truncatula cDNA 5, mRNA sequence	414	1e-114	89	UG-II_Contig301	>gb|AW348853.1|AW348853 GM210010A10D9 Gm-r1021 Glycine max cDNA clone Gm-r1021-3617 3, mRNA sequence	303	6e-81	89	Contig301	UG-II_Contig301	>gb|BI420082.1|BI420082 LjNEST52g10r Lotus japonicus nodule library 5 and 7 week-old Lotus japonicus cDNA 5, mRNA sequence	252	4e-66	86	UG-II_Contig301	>gi|116359346|gb|EG373150.1|EG373150 XB13 Peanut (Luhua14) seeds full length cDNA Library Arachis hypogaea cDNA 5, mRNA	222	1e-57	85	Contig301	>gi|84647106|gb|DW360552.1|DW360552 PJ1476 Prosopis juliflora leaf cDNA library Prosopis juliflora cDNA similar to	262	3e-68	86	UG-II_Contig301	>gi|84647318|gb|DW360764.1|DW360764 PJ648 Prosopis juliflora leaf cDNA library Prosopis juliflora cDNA similar to	220	1e-55	86
302	UG-II_Contig302		>P33206|FXA4B_XENLA Forkhead box protein A4-B - Xenopus laevis (African clawed frog)	400	33	0.76	33	1	37	195	258	319	472	UG-II_Contig302	>gb|FE669105.1|FE669105 mh2_0012_F11 Chickpea leave library Cicer arietinum cDNA clone mh2_0012_F11 5, mRNA sequence	66	2e-11	84	UG-II_Contig302	>gb|AJ547935.1|AJ547935 AJ547935 MTAPHEU Medicago truncatula cDNA clone mtaehac110004a07, mRNA sequence	270	3e-71	88	UG-II_Contig302	>gb|EV282461.1|EV282461 GLNBG78TF JCVI-SOY3 Glycine max cDNA 5, mRNA sequence	622	1e-177	92	Contig302	UG-II_Contig302	>gb|BU494307.1|BU494307 Ljirnpest49-033-f1 Ljirnp Lambda HybriZap two-hybrid library Lotus japonicus cDNA clone 4033_10.ab1 5, mRNA sequence	64	2e-09	85	UG-II_Contig302	>gi|115597928|gb|EG030276.1|EG030276 AH0676 Shanyou 523 Peanut Cotyledon cDNA Library Arachis hypogaea cDNA 5, mRNA	56	1e-07	85	Contig302	>gi|7110827|gb|AI618760.1|AI618760 EST21 Cloned cDNAs of Arabidopsis thaliana generated by mRNA differential-display RT-PCR	220	1e-55	92	UG-II_Contig302	>gi|157650906|gb|EX450540.1|EX450540 SSH001790 Osmotic stress SSH library Oryza sativa Japonica Group cDNA, mRNA sequence	317	6e-85	87
303	UG-II_Contig303		>Q9ASY8|TOM7A_ARATH Mitochondrial import receptor subunit TOM7-1 - Arabidopsis thaliana (Mouse-ear cress)	75	102	1e-21	62	3	78	293	1	75	560	UG-II_Contig303	>gb|FE670636.1|FE670636 mh2_0030_E07 Chickpea leave library Cicer arietinum cDNA clone mh2_0030_E07 5, mRNA sequence	36	0.023	81	UG-II_Contig303	>gb|BE997717.1|BE997717 EST429440 GVSN Medicago truncatula cDNA clone pGVSN-1P4, mRNA sequence	107	3e-22	86	UG-II_Contig303	>gb|BE822574.1|BE822574 GM700018A20H3 Gm-r1070 Glycine max cDNA clone Gm-r1070-7254 3, mRNA sequence	88	7e-16	83	Contig303	UG-II_Contig303	>gb|BP043564.1|BP043564 BP043564 Lotus corniculatus var. japonicus flower bud Lotus japonicus cDNA clone MFBL045f06_f 3, mRNA sequence	58	1e-07	83	UG-II_Contig303	>gi|110815201|gb|EE125596.1|EE125596 2C19 Peanut (Luhua14) seeds full length cDNA Library Arachis hypogaea cDNA 5	72	3e-12	84	Contig303	>gi|2062820|gb|AA404816.1|AA404816 28200 Lambda-PRL2 Arabidopsis thaliana cDNA clone 140F7XP 3, mRNA sequence	40	0.23	100	UG-II_Contig303	>gi|28256363|gb|CB210272.1|CB210272 OML00552 Oryza minuta HybriZAP-2.1 XR library Oryza minuta cDNA 5, mRNA	38	1	95
304	UG-II_Contig304		>P33154|PR1_ARATH Pathogenesis-related protein 1 precursor - Arabidopsis thaliana (Mouse-ear cress)	161	206	1e-52	65	-2	613	191	24	161	725	UG-II_Contig304	>gb|CV793602.1|CV793602 DEF0632 Chickpea (ICC3996) post-inoculation EST library Cicer arietinum cDNA 5 similar to cinnamyl alcohol	30	1.8	91	UG-II_Contig304	>gb|BF646858.1|BF646858 NF076G07EC1F1055 Elicited cell culture Medicago truncatula cDNA clone NF076G07EC 5, mRNA sequence	442	1e-123	86	UG-II_Contig304	>gb|FE707326.1|FE707326 Pv050B_M13F_H12.ab1 Phaseolus vulgaris cv Early gallatin Phaseolus vulgaris cDNA, mRNA sequence	68	8e-10	85	Contig304	UG-II_Contig304	>gb|AV772049.1|AV772049 AV772049 Lotus japonicus Pods (20-30 mm in length) Lotus japonicus cDNA clone MPD030d05_f 3, mRNA sequence	36	0.59	100	UG-II_Contig304	>gi|30420456|gb|CD038618.1|CD038618 UTPPI009_H02 USDA-Tifton Peanut Immature Pod cDNA Library (UTPP) Arachis hypogaea cDNA	40	0.013	92	Contig304	>gi|45594910|gb|CK987759.1|CK987759 SP2-D1(P4-C1) A suppression subtractive hybridization cDNA library from	44	0.019	96	UG-II_Contig304	>gi|58585865|gb|CF984173.1|CF984173 14919rsicee_0504.y1 Oryza sativa cv. LYP9 tillering whole plant cDNA library Oryza sativa	40	0.34	100
305	UG-II_Contig305		>Q54CU7|TPC2L_DICDI Trafficking protein particle complex subunit 2-like protein - Dictyostelium discoideum (Slime mold)	140	147	4e-35	48	3	138	551	1	139	682	UG-II_Contig305	>gb|FE670749.1|FE670749 mh2_0031_H01 Chickpea leave library Cicer arietinum cDNA clone mh2_0031_H01 5, mRNA sequence	32	0.44	100	UG-II_Contig305	>gb|BF648792.1|BF648792 NF049G05EC1F1039 Elicited cell culture Medicago truncatula cDNA clone NF049G05EC 5, mRNA sequence	583	1e-165	89	UG-II_Contig305	>gb|CD417061.1|CD417061 Gm_ck7566 Soybean induced by Salicylic Acid Glycine max cDNA 3, mRNA sequence	585	1e-165	90	Contig305	UG-II_Contig305	>gb|CB827181.1|CB827181 LjNEST71c8r Lotus japonicus nodule library 5 and 7 week-old Lotus japonicus cDNA 5, mRNA sequence	642	0	91	UG-II_Contig305	>gi|110811696|gb|EE124216.1|EE124216 W63 Peanut (Luhua14) seeds full length cDNA Library Arachis hypogaea cDNA 5 similar to	434	1e-121	88	Contig305	>gi|11054825|gb|BF176448.1|BF176448 EST341775 tomato root, etiolated radicle Solanum lycopersicum cDNA clone cLEZ20B17 5	317	8e-85	84	UG-II_Contig305	>gi|88536151|gb|CI465878.1|CI465878 CI465878 Oryza sativa (japonica cultivar-group) 2nd week immature panicle Oryza sativa	121	1e-25	84
306	UG-II_Contig306		>Q3BAI2|YCX91_PHAAO Uncharacterized protein ORF91 - Phalaenopsis aphrodite subsp. formosana (Moth orchid)	91	75	9e-13	69	-2	745	587	6	58	1142	UG-II_Contig306	>gb|FE670789.1|FE670789 mh2_0035_C08 Chickpea leave library Cicer arietinum cDNA clone mh2_0035_C08 5, mRNA sequence	157	2e-38	95	UG-II_Contig306	>gb|AJ548125.1|AJ548125 AJ548125 MTAPHEU Medicago truncatula cDNA clone mtaehac110006b02, mRNA sequence	517	1e-145	91	UG-II_Contig306	>gb|CO036577.1|CO036577 U03A12 Glycine max mixed library H. glycines, early library Glycine max cDNA, mRNA sequence	488	1e-136	90	Contig306	UG-II_Contig306	>gb|AV424823.1|AV424823 AV424823 Lotus japonicus young plants (two-week old) Lotus japonicus cDNA clone MWM045g12_r 5, mRNA sequence	167	4e-40	96	UG-II_Contig306	>gi|30419439|gb|CD037601.1|CD037601 UTPLC003_C10 USDA-Tifton Peanut Leaf cDNA Library (UTPL) Arachis hypogaea cDNA clone	147	1e-34	93	Contig306	>gi|23302822|gb|BU635567.1|BU635567 025E06 Infected Arabidopsis Leaf Arabidopsis thaliana cDNA, mRNA sequence	165	1e-38	96	UG-II_Contig306	>gi|44680085|gb|AB118080.1|AB118080 AB118080 ZAPII rice Oc cDNA Oryza sativa Indica Group cDNA clone 8D02-31E05, mRNA sequence	404	1e-111	88
307	UG-II_Contig307		>Q8TGM6|TAR1_YEAST Protein TAR1 - Saccharomyces cerevisiae (Bakers yeast)	124	37	0.23	54	-2	251	153	27	59	1245	UG-II_Contig307	>gb|FE670412.1|FE670412 mh2_0028_A02 Chickpea leave library Cicer arietinum cDNA clone mh2_0028_A02 5, mRNA sequence	1294	0	100	UG-II_Contig307	>gb|EX530140.1|EX530140 MtGland_A063_2007-07-13_1/MtGland_A063_D10_037_1 Medicago truncatula A17 glandular trichome Medicago truncatula	1227	0	98	UG-II_Contig307	>gb|EH262357.1|EH262357 JGI_ACBU6192.fwd ACBU Phakopsora pachyrhizi infected soybean leaf tissue 6-8 days post inoculation with TW72-1	1382	0	97	Contig307	UG-II_Contig307	>gb|BP031033.1|BP031033 BP031033 Lotus corniculatus var. japonicus flower Lotus japonicus cDNA clone MF052e03_f 3, mRNA sequence	926	0	97	UG-II_Contig307	>gi|149215650|gb|ES705099.1|ES705099 C20R5_43_B06_E002.g1 USDA-Tifton Peanut Library C20R5 Arachis hypogaea cDNA	285	2e-76	96	Contig307	>gi|47831804|gb|CK121488.1|CK121488 202p03.p1 AtM1 Arabidopsis thaliana cDNA clone MPMGp2011P03202 5-PRIME, mRNA	1291	0	96	UG-II_Contig307	>gi|145757038|gb|ES351637.1|ES351637 2-2-B06 OSS Oryza sativa Indica Group cDNA clone 2-2-B06 similar to RETROTRANSPOSON	1378	0	94
308	UG-II_Contig308		>Q8H156|RAN3_ARATH GTP-binding nuclear protein Ran-3 - Arabidopsis thaliana (Mouse-ear cress)	221	454	1e-127	96	2	59	721	1	221	1015	UG-II_Contig308	>gb|FE673226.1|FE673226 mh1_0033_C05 Drought-stressed chickpea leave library Cicer arietinum cDNA clone mh1_0033_C05 5, mRNA sequence	1049	0	100	UG-II_Contig308	>gb|AJ498038.1|AJ498038 AJ498038 MTPOSE Medicago truncatula cDNA clone mt--acc955200d03, mRNA sequence	852	0	91	UG-II_Contig308	>gb|CF922485.1|CF922485 gmrhRww24-11-T7_G06_1_036 Soybean root hair subtracted cDNA library gmrhRww24 Glycine max cDNA, mRNA sequence	747	0	89	Contig308	UG-II_Contig308	>gb|BP043478.1|BP043478 BP043478 Lotus corniculatus var. japonicus flower bud Lotus japonicus cDNA clone MFBL044a12_f 3, mRNA sequence	656	0	91	UG-II_Contig308	>gi|149647848|gb|ES756243.1|ES756243 C20L_75_H12_E002.g1 USDA-Tifton Peanut Library C20L Arachis hypogaea cDNA clone	718	0	88	Contig308	>gi|89486361|gb|DY642155.1|DY642155 PU3_plate6_P22 PU3 Prunus persica cDNA similar to Ras-related GTP-binding nuclear	496	1e-138	86	UG-II_Contig308	>gi|66913483|gb|CX100331.1|CX100331 RECm1186 A normalized whole-life-cycle cDNA library of rice Oryza sativa	394	1e-108	84
309	UG-II_Contig309		>P41127|RL131_ARATH 60S ribosomal protein L13-1 - Arabidopsis thaliana (Mouse-ear cress)	206	372	1e-102	85	3	57	674	1	206	814	UG-II_Contig309	>gb|FE669387.1|FE669387 mh2_0016_A04 Chickpea leave library Cicer arietinum cDNA clone mh2_0016_A04 5, mRNA sequence	1035	0	98	UG-II_Contig309	>gb|DY618056.1|DY618056 AC4297 NOLLY Medicago truncatula cDNA 5, mRNA sequence	839	0	91	UG-II_Contig309	>gb|CX701464.1|CX701464 gmrtDrNS01_38-A_M13R_F06_038.s3 Water stressed 48h segment 1 gmrtDrNS01 Glycine max cDNA 3, mRNA sequence	543	1e-153	85	Contig309	UG-II_Contig309	>gb|AW720647.1|AW720647 LjNEST17g12rc Lotus japonicus nodule library 5 and 7 week-old Lotus japonicus cDNA 5, mRNA sequence	486	1e-136	84	UG-II_Contig309	>gi|110812662|gb|EE125507.1|EE125507 1U77 Peanut (Luhua14) seeds full length cDNA Library Arachis hypogaea cDNA 5	523	1e-148	85	Contig309	>gi|89484484|gb|DY640278.1|DY640278 PU2_plate21_C21 PU2 Prunus persica cDNA similar to weakly similar to 60S ribosomal	214	1e-53	81	UG-II_Contig309	>gi|7212765|gb|D40121.2|D40121 RICS1878A Rice shoot Oryza sativa Japonica Group cDNA, mRNA sequence	121	1e-25	82
310	UG-II_Contig310		>P13240|DR206_PEA Disease resistance response protein 206 - Pisum sativum (Garden pea)	184	52	2e-06	29	2	116	502	21	159	725	UG-II_Contig310	>gb|FE668578.1|FE668578 mh2_0002_E06 Chickpea leave library Cicer arietinum cDNA clone mh2_0002_E06 5, mRNA sequence	36	0.03	95	UG-II_Contig310	>gb|CX539757.1|CX539757 s13dNF67G09GS068_462786 Germinating Seed Medicago truncatula cDNA, mRNA sequence	632	1e-180	88	UG-II_Contig310	>gb|CX702675.1|CX702675 gmrtDrNS01_08-B_M13R_C05_043.s3 Water stressed 48h segment 1 gmrtDrNS01 Glycine max cDNA 3, mRNA sequence	129	3e-28	80	Contig310	UG-II_Contig310	>gb|CN825242.1|CN825242 LjPEST4d8 Lotus japonicus seed and seed pod library Lotus japonicus cDNA 5, mRNA sequence	170	2e-41	81	UG-II_Contig310	>gi|110813529|gb|EE126604.1|EE126604 1L49 Peanut (Luhua14) seeds full length cDNA Library Arachis hypogaea cDNA 5	34	0.79	100	Contig310	>gi|19741666|gb|AU227019.1|AU227019 AU227019 RAFL14 Arabidopsis thaliana cDNA clone RAFL14-74-C24 3, mRNA sequence	42	0.076	100	UG-II_Contig310	>gi|117226651|gb|CT853311.1|CT853311 CT853311 Oryza sativa (indica cultivar-group) cv. Guang Lu Ai 4 Oryza sativa Indica	40	0.34	100
311	UG-II_Contig311		>P25794|PIP2_PEA Probable aquaporin PIP-type 7a - Pisum sativum (Garden pea)	289	159	5e-39	94	-1	523	287	211	289	523	UG-II_Contig311	>gb|FE671996.1|FE671996 mh1_0013_A07 Drought-stressed chickpea leave library Cicer arietinum cDNA clone mh1_0013_A07 5, mRNA sequence	597	1e-171	99	UG-II_Contig311	>gb|AW329002.2|AW329002 N200196e rootphos(-) Medicago truncatula cDNA clone MHRP-15B4, mRNA sequence	355	7e-97	92	UG-II_Contig311	>gb|AW348556.1|AW348556 GM210002B12H9 Gm-r1021 Glycine max cDNA clone Gm-r1021-761 3, mRNA sequence	268	3e-70	89	Contig311	UG-II_Contig311	>gb|BI418198.1|BI418198 LjNEST23h12r Lotus japonicus nodule library 5 and 7 week-old Lotus japonicus cDNA 5, mRNA sequence	250	2e-65	87	UG-II_Contig311	>gi|116489137|gb|EG530101.1|EG530101 P63T7 Peanut (Luhua14) seeds full length cDNA Library Arachis hypogaea cDNA 3, mRNA	202	1e-51	85	Contig311	>gi|19830438|gb|AV796455.1|AV796455 AV796455 RAFL9 Arabidopsis thaliana cDNA clone RAFL09-08-A09 3, mRNA sequence	176	1e-42	84	UG-II_Contig311	>gi|72279041|gb|DT051834.1|DT051834 COT_EQ_H09 Fiber and Ovule of Xu-142 Lambda Zap Express Library Gossypium hirsutum	88	1e-15	81
312	UG-II_Contig312		>Q6ID70|Y3377_ARATH Uncharacterized protein At3g03773 - Arabidopsis thaliana (Mouse-ear cress)	150	131	4e-30	47	3	105	554	1	137	868	UG-II_Contig312	>gb|CF074502.1|CF074502 EST901 subtracted cDNA library of drought-stressed chickpea Cicer arietinum cDNA, mRNA sequence	34	0.14	100	UG-II_Contig312	>gb|EV254788.1|EV254788 MTYCD34TF JCVI-MT1 Medicago truncatula cDNA 5, mRNA sequence	145	2e-33	81	UG-II_Contig312	>gb|CX548568.1|CX548568 gmrtDrNS01_23-A_M13R_B09_077.s1 Water stressed 5h segment 1 gmrtDrNS01 Glycine max cDNA 3, mRNA sequence	272	3e-71	84	Contig312	UG-II_Contig312	>gb|BP035145.1|BP035145 BP035145 Lotus corniculatus var. japonicus flower bud Lotus japonicus cDNA clone MFB017a02_f 3, mRNA sequence	194	1e-48	81	UG-II_Contig312	>gi|110814430|gb|EE127549.1|EE127549 NN26 Peanut (Luhua14) seeds full length cDNA Library Arachis hypogaea cDNA 5	212	2e-54	83	Contig312	>gi|89488248|gb|DY644042.1|DY644042 PU3_plate36_A01 PU3 Prunus persica cDNA similar to hypothetical protein p23	84	3e-14	90	UG-II_Contig312	>gi|89477818|gb|DY633612.1|DY633612 PU1_plate18_H06 PU1 Prunus persica cDNA similar to similar to putative p23	84	3e-14	90
313	UG-II_Contig313		>Q40191|RB11A_LOTJA Ras-related protein Rab11A - Lotus japonicus	226	356	7e-98	93	1	1	573	36	226	782	UG-II_Contig313	>gb|EL585380.1|EL585380 CaHa511 Chickpea Insect-Induced Library Cicer arietinum cDNA clone CaHa511 similar to small GTP-binding protein (sra1),	710	0	97	UG-II_Contig313	>gb|BG588833.1|BG588833 EST490642 MHRP- Medicago truncatula cDNA clone pMHRP-57L19, mRNA sequence	783	0	92	UG-II_Contig313	>gb|FK015817.1|FK015817 GLNC484TF JCVI-SOY3 Glycine max cDNA 5, mRNA sequence	622	1e-177	89	Contig313	UG-II_Contig313	>gb|BI420187.1|BI420187 LjNEST54a9r Lotus japonicus nodule library 5 and 7 week-old Lotus japonicus cDNA 5, mRNA sequence	436	1e-121	89	UG-II_Contig313	>gi|146771939|gb|ES491060.1|ES491060 87#6O20 Full length peanut pod cDNA library Arachis hypogaea cDNA clone #6O20 5, mRNA	76	3e-13	87	Contig313	>gi|84641325|gb|DW354935.1|DW354935 PU2_plate17_F23 PU2 Prunus persica cDNA clone PU2_plate17_F23 5 similar to	224	1e-56	81	UG-II_Contig313	>gi|117245047|gb|CT843314.1|CT843314 CT843314 Oryza sativa (indica cultivar-group) cv. Guang Lu Ai 4 Oryza sativa Indica	98	2e-18	84
314	UG-II_Contig314		>Q9SYM5|RHM1_ARATH Probable rhamnose biosynthetic enzyme 1 - Arabidopsis thaliana (Mouse-ear cress)	669	247	4e-65	81	1	1	432	525	668	605	UG-II_Contig314	>gb|FE668928.1|FE668928 mh2_0007_B08 Chickpea leave library Cicer arietinum cDNA clone mh2_0007_B08 5, mRNA sequence	32	0.39	100	UG-II_Contig314	>gb|DW018847.1|DW018847 EST1227808 MTY Medicago truncatula cDNA clone MTYBB65, mRNA sequence	593	1e-168	92	UG-II_Contig314	>gb|CX701719.1|CX701719 gmrtDrNS01_03-A_M13R_E02_008.s2 Water stressed 5h segment 2 gmrtDrNS01 Glycine max cDNA 3, mRNA sequence	363	8e-99	85	Contig314	UG-II_Contig314	>gb|BP045375.1|BP045375 BP045375 Lotus corniculatus var. japonicus pods (less than 20 mm in length) Lotus japonicus cDNA clone SPD017h04_f 3, mRNA	299	2e-80	83	UG-II_Contig314	>gi|116360254|gb|EG374059.1|EG374059 2I57 Peanut (Luhua14) seeds full length cDNA Library Arachis hypogaea cDNA 3, mRNA	153	1e-36	79	Contig314	>gb|AAF75813.1|AC011000_16 Contains weak similarity to 5-epimerase from Saccharopolyspora erythraea gb|L37354.	238	5e-61	82	UG-II_Contig314	>gi|38477109|gb|CF961242.1|CF961242 14233rsiced_18659.y1 Oryza sativa cv. LYP9 trefoil whole plant cDNA library Oryza	74	2e-11	92
315	UG-II_Contig315		>Q9ATM4|PIP27_MAIZE Aquaporin PIP2-7 - Zea mays (Maize)	287	501	1e-141	85	3	69	923	1	287	1375	UG-II_Contig315	>gb|FE668591.1|FE668591 mh2_0002_F07 Chickpea leave library Cicer arietinum cDNA clone mh2_0002_F07 5, mRNA sequence	1195	0	99	UG-II_Contig315	>gb|CB894264.1|CB894264 EST647056 HOGA Medicago truncatula cDNA clone HOGA-30J7, mRNA sequence	1057	0	91	UG-II_Contig315	>gb|BE473721.1|BE473721 sp54e08.y1 Gm-c1043 Glycine max cDNA clone GENOME SYSTEMS CLONE ID: Gm-c1043-2079 5 similar to TR:O24049 O24049 MIPC. ;,	595	1e-168	87	Contig315	UG-II_Contig315	>gb|AI967747.1|AI967747 Ljirnpest11-855-c5 Ljirnp Lambda HybriZap two-hybrid library Lotus japonicus cDNA clone LP855-11-c5 5 similar to	387	1e-106	88	UG-II_Contig315	>gi|149219414|gb|ES708863.1|ES708863 C20R7_25_E07_E002.g1 USDA-Tifton Peanut Library C20R7 Arachis hypogaea cDNA	246	2e-64	83	Contig315	>gi|86080581|gb|DR376338.1|DR376338 107663 CERES-148 Arabidopsis thaliana cDNA clone 38965 3, mRNA sequence	196	4e-48	83	UG-II_Contig315	>gi|72279041|gb|DT051834.1|DT051834 COT_EQ_H09 Fiber and Ovule of Xu-142 Lambda Zap Express Library Gossypium hirsutum	70	7e-10	79
316	UG-II_Contig316		>O60292|SI1L3_HUMAN Signal-induced proliferation-associated 1-like protein 3 - Homo sapiens (Human)	1781	30	2.6	36	3	36	206	568	615	328	UG-II_Contig316	>gb|EH058910.1|EH058910 CPA04g10.y.esd subtracted cDNA library of drought stressed chickpea Cicer arietinum cDNA, mRNA sequence	30	0.81	100	UG-II_Contig316	>gb|AL367162.1|AL367162 MtBA12F03R1 MtBA Medicago truncatula cDNA clone MtBA12F03 T7, mRNA sequence	34	2.1	100	UG-II_Contig316	>gb|BI971095.1|BI971095 GM830012B10A07 Gm-r1083 Glycine max cDNA clone Gm-r1083-4261 3, mRNA sequence	34	4.9	100	Contig316	UG-II_Contig316	>gb|BP035937.1|BP035937 BP035937 Lotus corniculatus var. japonicus flower bud Lotus japonicus cDNA clone MFB027b01_f 3, mRNA sequence	36	0.26	100	UG-II_Contig316	>gi|149643785|gb|ES752180.1|ES752180 C20L_8_A11_E002.g1 USDA-Tifton Peanut Library C20L Arachis hypogaea cDNA clone	34	0.35	95	Contig316	>gi|19858519|gb|AV816662.1|AV816662 AV816662 RAFL9 Arabidopsis thaliana cDNA clone RAFL09-91-I08 3, mRNA sequence	36	2	100	UG-II_Contig316	>gi|29618147|gb|CB623159.1|CB623159 OSIIEa10L04.f OSIIEa Oryza sativa Indica Group cDNA clone OSIIEa10L04 5, mRNA	42	0.037	100
317	UG-II_Contig317		>Q53EL6|PDCD4_HUMAN Programmed cell death protein 4 - Homo sapiens (Human)	469	43	0.0007	36	3	18	236	76	148	458	UG-II_Contig317	>gb|FE668503.1|FE668503 mh2_0001_F12 Chickpea leave library Cicer arietinum cDNA clone mh2_0001_F12 5, mRNA sequence	30	1.1	100	UG-II_Contig317	>gb|BE943238.1|BE943238 EST422817 MGHG Medicago truncatula cDNA clone pMGHG-15M13, mRNA sequence	58	2e-07	87	UG-II_Contig317	>gb|CD391565.1|CD391565 Gm_ck10475 Soybean induced by Salicylic Acid Glycine max cDNA 3, mRNA sequence	109	1e-22	84	Contig317	UG-II_Contig317	>gb|CB829501.1|CB829501 LjNEST98g7r Lotus japonicus nodule library 5 and 7 week-old Lotus japonicus cDNA 5, mRNA sequence	111	8e-24	86	UG-II_Contig317	>gi|110812386|gb|EE125124.1|EE125124 P9 Peanut (Luhua14) seeds full length cDNA Library Arachis hypogaea cDNA 5, mRNA	68	4e-11	87	Contig317	>gi|116408185|gb|EG450777.1|EG450777 AYBBQ94TR pooled cDNA populations Arabidopsis thaliana cDNA, mRNA sequence	40	0.19	92	UG-II_Contig317	>gi|27549085|gb|CA766986.2|CA766986 AF53-Rpf_13_J02_T7_005.ab1 IRRI Drought Stress Panicle Library Oryza sativa Indica Group	36	3.3	100
318	UG-II_Contig318		>P13240|DR206_PEA Disease resistance response protein 206 - Pisum sativum (Garden pea)	184	67	1e-10	33	-1	652	176	17	178	682	UG-II_Contig318	>gb|FE669346.1|FE669346 mh2_0015_E07 Chickpea leave library Cicer arietinum cDNA clone mh2_0015_E07 5, mRNA sequence	34	0.11	95	UG-II_Contig318	>gb|BE941398.1|BE941398 EST420977 MGHG Medicago truncatula cDNA clone pMGHG-3L14, mRNA sequence	258	2e-67	83	UG-II_Contig318	>gb|AW350289.1|AW350289 GM210008A10D4 Gm-r1021 Glycine max cDNA clone Gm-r1021-2839 3, mRNA sequence	56	3e-06	89	Contig318	UG-II_Contig318	>gb|CN825032.1|CN825032 LjPEST2a8 Lotus japonicus seed and seed pod library Lotus japonicus cDNA 5, mRNA sequence	78	2e-13	79	UG-II_Contig318	>gi|115596933|gb|EG029281.1|EG029281 AH1693 Shanyou 523 Peanut Cotyledon cDNA Library Arachis hypogaea cDNA 5, mRNA	34	0.74	100	Contig318	>gi|10903438|gb|BF097728.1|BF097728 EST415801 tomato nutrient deficient roots Solanum lycopersicum cDNA clone	58	1e-06	87	UG-II_Contig318	>gi|9457270|gb|C25947.2|C25947 C25947 Rice callus cDNA Oryza sativa Japonica Group cDNA clone C11252, mRNA sequence	40	0.31	100
319	UG-II_Contig319		>Q9R0X4|ACOT9_MOUSE Acyl-coenzyme A thioesterase 9, mitochondrial precursor - Mus musculus (Mouse)	439	97	7e-20	42	3	129	491	285	400	638	UG-II_Contig319	>gb|EH058753.1|EH058753 CPA02h12.y.esd subtracted cDNA library of drought stressed chickpea Cicer arietinum cDNA, mRNA sequence	32	0.41	100	UG-II_Contig319	>gb|BG452115.1|BG452115 NF083H06LF1F1060 Developing leaf Medicago truncatula cDNA clone NF083H06LF 5, mRNA sequence	761	0	90	UG-II_Contig319	>gb|EV263236.1|EV263236 GLLA422TF JCVI-SOY1 Glycine max cDNA 5, mRNA sequence	470	1e-131	85	Contig319	UG-II_Contig319	>gb|AV776293.1|AV776293 AV776293 Lotus japonicus Pods (20-30 mm in length) Lotus japonicus cDNA clone MPD096e09_f 3, mRNA sequence	50	3e-05	86	UG-II_Contig319	>gi|134037315|gb|EL966422.1|EL966422 S152 SC, cDNA reverse subtractive library from peanut leaves Arachis hypogaea	34	0.69	100	Contig319	>gi|71812907|gb|DR990298.1|DR990298 Mdlr7003N07.g1 Apple_EST_Mdlr Malus x domestica cDNA similar to ref|NP_180630.1|	202	3e-50	81	UG-II_Contig319	>gi|15854695|gb|BI807507.1|BI807507 A004D12 Oryza sativa mature leaf library induced by M.grisea Oryza sativa cDNA clone	36	4.6	100
320	UG-II_Contig320		>Q9C7F5|NTF2_ARATH Nuclear transport factor 2 - Arabidopsis thaliana (Mouse-ear cress)	126	217	3e-56	83	-1	522	151	3	126	570	UG-II_Contig320	>gb|DY475059.1|DY475059 U014 Chickpea (ICC3996) post-inoculation EST library Cicer arietinum cDNA 5 similar to Nuclear transport factor,	355	2e-98	99	UG-II_Contig320	>gb|BF006457.1|BF006457 EST434955 DSLC Medicago truncatula cDNA clone pDSLC-41L23, mRNA sequence	482	1e-135	87	UG-II_Contig320	>gb|AW706541.1|AW706541 sj57g12.y1 Gm-c1033 Glycine max cDNA clone GENOME SYSTEMS CLONE ID: Gm-c1033-1439 5 similar to TR:Q9ZW59 Q9ZW59 F17L21.10.	359	1e-97	85	Contig320	UG-II_Contig320	>gb|BI418731.1|BI418731 LjNEST48b8r Lotus japonicus nodule library 5 and 7 week-old Lotus japonicus cDNA 5, mRNA sequence	317	9e-86	85	UG-II_Contig320	>gi|149651716|gb|ES762725.1|ES762725 TFL_11_F12_E001.g1 USDA-Tifton Peanut Library TFL Arachis hypogaea cDNA clone	252	1e-66	83	Contig320	>gi|5048686|gb|AI729834.1|AI729834 BNLGHi5328 Six-day Cotton fiber Gossypium hirsutum cDNA 5 similar to (AC004557)	184	6e-45	82	UG-II_Contig320	>gi|13611472|gb|BG593332.1|BG593332 EST492010 cSTS Solanum tuberosum cDNA clone cSTS4I21 5 sequence similar to Oryza sativa	127	1e-27	81
321	UG-II_Contig321		>P25226|NO5_PEA Early nodulin 5 precursor - Pisum sativum (Garden pea)	135	34	0.32	44	-2	400	287	97	134	506	UG-II_Contig321	>gb|FE672502.1|FE672502 mh1_0018_E04 Drought-stressed chickpea leave library Cicer arietinum cDNA clone mh1_0018_E04 5, mRNA sequence	54	9e-08	82	UG-II_Contig321	>gb|AW775934.1|AW775934 EST334999 DSIL Medicago truncatula cDNA clone pDSIL-3F9, mRNA sequence	80	6e-14	82	UG-II_Contig321	>gb|BU547378.1|BU547378 GM880013A20G08 Gm-r1088 Glycine max cDNA clone Gm-r1088-4912 3, mRNA sequence	44	0.008	91	Contig321	UG-II_Contig321	>gb|AV774431.1|AV774431 AV774431 Lotus japonicus Pods (20-30 mm in length) Lotus japonicus cDNA clone MPD067a07_f 3, mRNA sequence	40	0.026	100	UG-II_Contig321	>gi|110812954|gb|EE125931.1|EE125931 3B72 Peanut (Luhua14) seeds full length cDNA Library Arachis hypogaea cDNA 5	36	0.14	95	Contig321	>gi|125001260|gb|EL073529.1|EL073529 EBENXNS02I6NLC 8-day Arabidopsis seedlings, aerial tissues Arabidopsis	42	0.052	100	UG-II_Contig321	>gi|88513458|gb|CI440964.1|CI440964 CI440964 Oryza sativa (japonica cultivar-group) leaf of seedling 50ppm CuSO4 for 3 days	44	0.015	93
322	UG-II_Contig322		>P04929|HRPX_PLALO Histidine-rich glycoprotein precursor - Plasmodium lophurae	351	44	0.001	35	-1	565	413	110	158	892	UG-II_Contig322	>gb|FE669232.1|FE669232 mh2_0014_C07 Chickpea leave library Cicer arietinum cDNA clone mh2_0014_C07 5, mRNA sequence	805	0	99	UG-II_Contig322	>gb|AL381639.1|AL381639 MtBC02B03R2 MtBC Medicago truncatula cDNA clone MtBC02B03 T7, mRNA sequence	145	2e-33	91	UG-II_Contig322	>gb|AW733614.1|AW733614 sk75h02.y1 Gm-c1016 Glycine max cDNA clone GENOME SYSTEMS CLONE ID: Gm-c1016-9964 5 similar to TR:O04256 O04256	88	1e-15	88	Contig322	UG-II_Contig322	>gb|BP040495.1|BP040495 BP040495 Lotus corniculatus var. japonicus flower bud Lotus japonicus cDNA clone MFB089d04_f 3, mRNA sequence	101	1e-20	84	UG-II_Contig322	>gi|110813656|gb|EE126776.1|EE126776 1B39 Peanut (Luhua14) seeds full length cDNA Library Arachis hypogaea cDNA 5	34	0.97	100	Contig322	>gi|116395266|gb|EG437858.1|EG437858 AYAFA16TF pooled cDNA populations Arabidopsis thaliana cDNA, mRNA sequence	40	0.37	100	UG-II_Contig322	>gi|44669180|gb|CR282614.1|CR282614 CR282614 Oryza sativa library (Han B) Oryza sativa cDNA clone y676e04p5, mRNA sequence	40	0.41	100
323	UG-II_Contig323		>P69326|UBIQ_WHEAT Ubiquitin - Triticum aestivum (Wheat)	76	150	5e-36	100	1	253	480	1	76	638	UG-II_Contig323	>gb|FE668491.1|FE668491 mh2_0001_E12 Chickpea leave library Cicer arietinum cDNA clone mh2_0001_E12 5, mRNA sequence	389	1e-108	85	UG-II_Contig323	>gb|BF648987.1|BF648987 NF054H11EC1F1094 Elicited cell culture Medicago truncatula cDNA clone NF054H11EC 5, mRNA sequence	232	9e-60	81	UG-II_Contig323	>gb|BM892466.1|BM892466 sam60f09.y1 Gm-c1069 Glycine max cDNA clone SOYBEAN CLONE ID: Gm-c1069-3738 5 similar to TR:Q39940 Q39940	373	1e-102	85	Contig323	UG-II_Contig323	>gb|AW720576.1|AW720576 LjNEST20a12rc Lotus japonicus nodule library 5 and 7 week-old Lotus japonicus cDNA 5, mRNA sequence	168	5e-41	79	UG-II_Contig323	>gi|149648569|gb|ES756964.1|ES756964 C20L_88_F09_E002.g1 USDA-Tifton Peanut Library C20L Arachis hypogaea cDNA clone	232	1e-60	81	Contig323	>gi|159616122|gb|EY164919.1|EY164919 CBTI10409.b1_A11.ab1:P Triphysaria pusilla root tip normalized cDNA library	252	4e-65	84	UG-II_Contig323	>gi|28259763|gb|CB213672.1|CB213672 OML03952 Oryza minuta HybriZAP-2.1 XR library Oryza minuta cDNA 5, mRNA	139	4e-31	82
324	UG-II_Contig324		>P10383|OTU_DROME Protein ovarian tumor locus - Drosophila melanogaster (Fruit fly)	853	32	1.8	29	-3	323	123	316	380	487	UG-II_Contig324	>gb|EH058758.1|EH058758 CPA03a10.y.esd subtracted cDNA library of drought stressed chickpea Cicer arietinum cDNA, mRNA sequence	32	0.31	100	UG-II_Contig324	>gb|AW126381.2|AW126381 N100489e rootphos(-) Medicago truncatula cDNA clone MHRP-6E6, mRNA sequence	36	0.81	100	UG-II_Contig324	>gb|BM731337.1|BM731337 sal70f08.y1 Gm-c1061 Glycine max cDNA clone SOYBEAN CLONE ID: Gm-c1061-4503 5 similar to TR:Q96329 Q96329 PUTATIVE	36	1.9	100	Contig324	UG-II_Contig324	>gb|AW428683.1|AW428683 Ljirnpest22-760-d6 Ljirnp Lambda HybriZap two-hybrid library Lotus japonicus cDNA clone LP760-22-d6 5 similar to	40	0.025	100	UG-II_Contig324	>gi|56690167|gb|CX128070.1|CX128070 AH0173 Peanut Lambda Express library Arachis hypogaea cDNA 5, mRNA sequence	34	0.52	100	Contig324	>gi|159710824|gb|EY167243.1|EY167243 CBTI11471.g1_N12.ab1:P Triphysaria pusilla root tip normalized cDNA library	40	0.2	95	UG-II_Contig324	>gi|7212561|gb|AU082864.1|AU082864 AU082864 Rice callus Oryza sativa Japonica Group cDNA clone C12824, mRNA sequence	38	0.88	100
325	UG-II_Contig325		>Q9XT28|ATOX1_SHEEP Copper transport protein ATOX1 - Ovis aries (Sheep)	68	58	1e-08	50	-1	398	225	8	64	458	UG-II_Contig325	>gb|FE671342.1|FE671342 mh1_0004_F06 Drought-stressed chickpea leave library Cicer arietinum cDNA clone mh1_0004_F06 5, mRNA sequence	858	0	99	UG-II_Contig325	>gb|AW171647.2|AW171647 N100541e rootphos(-) Medicago truncatula cDNA clone MHRP-8B10, mRNA sequence	474	1e-132	89	UG-II_Contig325	>gb|CF920475.1|CF920475 gmrhRww3-14_G12_1_084 Soybean root hair subtracted cDNA library gmrhRww3 Glycine max cDNA, mRNA sequence	327	3e-88	93	Contig325	UG-II_Contig325	>gb|BG662198.1|BG662198 Ljirnpest40-236-d8 Ljirnp Lambda HybriZap two-hybrid library Lotus japonicus cDNA clone LP236-40-d8 5 similar to copper	307	7e-83	95	UG-II_Contig325	>gi|146771617|gb|ES490738.1|ES490738 23#2J10 Full length peanut pod cDNA library Arachis hypogaea cDNA clone #2J10 5, mRNA	206	6e-53	88	Contig325	>gi|5050168|gb|AI731316.1|AI731316 BNLGHi9175 Six-day Cotton fiber Gossypium hirsutum cDNA 5 similar to (U88711) copper	143	2e-32	89	UG-II_Contig325	>gi|568202|gb|D39037.1|D39037 RICR0858A Rice root Oryza sativa Japonica Group cDNA, mRNA sequence	56	4e-06	83
326	UG-II_Contig326		>Q503G8|S38A6_DANRE Probable sodium-coupled neutral amino acid transporter 6 - Danio rerio (Zebrafish) (Brachydanio	449	44	0.0003	32	3	33	266	367	439	487	UG-II_Contig326	>gb|FE670751.1|FE670751 mh2_0031_H03 Chickpea leave library Cicer arietinum cDNA clone mh2_0031_H03 5, mRNA sequence	36	0.02	100	UG-II_Contig326	>gb|CX533130.1|CX533130 s13dNF0CB12MJ093_319424 Methyl Jasmonate-Elicited Root Cell Suspension Culture Medicago truncatula cDNA, mRNA	117	3e-25	86	UG-II_Contig326	>gb|AI959971.1|AI959971 sc35g12.x1 Gm-c1014 Glycine max cDNA clone GENOME SYSTEMS CLONE ID: Gm-c1014-1151 3 similar to SW:YEU9_YEAST P40074	196	9e-49	87	Contig326	UG-II_Contig326	>gb|AW719213.1|AW719213 LjNEST1b9r Lotus japonicus nodule library, mature and immature nodules Lotus japonicus cDNA 5, mRNA sequence	98	1e-19	91	UG-II_Contig326	>gi|134037228|gb|EL966335.1|EL966335 S064 SC, cDNA reverse subtractive library from peanut leaves Arachis hypogaea	127	5e-29	85	Contig326	>gi|68043451|gb|DR175095.1|DR175095 HR0005_H06:A Triphysaria versicolor (parasitic plant) root-tip, host reverse SSH	50	0.0002	90	UG-II_Contig326	>gi|88258605|gb|CI361191.1|CI361191 CI361191 Oryza sativa (japonica cultivar-group) flower Oryza sativa Japonica Group cDNA	38	0.88	100
327	UG-II_Contig327		>O64635|C76C4_ARATH Cytochrome P450 76C4 - Arabidopsis thaliana (Mouse-ear cress)	511	160	1e-39	60	2	2	352	371	487	408	UG-II_Contig327	>gb|FE671028.1|FE671028 mh1_0001_C02 Drought-stressed chickpea leave library Cicer arietinum cDNA clone mh1_0001_C02 5, mRNA sequence	32	0.26	100	UG-II_Contig327	>gb|AL368565.1|AL368565 MtBA25C07R1 MtBA Medicago truncatula cDNA clone MtBA25C07 T7, mRNA sequence	127	2e-28	82	UG-II_Contig327	>gb|FE700365.1|FE700365 Pv042D_M13R_C02.ab1 Phaseolus vulgaris cv Early gallatin Phaseolus vulgaris cDNA, mRNA sequence	165	3e-39	82	Contig327	UG-II_Contig327	>gb|CB828571.1|CB828571 LjNEST88a9r Lotus japonicus nodule library 5 and 7 week-old Lotus japonicus cDNA 5, mRNA sequence	34	1.3	100	UG-II_Contig327	>gi|115597329|gb|EG029677.1|EG029677 AH2054 Shanyou 523 Peanut Cotyledon cDNA Library Arachis hypogaea cDNA 5, mRNA	38	0.028	88	Contig327	>gi|18329824|gb|BJ161830.1|BJ161830 BJ161830 full length cDNA library, chloronemata and young gametophores	38	0.65	100	UG-II_Contig327	>gi|117227840|gb|CT853537.1|CT853537 CT853537 Oryza sativa (indica cultivar-group) cv. Guang Lu Ai 4 Oryza sativa Indica	38	0.73	100
328	UG-II_Contig328												164	UG-II_Contig328	>gb|FE673036.1|FE673036 mh1_0029_G01 Drought-stressed chickpea leave library Cicer arietinum cDNA clone mh1_0029_G01 5, mRNA sequence	32	0.099	100	UG-II_Contig328	>gb|AW561043.1|AW561043 EST316091 DSIR Medicago truncatula cDNA clone pDSIR-31M15, mRNA sequence	34	1	100	UG-II_Contig328	>gb|BI943069.1|BI943069 sn15g01.y1 Gm-c1016 Glycine max cDNA clone GENOME SYSTEMS CLONE ID: Gm-c1016-11593 5, mRNA sequence	34	2.3	100	Contig328	UG-II_Contig328	>gb|AV422580.1|AV422580 AV422580 Lotus japonicus young plants (two-week old) Lotus japonicus cDNA clone MWM015g05_r 5, mRNA sequence	38	0.032	100	UG-II_Contig328	>gi|30420189|gb|CD038351.1|CD038351 UTPPI006_A07 USDA-Tifton Peanut Immature Pod cDNA Library (UTPP) Arachis hypogaea cDNA	30	2.6	100	Contig328	>gi|2414001|gb|AA042192.1|AA042192 24513 CD4-13 Arabidopsis thaliana cDNA clone E3G5T7, mRNA sequence	36	0.97	100	UG-II_Contig328	>gi|117217200|gb|CT845402.1|CT845402 CT845402 Oryza sativa (indica cultivar-group) cv. Guang Lu Ai 4 Oryza sativa Indica	44	0.004	100
329	UG-II_Contig329		>P06183|PSBR_SOLTU Photosystem II 10 kDa polypeptide, chloroplast precursor - Solanum tuberosum (Potato)	138	209	5e-54	75	3	27	434	1	138	551	UG-II_Contig329	>gb|FE670848.1|FE670848 mh2_0036_A04 Chickpea leave library Cicer arietinum cDNA clone mh2_0036_A04 5, mRNA sequence	995	0	99	UG-II_Contig329	>gb|BQ151306.1|BQ151306 NF073G08LF1F1065 Developing leaf Medicago truncatula cDNA clone NF073G08LF 5, mRNA sequence	537	1e-151	88	UG-II_Contig329	>gb|FE680109.1|FE680109 Pv020B_M13F_B02.ab1 Phaseolus vulgaris cv Early gallatin Phaseolus vulgaris cDNA, mRNA sequence	337	4e-91	88	Contig329	UG-II_Contig329	>gb|AV423482.1|AV423482 AV423482 Lotus japonicus young plants (two-week old) Lotus japonicus cDNA clone MWM027g12_r 5, mRNA sequence	361	6e-99	85	UG-II_Contig329	>gi|30419536|gb|CD037698.1|CD037698 UTPLC005_H04 USDA-Tifton Peanut Leaf cDNA Library (UTPL) Arachis hypogaea cDNA clone	254	3e-67	84	Contig329	>gi|116237736|gb|EG364715.1|EG364715 chan00057 Tomato root of CBF1-5 transgenic plant library Solanum lycopersicum cDNA clone	101	7e-20	83	UG-II_Contig329	>gi|46931869|gb|CF075188.1|CF075188 EST00025 Oryza grandiglumis Subtracted cDNA library Oryza grandiglumis cDNA clone	103	2e-20	90
330	UG-II_Contig330		>Q6DFB8|TTC37_XENLA Tetratricopeptide repeat protein 37 - Xenopus laevis (African clawed frog)	1564	35	0.55	28	3	84	305	480	554	767	UG-II_Contig330	>gb|EH058915.1|EH058915 CPA04h03.y.esd subtracted cDNA library of drought stressed chickpea Cicer arietinum cDNA, mRNA sequence	32	0.49	100	UG-II_Contig330	>gb|AW559441.1|AW559441 EST314489 DSIR Medicago truncatula cDNA clone pDSIR-19I7, mRNA sequence	593	1e-168	89	UG-II_Contig330	>gb|BM307302.1|BM307302 sak27d10.y1 Gm-c1075 Glycine max cDNA clone SOYBEAN CLONE ID: Gm-c1075-4387 5 similar to TR:Q9XIM0 Q9XIM0 F19G14.11	303	8e-81	83	Contig330	UG-II_Contig330	>gb|CB828825.1|CB828825 LjNEST91a3r Lotus japonicus nodule library 5 and 7 week-old Lotus japonicus cDNA 5, mRNA sequence	289	3e-77	84	UG-II_Contig330	>gi|149644777|gb|ES753172.1|ES753172 C20L_24_A11_E002.g1 USDA-Tifton Peanut Library C20L Arachis hypogaea cDNA clone	34	0.83	100	Contig330	>gi|59918581|gb|BP857608.1|BP857608 BP857608 RAFL21 Arabidopsis thaliana cDNA clone RAFL25-34-C08 5, mRNA sequence	66	6e-09	84	UG-II_Contig330	>gi|87030966|gb|CI270114.1|CI270114 CI270114 Oryza sativa (japonica cultivar-group) supermix Oryza sativa Japonica Group	38	1.4	100
331	UG-II_Contig331		>Q9M3V8|RS6_ASPOF 40S ribosomal protein S6 - Asparagus officinalis (Garden asparagus)	251	289	1e-77	91	2	2	487	87	248	748	UG-II_Contig331	>gb|FE669932.1|FE669932 mh2_0022_A09 Chickpea leave library Cicer arietinum cDNA clone mh2_0022_A09 5, mRNA sequence	190	9e-49	93	UG-II_Contig331	>gb|DY616624.1|DY616624 AC2159 NOLLY Medicago truncatula cDNA 5, mRNA sequence	763	0	91	UG-II_Contig331	>gb|FK021916.1|FK021916 GLRA382TR JCVI-SOY3 Glycine max cDNA 5, mRNA sequence	545	1e-153	86	Contig331	UG-II_Contig331	>gb|BP035807.1|BP035807 BP035807 Lotus corniculatus var. japonicus flower bud Lotus japonicus cDNA clone MFB025d11_f 3, mRNA sequence	462	1e-129	91	UG-II_Contig331	>gi|115597877|gb|EG030225.1|EG030225 AH0631 Shanyou 523 Peanut Cotyledon cDNA Library Arachis hypogaea cDNA 5, mRNA	472	1e-132	88	Contig331	>gi|159055825|gb|EX992654.1|EX992654 CBAF535.g2:P T. versicolor host exudate reverse SSH library Triphysaria versicolor cDNA,	317	9e-85	83	UG-II_Contig331	>gi|47513894|gb|CN748897.1|CN748897 SAL_US029xh17f1.ab1 SAL_US N.Bentheme Nicotiana benthamiana cDNA 5, mRNA sequence	145	8e-33	81
332	UG-II_Contig332		>O65740|DEF2_CAPAN Defensin J1-2 precursor - Capsicum annuum (Bell pepper)	74	108	9e-24	64	3	18	239	1	74	491	UG-II_Contig332	>gb|FE671376.1|FE671376 mh1_0005_A06 Drought-stressed chickpea leave library Cicer arietinum cDNA clone mh1_0005_A06 5, mRNA sequence	811	0	98	UG-II_Contig332	>gb|AW287924.2|AW287924 N100768e rootphos(-) Medicago truncatula cDNA clone MHRP-11B6, mRNA sequence	240	3e-62	87	UG-II_Contig332	>gb|FK013675.1|FK013675 GLQAS13TR JCVI-SOY2 Glycine max cDNA 5, mRNA sequence	86	2e-15	87	Contig332	UG-II_Contig332	>gb|CN825274.1|CN825274 LjPEST4g8 Lotus japonicus seed and seed pod library Lotus japonicus cDNA 5, mRNA sequence	78	1e-13	94	UG-II_Contig332	>gi|30420017|gb|CD038179.1|CD038179 UTPPI003_E08 USDA-Tifton Peanut Immature Pod cDNA Library (UTPP) Arachis hypogaea cDNA	36	0.13	100	Contig332	>gi|40446048|gb|BU667916.1|BU667916 MC01017C01 MC01 Sesamum indicum cDNA, mRNA sequence	44	0.013	93	UG-II_Contig332	>gi|66912894|gb|CX099742.1|CX099742 RECm0455 A normalized whole-life-cycle cDNA library of rice Oryza sativa	38	0.89	95
333	UG-II_Contig333		>Q03194|PMA4_NICPL Plasma membrane ATPase 4 - Nicotiana plumbaginifolia (Leadwort-leaved tobacco)	952	78	7e-23	92	2	2	121	891	930	530	UG-II_Contig333	>gb|FE671587.1|FE671587 mh1_0007_C08 Drought-stressed chickpea leave library Cicer arietinum cDNA clone mh1_0007_C08 5, mRNA sequence	755	0	92	UG-II_Contig333	>gb|CX521051.1|CX521051 s13dNF65B03VI025_449888 Virus-Infected Leaves Medicago truncatula cDNA, mRNA sequence	333	3e-90	92	UG-II_Contig333	>gb|BI968522.1|BI968522 GM830005B12C09 Gm-r1083 Glycine max cDNA clone Gm-r1083-1673 3, mRNA sequence	182	1e-44	86	Contig333	UG-II_Contig333	>gb|CN825554.1|CN825554 LjPEST7h12 Lotus japonicus seed and seed pod library Lotus japonicus cDNA 5, mRNA sequence	147	2e-34	87	UG-II_Contig333	>gi|149653222|gb|ES764231.1|ES764231 TFL_34_G07_E001.g1 USDA-Tifton Peanut Library TFL Arachis hypogaea cDNA clone	147	6e-35	85	Contig333	>gi|19857652|gb|AV815812.1|AV815812 AV815812 RAFL9 Arabidopsis thaliana cDNA clone RAFL09-88-B11 3, mRNA sequence	68	1e-09	86	UG-II_Contig333	>gi|86513771|gb|CI156404.1|CI156404 CI156404 Oryza sativa (japonica cultivar-group) Panicles mixture of one, two, three	70	3e-10	80
334	UG-II_Contig334		>Q5AH12|RBD2_CANAL Rhomboid protein 2 - Candida albicans (Yeast)	284	30	6.2	34	-1	185	24	40	91	581	UG-II_Contig334	>gb|FE669295.1|FE669295 mh2_0015_A04 Chickpea leave library Cicer arietinum cDNA clone mh2_0015_A04 5, mRNA sequence	34	0.094	100	UG-II_Contig334	>gb|BI263721.1|BI263721 NF089H11PL1F1096 Phosphate starved leaf Medicago truncatula cDNA clone NF089H11PL 5, mRNA sequence	246	5e-64	88	UG-II_Contig334	>gb|AW099984.1|AW099984 sd19d03.y2 Gm-c1012 Glycine max cDNA clone GENOME SYSTEMS CLONE ID: Gm-c1012-2142 5 similar to TR:O49670 O49670	121	5e-26	89	Contig334	UG-II_Contig334	>gb|BP081370.1|BP081370 BP081370 Lotus japonicus roots Lotus japonicus cDNA clone MR070b12_f 3, mRNA sequence	111	1e-23	87	UG-II_Contig334	>gi|149643826|gb|ES752221.1|ES752221 C20L_8_H01_E002.g1 USDA-Tifton Peanut Library C20L Arachis hypogaea cDNA clone	78	5e-14	84	Contig334	>gi|71818901|gb|DR996292.1|DR996292 Mdas9009N24.g1 Apple_EST_Mdas Malus x domestica cDNA similar to gb|AAN60317.1| unknown	60	3e-07	83	UG-II_Contig334	>gi|16575983|gb|BI803279.1|BI803279 H105H05 Endosperm library from Oryza sativa (10 days after anthesis) Oryza sativa cDNA	40	0.27	100
335	UG-II_Contig335		>Q93VI8|TLP7_ARATH Tubby-like F-box protein 7 - Arabidopsis thaliana (Mouse-ear cress)	379	189	4e-48	93	1	34	321	284	379	483	UG-II_Contig335	>gb|FE668664.1|FE668664 mh2_0003_D10 Chickpea leave library Cicer arietinum cDNA clone mh2_0003_D10 5, mRNA sequence	809	0	97	UG-II_Contig335	>gb|BG583821.1|BG583821 EST485578 GVN Medicago truncatula cDNA clone pGVN-74J13 5 end, mRNA sequence	365	1e-100	91	UG-II_Contig335	>gb|CA937012.1|CA937012 sav27h06.y1 Gm-c1048 Glycine max cDNA clone SOYBEAN CLONE ID: Gm-c1048-6876 5 similar to TR:O82257 O82257 TUBBY-LIKE	365	2e-99	89	Contig335	UG-II_Contig335	>gb|BP052882.1|BP052882 BP052882 Lotus corniculatus var. japonicus pods (less than 20 mm in length) Lotus japonicus cDNA clone SPDL014f11_f 3, mRNA	400	1e-111	90	UG-II_Contig335	>gi|116489537|gb|EG530501.1|EG530501 2J14T7 Peanut (Luhua14) seeds full length cDNA Library Arachis hypogaea cDNA 3, mRNA	44	0.0005	81	Contig335	>gi|89494620|gb|DY650414.1|DY650414 PU4_plate27_D16 PU4 Prunus persica cDNA similar to similar to F-box containing	206	1e-51	84	UG-II_Contig335	>gi|27547317|gb|CA765546.2|CA765546 AF53-Rpf_07_O18_T7_079.ab1 IRRI Drought Stress Panicle Library Oryza sativa Indica Group	68	1e-09	84
336	UG-II_Contig336		>P69326|UBIQ_WHEAT Ubiquitin - Triticum aestivum (Wheat)	76	150	8e-36	100	-3	729	502	1	76	842	UG-II_Contig336	>gb|FE670457.1|FE670457 mh2_0028_D12 Chickpea leave library Cicer arietinum cDNA clone mh2_0028_D12 5, mRNA sequence	1156	0	99	UG-II_Contig336	>gb|EY474096.1|EY474096 META170TF JCVI-MT3 Medicago truncatula cDNA 5, mRNA sequence	906	0	93	UG-II_Contig336	>gb|BM308268.1|BM308268 sak43h03.y1 Gm-c1036 Glycine max cDNA clone SOYBEAN CLONE ID: Gm-c1036-6101 5 similar to TR:Q9SHE7 Q9SHE7 T19E23.13.	789	0	96	Contig336	UG-II_Contig336	>gb|BW594702.1|BW594702 BW594702 Lotus japonicus suspension-cultured cells Lotus japonicus cDNA clone LjCa-002-BC11 5, mRNA sequence	585	1e-166	92	UG-II_Contig336	>gi|110814887|gb|EE124498.1|EE124498 1F9 Peanut (Luhua14) seeds full length cDNA Library Arachis hypogaea cDNA 5 similar to	547	1e-155	90	Contig336	>pir|C86439 protein T19E23.13 [imported] - Arabidopsis thaliana >gb|AAF24594.1|AC007654_10 T19E23.13	412	1e-113	87	UG-II_Contig336	>gi|33824811|gb|CF338217.1|CF338217 RCL1--01-A01.g1 Regenerated callus lambda phage cDNA library (RCL1) Oryza sativa	301	7e-80	83
337	UG-II_Contig337		>P46466|PRS4_ORYSJ 26S protease regulatory subunit 4 homolog - Oryza sativa subsp. japonica (Rice)	448	359	1e-98	97	2	2	556	264	448	761	UG-II_Contig337	>gb|FE671678.1|FE671678 mh1_0008_D12 Drought-stressed chickpea leave library Cicer arietinum cDNA clone mh1_0008_D12 5, mRNA sequence	34	0.12	100	UG-II_Contig337	>gb|CA919150.1|CA919150 EST636868 MTUS Medicago truncatula cDNA clone MTUS-8E7, mRNA sequence	1082	0	93	UG-II_Contig337	>gb|FE691699.1|FE691699 Pv014C_M13R_C11.ab1 Phaseolus vulgaris cv Early gallatin Phaseolus vulgaris cDNA, mRNA sequence	827	0	93	Contig337	UG-II_Contig337	>gb|AV416570.1|AV416570 AV416570 Lotus japonicus young plants (two-week old) Lotus japonicus cDNA clone MWM129a11_r 5, mRNA sequence	505	1e-142	94	UG-II_Contig337	>gi|116488948|gb|EG529911.1|EG529911 EE54T7 Peanut (Luhua14) seeds full length cDNA Library Arachis hypogaea cDNA 3, mRNA	615	1e-175	91	Contig337	>gi|89487390|gb|DY643184.1|DY643184 PU3_plate27_B07 PU3 Prunus persica cDNA similar to 26S proteasome AAA-ATPase	480	1e-133	88	UG-II_Contig337	>gi|84639670|gb|DW353280.1|DW353280 PU1_plate49_M15 PU1 Prunus persica cDNA clone PU1_plate49_M15 5 similar to	486	1e-135	88
338	UG-II_Contig338		>Q43636|TRXH_RICCO Thioredoxin H-type - Ricinus communis (Castor bean)	118	194	3e-49	81	-1	550	215	1	112	634	UG-II_Contig338	>gb|FE668662.1|FE668662 mh2_0003_D08 Chickpea leave library Cicer arietinum cDNA clone mh2_0003_D08 5, mRNA sequence	1082	0	97	UG-II_Contig338	>gb|AW329764.2|AW329764 N201033e rootphos(-) Medicago truncatula cDNA clone MHRP-23H2, mRNA sequence	371	1e-101	88	UG-II_Contig338	>gb|AW349345.1|AW349345 GM210007A20B10 Gm-r1021 Glycine max cDNA clone Gm-r1021-2372 3, mRNA sequence	281	2e-74	87	Contig338	UG-II_Contig338	>gb|BI421029.1|BI421029 LjNEST64f4r Lotus japonicus nodule library 5 and 7 week-old Lotus japonicus cDNA 5, mRNA sequence	168	5e-41	83	UG-II_Contig338	>gi|116489386|gb|EG530350.1|EG530350 2D1T7 Peanut (Luhua14) seeds full length cDNA Library Arachis hypogaea cDNA 3, mRNA	94	9e-19	81	Contig338	>gi|33798572|gb|CF325144.1|CF325144 JMT1--02-H01.g1 AtJMT-overexpressing transgenic rice lambda phage cDNA	54	2e-05	84	UG-II_Contig338	>gi|702841|gb|D49132.1|D49132 RICS15819A Rice green shoot Oryza sativa Japonica Group cDNA, mRNA sequence	54	2e-05	84
[truncated: 2,257 more rows]
[truncated: 5 more columns]
