# Supplementary material for: A comprehensive resource of drought- and salinity- responsive ESTs for gene discovery and marker development in chickpea (Cicer arietinum L.)
Source: BMC Genomics. 2009 Nov 15;10:523. doi: 10.1186/1471-2164-10-523 (PMC2784481; doi:10.1186/1471-2164-10-523)
Supplement: Additional file 3 — UG-III BLAST analyses results. Table showing BLASTN and BLASTX results of UG-III dataset with corresponding details of GB ID numbers, descriptions and E-value. [file 1471-2164-10-523-S3.xls]

## Sheet: UG-III Blast Results
ID	UG-III	UG-III_BLASTX_Query	UG-III_BLASTX_seqName	UG-III_BLASTX_Score	UG-III_BLASTX_Expect	UG-III_BLASTX_Identities	UG-III_BLASTN_Ca_Query	UG-III_BLASTN_Ca_seqName	UG-III_BLASTN_Ca_Score	UG-III_BLASTN_Ca_Expect	UG-III_BLASTN_Ca_Identities	UG-III_BLASTN_Mt_Query	UG-III_BLASTN_Mt_Query	UG-III_BLASTN_Mt_seqName	UG-III_BLASTN_Mt_Score	UG-III_BLASTN_Mt_Expect	UG-III_BLASTN_Mt_Identities	UG-III_BLASTN_Gm_Query	UG-III_BLASTN_Gm_seqName	UG-III_BLASTN_Gm_Score	UG-III_BLASTN_Gm_Expect	UG-III_BLASTN_Gm_Identities	UG-III_BLASTN_Lj_Query	UG-III_BLASTN_Lj_seqName	UG-III_BLASTN_Lj_Score	UG-III_BLASTN_Lj_Expect	UG-III_BLASTN_Lj_Identities	UG-III_BLASTN_Ah_	UG-III_BLASTN_Ah_query	UG-III_BLASTN_Ah_seqName	UG-III_BLASTN_Ah_score	UG-III_BLASTN_Ah_Expect	UG-III_BLASTN_Ah_Identities	UG-III_BLASTN_At_Query	UG-III_BLASTN_At_Name	UG-III_BLASTN_At_Score	UG-III_BLASTN_At_Expect	UG-III_BLASTN_At_Identities	UG-III_BLASTN_Os_Query	UG-III_BLASTN_Os_seqName	UG-III_BLASTN_Os_Score	UG-III_BLASTN_Os_Expect	UG-III_BLASTN_Os_Identities	UG-III_BLASTN_Pa_Query	UG-III_BLASTN_Pa_seqName	UG-III_BLASTN_Pa_Score	UG-III_BLASTN_Pa_Expect	UG-III_BLASTN_Pa_Identities
1	UG-III_Contig1	UG-III_Contig1	>Q9SSK5|MLP43_ARATH MLP-like protein 43 - Arabidopsis thaliana (Mouse-ear cress)	62	2e-18	37	UG-III_Contig1	>gb|FE670329.1|FE670329 mh2_0026_G03 Chickpea leave library Cicer arietinum cDNA clone mh2_0026_G03 5, mRNA sequence	545	1e-155	92	Contig1	UG-III_Contig1	>gb|AL367912.1|AL367912 MtBA21A10F1 MtBA Medicago truncatula cDNA clone MtBA21A10 T3, mRNA sequence	311	1e-83	83	UG-III_Contig1	>gb|BU762464.1|BU762464 sas27f10.y1 Gm-c1080 Glycine max cDNA clone SOYBEAN CLONE ID: Gm-c1080-5251 5 similar to TR:Q9SWS4 Q9SWS4 RIPENING	163	1e-38	81	UG-III_Contig1	>gb|AI967346.1|AI967346 Ljirnpest01-053-e1 Ljirnp Lambda HybriZap two-hybrid library Lotus japonicus cDNA clone LP053-01-e1 5 similar to ripening	90	4e-17	84	Contig1	UG-III_Contig1	>gi|110811967|gb|EE124590.1|EE124590 DD48 Peanut (Luhua14) seeds full length cDNA Library Arachis hypogaea cDNA 5	64	7e-10	83	UG-III_Contig1	>gi|37826404|gb|BJ584416.1|BJ584416 BJ584416 normalized full length cDNA library, chloronemata, caulonemata and malformed	40	0.25	92	UG-III_Contig1	>gi|117231509|gb|CT846890.1|CT846890 CT846890 Oryza sativa (indica cultivar-group) cv. Guang Lu Ai 4 Oryza sativa Indica	38	1.1	100	UG-III_Contig1	>gb|DB887040.1|DB887040 DB887040 full-length enriched poplar cDNA library, mixture of leaf, bud, stem, root Populus nigra cDNA clone PnFL2-069_G10	36	1.6	100
2	UG-III_Contig2	UG-III_Contig2	>P49211|RL321_ARATH 60S ribosomal protein L32-1 - Arabidopsis thaliana (Mouse-ear cress)	238	2e-62	85	UG-III_Contig2	>gb|FE672047.1|FE672047 mh1_0013_E11 Drought-stressed chickpea leave library Cicer arietinum cDNA clone mh1_0013_E11 5, mRNA sequence	866	0	99	Contig2	UG-III_Contig2	>gb|BI273140.1|BI273140 NF100G09FL1F1071 Developing flower Medicago truncatula cDNA clone NF100G09FL 5, mRNA sequence	365	1e-100	86	UG-III_Contig2	>gb|BI785761.1|BI785761 sai44g08.y1 Gm-c1065 Glycine max cDNA clone GENOME SYSTEMS CLONE ID: Gm-c1065-6088 5 similar to SW:RL32_ARATH P49211 60S	426	1e-118	88	UG-III_Contig2	>gb|CB827502.1|CB827502 LjNEST75e9r Lotus japonicus nodule library 5 and 7 week-old Lotus japonicus cDNA 5, mRNA sequence	295	3e-79	84	Contig2	UG-III_Contig2	>gi|110814963|gb|EE124780.1|EE124780 2E86 Peanut (Luhua14) seeds full length cDNA Library Arachis hypogaea cDNA 5	412	1e-115	89	UG-III_Contig2	>gi|21557023|gb|BQ607694.1|BQ607694 BRY_3589 wheat EST endosperm library Triticum aestivum cDNA 5, mRNA sequence	180	1e-43	82	UG-III_Contig2	>gi|71922037|gb|DT041826.1|DT041826 Mdrtp1010C17.g1 Apple_EST_Mdrtp Malus x domestica x Malus sieversii cDNA similar to	220	1e-55	83	UG-III_Contig2	>gb|CV232097.1|CV232097 WS0196.B21_I16 PT-DX-N-A-10 Populus trichocarpa cDNA clone WS0196_I16 3, mRNA sequence	228	2e-58	83
3	UG-III_Contig3	UG-III_Contig3	>Q8LHP0|ELOF1_ORYSJ Transcription elongation factor 1 homolog - Oryza sativa subsp. japonica (Rice)	169	1e-41	89	UG-III_Contig3	>gb|FE669706.1|FE669706 mh2_0019_E12 Chickpea leave library Cicer arietinum cDNA clone mh2_0019_E12 5, mRNA sequence	34	0.11	92	Contig3	UG-III_Contig3	>gb|BE998042.1|BE998042 EST429765 GVSN Medicago truncatula cDNA clone pGVSN-8L17, mRNA sequence	446	1e-124	90	UG-III_Contig3	>gb|FE689000.1|FE689000 Pv046B_M13F_E06.ab1 Phaseolus vulgaris cv Early gallatin Phaseolus vulgaris cDNA, mRNA sequence	285	2e-75	89	UG-III_Contig3	>gb|CB828902.1|CB828902 LjNEST91h7r Lotus japonicus nodule library 5 and 7 week-old Lotus japonicus cDNA 5, mRNA sequence	347	1e-94	91	Contig3	UG-III_Contig3	>gi|149645686|gb|ES754081.1|ES754081 C20L_39_A03_E002.g1 USDA-Tifton Peanut Library C20L Arachis hypogaea cDNA clone	305	1e-82	90	UG-III_Contig3	>gi|40446213|gb|BU668081.1|BU668081 MC01020G08 MC01 Sesamum indicum cDNA, mRNA sequence	153	3e-35	84	UG-III_Contig3	>gi|84647093|gb|DW360539.1|DW360539 PJ1461 Prosopis juliflora leaf cDNA library Prosopis juliflora cDNA similar to unknown	274	1e-71	90	UG-III_Contig3	>gb|BU862532.1|BU862532 S016H05 Populus imbibed seed cDNA library Populus tremula cDNA 5 prime, mRNA sequence	178	2e-43	85
4	UG-III_Contig4	UG-III_Contig4	>Q96551|METK1_CATRO S-adenosylmethionine synthetase 1 - Catharanthus roseus (Madagascar periwinkle) (Vinca rosea)	766	0	95	UG-III_Contig4	>gb|DY475190.1|DY475190 U151 Chickpea (ICC3996) post-inoculation EST library Cicer arietinum cDNA 5 similar to S-adenosylmethionine synthetase enzyme	488	1e-138	99	Contig4	UG-III_Contig4	>gb|BG581653.1|BG581653 EST483388 GVN Medicago truncatula cDNA clone pGVN-65O22 5 end, mRNA sequence	1053	0	91	UG-III_Contig4	>gb|EH039280.1|EH039280 GMSeed1926 Soybean endosperm tissue in developing seeds Glycine max cDNA clone HYI34.xg_D06_042, mRNA sequence	900	0	90	UG-III_Contig4	>gb|BU494345.1|BU494345 Ljirnpest50-096-c4 Ljirnp Lambda HybriZap two-hybrid library Lotus japonicus cDNA clone 4096_08.ab1 5 similar to mRNA for	593	1e-168	87	Contig4	UG-III_Contig4	>gi|115597212|gb|EG029560.1|EG029560 AH1948 Shanyou 523 Peanut Cotyledon cDNA Library Arachis hypogaea cDNA 5, mRNA	797	0	87	UG-III_Contig4	>gi|37429516|gb|CF652739.1|CF652739 73-L020578-066-004-A20-SP6P MPIZ-ADIS-066 Arabidopsis thaliana cDNA clone	549	1e-154	83	UG-III_Contig4	>gi|117239212|gb|CT849309.1|CT849309 CT849309 Oryza sativa (indica cultivar-group) cv. Guang Lu Ai 4 Oryza sativa Indica	509	1e-142	81	UG-III_Contig4	>gb|DT473395.1|DT473395 WS01229.BR_I11 PT-GT-FL-A-3 Populus trichocarpa cDNA clone WS01229_I11 5, mRNA sequence	624	1e-177	84
5	UG-III_Contig5	UG-III_Contig5	>Q76H85|H4_SILLA Histone H4 - Silene latifolia (White campion) (Bladder campion)	203	4e-52	99	UG-III_Contig5	>gb|FE669101.1|FE669101 mh2_0012_E12 Chickpea leave library Cicer arietinum cDNA clone mh2_0012_E12 5, mRNA sequence	34	0.086	100	Contig5	UG-III_Contig5	>gb|AL371855.1|AL371855 MtBA46H04R1 MtBA Medicago truncatula cDNA clone MtBA46H04 T7, mRNA sequence	367	1e-100	89	UG-III_Contig5	>gb|BU544297.1|BU544297 GM880001B20E12 Gm-r1088 Glycine max cDNA clone Gm-r1088-240 3, mRNA sequence	224	4e-57	84	UG-III_Contig5	>gb|AW719271.1|AW719271 LjNEST2a3r Lotus japonicus nodule library, mature and immature nodules Lotus japonicus cDNA 5, mRNA sequence	266	3e-70	85	Contig5	UG-III_Contig5	>gi|116359398|gb|EG373202.1|EG373202 XC36 Peanut (Luhua14) seeds full length cDNA Library Arachis hypogaea cDNA 5, mRNA	190	4e-48	83	UG-III_Contig5	>gi|86016397|gb|DR312143.1|DR312143 1136315 CERES-147 Arabidopsis thaliana cDNA clone 257690 5, mRNA sequence	163	2e-38	82	UG-III_Contig5	>gi|88447913|gb|CI538916.1|CI538916 CI538916 Oryza sativa (japonica cultivar-group) 2 weeks seedlings root of seedling UVB	88	1e-15	92	UG-III_Contig5	>gb|BU811449.1|BU811449 UL84TE01 Populus leaf cDNA library Populus tremula x Populus tremuloides cDNA 5 prime, mRNA sequence	200	4e-50	83
6	UG-III_Contig6	UG-III_Contig6	>A2AM05|CNTLN_MOUSE Centlein - Mus musculus (Mouse)	36	0.27	24	UG-III_Contig6	>gb|FE670635.1|FE670635 mh2_0030_E06 Chickpea leave library Cicer arietinum cDNA clone mh2_0030_E06 5, mRNA sequence	34	0.13	100	Contig6	UG-III_Contig6	>gb|EV260539.1|EV260539 MTYE886TF JCVI-MT1 Medicago truncatula cDNA 5, mRNA sequence	523	1e-147	87	UG-III_Contig6	>gb|FK002228.1|FK002228 GLPAR11TF JCVI-SOY1 Glycine max cDNA 5, mRNA sequence	478	1e-133	85	UG-III_Contig6	>gb|CB828931.1|CB828931 LjNEST92c3r Lotus japonicus nodule library 5 and 7 week-old Lotus japonicus cDNA 5, mRNA sequence	450	1e-125	91	Contig6	UG-III_Contig6	>gi|30420345|gb|CD038507.1|CD038507 UTPPI008_C12 USDA-Tifton Peanut Immature Pod cDNA Library (UTPP) Arachis hypogaea cDNA	36	0.22	100	UG-III_Contig6	>gi|94455022|gb|EB690897.1|EB690897 NecGex_161A06 Ornamental tobacco (LxS8) Stage 6 Floral nectary cDNA library Nicotiana	151	1e-34	80	UG-III_Contig6	>gi|88442453|gb|CI544020.1|CI544020 CI544020 Oryza sativa (japonica cultivar-group) root of seedling 2ppm NAA(naphthalene	40	0.37	95	UG-III_Contig6	>gb|DB901893.1|DB901893 DB901893 full-length enriched poplar cDNA library, mixture of leaf, bud, stem, root Populus nigra cDNA clone PnFL2-051_M04	206	1e-51	84
7	UG-III_Contig7	UG-III_Contig7	>P25794|PIP2_PEA Probable aquaporin PIP-type 7a - Pisum sativum (Garden pea)	540	1e-153	90	UG-III_Contig7	>gb|FE668571.1|FE668571 mh2_0002_D09 Chickpea leave library Cicer arietinum cDNA clone mh2_0002_D09 5, mRNA sequence	1322	0	99	Contig7	UG-III_Contig7	>gb|EX529228.1|EX529228 MTGland_A051_2007-07-11/MTGlandA051_F09_035_1 Medicago truncatula A17 glandular trichome Medicago truncatula cDNA, mRNA	1033	0	89	UG-III_Contig7	>gb|FE694471.1|FE694471 Pv048A_M13F_G09.ab1 Phaseolus vulgaris cv Early gallatin Phaseolus vulgaris cDNA, mRNA sequence	688	0	85	UG-III_Contig7	>gb|BI418198.1|BI418198 LjNEST23h12r Lotus japonicus nodule library 5 and 7 week-old Lotus japonicus cDNA 5, mRNA sequence	448	1e-125	84	Contig7	UG-III_Contig7	>gi|149648573|gb|ES756968.1|ES756968 C20L_88_G02_E002.g1 USDA-Tifton Peanut Library C20L Arachis hypogaea cDNA clone	414	1e-115	82	UG-III_Contig7	>gi|68042641|gb|DR174621.1|DR174621 HR0003_G04:A Triphysaria versicolor (parasitic plant) root-tip, host reverse SSH	244	2e-62	86	UG-III_Contig7	>gi|19509350|gb|BM956302.1|BM956302 CsaC43500 Saffron Corm C4 Lambda Zap Express Library Crocus sativus cDNA 3 similar to	149	8e-34	82	UG-III_Contig7	>gb|BU882000.1|BU882000 UM70TC11 Populus flower cDNA library Populus trichocarpa cDNA 5 prime, mRNA sequence	325	2e-87	86
8	UG-III_Contig8	UG-III_Contig8	>Q941R6|MLP31_ARATH MLP-like protein 31 - Arabidopsis thaliana (Mouse-ear cress)	100	8e-21	34	UG-III_Contig8	>gb|FE670329.1|FE670329 mh2_0026_G03 Chickpea leave library Cicer arietinum cDNA clone mh2_0026_G03 5, mRNA sequence	105	4e-23	80	Contig8	UG-III_Contig8	>gb|AL367912.1|AL367912 MtBA21A10F1 MtBA Medicago truncatula cDNA clone MtBA21A10 T3, mRNA sequence	216	7e-55	82	UG-III_Contig8	>gb|BU762464.1|BU762464 sas27f10.y1 Gm-c1080 Glycine max cDNA clone SOYBEAN CLONE ID: Gm-c1080-5251 5 similar to TR:Q9SWS4 Q9SWS4 RIPENING	105	4e-21	79	UG-III_Contig8	>gb|BF177876.1|BF177876 Ljirnpest36-879-c8 Ljirnp Lambda HybriZap two-hybrid library Lotus japonicus cDNA clone LP879-36-c8 5 similar to mRNA for	66	7e-10	89	Contig8	UG-III_Contig8	>gi|56690022|gb|CX127925.1|CX127925 AH0028 Peanut Lambda Express library Arachis hypogaea cDNA 5, mRNA sequence	70	2e-11	86	UG-III_Contig8	>gi|19862554|gb|AV820577.1|AV820577 AV820577 RAFL11 Arabidopsis thaliana cDNA clone RAFL11-11-C18 3, mRNA sequence	38	1.3	100	UG-III_Contig8	>gi|44671089|gb|CR284523.1|CR284523 CR284523 Oryza sativa library (Han B) Oryza sativa cDNA clone y728h07p3, mRNA sequence	38	1.4	100	UG-III_Contig8	>gb|CV264402.1|CV264402 WS02024.B21_G22 PTxN-IB-N-A-11 Populus trichocarpa x Populus nigra cDNA clone WS02024_G22 3, mRNA sequence	44	0.009	93
9	UG-III_Contig9	UG-III_Contig9	>Q9BZE9|ASPC1_HUMAN Tether containing UBX domain for GLUT4 - Homo sapiens (Human)	95	6e-19	32	UG-III_Contig9	>gb|FE673263.1|FE673263 mh1_0033_F09 Drought-stressed chickpea leave library Cicer arietinum cDNA clone mh1_0033_F09 5, mRNA sequence	753	0	100	Contig9	UG-III_Contig9	>gb|CB891178.1|CB891178 EST648147 KV3 Medicago truncatula cDNA clone KV3-49K24, mRNA sequence	521	1e-146	84	UG-III_Contig9	>gb|EV274066.1|EV274066 GLMC248TF JCVI-SOY2 Glycine max cDNA 5, mRNA sequence	349	2e-94	86	UG-III_Contig9	>gb|AV423654.1|AV423654 AV423654 Lotus japonicus young plants (two-week old) Lotus japonicus cDNA clone MWM030h02_r 5, mRNA sequence	174	1e-42	82	Contig9	UG-III_Contig9	>gi|56690044|gb|CX127947.1|CX127947 AH0050 Peanut Lambda Express library Arachis hypogaea cDNA 5, mRNA sequence	299	1e-80	83	UG-III_Contig9	>gi|5045980|gb|AI727128.1|AI727128 BNLGHi7393 Six-day Cotton fiber Gossypium hirsutum cDNA 5 similar to (AC006069) unknown	86	8e-15	82	UG-III_Contig9	>gi|44671627|gb|CR285061.1|CR285061 CR285061 Oryza sativa library (Han B) Oryza sativa cDNA clone y937b05p3, mRNA sequence	38	1.8	95	UG-III_Contig9	>gb|CX655282.1|CX655282 PO02032F01 Poplar SC cDNA library Populus alba x Populus tremula var. glandulosa cDNA clone PO02032F01 5, mRNA sequence	54	1e-05	83
10	UG-III_Contig10	UG-III_Contig10	>Q9BWX5|GATA5_HUMAN Transcription factor GATA-5 - Homo sapiens (Human)	34	0.53	36	UG-III_Contig10	>gb|FE672412.1|FE672412 mh1_0017_E04 Drought-stressed chickpea leave library Cicer arietinum cDNA clone mh1_0017_E04 5, mRNA sequence	123	1e-28	84	Contig10	UG-III_Contig10	>gb|AL380487.1|AL380487 MtBB52G02F1 MtBB Medicago truncatula cDNA clone MtBB52G02 T3, mRNA sequence	281	1e-74	92	UG-III_Contig10	>gb|BI968503.1|BI968503 GM830005B12A06 Gm-r1083 Glycine max cDNA clone Gm-r1083-1571 3, mRNA sequence	192	2e-47	87	UG-III_Contig10	>gb|BP064668.1|BP064668 BP064668 Lotus japonicus mature nodule Lotus japonicus cDNA clone GENLf044d09 3, mRNA sequence	228	7e-59	89	Contig10	UG-III_Contig10	>gi|110811865|gb|EE124463.1|EE124463 1F46 Peanut (Luhua14) seeds full length cDNA Library Arachis hypogaea cDNA 5	34	0.7	100	UG-III_Contig10	>gi|19875867|gb|AU236698.1|AU236698 AU236698 RAFL15 Arabidopsis thaliana cDNA clone RAFL15-16-A01 5, mRNA sequence	40	0.27	100	UG-III_Contig10	>gi|13420669|gb|AU174759.1|AU174759 AU174759 Rice cDNA from leaf Oryza sativa Japonica Group cDNA clone F10325, mRNA	38	1.2	100	UG-III_Contig10	>gb|BU867537.1|BU867537 M101D09 Populus flower cDNA library Populus trichocarpa cDNA 5 prime, mRNA sequence	36	1.8	100
11	UG-III_Contig11	UG-III_Contig11	>Q9USM7|TIM23_SCHPO Mitochondrial import inner membrane translocase subunit tim23 - Schizosaccharomyces pombe (Fission	38	0.1	34	UG-III_Contig11	>gb|FE671050.1|FE671050 mh1_0001_D12 Drought-stressed chickpea leave library Cicer arietinum cDNA clone mh1_0001_D12 5, mRNA sequence	206	2e-53	84	Contig11	UG-III_Contig11	>gb|BI312211.1|BI312211 EST5313961 GESD Medicago truncatula cDNA clone pGESD17I14 5 end, mRNA sequence	462	1e-128	92	UG-III_Contig11	>gb|BE823415.1|BE823415 GM700019B20C2 Gm-r1070 Glycine max cDNA clone Gm-r1070-7420 3, mRNA sequence	357	1e-96	90	UG-III_Contig11	>gb|AV776794.1|AV776794 AV776794 Lotus japonicus Pods (20-30 mm in length) Lotus japonicus cDNA clone MPDL005g11_f 3, mRNA sequence	38	0.26	100	Contig11	UG-III_Contig11	>gi|116488704|gb|EG529718.1|EG529718 2L38T7 Peanut (Luhua14) seeds full length cDNA Library Arachis hypogaea cDNA 3, mRNA	283	9e-76	88	UG-III_Contig11	>gi|473331|gb|Z32604.1|Z32604 ATTS2732 Perp-dry-seedA Arabidopsis thaliana cDNA clone PAP357 5, mRNA sequence	38	2.1	83	UG-III_Contig11	>gi|88253867|gb|CI352493.1|CI352493 CI352493 Oryza sativa (japonica cultivar-group) flower Oryza sativa Japonica Group cDNA	42	0.15	100	UG-III_Contig11	>gb|BU871451.1|BU871451 Q030G05 Populus flower cDNA library Populus trichocarpa cDNA 5 prime, mRNA sequence	105	4e-21	83
12	UG-III_Contig12	UG-III_Contig12	>P28012|CFI1_MEDSA Chalcone--flavonone isomerase 1 - Medicago sativa (Alfalfa)	365	1e-100	89	UG-III_Contig12	>gb|FE673148.1|FE673148 mh1_0031_H06 Drought-stressed chickpea leave library Cicer arietinum cDNA clone mh1_0031_H06 5, mRNA sequence	797	0	99	Contig12	UG-III_Contig12	>gb|AW559891.1|AW559891 EST314939 DSIR Medicago truncatula cDNA clone pDSIR-25D7, mRNA sequence	628	1e-179	88	UG-III_Contig12	>gb|FK006165.1|FK006165 GLMDQ50TFB JCVI-SOY2 Glycine max cDNA 5, mRNA sequence	333	9e-90	82	UG-III_Contig12	>gb|BW594978.1|BW594978 BW594978 Lotus japonicus suspension-cultured cells Lotus japonicus cDNA clone LjCa-003-AG07 5, mRNA sequence	198	7e-50	82	Contig12	UG-III_Contig12	>gi|115597334|gb|EG029682.1|EG029682 AH2059 Shanyou 523 Peanut Cotyledon cDNA Library Arachis hypogaea cDNA 5, mRNA	178	2e-44	79	UG-III_Contig12	>gi|10805424|gb|BF051528.1|BF051528 EST436703 tomato developing/immature green fruit Solanum lycopersicum	44	0.021	100	UG-III_Contig12	>gi|117252409|gb|CT844420.1|CT844420 CT844420 Oryza sativa (indica cultivar-group) cv. Guang Lu Ai 4 Oryza sativa Indica	40	0.36	100	UG-III_Contig12	>gb|BI126094.1|BI126094 I070P39P Populus leaf cDNA library Populus tremula x Populus tremuloides cDNA, mRNA sequence	34	8.4	100
13	UG-III_Contig13	UG-III_Contig13	>Q6J163|5NG4_PINTA Auxin-induced protein 5NG4 - Pinus taeda (Loblolly pine)	118	2e-26	40	UG-III_Contig13	>gb|FE672348.1|FE672348 mh1_0016_G12 Drought-stressed chickpea leave library Cicer arietinum cDNA clone mh1_0016_G12 5, mRNA sequence	36	0.029	95	Contig13	UG-III_Contig13	>gb|AW774722.1|AW774722 EST333873 KV3 Medicago truncatula cDNA clone pKV3-23P23, mRNA sequence	747	0	92	UG-III_Contig13	>gb|FG990149.1|FG990149 GLLD158TF JCVI-SOY1 Glycine max cDNA 5, mRNA sequence	537	1e-151	88	UG-III_Contig13	>gb|AV422152.1|AV422152 AV422152 Lotus japonicus young plants (two-week old) Lotus japonicus cDNA clone MWM005d02_r 5, mRNA sequence	381	1e-105	88	Contig13	UG-III_Contig13	>gi|30420314|gb|CD038476.1|CD038476 UTPPI007_H09 USDA-Tifton Peanut Immature Pod cDNA Library (UTPP) Arachis hypogaea cDNA	38	0.048	95	UG-III_Contig13	>gi|89492102|gb|DY647896.1|DY647896 PU4_plate21_G18 PU4 Prunus persica cDNA similar to weakly similar to nodulin MtN21	76	5e-12	81	UG-III_Contig13	>gi|44676073|gb|CR289507.1|CR289507 CR289507 Oryza sativa library (Han B) Oryza sativa cDNA clone y623h12p5, mRNA sequence	36	5	100	UG-III_Contig13	>gb|BU885891.1|BU885891 R037F06 Populus root cDNA library Populus tremula x Populus tremuloides cDNA 5 prime, mRNA sequence	135	3e-30	80
14	UG-III_Contig14	UG-III_Contig14	>P54493|GLUP_BACSU Rhomboid protease gluP - Bacillus subtilis	111	8e-24	39	UG-III_Contig14	>gb|FE669432.1|FE669432 mh2_0016_E05 Chickpea leave library Cicer arietinum cDNA clone mh2_0016_E05 5, mRNA sequence	32	0.68	100	Contig14	UG-III_Contig14	>gb|EV254979.1|EV254979 MTYCF48TF JCVI-MT1 Medicago truncatula cDNA 5, mRNA sequence	492	1e-137	90	UG-III_Contig14	>gb|CX703505.1|CX703505 gmrtDrNS01_17-B_M13R_D12_090.s1 Water stressed 5h segment 1 gmrtDrNS01 Glycine max cDNA 3, mRNA sequence	638	0	87	UG-III_Contig14	>gb|AV764805.1|AV764805 AV764805 Lotus japonicus young plants (two-week old) Lotus japonicus cDNA clone MWM014b03_f 3, mRNA sequence	325	7e-88	87	Contig14	UG-III_Contig14	>gi|30420474|gb|CD038636.1|CD038636 UTPPI010_B04 USDA-Tifton Peanut Immature Pod cDNA Library (UTPP) Arachis hypogaea cDNA	32	4.6	100	UG-III_Contig14	>gi|89481107|gb|DY636901.1|DY636901 PU1_plate45_B21 PU1 Prunus persica cDNA similar to weakly similar to rhomboid	109	6e-22	81	UG-III_Contig14	>gi|29632498|gb|CB637507.1|CB637507 OSJNEa04E09.r OSJNEa Oryza sativa Japonica Group cDNA clone OSJNEa04E09 3, mRNA	38	2	100	UG-III_Contig14	>gb|CV267093.1|CV267093 WS02030.B21_N01 PTxN-IB-N-A-11 Populus trichocarpa x Populus nigra cDNA clone WS02030_N01 3, mRNA sequence	113	2e-23	78
15	UG-III_Contig15	UG-III_Contig15	>Q76H85|H4_SILLA Histone H4 - Silene latifolia (White campion) (Bladder campion)	206	6e-53	100	UG-III_Contig15	>gb|FE671074.1|FE671074 mh1_0001_F12 Drought-stressed chickpea leave library Cicer arietinum cDNA clone mh1_0001_F12 5, mRNA sequence	36	0.021	100	Contig15	UG-III_Contig15	>gb|AL385795.1|AL385795 MtBC30F10R1 MtBC Medicago truncatula cDNA clone MtBC30F10 T7, mRNA sequence	389	1e-107	90	UG-III_Contig15	>gb|BE807000.1|BE807000 ss09h08.y1 Gm-c1047 Glycine max cDNA clone GENOME SYSTEMS CLONE ID: Gm-c1047-2488 5 similar to SW:H4_WHEAT P02308 HISTONE	307	3e-82	87	UG-III_Contig15	>gb|CB828182.1|CB828182 LjNEST83g12r Lotus japonicus nodule library 5 and 7 week-old Lotus japonicus cDNA 5, mRNA sequence	270	2e-71	86	Contig15	UG-III_Contig15	>gi|149655653|gb|ES766662.1|ES766662 TFL_100_D10_E001.g1 USDA-Tifton Peanut Library TFL Arachis hypogaea cDNA clone	270	5e-72	86	UG-III_Contig15	>gi|8334374|gb|BE039358.1|BE039358 AC02D10 AC Arabidopsis thaliana cDNA 5 similar to histone h4, mRNA sequence	204	6e-51	83	UG-III_Contig15	>gi|33673348|gb|CF301587.1|CF301587 7LEAF--06-I04.b1 Rice leaf plasmid cDNA library II (7LEAF) Oryza sativa Japonica	107	1e-21	83	UG-III_Contig15	>gb|BU826005.1|BU826005 UK115TF01 Populus apical shoot cDNA library Populus tremula x Populus tremuloides cDNA 5 prime, mRNA sequence	246	8e-64	84
16	UG-III_Contig16	UG-III_Contig16	>O65740|DEF2_CAPAN Defensin J1-2 precursor - Capsicum annuum (Bell pepper)	108	1e-23	64	UG-III_Contig16	>gb|FE671376.1|FE671376 mh1_0005_A06 Drought-stressed chickpea leave library Cicer arietinum cDNA clone mh1_0005_A06 5, mRNA sequence	811	0	98	Contig16	UG-III_Contig16	>gb|AW287924.2|AW287924 N100768e rootphos(-) Medicago truncatula cDNA clone MHRP-11B6, mRNA sequence	240	3e-62	87	UG-III_Contig16	>gb|FK013675.1|FK013675 GLQAS13TR JCVI-SOY2 Glycine max cDNA 5, mRNA sequence	86	2e-15	87	UG-III_Contig16	>gb|CN825274.1|CN825274 LjPEST4g8 Lotus japonicus seed and seed pod library Lotus japonicus cDNA 5, mRNA sequence	78	1e-13	94	Contig16	UG-III_Contig16	>gi|30420017|gb|CD038179.1|CD038179 UTPPI003_E08 USDA-Tifton Peanut Immature Pod cDNA Library (UTPP) Arachis hypogaea cDNA	36	0.14	100	UG-III_Contig16	>gi|40446048|gb|BU667916.1|BU667916 MC01017C01 MC01 Sesamum indicum cDNA, mRNA sequence	44	0.013	93	UG-III_Contig16	>gi|66912894|gb|CX099742.1|CX099742 RECm0455 A normalized whole-life-cycle cDNA library of rice Oryza sativa	38	0.92	95	UG-III_Contig16	>gb|CV232806.1|CV232806 WS0198.B21_L19 PT-DX-N-A-10 Populus trichocarpa cDNA clone WS0198_L19 3, mRNA sequence	38	0.35	95
17	UG-III_Contig17	UG-III_Contig17	>Q9SKZ3|RS122_ARATH 40S ribosomal protein S12-2 - Arabidopsis thaliana (Mouse-ear cress)	213	7e-55	73	UG-III_Contig17	>gb|FE672296.1|FE672296 mh1_0016_C06 Drought-stressed chickpea leave library Cicer arietinum cDNA clone mh1_0016_C06 5, mRNA sequence	228	4e-60	82	Contig17	UG-III_Contig17	>gb|CX532375.1|CX532375 s13dNF61A05MJ033_271043 Methyl Jasmonate-Elicited Root Cell Suspension Culture Medicago truncatula cDNA, mRNA	444	1e-123	87	UG-III_Contig17	>gb|FE702362.1|FE702362 Pv031D_M13R_A01.ab1 Phaseolus vulgaris cv Early gallatin Phaseolus vulgaris cDNA, mRNA sequence	406	1e-112	88	UG-III_Contig17	>gb|CB829411.1|CB829411 LjNEST97g5r Lotus japonicus nodule library 5 and 7 week-old Lotus japonicus cDNA 5, mRNA sequence	379	1e-104	87	Contig17	UG-III_Contig17	>gi|110811862|gb|EE124453.1|EE124453 1F32 Peanut (Luhua14) seeds full length cDNA Library Arachis hypogaea cDNA 5	246	1e-64	84	UG-III_Contig17	>gi|159630080|gb|EY184416.1|EY184416 CBTI9529.g1_B08.ab1:P Triphysaria pusilla root tip normalized cDNA library	98	1e-18	79	UG-III_Contig17	>gi|47508470|gb|CN743473.1|CN743473 SAL_US029xh12f1.ab1 SAL_US N.Bentheme Nicotiana benthamiana cDNA 5, mRNA sequence	137	2e-30	81	UG-III_Contig17	>gb|DB885302.1|DB885302 DB885302 full-length enriched poplar cDNA library, mixture of leaf, bud, stem, root Populus nigra cDNA clone PnFL2-059_I10	161	5e-38	82
18	UG-III_Contig18	UG-III_Contig18	>Q60281|Y3521_METJA Uncharacterized protein MJECL21 - Methanocaldococcus jannaschii (Methanococcus jannaschii)	35	0.058	30	UG-III_Contig18	>gb|EH058928.1|EH058928 CPBa03.z.esd subtracted cDNA library of drought stressed chickpea Cicer arietinum cDNA, mRNA sequence	676	0	98	Contig18	UG-III_Contig18	>gb|DY618203.1|DY618203 AC4493 NOLLY Medicago truncatula cDNA 5, mRNA sequence	90	5e-17	93	UG-III_Contig18	>gb|BU081649.1|BU081649 saq97e11.y1 Gm-c1049 Glycine max cDNA clone SOYBEAN CLONE ID: Gm-c1049-5205 5, mRNA sequence	46	0.001	89	UG-III_Contig18	>gb|BP028348.1|BP028348 BP028348 Lotus corniculatus var. japonicus flower Lotus japonicus cDNA clone MF002f09_f 3, mRNA sequence	84	1e-15	88	Contig18	UG-III_Contig18	>gi|149221759|gb|ES711206.1|ES711206 TFR5_52_F07_E001.g1 USDA-Tifton Peanut Library TFR5 Arachis hypogaea cDNA clone	42	0.002	89	UG-III_Contig18	>gi|18613375|gb|BM492444.1|BM492444 NXRV_025_D11_F NXRV (Nsf Xylem Root wood Vertical) Pinus taeda cDNA clone NXRV_025_D11	36	2.4	100	UG-III_Contig18	>gi|38470917|gb|CF955048.1|CF955048 1217rsiceb_1635.y1 Oryza sativa cv. PA64s leaf cDNA library Oryza sativa Indica Group	36	2.7	95	UG-III_Contig18	>gb|CA924873.1|CA924873 MTU7TL.P10.F11 Aspen leaf cDNA Library Populus tremuloides cDNA, mRNA sequence	38	0.26	100
19	UG-III_Contig19	UG-III_Contig19	>P49597|PP2C1_ARATH Protein phosphatase 2C ABI1 - Arabidopsis thaliana (Mouse-ear cress)	265	4e-70	68	UG-III_Contig19	>gb|EB085051.1|EB085051 CA1074 Chickpea (ICC3996) post-inoculation EST library Cicer arietinum cDNA 5 similar to Unknown, mRNA sequence	58	1e-08	94	Contig19	UG-III_Contig19	>gb|AW776573.1|AW776573 EST335638 DSIL Medicago truncatula cDNA clone pDSIL-8E18, mRNA sequence	797	0	90	UG-III_Contig19	>gb|AW164504.1|AW164504 se73e07.y1 Gm-c1023 Glycine max cDNA clone GENOME SYSTEMS CLONE ID: Gm-c1023-349 5 similar to TR:O81709 O81709 PROTEIN	428	1e-118	87	UG-III_Contig19	>gb|AV777343.1|AV777343 AV777343 Lotus japonicus Pods (20-30 mm in length) Lotus japonicus cDNA clone MPDL017c07_f 3, mRNA sequence	170	3e-41	82	Contig19	UG-III_Contig19	>gi|115597381|gb|EG029729.1|EG029729 AH2103 Shanyou 523 Peanut Cotyledon cDNA Library Arachis hypogaea cDNA 5, mRNA	94	2e-18	83	UG-III_Contig19	>gi|33817810|gb|CF334737.1|CF334737 JMT--04-C07.b1 AtJMT-overexpressing transgenic rice plasmid cDNA library	72	1e-10	91	UG-III_Contig19	>gi|33688427|gb|CF316666.1|CF316666 HD--06-B01.b1 OsHDAC1-overexpressing transgenic rice plasmid cDNA	98	3e-18	84	UG-III_Contig19	>gb|AI162844.1|AI162844 A025P36U Hybrid aspen plasmid library Populus tremula x Populus tremuloides cDNA 5, mRNA sequence	82	6e-14	91
20	UG-III_Contig20	UG-III_Contig20	>P30172|ACT12_SOLTU Actin-100 - Solanum tuberosum (Potato)	308	2e-83	89	UG-III_Contig20	>gb|DY475300.1|DY475300 U263 Chickpea (ICC3996) post-inoculation EST library Cicer arietinum cDNA 5 similar to Actin, mRNA sequence	151	1e-36	85	Contig20	UG-III_Contig20	>gb|DW017998.1|DW017998 EST1226959 MTY Medicago truncatula cDNA clone MTYB094, mRNA sequence	952	0	91	UG-III_Contig20	>gb|CX711740.1|CX711740 gmrtDrNS01_37-D_M13R_F01_005.s1 Water stressed 5h segment 1 gmrtDrNS01 Glycine max cDNA 3, mRNA sequence	811	0	89	UG-III_Contig20	>gb|AU251768.1|AU251768 AU251768 Lotus japonicus immature flower bud cDNA Lotus japonicus cDNA clone LjImfb-E40, mRNA sequence	385	1e-106	91	Contig20	UG-III_Contig20	>gi|149220765|gb|ES710214.1|ES710214 TFR5_31_F01_E001.g1 USDA-Tifton Peanut Library TFR5 Arachis hypogaea cDNA clone	426	1e-119	92	UG-III_Contig20	>gi|13127840|gb|BG318410.1|BG318410 NXPV_013_C10_F NXPV (Nsf Xylem Planings wood Vertical) Pinus taeda cDNA clone	327	1e-87	86	UG-III_Contig20	>gi|27921389|gb|CB097197.1|CB097197 AF53-Rpf_01C_L01_T7.ab1 IRRI Drought Stress Panicle Library Oryza sativa Indica Group	276	4e-72	83	UG-III_Contig20	>gb|DT476106.1|DT476106 WS01228.B21_F06 PT-GT-FL-A-3 Populus trichocarpa cDNA clone WS01228_F06 3, mRNA sequence	313	8e-84	85
21	UG-III_Contig21	UG-III_Contig21	>Q9LRP7|ATG8I_ARATH Autophagy-related protein 8i - Arabidopsis thaliana (Mouse-ear cress)	170	3e-42	69	UG-III_Contig21	>gb|DY475380.1|DY475380 U360 Chickpea (ICC3996) post-inoculation EST library Cicer arietinum cDNA 5 similar to Unclear, mRNA sequence	34	0.079	100	Contig21	UG-III_Contig21	>gb|BE999878.1|BE999878 EST431601 GVSN Medicago truncatula cDNA clone pGVSN-24H10, mRNA sequence	391	1e-107	85	UG-III_Contig21	>gb|BE824122.1|BE824122 GM700023A10G6 Gm-r1070 Glycine max cDNA clone Gm-r1070-9131 3, mRNA sequence	36	1.9	100	UG-III_Contig21	>gb|BW598930.1|BW598930 BW598930 Lotus japonicus suspension-cultured cells Lotus japonicus cDNA clone LjCa-016-BA07 5, mRNA sequence	287	6e-77	84	Contig21	UG-III_Contig21	>gi|115598051|gb|EG030399.1|EG030399 AH0787 Shanyou 523 Peanut Cotyledon cDNA Library Arachis hypogaea cDNA 5, mRNA	36	0.13	100	UG-III_Contig21	>gi|84646408|gb|DW359860.1|DW359860 PJ641 Prosopis juliflora leaf cDNA library Prosopis juliflora cDNA similar to putative	74	1e-11	81	UG-III_Contig21	>gi|28259634|gb|CB213543.1|CB213543 OML03823 Oryza minuta HybriZAP-2.1 XR library Oryza minuta cDNA 5, mRNA	36	3.5	100	UG-III_Contig21	>gb|BI124095.1|BI124095 I035P81P Populus leaf cDNA library Populus tremula x Populus tremuloides cDNA, mRNA sequence	60	9e-08	87
22	UG-III_Contig22	UG-III_Contig22	>Q40375|PRP2_MEDTR Repetitive proline-rich cell wall protein 2 precursor - Medicago truncatula (Barrel medic)	700	0	81	UG-III_Contig22	>gb|FE672280.1|FE672280 mh1_0016_B01 Drought-stressed chickpea leave library Cicer arietinum cDNA clone mh1_0016_B01 5, mRNA sequence	1104	0	99	Contig22	UG-III_Contig22	>gb|CB893787.1|CB893787 EST646579 HOGA Medicago truncatula cDNA clone HOGA-29C3, mRNA sequence	505	1e-142	83	UG-III_Contig22	>gb|EH040060.1|EH040060 GMSeed0849 Soybean endosperm tissue in developing seeds Glycine max cDNA clone HYI22.xg_E06_040, mRNA sequence	297	9e-79	83	UG-III_Contig22	>gb|CN825027.1|CN825027 LjPEST2a2 Lotus japonicus seed and seed pod library Lotus japonicus cDNA 5, mRNA sequence	307	2e-82	83	Contig22	UG-III_Contig22	>gi|30420451|gb|CD038613.1|CD038613 UTPPI009_G09 USDA-Tifton Peanut Immature Pod cDNA Library (UTPP) Arachis hypogaea cDNA	44	0.002	86	UG-III_Contig22	>gi|159650657|gb|EY161970.1|EY161970 CBTN8722.g1_C22.ab1:P Triphysaria pusilla root tip normalized cDNA library Triphysaria	103	5e-20	81	UG-III_Contig22	>gi|87004504|gb|CI300826.1|CI300826 CI300826 Oryza sativa (japonica cultivar-group) etiolated shoot Oryza sativa Japonica	42	0.16	100	UG-III_Contig22	>gb|CV236673.1|CV236673 WS01224.B21.1_P16 PT-GT-FL-A-3 Populus trichocarpa cDNA clone WS01224_P16 3, mRNA sequence	109	3e-22	85
23	UG-III_Contig23	UG-III_Contig23	>P13240|DR206_PEA Disease resistance response protein 206 - Pisum sativum (Garden pea)	62	3e-09	26	UG-III_Contig23	>gb|CK148994.1|CK148994 AGT-23-H02 Suppressive subtractive hybridization library Cicer arietinum cDNA clone AGT-23-H02 5, mRNA sequence	32	0.5	100	Contig23	UG-III_Contig23	>gb|AW559773.1|AW559773 EST314821 DSIR Medicago truncatula cDNA clone pDSIR-24N21, mRNA sequence	446	1e-124	85	UG-III_Contig23	>gb|BU549825.1|BU549825 GM880024A10E11 Gm-r1088 Glycine max cDNA clone Gm-r1088-9045 3, mRNA sequence	214	6e-54	81	UG-III_Contig23	>gb|BI419701.1|BI419701 LjNEST47f12r Lotus japonicus nodule library 5 and 7 week-old Lotus japonicus cDNA 5, mRNA sequence	40	0.041	88	Contig23	UG-III_Contig23	>gi|56690336|gb|CX128239.1|CX128239 AH0344 Peanut Lambda Express library Arachis hypogaea cDNA 5, mRNA sequence	36	0.21	81	UG-III_Contig23	>gi|19824626|gb|AV790643.1|AV790643 AV790643 RAFL6 Arabidopsis thaliana cDNA clone RAFL06-89-J24 3, mRNA sequence	52	8e-05	94	UG-III_Contig23	>gi|89481159|gb|DY636953.1|DY636953 PU1_plate30_O07 PU1 Prunus persica cDNA similar to hypothetical domain/motif	40	0.36	100	UG-III_Contig23	>gb|BU819318.1|BU819318 UA42BPC05 Populus tremula cambium cDNA library Populus tremula cDNA 5 prime, mRNA sequence	48	0.0006	90
24	UG-III_Contig24	UG-III_Contig24	>Q8K3V4|PADI6_MOUSE Protein-arginine deiminase type-6 - Mus musculus (Mouse)	32	1.7	37	UG-III_Contig24	>gb|FE670529.1|FE670529 mh2_0029_C12 Chickpea leave library Cicer arietinum cDNA clone mh2_0029_C12 5, mRNA sequence	430	1e-121	99	Contig24	UG-III_Contig24	>gb|AL386743.1|AL386743 MtBC36E12F1 MtBC Medicago truncatula cDNA clone MtBC36E12 T3, mRNA sequence	94	4e-18	100	UG-III_Contig24	>gb|BI967200.1|BI967200 GM830001A10F03 Gm-r1083 Glycine max cDNA clone Gm-r1083-245 3, mRNA sequence	74	8e-12	97	UG-III_Contig24	>gb|AV412680.1|AV412680 AV412680 Lotus japonicus young plants (two-week old) Lotus japonicus cDNA clone MWM222f03_r 5, mRNA sequence	40	0.024	100	Contig24	UG-III_Contig24	>gi|30420428|gb|CD038590.1|CD038590 UTPPI009_E04 USDA-Tifton Peanut Immature Pod cDNA Library (UTPP) Arachis hypogaea cDNA	54	5e-07	100	UG-III_Contig24	>gi|37850617|gb|BJ608625.1|BJ608625 BJ608625 normalized full length cDNA library, chloronemata, caulonemata and rhizoid-like	42	0.048	100	UG-III_Contig24	>gi|87004354|gb|CI298886.1|CI298886 CI298886 Oryza sativa (japonica cultivar-group) etiolated shoot Oryza sativa Japonica	44	0.014	100	UG-III_Contig24	>gb|CK090698.1|CK090698 F019P06.3pR Populus flower cDNA library Populus trichocarpa cDNA clone F019P06 3, mRNA sequence	44	0.005	100
25	UG-III_Contig25	UG-III_Contig25	>Q73WP9|FBIC_MYCPA FO synthase - Mycobacterium paratuberculosis	36	0.29	34	UG-III_Contig25	>gb|FE669226.1|FE669226 mh2_0014_C01 Chickpea leave library Cicer arietinum cDNA clone mh2_0014_C01 5, mRNA sequence	84	2e-16	85	Contig25	UG-III_Contig25	>gb|AJ548032.1|AJ548032 AJ548032 MTAPHEU Medicago truncatula cDNA clone mtaehac110006g07, mRNA sequence	561	1e-158	95	UG-III_Contig25	>gb|CK606128.1|CK606128 gmrhRww6-08_E08_T7 Soybean root hair subtracted cDNA library gmrhRww6 Glycine max cDNA, mRNA sequence	755	0	92	UG-III_Contig25	>gb|AV413418.1|AV413418 AV413418 Lotus japonicus young plants (two-week old) Lotus japonicus cDNA clone MWM231e11_r 5, mRNA sequence	105	1e-21	95	Contig25	UG-III_Contig25	>gi|115597928|gb|EG030276.1|EG030276 AH0676 Shanyou 523 Peanut Cotyledon cDNA Library Arachis hypogaea cDNA 5, mRNA	64	1e-09	85	UG-III_Contig25	>gi|7110791|gb|AI618744.1|AI618744 EST05 Cloned cDNAs of Arabidopsis thaliana generated by mRNA differential-display RT-PCR	309	3e-82	89	UG-III_Contig25	>gi|41884144|gb|BX928975.1|BX928975 BX928975 Oryza sativa library (Han B) Oryza sativa cDNA clone y832b04p3, mRNA sequence	749	0	94	UG-III_Contig25	>gb|CA825612.1|CA825612 R63D06 two-month-old roots from clone Beaupre Populus trichocarpa x Populus deltoides cDNA 5, mRNA sequence	753	0	95
26	UG-III_Contig26	UG-III_Contig26	>Q8A521|ATKC_BACTN Potassium-transporting ATPase C chain - Bacteroides thetaiotaomicron	31	3.7	59	UG-III_Contig26	>gb|DY475146.1|DY475146 U107 Chickpea (ICC3996) post-inoculation EST library Cicer arietinum cDNA 5 similar to Chloroplast 16S rRNA, mRNA	34	0.084	100	Contig26	UG-III_Contig26	>gb|AW573992.1|AW573992 EST316583 GVN Medicago truncatula cDNA clone pGVN-50D12, mRNA sequence	234	2e-60	86	UG-III_Contig26	>gb|CX711105.1|CX711105 gmrtDrNS01_28-D_M13R_B03_029.s2 Water stressed 5h segment 2 gmrtDrNS01 Glycine max cDNA 3, mRNA sequence	165	3e-39	83	UG-III_Contig26	>gb|BW594595.1|BW594595 BW594595 Lotus japonicus suspension-cultured cells Lotus japonicus cDNA clone LjCa-001-DF12 5, mRNA sequence	107	1e-22	84	Contig26	UG-III_Contig26	>gi|115596380|gb|EG028728.1|EG028728 AH1193 Shanyou 523 Peanut Cotyledon cDNA Library Arachis hypogaea cDNA 5, mRNA	98	4e-20	81	UG-III_Contig26	>gi|116431521|gb|EG474113.1|EG474113 AYAOL40TR pooled cDNA populations Arabidopsis thaliana cDNA, mRNA sequence	38	0.84	100	UG-III_Contig26	>gi|28260948|gb|CB214857.1|CB214857 OML05137 Oryza minuta HybriZAP-2.1 XR library Oryza minuta cDNA 5, mRNA	38	0.94	95	UG-III_Contig26	>gb|BI123712.1|BI123712 I027P55P Populus leaf cDNA library Populus tremula x Populus tremuloides cDNA, mRNA sequence	56	2e-06	92
27	UG-III_Contig27	UG-III_Contig27	>Q6BK66|CCS1_DEBHA Superoxide dismutase 1 copper chaperone - Debaryomyces hansenii (Yeast) (Torulaspora hansenii)	55	3e-07	37	UG-III_Contig27	>gb|FE671342.1|FE671342 mh1_0004_F06 Drought-stressed chickpea leave library Cicer arietinum cDNA clone mh1_0004_F06 5, mRNA sequence	82	5e-16	86	Contig27	UG-III_Contig27	>gb|AW299056.1|AW299056 EST305730 KV2 Medicago truncatula cDNA clone KV2-11O10, mRNA sequence	281	1e-74	89	UG-III_Contig27	>gb|BE823397.1|BE823397 GM700019B20A5 Gm-r1070 Glycine max cDNA clone Gm-r1070-7330 3, mRNA sequence	147	9e-34	87	UG-III_Contig27	>gb|CB827918.1|CB827918 LjNEST80f5r Lotus japonicus nodule library 5 and 7 week-old Lotus japonicus cDNA 5, mRNA sequence	151	1e-35	90	Contig27	UG-III_Contig27	>gi|149647650|gb|ES756045.1|ES756045 C20L_71_G11_E002.g1 USDA-Tifton Peanut Library C20L Arachis hypogaea cDNA clone	111	3e-24	84	UG-III_Contig27	>gi|14007716|gb|BG713766.1|BG713766 ESTFNL001 Tomato Root Subtraction cDNA Library Solanum lycopersicum cDNA clone	82	7e-14	85	UG-III_Contig27	>gi|568287|gb|D39125.1|D39125 RICR2172A Rice root Oryza sativa Japonica Group cDNA, mRNA sequence	54	2e-05	85	UG-III_Contig27	>gb|BU867663.1|BU867663 M102H03 Populus flower cDNA library Populus trichocarpa cDNA 5 prime, mRNA sequence	105	2e-21	86
28	UG-III_Contig28	UG-III_Contig28	>P05716|RT14_VICFA Mitochondrial ribosomal protein S14 - Vicia faba (Broad bean)	181	8e-45	92	UG-III_Contig28	>gb|FE673370.1|FE673370 mh1_0035_C11 Drought-stressed chickpea leave library Cicer arietinum cDNA clone mh1_0035_C11 5, mRNA sequence	484	1e-137	94	Contig28	UG-III_Contig28	>gb|BG457887.1|BG457887 NF034F02PL1F1016 Phosphate starved leaf Medicago truncatula cDNA clone NF034F02PL 5, mRNA sequence	70	1e-10	100	UG-III_Contig28	>gb|BE330521.1|BE330521 so79f07.y1 Gm-c1040 Glycine max cDNA clone GENOME SYSTEMS CLONE ID: Gm-c1040-1886 5, mRNA sequence	42	0.068	100	UG-III_Contig28	>gb|AV420567.1|AV420567 AV420567 Lotus japonicus young plants (two-week old) Lotus japonicus cDNA clone MWM183f12_r 5, mRNA sequence	377	1e-103	95	Contig28	UG-III_Contig28	>gi|30420562|gb|CD038724.1|CD038724 UTPPI011_C11 USDA-Tifton Peanut Immature Pod cDNA Library (UTPP) Arachis hypogaea cDNA	34	1.2	95	UG-III_Contig28	>gi|116409153|gb|EG451745.1|EG451745 AYAMJ01TR pooled cDNA populations Arabidopsis thaliana cDNA, mRNA sequence	438	1e-121	91	UG-III_Contig28	>gi|179274598|gb|BB995765.1|BB995765 BB995765 2-4 cm panicle of CC genome(CCP) Oryza officinalis cDNA clone CCP08A05 3,	155	1e-35	95	UG-III_Contig28	>gb|AI162835.1|AI162835 A025P23U Hybrid aspen plasmid library Populus tremula x Populus tremuloides cDNA 5, mRNA sequence	42	0.047	87
29	UG-III_Contig29	UG-III_Contig29	>O49499|CAMT4_ARATH Probable caffeoyl-CoA O-methyltransferase At4g34050 - Arabidopsis thaliana (Mouse-ear cress)	378	1e-104	71	UG-III_Contig29	>gb|DY475185.1|DY475185 U146 Chickpea (ICC3996) post-inoculation EST library Cicer arietinum cDNA 5 similar to Unknown, mRNA sequence	76	4e-14	87	Contig29	UG-III_Contig29	>gb|EV254929.1|EV254929 MTYCE90TF JCVI-MT1 Medicago truncatula cDNA 5, mRNA sequence	716	0	86	UG-III_Contig29	>gb|EV263140.1|EV263140 GLLA308TF JCVI-SOY1 Glycine max cDNA 5, mRNA sequence	476	1e-132	83	UG-III_Contig29	>gb|AV770739.1|AV770739 AV770739 Lotus japonicus Pods (20-30 mm in length) Lotus japonicus cDNA clone MPD011e05_f 3, mRNA sequence	406	1e-112	85	Contig29	UG-III_Contig29	>gi|149647423|gb|ES755818.1|ES755818 C20L_68_B04_E002.g1 USDA-Tifton Peanut Library C20L Arachis hypogaea cDNA clone	56	3e-07	80	UG-III_Contig29	>gi|116237785|gb|EG364764.1|EG364764 chan00012 Tomato root of CBF1-5 transgenic plant library Solanum lycopersicum cDNA clone	86	7e-15	79	UG-III_Contig29	>gi|88694194|gb|CI738232.1|CI738232 CI738232 Oryza sativa (japonica cultivar-group) library (Kikuchi S) Oryza sativa	46	0.007	100	UG-III_Contig29	>gb|AI165704.1|AI165704 A089P79U Hybrid aspen plasmid library Populus tremula x Populus tremuloides cDNA 5, mRNA sequence	113	1e-23	85
30	UG-III_Contig30	UG-III_Contig30	>Q9FY14|TIP1_MEDTR Probable aquaporin TIP-type - Medicago truncatula (Barrel medic)	466	1e-130	92	UG-III_Contig30	>gb|FE670808.1|FE670808 mh2_0035_E04 Chickpea leave library Cicer arietinum cDNA clone mh2_0035_E04 5, mRNA sequence	765	0	100	Contig30	UG-III_Contig30	>gb|BF003986.1|BF003986 EST432484 KV1 Medicago truncatula cDNA clone pKV1-14C8, mRNA sequence	811	0	88	UG-III_Contig30	>gb|EV279340.1|EV279340 GLNAG69TF JCVI-SOY3 Glycine max cDNA 5, mRNA sequence	424	1e-117	82	UG-III_Contig30	>gb|AW720580.1|AW720580 LjNEST20a6rc Lotus japonicus nodule library 5 and 7 week-old Lotus japonicus cDNA 5, mRNA sequence	418	1e-116	82	Contig30	UG-III_Contig30	>gi|149217410|gb|ES706859.1|ES706859 C20R6_17_G05_E002.g1 USDA-Tifton Peanut Library C20R6 Arachis hypogaea cDNA	260	1e-68	84	UG-III_Contig30	>gi|191640507|gb|EL814201.1|EL814201 comvsuca1005_p06 SSH library of flowers of Capsicum - Arabidopsis Capsicum annuum cDNA	200	2e-49	83	UG-III_Contig30	>gi|38474757|gb|CF958890.1|CF958890 154sice_c_0218.z1 Oryza sativa cv. PA64s leaf cDNA library Oryza sativa Indica Group	82	2e-13	85	UG-III_Contig30	>gb|CV244608.1|CV244608 WS0255.B21_C02 PT-MB-N-A-15 Populus trichocarpa cDNA clone WS0255_C02 3, mRNA sequence	176	1e-42	85
31	UG-III_Contig31	UG-III_Contig31	>Q17RH7|TPRXL_HUMAN Putative protein TPRXL - Homo sapiens (Human)	55	5e-07	30	UG-III_Contig31	>gb|FE671537.1|FE671537 mh1_0006_G03 Drought-stressed chickpea leave library Cicer arietinum cDNA clone mh1_0006_G03 5, mRNA sequence	1094	0	100	Contig31	UG-III_Contig31	>gb|AW560233.1|AW560233 EST315281 DSIR Medicago truncatula cDNA clone pDSIR-26D5, mRNA sequence	172	8e-42	82	UG-III_Contig31	>gb|BE822158.1|BE822158 GM700016B10F2 Gm-r1070 Glycine max cDNA clone Gm-r1070-6411 3, mRNA sequence	143	2e-32	93	UG-III_Contig31	>gb|AV766833.1|AV766833 AV766833 Lotus japonicus Young plants (two-weeks old) Lotus japonicus cDNA clone MWM133f05_f 3, mRNA sequence	72	1e-11	97	Contig31	UG-III_Contig31	>gi|134037445|gb|EL966552.1|EL966552 C3_07 SC, cDNA reverse subtractive library from peanut leaves Arachis hypogaea	58	6e-08	92	UG-III_Contig31	>gi|72268857|gb|DT046910.1|DT046910 COT_CE_D09 Fiber and Ovule of Xu-142 Lambda Zap Express Library Gossypium hirsutum	54	2e-05	92	UG-III_Contig31	>gi|38568820|gb|CD671035.1|CD671035 OsMR456 5MT resistant rice mutant cDNA library Oryza sativa Japonica Group cDNA,	36	5.5	100	UG-III_Contig31	>gb|BU837744.1|BU837744 T105C08 Populus apical shoot cDNA library Populus tremula x Populus tremuloides cDNA 5 prime, mRNA sequence	42	0.034	93
32	UG-III_Contig32	UG-III_Contig32	>P32292|ARG2_PHAAU Indole-3-acetic acid-induced protein ARG2 - Phaseolus aureus (Mung bean) (Vigna radiata)	123	8e-28	68	UG-III_Contig32	>gb|FE668800.1|FE668800 mh2_0004_H06 Chickpea leave library Cicer arietinum cDNA clone mh2_0004_H06 5, mRNA sequence	58	8e-09	91	Contig32	UG-III_Contig32	>gb|AL389449.1|AL389449 MtBC54H08F1 MtBC Medicago truncatula cDNA clone MtBC54H08 T3, mRNA sequence	94	6e-18	83	UG-III_Contig32	>gb|BM732746.1|BM732746 sal89c01.y1 Gm-c1063 Glycine max cDNA clone SOYBEAN CLONE ID: Gm-c1063-3170 5 similar to SW:ARG2_PHAAU P32292	131	1e-28	80	UG-III_Contig32	>gb|BF177791.1|BF177791 Ljirnpest36-858-a4 Ljirnp Lambda HybriZap two-hybrid library Lotus japonicus cDNA clone LP858-36-a4 5 similar to mRNA for	58	2e-07	92	Contig32	UG-III_Contig32	>gi|108954878|gb|EC365294.1|EC365294 AhDR129 Groundnut drought stress cDNA library Arachis hypogaea cDNA similar to IAA	46	0.0002	88	UG-III_Contig32	>gi|18338576|gb|BJ170600.1|BJ170600 BJ170600 full length cDNA library, chloronemata and young gametophores	46	0.005	100	UG-III_Contig32	>gi|16507728|gb|BM005671.1|BM005671 CsaC30310 Saffron Corm C3 Lambda Zap Express Library Crocus sativus cDNA 3 similar to	46	0.005	100	UG-III_Contig32	>gb|CX179380.1|CX179380 E01_45-65_09.ab1 leaf inoculated with Marssonia pathogen of Populus euramericana Populus x canadensis cDNA, mRNA sequence	42	0.032	100
33	UG-III_Contig33	UG-III_Contig33	>P49689|RS30_ARATH 40S ribosomal protein S30 - Arabidopsis thaliana (Mouse-ear cress)	125	4e-29	96	UG-III_Contig33	>gb|DY475112.1|DY475112 U071 Chickpea (ICC3996) post-inoculation EST library Cicer arietinum cDNA 5 similar to Nucleotide-sugar epimerase,	34	0.065	100	Contig33	UG-III_Contig33	>gb|AL384281.1|AL384281 MtBC21B07F1 MtBC Medicago truncatula cDNA clone MtBC21B07 T3, mRNA sequence	313	2e-84	92	UG-III_Contig33	>gb|AW348195.1|AW348195 GM210001A21H11 Gm-r1021 Glycine max cDNA clone Gm-r1021-358 3, mRNA sequence	248	2e-64	91	UG-III_Contig33	>gb|BG662483.1|BG662483 Ljirnpest45-686-h10 Ljirnp Lambda HybriZap two-hybrid library Lotus japonicus cDNA clone LP686-45-h10 5 similar to 40S	254	7e-67	90	Contig33	UG-III_Contig33	>gi|149219400|gb|ES708849.1|ES708849 C20R7_25_C06_E002.g1 USDA-Tifton Peanut Library C20R7 Arachis hypogaea cDNA	228	1e-59	90	UG-III_Contig33	>gi|5050870|gb|AI732018.1|AI732018 BNLGHi5463 Six-day Cotton fiber Gossypium hirsutum cDNA 5 similar to (AC005169)	180	7e-44	87	UG-III_Contig33	>gi|146771783|gb|ES490904.1|ES490904 69#6F21 Full length peanut pod cDNA library Arachis hypogaea cDNA clone #6F21 5	220	9e-56	89	UG-III_Contig33	>gb|BU871472.1|BU871472 Q031A03 Populus flower cDNA library Populus trichocarpa cDNA 5 prime, mRNA sequence	149	1e-34	85
34	UG-III_Contig34	UG-III_Contig34	>Q58367|Y957_METJA Uncharacterized protein MJ0957 - Methanocaldococcus jannaschii (Methanococcus jannaschii)	34	1.4	21	UG-III_Contig34	>gb|FE672179.1|FE672179 mh1_0015_A05 Drought-stressed chickpea leave library Cicer arietinum cDNA clone mh1_0015_A05 5, mRNA sequence	1261	0	99	Contig34	UG-III_Contig34	>gb|BF003463.1|BF003463 EST431961 KV1 Medicago truncatula cDNA clone pKV1-5N20, mRNA sequence	559	1e-158	90	UG-III_Contig34	>gb|CF922612.1|CF922612 gmrhRww24-13-T7_C04_1_028 Soybean root hair subtracted cDNA library gmrhRww24 Glycine max cDNA, mRNA sequence	504	1e-141	85	UG-III_Contig34	>gb|CB827621.1|CB827621 LjNEST76h8r Lotus japonicus nodule library 5 and 7 week-old Lotus japonicus cDNA 5, mRNA sequence	420	1e-116	87	Contig34	UG-III_Contig34	>gi|149226200|gb|ES715647.1|ES715647 TFR7_4_A04_E001.g1 USDA-Tifton Peanut Library TFR7 Arachis hypogaea cDNA clone	208	3e-53	82	UG-III_Contig34	>gi|84976458|gb|DW474880.1|DW474880 PJ4 Prosopis juliflora leaf cDNA library Prosopis juliflora cDNA similar to cold	70	5e-10	88	UG-III_Contig34	>gi|71817128|gb|DR994519.1|DR994519 Mdas9006I15.g1 Apple_EST_Mdas Malus x domestica cDNA similar to	90	5e-16	80	UG-III_Contig34	>gb|CN523787.1|CN523787 GQ015M12.T3_H09 GQ015 Populus trichocarpa x Populus deltoides cDNA clone GQ015M12_H09 5, mRNA sequence	88	8e-16	80
35	UG-III_Contig35	UG-III_Contig35	>A3FIN4|AT8B5_MOUSE Probable phospholipid-transporting ATPase FetA - Mus musculus (Mouse)	28	8.9	31	UG-III_Contig35	>gb|FE668518.1|FE668518 mh2_0001_H03 Chickpea leave library Cicer arietinum cDNA clone mh2_0001_H03 5, mRNA sequence	30	0.43	100	Contig35	UG-III_Contig35	>gb|BQ151989.1|BQ151989 NF003C05IR1F1037 Irradiated Medicago truncatula cDNA clone NF003C05IR 5, mRNA sequence	50	2e-05	87	UG-III_Contig35	>gb|CX547261.1|CX547261 gmrtDrNS01_06-A_M13R_B03_029.s2 Water stressed 5h segment 2 gmrtDrNS01 Glycine max cDNA 3, mRNA sequence	36	0.64	100	UG-III_Contig35	>gb|DC593528.1|DC593528 DC593528 Lotus japonicus mature nodule Lotus japonicus cDNA clone GENLr075e10 5, mRNA sequence	34	0.54	100	Contig35	UG-III_Contig35	>gi|30419801|gb|CD037963.1|CD037963 UTPLN024_E03 USDA-Tifton Peanut Leaf cDNA Library (UTPL) Arachis hypogaea cDNA clone	32	0.71	100	UG-III_Contig35	>gi|1215854|gb|F19892.1|F19892 ATTS5931 AC16H Arabidopsis thaliana cDNA clone TAP0418 3, mRNA sequence	34	4.2	100	UG-III_Contig35	>gi|117224323|gb|CT854346.1|CT854346 CT854346 Oryza sativa (indica cultivar-group) cv. Guang Lu Ai 4 Oryza sativa Indica	42	0.019	96	UG-III_Contig35	>gb|BU879597.1|BU879597 V062B09 Populus flower cDNA library Populus trichocarpa cDNA 5 prime, mRNA sequence	32	7.1	100
36	UG-III_Contig36	UG-III_Contig36	>Q8GY31|CDC25_ARATH Dual specificity phosphatase Cdc25 - Arabidopsis thaliana (Mouse-ear cress)	205	2e-52	74	UG-III_Contig36	>gb|FE668668.1|FE668668 mh2_0003_E02 Chickpea leave library Cicer arietinum cDNA clone mh2_0003_E02 5, mRNA sequence	34	0.12	100	Contig36	UG-III_Contig36	>gb|DW019041.1|DW019041 EST1228002 MTY Medicago truncatula cDNA clone MTYBE16, mRNA sequence	581	1e-164	87	UG-III_Contig36	>gb|CK768492.1|CK768492 Gm-r1030-4187 Gm-r1030 Glycine max cDNA clone Gm-r1030-4187 5, mRNA sequence	396	1e-109	89	UG-III_Contig36	>gb|BW599499.1|BW599499 BW599499 Lotus japonicus suspension-cultured cells Lotus japonicus cDNA clone LjCa-018-BF06 5, mRNA sequence	293	2e-78	86	Contig36	UG-III_Contig36	>gi|149651071|gb|ES762080.1|ES762080 TFL_1_A11_E001.g1 USDA-Tifton Peanut Library TFL Arachis hypogaea cDNA clone	50	1e-05	85	UG-III_Contig36	>gi|179832880|gb|DC845850.1|DC845850 DC845850 Chinese cabbage cDNA library, 2 weeks old aerial part Brassica rapa subsp.	88	1e-15	90	UG-III_Contig36	>gi|88380253|gb|CI516240.1|CI516240 CI516240 Oryza sativa (japonica cultivar-group) 2 nuclei stage pistil Oryza sativa	62	9e-08	83	UG-III_Contig36	>gb|BU871902.1|BU871902 Q035H04 Populus flower cDNA library Populus trichocarpa cDNA 5 prime, mRNA sequence	123	1e-26	79
37	UG-III_Contig37	UG-III_Contig37	>O64654|TRXL1_ARATH Thioredoxin-like 1 - Arabidopsis thaliana (Mouse-ear cress)	34	0.49	43	UG-III_Contig37	>gb|FE669735.1|FE669735 mh2_0019_H05 Chickpea leave library Cicer arietinum cDNA clone mh2_0019_H05 5, mRNA sequence	1009	0	98	Contig37	UG-III_Contig37	>gb|AW329187.2|AW329187 N200399e rootphos(-) Medicago truncatula cDNA clone MHRP-17C3, mRNA sequence	80	7e-14	81	UG-III_Contig37	>gb|BM094196.1|BM094196 sah26e10.y1 Gm-c1036 Glycine max cDNA clone GENOME SYSTEMS CLONE ID: Gm-c1036-2539 5 similar to TR:Q9SYL7 Q9SYL7	42	0.034	100	UG-III_Contig37	>gb|AV428605.1|AV428605 AV428605 Lotus japonicus young plants (two-week old) Lotus japonicus cDNA clone MWM099h07_r 5, mRNA sequence	52	7e-06	90	Contig37	UG-III_Contig37	>gi|116489207|gb|EG530171.1|EG530171 1X67T7 Peanut (Luhua14) seeds full length cDNA Library Arachis hypogaea cDNA 3, mRNA	32	2.3	100	UG-III_Contig37	>gi|19805047|gb|AV786257.1|AV786257 AV786257 RAFL6 Arabidopsis thaliana cDNA clone RAFL06-70-H12 3, mRNA sequence	40	0.22	100	UG-III_Contig37	>gi|163921591|gb|EG714142.1|EG714142 Os6CPREST1975 6cm rice panicles Oryza sativa Japonica Group cDNA clone 6CPR-L1C02SA,	38	0.99	100	UG-III_Contig37	>gb|CA926382.1|CA926382 MTU6CR.P14.D06 Aspen root cDNA Library Populus tremuloides cDNA, mRNA sequence	38	0.37	100
38	UG-III_Contig38	UG-III_Contig38	>Q39458|MT1_CICAR Metallothionein-like protein 1 - Cicer arietinum (Chickpea) (Garbanzo)	168	2e-41	98	UG-III_Contig38	>gb|FE669893.1|FE669893 mh2_0021_F02 Chickpea leave library Cicer arietinum cDNA clone mh2_0021_F02 5, mRNA sequence	1033	0	99	Contig38	UG-III_Contig38	>gb|AJ847649.1|AJ847649 AJ847649 MtSTA Medicago truncatula cDNA clone MtTA05N20S6, mRNA sequence	200	4e-50	86	UG-III_Contig38	>gb|AW349598.1|AW349598 GM210005B12H2 Gm-r1021 Glycine max cDNA clone Gm-r1021-1899 3, mRNA sequence	107	1e-21	90	UG-III_Contig38	>gb|AI967910.1|AI967910 Ljirnpest15-172-c8 Ljirnp Lambda HybriZap two-hybrid library Lotus japonicus cDNA clone LP172-15-c8 5 similar to	94	3e-18	87	Contig38	UG-III_Contig38	>gi|30420553|gb|CD038715.1|CD038715 UTPPI011_B11 USDA-Tifton Peanut Immature Pod cDNA Library (UTPP) Arachis hypogaea cDNA	86	3e-16	86	UG-III_Contig38	>gi|22022228|gb|AJ489110.1|AJ489110 AJ489110 Solanum tuberosum cv. Saturna Solanum tuberosum cDNA clone S1c3, mRNA sequence	74	2e-11	95	UG-III_Contig38	>gi|25800262|gb|CA756223.1|CA756223 BR030038000_PLATE_A03_17_019.ab1 OA Oryza sativa Japonica Group cDNA clone	44	0.023	96	UG-III_Contig38	>gb|CA821203.1|CA821203 RA01A01 three-week-old roots incubated in 5uM indole-3-acetic acid 24h before harvesting Populus tremula x Populus alba	60	1e-07	97
39	UG-III_Contig39	UG-III_Contig39	>Q02366|NDUA6_BOVIN NADH dehydrogenase [ubiquinone] 1 alpha subcomplex subunit 6 - Bos taurus (Bovine)	43	0.0004	48	UG-III_Contig39	>gb|DY475136.1|DY475136 U096 Chickpea (ICC3996) post-inoculation EST library Cicer arietinum cDNA 5 similar to Cytochrome P450, mRNA	30	0.94	94	Contig39	UG-III_Contig39	>gb|AW287934.2|AW287934 N100778e rootphos(-) Medicago truncatula cDNA clone MHRP-11C4, mRNA sequence	190	2e-47	84	UG-III_Contig39	>gb|AW350902.1|AW350902 GM210009B10G7 Gm-r1021 Glycine max cDNA clone Gm-r1021-3397 3, mRNA sequence	137	5e-31	94	UG-III_Contig39	>gb|BP047509.1|BP047509 BP047509 Lotus corniculatus var. japonicus pods (less than 20 mm in length) Lotus japonicus cDNA clone SPD044d12_f 3, mRNA	58	8e-08	88	Contig39	UG-III_Contig39	>gi|110815277|gb|EE125789.1|EE125789 2Q3 Peanut (Luhua14) seeds full length cDNA Library Arachis hypogaea cDNA 5 similar to	100	8e-21	84	UG-III_Contig39	>gi|47512641|gb|CN747644.1|CN747644 SAL_US007xo20f1.ab1 SAL_US N.Bentheme Nicotiana benthamiana cDNA 5, mRNA sequence	64	1e-08	85	UG-III_Contig39	>gi|47512641|gb|CN747644.1|CN747644 SAL_US007xo20f1.ab1 SAL_US N.Bentheme Nicotiana benthamiana cDNA 5, mRNA sequence	64	1e-08	85	UG-III_Contig39	>gb|AJ777072.1|AJ777072 AJ777072 Populus euphratica root 3-6 months Populus euphratica cDNA clone P0000400022F06F1, mRNA sequence	66	1e-09	89
40	UG-III_Contig40	UG-III_Contig40	>Q6J163|5NG4_PINTA Auxin-induced protein 5NG4 - Pinus taeda (Loblolly pine)	159	2e-38	36	UG-III_Contig40	>gb|CK148827.1|CK148827 42_E4_E04 Suppressive subtractive hybridization library Cicer arietinum cDNA clone 42_E4_E04 5, mRNA sequence	34	0.13	100	Contig40	UG-III_Contig40	>gb|AW774139.1|AW774139 EST333222 KV3 Medicago truncatula cDNA clone pKV3-21B21, mRNA sequence	509	1e-143	87	UG-III_Contig40	>gb|FG997888.1|FG997888 GLPA213TF JCVI-SOY1 Glycine max cDNA 5, mRNA sequence	402	1e-110	85	UG-III_Contig40	>gb|BI419330.1|BI419330 LjNEST53f4r Lotus japonicus nodule library 5 and 7 week-old Lotus japonicus cDNA 5, mRNA sequence	94	3e-18	84	Contig40	UG-III_Contig40	>gi|149223479|gb|ES712926.1|ES712926 TFR6_8_E03_E001.g1 USDA-Tifton Peanut Library TFR6 Arachis hypogaea cDNA clone	76	3e-13	85	UG-III_Contig40	>gi|159520112|gb|EY170279.1|EY170279 CBTI2618.b1_D08.ab1:P Triphysaria pusilla root tip normalized cDNA library	54	2e-05	89	UG-III_Contig40	>gi|29664123|gb|CB660398.1|CB660398 OSJNEd02B13.r OSJNEd Oryza sativa Japonica Group cDNA clone OSJNEd02B13 3, mRNA	38	1.5	100	UG-III_Contig40	>gb|BU818206.1|BU818206 UA27CPB10 Populus tremula cambium cDNA library Populus tremula cDNA 5 prime, mRNA sequence	52	4e-05	90
41	UG-III_Contig41	UG-III_Contig41	>O94581|COX12_SCHPO Cytochrome c oxidase polypeptide VIb - Schizosaccharomyces pombe (Fission yeast)	97	4e-20	58	UG-III_Contig41	>gb|FE670658.1|FE670658 mh2_0030_G07 Chickpea leave library Cicer arietinum cDNA clone mh2_0030_G07 5, mRNA sequence	153	1e-37	98	Contig41	UG-III_Contig41	>gb|EV261612.1|EV261612 MTYEL62TF JCVI-MT1 Medicago truncatula cDNA 5, mRNA sequence	291	9e-78	93	UG-III_Contig41	>gb|CD392261.1|CD392261 Gm_ck11355 Soybean induced by Salicylic Acid Glycine max cDNA 3, mRNA sequence	287	3e-76	89	UG-III_Contig41	>gb|CB828165.1|CB828165 LjNEST83e3r Lotus japonicus nodule library 5 and 7 week-old Lotus japonicus cDNA 5, mRNA sequence	307	7e-83	90	Contig41	UG-III_Contig41	>gi|116358928|gb|EG372732.1|EG372732 2U17 Peanut (Luhua14) seeds full length cDNA Library Arachis hypogaea cDNA 5, mRNA	214	3e-55	86	UG-III_Contig41	>gi|89490791|gb|DY646585.1|DY646585 PU3_plate24_E05 PU3 Prunus persica cDNA similar to hypothetical protein contains	170	9e-41	86	UG-III_Contig41	>gi|10852827|gb|AT003337.1|AT003337 AT003337 Magnaporthe grisea infected rice cDNA library Oryza sativa cDNA clone	80	3e-13	86	UG-III_Contig41	>gb|CA822156.1|CA822156 R04D07 two-month-old roots from clone Beaupre Populus trichocarpa x Populus deltoides cDNA 5, mRNA sequence	94	7e-18	87
42	UG-III_Contig42	UG-III_Contig42	>P23586|STP1_ARATH Sugar transport protein 1 - Arabidopsis thaliana (Mouse-ear cress)	203	4e-52	78	UG-III_Contig42	>gb|FE671596.1|FE671596 mh1_0007_D06 Drought-stressed chickpea leave library Cicer arietinum cDNA clone mh1_0007_D06 5, mRNA sequence	52	4e-07	85	Contig42	UG-III_Contig42	>gb|BQ155856.1|BQ155856 NF085A05IR1F1037 Irradiated Medicago truncatula cDNA clone NF085A05IR 5, mRNA sequence	218	1e-55	90	UG-III_Contig42	>gb|BE820396.1|BE820396 GM700011B20C5 Gm-r1070 Glycine max cDNA clone Gm-r1070-4354 3, mRNA sequence	218	2e-55	90	UG-III_Contig42	>gb|BW599890.1|BW599890 BW599890 Lotus japonicus suspension-cultured cells Lotus japonicus cDNA clone LjCa-020-AE08 5, mRNA sequence	54	2e-06	96	Contig42	UG-III_Contig42	>gi|149224104|gb|ES713551.1|ES713551 TFR6_18_F01_E001.g1 USDA-Tifton Peanut Library TFR6 Arachis hypogaea cDNA clone	42	0.002	93	UG-III_Contig42	>gi|68040005|gb|DR173381.1|DR173381 HF0009_M14:A Triphysaria versicolor (parasitic plant) root-tip, host forward SSH	64	1e-08	79	UG-III_Contig42	>gi|88834620|gb|CI077903.1|CI077903 CI077903 Oryza sativa (japonica cultivar-group) NAA treated callus Oryza sativa Japonica	50	0.0002	93	UG-III_Contig42	>gb|CV226090.1|CV226090 WS0163.B21_E03 PT-DX-A-7 Populus trichocarpa cDNA clone WS0163_E03 3, mRNA sequence	119	1e-25	84
43	UG-III_Contig43	UG-III_Contig43	>Q9M3V8|RS6_ASPOF 40S ribosomal protein S6 - Asparagus officinalis (Garden asparagus)	457	1e-128	94	UG-III_Contig43	>gb|FE669364.1|FE669364 mh2_0015_G02 Chickpea leave library Cicer arietinum cDNA clone mh2_0015_G02 5, mRNA sequence	220	2e-57	85	Contig43	UG-III_Contig43	>gb|DW018767.1|DW018767 EST1227728 MTY Medicago truncatula cDNA clone MTYBA69, mRNA sequence	963	0	91	UG-III_Contig43	>gb|EV273122.1|EV273122 GLMBR78TF JCVI-SOY2 Glycine max cDNA 5, mRNA sequence	787	0	88	UG-III_Contig43	>gb|CB828223.1|CB828223 LjNEST84c10r Lotus japonicus nodule library 5 and 7 week-old Lotus japonicus cDNA 5, mRNA sequence	547	1e-154	88	Contig43	UG-III_Contig43	>gi|149213870|gb|ES703319.1|ES703319 C20R5_11_D05_E002.g1 USDA-Tifton Peanut Library C20R5 Arachis hypogaea cDNA	706	0	89	UG-III_Contig43	>gi|159609221|gb|EY136572.1|EY136572 CBTH546.b1_D17.ab1:P Triphysaria pusilla root tip normalized cDNA library	450	1e-124	83	UG-III_Contig43	>gi|89494615|gb|DY650409.1|DY650409 PU4_plate27_B20 PU4 Prunus persica cDNA similar to similar to (AP004380) putative	313	3e-83	82	UG-III_Contig43	>gb|DT494328.1|DT494328 WS01118.BR.1_B13 PT-P-FL-A-2 Populus trichocarpa cDNA clone WS01118_B13 5, mRNA sequence	375	1e-102	81
44	UG-III_Contig44	UG-III_Contig44	>P23901|ALDR_HORVU Aldose reductase - Hordeum vulgare (Barley)	139	2e-32	45	UG-III_Contig44	>gb|FE671851.1|FE671851 mh1_0010_H02 Drought-stressed chickpea leave library Cicer arietinum cDNA clone mh1_0010_H02 5, mRNA sequence	64	1e-10	100	Contig44	UG-III_Contig44	>gb|BG450138.1|BG450138 NF015B07DT1F1061 Drought Medicago truncatula cDNA clone NF015B07DT 5, mRNA sequence	504	1e-141	87	UG-III_Contig44	>gb|FK002204.1|FK002204 GLPAQ93TR JCVI-SOY1 Glycine max cDNA 5, mRNA sequence	426	1e-118	86	UG-III_Contig44	>gb|BW598757.1|BW598757 BW598757 Lotus japonicus suspension-cultured cells Lotus japonicus cDNA clone LjCa-015-CE02 5, mRNA sequence	198	7e-50	81	Contig44	UG-III_Contig44	>gi|108954977|gb|EC365350.1|EC365350 AhDR185 Groundnut drought stress cDNA library Arachis hypogaea cDNA similar to	115	3e-25	78	UG-III_Contig44	>gi|71919019|gb|DT040401.1|DT040401 Mdrtp1003N13.g1 Apple_EST_Mdrtp Malus x domestica x Malus sieversii cDNA similar to	74	2e-11	83	UG-III_Contig44	>gi|194719083|gb|FK938861.1|FK938861 SSH_023_ID_R_A4_27 Subtraction suppressive hybridization library ID Forward Malus x	62	9e-08	88	UG-III_Contig44	>gb|CV254137.1|CV254137 WS0224.B21_C06 PTxD-ICC-A-12 Populus trichocarpa x Populus deltoides cDNA clone WS0224_C06 3, mRNA sequence	64	8e-09	79
45	UG-III_Contig45	UG-III_Contig45	>P24095|LOXX_SOYBN Seed lipoxygenase - Glycine max (Soybean)	223	6e-58	77	UG-III_Contig45	>gb|CD051299.1|CD051299 EST0250 subtracted cDNA library of drought-stressed chickpea Cicer arietinum cDNA, mRNA sequence	313	7e-86	97	Contig45	UG-III_Contig45	>gb|BQ165737.1|BQ165737 EST611606 KVKC Medicago truncatula cDNA clone pKVKC-11D1, mRNA sequence	482	1e-135	89	UG-III_Contig45	>gb|BM892462.1|BM892462 sam60f05.y1 Gm-c1069 Glycine max cDNA clone SOYBEAN CLONE ID: Gm-c1069-3730 5 similar to TR:Q43440 Q43440	151	6e-35	85	UG-III_Contig45	>gb|DC593160.1|DC593160 DC593160 Lotus japonicus mature nodule Lotus japonicus cDNA clone GENLr033c07 5, mRNA sequence	276	3e-73	83	Contig45	UG-III_Contig45	>gi|149220410|gb|ES709859.1|ES709859 TFR5_23_D02_E001.g1 USDA-Tifton Peanut Library TFR5 Arachis hypogaea cDNA clone	80	1e-14	84	UG-III_Contig45	>gi|16972731|gb|BM083972.1|BM083972 sd7G2 sour cherry fruit library Prunus cerasus cDNA clone PcPME3 5 similar to putative	40	0.24	100	UG-III_Contig45	>gi|88741221|gb|CI764729.1|CI764729 CI764729 Oryza sativa (japonica cultivar-group) root of seedling 0.1M NaCl for 3 days	38	1.1	100	UG-III_Contig45	>gb|BU823912.1|BU823912 UB58DPA08 Populus tremula cambium cDNA library Populus tremula cDNA 5 prime, mRNA sequence	40	0.1	95
46	UG-III_Contig46	UG-III_Contig46	>P31166|APT1_ARATH Adenine phosphoribosyltransferase 1 - Arabidopsis thaliana (Mouse-ear cress)	314	4e-85	77	UG-III_Contig46	>gb|FE671324.1|FE671324 mh1_0004_D09 Drought-stressed chickpea leave library Cicer arietinum cDNA clone mh1_0004_D09 5, mRNA sequence	34	0.15	100	Contig46	UG-III_Contig46	>gb|DW016022.1|DW016022 EST1224983 MTY Medicago truncatula cDNA clone MTYAC32, mRNA sequence	767	0	91	UG-III_Contig46	>gb|CA784404.1|CA784404 sat98h01.y1 Gm-c1062 Glycine max cDNA clone SOYBEAN CLONE ID: Gm-c1062-6889 5 similar to SW:APT1_ARATH P31166 ADENINE	527	1e-148	88	UG-III_Contig46	>gb|AV421878.1|AV421878 AV421878 Lotus japonicus young plants (two-week old) Lotus japonicus cDNA clone MWM001c06_r 5, mRNA sequence	414	1e-115	89	Contig46	UG-III_Contig46	>gi|56553054|gb|CX018178.1|CX018178 S026 Kochert Arachis hypogaea cDNA 5, mRNA sequence	34	0.98	100	UG-III_Contig46	>gi|47507660|gb|CN742663.1|CN742663 SAL_US032xm15f1.ab1 SAL_US N.Bentheme Nicotiana benthamiana cDNA 5, mRNA sequence	192	4e-47	83	UG-III_Contig46	>gi|8334722|gb|BE039706.1|BE039706 OC02F10 OC Oryza sativa Indica Group cDNA 5 similar to adenine	111	1e-22	83	UG-III_Contig46	>gb|BU816275.1|BU816275 N062F07 Populus bark cDNA library Populus tremula x Populus tremuloides cDNA 5 prime, mRNA sequence	238	3e-61	81
47	UG-III_Contig47	UG-III_Contig47	>Q9BUL5|PHF23_HUMAN PHD finger protein 23 - Homo sapiens (Human)	35	0.43	42	UG-III_Contig47	>gb|CK148734.1|CK148734 37_H6 Suppressive subtractive hybridization library Cicer arietinum cDNA clone 37_H6 5, mRNA sequence	36	0.027	92	Contig47	UG-III_Contig47	>gb|EV254862.1|EV254862 MTYCE15TF JCVI-MT1 Medicago truncatula cDNA 5, mRNA sequence	184	2e-45	84	UG-III_Contig47	>gb|CD392589.1|CD392589 Gm_ck11782 Soybean induced by Salicylic Acid Glycine max cDNA 3, mRNA sequence	62	5e-08	84	UG-III_Contig47	>gb|BP052936.1|BP052936 BP052936 Lotus corniculatus var. japonicus pods (less than 20 mm in length) Lotus japonicus cDNA clone SPDL015e04_f 3, mRNA	40	0.035	100	Contig47	UG-III_Contig47	>gi|149214062|gb|ES703511.1|ES703511 C20R5_14_G12_E002.g1 USDA-Tifton Peanut Library C20R5 Arachis hypogaea cDNA	38	0.046	100	UG-III_Contig47	>gi|49321311|gb|BP669808.1|BP669808 BP669808 RAFL21 Arabidopsis thaliana cDNA clone RAFL21-32-M08 3, mRNA sequence	38	1.1	100	UG-III_Contig47	>gi|27547822|gb|CA765944.2|CA765944 AF53-Rpf_09_I06_T7_021.ab1 IRRI Drought Stress Panicle Library Oryza sativa Indica Group	38	1.2	100	UG-III_Contig47	>gb|CV245473.1|CV245473 WS0257.B21_I07 PT-MB-N-A-15 Populus trichocarpa cDNA clone WS0257_I07 3, mRNA sequence	54	8e-06	89
48	UG-III_Contig48	UG-III_Contig48	>Q9C5K8|TIF3B_ARATH Protein TIFY 3B - Arabidopsis thaliana (Mouse-ear cress)	105	2e-22	51	UG-III_Contig48	>gb|FE669579.1|FE669579 mh2_0018_B07 Chickpea leave library Cicer arietinum cDNA clone mh2_0018_B07 5, mRNA sequence	1047	0	100	Contig48	UG-III_Contig48	>gb|AW685872.1|AW685872 NF031B11NR1F1000 Nodulated root Medicago truncatula cDNA clone NF031B11NR 5, mRNA sequence	504	1e-141	86	UG-III_Contig48	>gb|BU964534.1|BU964534 sat15g03.y1 Gm-c1036 Glycine max cDNA clone SOYBEAN CLONE ID: Gm-c1036-13758 5 similar to TR:Q9S7M2 Q9S7M2 F9E10.20	220	8e-56	88	UG-III_Contig48	>gb|AW720524.1|AW720524 LjNEST18f2r Lotus japonicus nodule library 5 and 7 week-old Lotus japonicus cDNA 5, mRNA sequence	335	4e-91	86	Contig48	UG-III_Contig48	>gi|149648834|gb|ES757229.1|ES757229 C20L_92_G09_E002.g1 USDA-Tifton Peanut Library C20L Arachis hypogaea cDNA clone	252	2e-66	83	UG-III_Contig48	>gi|84646147|gb|DW359601.1|DW359601 PJ341 Prosopis juliflora leaf cDNA library Prosopis juliflora cDNA similar to	90	3e-16	85	UG-III_Contig48	>gi|112786101|gb|EE592057.1|EE592057 NEW_RNG-00087-H05-M13F Rice mixture of leaf, root, panicle Oryza sativa Japonica	36	4.9	100	UG-III_Contig48	>gb|AJ776303.1|AJ776303 AJ776303 Populus euphratica root 3-6 months Populus euphratica cDNA clone P0000400011E07F1, mRNA sequence	66	2e-09	89
49	UG-III_Contig49	UG-III_Contig49	>P46269|QCR8_SOLTU Cytochrome b-c1 complex subunit 8 - Solanum tuberosum (Potato)	122	2e-27	76	UG-III_Contig49	>gb|FE673424.1|FE673424 mh1_0036_C11 Drought-stressed chickpea leave library Cicer arietinum cDNA clone mh1_0036_C11 5, mRNA sequence	34	0.11	95	Contig49	UG-III_Contig49	>gb|AL374533.1|AL374533 MtBB07B06F1 MtBB Medicago truncatula cDNA clone MtBB07B06 T3, mRNA sequence	394	1e-108	88	UG-III_Contig49	>gb|BU546251.1|BU546251 GM880010A10A12 Gm-r1088 Glycine max cDNA clone Gm-r1088-3479 3, mRNA sequence	153	2e-35	81	UG-III_Contig49	>gb|BI416309.1|BI416309 LjNEST4d3r Lotus japonicus nodule library, mature and immature nodules Lotus japonicus cDNA 5, mRNA sequence	234	1e-60	84	Contig49	UG-III_Contig49	>gi|30420611|gb|CD038773.1|CD038773 UTPPI012_A07 USDA-Tifton Peanut Immature Pod cDNA Library (UTPP) Arachis hypogaea cDNA	80	1e-14	86	UG-III_Contig49	>gi|26997769|gb|CA847641.1|CA847641 EST0549 tepary bean Root cDNA Phaseolus acutifolius cDNA clone LR53 similar to	141	1e-31	84	UG-III_Contig49	>gi|87040718|gb|CI195340.1|CI195340 CI195340 Oryza sativa (japonica cultivar-group) root of seedlings Oryza sativa Japonica	42	0.08	100	UG-III_Contig49	>gb|BU809576.1|BU809576 UL59TE06 Populus leaf cDNA library Populus tremula x Populus tremuloides cDNA 5 prime, mRNA sequence	68	5e-10	83
50	UG-III_Contig50	UG-III_Contig50	>P56336|IF5A4_SOLTU Eukaryotic translation initiation factor 5A-4 - Solanum tuberosum (Potato)	311	3e-84	95	UG-III_Contig50	>gb|FE669645.1|FE669645 mh2_0018_H07 Chickpea leave library Cicer arietinum cDNA clone mh2_0018_H07 5, mRNA sequence	494	1e-140	87	Contig50	UG-III_Contig50	>gb|DW017950.1|DW017950 EST1226911 MTY Medicago truncatula cDNA clone MTYB030, mRNA sequence	708	0	89	UG-III_Contig50	>gb|CD417564.1|CD417564 Gm_ck8329 Soybean induced by Salicylic Acid Glycine max cDNA 3, mRNA sequence	591	1e-167	90	UG-III_Contig50	>gb|CN825088.1|CN825088 LjPEST2f8 Lotus japonicus seed and seed pod library Lotus japonicus cDNA 5, mRNA sequence	618	1e-176	90	Contig50	UG-III_Contig50	>gi|116488650|gb|EG529664.1|EG529664 2L8T7 Peanut (Luhua14) seeds full length cDNA Library Arachis hypogaea cDNA 3, mRNA	613	1e-175	90	UG-III_Contig50	>gi|84634702|gb|DW348312.1|DW348312 PU1_plate18_D02 PU1 Prunus persica cDNA clone PU1_plate18_D02 5 similar to	470	1e-130	87	UG-III_Contig50	>gi|29663428|gb|CB659703.1|CB659703 OSJNEc16O13.f OSJNEc Oryza sativa Japonica Group cDNA clone OSJNEc16O13 5, mRNA	359	3e-97	85	UG-III_Contig50	>gb|DT521610.1|DT521610 WS02034.B21_M03 PTxN-IB-N-A-11 Populus trichocarpa x Populus nigra cDNA clone WS02034_M03 3, mRNA sequence	381	1e-104	85
51	UG-III_Contig51	UG-III_Contig51	>Q9FYF7|Y1736_ARATH REF/SRPP-like protein At1g67360 - Arabidopsis thaliana (Mouse-ear cress)	120	6e-27	45	UG-III_Contig51	>gb|FE672723.1|FE672723 mh1_0022_B04 Drought-stressed chickpea leave library Cicer arietinum cDNA clone mh1_0022_B04 5, mRNA sequence	505	1e-143	92	Contig51	UG-III_Contig51	>gb|BG648813.1|BG648813 EST510432 HOGA Medicago truncatula cDNA clone pHOGA-23N14 5 end, mRNA sequence	377	1e-103	89	UG-III_Contig51	>gb|BU550281.1|BU550281 GM880020B20F07 Gm-r1088 Glycine max cDNA clone Gm-r1088-7574 3, mRNA sequence	186	1e-45	83	UG-III_Contig51	>gb|CB827042.1|CB827042 LjNEST69f2r Lotus japonicus nodule library 5 and 7 week-old Lotus japonicus cDNA 5, mRNA sequence	36	0.57	100	Contig51	UG-III_Contig51	>gi|134037390|gb|EL966497.1|EL966497 S227 SC, cDNA reverse subtractive library from peanut leaves Arachis hypogaea	38	0.048	100	UG-III_Contig51	>gi|27385805|gb|CA898814.1|CA898814 PCEP04643 Scarlet Runner Bean Embryo-Proper Region Phaseolus coccineus cDNA 5 similar	54	2e-05	96	UG-III_Contig51	>gi|4715148|gb|AU056265.1|AU056265 AU056265 Oryza sativa mature leaf Nipponbare Oryza sativa Japonica Group cDNA clone	36	5	95	UG-III_Contig51	>gb|CV264126.1|CV264126 WS02023.B21_L01 PTxN-IB-N-A-11 Populus trichocarpa x Populus nigra cDNA clone WS02023_L01 3, mRNA sequence	44	0.008	86
52	UG-III_Contig52							>gb|CD051302.1|CD051302 EST0523 subtracted cDNA library of drought-stressed chickpea Cicer arietinum cDNA, mRNA sequence	238	3e-63	100	Contig52		>gb|BE248167.2|BE248167 NF002C06DT1F1038 Drought Medicago truncatula cDNA clone NF002C06DT 5, mRNA sequence	42	0.013	100		>gb|FK602975.1|FK602975 454GmaGlobSeed337607 Soybean Seeds Containing Globular-Stage Embryos Glycine max cDNA, mRNA sequence	44	0.007	93		>gb|AV765635.1|AV765635 AV765635 Lotus japonicus young plants (two-week old) Lotus japonicus cDNA clone MWM059f11_f 3, mRNA sequence	34	1.5	95	Contig52		>gi|116489554|gb|EG530518.1|EG530518 K12T7 Peanut (Luhua14) seeds full length cDNA Library Arachis hypogaea cDNA 3, mRNA	34	0.51	100		>gi|48979904|gb|BP564138.1|BP564138 BP564138 RAFL14 Arabidopsis thaliana cDNA clone RAFL14-06-E03 3, mRNA sequence	38	0.76	100		>gi|66922671|gb|CX109519.1|CX109519 BI157C15 A normalized whole-life-cycle cDNA library of rice Oryza sativa	36	3.4	100		>gb|DT491401.1|DT491401 WS02547.C21_K01 PT-MB-N-A-15 Populus trichocarpa cDNA clone WS02547_K01 3, mRNA sequence	38	0.32	100
53	UG-III_Contig53		>Q66HT8|ARHL2_DANRE Poly(ADP-ribose) glycohydrolase ARH3 - Danio rerio (Zebrafish) (Brachydanio rerio)	33	1.1	43		>gb|EH059246.1|EH059246 CPAf06.z.esd subtracted cDNA library of drought stressed chickpea Cicer arietinum cDNA, mRNA sequence	32	0.34	100	Contig53		>gb|DY616884.1|DY616884 AC2515 NOLLY Medicago truncatula cDNA 5, mRNA sequence	38	0.23	100		>gb|BU090521.1|BU090521 su05g07.y1 Gm-c1066 Glycine max cDNA clone GENOME SYSTEMS CLONE ID: Gm-c1066-710 5, mRNA sequence	107	7e-22	83		>gb|AW720503.1|AW720503 LjNEST18c5r Lotus japonicus nodule library 5 and 7 week-old Lotus japonicus cDNA 5, mRNA sequence	32	6.8	100	Contig53		>gi|115596393|gb|EG028741.1|EG028741 AH1204 Shanyou 523 Peanut Cotyledon cDNA Library Arachis hypogaea cDNA 5, mRNA	105	2e-22	82		>gi|30319688|gb|CD002950.1|CD002950 EST1008 Normalized cDNA library from ripening tomato pericarp Solanum lycopersicum cDNA	44	0.014	100		>gi|78226673|gb|DV566678.1|DV566678 Pf_IL_226F06_TriplEx-5LD Flounder IL Induced Liver library Platichthys flesus	40	0.25	92		>gb|DT489937.1|DT489937 WS02543.B21_J14 PT-MB-N-A-15 Populus trichocarpa cDNA clone WS02543_J14 3, mRNA sequence	36	1.4	100
54	UG-III_Contig54		>Q39967|ALL5_HEVBR Major latex allergen Hev b 5 - Hevea brasiliensis (Para rubber tree)	81	8e-15	42		>gb|FE673215.1|FE673215 mh1_0033_B06 Drought-stressed chickpea leave library Cicer arietinum cDNA clone mh1_0033_B06 5, mRNA sequence	1271	0	99	Contig54		>gb|AW256475.1|AW256475 EST304612 KV2 Medicago truncatula cDNA clone KV2-4D24, mRNA sequence	210	5e-53	84		>gb|CD409100.1|CD409100 Gm_ck35939 Soybean induced by Salicylic Acid Glycine max cDNA 3, mRNA sequence	98	1e-18	92		>gb|AW719704.1|AW719704 LjNEST8F4r Lotus japonicus nodule library 5 and 7 week-old Lotus japonicus cDNA 5, mRNA sequence	129	1e-28	91	Contig54		>gi|110814418|gb|EE127537.1|EE127537 N94 Peanut (Luhua14) seeds full length cDNA Library Arachis hypogaea cDNA 5, mRNA	68	8e-11	95		>gi|15285848|gb|BI469739.1|BI469739 sah63g06.y1 Gm-c1049 Glycine max cDNA clone GENOME SYSTEMS CLONE ID: Gm-c1049-3012 5	46	0.007	100		>gi|29631138|gb|CB636147.1|CB636147 OSJNEa01E23.f OSJNEa Oryza sativa Japonica Group cDNA clone OSJNEa01E23 5, mRNA	42	0.12	100		>gb|CV275953.1|CV275953 WS0178.B21.1_C18 PTxD-NR-A-8 Populus trichocarpa x Populus deltoides cDNA clone WS0178_C18 3, mRNA sequence	50	0.0002	100
55	UG-III_Contig55		>O26373|Y273_METTH UPF0098 protein MTH_273 - Methanobacterium thermoautotrophicum	110	8e-24	40		>gb|FE671033.1|FE671033 mh1_0001_C07 Drought-stressed chickpea leave library Cicer arietinum cDNA clone mh1_0001_C07 5, mRNA sequence	1219	0	99	Contig55		>gb|BG455022.1|BG455022 NF113D12LF1F1095 Developing leaf Medicago truncatula cDNA clone NF113D12LF 5, mRNA sequence	392	1e-108	85		>gb|AW348412.1|AW348412 GM210002A13H12 Gm-r1021 Glycine max cDNA clone Gm-r1021-743 3, mRNA sequence	68	7e-10	82		>gb|BP051859.1|BP051859 BP051859 Lotus corniculatus var. japonicus pods (less than 20 mm in length) Lotus japonicus cDNA clone SPD098h02_f 3, mRNA	38	0.14	92	Contig55		>gi|116360300|gb|EG374105.1|EG374105 2L76 Peanut (Luhua14) seeds full length cDNA Library Arachis hypogaea cDNA 3, mRNA	157	7e-38	86		>gi|116391695|gb|EG434287.1|EG434287 AYAQU75TR pooled cDNA populations Arabidopsis thaliana cDNA, mRNA sequence	46	0.005	96		>gi|55408940|gb|CV721316.1|CV721316 YBH--03-K17.b1 Rice before heading yeast two hybrid lambda phage cDNA library (YBH)	38	1.2	100		>gb|BU830359.1|BU830359 T007C12 Populus apical shoot cDNA library Populus tremula x Populus tremuloides cDNA 5 prime, mRNA sequence	36	1.8	95
56	UG-III_Contig56		>Q42962|PGKY_TOBAC Phosphoglycerate kinase, cytosolic - Nicotiana tabacum (Common tobacco)	355	1e-97	88		>gb|CK149073.1|CK149073 37_D2 Suppressive subtractive hybridization library Cicer arietinum cDNA clone 37_D2 5 similar to cytosolic	383	1e-106	92	Contig56		>gb|EV257792.1|EV257792 MTYDC81TF JCVI-MT1 Medicago truncatula cDNA 5, mRNA sequence	827	0	91		>gb|FE692506.1|FE692506 Pv046C_M13F_B04.ab1 Phaseolus vulgaris cv Early gallatin Phaseolus vulgaris cDNA, mRNA sequence	650	0	87		>gb|AW720663.1|AW720663 LjNEST15h7rc Lotus japonicus nodule library 5 and 7 week-old Lotus japonicus cDNA 5, mRNA sequence	640	0	87	Contig56		>gi|149217487|gb|ES706936.1|ES706936 C20R6_19_A03_E002.g1 USDA-Tifton Peanut Library C20R6 Arachis hypogaea cDNA	315	1e-85	81		>gi|85988065|gb|DR283804.1|DR283804 11065665 CERES-AN65 Arabidopsis thaliana cDNA clone 1345250 5, mRNA sequence	202	4e-50	81		>gi|28260347|gb|CB214256.1|CB214256 OML04536 Oryza minuta HybriZAP-2.1 XR library Oryza minuta cDNA 5, mRNA	168	6e-40	82		>gb|AJ775507.1|AJ775507 AJ775507 Populus euphratica shoot 3-6 months Populus euphratica cDNA clone P0000300033C12F1, mRNA sequence	377	1e-103	83
57	UG-III_Contig57		>O82531|PSB1_PETHY Proteasome subunit beta type-1 - Petunia hybrida (Petunia)	417	1e-116	91		>gb|FE670520.1|FE670520 mh2_0029_C01 Chickpea leave library Cicer arietinum cDNA clone mh2_0029_C01 5, mRNA sequence	908	0	99	Contig57		>gb|EY477440.1|EY477440 METB302TF JCVI-MT3 Medicago truncatula cDNA 5, mRNA sequence	1168	0	94		>gb|EH262538.1|EH262538 JGI_ACBU6308.fwd ACBU Phakopsora pachyrhizi infected soybean leaf tissue 6-8 days post inoculation with TW72-1	900	0	91		>gb|DC595348.1|DC595348 DC595348 Lotus japonicus nodulating root har1-3 Lotus japonicus cDNA clone GNr051g12 5, mRNA sequence	611	1e-174	90	Contig57		>gi|134037421|gb|EL966528.1|EL966528 C2_31 SC, cDNA reverse subtractive library from peanut leaves Arachis hypogaea	573	1e-163	88		>gi|40447641|gb|BU669509.1|BU669509 MC01045G03 MC01 Sesamum indicum cDNA, mRNA sequence	301	7e-80	83		>gi|27576638|gb|CA999332.1|CA999332 S234G_D05 Rice cold stress germination cDNA library Oryza sativa Japonica Group	133	4e-29	85		>gb|BU879249.1|BU879249 V057G11 Populus flower cDNA library Populus trichocarpa cDNA 5 prime, mRNA sequence	313	8e-84	81
58	UG-III_Contig58		>P17535|JUND_HUMAN Transcription factor jun-D - Homo sapiens (Human)	36	0.042	40		>gb|DY475157.1|DY475157 U118 Chickpea (ICC3996) post-inoculation EST library Cicer arietinum cDNA 5 similar to Unknown, mRNA sequence	266	1e-71	95	Contig58		>gb|DW018403.1|DW018403 EST1227364 MTY Medicago truncatula cDNA clone MTYB623, mRNA sequence	385	1e-106	86		>gb|CA800086.1|CA800086 sat77e08.y1 Gm-c1062 Glycine max cDNA clone SOYBEAN CLONE ID: Gm-c1062-4816 5 similar to TR:Q9SCK3 Q9SCK3	289	7e-77	84		>gb|BI418154.1|BI418154 LjNEST23d10r Lotus japonicus nodule library 5 and 7 week-old Lotus japonicus cDNA 5, mRNA sequence	287	6e-77	84	Contig58		>gi|134038733|gb|EL966609.1|EL966609 S278 SI, cDNA forward subtractive library from peanut leaves inoculated with	34	0.45	100		>gi|84639010|gb|DW352620.1|DW352620 PU1_plate46_F08 PU1 Prunus persica cDNA clone PU1_plate46_F08 5 similar to	125	4e-27	83		>gi|66927527|gb|CX114375.1|CX114375 EI087J13 A normalized whole-life-cycle cDNA library of rice Oryza sativa	38	0.75	100		>gb|BU825480.1|BU825480 UK109TC07 Populus apical shoot cDNA library Populus tremula x Populus tremuloides cDNA 5 prime, mRNA sequence	82	2e-14	87
59	UG-III_Contig59		>P53987|MOT1_RAT Monocarboxylate transporter 1 - Rattus norvegicus (Rat)	34	0.73	38		>gb|FE671115.1|FE671115 mh1_0002_B09 Drought-stressed chickpea leave library Cicer arietinum cDNA clone mh1_0002_B09 5, mRNA sequence	1027	0	98	Contig59		>gb|AW125921.2|AW125921 N100116e rootphos(-) Medicago truncatula cDNA clone MHRP-2B10, mRNA sequence	218	1e-55	84		>gb|CD403414.1|CD403414 Gm_ck26175 Soybean induced by Salicylic Acid Glycine max cDNA 3, mRNA sequence	281	2e-74	87		>gb|BP060671.1|BP060671 BP060671 Lotus japonicus mature nodule Lotus japonicus cDNA clone GENf054g09 3, mRNA sequence	119	4e-26	85	Contig59		>gi|115596294|gb|EG028642.1|EG028642 AH1115 Shanyou 523 Peanut Cotyledon cDNA Library Arachis hypogaea cDNA 5, mRNA	50	1e-05	88		>gi|159717850|gb|EY128889.1|EY128889 CBTH1768.b1_O10.ab1:P Triphysaria pusilla root tip normalized cDNA library	64	2e-08	82		>gi|33813146|gb|CF332463.1|CF332463 NACL--08-P16.b1 Rice callus plasmid cDNA library (NACL) Oryza sativa Japonica Group	38	1.1	95		>gb|CV262913.1|CV262913 WS0202.B21_N13 PTxN-IB-N-A-11 Populus trichocarpa x Populus nigra cDNA clone WS0202_N13 3, mRNA sequence	111	3e-23	81
60	UG-III_Contig60		>Q9SPB3|RL10_VITRI 60S ribosomal protein L10 - Vitis riparia (Frost grape) (Vitis vulpina)	208	1e-53	86		>gb|FE670255.1|FE670255 mh2_0025_H11 Chickpea leave library Cicer arietinum cDNA clone mh2_0025_H11 5, mRNA sequence	32	0.34	100	Contig60		>gb|BG647346.1|BG647346 EST508965 HOGA Medicago truncatula cDNA clone pHOGA-16J23 5 end, mRNA sequence	254	2e-66	84		>gb|CX548410.1|CX548410 gmrtDrNS01_21-A_M13R_D03_025.s3 Water stressed 48h segment 1 gmrtDrNS01 Glycine max cDNA 3, mRNA sequence	339	1e-91	87		>gb|BP038493.1|BP038493 BP038493 Lotus corniculatus var. japonicus flower bud Lotus japonicus cDNA clone MFB062c07_f 3, mRNA sequence	305	3e-82	86	Contig60		>gi|149225737|gb|ES715184.1|ES715184 TFR6_46_G03_E001.g1 USDA-Tifton Peanut Library TFR6 Arachis hypogaea cDNA clone	270	6e-72	84		>gi|159056839|gb|EX991572.1|EX991572 CBAF2983.b1:P T. versicolor host exudate reverse SSH library Triphysaria versicolor	153	2e-35	94		>gi|71892612|gb|CO805202.1|CO805202 Pcl11-002-A11-A-081.b Subtracted cDNA library from salt stressed Porteresia leaf Oryza	117	1e-24	92		>gb|CK088923.1|CK088923 A079P60.3pR Hybrid aspen plasmid library Populus tremula x Populus tremuloides cDNA clone A079P60 3, mRNA sequence	200	4e-50	82
61	UG-III_Contig61		>Q9XEX2|PRX2B_ARATH Peroxiredoxin-2B - Arabidopsis thaliana (Mouse-ear cress)	262	1e-69	75		>gb|EH058899.1|EH058899 CPA04f09.y.esd subtracted cDNA library of drought stressed chickpea Cicer arietinum cDNA, mRNA sequence	486	1e-137	99	Contig61		>gb|AW980703.1|AW980703 EST391856 GVN Medicago truncatula cDNA clone pGVN-55P5, mRNA sequence	545	1e-154	89		>gb|AW349482.1|AW349482 GM210007A20G5 Gm-r1021 Glycine max cDNA clone Gm-r1021-2602 3, mRNA sequence	396	1e-109	85		>gb|CN825583.1|CN825583 LjPEST8c06 Lotus japonicus seed and seed pod library Lotus japonicus cDNA 5, mRNA sequence	412	1e-114	86	Contig61		>gi|30420299|gb|CD038461.1|CD038461 UTPPI007_F12 USDA-Tifton Peanut Immature Pod cDNA Library (UTPP) Arachis hypogaea cDNA	305	1e-82	85		>gi|84646002|gb|DW359456.1|DW359456 PJ176 Prosopis juliflora leaf cDNA library Prosopis juliflora cDNA similar to TPX1;	184	8e-45	84		>gi|14642209|gb|BI176398.1|BI176398 EST521188 P. infestans-challenged potato leaf, compatible reaction	98	2e-18	81		>gb|CX659357.1|CX659357 PO01029F12 Poplar SC cDNA library Populus alba x Populus tremula var. glandulosa cDNA clone PO01029F12 5, mRNA sequence	202	1e-50	81
62	UG-III_Contig62		>Q9Z0G2|SRPK3_MOUSE Serine/threonine-protein kinase SRPK3 - Mus musculus (Mouse)	59	1e-08	46		>gb|FE669595.1|FE669595 mh2_0018_C12 Chickpea leave library Cicer arietinum cDNA clone mh2_0018_C12 5, mRNA sequence	48	6e-06	96	Contig62		>gb|BG582537.1|BG582537 EST484282 GVN Medicago truncatula cDNA clone pGVN-70A5 5 end, mRNA sequence	103	4e-21	80		>gb|BQ628762.1|BQ628762 sao70d03.y1 Gm-c1073 Glycine max cDNA clone SOYBEAN CLONE ID: Gm-c1073-4398 5 similar to TR:Q9SHL5 Q9SHL5	254	5e-66	88		>gb|DC594429.1|DC594429 DC594429 Lotus japonicus mature nodule Lotus japonicus cDNA clone GENr092g12 5, mRNA sequence	186	2e-46	84	Contig62		>gi|149644472|gb|ES752867.1|ES752867 C20L_19_A09_E002.g1 USDA-Tifton Peanut Library C20L Arachis hypogaea cDNA clone	36	0.14	100		>gi|89477902|gb|DY633696.1|DY633696 PU1_plate19_P21 PU1 Prunus persica cDNA similar to weakly similar to protein kinase	52	6e-05	83		>gi|89479928|gb|DY635722.1|DY635722 PU1_plate60_N13 PU1 Prunus persica cDNA similar to weakly similar to SRPK4 [Oryza	44	0.015	84		>gb|DN490305.1|DN490305 UK114TC04.3pR Populus apical shoot cDNA library Populus tremula x Populus tremuloides cDNA clone UK114TC04 3, mRNA	44	0.006	80
63	UG-III_Contig63		>Q6CX31|EAF7_KLULA Chromatin modification-related protein EAF7 - Kluyveromyces lactis (Yeast) (Candida sphaerica)	41	0.006	35		>gb|FE669174.1|FE669174 mh2_0013_F06 Chickpea leave library Cicer arietinum cDNA clone mh2_0013_F06 5, mRNA sequence	32	0.41	100	Contig63		>gb|BQ148177.1|BQ148177 NF062C11FL1F1086 Developing flower Medicago truncatula cDNA clone NF062C11FL 5, mRNA sequence	343	3e-93	86		>gb|BE190624.1|BE190624 so20e02.y1 Gm-c1037 Glycine max cDNA clone GENOME SYSTEMS CLONE ID: Gm-c1037-2739 5, mRNA sequence	402	1e-110	87		>gb|AV770727.1|AV770727 AV770727 Lotus japonicus Pods (20-30 mm in length) Lotus japonicus cDNA clone MPD011d01_f 3, mRNA sequence	38	0.13	100	Contig63		>gi|110812237|gb|EE124938.1|EE124938 F3 Peanut (Luhua14) seeds full length cDNA Library Arachis hypogaea cDNA 5 similar to	34	0.7	100		>gi|757633|gb|F13908.1|F13908 ATTS4830 Perp-dry-seedA Arabidopsis thaliana cDNA clone PAP1568, mRNA sequence	107	1e-21	78		>gi|58667251|gb|CK055937.1|CK055937 60422rsicek_3218.y1 Oryza sativa cv. PA64s panicle ferile cDNA library Oryza sativa	40	0.3	100		>gb|DB882305.1|DB882305 DB882305 full-length enriched poplar cDNA library, mixture of leaf, bud, stem, root Populus nigra cDNA clone PnFL2-044_K10	180	5e-44	81
64	UG-III_Contig64		>P85084|CHIT_CARPA Endochitinase - Carica papaya (Papaya)	194	9e-49	41		>gb|FE671428.1|FE671428 mh1_0005_F01 Drought-stressed chickpea leave library Cicer arietinum cDNA clone mh1_0005_F01 5, mRNA sequence	1122	0	100	Contig64		>gb|EX531156.1|EX531156 MTGland_B020_2007-05-15/MTGlandB020__A09_040_1 Medicago truncatula A17 glandular trichome Medicago truncatula cDNA, mRNA	757	0	88		>gb|CX703515.1|CX703515 gmrtDrNS01_17-B_M13R_E10_072.s3 Water stressed 48h segment 1 gmrtDrNS01 Glycine max cDNA 3, mRNA sequence	601	1e-170	84		>gb|CB826953.1|CB826953 LjNEST68f4r Lotus japonicus nodule library 5 and 7 week-old Lotus japonicus cDNA 5, mRNA sequence	438	1e-122	87	Contig64		>gi|30419732|gb|CD037894.1|CD037894 UTPLN023_B06 USDA-Tifton Peanut Leaf cDNA Library (UTPL) Arachis hypogaea cDNA clone	339	2e-92	82		>gb|AAF29391.1|AC009999_11 Contains similarity to a basic endochitinase from Arabidopis thaliana gb|A, mRNA	180	2e-43	79		>gi|29656339|gb|CB652614.1|CB652614 OSJNEc02N02.r OSJNEc Oryza sativa Japonica Group cDNA clone OSJNEc02N02 3, mRNA	54	4e-05	94		>gb|DT521682.1|DT521682 WS02034.B21_P04 PTxN-IB-N-A-11 Populus trichocarpa x Populus nigra cDNA clone WS02034_P04 3, mRNA sequence	204	7e-51	80
65	UG-III_Contig65		>Q43636|TRXH_RICCO Thioredoxin H-type - Ricinus communis (Castor bean)	195	2e-49	81		>gb|FE668662.1|FE668662 mh2_0003_D08 Chickpea leave library Cicer arietinum cDNA clone mh2_0003_D08 5, mRNA sequence	1102	0	98	Contig65		>gb|AW329764.2|AW329764 N201033e rootphos(-) Medicago truncatula cDNA clone MHRP-23H2, mRNA sequence	379	1e-104	89		>gb|AW349345.1|AW349345 GM210007A20B10 Gm-r1021 Glycine max cDNA clone Gm-r1021-2372 3, mRNA sequence	289	1e-76	88		>gb|BI421029.1|BI421029 LjNEST64f4r Lotus japonicus nodule library 5 and 7 week-old Lotus japonicus cDNA 5, mRNA sequence	176	2e-43	83	Contig65		>gi|116489386|gb|EG530350.1|EG530350 2D1T7 Peanut (Luhua14) seeds full length cDNA Library Arachis hypogaea cDNA 3, mRNA	98	6e-20	80		>gi|33798572|gb|CF325144.1|CF325144 JMT1--02-H01.g1 AtJMT-overexpressing transgenic rice lambda phage cDNA	54	2e-05	84		>gi|702841|gb|D49132.1|D49132 RICS15819A Rice green shoot Oryza sativa Japonica Group cDNA, mRNA sequence	54	2e-05	84		>gb|BI136756.1|BI136756 F073P30Y Populus flower cDNA library Populus trichocarpa cDNA, mRNA sequence	100	1e-19	84
66	UG-III_Contig66		>Q96F63|CCD97_HUMAN Coiled-coil domain-containing protein 97 - Homo sapiens (Human)	67	2e-10	29		>gb|FE671907.1|FE671907 mh1_0011_E09 Drought-stressed chickpea leave library Cicer arietinum cDNA clone mh1_0011_E09 5, mRNA sequence	989	0	99	Contig66		>gb|CB891878.1|CB891878 EST648847 KV3 Medicago truncatula cDNA clone KV3-52M24, mRNA sequence	161	4e-38	82		>gb|FK300933.1|FK300933 454GmaGlobSeed35565 Soybean Seeds Containing Globular-Stage Embryos Glycine max cDNA, mRNA sequence	111	7e-23	92		>gb|AV766929.1|AV766929 AV766929 Lotus japonicus Young plants (two-weeks old) Lotus japonicus cDNA clone MWM141c11_f 3, mRNA sequence	115	1e-24	94	Contig66		>gi|146771859|gb|ES490980.1|ES490980 41#5F6 Full length peanut pod cDNA library Arachis hypogaea cDNA clone #5F6 5 similar	52	4e-06	92		>gi|58800193|gb|BP779414.1|BP779414 BP779414 RAFL7 Arabidopsis thaliana cDNA clone RAFL07-67-P18 3, mRNA sequence	64	3e-08	89		>gi|40489517|gb|BX899504.1|BX899504 BX899504 Oryza sativa library (Han B) Oryza sativa cDNA clone y654h06p3, mRNA sequence	36	6.4	100		>gb|AJ772449.1|AJ772449 AJ772449 Populus euphratica shoot in vitro plantlet Israel Populus euphratica cDNA clone P0001700006F11F1, mRNA sequence	46	0.003	93
67	UG-III_Contig67		>Q6BK66|CCS1_DEBHA Superoxide dismutase 1 copper chaperone - Debaryomyces hansenii (Yeast) (Torulaspora hansenii)	50	8e-06	36		>gb|FE671342.1|FE671342 mh1_0004_F06 Drought-stressed chickpea leave library Cicer arietinum cDNA clone mh1_0004_F06 5, mRNA sequence	74	1e-13	85	Contig67		>gb|AW299056.1|AW299056 EST305730 KV2 Medicago truncatula cDNA clone KV2-11O10, mRNA sequence	242	1e-62	86		>gb|BE823397.1|BE823397 GM700019B20A5 Gm-r1070 Glycine max cDNA clone Gm-r1070-7330 3, mRNA sequence	157	1e-36	87		>gb|CB827918.1|CB827918 LjNEST80f5r Lotus japonicus nodule library 5 and 7 week-old Lotus japonicus cDNA 5, mRNA sequence	167	2e-40	88	Contig67		>gi|149647650|gb|ES756045.1|ES756045 C20L_71_G11_E002.g1 USDA-Tifton Peanut Library C20L Arachis hypogaea cDNA clone	121	4e-27	84		>gi|634212|gb|T41624.1|T41624 10205 Lambda-PRL2 Arabidopsis thaliana cDNA clone 62B2T7, mRNA sequence	82	8e-14	84		>gi|568287|gb|D39125.1|D39125 RICR2172A Rice root Oryza sativa Japonica Group cDNA, mRNA sequence	48	0.001	86		>gb|BU867663.1|BU867663 M102H03 Populus flower cDNA library Populus trichocarpa cDNA 5 prime, mRNA sequence	98	6e-19	85
68	UG-III_Contig68		>Q9XI29|Y1540_ARATH Uncharacterized protein At1g15400 - Arabidopsis thaliana (Mouse-ear cress)	97	9e-20	41		>gb|EH059252.1|EH059252 CPB04e09.y.esd subtracted cDNA library of drought stressed chickpea Cicer arietinum cDNA, mRNA sequence	32	0.49	100	Contig68		>gb|BG450186.1|BG450186 NF012C04DT1F1034 Drought Medicago truncatula cDNA clone NF012C04DT 5, mRNA sequence	151	3e-35	96		>gb|BQ741235.1|BQ741235 saq16a01.y1 Gm-c1045 Glycine max cDNA clone SOYBEAN CLONE ID: Gm-c1045-4634 5 similar to TR:Q9XI29 Q9XI29 F9L1.35	46	0.003	83		>gb|CB828100.1|CB828100 LjNEST82g3r Lotus japonicus nodule library 5 and 7 week-old Lotus japonicus cDNA 5, mRNA sequence	84	3e-15	90	Contig68		>gi|30420409|gb|CD038571.1|CD038571 UTPPI009_C05 USDA-Tifton Peanut Immature Pod cDNA Library (UTPP) Arachis hypogaea cDNA	32	3.3	100		>gi|159627775|gb|EY132755.1|EY132755 CBTH3714.b1_C18.ab1:P Triphysaria pusilla root tip normalized cDNA library	54	2e-05	87		>gi|2275980|gb|C24957.1|C24957 C24957 Rice green shoot Oryza sativa Japonica Group cDNA clone S16290_2A, mRNA sequence	36	5.5	100		>gb|CF233771.1|CF233771 PtaJXO0027E11E1109 Poplar cDNA library from young opposite xylem Populus tremula x Populus alba cDNA 5, mRNA sequence	40	0.13	100
69	UG-III_Contig69		>P49206|RS261_ARATH 40S ribosomal protein S26-1 - Arabidopsis thaliana (Mouse-ear cress)	226	6e-59	82		>gb|DY475420.1|DY475420 U403 Chickpea (ICC3996) post-inoculation EST library Cicer arietinum cDNA 5 similar to 26S ribosomal protein, mRNA	505	1e-143	100	Contig69		>gb|AW684830.1|AW684830 NF022A07NR1F1000 Nodulated root Medicago truncatula cDNA clone NF022A07NR 5, mRNA sequence	515	1e-145	91		>gb|CD408814.1|CD408814 Gm_ck35439 Soybean induced by Salicylic Acid Glycine max cDNA 3, mRNA sequence	468	1e-130	91		>gb|CN824997.1|CN824997 LjPEST1f5 Lotus japonicus seed and seed pod library Lotus japonicus cDNA 5, mRNA sequence	505	1e-142	92	Contig69		>gi|110814313|gb|EE127381.1|EE127381 MM29 Peanut (Luhua14) seeds full length cDNA Library Arachis hypogaea cDNA 5	345	2e-94	87		>gi|159055472|gb|EX990954.1|EX990954 CBAF2621.b1:P T. versicolor host exudate reverse SSH library Triphysaria versicolor	202	3e-50	86		>gi|2797302|gb|AA750596.1|AA750596 ISGS0174 Rice Immature Seed Lambda ZAPII cDNA Library Oryza sativa Indica Group cDNA	163	3e-38	88		>gb|DY800776.1|DY800776 MTUNUL1.P53.A04 NUL Populus fremontii x Populus angustifolia cDNA, mRNA sequence	186	8e-46	81
70	UG-III_Contig70		>P42761|GSTF3_ARATH Glutathione S-transferase ERD13 - Arabidopsis thaliana (Mouse-ear cress)	272	3e-72	60		>gb|FE668481.1|FE668481 mh2_0001_E02 Chickpea leave library Cicer arietinum cDNA clone mh2_0001_E02 5, mRNA sequence	40	0.003	100	Contig70		>gb|BF648209.1|BF648209 NF038G12EC1F1099 Elicited cell culture Medicago truncatula cDNA clone NF038G12EC 5, mRNA sequence	708	0	89		>gb|EH262353.1|EH262353 JGI_ACBU6129.fwd ACBU Phakopsora pachyrhizi infected soybean leaf tissue 6-8 days post inoculation with TW72-1	486	1e-135	84		>gb|BI419838.1|BI419838 LjNEST45f2r Lotus japonicus nodule library 5 and 7 week-old Lotus japonicus cDNA 5, mRNA sequence	188	1e-46	82	Contig70		>gi|160623327|gb|EY396090.1|EY396090 5J11 Full length peanut pod cDNA library Arachis hypogaea cDNA clone 5J11 5 similar	167	1e-40	84		>gi|8440058|gb|AW561921.1|AW561921 IPPGHZ0010 Cotton fiber and embryo Lambda Zap Express Library Gossypium hirsutum	74	3e-11	78		>gi|2797478|gb|AA750772.1|AA750772 ISKH0009 Rice Immature Seed Lambda ZAPII cDNA Library Oryza sativa Indica Group cDNA clone	40	0.51	100		>gb|CX176677.1|CX176677 E02_69-10_10.ab1 leaf inoculated with Marssonia pathogen of Populus deltoides Populus deltoides cDNA, mRNA sequence	38	0.76	100
71	UG-III_Contig71		>Q0DKW8|LTI6B_ORYSJ Hydrophobic protein LTI6B - Oryza sativa subsp. japonica (Rice)	100	6e-21	83		>gb|FE672441.1|FE672441 mh1_0017_G09 Drought-stressed chickpea leave library Cicer arietinum cDNA clone mh1_0017_G09 5, mRNA sequence	1015	0	98	Contig71		>gb|BE323170.1|BE323170 NF001D12PL1F1094 Phosphate starved leaf Medicago truncatula cDNA clone NF001D12PL 5, mRNA sequence	202	7e-51	90		>gb|CD408112.1|CD408112 Gm_ck34037 Soybean induced by Salicylic Acid Glycine max cDNA 3, mRNA sequence	151	5e-35	86		>gb|CB828766.1|CB828766 LjNEST90d1r Lotus japonicus nodule library 5 and 7 week-old Lotus japonicus cDNA 5, mRNA sequence	141	1e-32	85	Contig71		>gi|115596553|gb|EG028901.1|EG028901 AH1349 Shanyou 523 Peanut Cotyledon cDNA Library Arachis hypogaea cDNA 5, mRNA	141	4e-33	88		>gi|930650|gb|T04126.1|T04126 76 Lambda-PRL2 Arabidopsis thaliana cDNA clone 1G5T7P, mRNA sequence	78	1e-12	84		>gi|84646134|gb|DW359588.1|DW359588 PJ324 Prosopis juliflora leaf cDNA library Prosopis juliflora cDNA similar to unnamed	113	2e-23	84		>gb|BU863515.1|BU863515 S029A04 Populus imbibed seed cDNA library Populus tremula cDNA 5 prime, mRNA sequence	88	5e-16	85
72	UG-III_Contig72		>P93147|C81E1_GLYEC Cytochrome P450 81E1 - Glycyrrhiza echinata (Licorice)	216	8e-56	60		>gb|EB085017.1|EB085017 CA0203 Chickpea (ICC3996) post-inoculation EST library Cicer arietinum cDNA 5, mRNA sequence	32	0.43	100	Contig72		>gb|AJ500226.1|AJ500226 AJ500226 MTGIM Medicago truncatula cDNA clone mtgmacc120014b01, mRNA sequence	319	5e-86	87		>gb|FE700299.1|FE700299 Pv027A_M13R_C12.ab1 Phaseolus vulgaris cv Early gallatin Phaseolus vulgaris cDNA, mRNA sequence	64	1e-08	93		>gb|AV769830.1|AV769830 AV769830 Lotus japonicus Young plants (two-weeks old) Lotus japonicus cDNA clone MWL070b10_f 3, mRNA sequence	52	9e-06	94	Contig72		>gi|134092980|gb|EL966957.1|EL966957 SI_S227 SI, cDNA forward subtractive library from peanut leaves inoculated with	66	2e-10	84		>gi|3450347|gb|AI100386.1|AI100386 34761 Lambda-PRL2 Arabidopsis thaliana cDNA clone 116D9XP 3, mRNA sequence	44	0.018	100		>gi|58692451|gb|CK081138.1|CK081138 86103rsicen_5487.y1 Oryza sativa cv. LYP9 booting whole plant cDNA library Oryza sativa	44	0.02	93		>gb|DT520766.1|DT520766 WS02448.B21_H16 PTxD-ICC-N-A-14 Populus trichocarpa x Populus deltoides cDNA clone WS02448_H16 3, mRNA sequence	44	0.007	100
73	UG-III_Contig73		>P33206|FXA4B_XENLA Forkhead box protein A4-B - Xenopus laevis (African clawed frog)	33	0.78	33		>gb|FE669105.1|FE669105 mh2_0012_F11 Chickpea leave library Cicer arietinum cDNA clone mh2_0012_F11 5, mRNA sequence	66	2e-11	84	Contig73		>gb|AJ548029.1|AJ548029 AJ548029 MTAPHEU Medicago truncatula cDNA clone mtaehac110004g09, mRNA sequence	283	2e-75	88		>gb|EV282461.1|EV282461 GLNBG78TF JCVI-SOY3 Glycine max cDNA 5, mRNA sequence	638	0	92		>gb|BU494307.1|BU494307 Ljirnpest49-033-f1 Ljirnp Lambda HybriZap two-hybrid library Lotus japonicus cDNA clone 4033_10.ab1 5, mRNA sequence	64	2e-09	85	Contig73		>gi|115597928|gb|EG030276.1|EG030276 AH0676 Shanyou 523 Peanut Cotyledon cDNA Library Arachis hypogaea cDNA 5, mRNA	56	1e-07	85		>gi|7110827|gb|AI618760.1|AI618760 EST21 Cloned cDNAs of Arabidopsis thaliana generated by mRNA differential-display RT-PCR	220	1e-55	92		>gi|157650906|gb|EX450540.1|EX450540 SSH001790 Osmotic stress SSH library Oryza sativa Japonica Group cDNA, mRNA sequence	333	1e-89	87		>gb|CA823217.1|CA823217 R22E10 two-month-old roots from clone Beaupre Populus trichocarpa x Populus deltoides cDNA 5, mRNA sequence	605	1e-172	92
74	UG-III_Contig74		>P21287|Y034_NPVAC Uncharacterized 24.8 kDa protein in FGF-VUBI intergenic region - Autographa californica nuclear	32	0.68	36		>gb|FE671800.1|FE671800 mh1_0010_B09 Drought-stressed chickpea leave library Cicer arietinum cDNA clone mh1_0010_B09 5, mRNA sequence	599	1e-172	98	Contig74		>gb|DY617936.1|DY617936 AC4150 NOLLY Medicago truncatula cDNA 5, mRNA sequence	38	0.13	100		>gb|BU549246.1|BU549246 GM880018B10A02 Gm-r1088 Glycine max cDNA clone Gm-r1088-6555 3, mRNA sequence	48	0.0003	93		>gb|AV768928.1|AV768928 AV768928 Lotus japonicus Young plants (two-weeks old) Lotus japonicus cDNA clone MWL021f02_f 3, mRNA sequence	56	3e-07	96	Contig74		>gi|110812020|gb|EE124653.1|EE124653 1E33 Peanut (Luhua14) seeds full length cDNA Library Arachis hypogaea cDNA 5, mRNA	34	0.34	95		>gi|33823789|gb|CF337701.1|CF337701 JMT--08-E05.b1 AtJMT-overexpressing transgenic rice plasmid cDNA	36	2	100		>gi|29627105|gb|CB632116.1|CB632116 OSIIEb10C13.r OSIIEb Oryza sativa Indica Group cDNA clone OSIIEb10C13 3, mRNA	40	0.15	100		>gb|BU831279.1|BU831279 T019G01 Populus apical shoot cDNA library Populus tremula x Populus tremuloides cDNA 5 prime, mRNA sequence	34	3.4	100
75	UG-III_Contig75		>O23264|SBP_ARATH Putative selenium-binding protein - Arabidopsis thaliana (Mouse-ear cress)	591	1e-168	82		>gb|FE670411.1|FE670411 mh2_0028_A01 Chickpea leave library Cicer arietinum cDNA clone mh2_0028_A01 5, mRNA sequence	36	0.045	100	Contig75		>gb|CA922612.1|CA922612 EST640330 MTUS Medicago truncatula cDNA clone MTUS-56A6, mRNA sequence	868	0	91		>gb|FE683864.1|FE683864 Pv051C_M13F_B03.ab1 Phaseolus vulgaris cv Early gallatin Phaseolus vulgaris cDNA, mRNA sequence	739	0	85		>gb|BI420255.1|BI420255 LjNEST54h12r Lotus japonicus nodule library 5 and 7 week-old Lotus japonicus cDNA 5, mRNA sequence	490	1e-137	85	Contig75		>gi|30419966|gb|CD038128.1|CD038128 UTPPI002_G12 USDA-Tifton Peanut Immature Pod cDNA Library (UTPP) Arachis hypogaea cDNA	278	5e-74	84		>gi|159694967|gb|EY173839.1|EY173839 CBTI4352.b1_P07.ab1:P Triphysaria pusilla root tip normalized cDNA library	121	2e-25	83		>gi|428075|gb|D24223.1|D24223 RICR1545A Rice root Oryza sativa Japonica Group cDNA clone R1545_1B, mRNA sequence	115	1e-23	82		>gb|CA933300.1|CA933300 MTU5CS.P6.B08 Aspen stem cDNA Library Populus tremuloides cDNA, mRNA sequence	276	2e-72	81
76	UG-III_Contig76		>P14546|COX3_LEITA Cytochrome c oxidase subunit 3 - Leishmania tarentolae (Sauroleishmania tarentolae)	32	2.4	29		>gb|FE672100.1|FE672100 mh1_0014_B04 Drought-stressed chickpea leave library Cicer arietinum cDNA clone mh1_0014_B04 5, mRNA sequence	36	0.022	95	Contig76		>gb|BF005823.1|BF005823 EST434321 DSLC Medicago truncatula cDNA clone pDSLC-38P21, mRNA sequence	94	4e-18	81		>gb|AW350390.1|AW350390 GM210008A20D11 Gm-r1021 Glycine max cDNA clone Gm-r1021-2854 3, mRNA sequence	40	0.13	100		>gb|CB827154.1|CB827154 LjNEST71a10r Lotus japonicus nodule library 5 and 7 week-old Lotus japonicus cDNA 5, mRNA sequence	50	3e-05	85	Contig76		>gi|30419574|gb|CD037736.1|CD037736 UTPLC006_F05 USDA-Tifton Peanut Leaf cDNA Library (UTPL) Arachis hypogaea cDNA clone	38	0.038	92		>gi|89491411|gb|DY647205.1|DY647205 PU3_plate41_M07 PU3 Prunus persica cDNA similar to weakly similar to PAZ	42	0.056	100		>gi|20301738|gb|BQ164684.1|BQ164684 1008e08 rice seed cDNA library Oryza sativa cDNA, mRNA sequence	42	0.063	96		>gb|CA821103.1|CA821103 F09B07 two-month-old leaves from clone Beaupre Populus trichocarpa x Populus deltoides cDNA 5, mRNA sequence	40	0.094	100
77	UG-III_Contig77		>Q8VZB9|R10A1_ARATH 60S ribosomal protein L10a-1 - Arabidopsis thaliana (Mouse-ear cress)	345	8e-95	88		>gb|DR749487.1|DR749487 CaFRi42 cDNA-AFLP Chickpea roots challenged by Fusarium oxysporum f. sp. ciceri Race 1 Cicer arietinum cDNA clone CaFRi42	72	5e-13	100	Contig77		>gb|BG588578.1|BG588578 EST490387 MHRP- Medicago truncatula cDNA clone pMHRP-53L4, mRNA sequence	801	0	92		>gb|FG999935.1|FG999935 GLPAD76TF JCVI-SOY1 Glycine max cDNA 5, mRNA sequence	634	1e-180	88		>gb|CN825766.1|CN825766 LjPEST10c4 Lotus japonicus seed and seed pod library Lotus japonicus cDNA 5, mRNA sequence	563	1e-159	86	Contig77		>gi|149217001|gb|ES706450.1|ES706450 C20R6_10_C02_E002.g1 USDA-Tifton Peanut Library C20R6 Arachis hypogaea cDNA	650	0	88		>gi|26997855|gb|CA847683.1|CA847683 EST0591 tepary bean Root cDNA Phaseolus acutifolius cDNA clone LR418 similar to	626	1e-178	88		>gi|58598949|gb|CK009477.1|CK009477 32485rsicef_3050.y1 Oryza sativa cv. PA64s panicle sterile cDNA library Oryza sativa	234	1e-59	81		>gb|DB877667.1|DB877667 DB877667 full-length enriched poplar cDNA library, mixture of leaf, bud, stem, root Populus nigra cDNA clone PnFL2-017_J13	303	5e-81	85
78	UG-III_Contig78		>P41568|SUI11_ARATH Protein translation factor SUI1 homolog 1 - Arabidopsis thaliana (Mouse-ear cress)	210	7e-54	88		>gb|CV793590.1|CV793590 DEF0188 Chickpea (ICC3996) post-inoculation EST library Cicer arietinum cDNA 5 similar to pathogen-induced	797	0	94	Contig78		>gb|AW981253.1|AW981253 EST392406 DSIL Medicago truncatula cDNA clone pDSIL-12D21, mRNA sequence	753	0	91		>gb|FE683333.1|FE683333 Pv006C_M13F_G08.ab1 Phaseolus vulgaris cv Early gallatin Phaseolus vulgaris cDNA, mRNA sequence	442	1e-122	89		>gb|BW596115.1|BW596115 BW596115 Lotus japonicus suspension-cultured cells Lotus japonicus cDNA clone LjCa-006-DA04 5, mRNA sequence	402	1e-111	88	Contig78		>gi|30420212|gb|CD038374.1|CD038374 UTPPI006_C11 USDA-Tifton Peanut Immature Pod cDNA Library (UTPP) Arachis hypogaea cDNA	529	1e-150	93		>gi|89487206|gb|DY643000.1|DY643000 PU3_plate26_I19 PU3 Prunus persica cDNA similar to weakly similar to eukaryotic	371	1e-101	88		>gb|AAK56324.1|AF380357_1 translational ini, mRNA sequence	339	3e-91	87		>gb|CV247095.1|CV247095 WS01116.B21_P21 PT-P-FL-A-2 Populus trichocarpa cDNA clone WS01116_P21 3, mRNA sequence	285	1e-75	86
79	UG-III_Contig79		>P29766|RL8_SOLLC 60S ribosomal protein L8 - Solanum lycopersicum (Tomato) (Lycopersicon esculentum)	508	1e-143	92		>gb|FE668762.1|FE668762 mh2_0004_E03 Chickpea leave library Cicer arietinum cDNA clone mh2_0004_E03 5, mRNA sequence	1166	0	99	Contig79		>gb|EY477061.1|EY477061 METAY72TF JCVI-MT3 Medicago truncatula cDNA 5, mRNA sequence	874	0	89		>gb|FE694737.1|FE694737 Pv028B_M13F_D06.ab1 Phaseolus vulgaris cv Early gallatin Phaseolus vulgaris cDNA, mRNA sequence	690	0	86		>gb|CN825516.1|CN825516 LjPEST7e07 Lotus japonicus seed and seed pod library Lotus japonicus cDNA 5, mRNA sequence	634	0	87	Contig79		>gi|149213526|gb|ES702975.1|ES702975 C20R5_5_B04_E002.g1 USDA-Tifton Peanut Library C20R5 Arachis hypogaea cDNA clone	553	1e-157	88		>gi|37427786|gb|CF651851.1|CF651851 18-L020579-066-004-D05-SP6P MPIZ-ADIS-066 Arabidopsis thaliana cDNA clone	436	1e-120	82		>gi|179274811|gb|BB995418.1|BB995418 BB995418 shoot apical meristem of BB genome(BBS) Oryza punctata cDNA clone BBS21G10 5,	161	2e-37	84		>gb|CV263211.1|CV263211 WS02020.B21_K10 PTxN-IB-N-A-11 Populus trichocarpa x Populus nigra cDNA clone WS02020_K10 3, mRNA sequence	492	1e-137	83
80	UG-III_Contig80		>Q2EY13|PRTGB_DANRE Protogenin B precursor - Danio rerio (Zebrafish) (Brachydanio rerio)	36	0.28	21		>gb|CK148805.1|CK148805 23_H5 Suppressive subtractive hybridization library Cicer arietinum cDNA clone 23_H5 5, mRNA sequence	30	2.1	94	Contig80		>gb|BF647301.1|BF647301 NF074E10EC1F1082 Elicited cell culture Medicago truncatula cDNA clone NF074E10EC 5, mRNA sequence	569	1e-161	87		>gb|BQ629456.1|BQ629456 saq02d01.y1 Gm-c1045 Glycine max cDNA clone SOYBEAN CLONE ID: Gm-c1045-3602 5 similar to TR:P72845 P72845	222	3e-56	82		>gb|BI419844.1|BI419844 LjNEST45f8r Lotus japonicus nodule library 5 and 7 week-old Lotus japonicus cDNA 5, mRNA sequence	266	4e-70	81	Contig80		>gi|115596419|gb|EG028767.1|EG028767 AH1228 Shanyou 523 Peanut Cotyledon cDNA Library Arachis hypogaea cDNA 5, mRNA	167	9e-41	83		>gi|84640234|gb|DW353844.1|DW353844 PU2_plate9_N04 PU2 Prunus persica cDNA clone PU2_plate9_N04 5 similar to	84	3e-14	91		>gi|88224644|gb|CI224493.1|CI224493 CI224493 Oryza sativa (japonica cultivar-group) mixed callus (Normalized Library) and	38	1.5	100		>gb|CF936830.1|CF936830 PO3010H06 Populus tomentiglandulosa T. Lee cDNA library Populus tomentiglandulosa cDNA, mRNA sequence	54	1e-05	87
81	UG-III_Contig81		>Q8LJS2|HDT1_SOYBN Histone deacetylase HDT1 - Glycine max (Soybean)	163	6e-40	63		>gb|DY475156.1|DY475156 U117 Chickpea (ICC3996) post-inoculation EST library Cicer arietinum cDNA 5 similar to Unknown, mRNA sequence	103	1e-22	82	Contig81		>gb|BE203561.1|BE203561 EST396237 KV0 Medicago truncatula cDNA clone pKV0-10F11, mRNA sequence	270	4e-71	86		>gb|AW349019.1|AW349019 GM210004A12H9 Gm-r1021 Glycine max cDNA clone Gm-r1021-1505 3, mRNA sequence	111	5e-23	84		>gb|BP039074.1|BP039074 BP039074 Lotus corniculatus var. japonicus flower bud Lotus japonicus cDNA clone MFB070c03_f 3, mRNA sequence	96	6e-19	83	Contig81		>gi|110812670|gb|EE125515.1|EE125515 51#TAIY! Peanut (Luhua14) seeds full length cDNA Library Arachis hypogaea cDNA 5	129	1e-29	81		>gi|2763920|gb|T88652.1|T88652 12348 Lambda-PRL2 Arabidopsis thaliana cDNA clone 160O10T7, mRNA sequence	38	0.92	100		>gi|2799193|gb|AA753539.1|AA753539 96BS0754 Rice Immature Seed Lambda ZAPII cDNA Library Oryza sativa Indica Group cDNA	36	4	100		>gb|AJ767550.1|AJ767550 AJ767550 Populus euphratica leaf adult Populus euphratica cDNA clone P0000100007E03F1, mRNA sequence	36	1.5	100
82	UG-III_Contig82		>Q94JV4|SUI12_ARATH Protein translation factor SUI1 homolog 2 - Arabidopsis thaliana (Mouse-ear cress)	184	4e-46	78		>gb|EB085043.1|EB085043 CA0877 Chickpea (ICC3996) post-inoculation EST library Cicer arietinum cDNA 5 similar to Sui1 protein, mRNA sequence	34	0.098	95	Contig82		>gb|BE941818.1|BE941818 EST421397 MGHG Medicago truncatula cDNA clone pMGHG-6J11, mRNA sequence	353	3e-96	87		>gb|FE707969.1|FE707969 Pv052D_M13R_E02.ab1 Phaseolus vulgaris cv Early gallatin Phaseolus vulgaris cDNA, mRNA sequence	351	3e-95	87		>gb|CB827383.1|CB827383 LjNEST74b7r Lotus japonicus nodule library 5 and 7 week-old Lotus japonicus cDNA 5, mRNA sequence	381	1e-105	88	Contig82		>gi|115597942|gb|EG030290.1|EG030290 AH0689 Shanyou 523 Peanut Cotyledon cDNA Library Arachis hypogaea cDNA 5, mRNA	333	5e-91	87		>gi|94460656|gb|EB696531.1|EB696531 NecGex_314D05 Ornamental tobacco (LxS8) post-fertilization Floral nectary cDNA library	190	1e-46	82		>gi|29642168|gb|CB647175.1|CB647175 OSJNEb09P22.r OSJNEb Oryza sativa Japonica Group cDNA clone OSJNEb09P22 3, mRNA	100	3e-19	81		>gb|DT492316.1|DT492316 WS02550.C21_F07 PT-MB-N-A-15 Populus trichocarpa cDNA clone WS02550_F07 3, mRNA sequence	137	6e-31	83
83	UG-III_Contig83		>P51413|RL172_ARATH 60S ribosomal protein L17-2 - Arabidopsis thaliana (Mouse-ear cress)	189	8e-48	83		>gb|FE670095.1|FE670095 mh2_0024_A05 Chickpea leave library Cicer arietinum cDNA clone mh2_0024_A05 5, mRNA sequence	844	0	96	Contig83		>gb|DY633236.1|DY633236 Medicago--03-I08.g1 Subtracted medicago cDNA library specific for UV-B irradiation Medicago truncatula cDNA clone	347	2e-94	88		>gb|BI787414.1|BI787414 sai45e02.y1 Gm-c1065 Glycine max cDNA clone GENOME SYSTEMS CLONE ID: Gm-c1065-6339 5 similar to TR:O64803 O64803	305	1e-81	86		>gb|AV766779.1|AV766779 AV766779 Lotus japonicus Young plants (two-weeks old) Lotus japonicus cDNA clone MWM128e02_f 3, mRNA sequence	246	2e-64	84	Contig83		>gi|116359480|gb|EG373284.1|EG373284 2D32 Peanut (Luhua14) seeds full length cDNA Library Arachis hypogaea cDNA 5, mRNA	202	1e-51	83		>gi|5045633|gb|AI726781.1|AI726781 BNLGHi6567 Six-day Cotton fiber Gossypium hirsutum cDNA 5 similar to (AC004393) Similar	135	5e-30	80		>gi|86414312|gb|CI068715.1|CI068715 CI068715 Oryza sativa (japonica cultivar-group) BAP treated callus Oryza sativa Japonica	82	7e-14	87		>gb|CF229987.1|CF229987 PtaC0002D2D0208 Poplar cDNA library from cambial zone Populus tremula x Populus alba cDNA 5, mRNA sequence	167	6e-40	82
84	UG-III_Contig84		>P25347|YCP2_YEAST Putative uncharacterized protein YCR001W - Saccharomyces cerevisiae (Bakers yeast)	28	9	41		>gb|DY475348.1|DY475348 U328 Chickpea (ICC3996) post-inoculation EST library Cicer arietinum cDNA 5 similar to Proline-rich structural	54	7e-08	91	Contig84		>gb|AL379669.1|AL379669 MtBB46G01R1 MtBB Medicago truncatula cDNA clone MtBB46G01 T7, mRNA sequence	38	0.16	100		>gb|AI856469.1|AI856469 sb42g01.x1 Gm-c1014 Glycine max cDNA clone GENOME SYSTEMS CLONE ID: Gm-c1014-361 3, mRNA sequence	38	0.38	100		>gb|AV770137.1|AV770137 AV770137 Lotus japonicus Pods (20-30 mm in length) Lotus japonicus cDNA clone MPD002e04_f 3, mRNA sequence	38	0.08	95	Contig84		>gi|110811966|gb|EE124589.1|EE124589 DD47 Peanut (Luhua14) seeds full length cDNA Library Arachis hypogaea cDNA 5	32	1.7	100		>gi|5044230|gb|AI725378.1|AI725378 BNLGHi11654 Six-day Cotton fiber Gossypium hirsutum cDNA 5 similar to (AL022603)	38	0.63	95		>gi|29624007|gb|CB629018.1|CB629018 OSIIEb04P03.r OSIIEb Oryza sativa Indica Group cDNA clone OSIIEb04P03 3, mRNA	38	0.7	95		>gb|DN492803.1|DN492803 X039E01.3pR Populus wood cDNA library Populus tremula x Populus tremuloides cDNA clone X039E01 3, mRNA sequence	36	1.1	100
85	UG-III_Contig85							>gb|EH059279.1|EH059279 CPAf09.z.esd subtracted cDNA library of drought stressed chickpea Cicer arietinum cDNA, mRNA sequence	854	0	98	Contig85		>gb|DY632580.1|DY632580 Medicago--01-C02.g1 Subtracted medicago cDNA library specific for UV-B irradiation Medicago truncatula cDNA clone	107	5e-22	93		>gb|BI426740.1|BI426740 sag06g08.y1 Gm-c1080 Glycine max cDNA clone GENOME SYSTEMS CLONE ID: Gm-c1080-328 5 similar to TR:Q9ZQF5 Q9ZQF5 PUTATIVE	52	5e-05	90		>gb|BI418593.1|BI418593 LjNEST43e5r Lotus japonicus nodule library 5 and 7 week-old Lotus japonicus cDNA 5, mRNA sequence	70	5e-11	92	Contig85		>gi|115596830|gb|EG029178.1|EG029178 AH1601 Shanyou 523 Peanut Cotyledon cDNA Library Arachis hypogaea cDNA 5, mRNA	48	6e-05	93		>gi|19831743|gb|AV797760.1|AV797760 AV797760 RAFL9 Arabidopsis thaliana cDNA clone RAFL09-13-I09 3, mRNA sequence	40	0.34	100		>gi|89192490|gb|CI016499.1|CI016499 CI016499 Oryza sativa (japonica cultivar-group) etiolated shoot Oryza sativa Japonica	40	0.38	92		>gb|CK111798.1|CK111798 R023D06 Populus root cDNA library Populus tremula x Populus tremuloides cDNA clone R023D06 5, mRNA sequence	48	0.0006	93
86	UG-III_Contig86		>Q00899|TYY1_MOUSE Transcriptional repressor protein YY1 - Mus musculus (Mouse)	36	0.21	34		>gb|FE669463.1|FE669463 mh2_0016_H02 Chickpea leave library Cicer arietinum cDNA clone mh2_0016_H02 5, mRNA sequence	971	0	99	Contig86		>gb|DY617513.1|DY617513 AC3560 NOLLY Medicago truncatula cDNA 5, mRNA sequence	94	6e-18	85		>gb|BM527697.1|BM527697 sal64g12.y1 Gm-c1061 Glycine max cDNA clone SOYBEAN CLONE ID: Gm-c1061-4151 5 similar to TR:O81289 O81289 T14P8.22	50	0.0002	100		>gb|AV421601.1|AV421601 AV421601 Lotus japonicus young plants (two-week old) Lotus japonicus cDNA clone MWM196a12_r 5, mRNA sequence	58	2e-07	87	Contig86		>gi|149221853|gb|ES711300.1|ES711300 TFR5_54_D10_E001.g1 USDA-Tifton Peanut Library TFR5 Arachis hypogaea cDNA clone	42	0.003	100		>gi|9778773|gb|BE520795.1|BE520795 M15B12STM Arabidopsis developing seed Arabidopsis thaliana cDNA clone M15B12 5, mRNA	50	0.0003	100		>gi|88316179|gb|CI620457.1|CI620457 CI620457 Oryza sativa (japonica cultivar-group) callus Oryza sativa Japonica Group cDNA	50	0.0003	100		>gb|DB897477.1|DB897477 DB897477 full-length enriched poplar cDNA library, mixture of leaf, bud, stem, root Populus nigra cDNA clone PnFL2-027_D03	50	0.0001	100
87	UG-III_Contig87		>B0BZI7|MRAY_ACAM1 Phospho-N-acetylmuramoyl-pentapeptide-transferase - Acaryochloris marina (strain MBIC 11017)	30	8.7	48		>gb|FE671993.1|FE671993 mh1_0013_A04 Drought-stressed chickpea leave library Cicer arietinum cDNA clone mh1_0013_A04 5, mRNA sequence	32	0.44	100	Contig87		>gb|AW329330.2|AW329330 N200558e rootphos(-) Medicago truncatula cDNA clone MHRP-18H6, mRNA sequence	274	3e-72	87		>gb|BU544551.1|BU544551 GM880003B10C02 Gm-r1088 Glycine max cDNA clone Gm-r1088-891 3, mRNA sequence	143	2e-32	88		>gb|BP066492.1|BP066492 BP066492 Lotus japonicus mature nodule Lotus japonicus cDNA clone GENLf076g06 3, mRNA sequence	121	1e-26	89	Contig87		>gi|134038744|gb|EL966620.1|EL966620 S289 SI, cDNA forward subtractive library from peanut leaves inoculated with	40	0.012	100		>gi|68041668|gb|DR174145.1|DR174145 HR0001_J03:A Triphysaria versicolor (parasitic plant) root-tip, host reverse SSH	38	1.1	95		>gi|86493245|gb|CI135878.1|CI135878 CI135878 Oryza sativa (japonica cultivar-group) mixed callus (Normalized Library) Oryza	38	1.3	100		>gb|AI166678.1|AI166678 xylem.est.487 Poplar xylem Lambda ZAPII library Populus trichocarpa cDNA 5, mRNA sequence	40	0.12	95
88	UG-III_Contig88		>A3BDI8|SAP8_ORYSJ Zinc finger A20 and AN1 domain-containing stress-associated protein 8 - Oryza sativa subsp.	223	2e-57	60		>gb|FE671083.1|FE671083 mh1_0001_G09 Drought-stressed chickpea leave library Cicer arietinum cDNA clone mh1_0001_G09 5, mRNA sequence	1116	0	99	Contig88		>gb|EV262091.1|EV262091 MTYER35TF JCVI-MT1 Medicago truncatula cDNA 5, mRNA sequence	571	1e-161	88		>gb|CD390378.1|CD390378 Gm_ck0594 Soybean induced by Salicylic Acid Glycine max cDNA 3, mRNA sequence	291	5e-77	90		>gb|BP034878.1|BP034878 BP034878 Lotus corniculatus var. japonicus flower bud Lotus japonicus cDNA clone MFB013e06_f 3, mRNA sequence	278	2e-73	89	Contig88		>gi|149218465|gb|ES707914.1|ES707914 C20R7_8_F08_E002.g1 USDA-Tifton Peanut Library C20R7 Arachis hypogaea cDNA clone	151	8e-36	86		>gi|71825587|gb|DT002979.1|DT002979 Mdrta1013M03.g1 Apple_EST_Mdrta Malus x domestica cDNA similar to ref|NP_564585.1|	76	9e-12	84		>gi|143236631|gb|ES273768.1|ES273768 EoEST1587 Oil palm mesocarp-tissue cDNA Entry Library Elaeis oleifera cDNA	82	2e-13	86		>gb|CK320658.1|CK320658 L4P07f05 Populus stem seasonal library Populus deltoides cDNA, mRNA sequence	92	6e-17	88
89	UG-III_Contig89		>P92995|GLT1_ARATH Germin-like protein subfamily T member 1 precursor - Arabidopsis thaliana (Mouse-ear cress)	35	0.25	41		>gb|FE668928.1|FE668928 mh2_0007_B08 Chickpea leave library Cicer arietinum cDNA clone mh2_0007_B08 5, mRNA sequence	32	0.37	100	Contig89		>gb|AJ504381.1|AJ504381 AJ504381 MTAMP Medicago truncatula cDNA clone mtgmadc120046g12, mRNA sequence	117	3e-25	91		>gb|CA852854.1|CA852854 E12G07_M07_14.ab1 cDNA Peking library 6, 8 day SCN3 Glycine max cDNA clone E12G07 5, mRNA sequence	70	2e-10	85		>gb|BI420650.1|BI420650 LjNEST59h2r Lotus japonicus nodule library 5 and 7 week-old Lotus japonicus cDNA 5, mRNA sequence	36	0.47	100	Contig89		>gi|115597206|gb|EG029554.1|EG029554 AH0016 Shanyou 523 Peanut Cotyledon cDNA Library Arachis hypogaea cDNA 5, mRNA	34	0.62	100		>gi|163976367|gb|EL979167.1|EL979167 013311_1015_0569 Arabidopsis ovule high throughput cDNA library Arabidopsis thaliana	40	0.24	95		>gi|25804327|gb|CA760288.1|CA760288 BR060005B10G12.ab1 IRRI clones Oryza sativa Indica Group cDNA clone BR060005B10G12.ab1	38	1	100		>gb|BU808742.1|BU808742 UL100TD07 Populus leaf cDNA library Populus tremula x Populus tremuloides cDNA 5 prime, mRNA sequence	38	0.4	100
90	UG-III_Contig90		>Q9ZRA3|DAD1_PEA Defender against cell death 1 - Pisum sativum (Garden pea)	211	2e-54	90		>gb|FE671193.1|FE671193 mh1_0003_A05 Drought-stressed chickpea leave library Cicer arietinum cDNA clone mh1_0003_A05 5, mRNA sequence	34	0.097	95	Contig90		>gb|DY617367.1|DY617367 AC3265 NOLLY Medicago truncatula cDNA 5, mRNA sequence	462	1e-129	89		>gb|FG987094.1|FG987094 GLLC231TF JCVI-SOY1 Glycine max cDNA 5, mRNA sequence	327	4e-88	86		>gb|CB829384.1|CB829384 LjNEST97e1r Lotus japonicus nodule library 5 and 7 week-old Lotus japonicus cDNA 5, mRNA sequence	335	4e-91	86	Contig90		>gi|116359853|gb|EG373657.1|EG373657 2K15 Peanut (Luhua14) seeds full length cDNA Library Arachis hypogaea cDNA 5, mRNA	337	3e-92	87		>gi|32889898|gb|CB265125.1|CB265125 06-E015021-035-004-K01-T7R MPIZ-ADIS-035 Arabidopsis thaliana cDNA clone	210	1e-52	84		>gi|38475339|gb|CF959472.1|CF959472 7967rsiced_11373.y1 Oryza sativa cv. LYP9 trefoil whole plant cDNA library Oryza sativa	165	7e-39	82		>gb|CF230633.1|CF230633 PtaC0011A5A0501 Poplar cDNA library from cambial zone Populus tremula x Populus alba cDNA 5, mRNA sequence	224	3e-57	87
91	UG-III_Contig91		>P28641|DHN3_PEA Dehydrin DHN3 - Pisum sativum (Garden pea)	149	2e-35	42		>gb|FE671575.1|FE671575 mh1_0007_B06 Drought-stressed chickpea leave library Cicer arietinum cDNA clone mh1_0007_B06 5, mRNA sequence	1302	0	99	Contig91		>gb|BG450587.1|BG450587 NF036H04DT1F1044 Drought Medicago truncatula cDNA clone NF036H04DT 5, mRNA sequence	70	1e-10	89		>gb|BU544873.1|BU544873 GM880003A10F04 Gm-r1088 Glycine max cDNA clone Gm-r1088-1015 3, mRNA sequence	72	6e-11	95		>gb|BP036414.1|BP036414 BP036414 Lotus corniculatus var. japonicus flower bud Lotus japonicus cDNA clone MFB033d03_f 3, mRNA sequence	64	3e-09	93	Contig91		>gi|108954879|gb|EC365295.1|EC365295 AhDR130 Groundnut drought stress cDNA library Arachis hypogaea cDNA similar to	56	3e-07	94		>gi|85873926|gb|DR194878.1|DR194878 61175 CERES-148 Arabidopsis thaliana cDNA clone 26813 5, mRNA sequence	62	1e-07	93		>gi|33682948|gb|CF311187.1|CF311187 ABF--06-F02.b1 ABF3-overexpressing transgenic rice plasmid cDNA library	40	0.4	100		>gb|DB884322.1|DB884322 DB884322 full-length enriched poplar cDNA library, mixture of leaf, bud, stem, root Populus nigra cDNA clone PnFL2-053_J19	42	0.038	100
92	UG-III_Contig92		>Q9LHJ8|SAP5_ARATH Zinc finger A20 and AN1 domain-containing stress-associated protein 5 - Arabidopsis thaliana	145	3e-34	48		>gb|FE670670.1|FE670670 mh2_0030_H08 Chickpea leave library Cicer arietinum cDNA clone mh2_0030_H08 5, mRNA sequence	882	0	97	Contig92		>gb|AW573933.1|AW573933 EST316524 GVN Medicago truncatula cDNA clone pGVN-49H2, mRNA sequence	283	4e-75	85		>gb|FE700971.1|FE700971 Pv028B_M13R_F12.ab1 Phaseolus vulgaris cv Early gallatin Phaseolus vulgaris cDNA, mRNA sequence	82	7e-14	80		>gb|BI419582.1|BI419582 LjNEST41g11r Lotus japonicus nodule library 5 and 7 week-old Lotus japonicus cDNA 5, mRNA sequence	115	1e-24	81	Contig92		>gi|110812979|gb|EE125951.1|EE125951 3C52 Peanut (Luhua14) seeds full length cDNA Library Arachis hypogaea cDNA 5, mRNA	50	2e-05	87		>dbj|BAB02254.1| contains similarity to unknown protein~gb|AAA33773.1~gene_id:MMF12.7 [Arabidopsis	82	1e-13	85		>gi|3761978|gb|C99226.1|C99226 C99226 Rice panicle at ripening stage Oryza sativa Japonica Group cDNA clone E10470_8Z, mRNA	42	0.12	86		>gb|CV234398.1|CV234398 WS01214.B21_M07 PT-GT-FL-A-3 Populus trichocarpa cDNA clone WS01214_M07 3, mRNA sequence	58	8e-07	80
93	UG-III_Contig93		>P31168|COR47_ARATH Dehydrin COR47 - Arabidopsis thaliana (Mouse-ear cress)	43	0.0004	60		>gb|DY475480.1|DY475480 U463 Chickpea (ICC3996) post-inoculation EST library Cicer arietinum cDNA 5 similar to Photosystem II core complex	36	0.009	100	Contig93		>gb|BI310281.1|BI310281 EST5312031 GESD Medicago truncatula cDNA clone pGESD7J19 5 end, mRNA sequence	117	1e-25	94		>gb|EV263557.1|EV263557 GLLA810TF JCVI-SOY1 Glycine max cDNA 5, mRNA sequence	70	6e-11	89		>gb|AV768230.1|AV768230 AV768230 Lotus japonicus Young plants (two-weeks old) Lotus japonicus cDNA clone MWM230b07_f 3, mRNA sequence	34	0.68	95	Contig93		>gi|116489472|gb|EG530436.1|EG530436 2G9T7 Peanut (Luhua14) seeds full length cDNA Library Arachis hypogaea cDNA 3, mRNA	34	0.23	100		>gi|68043893|gb|DR175412.1|DR175412 HR0006_K05:A Triphysaria versicolor (parasitic plant) root-tip, host reverse SSH	40	0.085	90		>gi|86488911|gb|CI131544.1|CI131544 CI131544 Oryza sativa (japonica cultivar-group) Panicles less than 5cm stage and	38	0.38	100		>gb|BU863978.1|BU863978 S034G11 Populus imbibed seed cDNA library Populus tremula cDNA 5 prime, mRNA sequence	38	0.14	92
94	UG-III_Contig94		>Q05462|RL27_PEA 60S ribosomal protein L27 - Pisum sativum (Garden pea)	247	3e-65	89		>gb|FE671924.1|FE671924 mh1_0011_H01 Drought-stressed chickpea leave library Cicer arietinum cDNA clone mh1_0011_H01 5, mRNA sequence	1088	0	98	Contig94		>gb|BE318678.1|BE318678 NF041A12LF1F1086 Developing leaf Medicago truncatula cDNA clone NF041A12LF 5, mRNA sequence	349	5e-95	85		>gb|BE823977.1|BE823977 GM700022B10A12 Gm-r1070 Glycine max cDNA clone Gm-r1070-8495 3, mRNA sequence	115	3e-24	81		>gb|CN825131.1|CN825131 LjPEST3b9 Lotus japonicus seed and seed pod library Lotus japonicus cDNA 5, mRNA sequence	119	4e-26	78	Contig94		>gi|30420104|gb|CD038266.1|CD038266 UTPPI004_G09 USDA-Tifton Peanut Immature Pod cDNA Library (UTPP) Arachis hypogaea cDNA	40	0.01	83		>gi|116438179|gb|EG480771.1|EG480771 AYBLU22TR pooled cDNA populations Arabidopsis thaliana cDNA, mRNA sequence	115	5e-24	83		>gi|55431426|gb|CV728727.1|CV728727 FLO--01-D11.b1 Rice flower lambda phage cDNA library (FLO) Oryza sativa Japonica	48	0.001	85		>gb|CF229190.1|CF229190 PtaXM0022D1D0107 Poplar cDNA library from mature xylem Populus tremula x Populus alba cDNA 5, mRNA sequence	107	5e-22	79
95	UG-III_Contig95		>P49231|PROF1_PHAVU Profilin-1 - Phaseolus vulgaris (Kidney bean) (French bean)	254	5e-67	90		>gb|FE668947.1|FE668947 mh2_0008_A08 Chickpea leave library Cicer arietinum cDNA clone mh2_0008_A08 5, mRNA sequence	1009	0	98	Contig95		>gb|BG648356.1|BG648356 EST509975 HOGA Medicago truncatula cDNA clone pHOGA-19F13 5 end, mRNA sequence	841	0	90		>gb|FK018625.1|FK018625 GLND150TF JCVI-SOY3 Glycine max cDNA 5, mRNA sequence	609	1e-172	87		>gb|BP040133.1|BP040133 BP040133 Lotus corniculatus var. japonicus flower bud Lotus japonicus cDNA clone MFB084c05_f 3, mRNA sequence	571	1e-162	90	Contig95		>gi|146771549|gb|ES490670.1|ES490670 85#1F17 Full length peanut pod cDNA library Arachis hypogaea cDNA clone #1F17 5	442	1e-123	88		>gi|186888435|gb|FG122554.1|FG122554 3659-85-D06 Oenothera strain hookeri de Vries leaf library Oenothera elata subsp.	167	2e-39	81		>gi|28256089|gb|CB209998.1|CB209998 OML00278 Oryza minuta HybriZAP-2.1 XR library Oryza minuta cDNA 5, mRNA	117	2e-24	80		>gb|BU867704.1|BU867704 M103D02 Populus flower cDNA library Populus trichocarpa cDNA 5 prime, mRNA sequence	159	2e-37	83
96	UG-III_Contig96		>P12234|MPCP_BOVIN Phosphate carrier protein, mitochondrial precursor - Bos taurus (Bovine)	193	9e-49	54		>gb|FE669802.1|FE669802 mh2_0020_F04 Chickpea leave library Cicer arietinum cDNA clone mh2_0020_F04 5, mRNA sequence	32	0.48	100	Contig96		>gb|CA918945.1|CA918945 EST636663 MTUS Medicago truncatula cDNA clone MTUS-4E5, mRNA sequence	615	1e-175	89		>gb|CX710769.1|CX710769 gmrtDrNS01_23-D_M13R_C05_043.s3 Water stressed 48h segment 1 gmrtDrNS01 Glycine max cDNA 3, mRNA sequence	212	2e-53	82		>gb|AV427257.1|AV427257 AV427257 Lotus japonicus young plants (two-week old) Lotus japonicus cDNA clone MWM078h10_r 5, mRNA sequence	117	2e-25	81	Contig96		>gi|149219646|gb|ES709095.1|ES709095 TFR5_6_E03_E001.g1 USDA-Tifton Peanut Library TFR5 Arachis hypogaea cDNA clone	262	2e-69	82		>gi|159657515|gb|EY165758.1|EY165758 CBTI10791.g1_M09.ab1:P Triphysaria pusilla root tip normalized cDNA library	113	3e-23	78		>gi|5050210|gb|AI731358.1|AI731358 BNLGHi9313 Six-day Cotton fiber Gossypium hirsutum cDNA 5 similar to (AB016065)	149	5e-34	79		>gb|DT513167.1|DT513167 WS02421.B21_E23 PTxD-ICC-N-A-14 Populus trichocarpa x Populus deltoides cDNA clone WS02421_E23 3, mRNA sequence	103	1e-20	78
97	UG-III_Contig97		>P42736|RAP23_ARATH Ethylene-responsive transcription factor RELATED TO APETALA2 3 - Arabidopsis thaliana (Mouse-ear cress)	152	2e-36	40		>gb|FE668805.1|FE668805 mh2_0004_H11 Chickpea leave library Cicer arietinum cDNA clone mh2_0004_H11 5, mRNA sequence	50	3e-06	86	Contig97		>gb|AW267914.1|AW267914 EST306256 DSIR Medicago truncatula cDNA clone pDSIR-8D12, mRNA sequence	210	5e-53	84		>gb|CA851967.1|CA851967 D19F02_K14_11.ab1 cDNA Peking library 2, 4 day SCN3 Glycine max cDNA clone D19F02 5, mRNA sequence	133	2e-29	84		>gb|CB828240.1|CB828240 LjNEST84d5r Lotus japonicus nodule library 5 and 7 week-old Lotus japonicus cDNA 5, mRNA sequence	196	4e-49	88	Contig97		>gi|149647878|gb|ES756273.1|ES756273 C20L_76_D11_E002.g1 USDA-Tifton Peanut Library C20L Arachis hypogaea cDNA clone	137	1e-31	84		>gi|40446409|gb|BU668277.1|BU668277 MC01025C12 MC01 Sesamum indicum cDNA, mRNA sequence	62	1e-07	85		>gi|29672908|gb|CB669183.1|CB669183 OSJNEe01H18.f OSJNEe Oryza sativa Japonica Group cDNA clone OSJNEe01H18 5, mRNA	44	0.03	89		>gb|BU870388.1|BU870388 Q011H05 Populus flower cDNA library Populus trichocarpa cDNA 5 prime, mRNA sequence	103	1e-20	82
98	UG-III_Contig98		>Q9H1C7|CE032_HUMAN UPF0467 protein C5orf32 - Homo sapiens (Human)	39	0.013	29		>gb|FE668731.1|FE668731 mh2_0004_B05 Chickpea leave library Cicer arietinum cDNA clone mh2_0004_B05 5, mRNA sequence	971	0	100	Contig98		>gb|EY475003.1|EY475003 METAB56TF JCVI-MT3 Medicago truncatula cDNA 5, mRNA sequence	276	5e-73	91		>gb|CF806144.1|CF806144 psHB004xH05f USDA-IFAFS:Expression of Phytophthora sojae genes during infection and propagation Glycine max cDNA clone	135	3e-30	86		>gb|CB827910.1|CB827910 LjNEST80e8r Lotus japonicus nodule library 5 and 7 week-old Lotus japonicus cDNA 5, mRNA sequence	141	1e-32	86	Contig98		>gi|56690085|gb|CX127988.1|CX127988 AH0091 Peanut Lambda Express library Arachis hypogaea cDNA 3, mRNA sequence	94	7e-19	89		>gi|2722493|gb|AA712576.1|AA712576 31709 Lambda-PRL2 Arabidopsis thaliana cDNA clone 174K19T7, mRNA sequence	52	5e-05	89		>gi|94461514|gb|EB697389.1|EB697389 NecGex_330F06 Ornamental tobacco (LxS8) post-fertilization Floral nectary cDNA library	58	1e-06	89		>gb|BU814096.1|BU814096 N024H10 Populus bark cDNA library Populus tremula x Populus tremuloides cDNA 5 prime, mRNA sequence	76	2e-12	92
99	UG-III_Contig99		>P42896|ENO_RICCO Enolase - Ricinus communis (Castor bean)	325	2e-88	90		>gb|FE672221.1|FE672221 mh1_0015_E02 Drought-stressed chickpea leave library Cicer arietinum cDNA clone mh1_0015_E02 5, mRNA sequence	1267	0	99	Contig99		>gb|BG648334.1|BG648334 EST509953 HOGA Medicago truncatula cDNA clone pHOGA-19B17 5 end, mRNA sequence	837	0	92		>gb|BU926855.1|BU926855 sas92e07.y1 Gm-c1036 Glycine max cDNA clone SOYBEAN CLONE ID: Gm-c1036-11726 5 similar to SW:ENO_RICCO P42896 ENOLASE	755	0	92		>gb|BI417458.1|BI417458 LjNEST20b4r Lotus japonicus nodule library 5 and 7 week-old Lotus japonicus cDNA 5, mRNA sequence	751	0	92	Contig99		>gi|149213800|gb|ES703249.1|ES703249 C20R5_10_A04_E002.g1 USDA-Tifton Peanut Library C20R5 Arachis hypogaea cDNA	571	1e-162	89		>gi|89492793|gb|DY648587.1|DY648587 PU4_plate9_O23 PU4 Prunus persica cDNA similar to similar to enolase /	341	7e-92	84		>gi|86428579|gb|CI075260.1|CI075260 CI075260 Oryza sativa (japonica cultivar-group) NAA treated callus Oryza sativa Japonica	218	7e-55	86		>gb|CV243362.1|CV243362 WS02518.B21_K13 PT-MB-N-A-15 Populus trichocarpa cDNA clone WS02518_K13 3, mRNA sequence	262	2e-68	82
100	UG-III_Contig100		>Q8LAX0|HMT3_ARATH Homocysteine S-methyltransferase 3 - Arabidopsis thaliana (Mouse-ear cress)	325	1e-88	64		>gb|FE673346.1|FE673346 mh1_0034_H08 Drought-stressed chickpea leave library Cicer arietinum cDNA clone mh1_0034_H08 5, mRNA sequence	505	1e-143	98	Contig100		>gb|EV260149.1|EV260149 MTYE440TF JCVI-MT1 Medicago truncatula cDNA 5, mRNA sequence	704	0	90		>gb|CX704836.1|CX704836 gmrtDrNS01_35-B_M13R_F06_038.s4 Water stressed 48h segment 2 gmrtDrNS01 Glycine max cDNA 3, mRNA sequence	662	0	87		>gb|AV768103.1|AV768103 AV768103 Lotus japonicus Young plants (two-weeks old) Lotus japonicus cDNA clone MWM220a06_f 3, mRNA sequence	48	0.0002	87	Contig100		>gi|149644678|gb|ES753073.1|ES753073 C20L_22_E01_E002.g1 USDA-Tifton Peanut Library C20L Arachis hypogaea cDNA clone	38	0.061	100		>gi|71819327|gb|DR996718.1|DR996718 Mdas9008F23.g1 Apple_EST_Mdas Malus x domestica cDNA similar to ref|NP_566715.1|	68	2e-09	79		>gi|28259994|gb|CB213903.1|CB213903 OML04183 Oryza minuta HybriZAP-2.1 XR library Oryza minuta cDNA 5, mRNA	60	4e-07	85		>gb|BU880265.1|BU880265 UM43TF04 Populus flower cDNA library Populus trichocarpa cDNA 5 prime, mRNA sequence	109	2e-22	80
101	UG-III_Contig101		>Q6BK66|CCS1_DEBHA Superoxide dismutase 1 copper chaperone - Debaryomyces hansenii (Yeast) (Torulaspora hansenii)	50	7e-06	36		>gb|FE671342.1|FE671342 mh1_0004_F06 Drought-stressed chickpea leave library Cicer arietinum cDNA clone mh1_0004_F06 5, mRNA sequence	74	1e-13	85	Contig101		>gb|AW299056.1|AW299056 EST305730 KV2 Medicago truncatula cDNA clone KV2-11O10, mRNA sequence	303	3e-81	87		>gb|BE823397.1|BE823397 GM700019B20A5 Gm-r1070 Glycine max cDNA clone Gm-r1070-7330 3, mRNA sequence	167	9e-40	87		>gb|CB827918.1|CB827918 LjNEST80f5r Lotus japonicus nodule library 5 and 7 week-old Lotus japonicus cDNA 5, mRNA sequence	137	2e-31	86	Contig101		>gi|149647650|gb|ES756045.1|ES756045 C20L_71_G11_E002.g1 USDA-Tifton Peanut Library C20L Arachis hypogaea cDNA clone	117	5e-26	84		>gi|14007716|gb|BG713766.1|BG713766 ESTFNL001 Tomato Root Subtraction cDNA Library Solanum lycopersicum cDNA clone	82	7e-14	85		>gi|568287|gb|D39125.1|D39125 RICR2172A Rice root Oryza sativa Japonica Group cDNA, mRNA sequence	48	0.001	86		>gb|BU867663.1|BU867663 M102H03 Populus flower cDNA library Populus trichocarpa cDNA 5 prime, mRNA sequence	100	1e-19	85
102	UG-III_Contig102		>Q02930|CREB5_HUMAN cAMP response element-binding protein 5 - Homo sapiens (Human)	37	0.078	29		>gb|FE672521.1|FE672521 mh1_0018_G01 Drought-stressed chickpea leave library Cicer arietinum cDNA clone mh1_0018_G01 5, mRNA sequence	1063	0	99	Contig102		>gb|AL369996.1|AL369996 MtBA34G09R1 MtBA Medicago truncatula cDNA clone MtBA34G09 T7, mRNA sequence	321	1e-86	87		>gb|FE702775.1|FE702775 Pv033A_M13R_B07.ab1 Phaseolus vulgaris cv Early gallatin Phaseolus vulgaris cDNA, mRNA sequence	143	1e-32	81		>gb|BP069981.1|BP069981 BP069981 Lotus corniculatus var. japonicus nodulating root Lotus japonicus cDNA clone GNf036d06 3, mRNA sequence	210	1e-53	85	Contig102		>gi|134037263|gb|EL966370.1|EL966370 S099 SC, cDNA reverse subtractive library from peanut leaves Arachis hypogaea	32	2.4	100		>gi|159602235|gb|EY147192.1|EY147192 CBTN10688.b2_P08.ab1:P Triphysaria pusilla root tip normalized cDNA library	38	0.9	100		>gi|44677515|gb|CR290949.1|CR290949 CR290949 Oryza sativa library (Han B) Oryza sativa cDNA clone y604b03p3, mRNA sequence	40	0.25	95		>gb|BI124344.1|BI124344 I042P43P Populus leaf cDNA library Populus tremula x Populus tremuloides cDNA, mRNA sequence	48	0.0004	93
103	UG-III_Contig103		>Q96471|DCAM_IPONI S-adenosylmethionine decarboxylase proenzyme - Ipomoea nil (Japanese morning glory) (Pharbitis nil)	119	5e-27	57		>gb|FE670682.1|FE670682 mh2_0031_A08 Chickpea leave library Cicer arietinum cDNA clone mh2_0031_A08 5, mRNA sequence	928	0	100	Contig103		>gb|BG454013.1|BG454013 NF104A07LF1F1050 Developing leaf Medicago truncatula cDNA clone NF104A07LF 5, mRNA sequence	325	6e-88	90		>gb|FE689966.1|FE689966 Pv012D_M13R_F02.ab1 Phaseolus vulgaris cv Early gallatin Phaseolus vulgaris cDNA, mRNA sequence	149	2e-34	83		>gb|BP040617.1|BP040617 BP040617 Lotus corniculatus var. japonicus flower bud Lotus japonicus cDNA clone MFB091a07_f 3, mRNA sequence	161	1e-38	81	Contig103		>gi|149643431|gb|ES751826.1|ES751826 C20L_1_H05_E002.g1 USDA-Tifton Peanut Library C20L Arachis hypogaea cDNA clone	36	0.13	100		>gi|159715709|gb|EY139265.1|EY139265 CBTH6699.b1_F19.ab1:P Triphysaria pusilla root tip normalized cDNA library	42	0.048	96		>gi|8336665|gb|BE041010.1|BE041010 OF16C09 OF Oryza sativa Indica Group cDNA 5 similar to 40s ribosomal protein s8, mRNA	38	0.84	100		>gb|CX660403.1|CX660403 PO01032F12 Poplar SC cDNA library Populus alba x Populus tremula var. glandulosa cDNA clone PO01032F12 5, mRNA sequence	66	1e-09	89
104	UG-III_Contig104		>Q9SIK2|RS252_ARATH 40S ribosomal protein S25-2 - Arabidopsis thaliana (Mouse-ear cress)	202	7e-52	90		>gb|DY475383.1|DY475383 U364 Chickpea (ICC3996) post-inoculation EST library Cicer arietinum cDNA 5 similar to Unknown, mRNA sequence	420	1e-118	100	Contig104		>gb|EV255566.1|EV255566 MTYCM29TF JCVI-MT1 Medicago truncatula cDNA 5, mRNA sequence	406	1e-112	90		>gb|BE659839.1|BE659839 GM700011A10C4 Gm-r1070 Glycine max cDNA clone Gm-r1070-4327 3, mRNA sequence	174	4e-42	84		>gb|BW597370.1|BW597370 BW597370 Lotus japonicus suspension-cultured cells Lotus japonicus cDNA clone LjCa-010-DA06 5, mRNA sequence	206	2e-52	86	Contig104		>gi|149645069|gb|ES753464.1|ES753464 C20L_28_F04_E002.g1 USDA-Tifton Peanut Library C20L Arachis hypogaea cDNA clone	159	2e-38	83		>gi|1053989|gb|H76738.1|H76738 17169 Lambda-PRL2 Arabidopsis thaliana cDNA clone 201P21T7, mRNA sequence	240	1e-61	88		>gi|88213536|gb|CI213385.1|CI213385 CI213385 Oryza sativa (japonica cultivar-group) same as Lib 33(supermix) Oryza sativa	115	6e-24	87		>gb|CF231653.1|CF231653 PtaC0024B10B1004 Poplar cDNA library from cambial zone Populus tremula x Populus alba cDNA 5, mRNA sequence	250	5e-65	88
105	UG-III_Contig105		>Q9FGZ9|UBL5_ARATH Ubiquitin-like protein 5 - Arabidopsis thaliana (Mouse-ear cress)	148	2e-35	95		>gb|FE671337.1|FE671337 mh1_0004_F01 Drought-stressed chickpea leave library Cicer arietinum cDNA clone mh1_0004_F01 5, mRNA sequence	242	2e-64	100	Contig105		>gb|AW127403.2|AW127403 M110586 DSIL Medicago truncatula cDNA clone IL116, mRNA sequence	204	2e-51	86		>gb|AW349381.1|AW349381 GM210004B12G7 Gm-r1021 Glycine max cDNA clone Gm-r1021-1477 3, mRNA sequence	289	9e-77	90		>gb|BF177713.1|BF177713 Ljirnpest33-680-h8 Ljirnp Lambda HybriZap two-hybrid library Lotus japonicus cDNA clone LP680-33-h8 5 similar to mRNA for	272	4e-72	89	Contig105		>gi|115598084|gb|EG030432.1|EG030432 AH0817 Shanyou 523 Peanut Cotyledon cDNA Library Arachis hypogaea cDNA 5, mRNA	210	5e-54	86		>gi|21889303|gb|BQ742516.1|BQ742516 saq44e07.y1 Gm-c1076 Glycine max cDNA clone SOYBEAN CLONE ID: Gm-c1076-2534 5 similar to	289	1e-76	90		>gi|28256222|gb|CB210131.1|CB210131 OML00411 Oryza minuta HybriZAP-2.1 XR library Oryza minuta cDNA 5, mRNA	147	2e-33	83		>gb|CF232309.1|CF232309 PtaJXO0008H3H0315 Poplar cDNA library from young opposite xylem Populus tremula x Populus alba cDNA 5, mRNA sequence	147	6e-34	83
106	UG-III_Contig106		>O81928|TCMO_CICAR Trans-cinnamate 4-monooxygenase - Cicer arietinum (Chickpea) (Garbanzo)	194	2e-49	97		>gb|CD051342.1|CD051342 EST0805 subtracted cDNA library of drought-stressed chickpea Cicer arietinum cDNA, mRNA sequence	159	2e-39	100	Contig106		>gb|BE203415.1|BE203415 EST403437 KV1 Medicago truncatula cDNA clone pKV1-5M22, mRNA sequence	289	3e-77	86		>gb|AW351083.1|AW351083 GM210010B20C7 Gm-r1021 Glycine max cDNA clone Gm-r1021-3590 3, mRNA sequence	125	3e-27	81		>gb|AV413529.1|AV413529 AV413529 Lotus japonicus young plants (two-week old) Lotus japonicus cDNA clone MWM233c08_r 5, mRNA sequence	224	8e-58	85	Contig106		>gi|116489664|gb|EG530628.1|EG530628 2O48T7 Peanut (Luhua14) seeds full length cDNA Library Arachis hypogaea cDNA 3, mRNA	119	1e-26	80		>gi|191640356|gb|EL813490.1|EL813490 comvsuca1003_h08 SSH library of flowers of Capsicum - Arabidopsis Capsicum annuum cDNA	103	2e-20	80		>gi|117211654|gb|CT851681.1|CT851681 CT851681 Oryza sativa (indica cultivar-group) cv. Guang Lu Ai 4 Oryza sativa Indica	38	0.88	100		>gb|CK319298.1|CK319298 X9P09b10 Populus stem seasonal library Populus deltoides cDNA, mRNA sequence	151	3e-35	82
107	UG-III_Contig107		>Q54PY7|M2OM_DICDI Probable mitochondrial 2-oxoglutarate/malate carrier protein - Dictyostelium discoideum (Slime mold)	134	4e-31	42		>gb|FE672272.1|FE672272 mh1_0016_A05 Drought-stressed chickpea leave library Cicer arietinum cDNA clone mh1_0016_A05 5, mRNA sequence	1059	0	100	Contig107		>gb|AW685230.1|AW685230 NF027H07NR1F1000 Nodulated root Medicago truncatula cDNA clone NF027H07NR 5, mRNA sequence	216	7e-55	83		>gb|AW567766.1|AW567766 si54f02.y1 Gm-r1030 Glycine max cDNA clone GENOME SYSTEMS CLONE ID: Gm-r1030-2740 5 similar to TR:Q40918 Q40918	139	3e-31	90		>gb|AV417766.1|AV417766 AV417766 Lotus japonicus young plants (two-week old) Lotus japonicus cDNA clone MWM148f04_r 5, mRNA sequence	125	9e-28	86	Contig107		>gi|110812665|gb|EE125510.1|EE125510 1U8 Peanut (Luhua14) seeds full length cDNA Library Arachis hypogaea cDNA 5 similar to	88	7e-17	85		>gi|5045074|gb|AI726222.1|AI726222 BNLGHi5309 Six-day Cotton fiber Gossypium hirsutum cDNA 5 similar to (AL035356)	139	5e-31	91		>gi|89494770|gb|DY650564.1|DY650564 PU4_plate40_G02 PU4 Prunus persica cDNA similar to hypothetical protein (dbj	92	1e-16	86		>gb|BU812149.1|BU812149 UL92TG08 Populus leaf cDNA library Populus tremula x Populus tremuloides cDNA 5 prime, mRNA sequence	94	1e-17	85
108	UG-III_Contig108		>Q52NJ0|PRAF1_PIG Prenylated Rab acceptor protein 1 - Sus scrofa (Pig)	52	2e-06	29		>gb|DY475200.1|DY475200 U161 Chickpea (ICC3996) post-inoculation EST library Cicer arietinum cDNA 5 similar to Nodulin 21 protein involved	34	0.1	100	Contig108		>gb|DW016904.1|DW016904 EST1225865 MTY Medicago truncatula cDNA clone MTYAN09, mRNA sequence	42	0.017	89		>gb|BU762788.1|BU762788 sas32f04.y1 Gm-c1080 Glycine max cDNA clone SOYBEAN CLONE ID: Gm-c1080-5624 5 similar to TR:P93829 P93829 F19P19.27.	92	5e-17	81		>gb|DC594685.1|DC594685 DC594685 Lotus japonicus nodulating root har1-3 Lotus japonicus cDNA clone GNr005f07 5, mRNA sequence	58	1e-07	84	Contig108		>gi|30419364|gb|CD037526.1|CD037526 UTPLC001_E12 USDA-Tifton Peanut Leaf cDNA Library (UTPL) Arachis hypogaea cDNA clone	34	0.68	95		>gi|46608257|gb|CN491465.1|CN491465 Mdfw2005a21.y1 Mdfw Malus x domestica cDNA clone Mdfw2005a21 5 similar to TR:O04528	38	1	100		>gi|8334213|gb|BE039197.1|BE039197 OA01B04 OA Oryza sativa Japonica Group cDNA 5 similar to transcription elongation factor	36	4.5	100		>gb|DT526345.1|DT526345 WS02047.C21_M12 PTxN-IB-N-A-11 Populus trichocarpa x Populus nigra cDNA clone WS02047_M12 3, mRNA sequence	48	0.0005	88
109	UG-III_Contig109		>Q7DM58|MRP4_ARATH Multidrug resistance-associated protein 4 - Arabidopsis thaliana (Mouse-ear cress)	212	7e-55	86		>gb|CV793605.1|CV793605 DEF0758 Chickpea (ICC3996) post-inoculation EST library Cicer arietinum cDNA 5 similar to multi-resistance	400	1e-112	94	Contig109		>gb|AJ497520.1|AJ497520 AJ497520 MTFLOW Medicago truncatula cDNA clone mt--abc955110d04, mRNA sequence	482	1e-135	91		>gb|BU762693.1|BU762693 sas31a08.y1 Gm-c1080 Glycine max cDNA clone SOYBEAN CLONE ID: Gm-c1080-5391 5 similar to TR:O24525 O24525 ATMRP4 ;,	392	1e-108	87		>gb|BP033858.1|BP033858 BP033858 Lotus corniculatus var. japonicus flower Lotus japonicus cDNA clone MFL019g10_f 3, mRNA sequence	184	7e-46	84	Contig109		>gi|149654268|gb|ES765277.1|ES765277 TFL_74_D12_E001.g1 USDA-Tifton Peanut Library TFL Arachis hypogaea cDNA clone	34	0.5	92		>gi|68037798|gb|DR172317.1|DR172317 HF0003_O14:B Triphysaria versicolor (parasitic plant) root-tip, host forward SSH	74	1e-11	87		>gi|29628893|gb|CB633904.1|CB633904 OSIIEb13B06.r OSIIEb Oryza sativa Indica Group cDNA clone OSIIEb13B06 3, mRNA	100	3e-19	79		>gb|DN490793.1|DN490793 UL87TB03.3pR Populus cold stressed leaves cDNA library Populus tremula x Populus tremuloides cDNA clone UL87TB03 3,	86	2e-15	81
110	UG-III_Contig110		>P51110|DFRA_VITVI Dihydroflavonol-4-reductase - Vitis vinifera (Grape)	56	2e-07	36		>gb|FE670348.1|FE670348 mh2_0026_H10 Chickpea leave library Cicer arietinum cDNA clone mh2_0026_H10 5, mRNA sequence	999	0	99	Contig110		>gb|BG454534.1|BG454534 NF101B07LF1F1058 Developing leaf Medicago truncatula cDNA clone NF101B07LF 5, mRNA sequence	305	6e-82	88		>gb|AW350982.1|AW350982 GM210010B20A10 Gm-r1021 Glycine max cDNA clone Gm-r1021-3500 3, mRNA sequence	198	2e-49	83		>gb|DC596863.1|DC596863 DC596863 Lotus japonicus pod (20-30 mm in length) Lotus japonicus cDNA clone MPD046g07_r 5, mRNA sequence	210	1e-53	85	Contig110		>gi|160623319|gb|EY396082.1|EY396082 5E2 Full length peanut pod cDNA library Arachis hypogaea cDNA clone 5E2 5 similar to	210	5e-54	84		>gi|159709759|gb|EY181536.1|EY181536 CBTI8212.g1_H13.ab1:P Triphysaria pusilla root tip normalized cDNA library	54	2e-05	87		>gi|58587266|gb|CF985574.1|CF985574 14925rsicee_0510.y1 Oryza sativa cv. LYP9 tillering whole plant cDNA library Oryza sativa	36	3.9	100		>gb|BP931187.1|BP931187 BP931187 full-length enriched poplar cDNA library Populus nigra cDNA clone PnFL1-019_N15.r 3, mRNA sequence	66	2e-09	79
111	UG-III_Contig111		>Q6R2K1|SRF5_ARATH Protein STRUBBELIG-RECEPTOR FAMILY 5 precursor - Arabidopsis thaliana (Mouse-ear cress)	30	2.5	34		>gb|FE669105.1|FE669105 mh2_0012_F11 Chickpea leave library Cicer arietinum cDNA clone mh2_0012_F11 5, mRNA sequence	66	2e-11	85	Contig111		>gb|AJ547935.1|AJ547935 AJ547935 MTAPHEU Medicago truncatula cDNA clone mtaehac110004a07, mRNA sequence	278	9e-74	88		>gb|FK025626.1|FK025626 GLRAO90TF JCVI-SOY3 Glycine max cDNA 5, mRNA sequence	349	7e-95	92		>gb|BU494307.1|BU494307 Ljirnpest49-033-f1 Ljirnp Lambda HybriZap two-hybrid library Lotus japonicus cDNA clone 4033_10.ab1 5, mRNA sequence	88	8e-17	88	Contig111		>gi|115597928|gb|EG030276.1|EG030276 AH0676 Shanyou 523 Peanut Cotyledon cDNA Library Arachis hypogaea cDNA 5, mRNA	46	9e-05	87		>gi|164218997|gb|ES103731.1|ES103731 130463_1115_0413 Arabidopsis ovule high throughput cDNA library Arabidopsis thaliana	103	1e-20	98		>gi|41884216|gb|BX929047.1|BX929047 BX929047 Oryza sativa library (Han B) Oryza sativa cDNA clone y832b04p5, mRNA sequence	393	1e-108	94		>gb|CA824404.1|CA824404 R41E05 two-month-old roots from clone Beaupre Populus trichocarpa x Populus deltoides cDNA 5, mRNA sequence	440	1e-122	91
112	UG-III_Contig112		>Q8V7G3|CAPSD_TTVV7 Capsid protein - Torque teno virus (isolate Human/China/CT39F/2001) (TTV)	41	0.003	46		>gb|EH059185.1|EH059185 CPB03g11.y.esd subtracted cDNA library of drought stressed chickpea Cicer arietinum cDNA, mRNA sequence	34	0.083	100	Contig112		>gb|BE942829.1|BE942829 EST422408 MGHG Medicago truncatula cDNA clone pMGHG-9J17, mRNA sequence	155	1e-36	89		>gb|CA913291.1|CA913291 PCS01671X5 Scarlet Runner Bean Suspensor Region TriplEx2 Phaseolus coccineus cDNA 5 similar to GM700024B20A12 Gm-r1070	143	1e-32	93		>gb|AW720004.1|AW720004 LjNEST14g10r Lotus japonicus nodule library 5 and 7 week-old Lotus japonicus cDNA 5, mRNA sequence	127	1e-28	84	Contig112		>gi|30420635|gb|CD038797.1|CD038797 UTPPI012_D02 USDA-Tifton Peanut Immature Pod cDNA Library (UTPP) Arachis hypogaea cDNA	36	0.14	92		>gi|21555818|gb|BQ606505.1|BQ606505 BRY_2368 wheat EST endosperm library Triticum aestivum cDNA 5, mRNA sequence	42	0.053	100		>gi|10423606|gb|AU108162.1|AU108162 AU108162 Rice callus Oryza sativa Japonica Group cDNA clone C50433, mRNA sequence	44	0.015	100		>gb|BU822411.1|BU822411 UB37DPB03 Populus tremula cambium cDNA library Populus tremula cDNA 5 prime, mRNA sequence	42	0.022	93
113	UG-III_Contig113		>Q9ZNS1|RS7_AVIMR 40S ribosomal protein S7 - Avicennia marina (Grey mangrove)	325	2e-88	83		>gb|CD051338.1|CD051338 EST0858 subtracted cDNA library of drought-stressed chickpea Cicer arietinum cDNA, mRNA sequence	283	9e-77	99	Contig113		>gb|DY616589.1|DY616589 AC2119 NOLLY Medicago truncatula cDNA 5, mRNA sequence	430	1e-119	84		>gb|CF808941.1|CF808941 psHB041xB13f USDA-IFAFS:Expression of Phytophthora sojae genes during infection and propagation Glycine max cDNA clone	755	0	91		>gb|BI418237.1|BI418237 LjNEST46d12r Lotus japonicus nodule library 5 and 7 week-old Lotus japonicus cDNA 5, mRNA sequence	525	1e-148	87	Contig113		>gi|116488853|gb|EG529836.1|EG529836 F31T7 Peanut (Luhua14) seeds full length cDNA Library Arachis hypogaea cDNA 3, mRNA	422	1e-117	85		>gi|186887050|gb|FG122800.1|FG122800 3958-88-F09 Oenothera strain hookeri de Vries leaf library Oenothera elata subsp.	295	4e-78	82		>gi|89493710|gb|DY649504.1|DY649504 PU4_plate28_O19 PU4 Prunus persica cDNA similar to similar to (AF529175) ribosomal	204	1e-50	80		>gb|DT524208.1|DT524208 WS02041.C21.1_O19 PTxN-IB-N-A-11 Populus trichocarpa x Populus nigra cDNA clone WS02041_O19 3, mRNA sequence	149	2e-34	78
114	UG-III_Contig114		>P42653|1433A_VICFA 14-3-3-like protein A - Vicia faba (Broad bean)	496	1e-140	97		>gb|FE671572.1|FE671572 mh1_0007_B03 Drought-stressed chickpea leave library Cicer arietinum cDNA clone mh1_0007_B03 5, mRNA sequence	1144	0	100	Contig114		>gb|DY615654.1|DY615654 AC0741 NOLLY Medicago truncatula cDNA 5, mRNA sequence	1082	0	90		>gb|EH221487.1|EH221487 JGI_ABWZ2254.rev ABWZ Phakopsora pachyrhizi infected soybean leaf tissue 13-15 days post inoculation with TW72-1	464	1e-129	83		>gb|CN825754.1|CN825754 LjPEST10b3 Lotus japonicus seed and seed pod library Lotus japonicus cDNA 5, mRNA sequence	466	1e-130	83	Contig114		>gi|115597029|gb|EG029377.1|EG029377 AH1781 Shanyou 523 Peanut Cotyledon cDNA Library Arachis hypogaea cDNA 5, mRNA	373	1e-102	81		>gi|19684027|gb|BM985467.1|BM985467 10_A12_T Ath Thellungiella halophila cDNA clone 10_A12_T similar to (AL161513)	208	8e-52	81		>gi|38473552|gb|CF957684.1|CF957684 89sice_566.z1 Oryza sativa cv. PA64s leaf cDNA library Oryza sativa Indica Group cDNA	127	3e-27	79		>gb|CN523195.1|CN523195 GQ015M01.B3_N11 GQ015 Populus trichocarpa x Populus deltoides cDNA clone GQ015M01_N11 5, mRNA sequence	283	7e-75	83
115	UG-III_Contig115		>P46519|LEA14_SOYBN Desiccation protectant protein Lea14 homolog - Glycine max (Soybean)	211	2e-54	83		>gb|CD051277.1|CD051277 EST0190 subtracted cDNA library of drought-stressed chickpea Cicer arietinum cDNA, mRNA sequence	287	4e-78	99	Contig115		>gb|AW776645.1|AW776645 EST335710 DSIL Medicago truncatula cDNA clone pDSIL-11G19, mRNA sequence	246	6e-64	83		>gb|EV279208.1|EV279208 GLNAF25TF JCVI-SOY3 Glycine max cDNA 5, mRNA sequence	319	1e-85	85		>gb|AV765460.1|AV765460 AV765460 Lotus japonicus young plants (two-week old) Lotus japonicus cDNA clone MWM049h08_f 3, mRNA sequence	212	4e-54	83	Contig115		>gi|116358740|gb|EG372544.1|EG372544 2R4 Peanut (Luhua14) seeds full length cDNA Library Arachis hypogaea cDNA 5, mRNA	151	4e-36	83		>gi|89477704|gb|DY633498.1|DY633498 PU1_plate17_O10 PU1 Prunus persica cDNA similar to weakly similar to late	46	0.004	96		>gi|58587119|gb|CF985427.1|CF985427 15812rsicee_11735.y1 Oryza sativa cv. LYP9 tillering whole plant cDNA library Oryza	38	1.1	100		>gb|BU816884.1|BU816884 UA10BPD11 Populus tremula cambium cDNA library Populus tremula cDNA 5 prime, mRNA sequence	52	3e-05	92
116	UG-III_Contig116		>P47953|LEG3_CRILO Galectin-3 - Cricetulus longicaudatus (Long-tailed hamster) (Chinese hamster)	42	0.001	43		>gb|FE669108.1|FE669108 mh2_0012_G06 Chickpea leave library Cicer arietinum cDNA clone mh2_0012_G06 5, mRNA sequence	30	1.3	100	Contig116		>gb|BI263769.1|BI263769 NF114D08PL1F1074 Phosphate starved leaf Medicago truncatula cDNA clone NF114D08PL 5, mRNA sequence	563	1e-159	94		>gb|FE692153.1|FE692153 Pv032C_M13F_A06.ab1 Phaseolus vulgaris cv Early gallatin Phaseolus vulgaris cDNA, mRNA sequence	535	1e-151	92		>gb|AV767721.1|AV767721 AV767721 Lotus japonicus Young plants (two-weeks old) Lotus japonicus cDNA clone MWM195e02_f 3, mRNA sequence	442	1e-123	92	Contig116		>gi|56690093|gb|CX127996.1|CX127996 AH0099 Peanut Lambda Express library Arachis hypogaea cDNA 3, mRNA sequence	274	4e-73	89		>gi|89487757|gb|DY643551.1|DY643551 PU3_plate31_K02 PU3 Prunus persica cDNA similar to weakly similar to	88	1e-15	86		>gi|29666507|gb|CB662782.1|CB662782 OSJNEd07B23.f OSJNEd Oryza sativa Japonica Group cDNA clone OSJNEd07B23 5, mRNA	38	0.95	100		>gb|AI166306.1|AI166306 xylem.est.151 Poplar xylem Lambda ZAPII library Populus trichocarpa cDNA 5, mRNA sequence	115	2e-24	84
117	UG-III_Contig117		>P62162|CALM_HORVU Calmodulin - Hordeum vulgare (Barley)	286	1e-76	96		>gb|FE673289.1|FE673289 mh1_0033_H11 Drought-stressed chickpea leave library Cicer arietinum cDNA clone mh1_0033_H11 5, mRNA sequence	1084	0	98	Contig117		>gb|AJ498888.1|AJ498888 AJ498888 MTPOSE Medicago truncatula cDNA clone mt--acc955209g08, mRNA sequence	704	0	91		>gb|FK019932.1|FK019932 GLNDG10TF JCVI-SOY3 Glycine max cDNA 5, mRNA sequence	636	0	87		>gb|CN825817.1|CN825817 LjPEST10h11 Lotus japonicus seed and seed pod library Lotus japonicus cDNA 5, mRNA sequence	638	0	92	Contig117		>gi|30420482|gb|CD038644.1|CD038644 UTPPI010_C07 USDA-Tifton Peanut Immature Pod cDNA Library (UTPP) Arachis hypogaea cDNA	517	1e-146	89		>gi|22022167|gb|AJ487414.1|AJ487414 AJ487414 Solanum tuberosum library (Gebhardt C) Solanum tuberosum cDNA clone P2b12,	381	1e-104	85		>gi|14571495|gb|BI118863.1|BI118863 EST117 Differentially expressed cDNA libraries of BTH-treated/blast fungus-infected rice	355	6e-96	84		>gb|CF232604.1|CF232604 PtaJXO0013D9D0907 Poplar cDNA library from young opposite xylem Populus tremula x Populus alba cDNA 5, mRNA sequence	408	1e-112	86
118	UG-III_Contig118		>P52779|L18B_LUPLU Protein LlR18B - Lupinus luteus (European yellow lupin)	81	6e-15	34		>gb|EL585365.1|EL585365 CaHa141 Chickpea Insect-Induced Library Cicer arietinum cDNA clone CaHa141 similar to high mobility group protein alpha,	34	0.11	100	Contig118		>gb|AL370742.1|AL370742 MtBA39F09R1 MtBA Medicago truncatula cDNA clone MtBA39F09 T7, mRNA sequence	42	0.019	100		>gb|FE689613.1|FE689613 Pv056D_M13F_D02.ab1 Phaseolus vulgaris cv Early gallatin Phaseolus vulgaris cDNA, mRNA sequence	42	0.045	100		>gb|AV773371.1|AV773371 AV773371 Lotus japonicus Pods (20-30 mm in length) Lotus japonicus cDNA clone MPD050b05_f 3, mRNA sequence	46	0.0006	100	Contig118		>gi|30420090|gb|CD038252.1|CD038252 UTPPI004_F02 USDA-Tifton Peanut Immature Pod cDNA Library (UTPP) Arachis hypogaea cDNA	38	0.049	100		>gi|8689164|gb|AV528881.1|AV528881 AV528881 Arabidopsis thaliana aboveground organs two to six-week old Arabidopsis	42	0.074	96		>gi|5004649|gb|AU069824.1|AU069824 AU069824 Rice panicle at flowering stage Oryza sativa Japonica Group cDNA clone	40	0.33	100		>gb|CV234391.1|CV234391 WS01214.B21_L17 PT-GT-FL-A-3 Populus trichocarpa cDNA clone WS01214_L17 3, mRNA sequence	44	0.008	96
119	UG-III_Contig119		>O49884|RL30_LUPLU 60S ribosomal protein L30 - Lupinus luteus (European yellow lupin)	226	8e-59	96		>gb|FE673300.1|FE673300 mh1_0034_B07 Drought-stressed chickpea leave library Cicer arietinum cDNA clone mh1_0034_B07 5, mRNA sequence	258	4e-69	97	Contig119		>gb|DY617597.1|DY617597 AC3718 NOLLY Medicago truncatula cDNA 5, mRNA sequence	527	1e-148	91		>gb|CA785503.1|CA785503 sau21c04.y1 Gm-c1062 Glycine max cDNA clone SOYBEAN CLONE ID: Gm-c1062-8935 5 similar to SW:RL30_LUPLU O49884 60S	436	1e-121	91		>gb|BW594973.1|BW594973 BW594973 Lotus japonicus suspension-cultured cells Lotus japonicus cDNA clone LjCa-003-AG01 5, mRNA sequence	444	1e-124	91	Contig119		>gi|110814642|gb|EE123581.1|EE123581 YY19 Peanut (Luhua14) seeds full length cDNA Library Arachis hypogaea cDNA 5	412	1e-115	89		>gi|186888322|gb|FG122270.1|FG122270 3332-83-A01 Oenothera strain hookeri de Vries leaf library Oenothera elata subsp.	212	3e-53	83		>gi|14981077|gb|BI305768.1|BI305768 NL_1_K15 Drought stress (leaf) Oryza sativa Indica Group cDNA clone NL_1_K15 3, mRNA	94	2e-17	81		>gb|BU879621.1|BU879621 V062D11 Populus flower cDNA library Populus trichocarpa cDNA 5 prime, mRNA sequence	230	5e-59	84
120	UG-III_Contig120		>P36079|YKI3_YEAST Putative uncharacterized protein YKL083W - Saccharomyces cerevisiae (Bakers yeast)	36	0.48	37		>gb|FE670669.1|FE670669 mh2_0030_H07 Chickpea leave library Cicer arietinum cDNA clone mh2_0030_H07 5, mRNA sequence	34	0.19	95	Contig120		>gb|AW256585.1|AW256585 EST304722 KV2 Medicago truncatula cDNA clone KV2-5K13, mRNA sequence	299	9e-80	83		>gb|FK000101.1|FK000101 GLPAE67TR JCVI-SOY1 Glycine max cDNA 5, mRNA sequence	165	8e-39	85		>gb|AV767968.1|AV767968 AV767968 Lotus japonicus Young plants (two-weeks old) Lotus japonicus cDNA clone MWM210a09_f 3, mRNA sequence	66	1e-09	85	Contig120		>gi|149645529|gb|ES753924.1|ES753924 C20L_36_E02_E002.g1 USDA-Tifton Peanut Library C20L Arachis hypogaea cDNA clone	92	6e-18	80		>gb|AAM74503.1| AT3g13460/MRP15_10 [Arabidopsis thaliana], mRNA sequence	60	5e-07	97		>gi|44674901|gb|CR288335.1|CR288335 CR288335 Oryza sativa library (Han B) Oryza sativa cDNA clone y743d04p5, mRNA sequence	40	0.56	100		>gb|BU885032.1|BU885032 R019G04 Populus root cDNA library Populus tremula x Populus tremuloides cDNA 5 prime, mRNA sequence	38	0.83	100
121	UG-III_Contig121		>Q95P09|TSEP_GLOMM Protein TsetseEP precursor - Glossina morsitans morsitans (Savannah tsetse fly)	137	5e-32	54		>gb|EH059255.1|EH059255 CPB04f01.y.esd subtracted cDNA library of drought stressed chickpea Cicer arietinum cDNA, mRNA sequence	359	2e-99	96	Contig121		>gb|BG451997.1|BG451997 NF043E12DT1F1088 Drought Medicago truncatula cDNA clone NF043E12DT 5, mRNA sequence	262	1e-68	85		>gb|BQ630317.1|BQ630317 saq05g05.y1 Gm-c1045 Glycine max cDNA clone SOYBEAN CLONE ID: Gm-c1045-4137 5 similar to TR:Q43539 Q43539 ORF	147	1e-33	84		>gb|BW621461.1|BW621461 BW621461 Lotus japonicus salicylic acid and methyljasmonate treated cells Lotus japonicus cDNA clone LjFL2-001-BG09 5, mRNA	44	0.003	93	Contig121		>gi|134038691|gb|EL966567.1|EL966567 S236 SI, cDNA forward subtractive library from peanut leaves inoculated with	44	0.001	93		>gi|21557204|gb|BQ607875.1|BQ607875 BRY_3774 wheat EST endosperm library Triticum aestivum cDNA 5, mRNA sequence	42	0.087	100		>gi|86545177|gb|CI185383.1|CI185383 CI185383 Oryza sativa (japonica cultivar-group) root of seedlings Oryza sativa Japonica	44	0.025	100		>gb|AJ780077.1|AJ780077 AJ780077 Populus euphratica root 3-6 months Populus euphratica cDNA clone P0000800011E05F1, mRNA sequence	70	2e-10	81
122	UG-III_Contig122		>Q8LEM8|RL373_ARATH 60S ribosomal protein L37-3 - Arabidopsis thaliana (Mouse-ear cress)	180	3e-45	87		>gb|FE672090.1|FE672090 mh1_0014_A06 Drought-stressed chickpea leave library Cicer arietinum cDNA clone mh1_0014_A06 5, mRNA sequence	347	4e-96	90	Contig122		>gb|BE323718.1|BE323718 NF007A12PL1F1085 Phosphate starved leaf Medicago truncatula cDNA clone NF007A12PL 5, mRNA sequence	426	1e-118	94		>gb|FK015985.1|FK015985 GLNC672TF JCVI-SOY3 Glycine max cDNA 5, mRNA sequence	287	3e-76	87		>gb|BW616632.1|BW616632 BW616632 Lotus japonicus protoplasts from suspension-cultured cells Lotus japonicus cDNA clone LjFL1-066-AD03 5, mRNA	236	2e-61	85	Contig122		>gi|149213747|gb|ES703196.1|ES703196 C20R5_9_A08_E002.g1 USDA-Tifton Peanut Library C20R5 Arachis hypogaea cDNA clone	228	2e-59	85		>sp|Q43292|RL37_ARATH 60S ribosomal protein L37 >pir|B96563 hypothetical protein F19K6.12 [imported] -	196	1e-48	84		>gi|47507227|gb|CN742323.1|CN742323 SAL_US009xj19f1.ab1 SAL_US N.Bentheme Nicotiana benthamiana cDNA 5, mRNA sequence	135	5e-30	81		>gb|CV254651.1|CV254651 WS0241.B21_M23 PTxD-ICC-N-A-14 Populus trichocarpa x Populus deltoides cDNA clone WS0241_M23 3, mRNA sequence	194	2e-48	83
123	UG-III_Contig123		>Q54QG0|PGFB_DICDI Bifunctional glycosyltransferase pgtA - Dictyostelium discoideum (Slime mold)	32	0.63	32		>gb|FE672106.1|FE672106 mh1_0014_B10 Drought-stressed chickpea leave library Cicer arietinum cDNA clone mh1_0014_B10 5, mRNA sequence	36	0.015	100	Contig123		>gb|BI269094.1|BI269094 NF007D08IR1F1073 Irradiated Medicago truncatula cDNA clone NF007D08IR 5, mRNA sequence	208	8e-53	84		>gb|BU548320.1|BU548320 GM880015A10D09 Gm-r1088 Glycine max cDNA clone Gm-r1088-5537 3, mRNA sequence	96	2e-18	91		>gb|BP059754.1|BP059754 BP059754 Lotus japonicus mature nodule Lotus japonicus cDNA clone GENf033e11 3, mRNA sequence	50	2e-05	87	Contig123		>gi|149654460|gb|ES765469.1|ES765469 TFL_79_H06_E001.g1 USDA-Tifton Peanut Library TFL Arachis hypogaea cDNA	36	0.1	95		>gi|163976689|gb|ES184098.1|ES184098 221595_1369_1662 Arabidopsis ovule high throughput cDNA library Arabidopsis thaliana	38	0.61	95		>gi|29670659|gb|CB666934.1|CB666934 OSJNEd14A18.f OSJNEd Oryza sativa Japonica Group cDNA clone OSJNEd14A18 5, mRNA	36	2.7	100		>gb|BU894374.1|BU894374 X008C10 Populus wood cDNA library Populus tremula x Populus tremuloides cDNA 5 prime, mRNA sequence	42	0.016	93
124	UG-III_Contig124		>Q6TAW2|SERP2_MOUSE Stress-associated endoplasmic reticulum protein 2 - Mus musculus (Mouse)	59	1e-08	54		>gb|DY475071.1|DY475071 U027 Chickpea (ICC3996) post-inoculation EST library Cicer arietinum cDNA 5 similar to Unclear, mRNA sequence	442	1e-125	98	Contig124		>gb|AL373222.1|AL373222 MtBA56D12F1 MtBA Medicago truncatula cDNA clone MtBA56D12 T3, mRNA sequence	618	1e-176	93		>gb|BU549534.1|BU549534 GM880024B20F08 Gm-r1088 Glycine max cDNA clone Gm-r1088-9112 3, mRNA sequence	280	7e-74	89		>gb|AW719579.1|AW719579 LjNEST6a9r Lotus japonicus nodule library, mature and immature nodules Lotus japonicus cDNA 5, mRNA sequence	371	1e-102	89	Contig124		>gi|30420004|gb|CD038166.1|CD038166 UTPPI003_D04 USDA-Tifton Peanut Immature Pod cDNA Library (UTPP) Arachis hypogaea cDNA	216	7e-56	88		>gi|84646467|gb|DW359919.1|DW359919 PJ724 Prosopis juliflora leaf cDNA library Prosopis juliflora cDNA similar to protein	222	2e-56	86		>gi|287094|gb|D15899.1|D15899 RICC1485A Rice callus Oryza sativa Japonica Group cDNA clone C1485A, mRNA sequence	94	2e-17	87		>gb|BU883747.1|BU883747 M103C07 Populus flower cDNA library Populus trichocarpa cDNA 5 prime, mRNA sequence	101	3e-20	86
125	UG-III_Contig125		>Q6BZU2|CCS1_YARLI Superoxide dismutase 1 copper chaperone - Yarrowia lipolytica (Candida lipolytica)	44	0.001	32		>gb|DY475296.1|DY475296 U259 Chickpea (ICC3996) post-inoculation EST library Cicer arietinum cDNA 5 similar to Unknown, mRNA sequence	38	0.009	95	Contig125		>gb|AJ501701.1|AJ501701 AJ501701 MTAMP Medicago truncatula cDNA clone mtgmadc120010g02, mRNA sequence	620	1e-176	91		>gb|BE191099.1|BE191099 sn84h06.y1 Gm-c1038 Glycine max cDNA clone GENOME SYSTEMS CLONE ID: Gm-c1038-1332 5 similar to TR:O81464 O81464 T15F16.6	331	4e-89	84		>gb|BP049843.1|BP049843 BP049843 Lotus corniculatus var. japonicus pods (less than 20 mm in length) Lotus japonicus cDNA clone SPD073e08_f 3, mRNA	50	5e-05	91	Contig125		>gi|110813244|gb|EE126235.1|EE126235 I10 Peanut (Luhua14) seeds full length cDNA Library Arachis hypogaea cDNA 5 similar to	40	0.015	90		>gi|84646201|gb|DW359655.1|DW359655 PJ399 Prosopis juliflora leaf cDNA library Prosopis juliflora cDNA similar to copper	161	1e-37	82		>gb|AAP52780.1| putative ATFP3 [Oryza sativa (japonica cultivar-group)], mRNA sequence	52	0.0001	90		>gb|BU885972.1|BU885972 R038G04 Populus root cDNA library Populus tremula x Populus tremuloides cDNA 5 prime, mRNA sequence	86	3e-15	79
126	UG-III_Contig126		>Q9C8H0|MRP13_ARATH Multidrug resistance-associated protein 13 - Arabidopsis thaliana (Mouse-ear cress)	29	3.9	36		>gb|CD051312.1|CD051312 EST0602 subtracted cDNA library of drought-stressed chickpea Cicer arietinum cDNA, mRNA sequence	30	1	100	Contig126		>gb|AW127120.2|AW127120 M110052e GVN Medicago truncatula cDNA clone N95, mRNA sequence	113	4e-24	88		>gb|BE658897.1|BE658897 GM700007B20C6 Gm-r1070 Glycine max cDNA clone Gm-r1070-2436 3, mRNA sequence	64	7e-09	86		>gb|AV777214.1|AV777214 AV777214 Lotus japonicus Pods (20-30 mm in length) Lotus japonicus cDNA clone MPDL014b06_f 3, mRNA sequence	36	0.34	95	Contig126		>gi|110812255|gb|EE124963.1|EE124963 F6 Peanut (Luhua14) seeds full length cDNA Library Arachis hypogaea cDNA 5, mRNA	36	0.11	100		>gi|2759362|gb|T44564.1|T44564 7827 Lambda-PRL2 Arabidopsis thaliana cDNA clone 126J3T7, mRNA sequence	38	0.67	100		>gi|117238540|gb|CT862281.1|CT862281 CT862281 Oryza sativa (indica cultivar-group) cv. Guang Lu Ai 4 Oryza sativa Indica	40	0.19	100		>gb|CN518448.1|CN518448 GQ0094.B3_M12 GQ009 Populus trichocarpa x Populus deltoides cDNA clone GQ0094_M12 5, mRNA sequence	36	1.1	100
127	UG-III_Contig127		>A8MXZ3|KR923_HUMAN Putative keratin-associated protein 9-2-like 3 - Homo sapiens (Human)	75	5e-13	30		>gb|FE673282.1|FE673282 mh1_0033_H04 Drought-stressed chickpea leave library Cicer arietinum cDNA clone mh1_0033_H04 5, mRNA sequence	1136	0	99	Contig127		>gb|BG450200.1|BG450200 NF013F11DT1F1095 Drought Medicago truncatula cDNA clone NF013F11DT 5, mRNA sequence	107	4e-22	80		>gb|CF921181.1|CF921181 gmrhRww3-06_D03_1_025 Soybean root hair subtracted cDNA library gmrhRww3 Glycine max cDNA, mRNA sequence	78	9e-13	97		>gb|AV767294.1|AV767294 AV767294 Lotus japonicus Young plants (two-weeks old) Lotus japonicus cDNA clone MWM165f09_f 3, mRNA sequence	60	4e-08	94	Contig127		>gi|109277726|gb|EC391382.1|EC391382 GDI_F_95 Groundnut (K-134) drought stressed subtracted cDNA library Arachis	46	0.0002	84		>gi|40446590|gb|BU668458.1|BU668458 MC01029A11 MC01 Sesamum indicum cDNA, mRNA sequence	46	0.005	91		>gi|3763843|gb|AU030595.1|AU030595 AU030595 Rice cDNA from immature leaf including apical meristem Oryza sativa Japonica	40	0.36	100		>gb|BU866414.1|BU866414 S066E04 Populus imbibed seed cDNA library Populus tremula cDNA 5 prime, mRNA sequence	40	0.14	92
128	UG-III_Contig128		>Q8TGM6|TAR1_YEAST Protein TAR1 - Saccharomyces cerevisiae (Bakers yeast)	74	2e-12	72		>gb|FE668612.1|FE668612 mh2_0002_H05 Chickpea leave library Cicer arietinum cDNA clone mh2_0002_H05 5, mRNA sequence	141	1e-33	87	Contig128		>gb|AJ500862.1|AJ500862 AJ500862 MTGIM Medicago truncatula cDNA clone mtgmacc120021a05, mRNA sequence	163	1e-38	90		>gb|CK605738.1|CK605738 gmrhRww6-03_E12_T7 Soybean root hair subtracted cDNA library gmrhRww6 Glycine max cDNA, mRNA sequence	133	2e-29	87		>gb|AV407845.1|AV407845 AV407845 Lotus japonicus young plants (two-week old) Lotus japonicus cDNA clone MWL031b11_r 5, mRNA sequence	149	8e-35	88	Contig128		>gi|30420378|gb|CD038540.1|CD038540 UTPPI008_G09 USDA-Tifton Peanut Immature Pod cDNA Library (UTPP) Arachis	103	1e-21	93		>gi|16729|gb|Z17585.1|Z17585 ATTS0159 Gif-SeedA+B Arabidopsis thaliana cDNA clone YAP011T3 3, mRNA sequence	117	2e-24	94		>gi|44674292|gb|CR287726.1|CR287726 CR287726 Oryza sativa library (Han B) Oryza sativa cDNA clone y607a08p3, mRNA sequence	139	7e-31	90		>gb|DT489354.1|DT489354 WS0254.B21_J02 PT-MB-N-A-15 Populus trichocarpa cDNA clone WS0254_J02 3, mRNA sequence	117	9e-25	85
129	UG-III_Contig129		>Q39613|CYPH_CATRO Peptidyl-prolyl cis-trans isomerase - Catharanthus roseus (Madagascar periwinkle) (Vinca	321	3e-87	88		>gb|FE669992.1|FE669992 mh2_0022_G02 Chickpea leave library Cicer arietinum cDNA clone mh2_0022_G02 5, mRNA sequence	599	1e-171	99	Contig129		>gb|BG457658.1|BG457658 NF105G10PL1F1082 Phosphate starved leaf Medicago truncatula cDNA clone NF105G10PL 5, mRNA sequence	476	1e-133	86		>gb|BI943088.1|BI943088 sn27d01.y1 Gm-c1016 Glycine max cDNA clone GENOME SYSTEMS CLONE ID: Gm-c1016-12698 5 similar to TR:Q41119 Q41119	303	9e-81	82		>gb|BW603092.1|BW603092 BW603092 Lotus japonicus protoplasts from suspension-cultured cells Lotus japonicus cDNA clone LjFL1-011-BD05 5, mRNA	371	1e-101	86	Contig129		>gi|116488885|gb|EG529865.1|EG529865 N25T7 Peanut (Luhua14) seeds full length cDNA Library Arachis hypogaea cDNA 3, mRNA	278	4e-74	82		>gi|159716627|gb|EY162414.1|EY162414 CBTN8928.b1_O23.ab1:P Triphysaria pusilla root tip normalized cDNA library	285	3e-75	83		>gi|51528368|gb|CV065191.1|CV065191 WNEL1d6 Wheat EST endosperm library Triticum aestivum cDNA clone WNEL1d6 5 similar	84	3e-14	82		>gb|AJ776859.1|AJ776859 AJ776859 Populus euphratica root 3-6 months Populus euphratica cDNA clone P0000400019E10F1, mRNA sequence	178	2e-43	81
130	UG-III_Contig130		>P22242|DRPE_CRAPL Desiccation-related protein PCC13-62 precursor - Craterostigma plantagineum	332	2e-90	58		>gb|FE672639.1|FE672639 mh1_0020_C09 Drought-stressed chickpea leave library Cicer arietinum cDNA clone mh1_0020_C09 5, mRNA sequence	309	2e-84	100	Contig130		>gb|CF069107.1|CF069107 EST669828 MTUS Medicago truncatula cDNA clone MTUS-16D10, mRNA sequence	454	1e-126	84		>gb|FK000187.1|FK000187 GLPAF18TF JCVI-SOY1 Glycine max cDNA 5, mRNA sequence	240	2e-61	79		>gb|BP049145.1|BP049145 BP049145 Lotus corniculatus var. japonicus pods (less than 20 mm in length) Lotus japonicus cDNA clone SPD064h09_f 3, mRNA	153	6e-36	82	Contig130		>gi|115596304|gb|EG028652.1|EG028652 AH1124 Shanyou 523 Peanut Cotyledon cDNA Library Arachis hypogaea cDNA 5, mRNA	103	2e-21	85		>gi|71825120|gb|DT002512.1|DT002512 Mdrta1014P07.g1 Apple_EST_Mdrta Malus x domestica cDNA similar to gb|AAM65140.1|	78	2e-12	86		>gi|25800938|gb|CA756899.1|CA756899 OC13B02_T3.ab1 OC Oryza sativa Indica Group cDNA clone OC13B02_T3.ab1 similar to No	38	2.1	100		>gb|BU881817.1|BU881817 UM67TH04 Populus flower cDNA library Populus trichocarpa cDNA 5 prime, mRNA sequence	54	1e-05	92
131	UG-III_Contig131		>Q9ATM4|PIP27_MAIZE Aquaporin PIP2-7 - Zea mays (Maize)	501	1e-141	85		>gb|FE668591.1|FE668591 mh2_0002_F07 Chickpea leave library Cicer arietinum cDNA clone mh2_0002_F07 5, mRNA sequence	1195	0	99	Contig131		>gb|CB894264.1|CB894264 EST647056 HOGA Medicago truncatula cDNA clone HOGA-30J7, mRNA sequence	1057	0	91		>gb|BE473721.1|BE473721 sp54e08.y1 Gm-c1043 Glycine max cDNA clone GENOME SYSTEMS CLONE ID: Gm-c1043-2079 5 similar to TR:O24049 O24049 MIPC. ;,	595	1e-168	87		>gb|AI967747.1|AI967747 Ljirnpest11-855-c5 Ljirnp Lambda HybriZap two-hybrid library Lotus japonicus cDNA clone LP855-11-c5 5 similar to	387	1e-106	88	Contig131		>gi|149219414|gb|ES708863.1|ES708863 C20R7_25_E07_E002.g1 USDA-Tifton Peanut Library C20R7 Arachis hypogaea cDNA	246	2e-64	83		>gi|86080581|gb|DR376338.1|DR376338 107663 CERES-148 Arabidopsis thaliana cDNA clone 38965 3, mRNA sequence	196	4e-48	83		>gi|72279041|gb|DT051834.1|DT051834 COT_EQ_H09 Fiber and Ovule of Xu-142 Lambda Zap Express Library Gossypium hirsutum	70	8e-10	79		>gb|CV274004.1|CV274004 WS01712.B21_O06 PTxD-NR-A-8 Populus trichocarpa x Populus deltoides cDNA clone WS01712_O06 3, mRNA sequence	206	2e-51	82
132	UG-III_Contig132		>P69326|UBIQ_WHEAT Ubiquitin - Triticum aestivum (Wheat)	150	6e-36	100		>gb|FE668491.1|FE668491 mh2_0001_E12 Chickpea leave library Cicer arietinum cDNA clone mh2_0001_E12 5, mRNA sequence	389	1e-108	85	Contig132		>gb|BF648987.1|BF648987 NF054H11EC1F1094 Elicited cell culture Medicago truncatula cDNA clone NF054H11EC 5, mRNA sequence	232	1e-59	81		>gb|BM892466.1|BM892466 sam60f09.y1 Gm-c1069 Glycine max cDNA clone SOYBEAN CLONE ID: Gm-c1069-3738 5 similar to TR:Q39940 Q39940	373	1e-101	85		>gb|AW720576.1|AW720576 LjNEST20a12rc Lotus japonicus nodule library 5 and 7 week-old Lotus japonicus cDNA 5, mRNA sequence	168	6e-41	79	Contig132		>gi|149648569|gb|ES756964.1|ES756964 C20L_88_F09_E002.g1 USDA-Tifton Peanut Library C20L Arachis hypogaea cDNA clone	232	2e-60	81		>gi|159616122|gb|EY164919.1|EY164919 CBTI10409.b1_A11.ab1:P Triphysaria pusilla root tip normalized cDNA library	252	4e-65	84		>gi|28259763|gb|CB213672.1|CB213672 OML03952 Oryza minuta HybriZAP-2.1 XR library Oryza minuta cDNA 5, mRNA	139	5e-31	82		>gb|BU863813.1|BU863813 S032F06 Populus imbibed seed cDNA library Populus tremula cDNA 5 prime, mRNA sequence	222	2e-56	81
133	UG-III_Contig133		>Q71H73|H33_VITVI Histone H3.3 - Vitis vinifera (Grape)	266	1e-70	100		>gb|FE671356.1|FE671356 mh1_0004_G09 Drought-stressed chickpea leave library Cicer arietinum cDNA clone mh1_0004_G09 5, mRNA sequence	1005	0	98	Contig133		>gb|CA991390.1|CA991390 EST644898 GESD Medicago truncatula cDNA clone GESD-32H10, mRNA sequence	718	0	88		>gb|CA852605.1|CA852605 E09G05_M17_13.ab1 cDNA Peking library 6, 8 day SCN3 Glycine max cDNA clone E09G05 5, mRNA sequence	565	1e-159	92		>gb|AW719850.1|AW719850 LjNEST11a4r Lotus japonicus nodule library 5 and 7 week-old Lotus japonicus cDNA 5, mRNA sequence	507	1e-143	90	Contig133		>gi|149645276|gb|ES753671.1|ES753671 C20L_31_H08_E002.g1 USDA-Tifton Peanut Library C20L Arachis hypogaea cDNA clone	206	1e-52	82		>gi|84638831|gb|DW352441.1|DW352441 PU1_plate32_L15 PU1 Prunus persica cDNA clone PU1_plate32_L15 5 similar to	357	1e-96	85		>gi|11442707|gb|BF430610.1|BF430610 OG02G04T3 OG Oryza sativa Indica Group cDNA clone OG02G04 5 similar to HISTONE H3.2,	351	7e-95	85		>gb|CV260428.1|CV260428 WS02014.B21_A20 PTxN-IB-N-A-11 Populus trichocarpa x Populus nigra cDNA clone WS02014_A20 3, mRNA sequence	319	1e-85	84
134	UG-III_Contig134		>Q665P2|SSTT_YERPS Serine/threonine transporter sstT - Yersinia pseudotuberculosis	40	0.022	29		>gb|FE671009.1|FE671009 mh1_0001_A06 Drought-stressed chickpea leave library Cicer arietinum cDNA clone mh1_0001_A06 5, mRNA sequence	34	0.18	100	Contig134		>gb|CB893581.1|CB893581 EST646373 HOGA Medicago truncatula cDNA clone HOGA-28I20, mRNA sequence	769	0	87		>gb|FG992256.1|FG992256 GLLE121TF JCVI-SOY1 Glycine max cDNA 5, mRNA sequence	301	5e-80	82		>gb|AV418104.1|AV418104 AV418104 Lotus japonicus young plants (two-week old) Lotus japonicus cDNA clone MWM152f03_r 5, mRNA sequence	218	1e-55	87	Contig134		>gi|149220902|gb|ES710349.1|ES710349 TFR5_34_F12_E001.g1 USDA-Tifton Peanut Library TFR5 Arachis hypogaea cDNA clone	167	1e-40	85		>gb|AAK55718.1|AF380637_1 AT5g06370/MHF15_11 [Arabidopsis thaliana] >gb|AAL06795.1|	196	3e-48	84		>gi|58600537|gb|CK011065.1|CK011065 29956rsicef_8749.y1 Oryza sativa cv. PA64s panicle sterile cDNA library Oryza sativa	50	0.0005	87		>gb|DN491230.1|DN491230 UM76TB08.3pR Populus female catkins cDNA library Populus trichocarpa cDNA clone UM76TB08 3, mRNA sequence	151	7e-35	81
135	UG-III_Contig135		>P52569|CTR2_HUMAN Low affinity cationic amino acid transporter 2 - Homo sapiens (Human)	67	4e-11	56		>gb|EH059161.1|EH059161 CPB03e08.y.esd subtracted cDNA library of drought stressed chickpea Cicer arietinum cDNA, mRNA sequence	32	0.35	100	Contig135		>gb|CA920845.1|CA920845 EST638563 MTUS Medicago truncatula cDNA clone MTUS-33H8, mRNA sequence	307	2e-82	88		>gb|CX701628.1|CX701628 gmrtDrNS01_40-A_M13R_D12_090.s1 Water stressed 5h segment 1 gmrtDrNS01 Glycine max cDNA 3, mRNA sequence	220	7e-56	87		>gb|CB829068.1|CB829068 LjNEST93g1r Lotus japonicus nodule library 5 and 7 week-old Lotus japonicus cDNA 5, mRNA sequence	82	8e-15	85	Contig135		>gi|134092790|gb|EL966767.1|EL966767 SI_S036 SI, cDNA forward subtractive library from peanut leaves inoculated with	143	9e-34	82		>gi|84638713|gb|DW352323.1|DW352323 PU1_plate1_E05 PU1 Prunus persica cDNA clone PU1_plate1_E05 5 similar to	58	1e-06	87		>gi|71892667|gb|CO805257.1|CO805257 Pcl11-003-A05-A-033.b Subtracted cDNA library from salt stressed Porteresia leaf Oryza	58	1e-06	92		>gb|CV130662.1|CV130662 B9SP08c09 Populus stem seasonal library Populus deltoides cDNA, mRNA sequence	70	1e-10	80
136	UG-III_Contig136		>P49199|RS8_ORYSJ 40S ribosomal protein S8 - Oryza sativa subsp. japonica (Rice)	115	4e-26	87		>gb|CD766044.1|CD766044 cAFLP-17 chickpea leaf cDNA-AFLP fragments Cicer arietinum cDNA similar to 40S RIBOSOMAL PROTEIN S8-like, mRNA sequence	373	1e-104	99	Contig136		>gb|AW980931.1|AW980931 EST392084 GVN Medicago truncatula cDNA clone pGVN-60K3, mRNA sequence	238	6e-62	87		>gb|AI437584.1|AI437584 sa36h06.y1 Gm-c1004 Glycine max cDNA clone GENOME SYSTEMS CLONE ID: Gm-c1004-1428 5 similar to SW:RS8_ORYSA P49199 40S	236	6e-61	89		>gb|BP040118.1|BP040118 BP040118 Lotus corniculatus var. japonicus flower bud Lotus japonicus cDNA clone MFB084a12_f 3, mRNA sequence	178	2e-44	86	Contig136		>gi|149218135|gb|ES707584.1|ES707584 C20R7_4_H11_E002.g1 USDA-Tifton Peanut Library C20R7 Arachis hypogaea cDNA clone	153	5e-37	84		>gi|186887038|gb|FG122796.1|FG122796 3954-88-F05 Oenothera strain hookeri de Vries leaf library Oenothera elata subsp.	143	1e-32	84		>gi|15727414|gb|BI740279.1|BI740279 Rps8 Shoot apex cDNA library Glycine max cDNA, mRNA sequence	133	1e-29	85		>gb|DT496016.1|DT496016 WS01122.BR_C15 PT-P-FL-A-2 Populus trichocarpa cDNA clone WS01122_C15 5, mRNA sequence	133	4e-30	83
137	UG-III_Contig137		>Q8H166|ALEU_ARATH Thiol protease aleurain precursor - Arabidopsis thaliana (Mouse-ear cress)	550	1e-156	73		>gb|FE671361.1|FE671361 mh1_0004_H02 Drought-stressed chickpea leave library Cicer arietinum cDNA clone mh1_0004_H02 5, mRNA sequence	1178	0	99	Contig137		>gb|CB892658.1|CB892658 EST645450 HOGA Medicago truncatula cDNA clone HOGA-19K6, mRNA sequence	1039	0	92		>gb|EV265829.1|EV265829 GLLAY92TF JCVI-SOY1 Glycine max cDNA 5, mRNA sequence	809	0	88		>gb|CB828689.1|CB828689 LjNEST89e4r Lotus japonicus nodule library 5 and 7 week-old Lotus japonicus cDNA 5, mRNA sequence	422	1e-117	86	Contig137		>gi|134037441|gb|EL966548.1|EL966548 C3_02 SC, cDNA reverse subtractive library from peanut leaves Arachis hypogaea	617	1e-176	85		>gi|159636446|gb|EY129037.1|EY129037 CBTH1843.b1_F06.ab1:P Triphysaria pusilla root tip normalized cDNA library Triphysaria	224	2e-56	79		>gi|71893012|gb|CO805602.1|CO805602 Pcl11-011-A10-A-069.g Subtracted cDNA library from salt stressed Porteresia leaf Oryza	107	3e-21	82		>gb|CV270480.1|CV270480 WS0152.B21_B18 PTxN-IB-A-6 Populus trichocarpa x Populus nigra cDNA clone WS0152_B18 3, mRNA sequence	242	3e-62	80
138	UG-III_Contig138		>Q6ZNJ1|NBEL2_HUMAN Neurobeachin-like protein 2 - Homo sapiens (Human)	32	1.9	36		>gb|CV793589.2|CV793589 DEF0117 Chickpea (ICC3996) post-inoculation EST library Cicer arietinum cDNA 5 similar to Avr9/Cf9 rapidly elicited	375	1e-104	95	Contig138		>gb|DY615564.1|DY615564 AC0647 NOLLY Medicago truncatula cDNA 5, mRNA sequence	105	1e-21	86		>gb|BQ079564.1|BQ079564 san15d03.y1 Gm-c1084 Glycine max cDNA clone SOYBEAN CLONE ID: Gm-c1084-3990 5, mRNA sequence	66	3e-09	90		>gb|CB828594.1|CB828594 LjNEST88d1r Lotus japonicus nodule library 5 and 7 week-old Lotus japonicus cDNA 5, mRNA sequence	70	4e-11	89	Contig138		>gi|115596682|gb|EG029030.1|EG029030 AH1466 Shanyou 523 Peanut Cotyledon cDNA Library Arachis hypogaea cDNA 5, mRNA	54	7e-07	85		>gi|2749366|gb|AA651121.1|AA651121 31235 Lambda-PRL2 Arabidopsis thaliana cDNA clone 172022XP 3, mRNA sequence	38	1	100		>gi|88695574|gb|CI737612.1|CI737612 CI737612 Oryza sativa (japonica cultivar-group) library (Kikuchi S) Oryza sativa	40	0.29	100		>gb|CX177883.1|CX177883 E11_45-121_09.ab1 leaf inoculated with Marssonia pathogen of Populus euramericana Populus x canadensis cDNA, mRNA	48	0.0005	96
139	UG-III_Contig139		>O14290|YF14_SCHPO Uncharacterized protein C9E9.04 - Schizosaccharomyces pombe (Fission yeast)	37	0.14	24		>gb|DY475427.1|DY475427 U410 Chickpea (ICC3996) post-inoculation EST library Cicer arietinum cDNA 5 similar to Unclear, mRNA sequence	38	0.008	100	Contig139		>gb|EY478824.1|EY478824 METBI60TF JCVI-MT3 Medicago truncatula cDNA 5, mRNA sequence	498	1e-139	88		>gb|BU083283.1|BU083283 sar42h04.y1 Gm-c1049 Glycine max cDNA clone SOYBEAN CLONE ID: Gm-c1049-9559 5, mRNA sequence	280	1e-73	87		>gb|BI418805.1|BI418805 LjNEST36a7r Lotus japonicus nodule library 5 and 7 week-old Lotus japonicus cDNA 5, mRNA sequence	276	4e-73	88	Contig139		>gi|149219917|gb|ES709366.1|ES709366 TFR5_12_F02_E001.g1 USDA-Tifton Peanut Library TFR5 Arachis hypogaea cDNA clone	198	2e-50	85		>gi|159748338|gb|EY126244.1|EY126244 CBTH11216.b1_O19.ab1:P Triphysaria pusilla root tip normalized cDNA library	92	9e-17	80		>gi|286294|gb|D15102.1|D15102 RICC0052A Rice callus Oryza sativa Japonica Group cDNA clone C0052A, mRNA sequence	52	9e-05	88		>gb|AJ778704.1|AJ778704 AJ778704 Populus euphratica cambium 3-6 months Populus euphratica cDNA clone P0000600004H06F1, mRNA sequence	133	1e-29	82
140	UG-III_Contig140		>P42654|1433B_VICFA 14-3-3-like protein B - Vicia faba (Broad bean)	462	1e-129	96		>gb|FE671563.1|FE671563 mh1_0007_A05 Drought-stressed chickpea leave library Cicer arietinum cDNA clone mh1_0007_A05 5, mRNA sequence	1086	0	99	Contig140		>gb|DW015967.1|DW015967 EST1224928 MTY Medicago truncatula cDNA clone MTYAB72, mRNA sequence	1086	0	92		>gb|EH039539.1|EH039539 GMSeed0378 Soybean endosperm tissue in developing seeds Glycine max cDNA clone HYI26.xg_D07_057, mRNA sequence	957	0	89		>gb|DC594175.1|DC594175 DC594175 Lotus japonicus mature nodule Lotus japonicus cDNA clone GENr063f05 5, mRNA sequence	646	0	91	Contig140		>gi|56552988|gb|CX018112.1|CX018112 R2015 pPCR Arachis hypogaea cDNA 5, mRNA sequence	648	0	89		>gi|116428896|gb|EG471488.1|EG471488 AYAWA72TR pooled cDNA populations Arabidopsis thaliana cDNA, mRNA sequence	212	7e-53	79		>gi|10794586|gb|AU108552.1|AU108552 AU108552 Rice callus Oryza sativa Japonica Group cDNA clone C12253, mRNA sequence	105	1e-20	82		>gb|CV233764.1|CV233764 WS01212.B21_E10 PT-GT-FL-A-3 Populus trichocarpa cDNA clone WS01212_E10 3, mRNA sequence	208	5e-52	80
141	UG-III_Contig141		>Q6BTS4|YP010_DEBHA UPF0495 protein DEHA0C17512g - Debaryomyces hansenii (Yeast) (Torulaspora hansenii)	31	3.6	38		>gb|FE671115.1|FE671115 mh1_0002_B09 Drought-stressed chickpea leave library Cicer arietinum cDNA clone mh1_0002_B09 5, mRNA sequence	42	0.0003	84	Contig141		>gb|AW684022.1|AW684022 NF011C12NR1F1000 Nodulated root Medicago truncatula cDNA clone NF011C12NR 5, mRNA sequence	355	7e-97	91		>gb|AW349787.1|AW349787 GM210006B10E7 Gm-r1021 Glycine max cDNA clone Gm-r1021-2149 3, mRNA sequence	204	4e-51	84		>gb|BI418605.1|BI418605 LjNEST43f6r Lotus japonicus nodule library 5 and 7 week-old Lotus japonicus cDNA 5, mRNA sequence	252	4e-66	86	Contig141		>gi|115596294|gb|EG028642.1|EG028642 AH1115 Shanyou 523 Peanut Cotyledon cDNA Library Arachis hypogaea cDNA 5, mRNA	168	1e-41	83		>gi|14522652|gb|BI096270.1|BI096270 S1D_C10 Sugar Beet germination cDNA library Beta vulgaris cDNA 5 similar to	68	9e-10	85		>gi|24934930|gb|BQ619448.2|BQ619448 RNOSEQ7G10_SK.ab1 Salt stressed Zea mays roots cDNA library Zea mays cDNA clone	42	0.059	83		>gb|CA824484.1|CA824484 R43B04 two-month-old roots from clone Beaupre Populus trichocarpa x Populus deltoides cDNA 5, mRNA sequence	113	7e-24	84
142	UG-III_Contig142		>Q6BK66|CCS1_DEBHA Superoxide dismutase 1 copper chaperone - Debaryomyces hansenii (Yeast) (Torulaspora hansenii)	44	0.0008	38		>gb|FE668600.1|FE668600 mh2_0002_G05 Chickpea leave library Cicer arietinum cDNA clone mh2_0002_G05 5, mRNA sequence	1201	0	100	Contig142		>gb|BF638607.1|BF638607 NF054F08PL1F1073 Phosphate starved leaf Medicago truncatula cDNA clone NF054F08PL 5, mRNA sequence	291	1e-77	86		>gb|AW706227.1|AW706227 sj53e10.y1 Gm-c1033 Glycine max cDNA clone GENOME SYSTEMS CLONE ID: Gm-c1033-1027 5 similar to TR:O49613 O49613	163	2e-38	86		>gb|CB828502.1|CB828502 LjNEST87c4r Lotus japonicus nodule library 5 and 7 week-old Lotus japonicus cDNA 5, mRNA sequence	198	7e-50	83	Contig142		>gi|56553041|gb|CX018165.1|CX018165 S1053 pPCS Arachis hypogaea cDNA 5, mRNA sequence	100	2e-20	87		>gi|19863258|gb|AV821238.1|AV821238 AV821238 RAFL3 Arabidopsis thaliana cDNA clone RAFL03-01-H06 5, mRNA sequence	80	3e-13	88		>gi|7212681|gb|AU082984.1|AU082984 AU082984 Rice panicle (longer than 10cm) Oryza sativa Japonica Group cDNA clone	58	1e-06	91		>gb|CA933173.1|CA933173 MTU5CS.P4.D08 Aspen stem cDNA Library Populus tremuloides cDNA, mRNA sequence	64	8e-09	85
143	UG-III_Contig143		>Q9VEW2|SERFL_DROME Putative SERF-like protein - Drosophila melanogaster (Fruit fly)	50	1e-05	45		>gb|EL814494.1|EL814494 17.6 Differentially expressed genes in chickpea under dehydration stress Cicer arietinum cDNA clone 17.6, mRNA sequence	34	0.1	89	Contig143		>gb|BF006642.1|BF006642 EST435140 DSLC Medicago truncatula cDNA clone pDSLC-42P19, mRNA sequence	313	3e-84	87		>gb|AW350913.1|AW350913 GM210010B10C6 Gm-r1021 Glycine max cDNA clone Gm-r1021-3587 3, mRNA sequence	167	1e-39	86		>gb|AW720420.1|AW720420 LjNEST22f7r Lotus japonicus nodule library 5 and 7 week-old Lotus japonicus cDNA 5, mRNA sequence	105	7e-22	85	Contig143		>gi|30420252|gb|CD038414.1|CD038414 UTPPI006_H09 USDA-Tifton Peanut Immature Pod cDNA Library (UTPP) Arachis hypogaea cDNA	36	0.18	100		>gi|94453045|gb|EB688920.1|EB688920 NecGex_110A12 Ornamental tobacco (LxS8) Stage 6 Floral nectary cDNA library Nicotiana	58	1e-06	85		>gi|72280177|gb|DT052405.1|DT052405 COT_FC_A06 Fiber and Ovule of Xu-142 Lambda Zap Express Library Gossypium hirsutum	40	0.3	86		>gb|DT523562.1|DT523562 WS02040.B21_A11 PTxN-IB-N-A-11 Populus trichocarpa x Populus nigra cDNA clone WS02040_A11 3, mRNA sequence	62	3e-08	84
144	UG-III_Contig144		>A2Z9A6|U496D_ORYSI UPF0496 protein 4 - Oryza sativa subsp. indica (Rice)	63	2e-09	26		>gb|EH058951.1|EH058951 CPBc02.z.esd subtracted cDNA library of drought stressed chickpea Cicer arietinum cDNA, mRNA sequence	745	0	98	Contig144		>gb|AW686855.1|AW686855 NF003B11RT1F1000 Developing root Medicago truncatula cDNA clone NF003B11RT 5, mRNA sequence	305	9e-82	88		>gb|BQ629377.1|BQ629377 saq01c08.y1 Gm-c1045 Glycine max cDNA clone SOYBEAN CLONE ID: Gm-c1045-3567 5, mRNA sequence	101	6e-20	82		>gb|BW626780.1|BW626780 BW626780 Lotus japonicus salicylic acid and methyljasmonate treated cells Lotus japonicus cDNA clone LjFL2-016-AA11 5, mRNA	96	8e-19	86	Contig144		>gi|110811535|gb|EE124014.1|EE124014 1V58 Peanut (Luhua14) seeds full length cDNA Library Arachis hypogaea cDNA 5, mRNA	86	3e-16	80		>gi|5839983|gb|AI993078.1|AI993078 701495259 A. thaliana, Ohio State clone set Arabidopsis thaliana cDNA clone 701495259,	38	1.3	100		>gi|117244774|gb|CT856272.1|CT856272 CT856272 Oryza sativa (indica cultivar-group) cv. Guang Lu Ai 4 Oryza sativa Indica	42	0.095	100		>gb|CV260560.1|CV260560 WS02014.B21_G10 PTxN-IB-N-A-11 Populus trichocarpa x Populus nigra cDNA clone WS02014_G10 3, mRNA sequence	44	0.009	100
145	UG-III_Contig145		>Q9SH88|RRS1_ARATH Ribosome biogenesis regulatory protein homolog - Arabidopsis thaliana (Mouse-ear cress)	303	6e-82	64		>gb|FE669157.1|FE669157 mh2_0013_D12 Chickpea leave library Cicer arietinum cDNA clone mh2_0013_D12 5, mRNA sequence	32	0.55	100	Contig145		>gb|BI312243.1|BI312243 EST5313993 GESD Medicago truncatula cDNA clone pGESD17O22 5 end, mRNA sequence	567	1e-160	86		>gb|BE657418.1|BE657418 GM700001B10C10 Gm-r1070 Glycine max cDNA clone Gm-r1070-139 3, mRNA sequence	551	1e-155	85		>gb|AV418599.1|AV418599 AV418599 Lotus japonicus young plants (two-week old) Lotus japonicus cDNA clone MWM158f11_r 5, mRNA sequence	412	1e-114	88	Contig145		>gi|30419716|gb|CD037878.1|CD037878 UTPLN002_G08 USDA-Tifton Peanut Leaf cDNA Library (UTPL) Arachis hypogaea cDNA clone	36	0.24	100		>gb|AAD32772.1|AC007661_9 unknown protein [Arabidopsis thaliana], mRNA sequence	62	1e-07	81		>gi|58597191|gb|CK007719.1|CK007719 32853rsicef_4519.y1 Oryza sativa cv. PA64s panicle sterile cDNA library Oryza sativa	40	0.4	100		>gb|BI129712.1|BI129712 G094P71Y Populus cambium cDNA library Populus tremula x Populus tremuloides cDNA, mRNA sequence	48	0.0006	93
146	UG-III_Contig146		>Q5HU47|MURC_CAMJR UDP-N-acetylmuramate--L-alanine ligase - Campylobacter jejuni (strain RM1221)	34	0.49	25		>gb|FE669951.1|FE669951 mh2_0022_C05 Chickpea leave library Cicer arietinum cDNA clone mh2_0022_C05 5, mRNA sequence	32	0.39	100	Contig146		>gb|BE941964.1|BE941964 EST421480 MGHG Medicago truncatula cDNA clone pMGHG-6J8, mRNA sequence	236	6e-61	89		>gb|BE822652.1|BE822652 GM700017B20E2 Gm-r1070 Glycine max cDNA clone Gm-r1070-6748 3, mRNA sequence	64	1e-08	79		>gb|BP040139.1|BP040139 BP040139 Lotus corniculatus var. japonicus flower bud Lotus japonicus cDNA clone MFB084d01_f 3, mRNA sequence	107	2e-22	81	Contig146		>gi|110815522|gb|EE126811.1|EE126811 1B76 Peanut (Luhua14) seeds full length cDNA Library Arachis hypogaea cDNA 5, mRNA	70	1e-11	79		>gi|32880903|gb|CB256130.1|CB256130 19-E011664-027-006-E06-T7R MPIZ-ADIS-027 Arabidopsis thaliana cDNA clone	52	7e-05	92		>gi|88839514|gb|CI005302.1|CI005302 CI005302 Oryza sativa (japonica cultivar-group) etiolated shoot Oryza sativa Japonica	38	1.1	95		>gb|DB889845.1|DB889845 DB889845 full-length enriched poplar cDNA library, mixture of leaf, bud, stem, root Populus nigra cDNA clone PnFL2-086_B22	38	0.42	100
147	UG-III_Contig147		>Q9FJA6|RS33_ARATH 40S ribosomal protein S3-3 - Arabidopsis thaliana (Mouse-ear cress)	404	1e-112	87		>gb|FE669904.1|FE669904 mh2_0021_G02 Chickpea leave library Cicer arietinum cDNA clone mh2_0021_G02 5, mRNA sequence	406	1e-113	89	Contig147		>gb|EV257058.1|EV257058 MTYD406TF JCVI-MT1 Medicago truncatula cDNA 5, mRNA sequence	894	0	90		>gb|FE682243.1|FE682243 Pv014A_M13F_F11.ab1 Phaseolus vulgaris cv Early gallatin Phaseolus vulgaris cDNA, mRNA sequence	696	0	91		>gb|BI418113.1|BI418113 LjNEST24g4r Lotus japonicus nodule library 5 and 7 week-old Lotus japonicus cDNA 5, mRNA sequence	555	1e-157	89	Contig147		>gi|149217000|gb|ES706449.1|ES706449 C20R6_10_C01_E002.g1 USDA-Tifton Peanut Library C20R6 Arachis hypogaea cDNA	599	1e-171	87		>gi|159737759|gb|EY132837.1|EY132837 CBTH3755.b1_F04.ab1:P Triphysaria pusilla root tip normalized cDNA library	396	1e-108	82		>gi|89486716|gb|DY642510.1|DY642510 PU3_plate22_N07 PU3 Prunus persica cDNA similar to similar to (AP005895) putative	476	1e-132	85		>gb|CX658369.1|CX658369 PO01034C11 Poplar SC cDNA library Populus alba x Populus tremula var. glandulosa cDNA clone PO01034C11 5, mRNA sequence	410	1e-113	84
148	UG-III_Contig148		>P04793|HSP13_SOYBN 17.5 kDa class I heat shock protein - Glycine max (Soybean)	237	2e-62	74		>gb|FE672070.1|FE672070 mh1_0013_G10 Drought-stressed chickpea leave library Cicer arietinum cDNA clone mh1_0013_G10 5, mRNA sequence	46	2e-05	100	Contig148		>gb|BG646519.1|BG646519 EST508138 HOGA Medicago truncatula cDNA clone pHOGA-9E5 5 end, mRNA sequence	301	1e-80	85		>gb|AW568983.1|AW568983 si73h07.y1 Gm-c1031 Glycine max cDNA clone GENOME SYSTEMS CLONE ID: Gm-c1031-374 5 similar to SW:HS13_SOYBN P04793 17.5 KD	96	3e-18	82		>gb|BW594343.1|BW594343 BW594343 Lotus japonicus suspension-cultured cells Lotus japonicus cDNA clone LjCa-001-AF11 5, mRNA sequence	54	2e-06	90	Contig148		>gi|110812200|gb|EE124889.1|EE124889 EE36 Peanut (Luhua14) seeds full length cDNA Library Arachis hypogaea cDNA 5	113	8e-25	86		>gi|9755222|gb|BE520135.1|BE520135 NXCI_027_F01_F NXCI (Nsf Xylem Compression wood Inclined) Pinus taeda cDNA clone	70	3e-10	86		>gi|86255260|gb|CI063749.1|CI063749 CI063749 Oryza sativa (japonica cultivar-group) UVC irradiated shoot Oryza sativa	52	7e-05	89		>gb|CA821558.1|CA821558 RSH04E01 two-month-old roots from clone Beaupre grown for 19 days under restricted irrigation Populus trichocarpa x	80	1e-13	81
149	UG-III_Contig149		>Q8IVV2|LOXH1_HUMAN Lipoxygenase homology domain-containing protein 1 - Homo sapiens (Human)	44	0.0009	27		>gb|FE672601.1|FE672601 mh1_0019_G06 Drought-stressed chickpea leave library Cicer arietinum cDNA clone mh1_0019_G06 5, mRNA sequence	967	0	100	Contig149		>gb|BG583155.1|BG583155 EST484905 GVN Medicago truncatula cDNA clone pGVN-71H12 5 end, mRNA sequence	426	1e-118	86		>gb|BE210065.1|BE210065 so38d01.y1 Gm-c1039 Glycine max cDNA clone GENOME SYSTEMS CLONE ID: Gm-c1039-218 5 similar to TR:O65660 O65660 HYPOTHETICAL	163	2e-38	81		>gb|BI418701.1|BI418701 LjNEST50g8r Lotus japonicus nodule library 5 and 7 week-old Lotus japonicus cDNA 5, mRNA sequence	180	2e-44	83	Contig149		>gi|30420054|gb|CD038216.1|CD038216 UTPPI004_B01 USDA-Tifton Peanut Immature Pod cDNA Library (UTPP) Arachis hypogaea cDNA	38	0.052	95		>gi|116421458|gb|EG464050.1|EG464050 AYAVC01TF pooled cDNA populations Arabidopsis thaliana cDNA, mRNA sequence	56	5e-06	85		>gi|126007212|gb|EL595283.1|EL595283 EoEST0313 Oil palm mesocarp-tissue cDNA Entry Library Elaeis oleifera cDNA	42	0.087	93		>gb|BI131538.1|BI131538 G122P29Y Populus cambium cDNA library Populus tremula x Populus tremuloides cDNA, mRNA sequence	42	0.033	93
150	UG-III_Contig150		>Q05462|RL27_PEA 60S ribosomal protein L27 - Pisum sativum (Garden pea)	217	2e-63	93		>gb|FE671924.1|FE671924 mh1_0011_H01 Drought-stressed chickpea leave library Cicer arietinum cDNA clone mh1_0011_H01 5, mRNA sequence	74	1e-13	78	Contig150		>gb|BE318678.1|BE318678 NF041A12LF1F1086 Developing leaf Medicago truncatula cDNA clone NF041A12LF 5, mRNA sequence	131	2e-29	80		>gb|AW203362.1|AW203362 sf29d03.y1 Gm-c1028 Glycine max cDNA clone GENOME SYSTEMS CLONE ID: Gm-c1028-1374 5 similar to SW:RL27_PEA Q05462 60S	167	9e-40	83		>gb|CN825767.1|CN825767 LjPEST10c5 Lotus japonicus seed and seed pod library Lotus japonicus cDNA 5, mRNA sequence	145	7e-34	81	Contig150		>gi|30420104|gb|CD038266.1|CD038266 UTPPI004_G09 USDA-Tifton Peanut Immature Pod cDNA Library (UTPP) Arachis hypogaea cDNA	62	3e-09	79		>gi|186887227|gb|FG123111.1|FG123111 4277-92-A06 Oenothera strain hookeri de Vries leaf library Oenothera elata subsp.	100	3e-19	88		>gi|8335005|gb|BE039989.1|BE039989 OC10A07 OC Oryza sativa Indica Group cDNA 5 similar to 60s ribosomal protein l27, mRNA	70	3e-10	93		>gb|BI135533.1|BI135533 F054P20Y Populus flower cDNA library Populus trichocarpa cDNA, mRNA sequence	103	8e-21	82
151	UG-III_Contig151		>P49598|PP2C4_ARATH Protein phosphatase 2C - Arabidopsis thaliana (Mouse-ear cress)	166	1e-40	68		>gb|FE673310.1|FE673310 mh1_0034_C11 Drought-stressed chickpea leave library Cicer arietinum cDNA clone mh1_0034_C11 5, mRNA sequence	88	9e-18	80	Contig151		>gb|CX529373.1|CX529373 s13dNF90B01MJ009_244800 Methyl Jasmonate-Elicited Root Cell Suspension Culture Medicago truncatula cDNA, mRNA	96	2e-18	88		>gb|CX706030.1|CX706030 gmrtDrNS01_07-C_M13R_D08_058.s1 Water stressed 5h segment 1 gmrtDrNS01 Glycine max cDNA 3, mRNA sequence	264	7e-69	84		>gb|CN825589.1|CN825589 LjPEST8d02 Lotus japonicus seed and seed pod library Lotus japonicus cDNA 5, mRNA sequence	190	2e-47	86	Contig151		>gi|115597381|gb|EG029729.1|EG029729 AH2103 Shanyou 523 Peanut Cotyledon cDNA Library Arachis hypogaea cDNA 5, mRNA	42	0.003	96		>gi|5845417|gb|AI998512.1|AI998512 701546009 A. thaliana, Columbia Col-0, rosette-2 Arabidopsis thaliana cDNA clone	58	1e-06	88		>gi|86427255|gb|CI072352.1|CI072352 CI072352 Oryza sativa (japonica cultivar-group) NAA treated callus Oryza sativa Japonica	40	0.34	100		>gb|BU824244.1|BU824244 UB62BPA11 Populus tremula cambium cDNA library Populus tremula cDNA 5 prime, mRNA sequence	74	9e-12	81
152	UG-III_Contig152		>P04929|HRPX_PLALO Histidine-rich glycoprotein precursor - Plasmodium lophurae	44	0.001	35		>gb|FE669232.1|FE669232 mh2_0014_C07 Chickpea leave library Cicer arietinum cDNA clone mh2_0014_C07 5, mRNA sequence	805	0	99	Contig152		>gb|AL381639.1|AL381639 MtBC02B03R2 MtBC Medicago truncatula cDNA clone MtBC02B03 T7, mRNA sequence	145	2e-33	91		>gb|AW733614.1|AW733614 sk75h02.y1 Gm-c1016 Glycine max cDNA clone GENOME SYSTEMS CLONE ID: Gm-c1016-9964 5 similar to TR:O04256 O04256	88	1e-15	88		>gb|BP040495.1|BP040495 BP040495 Lotus corniculatus var. japonicus flower bud Lotus japonicus cDNA clone MFB089d04_f 3, mRNA sequence	101	1e-20	84	Contig152		>gi|110813656|gb|EE126776.1|EE126776 1B39 Peanut (Luhua14) seeds full length cDNA Library Arachis hypogaea cDNA 5	34	0.97	100		>gi|116395266|gb|EG437858.1|EG437858 AYAFA16TF pooled cDNA populations Arabidopsis thaliana cDNA, mRNA sequence	40	0.37	100		>gi|44669180|gb|CR282614.1|CR282614 CR282614 Oryza sativa library (Han B) Oryza sativa cDNA clone y676e04p5, mRNA sequence	40	0.41	100		>gb|CV265048.1|CV265048 WS02026.B21_C24 PTxN-IB-N-A-11 Populus trichocarpa x Populus nigra cDNA clone WS02026_C24 3, mRNA sequence	38	0.62	100
153	UG-III_Contig153		>P13087|MIRA_RICDU Miraculin precursor - Richadella dulcifica (Miracle fruit) (Synsepalum dulcificum)	152	2e-36	43		>gb|FE669064.1|FE669064 mh2_0011_C10 Chickpea leave library Cicer arietinum cDNA clone mh2_0011_C10 5, mRNA sequence	32	0.56	100	Contig153		>gb|AW683842.1|AW683842 NF002B12NR1F1000 Nodulated root Medicago truncatula cDNA clone NF002B12NR 5, mRNA sequence	250	5e-65	86		>gb|BE659870.1|BE659870 GM700011A10G10 Gm-r1070 Glycine max cDNA clone Gm-r1070-4531 3, mRNA sequence	100	3e-19	80		>gb|BU494288.1|BU494288 Ljirnpest49-001-c5 Ljirnp Lambda HybriZap two-hybrid library Lotus japonicus cDNA clone 4001_10.ab1 5 similar to mRNA for	109	6e-23	83	Contig153		>gi|110810658|gb|EE123603.1|EE123603 YY40 Peanut (Luhua14) seeds full length cDNA Library Arachis hypogaea cDNA 5	46	0.0002	84		>gi|59838893|gb|BP802814.1|BP802814 BP802814 RAFL14 Arabidopsis thaliana cDNA clone RAFL23-26-H08 5, mRNA sequence	46	0.006	96		>gi|16576977|gb|BI804273.1|BI804273 H132C09 Endosperm library from Oryza sativa (10 days after anthesis) Oryza sativa cDNA	38	1.6	100		>gb|DT507686.1|DT507686 WS02418.BR_P03 PTxD-ICC-N-A-14 Populus trichocarpa x Populus deltoides cDNA clone WS02418_P03 5, mRNA sequence	38	0.6	100
154	UG-III_Contig154		>P46519|LEA14_SOYBN Desiccation protectant protein Lea14 homolog - Glycine max (Soybean)	90	1e-17	31		>gb|CD051349.1|CD051349 EST0267 subtracted cDNA library of drought-stressed chickpea Cicer arietinum cDNA, mRNA sequence	34	0.14	100	Contig154		>gb|AW690284.1|AW690284 NF029A12ST1F1000 Developing stem Medicago truncatula cDNA clone NF029A12ST 5, mRNA sequence	813	0	90		>gb|EV263541.1|EV263541 GLLA787TF JCVI-SOY1 Glycine max cDNA 5, mRNA sequence	553	1e-156	86		>gb|BW626281.1|BW626281 BW626281 Lotus japonicus salicylic acid and methyljasmonate treated cells Lotus japonicus cDNA clone LjFL2-014-CF11 5, mRNA	379	1e-104	87	Contig154		>gi|30420260|gb|CD038422.1|CD038422 UTPPI007_A11 USDA-Tifton Peanut Immature Pod cDNA Library (UTPP) Arachis hypogaea cDNA	228	3e-59	81		>gi|5045282|gb|AI726430.1|AI726430 BNLGHi5606 Six-day Cotton fiber Gossypium hirsutum cDNA 5 similar to (AC004005)	222	4e-56	80		>gi|66916369|gb|CX103217.1|CX103217 RECm4225 A normalized whole-life-cycle cDNA library of rice Oryza sativa	46	0.006	91		>gb|DT473250.1|DT473250 WS01229.BR_B02 PT-GT-FL-A-3 Populus trichocarpa cDNA clone WS01229_B02 5, mRNA sequence	127	8e-28	77
155	UG-III_Contig155		>P40620|HMGL_VICFA HMG1/2-like protein - Vicia faba (Broad bean)	201	3e-51	69		>gb|FE671226.1|FE671226 mh1_0003_D02 Drought-stressed chickpea leave library Cicer arietinum cDNA clone mh1_0003_D02 5, mRNA sequence	892	0	98	Contig155		>gb|EY476345.1|EY476345 METAQ31TF JCVI-MT3 Medicago truncatula cDNA 5, mRNA sequence	357	3e-97	86		>gb|BU761005.1|BU761005 sas61f04.y1 Gm-c1023 Glycine max cDNA clone SOYBEAN CLONE ID: Gm-c1023-5263 5 similar to TR:P93704 P93704 HMG-1. ;,	226	2e-57	84		>gb|CB827651.1|CB827651 LjNEST77c3r Lotus japonicus nodule library 5 and 7 week-old Lotus japonicus cDNA 5, mRNA sequence	145	1e-33	83	Contig155		>gi|110813419|gb|EE126469.1|EE126469 1K13 Peanut (Luhua14) seeds full length cDNA Library Arachis hypogaea cDNA 5	163	1e-39	83		>gb|AAF80615.1|AC069251_8 F2D10.18 [Arabidopsis thaliana], mRNA sequence	137	2e-30	84		>gi|33662889|gb|CF293856.1|CF293856 30DGS--03-C23.g1 Rice leaf plasmid cDNA library I (30DGS) Oryza sativa Japonica	54	3e-05	88		>gb|AI161559.1|AI161559 A002P53U Hybrid aspen plasmid library Populus tremula x Populus tremuloides cDNA 5, mRNA sequence	80	2e-13	82
156	UG-III_Contig156		>P50906|TCTP_PEA Translationally-controlled tumor protein homolog - Pisum sativum (Garden pea)	294	3e-79	85		>gb|FE672454.1|FE672454 mh1_0017_H10 Drought-stressed chickpea leave library Cicer arietinum cDNA clone mh1_0017_H10 5, mRNA sequence	1122	0	100	Contig156		>gb|BF003392.1|BF003392 EST431890 KV1 Medicago truncatula cDNA clone pKV1-5B4, mRNA sequence	632	1e-180	88		>gb|AI941266.1|AI941266 sb86g02.y1 Gm-c1010 Glycine max cDNA clone GENOME SYSTEMS CLONE ID: Gm-c1010-1899 5 similar to SW:TCTP_MEDSA P28014	414	1e-114	86		>gb|AW720617.1|AW720617 LjNEST11d9rc Lotus japonicus nodule library 5 and 7 week-old Lotus japonicus cDNA 5, mRNA sequence	436	1e-121	86	Contig156		>gi|110810640|gb|EE123572.1|EE123572 YY1 Peanut (Luhua14) seeds full length cDNA Library Arachis hypogaea cDNA 5 similar to	206	1e-52	85		>gi|186886823|gb|FG122373.1|FG122373 3460-84-B02 Oenothera strain hookeri de Vries leaf library Oenothera elata subsp.	222	4e-56	84		>dbj|BAA02151.1| 21kd polypeptide [Oryza sativa (japonica cultivar-group)], mRNA sequence	212	4e-53	85		>gb|DB882765.1|DB882765 DB882765 full-length enriched poplar cDNA library, mixture of leaf, bud, stem, root Populus nigra cDNA clone PnFL2-046_K03	307	4e-82	82
157	UG-III_Contig157		>P32765|ASP_THECC 21 kDa seed protein precursor - Theobroma cacao (Cacao) (Cocoa)	79	3e-14	33		>gb|FE671387.1|FE671387 mh1_0005_B06 Drought-stressed chickpea leave library Cicer arietinum cDNA clone mh1_0005_B06 5, mRNA sequence	34	0.14	100	Contig157		>gb|AW299058.1|AW299058 EST305732 KV2 Medicago truncatula cDNA clone KV2-11O16, mRNA sequence	486	1e-136	86		>gb|FG997251.1|FG997251 GLLEU52TR JCVI-SOY1 Glycine max cDNA 5, mRNA sequence	167	1e-39	83		>gb|BP045897.1|BP045897 BP045897 Lotus corniculatus var. japonicus pods (less than 20 mm in length) Lotus japonicus cDNA clone SPD024e02_f 3, mRNA	238	1e-61	83	Contig157		>gi|30420067|gb|CD038229.1|CD038229 UTPPI004_C11 USDA-Tifton Peanut Immature Pod cDNA Library (UTPP) Arachis hypogaea cDNA	123	1e-27	83		>gi|5839731|gb|AI992826.1|AI992826 701493728 A. thaliana, Ohio State clone set Arabidopsis thaliana cDNA clone 701493728,	40	0.37	95		>gi|58599818|gb|CK010346.1|CK010346 32168rsicef_14405.y1 Oryza sativa cv. PA64s panicle sterile cDNA library Oryza	38	1.6	100		>gb|CA821087.1|CA821087 F09A07 two-month-old leaves from clone Beaupre Populus trichocarpa x Populus deltoides cDNA 5, mRNA sequence	38	0.61	100
158	UG-III_Contig158		>Q8EPM7|HEM1_OCEIH Glutamyl-tRNA reductase - Oceanobacillus iheyensis	30	3.9	42		>gb|FE669029.1|FE669029 mh2_0010_E12 Chickpea leave library Cicer arietinum cDNA clone mh2_0010_E12 5, mRNA sequence	458	1e-129	100	Contig158		>gb|BI263630.1|BI263630 NF090E09PL1F1071 Phosphate starved leaf Medicago truncatula cDNA clone NF090E09PL 5, mRNA sequence	204	1e-51	93		>gb|AW351252.1|AW351252 GM210011A20G10 Gm-r1021 Glycine max cDNA clone Gm-r1021-4148 3, mRNA sequence	96	2e-18	95		>gb|BW594929.1|BW594929 BW594929 Lotus japonicus suspension-cultured cells Lotus japonicus cDNA clone LjCa-003-AB08 5, mRNA sequence	92	8e-18	87	Contig158		>gi|149213894|gb|ES703343.1|ES703343 C20R5_11_G05_E002.g1 USDA-Tifton Peanut Library C20R5 Arachis hypogaea cDNA	38	0.033	100		>gi|71821217|gb|DR998608.1|DR998608 Mdfb8007H23.g1 Apple_EST_Mdfb Malus x domestica cDNA similar to ref|NP_564925.1|	38	0.77	95		>gi|117244105|gb|CT849936.1|CT849936 CT849936 Oryza sativa (indica cultivar-group) cv. Guang Lu Ai 4 Oryza sativa Indica	44	0.014	100		>gb|DB878370.1|DB878370 DB878370 full-length enriched poplar cDNA library, mixture of leaf, bud, stem, root Populus nigra cDNA clone PnFL2-021_J01	42	0.021	100
159	UG-III_Contig159		>P51418|R18A2_ARATH 60S ribosomal protein L18a-2 - Arabidopsis thaliana (Mouse-ear cress)	147	2e-35	86		>gb|FE669188.1|FE669188 mh2_0013_G08 Chickpea leave library Cicer arietinum cDNA clone mh2_0013_G08 5, mRNA sequence	68	5e-12	80	Contig159		>gb|AW683822.1|AW683822 NF001G09NR1F1069 Nodulated root Medicago truncatula cDNA clone NF001G09NR 5, mRNA sequence	278	1e-73	88		>gb|AW309920.1|AW309920 sf26f02.x1 Gm-c1028 Glycine max cDNA clone GENOME SYSTEMS CLONE ID: Gm-c1028-1108 3 similar to SW:RL1X_ARATH P51418 60S	230	6e-59	90		>gb|AW164123.1|AW164123 Ljirnpest20-604-e5 Ljirnp Lambda HybriZap two-hybrid library Lotus japonicus cDNA clone LP604-20-e5 5 similar to mRNA for	206	2e-52	88	Contig159		>gi|116488629|gb|EG529643.1|EG529643 2O28T7 Peanut (Luhua14) seeds full length cDNA Library Arachis hypogaea cDNA 3, mRNA	153	8e-37	83		>gi|84638917|gb|DW352527.1|DW352527 PU1_plate44_L23 PU1 Prunus persica cDNA clone PU1_plate44_L23 5 similar to	178	3e-43	86		>gi|51529400|gb|CV066223.1|CV066223 WNEL31c11 Wheat EST endosperm library Triticum aestivum cDNA clone WNEL31c11 5	54	1e-05	84		>gb|BU814483.1|BU814483 N030aC10 Populus bark cDNA library Populus tremula x Populus tremuloides cDNA 5 prime, mRNA sequence	182	9e-45	87
160	UG-III_Contig160		>P82412|RRP3_SPIOL Plastid-specific 30S ribosomal protein 3, chloroplast precursor - Spinacia oleracea (Spinach)	185	2e-46	59		>gb|FE668785.1|FE668785 mh2_0004_G03 Chickpea leave library Cicer arietinum cDNA clone mh2_0004_G03 5, mRNA sequence	1070	0	100	Contig160		>gb|AW775865.1|AW775865 EST334930 DSIL Medicago truncatula cDNA clone pDSIL-3I8, mRNA sequence	416	1e-115	93		>gb|FE680887.1|FE680887 Pv008A_M13R_F05.ab1 Phaseolus vulgaris cv Early gallatin Phaseolus vulgaris cDNA, mRNA sequence	236	2e-60	85		>gb|DC598446.1|DC598446 DC598446 Lotus japonicus pod (20-30 mm in length) Lotus japonicus cDNA clone MPDL075e11_r 5, mRNA sequence	327	1e-88	89	Contig160		>gi|134037345|gb|EL966452.1|EL966452 S182 SC, cDNA reverse subtractive library from peanut leaves Arachis hypogaea	40	0.013	100		>gi|186888995|gb|FG121975.1|FG121975 2601-26-G11 Oenothera strain hookeri de Vries leaf library Oenothera elata subsp.	88	1e-15	79		>gi|28256078|gb|CB209987.1|CB209987 OML00267 Oryza minuta HybriZAP-2.1 XR library Oryza minuta cDNA 5, mRNA	56	6e-06	87		>gb|DB881463.1|DB881463 DB881463 full-length enriched poplar cDNA library, mixture of leaf, bud, stem, root Populus nigra cDNA clone PnFL2-039_P19	159	2e-37	84
161	UG-III_Contig161		>P24805|TSJT1_TOBAC Stem-specific protein TSJT1 - Nicotiana tabacum (Common tobacco)	117	1e-25	41		>gb|FE668650.1|FE668650 mh2_0003_C08 Chickpea leave library Cicer arietinum cDNA clone mh2_0003_C08 5, mRNA sequence	1068	0	96	Contig161		>gb|DY618478.1|DY618478 AC4860 NOLLY Medicago truncatula cDNA 5, mRNA sequence	946	0	89		>gb|EV274407.1|EV274407 GLMC621TF JCVI-SOY2 Glycine max cDNA 5, mRNA sequence	615	1e-174	86		>gb|CN825712.1|CN825712 LjPEST9f9 Lotus japonicus seed and seed pod library Lotus japonicus cDNA 5, mRNA sequence	587	1e-166	86	Contig161		>gi|149655314|gb|ES766323.1|ES766323 TFL_95_A04_E001.g1 USDA-Tifton Peanut Library TFL Arachis hypogaea cDNA clone	472	1e-132	86		>gi|72277350|gb|DT051093.1|DT051093 COT_EH_G10 Fiber and Ovule of Xu-142 Lambda Zap Express Library Gossypium hirsutum	165	1e-38	83		>gi|86508318|gb|CI150951.1|CI150951 CI150951 Oryza sativa (japonica cultivar-group) Panicles mixture of one, two, three	62	1e-07	82		>gb|CV255957.1|CV255957 WS0242.B21_I09 PTxD-ICC-N-A-14 Populus trichocarpa x Populus deltoides cDNA clone WS0242_I09 3, mRNA sequence	262	3e-68	81
162	UG-III_Contig162		>Q84VX0|Y5740_ARATH Uncharacterized glycosyltransferase At1g55740 - Arabidopsis thaliana (Mouse-ear cress)	228	4e-68	59		>gb|FE673504.1|FE673504 mh1_0037_E10 Drought-stressed chickpea leave library Cicer arietinum cDNA clone mh1_0037_E10 5, mRNA sequence	32	0.52	100	Contig162		>gb|EX528120.1|EX528120 MTGland_A037_2007-05-24/MTGlandA037_E02_004_1 Medicago truncatula A17 glandular trichome Medicago truncatula cDNA, mRNA	200	4e-50	87		>gb|AI416843.1|AI416843 sa19e10.y1 Gm-c1005 Glycine max cDNA clone GENOME SYSTEMS CLONE ID: Gm-c1005-163 5 similar to TR:Q43408 Q43408 PUTATIVE	64	1e-08	91		>gb|AV409663.1|AV409663 AV409663 Lotus japonicus young plants (two-week old) Lotus japonicus cDNA clone MWL060c11_r 5, mRNA sequence	60	5e-08	97	Contig162		>gi|56552993|gb|CX018117.1|CX018117 R2007 pPCR Arachis hypogaea cDNA 5, mRNA sequence	32	3.5	100		>gi|71824474|gb|DT001866.1|DT001866 Mdrta1014C03.g1 Apple_EST_Mdrta Malus x domestica cDNA similar to ref|NP_850715.1|	143	3e-32	86		>gi|29644061|gb|CB649068.1|CB649068 OSJNEb12M20.f OSJNEb Oryza sativa Japonica Group cDNA clone OSJNEb12M20 5, mRNA	66	7e-09	95		>gb|BU874312.1|BU874312 Q066F10 Populus flower cDNA library Populus trichocarpa cDNA 5 prime, mRNA sequence	192	2e-47	86
163	UG-III_Contig163		>P13284|GILT_HUMAN Gamma-interferon-inducible lysosomal thiol reductase precursor - Homo sapiens (Human)	64	6e-10	43		>gb|FE671821.1|FE671821 mh1_0010_D12 Drought-stressed chickpea leave library Cicer arietinum cDNA clone mh1_0010_D12 5, mRNA sequence	168	2e-42	94	Contig163		>gb|BI310410.1|BI310410 EST5312160 GESD Medicago truncatula cDNA clone pGESD8A17 5 end, mRNA sequence	408	1e-113	89		>gb|AW508022.1|AW508022 si49b05.y1 Gm-r1030 Glycine max cDNA clone GENOME SYSTEMS CLONE ID: Gm-r1030-2218 5 similar to WP:F37H8.5 CE15997 ;, mRNA	167	9e-40	85		>gb|AV772965.1|AV772965 AV772965 Lotus japonicus Pods (20-30 mm in length) Lotus japonicus cDNA clone MPD044a09_f 3, mRNA sequence	123	2e-27	83	Contig163		>gi|110811701|gb|EE124221.1|EE124221 W69 Peanut (Luhua14) seeds full length cDNA Library Arachis hypogaea cDNA 5 similar to	96	2e-19	90		>gb|AAL06806.1| At1g07080/F10K1_15 [Arabidopsis thaliana], mRNA sequence	66	4e-09	87		>gi|7273922|gb|AU083466.1|AU083466 AU083466 Rice panicle at ripening stage Oryza sativa Japonica Group cDNA clone E10868,	46	0.004	82		>gb|CA824186.1|CA824186 R37G11 two-month-old roots from clone Beaupre Populus trichocarpa x Populus deltoides cDNA 5, mRNA sequence	40	0.095	95
164	UG-III_Contig164		>P04540|NU5M_TRYBB NADH-ubiquinone oxidoreductase chain 5 - Trypanosoma brucei brucei	50	2e-05	26		>gb|DY475053.1|DY475053 U007 Chickpea (ICC3996) post-inoculation EST library Cicer arietinum cDNA 5 similar to Unclear, mRNA sequence	34	0.14	100	Contig164		>gb|AL383732.1|AL383732 MtBC16D04R1 MtBC Medicago truncatula cDNA clone MtBC16D04 T7, mRNA sequence	48	0.0004	90		>gb|BI969348.1|BI969348 GM830008A10D08 Gm-r1083 Glycine max cDNA clone Gm-r1083-2847 3, mRNA sequence	40	0.22	83		>gb|BP036861.1|BP036861 BP036861 Lotus corniculatus var. japonicus flower bud Lotus japonicus cDNA clone MFB039e04_f 3, mRNA sequence	40	0.047	95	Contig164		>gi|149645844|gb|ES754239.1|ES754239 C20L_41_D08_E002.g1 USDA-Tifton Peanut Library C20L Arachis hypogaea cDNA clone	36	0.25	100		>gi|3449720|gb|AI099981.1|AI099981 34134 Lambda-PRL2 Arabidopsis thaliana cDNA clone 144N17XP 3, mRNA sequence	38	1.5	100		>gi|4715582|gb|AU056698.1|AU056698 AU056698 Oryza sativa mature leaf Nipponbare Oryza sativa Japonica Group cDNA clone	36	6.5	100		>gb|AJ776620.1|AJ776620 AJ776620 Populus euphratica root 3-6 months Populus euphratica cDNA clone P0000400016A07F1, mRNA sequence	40	0.16	100
165	UG-III_Contig165							>gb|CD051271.1|CD051271 EST0067 subtracted cDNA library of drought-stressed chickpea Cicer arietinum cDNA, mRNA sequence	28	1.6	100	Contig165		>gb|AW683707.1|AW683707 NF017H11LF1F1095 Developing leaf Medicago truncatula cDNA clone NF017H11LF 5, mRNA sequence	34	1.1	95		>gb|FK286564.1|FK286564 454GmaGlobSeed21196 Soybean Seeds Containing Globular-Stage Embryos Glycine max cDNA, mRNA sequence	38	0.16	95		>gb|AV774707.1|AV774707 AV774707 Lotus japonicus Pods (20-30 mm in length) Lotus japonicus cDNA clone MPD072b09_f 3, mRNA sequence	36	0.13	100	Contig165		>gi|149649387|gb|ES760368.1|ES760368 CVPL_2_H01_E003.g1 USDA-Tifton Peanut Library CVPL Arachis hypogaea cDNA clone	32	0.7	100		>gb|AAK76670.1| putative remorin protein [Arabidopsis thaliana] >gb|AAL85060.1| putative remorin pro, mRNA	38	0.26	100		>gi|117252633|gb|CT851038.1|CT851038 CT851038 Oryza sativa (indica cultivar-group) cv. Guang Lu Ai 4 Oryza sativa Indica	38	0.29	95		>gb|CV237286.1|CV237286 WS01227.B21.1_E02 PT-GT-FL-A-3 Populus trichocarpa cDNA clone WS01227_E02 3, mRNA sequence	34	1.7	100
166	UG-III_Contig166		>P27484|GRP2_NICSY Glycine-rich protein 2 - Nicotiana sylvestris (Wood tobacco)	225	3e-58	49		>gb|FE669080.1|FE669080 mh2_0011_F03 Chickpea leave library Cicer arietinum cDNA clone mh2_0011_F03 5, mRNA sequence	34	0.16	100	Contig166		>gb|BQ141299.1|BQ141299 NF018B01PH1F1011 Phoma-infected Medicago truncatula cDNA clone NF018B01PH 5, mRNA sequence	141	4e-32	83		>gb|FK326079.1|FK326079 454GmaGlobSeed60711 Soybean Seeds Containing Globular-Stage Embryos Glycine max cDNA, mRNA sequence	80	3e-13	92		>gb|BI418821.1|BI418821 LjNEST36c2r Lotus japonicus nodule library 5 and 7 week-old Lotus japonicus cDNA 5, mRNA sequence	186	4e-46	85	Contig166		>gi|30420651|gb|CD038813.1|CD038813 UTPPI012_E11 USDA-Tifton Peanut Immature Pod cDNA Library (UTPP) Arachis hypogaea cDNA	38	0.071	95		>gi|89489916|gb|DY645710.1|DY645710 PU3_plate48_I19 PU3 Prunus persica cDNA similar to similar to glycine-rich	68	2e-09	95		>gi|89482693|gb|DY638487.1|DY638487 PU2_plate24_P23 PU2 Prunus persica cDNA similar to weakly similar to putative	74	3e-11	93		>gb|AJ779415.1|AJ779415 AJ779415 Populus euphratica root 3-6 months Populus euphratica cDNA clone P0000800002E01F1, mRNA sequence	42	0.045	96
167	UG-III_Contig167		>Q90033|KITH_YMTV Thymidine kinase - Yaba monkey tumor virus (YMTV)	30	2.6	32		>gb|FE669503.1|FE669503 mh2_0017_C09 Chickpea leave library Cicer arietinum cDNA clone mh2_0017_C09 5, mRNA sequence	30	0.76	100	Contig167		>gb|AL373657.1|AL373657 MtBB02A10R1 MtBB Medicago truncatula cDNA clone MtBB02A10 T7, mRNA sequence	101	1e-20	89		>gb|BE823292.1|BE823292 GM700020B10G11 Gm-r1070 Glycine max cDNA clone Gm-r1070-8013 3, mRNA sequence	143	7e-33	93		>gb|BP029275.1|BP029275 BP029275 Lotus corniculatus var. japonicus flower Lotus japonicus cDNA clone MF019g04_f 3, mRNA sequence	119	2e-26	90	Contig167		>gi|56553059|gb|CX018183.1|CX018183 R255 Kochert Arachis hypogaea cDNA 5, mRNA sequence	34	0.33	100		>gi|47509562|gb|CN744565.1|CN744565 SAL_US025xn03r1.ab1 SAL_US N.Bentheme Nicotiana benthamiana cDNA 3, mRNA sequence	62	3e-08	97		>gi|86862849|gb|CI331696.1|CI331696 CI331696 Oryza sativa (japonica cultivar-group) shoot Oryza sativa Japonica Group cDNA	36	2.2	100		>gb|DB879998.1|DB879998 DB879998 full-length enriched poplar cDNA library, mixture of leaf, bud, stem, root Populus nigra cDNA clone PnFL2-031_F23	42	0.013	100
168	UG-III_Contig168		>Q9M4D8|DCAM_VICFA S-adenosylmethionine decarboxylase proenzyme - Vicia faba (Broad bean)	201	2e-51	84		>gb|FE668759.1|FE668759 mh2_0004_D12 Chickpea leave library Cicer arietinum cDNA clone mh2_0004_D12 5, mRNA sequence	248	3e-66	93	Contig168		>gb|AW774669.1|AW774669 EST333820 KV3 Medicago truncatula cDNA clone pKV3-23H3, mRNA sequence	383	1e-105	89		>gb|CD398949.1|CD398949 Gm_ck20346 Soybean induced by Salicylic Acid Glycine max cDNA 3, mRNA sequence	212	2e-53	87		>gb|BP049026.1|BP049026 BP049026 Lotus corniculatus var. japonicus pods (less than 20 mm in length) Lotus japonicus cDNA clone SPD063d12_f 3, mRNA	220	1e-56	83	Contig168		>gi|149217224|gb|ES706673.1|ES706673 C20R6_15_A02_E002.g1 USDA-Tifton Peanut Library C20R6 Arachis hypogaea cDNA	153	1e-36	87		>gi|89498350|gb|DY654144.1|DY654144 PU4_plate54_G23 PU4 Prunus persica cDNA similar to weakly similar to	64	2e-08	90		>gi|3107864|gb|D43604.1|D43604 D43604 Rice callus cDNA (H.Uchimiya) Oryza sativa cDNA clone SS668, mRNA sequence	50	0.0003	91		>gb|CK096813.1|CK096813 UB27CPH07.3pR Populus active cambium cDNA library Populus tremula cDNA clone UB27CPH07 3, mRNA sequence	66	2e-09	95
169	UG-III_Contig169		>Q96552|METK2_CATRO S-adenosylmethionine synthetase 2 - Catharanthus roseus (Madagascar periwinkle) (Vinca rosea)	222	1e-57	91		>gb|FE672063.1|FE672063 mh1_0013_G03 Drought-stressed chickpea leave library Cicer arietinum cDNA clone mh1_0013_G03 5, mRNA sequence	1195	0	98	Contig169		>gb|AW559908.1|AW559908 EST314956 DSIR Medicago truncatula cDNA clone pDSIR-25F3, mRNA sequence	414	1e-114	90		>gb|BU548317.1|BU548317 GM880015A10D06 Gm-r1088 Glycine max cDNA clone Gm-r1088-5531 3, mRNA sequence	260	9e-68	85		>gb|BI416389.1|BI416389 LjNEST6d6r Lotus japonicus nodule library, mature and immature nodules Lotus japonicus cDNA 5, mRNA sequence	278	8e-74	85	Contig169		>gi|116488766|gb|EG529768.1|EG529768 O77T7 Peanut (Luhua14) seeds full length cDNA Library Arachis hypogaea cDNA 3, mRNA	226	9e-59	84		>gi|19802466|gb|AV783676.1|AV783676 AV783676 RAFL5 Arabidopsis thaliana cDNA clone RAFL05-12-C12 3, mRNA sequence	151	1e-34	82		>gi|86835408|gb|CI347865.1|CI347865 CI347865 Oryza sativa (japonica cultivar-group) flower Oryza sativa Japonica Group cDNA	48	0.001	85		>gb|CV234183.1|CV234183 WS01213.B21_P05 PT-GT-FL-A-3 Populus trichocarpa cDNA clone WS01213_P05 3, mRNA sequence	200	5e-50	82
170	UG-III_Contig170		>P26204|BGLS_TRIRP Non-cyanogenic beta-glucosidase precursor - Trifolium repens (Creeping white clover)	121	2e-54	72		>gb|FE670327.1|FE670327 mh2_0026_G01 Chickpea leave library Cicer arietinum cDNA clone mh2_0026_G01 5, mRNA sequence	78	1e-14	100	Contig170		>gb|AW560545.1|AW560545 EST315593 DSIR Medicago truncatula cDNA clone pDSIR-27O16, mRNA sequence	377	1e-103	90		>gb|BQ627821.1|BQ627821 sao63h09.y2 Gm-c1073 Glycine max cDNA clone SOYBEAN CLONE ID: Gm-c1073-4193 5 similar to TR:Q40984 Q40984 AMYGDALIN	178	4e-43	82		>gb|BP069492.1|BP069492 BP069492 Lotus corniculatus var. japonicus nodulating root Lotus japonicus cDNA clone GNf029g08 3, mRNA sequence	297	1e-79	84	Contig170		>gi|149645793|gb|ES754188.1|ES754188 C20L_40_F05_E002.g1 USDA-Tifton Peanut Library C20L Arachis hypogaea cDNA clone	52	4e-06	90		>gi|506611|gb|Z34630.1|Z34630 ATTS3390 Versailles-VB Arabidopsis thaliana cDNA clone VBVEE12, mRNA sequence	58	2e-06	92		>gi|29642176|gb|CB647183.1|CB647183 OSJNEb10A03.r OSJNEb Oryza sativa Japonica Group cDNA clone OSJNEb10A03 3, mRNA	58	2e-06	96		>gb|BU816643.1|BU816643 N069F11 Populus bark cDNA library Populus tremula x Populus tremuloides cDNA 5 prime, mRNA sequence	50	0.0002	90
171	UG-III_Contig171		>P15603|YM01_PARTE Uncharacterized mitochondrial protein ORF1 - Paramecium tetraurelia	34	0.27	41		>gb|FE670297.1|FE670297 mh2_0026_D07 Chickpea leave library Cicer arietinum cDNA clone mh2_0026_D07 5, mRNA sequence	30	0.43	100	Contig171		>gb|EX526200.1|EX526200 MTGland-A070_2007-08-17/MTGland-70_M06_010_1 Medicago truncatula A17 glandular trichome Medicago truncatula cDNA, mRNA	36	0.28	95		>gb|FK009347.1|FK009347 GLQA346TR JCVI-SOY2 Glycine max cDNA 5, mRNA sequence	40	0.042	95		>gb|DC596190.1|DC596190 DC596190 Lotus japonicus pod (20-30 mm in length) Lotus japonicus cDNA clone MPD006d08_r 5, mRNA sequence	34	0.55	95	Contig171		>gi|110812325|gb|EE125073.1|EE125073 P19 Peanut (Luhua14) seeds full length cDNA Library Arachis hypogaea cDNA 5 similar to	32	0.72	100		>gi|49267874|gb|BP616692.1|BP616692 BP616692 RAFL16 Arabidopsis thaliana cDNA clone RAFL16-20-P17 3, mRNA sequence	38	0.27	95		>gi|4715977|gb|AU057093.1|AU057093 AU057093 Oryza sativa mature leaf Nipponbare Oryza sativa Japonica Group cDNA clone	34	4.8	95		>gb|DV464892.2|DV464892 MTUNUL1.P32.C01 NUL Populus fremontii x Populus angustifolia cDNA, mRNA sequence	34	1.8	100
172	UG-III_Contig172		>P38067|UGA2_YEAST Succinate-semialdehyde dehydrogenase [NADP+] - Saccharomyces cerevisiae (Bakers yeast)	36	0.054	62		>gb|FE673434.1|FE673434 mh1_0036_E08 Drought-stressed chickpea leave library Cicer arietinum cDNA clone mh1_0036_E08 5, mRNA sequence	30	0.49	100	Contig172		>gb|AL384687.1|AL384687 MtBC23G07R1 MtBC Medicago truncatula cDNA clone MtBC23G07 T7, mRNA sequence	36	0.32	92							>gb|AV772491.1|AV772491 AV772491 Lotus japonicus Pods (20-30 mm in length) Lotus japonicus cDNA clone MPD036h07_f 3, mRNA sequence	36	0.16	95								>gi|46368320|gb|CF773352.1|CF773352 AG_FSL_16A05 Arabidopsis ag-1 35S:AG-GR forward subtraction library Arabidopsis	36	1.2	95		>gi|66917729|gb|CX104577.1|CX104577 BI103D23 A normalized whole-life-cycle cDNA library of rice Oryza sativa	36	1.4	100		>gb|BU832652.1|BU832652 T036F11 Populus apical shoot cDNA library Populus tremula x Populus tremuloides cDNA 5 prime, mRNA sequence	34	2.1	100
173	UG-III_Contig173							>gb|FE669099.1|FE669099 mh2_0012_E07 Chickpea leave library Cicer arietinum cDNA clone mh2_0012_E07 5, mRNA sequence	32	0.085	100	Contig173		>gb|EX530196.1|EX530196 MTGland_A064_2007-06-13/MTGlandA064_B02_007_1 Medicago truncatula A17 glandular trichome Medicago truncatula cDNA, mRNA	36	0.22	100		>gb|BE659435.1|BE659435 GM700009B10D9 Gm-r1070 Glycine max cDNA clone Gm-r1070-3257 3, mRNA sequence	42	0.008	96		>gb|AV766931.1|AV766931 AV766931 Lotus japonicus Young plants (two-weeks old) Lotus japonicus cDNA clone MWM141e06_f 3, mRNA sequence	32	1.7	100	Contig173		>gi|149647993|gb|ES756388.1|ES756388 C20L_78_C10_E002.g1 USDA-Tifton Peanut Library C20L Arachis hypogaea cDNA clone	34	0.14	100		>gi|49321557|gb|BP670054.1|BP670054 BP670054 RAFL21 Arabidopsis thaliana cDNA clone RAFL21-33-J21 3, mRNA sequence	36	0.84	100		>gi|117215644|gb|CT851385.1|CT851385 CT851385 Oryza sativa (indica cultivar-group) cv. Guang Lu Ai 4 Oryza sativa Indica	40	0.06	100		>gb|DN486127.1|DN486127 N070G03.3pR Populus bark cDNA library Populus tremula x Populus tremuloides cDNA clone N070G03 3, mRNA sequence	40	0.023	100
174	UG-III_Contig174		>P59794|ATE_HELHP Putative arginyl-tRNA--protein transferase - Helicobacter hepaticus	30	2.8	32		>gb|EH058914.1|EH058914 CPA04h01.y.esd subtracted cDNA library of drought stressed chickpea Cicer arietinum cDNA, mRNA sequence	32	0.15	100	Contig174		>gb|AA661020.1|AA661020 00917 MtRHE Medicago truncatula cDNA 5, mRNA sequence	36	0.39	95		>gb|BU763175.1|BU763175 sas38d04.y1 Gm-c1080 Glycine max cDNA clone SOYBEAN CLONE ID: Gm-c1080-5936 5, mRNA sequence	38	0.23	100		>gb|BP050852.1|BP050852 BP050852 Lotus corniculatus var. japonicus pods (less than 20 mm in length) Lotus japonicus cDNA clone SPD086c05_f 3, mRNA	34	0.75	100	Contig174		>gi|134092948|gb|EL966925.1|EL966925 SI_S195 SI, cDNA forward subtractive library from peanut leaves inoculated with	34	0.25	100		>gi|19875881|gb|AU236712.1|AU236712 AU236712 RAFL15 Arabidopsis thaliana cDNA clone RAFL15-17-E11 5, mRNA sequence	36	1.5	100		>gi|33675461|gb|CF303700.1|CF303700 ABF1--02-P18.g1 ABF3-overexpressing transgenic rice lambda phage cDNA	38	0.42	100		>gb|CV274979.1|CV274979 WS0174.B21.1_P18 PTxD-NR-A-8 Populus trichocarpa x Populus deltoides cDNA clone WS0174_P18 3, mRNA sequence	36	0.63	100
175	UG-III_Contig175		>Q90309|OPSUV_CARAU Ultraviolet-sensitive opsin - Carassius auratus (Goldfish)	35	0.25	23		>gb|FE673205.1|FE673205 mh1_0033_A07 Drought-stressed chickpea leave library Cicer arietinum cDNA clone mh1_0033_A07 5, mRNA sequence	34	0.084	100	Contig175		>gb|CA991155.1|CA991155 EST644663 GESD Medicago truncatula cDNA clone GESD-32G3, mRNA sequence	38	0.22	95		>gb|BM886900.1|BM886900 sam31f10.y1 Gm-c1068 Glycine max cDNA clone SOYBEAN CLONE ID: Gm-c1068-6427 5, mRNA sequence	105	3e-21	93		>gb|AW720210.1|AW720210 LjNEST17a12r Lotus japonicus nodule library 5 and 7 week-old Lotus japonicus cDNA 5, mRNA sequence	36	0.42	100	Contig175		>gi|110812165|gb|EE124838.1|EE124838 E60 Peanut (Luhua14) seeds full length cDNA Library Arachis hypogaea cDNA 5, mRNA	32	2.2	100		>gi|19833583|gb|AV799598.1|AV799598 AV799598 RAFL9 Arabidopsis thaliana cDNA clone RAFL09-20-K13 3, mRNA sequence	42	0.054	100		>gi|29675658|gb|CB671933.1|CB671933 OSJNEe05L18.f OSJNEe Oryza sativa Japonica Group cDNA clone OSJNEe05L18 5, mRNA	40	0.24	100		>gb|DB879759.1|DB879759 DB879759 full-length enriched poplar cDNA library, mixture of leaf, bud, stem, root Populus nigra cDNA clone PnFL2-029_M12	40	0.09	92
176	UG-III_Contig176							>gb|FE668445.1|FE668445 mh2_0001_A09 Chickpea leave library Cicer arietinum cDNA clone mh2_0001_A09 5, mRNA sequence	30	0.48	100	Contig176		>gb|AJ497210.1|AJ497210 AJ497210 MTFLOW Medicago truncatula cDNA clone mt--abc955106c04, mRNA sequence	46	0.0003	93		>gb|AW349423.1|AW349423 GM210005A11F11 Gm-r1021 Glycine max cDNA clone Gm-r1021-1797 3, mRNA sequence	36	0.72	100		>gb|CB828055.1|CB828055 LjNEST82c2r Lotus japonicus nodule library 5 and 7 week-old Lotus japonicus cDNA 5, mRNA sequence	42	0.002	100	Contig176		>gi|115598086|gb|EG030434.1|EG030434 AH0819 Shanyou 523 Peanut Cotyledon cDNA Library Arachis hypogaea cDNA 5, mRNA	34	0.2	100		>gi|19829821|gb|AV795838.1|AV795838 AV795838 RAFL8 Arabidopsis thaliana cDNA clone RAFL08-19-G05 3, mRNA sequence	36	1.2	95		>gi|8955595|gb|BE229401.1|BE229401 98MJ0080 Rice Immature Seed Lambda ZAPII cDNA Library Oryza sativa Indica Group cDNA	34	5.2	95		>gb|DB900992.1|DB900992 DB900992 full-length enriched poplar cDNA library, mixture of leaf, bud, stem, root Populus nigra cDNA clone	38	0.13	100
177	UG-III_Contig177		>P41479|Y091_NPVAC Uncharacterized 24.1 kDa protein in LEF4-P33 intergenic region - Autographa californica nuclear	64	7e-10	38		>gb|CD051344.1|CD051344 EST0902 subtracted cDNA library of drought-stressed chickpea Cicer arietinum cDNA, mRNA sequence	34	0.096	92	Contig177		>gb|AW559285.1|AW559285 EST306328 DSIR Medicago truncatula cDNA clone pDSIR-25A19, mRNA sequence	44	0.004	100		>gb|EV264261.1|EV264261 GLLAG57TF JCVI-SOY1 Glycine max cDNA 5, mRNA sequence	54	1e-05	87		>gb|BP052983.1|BP052983 BP052983 Lotus corniculatus var. japonicus pods (less than 20 mm in length) Lotus japonicus cDNA clone SPDL016c09_f 3,	38	0.12	95	Contig177		>gi|30420674|gb|CD038836.1|CD038836 UTPPI012_H03 USDA-Tifton Peanut Immature Pod cDNA Library (UTPP) Arachis hypogaea cDNA	32	2.5	100		>gi|21557678|gb|BQ608339.1|BQ608339 BRY_4243 wheat EST endosperm library Triticum aestivum cDNA 5, mRNA sequence	42	0.062	100		>gi|29676957|gb|CB673232.1|CB673232 OSJNEe07K16.r OSJNEe Oryza sativa Japonica Group cDNA clone OSJNEe07K16 3, mRNA	40	0.27	100		>gb|DT478429.1|DT478429 WS02522.BR_M03 PT-MB-N-A-15 Populus trichocarpa cDNA clone WS02522_M03 5, mRNA sequence	40	0.1	100
178	UG-III_Contig178		>A3C5A7|GRP2_ORYSJ Glycine-rich cell wall structural protein 2 precursor - Oryza sativa subsp. japonica (Rice)	49	4e-06	86		>gb|EH058723.1|EH058723 CPA02e06.y.esd subtracted cDNA library of drought stressed chickpea Cicer arietinum cDNA, mRNA sequence	513	1e-146	100	Contig178		>gb|AI737504.1|AI737504 T110131e KV3 Medicago truncatula cDNA clone pKV3-P23 5, mRNA sequence	76	7e-13	95		>gb|BE584235.1|BE584235 8-1C-HA PsojaeHA Glycine max/Phytophthora sojae mixed EST library cDNA, mRNA sequence	76	2e-12	95		>gb|AI967693.1|AI967693 Ljirnpest09-707-a8 Ljirnp Lambda HybriZap two-hybrid library Lotus japonicus cDNA clone LP707-09-a8 5 similar to	76	4e-13	95	Contig178		>gi|30420162|gb|CD038324.1|CD038324 UTPPI005_F08 USDA-Tifton Peanut Immature Pod cDNA Library (UTPP) Arachis hypogaea cDNA	76	1e-13	95		>gi|1520710|gb|AA042503.1|AA042503 25096 Lambda-PRL2 Arabidopsis thaliana cDNA clone 251G13T7, mRNA sequence	74	1e-11	95		>gi|80466531|gb|DV643210.1|DV643210 EST1616 CM334 Root cDNA Capsicum annuum cDNA clone RR58-02 similar to rRNA intron-encoded	76	3e-12	95		>gb|AJ774312.1|AJ774312 AJ774312 Populus euphratica shoot 3-6 months Populus euphratica cDNA clone P0000300015F07F1, mRNA sequence	76	1e-12	95
179	UG-III_Contig179							>gb|FE669181.1|FE669181 mh2_0013_G01 Chickpea leave library Cicer arietinum cDNA clone mh2_0013_G01 5, mRNA sequence	32	0.13	100	Contig179		>gb|AW981273.1|AW981273 EST392426 DSIL Medicago truncatula cDNA clone pDSIL-12H15, mRNA sequence	74	2e-12	85		>gb|BU544535.1|BU544535 GM880003B10B01 Gm-r1088 Glycine max cDNA clone Gm-r1088-841 3, mRNA sequence	36	0.76	95		>gb|AU089380.1|AU089380 AU089380 Lotus japonicus flower bud cDNA Lotus japonicus cDNA clone Ljfb-r38, mRNA sequence	38	0.041	100	Contig179		>gi|30420260|gb|CD038422.1|CD038422 UTPPI007_A11 USDA-Tifton Peanut Immature Pod cDNA Library (UTPP) Arachis hypogaea cDNA	30	3.3	100		>gi|19835445|gb|AV801460.1|AV801460 AV801460 RAFL9 Arabidopsis thaliana cDNA clone RAFL09-28-D12 3, mRNA sequence	36	1.3	100		>gi|117229676|gb|CT853568.1|CT853568 CT853568 Oryza sativa (indica cultivar-group) cv. Guang Lu Ai 4 Oryza sativa Indica	38	0.35	100		>gb|DB902658.1|DB902658 DB902658 full-length enriched poplar cDNA library, mixture of leaf, bud, stem, root Populus nigra cDNA clone PnFL2-055_F05	34	2.1	100
180	UG-III_Contig180		>Q6C6Y4|CAPZA_YARLI F-actin-capping protein subunit alpha - Yarrowia lipolytica (Candida lipolytica)	30	2.1	30		>gb|DY475210.1|DY475210 U171 Chickpea (ICC3996) post-inoculation EST library Cicer arietinum cDNA 5 similar to Unknown, mRNA sequence	60	8e-10	85	Contig180		>gb|AW329352.1|AW329352 N200581e rootphos(-) Medicago truncatula cDNA clone MHRP-19B5, mRNA sequence	167	2e-40	89		>gb|CD390888.1|CD390888 Gm_ck0287 Soybean induced by Salicylic Acid Glycine max cDNA 3, mRNA sequence	137	4e-31	86		>gb|CN825562.1|CN825562 LjPEST8a08 Lotus japonicus seed and seed pod library Lotus japonicus cDNA 5, mRNA sequence	135	3e-31	86	Contig180		>gi|30419507|gb|CD037669.1|CD037669 UTPLC005_B07 USDA-Tifton Peanut Leaf cDNA Library (UTPL) Arachis hypogaea cDNA clone	32	1.2	100		>gi|159662091|gb|EY135621.1|EY135621 CBTH5033.b1_A11.ab1:P Triphysaria pusilla root tip normalized cDNA library	58	5e-07	89		>gi|25804731|gb|CA760692.1|CA760692 BR060007A10G09.ab1 IRRI clones Oryza sativa Indica Group cDNA clone BR060007A10G09.ab1	36	1.9	100		>gb|CV246816.1|CV246816 WS01116.B21_A21 PT-P-FL-A-2 Populus trichocarpa cDNA clone WS01116_A21 3, mRNA sequence	64	3e-09	90
181	UG-III_Contig181		>P59770|VME1_PEDVB Membrane protein - Porcine epidemic diarrhea virus (strain Br1/87) (PEDV)	29	4.9	34		>gb|FE671151.1|FE671151 mh1_0002_E10 Drought-stressed chickpea leave library Cicer arietinum cDNA clone mh1_0002_E10 5, mRNA sequence	34	0.035	100	Contig181		>gb|AL388140.1|AL388140 MtBC46H03F1 MtBC Medicago truncatula cDNA clone MtBC46H03 T3, mRNA sequence	36	0.36	100		>gb|BI971209.1|BI971209 GM830012B20F05 Gm-r1083 Glycine max cDNA clone Gm-r1083-4498 3, mRNA sequence	34	3.3	95		>gb|AV765025.1|AV765025 AV765025 Lotus japonicus young plants (two-week old) Lotus japonicus cDNA clone MWM025a04_f 3, mRNA sequence	34	0.7	100	Contig181		>gi|146771617|gb|ES490738.1|ES490738 23#2J10 Full length peanut pod cDNA library Arachis hypogaea cDNA clone #2J10 5, mRNA	30	3.7	100		>gi|42530924|gb|BX836841.1|BX836841 BX836841 Arabidopsis thaliana Adult vegetative tissue Col-0 Arabidopsis thaliana cDNA	36	1.4	100		>gi|88838793|gb|CI376331.1|CI376331 CI376331 Oryza sativa (japonica cultivar-group) callus Oryza sativa Japonica Group cDNA	36	1.5	100		>gb|AJ780595.1|AJ780595 AJ780595 Populus euphratica leaf 3-6 months Populus euphratica cDNA clone P0000900010B03F1, mRNA sequence	36	0.59	95
182	UG-III_Contig182		>A4IGY6|S39AE_XENTR Zinc transporter ZIP14 - Xenopus tropicalis (Western clawed frog) (Silurana tropicalis)	28	9.2	35		>gb|FE672830.1|FE672830 mh1_0024_B08 Drought-stressed chickpea leave library Cicer arietinum cDNA clone mh1_0024_B08 5, mRNA sequence	180	1e-46	95	Contig182		>gb|AW774147.1|AW774147 EST333230 KV3 Medicago truncatula cDNA clone pKV3-21D19, mRNA sequence	88	6e-17	88		>gb|CF808529.1|CF808529 psHB036xK16f USDA-IFAFS:Expression of Phytophthora sojae genes during infection and propagation Glycine max cDNA clone	56	5e-07	94		>gb|AV779879.1|AV779879 AV779879 Lotus japonicus Pods (20-30 mm in length) Lotus japonicus cDNA clone MPDL066g03_f 3, mRNA sequence	48	3e-05	84	Contig182		>gi|115597395|gb|EG029743.1|EG029743 AH2115 Shanyou 523 Peanut Cotyledon cDNA Library Arachis hypogaea cDNA 5, mRNA	34	0.14	100		>gi|159668285|gb|EY166874.1|EY166874 CBTI11303.g1_N17.ab1:P Triphysaria pusilla root tip normalized cDNA library	36	0.8	100		>gi|58610748|gb|CK038460.1|CK038460 39257rsiceg_6218.y1 Oryza sativa cv. 93-11 tillering whole plant cDNA library Oryza	38	0.23	100		>gb|AJ777013.1|AJ777013 AJ777013 Populus euphratica root 3-6 months Populus euphratica cDNA clone P0000400021G06F1, mRNA sequence	40	0.022	100
183	UG-III_Contig183		>Q02918|NO36A_SOYBN Early nodulin 36A - Glycine max (Soybean)	57	1e-07	47		>gb|FE668580.1|FE668580 mh2_0002_E08 Chickpea leave library Cicer arietinum cDNA clone mh2_0002_E08 5, mRNA sequence	36	0.033	100	Contig183		>gb|BF519327.1|BF519327 EST456789 DSIL Medicago truncatula cDNA clone pDSIL-20K8, mRNA sequence	119	1e-25	90		>gb|FK022487.1|FK022487 GLRA744TR JCVI-SOY3 Glycine max cDNA 5, mRNA sequence	66	3e-09	85		>gb|AW719605.1|AW719605 LjNEST6f8r Lotus japonicus nodule library, mature and immature nodules Lotus japonicus cDNA 5, mRNA sequence	70	5e-11	86	Contig183		>gi|30420434|gb|CD038596.1|CD038596 UTPPI009_E12 USDA-Tifton Peanut Immature Pod cDNA Library (UTPP) Arachis hypogaea cDNA	34	0.87	100		>gi|49293687|gb|BP642217.1|BP642217 BP642217 RAFL19 Arabidopsis thaliana cDNA clone RAFL19-57-O07 3, mRNA sequence	40	0.33	100		>gi|29630165|gb|CB635174.1|CB635174 OSIIEb15E08.r OSIIEb Oryza sativa Indica Group cDNA clone OSIIEb15E08 3, mRNA	42	0.093	100		>gb|DT516475.1|DT516475 WS02431.B21_I04 PTxD-ICC-N-A-14 Populus trichocarpa x Populus deltoides cDNA clone WS02431_I04 3, mRNA sequence	40	0.14	90
184	UG-III_Contig184		>Q39131|LAML_ARATH Lamin-like protein precursor - Arabidopsis thaliana (Mouse-ear cress)	35	0.61	25		>gb|FE672063.1|FE672063 mh1_0013_G03 Drought-stressed chickpea leave library Cicer arietinum cDNA clone mh1_0013_G03 5, mRNA sequence	32	0.52	100	Contig184		>gb|BE941277.1|BE941277 EST420856 MGHG Medicago truncatula cDNA clone pMGHG-3O18, mRNA sequence	216	7e-55	86		>gb|AI461031.1|AI461031 sa73a10.y1 Gm-c1004 Glycine max cDNA clone GENOME SYSTEMS CLONE ID: Gm-c1004-4915 5, mRNA sequence	98	1e-18	85		>gb|AW428820.1|AW428820 Ljirnpest24-921-b11 Ljirnp Lambda HybriZap two-hybrid library Lotus japonicus cDNA clone LP921-24-b11 5 similar to heat	40	0.043	100	Contig184		>gi|110812953|gb|EE125930.1|EE125930 3B71 Peanut (Luhua14) seeds full length cDNA Library Arachis hypogaea cDNA 5	34	0.88	100		>gi|5840695|gb|AI993790.1|AI993790 701514606 A. thaliana, Ohio State clone set Arabidopsis thaliana cDNA clone 701514606,	38	1.3	100		>gi|4716660|gb|AU057776.1|AU057776 AU057776 Oryza sativa mature leaf Nipponbare Oryza sativa Japonica Group cDNA clone	38	1.5	100		>gb|AI163515.1|AI163515 A043p45u Hybrid aspen plasmid library Populus tremula x Populus tremuloides cDNA 5, mRNA sequence	40	0.14	100
185	UG-III_Contig185		>P25226|NO5_PEA Early nodulin 5 precursor - Pisum sativum (Garden pea)	35	0.11	44		>gb|FE670032.1|FE670032 mh2_0023_B11 Chickpea leave library Cicer arietinum cDNA clone mh2_0023_B11 5, mRNA sequence	60	1e-09	79	Contig185		>gb|AW775934.1|AW775934 EST334999 DSIL Medicago truncatula cDNA clone pDSIL-3F9, mRNA sequence	88	2e-16	83		>gb|BU547378.1|BU547378 GM880013A20G08 Gm-r1088 Glycine max cDNA clone Gm-r1088-4912 3, mRNA sequence	50	0.0001	81		>gb|AV774431.1|AV774431 AV774431 Lotus japonicus Pods (20-30 mm in length) Lotus japonicus cDNA clone MPD067a07_f 3, mRNA sequence	40	0.024	100	Contig185		>gi|110812954|gb|EE125931.1|EE125931 3B72 Peanut (Luhua14) seeds full length cDNA Library Arachis hypogaea cDNA 5	36	0.12	95		>gi|125001260|gb|EL073529.1|EL073529 EBENXNS02I6NLC 8-day Arabidopsis seedlings, aerial tissues Arabidopsis	42	0.047	100		>gi|88513458|gb|CI440964.1|CI440964 CI440964 Oryza sativa (japonica cultivar-group) leaf of seedling 50ppm CuSO4 for 3 days	44	0.013	93		>gb|BU894677.1|BU894677 X013B06 Populus wood cDNA library Populus tremula x Populus tremuloides cDNA 5 prime, mRNA sequence	38	0.31	90
186	UG-III_Contig186		>Q5R9T5|SPTC1_PONPY Serine palmitoyltransferase 1 - Pongo pygmaeus (Bornean orangutan)	109	1e-23	38		>gb|FE673456.1|FE673456 mh1_0036_G10 Drought-stressed chickpea leave library Cicer arietinum cDNA clone mh1_0036_G10 5, mRNA sequence	36	0.029	100	Contig186		>gb|CA919036.1|CA919036 EST636754 MTUS Medicago truncatula cDNA clone MTUS-6H7, mRNA sequence	593	1e-168	92		>gb|FE694209.1|FE694209 Pv017B_M13R_E06.ab1 Phaseolus vulgaris cv Early gallatin Phaseolus vulgaris cDNA, mRNA sequence	494	1e-138	85		>gb|BP033244.1|BP033244 BP033244 Lotus corniculatus var. japonicus flower Lotus japonicus cDNA clone MF095b07_f 3, mRNA sequence	410	1e-113	87	Contig186		>gi|134092942|gb|EL966919.1|EL966919 SI_S189 SI, cDNA forward subtractive library from peanut leaves inoculated with	40	0.013	100		>gi|89480293|gb|DY636087.1|DY636087 PU1_plate17_B24 PU1 Prunus persica cDNA similar to similar to serine	163	3e-38	87		>gi|29638828|gb|CB643837.1|CB643837 OSJNEb04M02.f OSJNEb Oryza sativa Japonica Group cDNA clone OSJNEb04M02 5, mRNA	38	1.3	100		>gb|BU868091.1|BU868091 M111B03 Populus flower cDNA library Populus trichocarpa cDNA 5 prime, mRNA sequence	80	1e-13	97
187	UG-III_Contig187		>O31607|YJBI_BACSU Hemoglobin-like protein yjbI - Bacillus subtilis	42	0.0005	47		>gb|FE673447.1|FE673447 mh1_0036_F11 Drought-stressed chickpea leave library Cicer arietinum cDNA clone mh1_0036_F11 5, mRNA sequence	36	0.013	100	Contig187		>gb|BE124376.1|BE124376 EST393411 GVN Medicago truncatula cDNA clone pGVN-58K15, mRNA sequence	363	2e-99	93		>gb|CF922418.1|CF922418 gmrhRww24-11-T7_A03_1_031 Soybean root hair subtracted cDNA library gmrhRww24 Glycine max cDNA, mRNA sequence	317	2e-85	92		>gb|BP029885.1|BP029885 BP029885 Lotus corniculatus var. japonicus flower Lotus japonicus cDNA clone MF031a03_f 3, mRNA sequence	36	0.27	100	Contig187		>gi|56690142|gb|CX128045.1|CX128045 AH0148 Peanut Lambda Express library Arachis hypogaea cDNA 5, mRNA sequence	34	0.36	100		>gi|5048583|gb|AI729731.1|AI729731 BNLGHi14071 Six-day Cotton fiber Gossypium hirsutum cDNA 5 similar to (AL022537)	66	2e-09	93		>gi|4879811|gb|AU064110.1|AU064110 AU064110 Rice panicle at flowering stage Oryza sativa Japonica Group cDNA clone	54	1e-05	84		>gb|CV270084.1|CV270084 WS0151.B21_A18 PTxN-IB-A-6 Populus trichocarpa x Populus nigra cDNA clone WS0151_A18 3, mRNA sequence	157	4e-37	85
188	UG-III_Contig188		>Q8MP30|Y2666_DICDI Uncharacterized histidine-rich protein DDB0167791 precursor - Dictyostelium discoideum (Slime	86	2e-16	79		>gb|DY475178.1|DY475178 U139 Chickpea (ICC3996) post-inoculation EST library Cicer arietinum cDNA 5 similar to Unknown, mRNA sequence	32	0.42	100	Contig188		>gb|BG447829.1|BG447829 NF104F10EC1F1089 Elicited cell culture Medicago truncatula cDNA clone NF104F10EC 5, mRNA sequence	135	2e-30	88		>gb|CA852308.1|CA852308 E06A08_B08_02.ab1 cDNA Peking library 6, 8 day SCN3 Glycine max cDNA clone E06A08 5, mRNA sequence	82	5e-14	85		>gb|AV769591.1|AV769591 AV769591 Lotus japonicus Young plants (two-weeks old) Lotus japonicus cDNA clone MWL058e07_f 3, mRNA sequence	36	0.54	100	Contig188		>gi|115597183|gb|EG029531.1|EG029531 AH1923 Shanyou 523 Peanut Cotyledon cDNA Library Arachis hypogaea cDNA 5, mRNA	32	2.8	95		>gi|84641081|gb|DW354691.1|DW354691 PU2_plate16_A22 PU2 Prunus persica cDNA clone PU2_plate16_A22 5 similar to	38	1.1	95		>gi|41883875|gb|BX928686.1|BX928686 BX928686 Oryza sativa library (Han B) Oryza sativa cDNA clone y757f03p5, mRNA sequence	42	0.077	96		>gb|CA824296.1|CA824296 R39E12 two-month-old roots from clone Beaupre Populus trichocarpa x Populus deltoides cDNA 5, mRNA sequence	50	0.0001	90
189	UG-III_Contig189		>Q68WH7|FAD3_RICTY Putative fatty acid oxidation complex trifunctional enzyme [Includes: 3-hydroxyacyl-CoA	34	0.62	43		>gb|FE669825.1|FE669825 mh2_0020_H04 Chickpea leave library Cicer arietinum cDNA clone mh2_0020_H04 5, mRNA sequence	38	0.007	90	Contig189		>gb|AL388880.1|AL388880 MtBC51D02R2 MtBC Medicago truncatula cDNA clone MtBC51D02 T7, mRNA sequence	127	4e-28	81		>gb|BI968490.1|BI968490 GM830005A20H10 Gm-r1083 Glycine max cDNA clone Gm-r1083-1892 3, mRNA sequence	62	5e-08	84		>gb|BG662064.1|BG662064 Ljirnpest38-074-d2 Ljirnp Lambda HybriZap two-hybrid library Lotus japonicus cDNA clone LP074-38-d2 5, mRNA sequence	56	6e-07	86	Contig189		>gi|110810679|gb|EE123629.1|EE123629 YY71 Peanut (Luhua14) seeds full length cDNA Library Arachis hypogaea cDNA 5	34	0.77	100		>gi|124793041|gb|EH882720.1|EH882720 EBENXNS01C76W7 8-day Arabidopsis seedlings, aerial tissues Arabidopsis	38	1.2	100		>gi|58589724|gb|CF988032.1|CF988032 21978rsicee_7378.y1 Oryza sativa cv. LYP9 tillering whole plant cDNA library Oryza sativa	40	0.33	100		>gb|BU819381.1|BU819381 UA43BPA02 Populus tremula cambium cDNA library Populus tremula cDNA 5 prime, mRNA sequence	42	0.031	100
190	UG-III_Contig190		>P06599|EXTN_DAUCA Extensin precursor - Daucus carota (Carrot)	36	0.15	28		>gb|FE671314.1|FE671314 mh1_0004_C08 Drought-stressed chickpea leave library Cicer arietinum cDNA clone mh1_0004_C08 5, mRNA sequence	78	8e-15	84	Contig190		>gb|BG452157.1|BG452157 NF077B11LF1F1093 Developing leaf Medicago truncatula cDNA clone NF077B11LF 5, mRNA sequence	121	2e-26	86		>gb|AW350082.1|AW350082 GM210007B10C11 Gm-r1021 Glycine max cDNA clone Gm-r1021-2445 3, mRNA sequence	137	1e-30	87		>gb|BP061376.1|BP061376 BP061376 Lotus japonicus mature nodule Lotus japonicus cDNA clone GENf070g12 3, mRNA sequence	119	5e-26	87	Contig190		>gi|110810679|gb|EE123629.1|EE123629 YY71 Peanut (Luhua14) seeds full length cDNA Library Arachis hypogaea cDNA 5	74	9e-13	88		>gi|17312617|gb|BM173054.1|BM173054 900408 Avicennia marina leaf cDNA Library Avicennia marina cDNA clone Am900408 5	44	0.018	96		>gi|25801703|gb|CA757664.1|CA757664 OE06C05-T3.ab1 OE Oryza sativa Indica Group cDNA clone OE06C05-T3.ab1 similar to No	46	0.005	100		>gb|CK099520.1|CK099520 A071P53.5pR Hybrid aspen plasmid library Populus tremula x Populus tremuloides cDNA clone A071P53 5, mRNA sequence	38	0.47	100
191	UG-III_Contig191		>P06599|EXTN_DAUCA Extensin precursor - Daucus carota (Carrot)	169	2e-41	55		>gb|FE670046.1|FE670046 mh2_0023_D05 Chickpea leave library Cicer arietinum cDNA clone mh2_0023_D05 5, mRNA sequence	38	0.009	92	Contig191		>gb|BI308168.1|BI308168 EST529578 GPOD Medicago truncatula cDNA clone pGPOD-2G10 5 end, mRNA sequence	648	0	87		>gb|BQ740859.1|BQ740859 sap88b09.y1 Gm-c1045 Glycine max cDNA clone SOYBEAN CLONE ID: Gm-c1045-2369 5 similar to TR:Q39865 Q39865	343	1e-92	89		>gb|BW596159.1|BW596159 BW596159 Lotus japonicus suspension-cultured cells Lotus japonicus cDNA clone LjCa-006-DF02 5, mRNA sequence	414	1e-115	91	Contig191		>gi|30420352|gb|CD038514.1|CD038514 UTPPI008_D08 USDA-Tifton Peanut Immature Pod cDNA Library (UTPP) Arachis hypogaea cDNA	165	4e-40	85		>gi|68042346|gb|DR174477.1|DR174477 HR0002_N23:A Triphysaria versicolor (parasitic plant) root-tip, host reverse SSH	74	3e-11	85		>gi|47513722|gb|CN748725.1|CN748725 SAL_US025xd23f1.ab1 SAL_US N.Bentheme Nicotiana benthamiana cDNA 5, mRNA sequence	48	0.002	91		>gb|AJ777458.1|AJ777458 AJ777458 Populus euphratica root 3-6 months Populus euphratica cDNA clone P0000400028E05F1, mRNA sequence	88	7e-16	88
192	UG-III_Contig192		>Q9KCT3|CYSH_BACHD Phosphoadenosine phosphosulfate reductase - Bacillus halodurans	31	1.1	63		>gb|FE672477.1|FE672477 mh1_0018_B09 Drought-stressed chickpea leave library Cicer arietinum cDNA clone mh1_0018_B09 5, mRNA sequence	30	0.86	100	Contig192		>gb|AW560791.1|AW560791 EST315839 DSIR Medicago truncatula cDNA clone pDSIR-30A7, mRNA sequence	34	2.2	100		>gb|BG316066.1|BG316066 sab65f06.y1 Gm-c1043 Glycine max cDNA clone GENOME SYSTEMS CLONE ID: Gm-c1043-4116 5 similar to TR:O22949 O22949 AP2	36	1.3	100		>gb|AW719831.1|AW719831 LjNEST10G12r Lotus japonicus nodule library 5 and 7 week-old Lotus japonicus cDNA 5, mRNA sequence	34	1.1	100	Contig192		>gi|110815512|gb|EE126793.1|EE126793 1B54 Peanut (Luhua14) seeds full length cDNA Library Arachis hypogaea cDNA 5	30	5.7	100		>gi|14662873|gb|BI189194.1|BI189194 e2c09fs.r1 Fusarium sporotrichioides Tri 10 overexpressed cDNA library	44	0.009	100		>gi|88458581|gb|CI550121.1|CI550121 CI550121 Oryza sativa (japonica cultivar-group) root of seedling 50ppm CuSO4 for 3days	557	1e-157	95		>gb|AI161702.1|AI161702 A005P50U Hybrid aspen plasmid library Populus tremula x Populus tremuloides cDNA 5, mRNA sequence	38	0.23	100
193	UG-III_Contig193							>gb|FE669200.1|FE669200 mh2_0013_H08 Chickpea leave library Cicer arietinum cDNA clone mh2_0013_H08 5, mRNA sequence	28	1.5	100	Contig193		>gb|AI737481.1|AI737481 T110108e KV3 Medicago truncatula cDNA clone pKV3-P5 3, mRNA sequence	34	0.95	84		>gb|CA802492.1|CA802492 sau37b09.y1 Gm-c1071 Glycine max cDNA clone SOYBEAN CLONE ID: Gm-c1071-3137 5, mRNA sequence	48	0.0001	87		>gb|AV769711.1|AV769711 AV769711 Lotus japonicus Young plants (two-weeks old) Lotus japonicus cDNA clone MWL064g03_f 3, mRNA sequence	48	3e-05	93	Contig193		>gi|149222110|gb|ES711557.1|ES711557 TFR5_60_B10_E001.g1 USDA-Tifton Peanut Library TFR5 Arachis hypogaea cDNA clone	32	0.62	100		>gi|9250582|gb|BE341051.1|BE341051 EST345144 potato stolon, Cornell University Solanum tuberosum cDNA clone cSTA14A11	36	0.92	100		>gi|58666470|gb|CK055156.1|CK055156 59129rsicek_15292.y1 Oryza sativa cv. PA64s panicle ferile cDNA library Oryza	38	0.26	100		>gb|DB890238.1|DB890238 DB890238 full-length enriched poplar cDNA library, mixture of leaf, bud, stem, root Populus nigra cDNA clone PnFL2-088_E20	36	0.39	100
194	UG-III_Contig194		>Q8TFG8|YL62_SCHPO Putative uncharacterized membrane protein PB15E9.02c - Schizosaccharomyces pombe (Fission yeast)	31	1.1	61		>gb|FE672154.1|FE672154 mh1_0014_G03 Drought-stressed chickpea leave library Cicer arietinum cDNA clone mh1_0014_G03 5, mRNA sequence	34	0.059	100	Contig194		>gb|AL376067.1|AL376067 MtBB21A04R1 MtBB Medicago truncatula cDNA clone MtBB21A04 T7, mRNA sequence	50	4e-05	90		>gb|AW349098.1|AW349098 GM210003B22F3 Gm-r1021 Glycine max cDNA clone Gm-r1021-1038 3, mRNA sequence	44	0.006	89		>gb|AV765898.1|AV765898 AV765898 Lotus japonicus young plants (two-week old) Lotus japonicus cDNA clone MWM074b04_f 3, mRNA sequence	44	0.001	96	Contig194		>gi|115596559|gb|EG028907.1|EG028907 AH1354 Shanyou 523 Peanut Cotyledon cDNA Library Arachis hypogaea cDNA 5, mRNA	34	0.39	100		>gi|8333619|gb|BE038603.1|BE038603 AB01G04 AB Arabidopsis thaliana cDNA 5, mRNA sequence	38	0.59	100		>gi|33684296|gb|CF312535.1|CF312535 ABF--08-F11.b1 ABF3-overexpressing transgenic rice plasmid cDNA library	36	2.6	95		>gb|BP922269.1|BP922269 BP922269 full-length enriched poplar cDNA library Populus nigra cDNA clone PnFL1-005_M11.f 5, mRNA sequence	36	0.99	100
195	UG-III_Contig195		>P33154|PR1_ARATH Pathogenesis-related protein 1 precursor - Arabidopsis thaliana (Mouse-ear cress)	206	1e-52	65		>gb|CV793602.1|CV793602 DEF0632 Chickpea (ICC3996) post-inoculation EST library Cicer arietinum cDNA 5 similar to cinnamyl alcohol	30	1.9	91	Contig195		>gb|BF646858.1|BF646858 NF076G07EC1F1055 Elicited cell culture Medicago truncatula cDNA clone NF076G07EC 5, mRNA sequence	442	1e-123	86		>gb|FE707326.1|FE707326 Pv050B_M13F_H12.ab1 Phaseolus vulgaris cv Early gallatin Phaseolus vulgaris cDNA, mRNA sequence	68	8e-10	85		>gb|AV772049.1|AV772049 AV772049 Lotus japonicus Pods (20-30 mm in length) Lotus japonicus cDNA clone MPD030d05_f 3, mRNA sequence	36	0.62	100	Contig195		>gi|30420456|gb|CD038618.1|CD038618 UTPPI009_H02 USDA-Tifton Peanut Immature Pod cDNA Library (UTPP) Arachis hypogaea cDNA	40	0.013	92		>gi|45594910|gb|CK987759.1|CK987759 SP2-D1(P4-C1) A suppression subtractive hybridization cDNA library from	44	0.02	96		>gi|58585865|gb|CF984173.1|CF984173 14919rsicee_0504.y1 Oryza sativa cv. LYP9 tillering whole plant cDNA library Oryza sativa	40	0.35	100		>gb|CA933984.1|CA933984 MTU3TS.P1.C09 Aspen stem cDNA Library Populus tremuloides cDNA, mRNA sequence	52	3e-05	90
196	UG-III_Contig196		>Q9M2F1|RS272_ARATH 40S ribosomal protein S27-2 - Arabidopsis thaliana (Mouse-ear cress)	175	2e-43	93		>gb|DY475524.1|DY475524 U510 Chickpea (ICC3996) post-inoculation EST library Cicer arietinum cDNA 5 similar to 40S ribosomal protein S27,	48	7e-06	93	Contig196		>gb|DY615619.1|DY615619 AC0704 NOLLY Medicago truncatula cDNA 5, mRNA sequence	406	1e-112	89		>gb|AW348853.1|AW348853 GM210010A10D9 Gm-r1021 Glycine max cDNA clone Gm-r1021-3617 3, mRNA sequence	311	3e-83	90		>gb|CB829590.1|CB829590 LjNEST99g3r Lotus japonicus nodule library 5 and 7 week-old Lotus japonicus cDNA 5, mRNA sequence	250	2e-65	86	Contig196		>gi|116359346|gb|EG373150.1|EG373150 XB13 Peanut (Luhua14) seeds full length cDNA Library Arachis hypogaea cDNA 5, mRNA	222	1e-57	85		>gi|84647106|gb|DW360552.1|DW360552 PJ1476 Prosopis juliflora leaf cDNA library Prosopis juliflora cDNA similar to	246	2e-63	86		>gi|84647318|gb|DW360764.1|DW360764 PJ648 Prosopis juliflora leaf cDNA library Prosopis juliflora cDNA similar to	204	8e-51	85		>gb|CV247185.1|CV247185 WS01117.B21_E23 PT-P-FL-A-2 Populus trichocarpa cDNA clone WS01117_E23 3, mRNA sequence	230	6e-59	86
197	UG-III_Contig197		>Q02409|VGLB_ILTV6 Glycoprotein B precursor - Infectious laryngotracheitis virus (strain 632) (ILTV)	29	4.4	39		>gb|CK149141.1|CK149141 41_A9_A09 Suppressive subtractive hybridization library Cicer arietinum cDNA clone 41_A9_A09 3, mRNA sequence	30	0.82	100	Contig197		>gb|AL384738.1|AL384738 MtBC24B08R1 MtBC Medicago truncatula cDNA clone MtBC24B08 T7, mRNA sequence	68	2e-10	93		>gb|BI968393.1|BI968393 GM830005A12E03 Gm-r1083 Glycine max cDNA clone Gm-r1083-1733 3, mRNA sequence	38	0.32	100		>gb|CN825546.1|CN825546 LjPEST7h03 Lotus japonicus seed and seed pod library Lotus japonicus cDNA 5, mRNA sequence	32	4.1	100	Contig197		>gi|149652681|gb|ES763690.1|ES763690 TFL_26_D01_E001.g1 USDA-Tifton Peanut Library TFL Arachis hypogaea cDNA clone	32	1.4	100		>gi|68044580|gb|DR175942.1|DR175942 HR0009_H14:A Triphysaria versicolor (parasitic plant) root-tip, host reverse SSH	36	2.1	100							>gb|BU831245.1|BU831245 T019C12 Populus apical shoot cDNA library Populus tremula x Populus tremuloides cDNA 5 prime, mRNA sequence	34	3.5	100
198	UG-III_Contig198							>gb|FE670749.1|FE670749 mh2_0031_H01 Chickpea leave library Cicer arietinum cDNA clone mh2_0031_H01 5, mRNA sequence	272	3e-73	95	Contig198		>gb|AW736297.1|AW736297 EST332381 KV3 Medicago truncatula cDNA clone pKV3-12H6, mRNA sequence	111	2e-23	91		>gb|BU546561.1|BU546561 GM880010A10E07 Gm-r1088 Glycine max cDNA clone Gm-r1088-3661 3, mRNA sequence	86	3e-15	86		>gb|CB828697.1|CB828697 LjNEST89f1r Lotus japonicus nodule library 5 and 7 week-old Lotus japonicus cDNA 5, mRNA sequence	46	0.0006	100	Contig198		>gi|149647091|gb|ES755486.1|ES755486 C20L_61_F04_E002.g1 USDA-Tifton Peanut Library C20L Arachis hypogaea cDNA clone	34	0.76	100		>gi|89491496|gb|DY647290.1|DY647290 PU3_plate43_O13 PU3 Prunus persica cDNA similar to expressed mRNA inferred from	46	0.005	84		>gi|117246554|gb|CT863190.1|CT863190 CT863190 Oryza sativa (indica cultivar-group) cv. Guang Lu Ai 4 Oryza sativa Indica	40	0.32	100		>gb|CV261660.1|CV261660 WS02017.B21_G11 PTxN-IB-N-A-11 Populus trichocarpa x Populus nigra cDNA clone WS02017_G11 3, mRNA sequence	60	1e-07	87
199	UG-III_Contig199		>O03376|AOX3_SOYBN Alternative oxidase 3, mitochondrial precursor - Glycine max (Soybean)	159	3e-39	94		>gb|FE669147.1|FE669147 mh2_0013_D01 Chickpea leave library Cicer arietinum cDNA clone mh2_0013_D01 5, mRNA sequence	34	0.064	100	Contig199		>gb|AL381322.1|AL381322 MtBC019C09F1 MtBC Medicago truncatula cDNA clone MtBC019C0 T3, mRNA sequence	363	2e-99	94		>gb|BG839356.1|BG839356 Gm01_14e12_F Gm01_AAFC_ECORC_Glycine_max_cold_stressed_leaves Glycine max cDNA clone Gm01_14e12, mRNA sequence	274	4e-72	89		>gb|AV426620.1|AV426620 AV426620 Lotus japonicus young plants (two-week old) Lotus japonicus cDNA clone MWM070g01_r 5, mRNA sequence	80	2e-14	81	Contig199		>gi|149653359|gb|ES764368.1|ES764368 TFL_38_B01_E001.g1 USDA-Tifton Peanut Library TFL Arachis hypogaea cDNA clone	228	1e-59	89		>gi|159757424|gb|EY177727.1|EY177727 CBTI6126.g1_L20.ab1:P Triphysaria pusilla root tip normalized cDNA library	92	5e-17	84		>gi|5004738|gb|AU069969.1|AU069969 AU069969 Rice panicle shorter than 3cm Oryza sativa Japonica Group cDNA clone	38	0.71	95		>gb|CV228552.1|CV228552 WS01910.B21_I01 PT-DX-N-A-10 Populus trichocarpa cDNA clone WS01910_I01 3, mRNA sequence	36	1.1	92
200	UG-III_Contig200		>Q94F62|BAK1_ARATH BRASSINOSTEROID INSENSITIVE 1-associated receptor kinase 1 precursor - Arabidopsis thaliana (Mouse-ear	80	5e-15	52		>gb|FE669050.1|FE669050 mh2_0011_A05 Chickpea leave library Cicer arietinum cDNA clone mh2_0011_A05 5, mRNA sequence	32	0.37	100	Contig200		>gb|BG648619.1|BG648619 EST510238 HOGA Medicago truncatula cDNA clone pHOGA-23E14 5 end, mRNA sequence	613	1e-174	88		>gb|FG994761.1|FG994761 GLLEF81TR JCVI-SOY1 Glycine max cDNA 5, mRNA sequence	365	2e-99	86		>gb|BP029822.1|BP029822 BP029822 Lotus corniculatus var. japonicus flower Lotus japonicus cDNA clone MF029h08_f 3, mRNA sequence	194	9e-49	88	Contig200		>gi|110814597|gb|EE123446.1|EE123446 1Y35 Peanut (Luhua14) seeds full length cDNA Library Arachis hypogaea cDNA 5	256	9e-68	85		>gi|116237445|gb|EG364424.1|EG364424 chan00341 Tomato root of CBF1-5 transgenic plant library Solanum lycopersicum cDNA clone	62	6e-08	80		>gi|24468891|gb|CA305840.1|CA305840 EST0000162 Rice Xa10/avrXa10 interaction forward subtractive cDNA library Oryza	56	4e-06	81		>gb|DN484001.1|DN484001 PSO205D03 Populus tomentiglandulosa T. Lee cDNA library Populus tomentiglandulosa cDNA, mRNA sequence	147	6e-34	83
201	UG-III_Contig201		>P52855|RLA1_MAIZE 60S acidic ribosomal protein P1 - Zea mays (Maize)	154	6e-37	70		>gb|FE672326.1|FE672326 mh1_0016_F02 Drought-stressed chickpea leave library Cicer arietinum cDNA clone mh1_0016_F02 5, mRNA sequence	1124	0	99	Contig201		>gb|DY616858.1|DY616858 AC2483 NOLLY Medicago truncatula cDNA 5, mRNA sequence	276	8e-73	84		>gb|FK666514.1|FK666514 454GmaGlobSeed401146 Soybean Seeds Containing Globular-Stage Embryos Glycine max cDNA, mRNA sequence	113	2e-23	81		>gb|CB828936.1|CB828936 LjNEST92c8r Lotus japonicus nodule library 5 and 7 week-old Lotus japonicus cDNA 5, mRNA sequence	180	2e-44	81	Contig201		>gi|110811824|gb|EE124403.1|EE124403 X51 Peanut (Luhua14) seeds full length cDNA Library Arachis hypogaea cDNA 5 similar to	105	3e-22	80		>gi|47506530|gb|CN741679.1|CN741679 SAL_US008xe23f1.ab1 SAL_US N.Bentheme Nicotiana benthamiana cDNA 5, mRNA sequence	78	1e-12	88		>gi|425968|gb|D22650.1|D22650 RICC0738B Rice callus Oryza sativa Japonica Group cDNA clone C0738_12Z, mRNA sequence	66	6e-09	95		>gb|CV272959.1|CV272959 WS0171.B21_D22 PTxD-NR-A-8 Populus trichocarpa x Populus deltoides cDNA clone WS0171_D22 3, mRNA sequence	58	5e-07	94
202	UG-III_Contig202		>P33450|FAT_DROME Cadherin-related tumor suppressor precursor - Drosophila melanogaster (Fruit fly)	31	4.8	44		>gb|FE670283.1|FE670283 mh2_0026_C05 Chickpea leave library Cicer arietinum cDNA clone mh2_0026_C05 5, mRNA sequence	276	2e-74	95	Contig202		>gb|BE320200.2|BE320200 NF024B12RT1F1093 Developing root Medicago truncatula cDNA clone NF024B12RT 5, mRNA sequence	66	1e-09	84		>gb|AW350266.1|AW350266 GM210008A10B8 Gm-r1021 Glycine max cDNA clone Gm-r1021-2751 3, mRNA sequence	50	0.0002	96		>gb|AV769690.1|AV769690 AV769690 Lotus japonicus Young plants (two-weeks old) Lotus japonicus cDNA clone MWL063f12_f 3, mRNA sequence	40	0.035	100	Contig202		>gi|110814782|gb|EE124149.1|EE124149 1W71 Peanut (Luhua14) seeds full length cDNA Library Arachis hypogaea cDNA 5	34	0.72	95		>gi|19842729|gb|AV808744.1|AV808744 AV808744 RAFL9 Arabidopsis thaliana cDNA clone RAFL09-56-E03 3, mRNA sequence	40	0.28	100		>gi|15858412|gb|BI811224.1|BI811224 M001F08 Oryza sativa mature leaf library induced by M.grisea Oryza sativa cDNA clone	36	4.8	95		>gb|BI069425.1|BI069425 C001P23U Populus strain T89 leaves Populus tremula x Populus tremuloides cDNA, mRNA sequence	38	0.46	100
203	UG-III_Contig203		>Q9SUM2|RUXF_ARATH Probable small nuclear ribonucleoprotein F - Arabidopsis thaliana (Mouse-ear cress)	164	3e-40	87		>gb|EH058861.1|EH058861 CPA04c06.y.esd subtracted cDNA library of drought stressed chickpea Cicer arietinum cDNA, mRNA sequence	30	1.4	100	Contig203		>gb|AA660988.1|AA660988 00885 MtRHE Medicago truncatula cDNA 5 similar to Sm small nuclear ribonucleoprotein, mRNA sequence	365	1e-100	91		>gb|CD404509.1|CD404509 Gm_ck27350 Soybean induced by Salicylic Acid Glycine max cDNA 3, mRNA sequence	331	3e-89	90		>gb|CB829011.1|CB829011 LjNEST93b2r Lotus japonicus nodule library 5 and 7 week-old Lotus japonicus cDNA 5, mRNA sequence	361	6e-99	91	Contig203		>gi|146771937|gb|ES491058.1|ES491058 37#4I20 Full length peanut pod cDNA library Arachis hypogaea cDNA clone #4I20 5, mRNA	264	4e-70	87		>gi|2722637|gb|AA712720.1|AA712720 32279 Lambda-PRL2 Arabidopsis thaliana cDNA clone 193I11T7, mRNA sequence	119	3e-25	80		>gi|86418484|gb|CI032693.1|CI032693 CI032693 Oryza sativa (japonica cultivar-group) etiolated shoot Oryza sativa Japonica	90	3e-16	80		>gb|CV273925.1|CV273925 WS01712.B21_K07 PTxD-NR-A-8 Populus trichocarpa x Populus deltoides cDNA clone WS01712_K07 3, mRNA sequence	234	3e-60	86
204	UG-III_Contig204		>Q9EPR5|SORC2_MOUSE VPS10 domain-containing receptor SorCS2 precursor - Mus musculus (Mouse)	37	0.15	34		>gb|FE672419.1|FE672419 mh1_0017_E11 Drought-stressed chickpea leave library Cicer arietinum cDNA clone mh1_0017_E11 5, mRNA sequence	375	1e-104	93	Contig204		>gb|CA918921.1|CA918921 EST636639 MTUS Medicago truncatula cDNA clone MTUS-4B10, mRNA sequence	88	4e-16	93		>gb|EH039997.1|EH039997 GMSeed0793 Soybean endosperm tissue in developing seeds Glycine max cDNA clone HYI21.xg_H08_050, mRNA sequence	94	2e-17	85		>gb|AV767755.1|AV767755 AV767755 Lotus japonicus Young plants (two-weeks old) Lotus japonicus cDNA clone MWM197c02_f 3, mRNA sequence	68	2e-10	84	Contig204		>gi|149648056|gb|ES756451.1|ES756451 C20L_79_E03_E002.g1 USDA-Tifton Peanut Library C20L Arachis hypogaea cDNA clone	34	0.87	100		>gi|9779432|gb|BE521454.1|BE521454 M19F9STM Arabidopsis developing seed Arabidopsis thaliana cDNA clone M19F9 5, mRNA	38	1.3	100		>gi|33684504|gb|CF312743.1|CF312743 ABF--08-J24.g1 ABF3-overexpressing transgenic rice plasmid cDNA library	38	1.5	95		>gb|CV275188.1|CV275188 WS0175.B21_K16 PTxD-NR-A-8 Populus trichocarpa x Populus deltoides cDNA clone WS0175_K16 3, mRNA sequence	40	0.14	100
205	UG-III_Contig205		>Q9SE50|BGL1_ARATH Beta-glucosidase homolog precursor - Arabidopsis thaliana (Mouse-ear cress)	77	2e-14	49		>gb|FE670327.1|FE670327 mh2_0026_G01 Chickpea leave library Cicer arietinum cDNA clone mh2_0026_G01 5, mRNA sequence	58	4e-09	91	Contig205		>gb|AJ547900.1|AJ547900 AJ547900 MTAPHEU Medicago truncatula cDNA clone mtaehac110004c05, mRNA sequence	123	3e-27	82		>gb|CF808717.1|CF808717 psHB038xN16f USDA-IFAFS:Expression of Phytophthora sojae genes during infection and propagation Glycine max cDNA clone	72	2e-11	84		>gb|AV767493.1|AV767493 AV767493 Lotus japonicus Young plants (two-weeks old) Lotus japonicus cDNA clone MWM179b07_f 3, mRNA sequence	84	1e-15	87	Contig205		>gi|149645793|gb|ES754188.1|ES754188 C20L_40_F05_E002.g1 USDA-Tifton Peanut Library C20L Arachis hypogaea cDNA clone	58	3e-08	86		>gi|5843241|gb|AI996336.1|AI996336 701664984 A. thaliana, Columbia Col-0, root-1 Arabidopsis thaliana cDNA clone 701664984,	58	6e-07	86		>gi|700614|gb|D46905.1|D46905 RICS11859A Rice green shoot Oryza sativa Japonica Group cDNA, mRNA sequence	38	0.64	92		>gb|BU816643.1|BU816643 N069F11 Populus bark cDNA library Populus tremula x Populus tremuloides cDNA 5 prime, mRNA sequence	66	1e-09	88
206	UG-III_Contig206		>P0C2F6|RNHX1_ARATH Putative ribonuclease H protein At1g65750 - Arabidopsis thaliana (Mouse-ear cress)	32	3.8	42		>gb|EH058717.1|EH058717 CPA02d09.y.esd subtracted cDNA library of drought stressed chickpea Cicer arietinum cDNA, mRNA sequence	32	0.44	100	Contig206		>gb|AL374104.1|AL374104 MtBB04F10R1 MtBB Medicago truncatula cDNA clone MtBB04F10 T7, mRNA sequence	42	0.019	100		>gb|CF920484.1|CF920484 gmrhRww3-15_A03_1_031 Soybean root hair subtracted cDNA library gmrhRww3 Glycine max cDNA, mRNA sequence	36	2.7	100		>gb|AV774643.1|AV774643 AV774643 Lotus japonicus Pods (20-30 mm in length) Lotus japonicus cDNA clone MPD070g06_f 3, mRNA sequence	36	0.56	100	Contig206		>gi|149648080|gb|ES756475.1|ES756475 C20L_79_G12_E002.g1 USDA-Tifton Peanut Library C20L Arachis hypogaea cDNA clone	38	0.047	100		>gi|8725523|gb|AV554110.1|AV554110 AV554110 Arabidopsis thaliana roots Columbia Arabidopsis thaliana cDNA clone RZ81b11R	40	0.28	92		>gi|117247276|gb|CT850489.1|CT850489 CT850489 Oryza sativa (indica cultivar-group) cv. Guang Lu Ai 4 Oryza sativa Indica	46	0.005	96		>gb|CF233651.1|CF233651 PtaJXO0026A9A0901 Poplar cDNA library from young opposite xylem Populus tremula x Populus alba cDNA 5, mRNA sequence	36	1.9	95
207	UG-III_Contig207		>Q7PC86|PDR7_ARATH Probable pleiotropic drug resistance protein 7 - Arabidopsis thaliana (Mouse-ear cress)	38	0.038	88		>gb|FE671806.1|FE671806 mh1_0010_C04 Drought-stressed chickpea leave library Cicer arietinum cDNA clone mh1_0010_C04 5, mRNA sequence	478	1e-135	98	Contig207		>gb|AW267943.1|AW267943 EST306285 DSIR Medicago truncatula cDNA clone pDSIR-8J6, mRNA sequence	143	7e-33	85		>gb|FE708678.1|FE708678 Pv056B_M13F_F08.ab1 Phaseolus vulgaris cv Early gallatin Phaseolus vulgaris cDNA, mRNA sequence	100	2e-19	96		>gb|BP071230.1|BP071230 BP071230 Lotus corniculatus var. japonicus nodulating root Lotus japonicus cDNA clone GNf052d04 3, mRNA sequence	40	0.035	83	Contig207		>gi|110810561|gb|EE123464.1|EE123464 1Y55 Peanut (Luhua14) seeds full length cDNA Library Arachis hypogaea cDNA 5	34	0.72	100		>gi|48992437|gb|BP576671.1|BP576671 BP576671 RAFL14 Arabidopsis thaliana cDNA clone RAFL14-92-O20 3, mRNA sequence	38	1.1	95		>gi|40486288|gb|BX897890.1|BX897890 BX897890 Oryza sativa library (Han B) Oryza sativa cDNA clone p582c08p5, mRNA sequence	40	0.3	100		>gb|BE035944.1|BE035944 MO22E07 MO Mesembryanthemum crystallinum cDNA 5 similar to vegetative storage protein win4.5 - western balsam	36	1.8	100
208	UG-III_Contig208		>Q1GUW1|TIG_SPHAL Trigger factor - Sphingopyxis alaskensis (Sphingomonas alaskensis)	32	1.9	33		>gb|FE670032.1|FE670032 mh2_0023_B11 Chickpea leave library Cicer arietinum cDNA clone mh2_0023_B11 5, mRNA sequence	751	0	99	Contig208		>gb|AW573975.1|AW573975 EST316566 GVN Medicago truncatula cDNA clone pGVN-49P12, mRNA sequence	82	2e-14	85		>gb|CA913906.1|CA913906 PCS01433X5 Scarlet Runner Bean Suspensor Region TriplEx2 Phaseolus coccineus cDNA 5 similar to sp42h06.y1 Gm-c1043 Glycine	38	0.53	95		>gb|BF177504.1|BF177504 Ljirnpest28-278-g10 Ljirnp Lambda HybriZap two-hybrid library Lotus japonicus cDNA clone LP278-28-g10 5, mRNA sequence	34	1.8	100	Contig208		>gi|30420194|gb|CD038356.1|CD038356 UTPPI006_B01 USDA-Tifton Peanut Immature Pod cDNA Library (UTPP) Arachis hypogaea cDNA	34	0.59	100		>gi|5044903|gb|AI726051.1|AI726051 BNLGHi14044 Six-day Cotton fiber Gossypium hirsutum cDNA 5 similar to (AB007987) Lipoic	40	0.22	100		>gi|88252430|gb|CI350858.1|CI350858 CI350858 Oryza sativa (japonica cultivar-group) flower Oryza sativa Japonica Group cDNA	40	0.25	100		>gb|DN486722.1|DN486722 P055H04.3pR Populus petioles cDNA library Populus tremula cDNA clone P055H04 3, mRNA sequence	38	0.37	100
209	UG-III_Contig209		>P05478|HSP16_SOYBN 18.5 kDa class I heat shock protein - Glycine max (Soybean)	47	1e-12	40		>gb|FE671302.1|FE671302 mh1_0004_B08 Drought-stressed chickpea leave library Cicer arietinum cDNA clone mh1_0004_B08 5, mRNA sequence	714	0	93	Contig209		>gb|AW559449.1|AW559449 EST314497 DSIR Medicago truncatula cDNA clone pDSIR-19I23, mRNA sequence	147	4e-34	83		>gb|BI892459.1|BI892459 sae60a03.y4 Gm-c1064 Glycine max cDNA clone GENOME SYSTEMS CLONE ID: Gm-c1064-2334 5 similar to TR:Q9ZPQ0 Q9ZPQ0 LOW	54	1e-05	81		>gb|BW595806.1|BW595806 BW595806 Lotus japonicus suspension-cultured cells Lotus japonicus cDNA clone LjCa-005-DA11 5, mRNA sequence	94	3e-18	84	Contig209		>gi|110813053|gb|EE126013.1|EE126013 XB27 Peanut (Luhua14) seeds full length cDNA Library Arachis hypogaea cDNA 5, mRNA	36	0.17	100		>gi|5048094|gb|AI729242.1|AI729242 BNLGHi12960 Six-day Cotton fiber Gossypium hirsutum cDNA 5 similar to (AC002131)	42	0.066	100		>gi|88721033|gb|CI744332.1|CI744332 CI744332 Oryza sativa (japonica cultivar-group) library (Kikuchi S) Oryza sativa	40	0.29	95		>gb|CK116865.1|CK116865 B019P08 Hybrid aspen plasmid library Populus tremula x Populus tremuloides cDNA clone B019P08 5, mRNA sequence	38	0.44	100
210	UG-III_Contig210		>P24805|TSJT1_TOBAC Stem-specific protein TSJT1 - Nicotiana tabacum (Common tobacco)	117	2e-25	38		>gb|FE673028.1|FE673028 mh1_0029_F05 Drought-stressed chickpea leave library Cicer arietinum cDNA clone mh1_0029_F05 5, mRNA sequence	722	0	97	Contig210		>gb|BG647694.1|BG647694 EST509313 HOGA Medicago truncatula cDNA clone pHOGA-17L5 5 end, mRNA sequence	924	0	90		>gb|FE700170.1|FE700170 Pv041A_M13R_F08.ab1 Phaseolus vulgaris cv Early gallatin Phaseolus vulgaris cDNA, mRNA sequence	617	1e-175	85		>gb|BF177797.1|BF177797 Ljirnpest34-705-b11 Ljirnp Lambda HybriZap two-hybrid library Lotus japonicus cDNA clone LP705-34-b11 5, mRNA sequence	531	1e-150	89	Contig210		>gi|116489601|gb|EG530565.1|EG530565 2J94T7 Peanut (Luhua14) seeds full length cDNA Library Arachis hypogaea cDNA 3, mRNA	565	1e-160	89		>gb|AAK53036.1|AF375452_1 AT4g27450/F27G19_50 [Arabidopsis thaliana] >gb|AAK76559.1| unknown protein	176	4e-42	83		>gi|66926642|gb|CX113490.1|CX113490 EI082F08 A normalized whole-life-cycle cDNA library of rice Oryza sativa Indica	38	2.8	100		>gb|CV240102.1|CV240102 WS0234.B21_G15 PT-MB-A-13 Populus trichocarpa cDNA clone WS0234_G15 3, mRNA sequence	153	3e-35	84
211	UG-III_Contig211		>Q9LVC0|AGP14_ARATH Arabinogalactan peptide 14 precursor - Arabidopsis thaliana (Mouse-ear cress)	65	2e-10	55		>gb|FE672395.1|FE672395 mh1_0017_C11 Drought-stressed chickpea leave library Cicer arietinum cDNA clone mh1_0017_C11 5, mRNA sequence	36	0.022	100	Contig211		>gb|BE998766.1|BE998766 EST430553 GVSN Medicago truncatula cDNA clone pGVSN-13O3, mRNA sequence	214	2e-54	89		>gb|CD402105.1|CD402105 Gm_ck24632 Soybean induced by Salicylic Acid Glycine max cDNA 3, mRNA sequence	86	2e-15	85		>gb|BI418273.1|BI418273 LjNEST46h7r Lotus japonicus nodule library 5 and 7 week-old Lotus japonicus cDNA 5, mRNA sequence	96	5e-19	84	Contig211		>gi|110812234|gb|EE124935.1|EE124935 F25 Peanut (Luhua14) seeds full length cDNA Library Arachis hypogaea cDNA 5 similar to	52	2e-06	94		>gi|186887018|gb|FG122784.1|FG122784 3943-88-E06 Oenothera strain hookeri de Vries leaf library Oenothera elata subsp.	46	0.004	93		>gi|3551788|gb|AF038893.1|AF038893 AF038893 Rice mRNA (Li,Debao) Oryza sativa cDNA, mRNA sequence	40	0.24	95		>gb|CA821925.1|CA821925 R01A12 two-month-old roots from clone Beaupre Populus trichocarpa x Populus deltoides cDNA 5, mRNA sequence	56	2e-06	90
212	UG-III_Contig212		>Q9JM93|AR6P4_MOUSE ADP-ribosylation factor-like protein 6-interacting protein 4 - Mus musculus (Mouse)	39	0.036	33		>gb|DY475321.1|DY475321 U301 Chickpea (ICC3996) post-inoculation EST library Cicer arietinum cDNA 5 similar to Mitochondrial glyoxylase,	36	0.036	100	Contig212		>gb|AW257238.1|AW257238 EST305375 KV2 Medicago truncatula cDNA clone KV2-9A19, mRNA sequence	40	0.094	100		>gb|BM093715.1|BM093715 saj13d05.y1 Gm-c1066 Glycine max cDNA clone GENOME SYSTEMS CLONE ID: Gm-c1066-2482 5 similar to TR:O24023 O24023	58	9e-07	89		>gb|AV767358.1|AV767358 AV767358 Lotus japonicus Young plants (two-weeks old) Lotus japonicus cDNA clone MWM171b06_f 3, mRNA sequence	80	5e-14	88	Contig212		>gi|149643801|gb|ES752196.1|ES752196 C20L_8_C10_E002.g1 USDA-Tifton Peanut Library C20L Arachis hypogaea cDNA clone	38	0.061	100		>gi|19828075|gb|AV794092.1|AV794092 AV794092 RAFL8 Arabidopsis thaliana cDNA clone RAFL08-11-H16 3, mRNA sequence	44	0.023	100		>gi|29665697|gb|CB661972.1|CB661972 OSJNEd05I15.r OSJNEd Oryza sativa Japonica Group cDNA clone OSJNEd05I15 3, mRNA	36	6.3	100		>gb|CF119978.1|CF119978 MTU10CS.P8.G04 Aspen stem cDNA Library Populus tremuloides cDNA, mRNA sequence	58	7e-07	96
213	UG-III_Contig213		>P46266|1433_PEA 14-3-3-like protein - Pisum sativum (Garden pea)	56	6e-08	81		>gb|FE671495.1|FE671495 mh1_0006_C09 Drought-stressed chickpea leave library Cicer arietinum cDNA clone mh1_0006_C09 5, mRNA sequence	76	2e-14	90	Contig213		>gb|DY616768.1|DY616768 AC2353 NOLLY Medicago truncatula cDNA 5, mRNA sequence	186	2e-46	91		>gb|CD400074.1|CD400074 Gm_ck21836 Soybean induced by Salicylic Acid Glycine max cDNA 3, mRNA sequence	96	2e-18	88		>gb|BP044416.1|BP044416 BP044416 Lotus corniculatus var. japonicus pods (less than 20 mm in length) Lotus japonicus cDNA clone SPD005g01_f 3, mRNA	86	3e-16	87	Contig213		>gi|30419739|gb|CD037901.1|CD037901 UTPLN023_C07 USDA-Tifton Peanut Leaf cDNA Library (UTPL) Arachis hypogaea cDNA clone	62	2e-09	82		>gi|19806405|gb|AV787615.1|AV787615 AV787615 RAFL6 Arabidopsis thaliana cDNA clone RAFL06-76-F15 3, mRNA sequence	72	4e-11	88		>gi|86523811|gb|CI164017.1|CI164017 CI164017 Oryza sativa (japonica cultivar-group) shoot and callus Oryza sativa Japonica	62	4e-08	88		>gb|CV246353.1|CV246353 WS01110.B21_C03 PT-P-FL-A-2 Populus trichocarpa cDNA clone WS01110_C03 3, mRNA sequence	70	6e-11	93
214	UG-III_Contig214		>Q9VEW2|SERFL_DROME Putative SERF-like protein - Drosophila melanogaster (Fruit fly)	50	6e-06	40		>gb|EL814494.1|EL814494 17.6 Differentially expressed genes in chickpea under dehydration stress Cicer arietinum cDNA clone 17.6, mRNA sequence	529	1e-151	97	Contig214		>gb|BE941983.1|BE941983 EST421499 MGHG Medicago truncatula cDNA clone pMGHG-6L24, mRNA sequence	204	2e-51	87		>gb|CD406303.1|CD406303 Gm_ck31092 Soybean induced by Salicylic Acid Glycine max cDNA 3, mRNA sequence	82	3e-14	88		>gb|BP042414.1|BP042414 BP042414 Lotus corniculatus var. japonicus flower bud Lotus japonicus cDNA clone MFBL023e11_f 3, mRNA sequence	66	4e-10	85	Contig214		>gi|149645966|gb|ES754361.1|ES754361 C20L_43_D04_E002.g1 USDA-Tifton Peanut Library C20L Arachis hypogaea cDNA clone	36	0.13	100		>gi|496447|gb|Z33959.1|Z33959 ATTS3020 Strasbourg-A Arabidopsis thaliana cDNA clone FAFJ19 3, mRNA sequence	62	5e-08	85		>gi|72280177|gb|DT052405.1|DT052405 COT_FC_A06 Fiber and Ovule of Xu-142 Lambda Zap Express Library Gossypium hirsutum	42	0.055	87		>gb|BU824232.1|BU824232 UB61BPH09 Populus tremula cambium cDNA library Populus tremula cDNA 5 prime, mRNA sequence	60	9e-08	88
215	UG-III_Contig215		>P46689|GASA1_ARATH Gibberellin-regulated protein 1 precursor - Arabidopsis thaliana (Mouse-ear cress)	136	1e-31	65		>gb|CV793608.1|CV793608 DEF1012 Chickpea (ICC3996) post-inoculation EST library Cicer arietinum cDNA 5 similar to SNAKIN2 antimicrobial	194	5e-50	83	Contig215		>gb|BF635676.1|BF635676 NF109F07DT1F1061 Drought Medicago truncatula cDNA clone NF109F07DT 5, mRNA sequence	172	7e-42	82		>gb|BM528653.1|BM528653 sal59h11.y1 Gm-c1061 Glycine max cDNA clone SOYBEAN CLONE ID: Gm-c1061-3454 5 similar to TR:O24040 O24040 LTCOR11.	389	1e-106	91		>gb|AV774385.1|AV774385 AV774385 Lotus japonicus Pods (20-30 mm in length) Lotus japonicus cDNA clone MPD066c02_f 3, mRNA sequence	121	1e-26	84	Contig215		>gi|30420336|gb|CD038498.1|CD038498 UTPPI008_C02 USDA-Tifton Peanut Immature Pod cDNA Library (UTPP) Arachis hypogaea cDNA	151	4e-36	84		>gi|68045286|gb|DR176385.1|DR176385 HR0010_P14:A Triphysaria versicolor (parasitic plant) root-tip, host reverse SSH	38	1	100		>gi|33677344|gb|CF305583.1|CF305583 HDA1--01-B23.g1 OsHDAC1-overexpressing transgenic rice lambda phage cDNA	42	0.075	96		>gb|AJ779684.1|AJ779684 AJ779684 Populus euphratica root 3-6 months Populus euphratica cDNA clone P0000800005D06F1, mRNA sequence	58	5e-07	89
216	UG-III_Contig216							>gb|DY475171.1|DY475171 U132 Chickpea (ICC3996) post-inoculation EST library Cicer arietinum cDNA 5 similar to Unknown, mRNA sequence	30	0.31	100	Contig216		>gb|DY617156.1|DY617156 AC2862 NOLLY Medicago truncatula cDNA 5, mRNA sequence	64	9e-10	86		>gb|AI442890.1|AI442890 sa28c03.x1 Gm-c1004 Glycine max cDNA clone GENOME SYSTEMS CLONE ID: Gm-c1004-605 3 similar to SW:COPB_DICDI Q23924 PROBABLE	86	6e-16	88		>gb|AV409396.1|AV409396 AV409396 Lotus japonicus young plants (two-week old) Lotus japonicus cDNA clone MWL056b01_r 5, mRNA sequence	48	3e-05	83	Contig216		>gi|110814100|gb|EE127092.1|EE127092 CC22 Peanut (Luhua14) seeds full length cDNA Library Arachis hypogaea cDNA 5	32	0.52	100		>gi|159625587|gb|EY158534.1|EY158534 CBTN714.b1_D12.ab1:P Triphysaria pusilla root tip normalized cDNA library	40	0.049	100		>gi|44669347|gb|CR282781.1|CR282781 CR282781 Oryza sativa library (Han B) Oryza sativa cDNA clone y707d11p3, mRNA sequence	40	0.055	95		>gb|BU837572.1|BU837572 T103D01 Populus apical shoot cDNA library Populus tremula x Populus tremuloides cDNA 5 prime, mRNA sequence	38	0.083	100
217	UG-III_Contig217		>P48390|CHS1_GERHY Chalcone synthase 1 - Gerbera hybrida	66	3e-10	96		>gb|DY475555.1|DY475555 CA0534 Chickpea (ICC3996) post-inoculation EST library Cicer arietinum cDNA 5 similar to Chlorophyll a/b binding	34	0.12	100	Contig217		>gb|AL366052.1|AL366052 MtBA04A06R1 MtBA Medicago truncatula cDNA clone MtBA04A06 T7, mRNA sequence	129	1e-28	91		>gb|AW348286.1|AW348286 GM210001B23B6 Gm-r1021 Glycine max cDNA clone Gm-r1021-84 3, mRNA sequence	117	1e-24	92		>gb|AV777377.1|AV777377 AV777377 Lotus japonicus Pods (20-30 mm in length) Lotus japonicus cDNA clone MPDL017h11_f 3, mRNA sequence	129	5e-29	91	Contig217		>gi|115597337|gb|EG029685.1|EG029685 AH2062 Shanyou 523 Peanut Cotyledon cDNA Library Arachis hypogaea cDNA 5, mRNA	86	2e-16	87		>gi|33813243|gb|CF332512.1|CF332512 JMT--01-A19.b1 AtJMT-overexpressing transgenic rice plasmid cDNA	58	1e-06	90		>gi|33682887|gb|CF311126.1|CF311126 ABF--06-D18.b1 ABF3-overexpressing transgenic rice plasmid cDNA library	68	1e-09	90		>gb|AJ767792.1|AJ767792 AJ767792 Populus euphratica leaf adult Populus euphratica cDNA clone P0000100010E02F1, mRNA sequence	62	3e-08	88
218	UG-III_Contig218							>gb|FE670343.1|FE670343 mh2_0026_H05 Chickpea leave library Cicer arietinum cDNA clone mh2_0026_H05 5, mRNA sequence	30	0.63	100	Contig218		>gb|AL366360.1|AL366360 MtBA07B08R1 MtBA Medicago truncatula cDNA clone MtBA07B08 T7, mRNA sequence	210	1e-53	89		>gb|FE696537.1|FE696537 Pv024D_M13R_C06.ab1 Phaseolus vulgaris cv Early gallatin Phaseolus vulgaris cDNA, mRNA sequence	58	3e-07	85		>gb|AV414786.1|AV414786 AV414786 Lotus japonicus young plants (two-week old) Lotus japonicus cDNA clone MWM249a06_r 5, mRNA sequence	34	0.81	95	Contig218		>gi|115598236|gb|EG030584.1|EG030584 AH0954 Shanyou 523 Peanut Cotyledon cDNA Library Arachis hypogaea cDNA 5, mRNA	36	0.069	95		>gi|56914789|gb|CB254164.1|CB254164 76-E018427-019-008-G19-T7R MPIZ-ADIS-019 Arabidopsis thaliana cDNA clone	38	0.4	95		>gi|88545824|gb|CI475412.1|CI475412 CI475412 Oryza sativa (japonica cultivar-group) young ear Oryza sativa Japonica Group	44	0.007	100		>gb|BU819619.1|BU819619 UA45BPE12 Populus tremula cambium cDNA library Populus tremula cDNA 5 prime, mRNA sequence	36	0.68	95
219	UG-III_Contig219		>O42184|CLIP1_CHICK CAP-Gly domain-containing linker protein 1 - Gallus gallus (Chicken)	32	1.2	34		>gb|FE668671.1|FE668671 mh2_0003_E05 Chickpea leave library Cicer arietinum cDNA clone mh2_0003_E05 5, mRNA sequence	30	1.2	100	Contig219		>gb|AL385127.1|AL385127 MtBC26E07R1 MtBC Medicago truncatula cDNA clone MtBC26E07 T7, mRNA sequence	161	2e-38	84		>gb|BF219527.1|BF219527 GM700018A10E8 Gm-r1070 Glycine max cDNA clone Gm-r1070-7119 3, mRNA sequence	161	4e-38	88		>gb|BW600223.1|BW600223 BW600223 Lotus japonicus suspension-cultured cells Lotus japonicus cDNA clone LjCa-021-BH03 5, mRNA sequence	115	5e-25	90	Contig219		>gi|149646987|gb|ES755382.1|ES755382 C20L_60_A01_E002.g1 USDA-Tifton Peanut Library C20L Arachis hypogaea cDNA clone	125	2e-28	85		>gi|161711889|gb|FC059545.1|FC059545 sT7aVVM_AER57G05 VVM Vitis vinifera cDNA clone VVM_AER57G05 5 similar to	68	8e-10	93		>gi|27389502|gb|CA902510.1|CA902510 PCS05293_3 Scarlet Runner Bean Suspensor Region TriplEx2 Phaseolus coccineus cDNA 5	42	0.053	100		>gb|DT526180.1|DT526180 WS02047.C21_F11 PTxN-IB-N-A-11 Populus trichocarpa x Populus nigra cDNA clone WS02047_F11 3, mRNA sequence	98	4e-19	87
220	UG-III_Contig220		>Q8LGG8|USPAL_ARATH Universal stress protein A-like protein - Arabidopsis thaliana (Mouse-ear cress)	71	7e-12	29		>gb|FE669363.1|FE669363 mh2_0015_G01 Chickpea leave library Cicer arietinum cDNA clone mh2_0015_G01 5, mRNA sequence	34	0.13	100	Contig220		>gb|DW016414.1|DW016414 EST1225375 MTY Medicago truncatula cDNA clone MTYAG92, mRNA sequence	561	1e-158	89		>gb|FK009322.1|FK009322 GLQA333TF JCVI-SOY2 Glycine max cDNA 5, mRNA sequence	377	1e-103	85		>gb|AV411815.1|AV411815 AV411815 Lotus japonicus young plants (two-week old) Lotus japonicus cDNA clone MWM211a02_r 5, mRNA sequence	180	2e-44	83	Contig220		>gi|116489017|gb|EG529980.1|EG529980 B28T7 Peanut (Luhua14) seeds full length cDNA Library Arachis hypogaea cDNA 3, mRNA	42	0.004	100		>gi|70981290|gb|CO653904.1|CO653904 CB9-E03 HlF HSS cDNA Humulus lupulus cDNA clone CB9-E03 similar to NP_850506.1 |	66	6e-09	83		>gi|70981290|gb|CO653904.1|CO653904 CB9-E03 HlF HSS cDNA Humulus lupulus cDNA clone CB9-E03 similar to NP_850506.1 |	66	6e-09	83		>gb|CA823514.1|CA823514 R27D08 two-month-old roots from clone Beaupre Populus trichocarpa x Populus deltoides cDNA 5, mRNA sequence	56	2e-06	79
221	UG-III_Contig221		>Q49408|NAOX_MYCGE Probable NADH oxidase - Mycoplasma genitalium	32	2.7	29		>gb|FE668602.1|FE668602 mh2_0002_G07 Chickpea leave library Cicer arietinum cDNA clone mh2_0002_G07 5, mRNA sequence	36	0.027	100	Contig221		>gb|ES613260.1|ES613260 MTGland_B005_2007-04-04/MTGlandB005_D08_029_1 Medicago truncatula A17 glandular trichome Medicago truncatula cDNA, mRNA	155	2e-36	81		>gb|BU545449.1|BU545449 GM880004B10G11 Gm-r1088 Glycine max cDNA clone Gm-r1088-1485 3, mRNA sequence	119	2e-25	90		>gb|AV771993.1|AV771993 AV771993 Lotus japonicus Pods (20-30 mm in length) Lotus japonicus cDNA clone MPD029f02_f 3, mRNA sequence	36	0.53	90	Contig221		>gi|134092952|gb|EL966929.1|EL966929 SI_S199 SI, cDNA forward subtractive library from peanut leaves inoculated with	32	2.8	100		>gi|71823176|gb|DT000568.1|DT000568 Mdas9001C22.g1 Apple_EST_Mdas Malus x domestica cDNA similar to ref|NP_563749.1| bHLH	66	5e-09	84		>gi|117210396|gb|CT857509.1|CT857509 CT857509 Oryza sativa (indica cultivar-group) cv. Guang Lu Ai 4 Oryza sativa Indica	44	0.019	100		>gb|CV245013.1|CV245013 WS0256.B21_E02 PT-MB-N-A-15 Populus trichocarpa cDNA clone WS0256_E02 3, mRNA sequence	56	2e-06	85
222	UG-III_Contig222		>P24465|C71A1_PERAE Cytochrome P450 71A1 - Persea americana (Avocado)	249	9e-66	65		>gb|DY475131.1|DY475131 U091 Chickpea (ICC3996) post-inoculation EST library Cicer arietinum cDNA 5 similar to 50S ribosomal protein L12,	34	0.11	100	Contig222		>gb|EV262551.1|EV262551 MTYEX14TF JCVI-MT1 Medicago truncatula cDNA 5, mRNA sequence	464	1e-129	86		>gb|FK022802.1|FK022802 GLRA920TR JCVI-SOY3 Glycine max cDNA 5, mRNA sequence	287	4e-76	81		>gb|AV774574.1|AV774574 AV774574 Lotus japonicus Pods (20-30 mm in length) Lotus japonicus cDNA clone MPD069e02_f 3, mRNA sequence	90	4e-17	84	Contig222		>gi|149644890|gb|ES753285.1|ES753285 C20L_25_H04_E002.g1 USDA-Tifton Peanut Library C20L Arachis hypogaea cDNA clone	96	2e-19	86		>gi|159631268|gb|EY163182.1|EY163182 CBTN9279.g1_M15.ab1:P Triphysaria pusilla root tip normalized cDNA library	46	0.005	91		>gi|8859268|gb|AU096586.1|AU096586 AU096586 Rice green shoot Oryza sativa Japonica Group cDNA clone S14373, mRNA sequence	38	1.3	95		>gb|CV263273.1|CV263273 WS02020.B21_N09 PTxN-IB-N-A-11 Populus trichocarpa x Populus nigra cDNA clone WS02020_N09 3, mRNA sequence	50	0.0001	96
223	UG-III_Contig223		>Q6B0R2|YM193_YEAST Putative uncharacterized protein YMR193C-A - Saccharomyces cerevisiae (Bakers yeast)	29	5.5	43		>gb|AJ487042.1|AJ487042 AJ487042 chickpea mRNA CAN-5 Cicer arietinum cDNA clone Can208, mRNA sequence	28	1.1	100	Contig223		>gb|CA921681.1|CA921681 EST639399 MTUS Medicago truncatula cDNA clone MTUS-43B9, mRNA sequence	117	6e-26	90		>gb|BI119577.1|BI119577 FiS1C17 Forrest infected Subtraction Library Glycine max cDNA, mRNA sequence	56	5e-07	100		>gb|AV414982.1|AV414982 AV414982 Lotus japonicus young plants (two-week old) Lotus japonicus cDNA clone MWM100g07_r 5, mRNA sequence	62	2e-09	90	Contig223		>gi|115596717|gb|EG029065.1|EG029065 AH1498 Shanyou 523 Peanut Cotyledon cDNA Library Arachis hypogaea cDNA 5, mRNA	54	1e-07	100		>gi|159722410|gb|EY171344.1|EY171344 CBTI3151.b1_M19.ab1:P Triphysaria pusilla root tip normalized cDNA library	38	0.18	95		>gi|86833623|gb|CI337197.1|CI337197 CI337197 Oryza sativa (japonica cultivar-group) shoot Oryza sativa Japonica	40	0.049	100		>gb|CK095846.1|CK095846 UA32CPB09.3pR Populus dormant cambium cDNA library Populus tremula cDNA clone UA32CPB09 3, mRNA sequence	34	1.2	100
224	UG-III_Contig224		>P29828|PDI_MEDSA Protein disulfide-isomerase precursor - Medicago sativa (Alfalfa)	32	0.86	54		>gb|FE671933.1|FE671933 mh1_0011_H10 Drought-stressed chickpea leave library Cicer arietinum cDNA clone mh1_0011_H10 5, mRNA sequence	30	0.88	100	Contig224		>gb|BI269839.1|BI269839 NF009H08IR1F1075 Irradiated Medicago truncatula cDNA clone NF009H08IR 5, mRNA sequence	94	3e-18	89		>gb|FE685472.1|FE685472 Pv028B_M13R_D05.ab1 Phaseolus vulgaris cv Early gallatin Phaseolus vulgaris cDNA, mRNA sequence	72	2e-11	92		>gb|AV765506.1|AV765506 AV765506 Lotus japonicus young plants (two-week old) Lotus japonicus cDNA clone MWM051h05_f 3, mRNA sequence	48	7e-05	93	Contig224		>gi|30420654|gb|CD038816.1|CD038816 UTPPI012_F04 USDA-Tifton Peanut Immature Pod cDNA Library (UTPP) Arachis hypogaea cDNA	40	0.006	90		>gi|18332263|gb|BJ164276.1|BJ164276 BJ164276 full length cDNA library, chloronemata and young gametophores	36	2.2	100		>gi|88989179|gb|CI042292.1|CI042292 CI042292 Oryza sativa (japonica cultivar-group) callus Oryza sativa Japonica Group cDNA	38	0.63	100		>gb|BU897378.1|BU897378 X056E06 Populus wood cDNA library Populus tremula x Populus tremuloides cDNA 5 prime, mRNA sequence	36	0.95	100
225	UG-III_Contig225		>P14918|EXTN_MAIZE Extensin precursor - Zea mays (Maize)	28	1.1	34		>gb|FE669966.1|FE669966 mh2_0022_D10 Chickpea leave library Cicer arietinum cDNA clone mh2_0022_D10 5, mRNA sequence	40	0.002	87	Contig225		>gb|AJ548016.1|AJ548016 AJ548016 MTAPHEU Medicago truncatula cDNA clone mtaehac110003b10, mRNA sequence	254	2e-66	89		>gb|CK605532.1|CK605532 gmrhRww6-01_A02_T7 Soybean root hair subtracted cDNA library gmrhRww6 Glycine max cDNA, mRNA sequence	72	5e-11	83		>gb|BI420911.1|BI420911 LjNEST63a12r Lotus japonicus nodule library 5 and 7 week-old Lotus japonicus cDNA 5, mRNA sequence	70	4e-11	83	Contig225		>gi|134037236|gb|EL966343.1|EL966343 S072 SC, cDNA reverse subtractive library from peanut leaves Arachis hypogaea	32	2.8	95		>gi|8685146|gb|AV525618.1|AV525618 AV525618 Arabidopsis thaliana aboveground organs two to six-week old Arabidopsis	250	1e-64	89		>gi|157651220|gb|EX450854.1|EX450854 SSH002730 Osmotic stress SSH library Oryza sativa Japonica Group cDNA, mRNA sequence	567	1e-160	91		>gb|BI130679.1|BI130679 G109P19Y Populus cambium cDNA library Populus tremula x Populus tremuloides cDNA, mRNA sequence	70	1e-10	83
226	UG-III_Contig226		>Q96I34|PP16A_HUMAN Protein phosphatase 1 regulatory subunit 16A - Homo sapiens (Human)	31	4.5	40		>gb|DY475095.1|DY475095 U051 Chickpea (ICC3996) post-inoculation EST library Cicer arietinum cDNA 5 similar to Unclear, mRNA sequence	54	1e-07	90	Contig226		>gb|AJ548096.1|AJ548096 AJ548096 MTAPHEU Medicago truncatula cDNA clone mtaehac110004f11, mRNA sequence	48	0.0002	83		>gb|CK605532.1|CK605532 gmrhRww6-01_A02_T7 Soybean root hair subtracted cDNA library gmrhRww6 Glycine max cDNA, mRNA sequence	62	4e-08	91		>gb|AV416630.1|AV416630 AV416630 Lotus japonicus young plants (two-week old) Lotus japonicus cDNA clone MWM129g07_r 5, mRNA sequence	46	0.0005	88	Contig226		>gi|110812298|gb|EE125029.1|EE125029 1P19 Peanut (Luhua14) seeds full length cDNA Library Arachis hypogaea cDNA 5	32	2.4	100		>gi|164023569|gb|ES088505.1|ES088505 116635_3479_2652 Arabidopsis ovule high throughput cDNA library Arabidopsis thaliana	50	0.0002	84		>gi|86901165|gb|CI306354.1|CI306354 CI306354 Oryza sativa (japonica cultivar-group) heat treated callus Oryza sativa	64	2e-08	87		>gb|BF299448.1|BF299448 bd23-1 Poplar first strand cDNA Populus trichocarpa x Populus deltoides cDNA similar to hypothetical protein, mRNA	40	0.098	95
227	UG-III_Contig227		>Q9NUJ7|PLCX1_HUMAN Phosphatidylinositol-specific phospholipase C X domain-containing protein 1 - Homo sapiens (Human)	30	6.3	24		>gb|DY475521.1|DY475521 U507 Chickpea (ICC3996) post-inoculation EST library Cicer arietinum cDNA 5 similar to Unknown, mRNA sequence	391	1e-109	92	Contig227		>gb|AL373557.1|AL373557 MtBB01E04R2 MtBB Medicago truncatula cDNA clone MtBB01E04 T7, mRNA sequence	90	6e-17	87		>gb|FE692181.1|FE692181 Pv015A_M13R_A06.ab1 Phaseolus vulgaris cv Early gallatin Phaseolus vulgaris cDNA, mRNA sequence	111	4e-23	89		>gb|AV768761.1|AV768761 AV768761 Lotus japonicus Young plants (two-weeks old) Lotus japonicus cDNA clone MWL011f02_f 3, mRNA sequence	60	3e-08	86	Contig227		>gi|116359616|gb|EG373420.1|EG373420 2F92 Peanut (Luhua14) seeds full length cDNA Library Arachis hypogaea cDNA 5, mRNA	38	0.032	100		>gi|116419587|gb|EG462179.1|EG462179 AYAWR28TF pooled cDNA populations Arabidopsis thaliana cDNA, mRNA sequence	40	0.19	100		>gi|66925877|gb|CX112725.1|CX112725 EI077H21 A normalized whole-life-cycle cDNA library of rice Oryza sativa	40	0.21	100		>gb|BI127558.1|BI127558 G062P31Y Populus cambium cDNA library Populus tremula x Populus tremuloides cDNA, mRNA sequence	40	0.081	92
228	UG-III_Contig228		>Q40778|C74A2_PARAR Cytochrome P450 74A2 - Parthenium argentatum (Guayule rubber plant)	142	2e-33	58		>gb|DY475482.1|DY475482 U465 Chickpea (ICC3996) post-inoculation EST library Cicer arietinum cDNA 5 similar to Unknown, mRNA sequence	34	0.12	100	Contig228		>gb|AL388135.1|AL388135 MtBC46G12R1 MtBC Medicago truncatula cDNA clone MtBC46G12 T7, mRNA sequence	289	5e-77	85		>gb|FE705063.1|FE705063 Pv041A_M13R_A11.ab1 Phaseolus vulgaris cv Early gallatin Phaseolus vulgaris cDNA, mRNA sequence	153	2e-35	81		>gb|AV769617.1|AV769617 AV769617 Lotus japonicus Young plants (two-weeks old) Lotus japonicus cDNA clone MWL060b10_f 3, mRNA sequence	123	3e-27	80	Contig228		>gi|30420316|gb|CD038478.1|CD038478 UTPPI008_A01 USDA-Tifton Peanut Immature Pod cDNA Library (UTPP) Arachis hypogaea cDNA	36	0.2	95		>gi|164188276|gb|EL980220.1|EL980220 014472_0775_2061 Arabidopsis ovule high throughput cDNA library Arabidopsis thaliana	44	0.02	100		>gi|29682005|gb|CB678280.1|CB678280 OSJNEe15P21.r OSJNEe Oryza sativa Japonica Group cDNA clone OSJNEe15P21 3, mRNA	40	0.34	92		>gb|CV250558.1|CV250558 WS0113.B21_P10 PT-P-FL-A-2 Populus trichocarpa cDNA clone WS0113_P10 3, mRNA sequence	76	2e-12	92
229	UG-III_Contig229		>P41377|IF4A2_ARATH Eukaryotic initiation factor 4A-2 - Arabidopsis thaliana (Mouse-ear cress)	244	2e-64	95		>gb|FE668449.1|FE668449 mh2_0001_B01 Chickpea leave library Cicer arietinum cDNA clone mh2_0001_B01 5, mRNA sequence	32	0.37	100	Contig229		>gb|BG644500.1|BG644500 EST506119 KV3 Medicago truncatula cDNA clone pKV3-37O24 5 end, mRNA sequence	739	0	92		>gb|BI784653.1|BI784653 saf57f05.y3 Gm-c1078 Glycine max cDNA clone GENOME SYSTEMS CLONE ID: Gm-c1078-274 5 similar to SW:IF42_ARATH P41377	611	1e-173	89		>gb|BP040601.1|BP040601 BP040601 Lotus corniculatus var. japonicus flower bud Lotus japonicus cDNA clone MFB090g08_f 3, mRNA sequence	468	1e-131	90	Contig229		>gi|30420173|gb|CD038335.1|CD038335 UTPPI005_G06 USDA-Tifton Peanut Immature Pod cDNA Library (UTPP) Arachis hypogaea cDNA	347	3e-95	85		>gi|89487016|gb|DY642810.1|DY642810 PU3_plate24_H06 PU3 Prunus persica cDNA similar to weakly similar to eukaryotic	216	2e-54	82		>gi|11442836|gb|BF430735.1|BF430735 OG04B02T3 OG Oryza sativa Indica Group cDNA clone OG04B02 5 similar to EUKARYOTIC	153	3e-35	81		>gb|CV255682.1|CV255682 WS02414.B21_L16 PTxD-ICC-N-A-14 Populus trichocarpa x Populus deltoides cDNA clone WS02414_L16 3, mRNA sequence	240	5e-62	84
230	UG-III_Contig230		>Q9Y2D9|ZN652_HUMAN Zinc finger protein 652 - Homo sapiens (Human)	32	2.1	37		>gb|CK149124.1|CK149124 53_C7 Suppressive subtractive hybridization library Cicer arietinum cDNA clone 53_C7 5, mRNA sequence	32	0.42	100	Contig230		>gb|AW686845.1|AW686845 NF003A12RT1F1000 Developing root Medicago truncatula cDNA clone NF003A12RT 5, mRNA sequence	66	1e-09	93		>gb|BG726598.1|BG726598 sae26c01.y1 Gm-c1067 Glycine max cDNA clone GENOME SYSTEMS CLONE ID: Gm-c1067-3938 5 similar to SW:RL13_ARATH P41127 60S	38	0.64	100		>gb|BI420461.1|BI420461 LjNEST57d2r Lotus japonicus nodule library 5 and 7 week-old Lotus japonicus cDNA 5, mRNA sequence	36	0.54	100	Contig230		>gi|116489673|gb|EG530637.1|EG530637 2O69T7 Peanut (Luhua14) seeds full length cDNA Library Arachis hypogaea cDNA 3, mRNA	38	0.045	100		>gi|59842370|gb|BP806291.1|BP806291 BP806291 RAFL16 Arabidopsis thaliana cDNA clone RAFL24-09-E17 5, mRNA sequence	38	1.1	100		>gi|44679393|gb|CR292827.1|CR292827 CR292827 Oryza sativa library (Han B) Oryza sativa cDNA clone y800c02p3, mRNA sequence	38	1.2	95		>gb|DT471012.1|DT471012 WS01211.BR_M16 PT-GT-FL-A-3 Populus trichocarpa cDNA clone WS01211_M16 5, mRNA sequence	38	0.45	95
231	UG-III_Contig231		>A1L1R5|PTPC1_DANRE Protein tyrosine phosphatase domain-containing protein 1 - Danio rerio (Zebrafish) (Brachydanio rerio)	33	1.4	32		>gb|FE669029.1|FE669029 mh2_0010_E12 Chickpea leave library Cicer arietinum cDNA clone mh2_0010_E12 5, mRNA sequence	34	0.11	100	Contig231		>gb|AL376003.1|AL376003 MtBB20F02R1 MtBB Medicago truncatula cDNA clone MtBB20F02 T7, mRNA sequence	42	0.019	96		>gb|CO986025.1|CO986025 GM89015B2B05.r2 Gm-r1089 Glycine max cDNA clone Gm-r1089-5458 3, mRNA sequence	182	2e-44	87		>gb|BP055964.1|BP055964 BP055964 Lotus corniculatus var. japonicus pods (less than 20 mm in length) Lotus japonicus cDNA clone SPDL064b11_f 3, mRNA	40	0.037	100	Contig231		>gi|116359872|gb|EG373676.1|EG373676 2K4 Peanut (Luhua14) seeds full length cDNA Library Arachis hypogaea cDNA 5, mRNA	36	0.19	100		>gi|33799045|gb|CF325382.1|CF325382 JMT1--03-B11.g1 AtJMT-overexpressing transgenic rice lambda phage cDNA	38	1.1	95		>gi|117245491|gb|CT850096.1|CT850096 CT850096 Oryza sativa (indica cultivar-group) cv. Guang Lu Ai 4 Oryza sativa Indica	40	0.32	100		>gb|DB904080.1|DB904080 DB904080 full-length enriched poplar cDNA library, mixture of leaf, bud, stem, root Populus nigra cDNA clone PnFL2-063_N10	42	0.031	100
232	UG-III_Contig232		>Q8GZD4|NAT3_ARATH Nucleobase-ascorbate transporter 3 - Arabidopsis thaliana (Mouse-ear cress)	347	4e-95	73		>gb|EH058910.1|EH058910 CPA04g10.y.esd subtracted cDNA library of drought stressed chickpea Cicer arietinum cDNA, mRNA sequence	32	0.55	100	Contig232		>gb|AW696328.1|AW696328 NF106G12ST1F1099 Developing stem Medicago truncatula cDNA clone NF106G12ST 5, mRNA sequence	658	0	92		>gb|CO979385.1|CO979385 GM89004B2A04.r1 Gm-r1089 Glycine max cDNA clone Gm-r1089-1184 3, mRNA sequence	551	1e-155	87		>gb|AV767704.1|AV767704 AV767704 Lotus japonicus Young plants (two-weeks old) Lotus japonicus cDNA clone MWM194e07_f 3, mRNA sequence	359	4e-98	85	Contig232		>gi|30420522|gb|CD038684.1|CD038684 UTPPI010_G09 USDA-Tifton Peanut Immature Pod cDNA Library (UTPP) Arachis hypogaea cDNA	40	0.015	86		>gi|159520141|gb|EY151366.1|EY151366 CBTN13102.g1_K11.ab1:P Triphysaria pusilla root tip normalized cDNA library	121	1e-25	79		>gi|58602093|gb|CK012621.1|CK012621 33085rsicef_6415.y1 Oryza sativa cv. PA64s panicle sterile cDNA library Oryza sativa	60	4e-07	90		>gb|AJ780394.1|AJ780394 AJ780394 Populus euphratica leaf 3-6 months Populus euphratica cDNA clone P0000900006H08F1, mRNA sequence	137	9e-31	79
233	UG-III_Contig233		>Q2K2Y1|RL21_RHIEC 50S ribosomal protein L21 - Rhizobium etli (strain CFN 42 / ATCC 51251)	32	0.7	36		>gb|FE672625.1|FE672625 mh1_0020_A07 Drought-stressed chickpea leave library Cicer arietinum cDNA clone mh1_0020_A07 5, mRNA sequence	561	1e-161	99	Contig233		>gb|AL389556.1|AL389556 MtBC55F09R1 MtBC Medicago truncatula cDNA clone MtBC55F09 T7, mRNA sequence	46	0.0005	93		>gb|BE819966.2|BE819966 GM700003A11A2 Gm-r1070 Glycine max cDNA clone Gm-r1070-771 3, mRNA sequence	38	0.28	92		>gb|AV769923.1|AV769923 AV769923 Lotus japonicus Young plants (two-weeks old) Lotus japonicus cDNA clone MWL074g12_f 3, mRNA sequence	38	0.059	88	Contig233		>gi|134037389|gb|EL966496.1|EL966496 S226 SC, cDNA reverse subtractive library from peanut leaves Arachis hypogaea	34	0.31	100		>gi|124834510|gb|EH918949.1|EH918949 EBENXNS01ES25U 8-day Arabidopsis seedlings, aerial tissues Arabidopsis	40	0.12	100		>gi|117219455|gb|CT858640.1|CT858640 CT858640 Oryza sativa (indica cultivar-group) cv. Guang Lu Ai 4 Oryza sativa Indica	40	0.13	95		>gb|CV232178.1|CV232178 WS0196.B21_M16 PT-DX-N-A-10 Populus trichocarpa cDNA clone WS0196_M16 3, mRNA sequence	40	0.05	100
234	UG-III_Contig234		>P53880|YNR9_YEAST Putative uncharacterized protein YNL179C - Saccharomyces cerevisiae (Bakers yeast)	41	0.007	31		>gb|EB085051.1|EB085051 CA1074 Chickpea (ICC3996) post-inoculation EST library Cicer arietinum cDNA 5 similar to Unknown, mRNA sequence	36	0.03	92	Contig234		>gb|CA921150.1|CA921150 EST638868 MTUS Medicago truncatula cDNA clone MTUS-36F3, mRNA sequence	234	3e-60	86		>gb|CF921920.1|CF921920 gmrhRww24-05-T7_A01_1_015 Soybean root hair subtracted cDNA library gmrhRww24 Glycine max cDNA, mRNA sequence	143	2e-32	85		>gb|BP046101.1|BP046101 BP046101 Lotus corniculatus var. japonicus pods (less than 20 mm in length) Lotus japonicus cDNA clone SPD027a01_f 3, mRNA	76	7e-13	89	Contig234		>gi|107954539|gb|EC268414.1|EC268414 AhDS15 Groundnut drought stressed subtracted cDNA library Arachis hypogaea cDNA	62	4e-09	83		>gi|33821878|gb|CF336749.1|CF336749 JMT--06-O18.b1 AtJMT-overexpressing transgenic rice plasmid cDNA	88	1e-15	86		>gi|33684636|gb|CF312875.1|CF312875 ABF--08-M21.b1 ABF3-overexpressing transgenic rice plasmid cDNA library	103	3e-20	88		>gb|AJ780894.1|AJ780894 AJ780894 Populus euphratica leaf 3-6 months Populus euphratica cDNA clone P0000900014G04F1, mRNA sequence	117	7e-25	85
235	UG-III_Contig235		>Q07591|EAE_CITFR Intimin - Citrobacter freundii	31	1.1	40		>gb|CK148671.1|CK148671 AGT-11-B06-C8 Suppressive subtractive hybridization library Cicer arietinum cDNA clone AGT-11-B06-C8 5, mRNA sequence	30	0.96	100	Contig235		>gb|AW776392.1|AW776392 EST335457 DSIL Medicago truncatula cDNA clone pDSIL-7D12, mRNA sequence	113	3e-24	89		>gb|AW349090.1|AW349090 GM210003B22F1 Gm-r1021 Glycine max cDNA clone Gm-r1021-1034 3, mRNA sequence	82	3e-14	86		>gb|AV407253.1|AV407253 AV407253 Lotus japonicus young plants (two-week old) Lotus japonicus cDNA clone MWL020g01_r 5, mRNA sequence	80	2e-14	86	Contig235		>gi|149647636|gb|ES756031.1|ES756031 C20L_71_F02_E002.g1 USDA-Tifton Peanut Library C20L Arachis hypogaea cDNA clone	52	2e-06	90		>gi|15145064|gb|BI397994.1|BI397994 NXPV_113_B08_F NXPV (Nsf Xylem Planings wood Vertical) Pinus taeda cDNA clone	52	4e-05	94		>gi|33688163|gb|CF316402.1|CF316402 HD--05-K22.b1 OsHDAC1-overexpressing transgenic rice plasmid cDNA	48	0.0007	93		>gb|CK104237.1|CK104237 I021P60.5pR Populus senescing leaves cDNA library Populus tremula cDNA clone I021P60 5, mRNA sequence	36	1	100
236	UG-III_Contig236		>Q8VBZ3|CLPT1_MOUSE Cleft lip and palate transmembrane protein 1 homolog - Mus musculus (Mouse)	136	1e-31	72		>gb|FE670023.1|FE670023 mh2_0023_B01 Chickpea leave library Cicer arietinum cDNA clone mh2_0023_B01 5, mRNA sequence	36	0.03	100	Contig236		>gb|BF633335.1|BF633335 NF053H03DT1F1032 Drought Medicago truncatula cDNA clone NF053H03DT 5, mRNA sequence	426	1e-118	90		>gb|CX706582.1|CX706582 gmrtDrNS01_13-C_M13R_F06_038.s3 Water stressed 48h segment 1 gmrtDrNS01 Glycine max cDNA 3, mRNA sequence	377	1e-103	89		>gb|BP070855.1|BP070855 BP070855 Lotus corniculatus var. japonicus nodulating root Lotus japonicus cDNA clone GNf047f07 3, mRNA sequence	379	1e-104	92	Contig236		>gi|109277680|gb|EC391362.1|EC391362 GDI_F_48 Groundnut (K-134) drought stressed subtracted cDNA library Arachis	36	0.2	100		>gi|19843803|gb|AV809818.1|AV809818 AV809818 RAFL9 Arabidopsis thaliana cDNA clone RAFL09-61-G08 3, mRNA sequence	163	3e-38	83		>gi|9788969|gb|BE530979.1|BE530979 OC03H04 OC Oryza sativa Indica Group cDNA clone Rice Microarray ID1724 similar to cleft	98	2e-18	85		>gb|DB898123.1|DB898123 DB898123 full-length enriched poplar cDNA library, mixture of leaf, bud, stem, root Populus nigra cDNA clone PnFL2-030_P19	234	4e-60	86
237	UG-III_Contig237		>Q4P555|PPIL2_USTMA Peptidyl-prolyl cis-trans isomerase-like 2 - Ustilago maydis (Smut fungus)	30	7	38		>gb|FE672943.1|FE672943 mh1_0027_H04 Drought-stressed chickpea leave library Cicer arietinum cDNA clone mh1_0027_H04 5, mRNA sequence	30	1.6	94	Contig237		>gb|AJ548016.1|AJ548016 AJ548016 MTAPHEU Medicago truncatula cDNA clone mtaehac110003b10, mRNA sequence	56	1e-06	96		>gb|CA850954.1|CA850954 D08E11_J23_10.ab1 cDNA Peking library 2, 4 day SCN3 Glycine max cDNA clone D08E11 5, mRNA sequence	48	0.0006	93		>gb|AW720479.1|AW720479 LjNEST19g4r Lotus japonicus nodule library 5 and 7 week-old Lotus japonicus cDNA 5, mRNA sequence	56	5e-07	91	Contig237		>gi|110813600|gb|EE126695.1|EE126695 AA33 Peanut (Luhua14) seeds full length cDNA Library Arachis hypogaea cDNA 5	36	0.17	100		>gi|24770276|gb|CA405405.1|CA405405 43 A. brassicicola subtracted library enriched for spore germination on Arabidopsis	56	4e-06	91		>gi|33795730|gb|CF323734.1|CF323734 HDN--04-K04.g1 OsHDAC1-overexpressing transgenic rice lambda phage cDNA	56	5e-06	96		>gb|CK112176.1|CK112176 R036E08 Populus root cDNA library Populus tremula x Populus tremuloides cDNA clone R036E08 5, mRNA sequence	48	0.0004	93
238	UG-III_Contig238		>O64847|U136_ARATH UPF0136 membrane protein At2g26240 - Arabidopsis thaliana (Mouse-ear cress)	139	1e-32	63		>gb|FE672784.1|FE672784 mh1_0023_B11 Drought-stressed chickpea leave library Cicer arietinum cDNA clone mh1_0023_B11 5, mRNA sequence	400	1e-112	94	Contig238		>gb|CA918742.1|CA918742 EST636460 MTUS Medicago truncatula cDNA clone MTUS-2F4, mRNA sequence	529	1e-149	87		>gb|BG651480.1|BG651480 sad47c10.y1 Gm-c1075 Glycine max cDNA clone GENOME SYSTEMS CLONE ID: Gm-c1075-908 5 similar to TR:O64847 O64847 T1D16.12	389	1e-106	89		>gb|BW612676.1|BW612676 BW612676 Lotus japonicus protoplasts from suspension-cultured cells Lotus japonicus cDNA clone LjFL1-050-AB02 5, mRNA	184	1e-45	87	Contig238		>gi|30420129|gb|CD038291.1|CD038291 UTPPI005_B08 USDA-Tifton Peanut Immature Pod cDNA Library (UTPP) Arachis hypogaea cDNA	224	5e-58	83		>gi|89488209|gb|DY644003.1|DY644003 PU3_plate35_L06 PU3 Prunus persica cDNA similar to weakly similar to (AY086820)	115	7e-24	79		>gi|84634281|gb|DW347891.1|DW347891 PU1_plate16_O06 PU1 Prunus persica cDNA clone PU1_plate16_O06 5 similar to	137	2e-30	80		>gb|CA927657.1|CA927657 MTU6TR.P11.E05 Aspen root cDNA Library Populus tremuloides cDNA, mRNA sequence	54	1e-05	89
239	UG-III_Contig239		>P41382|IF410_TOBAC Eukaryotic initiation factor 4A-10 - Nicotiana tabacum (Common tobacco)	255	2e-67	96		>gb|EH058831.1|EH058831 CPA03h03.y.esd subtracted cDNA library of drought stressed chickpea Cicer arietinum cDNA, mRNA sequence	34	0.12	100	Contig239		>gb|BE205097.1|BE205097 EST397773 KV0 Medicago truncatula cDNA clone pKV0-20I2, mRNA sequence	771	0	91		>gb|CA784621.1|CA784621 sat86f07.y1 Gm-c1062 Glycine max cDNA clone SOYBEAN CLONE ID: Gm-c1062-5653 5 similar to TR:Q9SYS8 Q9SYS8 TRANSLATION	716	0	90		>gb|AU251525.1|AU251525 AU251525 Lotus japonicus immature flower bud cDNA Lotus japonicus cDNA clone LjImfb-B72, mRNA sequence	515	1e-145	92	Contig239		>gi|115597759|gb|EG030107.1|EG030107 AH0045 Shanyou 523 Peanut Cotyledon cDNA Library Arachis hypogaea cDNA 5, mRNA	398	1e-110	87		>gi|89487016|gb|DY642810.1|DY642810 PU3_plate24_H06 PU3 Prunus persica cDNA similar to weakly similar to eukaryotic	285	3e-75	85		>gi|11442836|gb|BF430735.1|BF430735 OG04B02T3 OG Oryza sativa Indica Group cDNA clone OG04B02 5 similar to EUKARYOTIC	206	3e-51	82		>gb|AJ777793.1|AJ777793 AJ777793 Populus euphratica root 3-6 months Populus euphratica cDNA clone P0000400035B10F1, mRNA sequence	311	2e-83	85
240	UG-III_Contig240		>Q9NWM3|CUED1_HUMAN CUE domain-containing protein 1 - Homo sapiens (Human)	38	0.056	32		>gb|FE670086.1|FE670086 mh2_0023_H07 Chickpea leave library Cicer arietinum cDNA clone mh2_0023_H07 5, mRNA sequence	34	0.11	100	Contig240		>gb|EV259214.1|EV259214 MTYDT47TF JCVI-MT1 Medicago truncatula cDNA 5, mRNA sequence	531	1e-150	86		>gb|BE057881.1|BE057881 sn08d10.y1 Gm-c1016 Glycine max cDNA clone GENOME SYSTEMS CLONE ID: Gm-c1016-10892 5 similar to TR:O64843 O64843 T1D16.8	238	4e-61	86		>gb|DC594388.1|DC594388 DC594388 Lotus japonicus mature nodule Lotus japonicus cDNA clone GENr086h03 5, mRNA sequence	117	2e-25	87	Contig240		>gi|115597383|gb|EG029731.1|EG029731 AH2104 Shanyou 523 Peanut Cotyledon cDNA Library Arachis hypogaea cDNA 5, mRNA	34	0.76	100		>gi|71823987|gb|DT001379.1|DT001379 Mdrta1012M11.g1 Apple_EST_Mdrta Malus x domestica cDNA similar to ref|NP_197936.1|	88	1e-15	91		>gi|29616237|gb|CB621249.1|CB621249 OSIIEa06P22.r OSIIEa Oryza sativa Indica Group cDNA clone OSIIEa06P22 3, mRNA	40	0.32	95		>gb|CV234992.1|CV234992 WS01217.B21_D22 PT-GT-FL-A-3 Populus trichocarpa cDNA clone WS01217_D22 3, mRNA sequence	68	5e-10	80
241	UG-III_Contig241		>Q9SB81|PER42_ARATH Peroxidase 42 precursor - Arabidopsis thaliana (Mouse-ear cress)	542	1e-153	82		>gb|FE671143.1|FE671143 mh1_0002_E02 Drought-stressed chickpea leave library Cicer arietinum cDNA clone mh1_0002_E02 5, mRNA sequence	1150	0	99	Contig241		>gb|CB892907.1|CB892907 EST645699 HOGA Medicago truncatula cDNA clone HOGA-26K3, mRNA sequence	1130	0	91		>gb|FE675006.1|FE675006 Pv007B_M13F_G02.ab1 Phaseolus vulgaris cv Early gallatin Phaseolus vulgaris cDNA, mRNA sequence	779	0	86		>gb|BI418189.1|BI418189 LjNEST23g2r Lotus japonicus nodule library 5 and 7 week-old Lotus japonicus cDNA 5, mRNA sequence	500	1e-140	87	Contig241		>gi|30420560|gb|CD038722.1|CD038722 UTPPI011_C09 USDA-Tifton Peanut Immature Pod cDNA Library (UTPP) Arachis hypogaea cDNA	478	1e-134	83		>gi|40958667|gb|CK574999.1|CK574999 SF601 Tomato leaf of CBF1-6 transgenic plant subtractive library Solanum lycopersicum	192	8e-47	82		>gi|86508330|gb|CI150963.1|CI150963 CI150963 Oryza sativa (japonica cultivar-group) Panicles mixture of one, two, three	56	1e-05	87		>gb|CK110218.1|CK110218 N054C12 Populus bark cDNA library Populus tremula x Populus tremuloides cDNA clone N054C12 5, mRNA sequence	466	1e-129	82
242	UG-III_Contig242		>Q02752|PHPA_PLACH Acidic phosphoprotein precursor - Plasmodium chabaudi	44	0.001	83		>gb|AJ006044.1|AJ006044 AJ006044 chickpea mRNA CAN-5 Cicer arietinum cDNA clone CanB19, mRNA sequence	76	4e-14	90	Contig242		>gb|AJ848128.1|AJ848128 AJ848128 MtSN4 Medicago truncatula cDNA clone MtN403K10N1, mRNA sequence	115	2e-24	90		>gb|CK605706.1|CK605706 gmrhRww6-03_B06_T7 Soybean root hair subtracted cDNA library gmrhRww6 Glycine max cDNA, mRNA sequence	127	1e-27	92		>gb|BP044201.1|BP044201 BP044201 Lotus corniculatus var. japonicus pods (less than 20 mm in length) Lotus japonicus cDNA clone SPD002h12_f 3, mRNA	76	7e-13	88	Contig242		>gi|107954530|gb|EC268409.1|EC268409 AhDS10 Groundnut drought stressed subtracted cDNA library Arachis hypogaea cDNA	68	6e-11	85		>gi|33821733|gb|CF336681.1|CF336681 JMT--06-N07.b1 AtJMT-overexpressing transgenic rice plasmid cDNA	92	9e-17	87		>gi|33806637|gb|CF329201.1|CF329201 NACL--04-H02.b1 Rice callus plasmid cDNA library (NACL) Oryza sativa Japonica Group	96	7e-18	93		>gb|AJ780894.1|AJ780894 AJ780894 Populus euphratica leaf 3-6 months Populus euphratica cDNA clone P0000900014G04F1, mRNA sequence	113	1e-23	87
243	UG-III_Contig243		>Q54TE3|GTAJ_DICDI GATA zinc finger domain-containing protein 10 - Dictyostelium discoideum (Slime mold)	37	0.049	34		>gb|CK148827.1|CK148827 42_E4_E04 Suppressive subtractive hybridization library Cicer arietinum cDNA clone 42_E4_E04 5, mRNA sequence	30	1.3	100	Contig243		>gb|AL365813.1|AL365813 MtBA02E08R2 MtBA Medicago truncatula cDNA clone MtBA02E08 T7, mRNA sequence	280	3e-74	86		>gb|FK003252.1|FK003252 GLMD980TFB JCVI-SOY2 Glycine max cDNA 5, mRNA sequence	212	2e-53	87		>gb|BI418551.1|BI418551 LjNEST43a9r Lotus japonicus nodule library 5 and 7 week-old Lotus japonicus cDNA 5, mRNA sequence	90	3e-17	91	Contig243		>gi|30420419|gb|CD038581.1|CD038581 UTPPI009_D04 USDA-Tifton Peanut Immature Pod cDNA Library (UTPP) Arachis hypogaea cDNA	32	2.2	100		>gi|9778868|gb|BE520890.1|BE520890 M15E6XP Arabidopsis developing seed Arabidopsis thaliana cDNA clone M15E6 3, mRNA	36	3.2	95		>gi|15857036|gb|BI809834.1|BI809834 G004A04 Oryza sativa mature leaf library induced by M.grisea Oryza sativa cDNA clone	38	0.91	100		>gb|BU891385.1|BU891385 P049G02 Populus petioles cDNA library Populus tremula cDNA 5 prime, mRNA sequence	50	9e-05	80
244	UG-III_Contig244		>O65202|ACOX1_ARATH Peroxisomal acyl-coenzyme A oxidase 1 - Arabidopsis thaliana (Mouse-ear cress)	401	1e-111	78		>gb|FE670099.1|FE670099 mh2_0024_A10 Chickpea leave library Cicer arietinum cDNA clone mh2_0024_A10 5, mRNA sequence	36	0.049	95	Contig244		>gb|AJ497011.1|AJ497011 AJ497011 MTFLOW Medicago truncatula cDNA clone mt--abc955103b12, mRNA sequence	557	1e-157	95		>gb|FK022861.1|FK022861 GLRA950TR JCVI-SOY3 Glycine max cDNA 5, mRNA sequence	777	0	91		>gb|AV407091.1|AV407091 AV407091 Lotus japonicus young plants (two-week old) Lotus japonicus cDNA clone MWL015f11_r 5, mRNA sequence	442	1e-123	93	Contig244		>gi|116488789|gb|EG529786.1|EG529786 I82T7 Peanut (Luhua14) seeds full length cDNA Library Arachis hypogaea cDNA 3, mRNA	36	0.33	100		>gi|116420863|gb|EG463455.1|EG463455 AYAUO78TF pooled cDNA populations Arabidopsis thaliana cDNA, mRNA sequence	88	2e-15	80		>gi|29641670|gb|CB646677.1|CB646677 OSJNEb09E14.f OSJNEb Oryza sativa Japonica Group cDNA clone OSJNEb09E14 5, mRNA	76	1e-11	82		>gb|BI138540.1|BI138540 F108P77Y Populus flower cDNA library Populus trichocarpa cDNA, mRNA sequence	228	4e-58	81
245	UG-III_Contig245		>Q9VFP2|RDX_DROME Protein roadkill - Drosophila melanogaster (Fruit fly)	29	5.1	24		>gb|CK148707.1|CK148707 AGT-47_B04 Suppressive subtractive hybridization library Cicer arietinum cDNA clone AGT-47_B04_PLATE4-A8.M13F 5, mRNA	28	1.9	100	Contig245		>gb|AW559301.1|AW559301 EST306344 DSIR Medicago truncatula cDNA clone pDSIR-25E13, mRNA sequence	34	1.2	100		>gb|BU547711.1|BU547711 GM880018B20D03 Gm-r1088 Glycine max cDNA clone Gm-r1088-6702 3, mRNA sequence	36	0.72	100		>gb|BI417527.1|BI417527 LjNEST30c5r Lotus japonicus nodule library 5 and 7 week-old Lotus japonicus cDNA 5, mRNA sequence	32	2.4	95	Contig245		>gi|110815335|gb|EE126022.1|EE126022 XB50 Peanut (Luhua14) seeds full length cDNA Library Arachis hypogaea cDNA 5, mRNA	32	0.8	100		>gi|49283999|gb|BP632747.1|BP632747 BP632747 RAFL17 Arabidopsis thaliana cDNA clone RAFL17-28-E19 3, mRNA sequence	38	0.3	100		>gi|29625212|gb|CB630223.1|CB630223 OSIIEb07A24.f OSIIEb Oryza sativa Indica Group cDNA clone OSIIEb07A24 5, mRNA	34	5.2	100		>gb|CK109473.1|CK109473 N017B09 Populus bark cDNA library Populus tremula x Populus tremuloides cDNA clone N017B09 5, mRNA sequence	32	7.8	100
246	UG-III_Contig246		>P12839|NFM_RAT Neurofilament medium polypeptide - Rattus norvegicus (Rat)	57	1e-07	25		>gb|DY475214.1|DY475214 U175 Chickpea (ICC3996) post-inoculation EST library Cicer arietinum cDNA 5 similar to Unclear, mRNA sequence	34	0.11	100	Contig246		>gb|CA921096.1|CA921096 EST638814 MTUS Medicago truncatula cDNA clone MTUS-35H11, mRNA sequence	618	1e-176	90		>gb|BM525895.1|BM525895 sak73c05.y1 Gm-c1036 Glycine max cDNA clone SOYBEAN CLONE ID: Gm-c1036-8577 5 similar to TR:Q9ZRE7 Q9ZRE7 ATFP3 ;,	280	1e-73	83		>gb|AV418862.1|AV418862 AV418862 Lotus japonicus young plants (two-week old) Lotus japonicus cDNA clone MWM162b07_r 5, mRNA sequence	204	1e-51	86	Contig246		>gi|107955047|gb|EC268678.1|EC268678 AhDS281 Groundnut drought stressed subtracted cDNA library Arachis hypogaea cDNA	98	6e-20	88		>gi|11035724|gb|BF153784.1|BF153784 050D07 Mature tuber lambda ZAP Solanum tuberosum cDNA 5 similar to ATFP3 [Arabidopsis	94	2e-17	81		>gi|117217431|gb|CT852066.1|CT852066 CT852066 Oryza sativa (indica cultivar-group) cv. Guang Lu Ai 4 Oryza sativa Indica	44	0.021	100		>gb|CV258950.1|CV258950 WS0201.B21_P06 PTxN-IB-N-A-11 Populus trichocarpa x Populus nigra cDNA clone WS0201_P06 3, mRNA sequence	125	3e-27	83
247	UG-III_Contig247		>P15584|NU5M_PARTE NADH-ubiquinone oxidoreductase chain 5 - Paramecium tetraurelia	28	7	29		>gb|FE671118.1|FE671118 mh1_0002_B12 Drought-stressed chickpea leave library Cicer arietinum cDNA clone mh1_0002_B12 5, mRNA sequence	309	7e-85	95	Contig247		>gb|AL388419.1|AL388419 MtBC48D10F1 MtBC Medicago truncatula cDNA clone MtBC48D10 T3, mRNA sequence	82	1e-14	84		>gb|CD406204.1|CD406204 Gm_ck30454 Soybean induced by Salicylic Acid Glycine max cDNA 3, mRNA sequence	48	0.0004	100		>gb|AV767678.1|AV767678 AV767678 Lotus japonicus Young plants (two-weeks old) Lotus japonicus cDNA clone MWM193f09_f 3, mRNA sequence	38	0.078	86	Contig247		>gi|115596868|gb|EG029216.1|EG029216 AH1635 Shanyou 523 Peanut Cotyledon cDNA Library Arachis hypogaea cDNA 5, mRNA	34	0.41	100		>gi|1216946|gb|N65320.1|N65320 20360 Lambda-PRL2 Arabidopsis thaliana cDNA clone 226F11T7, mRNA sequence	36	2.4	100		>gi|117237959|gb|CT861995.1|CT861995 CT861995 Oryza sativa (indica cultivar-group) cv. Guang Lu Ai 4 Oryza sativa Indica	38	0.68	100		>gb|CF119057.1|CF119057 MTU10CS.P12.H07 Aspen stem cDNA Library Populus tremuloides cDNA, mRNA sequence	34	4.1	100
248	UG-III_Contig248		>Q43207|FKB70_WHEAT 70 kDa peptidyl-prolyl isomerase - Triticum aestivum (Wheat)	196	7e-50	73		>gb|FE668441.1|FE668441 mh2_0001_A05 Chickpea leave library Cicer arietinum cDNA clone mh2_0001_A05 5, mRNA sequence	34	0.11	100	Contig248		>gb|CB892905.1|CB892905 EST645697 HOGA Medicago truncatula cDNA clone HOGA-26I23, mRNA sequence	591	1e-167	91		>gb|CO978619.1|CO978619 GM89001A1G04.r1 Gm-r1089 Glycine max cDNA clone Gm-r1089-295 3, mRNA sequence	351	4e-95	85		>gb|BP038125.1|BP038125 BP038125 Lotus corniculatus var. japonicus flower bud Lotus japonicus cDNA clone MFB057d07_f 3, mRNA sequence	216	3e-55	85	Contig248		>gi|149653793|gb|ES764802.1|ES764802 TFL_64_B11_E001.g1 USDA-Tifton Peanut Library TFL Arachis hypogaea cDNA clone	143	1e-33	83		>gb|AAB82062.1| rof1 [Arabidopsis thaliana], mRNA sequence	68	1e-09	79		>gi|29644965|gb|CB649972.1|CB649972 OSJNEb14D02.r OSJNEb Oryza sativa Japonica Group cDNA clone OSJNEb14D02 3, mRNA	90	4e-16	86		>gb|AJ778403.1|AJ778403 AJ778403 Populus euphratica cambium 3-6 months Populus euphratica cDNA clone P0000500003G11F1, mRNA sequence	100	2e-19	81
249	UG-III_Contig249		>Q6PB66|LPPRC_MOUSE Leucine-rich PPR motif-containing protein, mitochondrial precursor - Mus musculus (Mouse)	33	0.86	34		>gb|DY475216.1|DY475216 U177 Chickpea (ICC3996) post-inoculation EST library Cicer arietinum cDNA 5 similar to Unknown, mRNA sequence	30	1.4	100	Contig249		>gb|AW683994.2|AW683994 NF011A01NR1F1000 Nodulated root Medicago truncatula cDNA clone NF011A01NR 5, mRNA sequence	416	1e-115	88		>gb|FG995162.1|FG995162 GLLEI14TR JCVI-SOY1 Glycine max cDNA 5, mRNA sequence	170	6e-41	82		>gb|BP065081.1|BP065081 BP065081 Lotus japonicus mature nodule Lotus japonicus cDNA clone GENLf051f03 3, mRNA sequence	204	9e-52	85	Contig249		>gi|149222562|gb|ES712009.1|ES712009 TFR5_69_D08_E001.g1 USDA-Tifton Peanut Library TFR5 Arachis hypogaea cDNA clone	90	1e-17	92		>gi|13069872|gb|BG275996.1|BG275996 NXSI_147_E10_F NXSI (Nsf Xylem Side wood Inclined) Pinus taeda cDNA clone NXSI_147_E10	36	3.6	100		>gi|22307811|gb|BQ909033.1|BQ909033 T020C02 Oryza sativa mature leaf library induced by M.grisea Oryza sativa cDNA clone	38	1	100		>gb|CX655807.1|CX655807 PO02040C12 Poplar SC cDNA library Populus alba x Populus tremula var. glandulosa cDNA clone PO02040C12 5, mRNA sequence	42	0.024	87
250	UG-III_Contig250		>Q960A0|YS9A_CAEEL Putative G-protein coupled receptor B0244.10 - Caenorhabditis elegans	35	0.2	25		>gb|FE670729.1|FE670729 mh2_0031_F03 Chickpea leave library Cicer arietinum cDNA clone mh2_0031_F03 5, mRNA sequence	36	0.024	100	Contig250		>gb|AW574245.1|AW574245 EST316836 GVN Medicago truncatula cDNA clone pGVN-52H2, mRNA sequence	38	0.25	100		>gb|CO036601.1|CO036601 T05A10 H. glycines mixed library Glycine max, late library Heterodera glycines cDNA, mRNA sequence	42	0.037	100		>gb|AV776194.1|AV776194 AV776194 Lotus japonicus Pods (20-30 mm in length) Lotus japonicus cDNA clone MPD095a04_f 3, mRNA sequence	36	0.48	100	Contig250		>gi|115597369|gb|EG029717.1|EG029717 AH2091 Shanyou 523 Peanut Cotyledon cDNA Library Arachis hypogaea cDNA 5, mRNA	36	0.16	100		>gi|19857318|gb|AV815487.1|AV815487 AV815487 RAFL9 Arabidopsis thaliana cDNA clone RAFL09-86-O06 3, mRNA sequence	40	0.24	100		>gi|117212801|gb|CT855533.1|CT855533 CT855533 Oryza sativa (indica cultivar-group) cv. Guang Lu Ai 4 Oryza sativa Indica	40	0.27	100		>gb|CA825870.1|CA825870 R68H05 two-month-old roots from clone Beaupre Populus trichocarpa x Populus deltoides cDNA 5, mRNA sequence	40	0.1	95
251	UG-III_Contig251		>Q9SYA6|RPAB5_ARATH DNA-directed RNA polymerases I, II, and III subunit RPABC5 - Arabidopsis thaliana (Mouse-ear cress)	50	1e-07	64		>gb|FE669520.1|FE669520 mh2_0017_E02 Chickpea leave library Cicer arietinum cDNA clone mh2_0017_E02 5, mRNA sequence	32	0.46	95	Contig251		>gb|AL378329.1|AL378329 MtBB37E05F1 MtBB Medicago truncatula cDNA clone MtBB37E05 T3, mRNA sequence	94	6e-18	85		>gb|BM308672.1|BM308672 sak49a09.y1 Gm-c1036 Glycine max cDNA clone SOYBEAN CLONE ID: Gm-c1036-6185 5 similar to TR:Q9SYA6 Q9SYA6 PUTATIVE	58	8e-07	85		>gb|BW595213.1|BW595213 BW595213 Lotus japonicus suspension-cultured cells Lotus japonicus cDNA clone LjCa-003-DG04 5, mRNA sequence	58	2e-07	85	Contig251		>gi|30420457|gb|CD038619.1|CD038619 UTPPI009_H04 USDA-Tifton Peanut Immature Pod cDNA Library (UTPP) Arachis hypogaea cDNA	48	5e-05	90		>gi|19832496|gb|AV798513.1|AV798513 AV798513 RAFL9 Arabidopsis thaliana cDNA clone RAFL09-16-I09 3, mRNA sequence	42	0.074	100		>gi|89166319|gb|CI103409.1|CI103409 CI103409 Oryza sativa (japonica cultivar-group) Panicles one day after flowering Oryza	42	0.083	100		>gb|BU822258.1|BU822258 UB34DPE10 Populus tremula cambium cDNA library Populus tremula cDNA 5 prime, mRNA sequence	60	1e-07	92
252	UG-III_Contig252		>Q9LEY9|NOLA2_ARATH H/ACA ribonucleoprotein complex subunit 2-like protein - Arabidopsis thaliana (Mouse-ear cress)	197	4e-50	64		>gb|FE672991.1|FE672991 mh1_0029_B04 Drought-stressed chickpea leave library Cicer arietinum cDNA clone mh1_0029_B04 5, mRNA sequence	174	5e-44	90	Contig252		>gb|AL374923.1|AL374923 MtBB10B08F1 MtBB Medicago truncatula cDNA clone MtBB10B08 T3, mRNA sequence	337	2e-91	86		>gb|CA852446.1|CA852446 E07H02_O02_15.ab1 cDNA Peking library 6, 8 day SCN3 Glycine max cDNA clone E07H02 5, mRNA sequence	194	5e-48	81		>gb|BW594857.1|BW594857 BW594857 Lotus japonicus suspension-cultured cells Lotus japonicus cDNA clone LjCa-002-DC05 5, mRNA sequence	210	2e-53	82	Contig252		>gi|30420038|gb|CD038200.1|CD038200 UTPPI003_H06 USDA-Tifton Peanut Immature Pod cDNA Library (UTPP) Arachis hypogaea cDNA	131	4e-30	83		>gi|19800590|gb|AV781800.1|AV781800 AV781800 RAFL4 Arabidopsis thaliana cDNA clone RAFL04-09-E11 3, mRNA sequence	64	2e-08	79		>gi|88300258|gb|CI584677.1|CI584677 CI584677 Oryza sativa (japonica cultivar-group) shoot Oryza sativa Japonica Group cDNA	40	0.32	100		>gb|CA821924.1|CA821924 R01A11 two-month-old roots from clone Beaupre Populus trichocarpa x Populus deltoides cDNA 5, mRNA sequence	60	1e-07	84
253	UG-III_Contig253		>Q9EPQ2|RPGR1_MOUSE X-linked retinitis pigmentosa GTPase regulator-interacting protein 1 - Mus musculus (Mouse)	48	5e-05	48		>gb|FE671901.1|FE671901 mh1_0011_D11 Drought-stressed chickpea leave library Cicer arietinum cDNA clone mh1_0011_D11 5, mRNA sequence	34	0.12	100	Contig253		>gb|AW683379.1|AW683379 NF011D09LF1F1077 Developing leaf Medicago truncatula cDNA clone NF011D09LF 5, mRNA sequence	329	6e-89	93		>gb|BU965465.1|BU965465 sat10e07.y1 Gm-c1036 Glycine max cDNA clone SOYBEAN CLONE ID: Gm-c1036-13285 5 similar to TR:Q9ZRE7 Q9ZRE7 ATFP3 ;,	222	2e-56	87		>gb|BW624147.1|BW624147 BW624147 Lotus japonicus salicylic acid and methyljasmonate treated cells Lotus japonicus cDNA clone LjFL2-008-DB03 5, mRNA	198	7e-50	85	Contig253		>gi|56690032|gb|CX127935.1|CX127935 AH0038 Peanut Lambda Express library Arachis hypogaea cDNA 5, mRNA sequence	72	4e-12	89		>gi|11035724|gb|BF153784.1|BF153784 050D07 Mature tuber lambda ZAP Solanum tuberosum cDNA 5 similar to ATFP3 [Arabidopsis	94	2e-17	81		>gi|2798312|gb|AA751606.1|AA751606 96AS0342 Rice Immature Seed Lambda ZAPII cDNA Library Oryza sativa Indica Group cDNA	38	1.4	95		>gb|AJ778406.1|AJ778406 AJ778406 Populus euphratica cambium 3-6 months Populus euphratica cDNA clone P0000500004B01F1, mRNA sequence	72	4e-11	79
254	UG-III_Contig254		>P14548|CYB_LEITA Cytochrome b - Leishmania tarentolae (Sauroleishmania tarentolae)	32	4	24		>gb|DY475482.1|DY475482 U465 Chickpea (ICC3996) post-inoculation EST library Cicer arietinum cDNA 5 similar to Unknown, mRNA sequence	32	0.45	95	Contig254		>gb|AL365863.1|AL365863 MtBA02G12R1 MtBA Medicago truncatula cDNA clone MtBA02G12 T7, mRNA sequence	72	2e-11	86		>gb|CF922692.1|CF922692 gmrhRww24-14-T7_B06_1_046 Soybean root hair subtracted cDNA library gmrhRww24 Glycine max cDNA, mRNA sequence	46	0.003	93		>gb|BI420226.1|BI420226 LjNEST54e3r Lotus japonicus nodule library 5 and 7 week-old Lotus japonicus cDNA 5, mRNA sequence	38	0.15	100	Contig254		>gi|149646773|gb|ES755168.1|ES755168 C20L_56_E05_E002.g1 USDA-Tifton Peanut Library C20L Arachis hypogaea cDNA clone	34	0.76	100		>gi|164142813|gb|ES036867.1|ES036867 070652_0749_1444 Arabidopsis ovule high throughput cDNA library Arabidopsis thaliana	44	0.019	100		>gi|33673834|gb|CF302073.1|CF302073 7LEAF--07-E10.b1 Rice leaf plasmid cDNA library II (7LEAF) Oryza sativa Japonica	40	0.32	100		>gb|AJ770244.1|AJ770244 AJ770244 Populus euphratica leaf 3-6 months, adult Populus euphratica cDNA clone P0001100009C09F1, mRNA sequence	38	0.48	85
255	UG-III_Contig255		>P42348|PI3K2_SOYBN Phosphatidylinositol 3-kinase, nodule isoform - Glycine max (Soybean)	47	6e-05	100		>gb|EH059200.1|EH059200 CPB04a05.y.esd subtracted cDNA library of drought stressed chickpea Cicer arietinum cDNA, mRNA sequence	32	0.33	100	Contig255		>gb|CA989956.1|CA989956 EST643464 GESD Medicago truncatula cDNA clone GESD-21H20, mRNA sequence	165	1e-39	86		>gb|CD410341.1|CD410341 Gm_ck37962 Soybean induced by Salicylic Acid Glycine max cDNA 3, mRNA sequence	107	7e-22	94		>gb|AV779409.1|AV779409 AV779409 Lotus japonicus Pods (20-30 mm in length) Lotus japonicus cDNA clone MPDL057g06_f 3, mRNA sequence	129	4e-29	96	Contig255		>gi|30420659|gb|CD038821.1|CD038821 UTPPI012_F10 USDA-Tifton Peanut Immature Pod cDNA Library (UTPP) Arachis hypogaea cDNA	32	2.2	100		>gi|8716937|gb|AV545523.1|AV545523 AV545523 Arabidopsis thaliana roots Columbia Arabidopsis thaliana cDNA clone RZ86b01F	38	0.84	100		>gi|88280386|gb|CI401584.1|CI401584 CI401584 Oryza sativa (japonica cultivar-group) callus 2ppm ABA(abcisic acid)	68	1e-09	92		>gb|BU825875.1|BU825875 UK114TB03 Populus apical shoot cDNA library Populus tremula x Populus tremuloides cDNA 5 prime, mRNA sequence	80	1e-13	92
256	UG-III_Contig256		>Q39222|RAA1B_ARATH Ras-related protein RABA1b - Arabidopsis thaliana (Mouse-ear cress)	380	1e-105	88		>gb|FE671308.1|FE671308 mh1_0004_C02 Drought-stressed chickpea leave library Cicer arietinum cDNA clone mh1_0004_C02 5, mRNA sequence	1001	0	99	Contig256		>gb|EV261416.1|EV261416 MTYEJ29TF JCVI-MT1 Medicago truncatula cDNA 5, mRNA sequence	991	0	92		>gb|CX701385.1|CX701385 gmrtDrNS01_37-A_M13R_G03_019.s4 Water stressed 48h segment 2 gmrtDrNS01 Glycine max cDNA 3, mRNA sequence	652	0	86		>gb|AV777273.1|AV777273 AV777273 Lotus japonicus Pods (20-30 mm in length) Lotus japonicus cDNA clone MPDL015e06_f 3, mRNA sequence	414	1e-115	86	Contig256		>gi|110810476|gb|EE123349.1|EE123349 X88 Peanut (Luhua14) seeds full length cDNA Library Arachis hypogaea cDNA 5 similar to	145	4e-34	81		>gi|85992393|gb|DR288132.1|DR288132 11073938 CERES-AN65 Arabidopsis thaliana cDNA clone 1353523 5, mRNA sequence	252	6e-65	82		>gi|33682980|gb|CF311219.1|CF311219 ABF--06-F18.g1 ABF3-overexpressing transgenic rice plasmid cDNA library	103	4e-20	85		>gb|AJ779985.1|AJ779985 AJ779985 Populus euphratica root 3-6 months Populus euphratica cDNA clone P0000800010C04F1, mRNA sequence	180	7e-44	80
257	UG-III_Contig257		>Q54BD4|STATC_DICDI Signal transducer and activator of transcription C - Dictyostelium discoideum (Slime mold)	39	0.025	32		>gb|FE669482.1|FE669482 mh2_0017_A12 Chickpea leave library Cicer arietinum cDNA clone mh2_0017_A12 5, mRNA sequence	34	0.11	100	Contig257		>gb|AL373009.1|AL373009 MtBA55B04F1 MtBA Medicago truncatula cDNA clone MtBA55B04 T3, mRNA sequence	293	3e-78	88		>gb|BM527162.1|BM527162 sal50e01.y1 Gm-c1061 Glycine max cDNA clone SOYBEAN CLONE ID: Gm-c1061-2521 5, mRNA sequence	266	2e-69	87		>gb|BP058080.1|BP058080 BP058080 Lotus corniculatus var. japonicus pods (less than 20 mm in length) Lotus japonicus cDNA clone SPDL097b08_f 3, mRNA	36	0.57	95	Contig257		>gi|115597100|gb|EG029448.1|EG029448 AH1845 Shanyou 523 Peanut Cotyledon cDNA Library Arachis hypogaea cDNA 5, mRNA	36	0.19	100		>gi|94462431|gb|EB698306.1|EB698306 NecGex_345H02 Ornamental tobacco (LxS8) post-fertilization Floral nectary cDNA library	184	8e-45	86		>gi|33687987|gb|CF316226.1|CF316226 HD--05-H01.b1 OsHDAC1-overexpressing transgenic rice plasmid cDNA	38	1.3	100		>gb|BU819607.1|BU819607 UA45BPD12 Populus tremula cambium cDNA library Populus tremula cDNA 5 prime, mRNA sequence	133	1e-29	86
258	UG-III_Contig258		>Q5UQZ7|YR901_MIMIV Putative ankyrin repeat protein R901 - Acanthamoeba polyphaga mimivirus (APMV)	33	1.9	28		>gb|EH058998.1|EH058998 CPBg06.z.esd subtracted cDNA library of drought stressed chickpea Cicer arietinum cDNA, mRNA sequence	30	1.8	100	Contig258		>gb|AL375228.1|AL375228 MtBB12C02F2 MtBB Medicago truncatula cDNA clone MtBB12C02 T3, mRNA sequence	86	1e-15	88		>gb|AW350667.1|AW350667 GM210009B10B11 Gm-r1021 Glycine max cDNA clone Gm-r1021-3165 3, mRNA sequence	58	8e-07	92		>gb|BP065134.1|BP065134 BP065134 Lotus japonicus mature nodule Lotus japonicus cDNA clone GENLf052e05 3, mRNA sequence	56	6e-07	92	Contig258		>gi|109277566|gb|EC391305.1|EC391305 GDI_E_45 Groundnut (K-134) drought stressed subtracted cDNA library Arachis	32	3.1	100		>gi|159780277|gb|EY144297.1|EY144297 CBTH9023.b1_N23.ab1:P Triphysaria pusilla root tip normalized cDNA library	40	0.3	100		>gi|117223556|gb|CT847171.1|CT847171 CT847171 Oryza sativa (indica cultivar-group) cv. Guang Lu Ai 4 Oryza sativa Indica	38	1.3	100		>gb|CV270819.1|CV270819 WS0153.B21_A09 PTxN-IB-A-6 Populus trichocarpa x Populus nigra cDNA clone WS0153_A09 3, mRNA sequence	38	0.5	92
259	UG-III_Contig259		>P52372|VGLM_HHV7J Glycoprotein M - Human herpesvirus 7 (strain JI) (HHV-7) (Human T lymphotropic virus)	32	2.5	37		>gb|FE672440.1|FE672440 mh1_0017_G08 Drought-stressed chickpea leave library Cicer arietinum cDNA clone mh1_0017_G08 5, mRNA sequence	36	0.03	95	Contig259		>gb|AW191266.1|AW191266 T113556e KV2 Medicago truncatula cDNA clone KV2-2H8, mRNA sequence	117	4e-25	89		>gb|FE705472.1|FE705472 Pv041C_M13R_G01.ab1 Phaseolus vulgaris cv Early gallatin Phaseolus vulgaris cDNA, mRNA sequence	82	5e-14	85		>gb|AV768491.1|AV768491 AV768491 Lotus japonicus Young plants (two-weeks old) Lotus japonicus cDNA clone MWM245g05_f 3, mRNA sequence	90	5e-17	86	Contig259		>gi|110811688|gb|EE124208.1|EE124208 W54 Peanut (Luhua14) seeds full length cDNA Library Arachis hypogaea cDNA 5, mRNA	38	0.051	95		>gi|71920856|gb|DT041258.1|DT041258 Mdrtp1010L12.g1 Apple_EST_Mdrtp Malus x domestica x Malus sieversii cDNA similar to	46	0.005	88		>gi|33677841|gb|CF306080.1|CF306080 HDA1--02-K06.g1 OsHDAC1-overexpressing transgenic rice lambda phage cDNA	40	0.34	100		>gb|CK091242.1|CK091242 F065P13.3pR Populus flower cDNA library Populus trichocarpa cDNA clone F065P13 3, mRNA sequence	38	0.5	100
260	UG-III_Contig260		>Q93VI8|TLP7_ARATH Tubby-like F-box protein 7 - Arabidopsis thaliana (Mouse-ear cress)	210	5e-54	61		>gb|FE668664.1|FE668664 mh2_0003_D10 Chickpea leave library Cicer arietinum cDNA clone mh2_0003_D10 5, mRNA sequence	809	0	96	Contig260		>gb|BG583821.1|BG583821 EST485578 GVN Medicago truncatula cDNA clone pGVN-74J13 5 end, mRNA sequence	365	1e-100	91		>gb|CA937012.1|CA937012 sav27h06.y1 Gm-c1048 Glycine max cDNA clone SOYBEAN CLONE ID: Gm-c1048-6876 5 similar to TR:O82257 O82257 TUBBY-LIKE	365	2e-99	89		>gb|BP052882.1|BP052882 BP052882 Lotus corniculatus var. japonicus pods (less than 20 mm in length) Lotus japonicus cDNA clone SPDL014f11_f 3, mRNA	400	1e-111	90	Contig260		>gi|116489537|gb|EG530501.1|EG530501 2J14T7 Peanut (Luhua14) seeds full length cDNA Library Arachis hypogaea cDNA 3, mRNA	44	0.0007	81		>gi|89494620|gb|DY650414.1|DY650414 PU4_plate27_D16 PU4 Prunus persica cDNA similar to similar to F-box containing	206	2e-51	84		>gi|27547317|gb|CA765546.2|CA765546 AF53-Rpf_07_O18_T7_079.ab1 IRRI Drought Stress Panicle Library Oryza sativa Indica Group	68	1e-09	84		>gb|CV255270.1|CV255270 WS02412.B21_I19 PTxD-ICC-N-A-14 Populus trichocarpa x Populus deltoides cDNA clone WS02412_I19 3, mRNA sequence	214	3e-54	85
261	UG-III_Contig261		>P51819|HSP83_IPONI Heat shock protein 83 - Ipomoea nil (Japanese morning glory) (Pharbitis nil)	114	3e-25	88		>gb|CD051336.1|CD051336 EST0881 subtracted cDNA library of drought-stressed chickpea Cicer arietinum cDNA, mRNA sequence	472	1e-133	100	Contig261		>gb|AW689682.1|AW689682 NF023B09ST1F1000 Developing stem Medicago truncatula cDNA clone NF023B09ST 5, mRNA sequence	236	6e-61	87		>gb|FK330647.1|FK330647 454GmaGlobSeed65279 Soybean Seeds Containing Globular-Stage Embryos Glycine max cDNA, mRNA sequence	153	2e-35	92		>gb|BP037128.1|BP037128 BP037128 Lotus corniculatus var. japonicus flower bud Lotus japonicus cDNA clone MFB043c05_f 3, mRNA sequence	90	4e-17	80	Contig261		>gi|149643576|gb|ES751971.1|ES751971 C20L_4_C09_E002.g1 USDA-Tifton Peanut Library C20L Arachis hypogaea cDNA clone	70	1e-11	81		>gi|89484387|gb|DY640181.1|DY640181 PU2_plate19_E12 PU2 Prunus persica cDNA similar to heat shock protein 81-1	137	2e-30	89		>gi|86601330|gb|CI251704.1|CI251704 CI251704 Oryza sativa (japonica cultivar-group) Panicles mixture of one, two, three	68	1e-09	84		>gb|CA930049.1|CA930049 MTU2CA.P6.D08 Aspen apex cDNA Library Populus tremuloides cDNA, mRNA sequence	103	1e-20	88
262	UG-III_Contig262		>Q8TFG8|YL62_SCHPO Putative uncharacterized membrane protein PB15E9.02c - Schizosaccharomyces pombe (Fission yeast)	34	0.91	40		>gb|FE669484.1|FE669484 mh2_0017_B02 Chickpea leave library Cicer arietinum cDNA clone mh2_0017_B02 5, mRNA sequence	337	6e-93	92	Contig262		>gb|AJ547955.1|AJ547955 AJ547955 MTAPHEU Medicago truncatula cDNA clone mtaehac110005c06, mRNA sequence	710	0	98		>gb|BM308273.1|BM308273 sak43h08.y1 Gm-c1036 Glycine max cDNA clone SOYBEAN CLONE ID: Gm-c1036-6111 5 similar to TR:O04892 O04892 CYTOCHROME	371	1e-101	89		>gb|BW622651.1|BW622651 BW622651 Lotus japonicus salicylic acid and methyljasmonate treated cells Lotus japonicus cDNA clone LjFL2-004-CG06 5, mRNA	351	8e-96	92	Contig262		>gi|149219794|gb|ES709243.1|ES709243 TFR5_9_E09_E001.g1 USDA-Tifton Peanut Library TFR5 Arachis hypogaea cDNA clone	70	1e-11	85		>gi|116375760|gb|EG418352.1|EG418352 AYAKP32TR pooled cDNA populations Arabidopsis thaliana cDNA, mRNA sequence	345	4e-93	92		>gi|5002811|gb|AU067920.1|AU067920 AU067920 Rice callus Oryza sativa Japonica Group cDNA clone C10918_3A, mRNA sequence	337	1e-90	92		>gb|AJ778878.1|AJ778878 AJ778878 Populus euphratica cambium 3-6 months Populus euphratica cDNA clone P0000600007G01F1, mRNA sequence	345	2e-93	91
263	UG-III_Contig263		>Q43560|PR1_MEDSA Class-10 pathogenesis-related protein 1 - Medicago sativa (Alfalfa)	102	1e-21	54		>gb|DY475531.1|DY475531 CA0043 Chickpea (ICC3996) post-inoculation EST library Cicer arietinum cDNA 5 similar to Unclear, mRNA sequence	32	0.3	100	Contig263		>gb|AL383212.1|AL383212 MtBC12F07R1 MtBC Medicago truncatula cDNA clone MtBC12F07 T7, mRNA sequence	232	7e-60	83		>gb|BQ454125.1|BQ454125 sao76d05.y1 Gm-c1073 Glycine max cDNA clone SOYBEAN CLONE ID: Gm-c1073-5146 5 similar to SW:PR1_MEDSA Q43560 CLASS-10	60	1e-07	86		>gb|BI417503.1|BI417503 LjNEST30b4r Lotus japonicus nodule library 5 and 7 week-old Lotus japonicus cDNA 5, mRNA sequence	54	2e-06	89	Contig263		>gi|30420295|gb|CD038457.1|CD038457 UTPPI007_F07 USDA-Tifton Peanut Immature Pod cDNA Library (UTPP) Arachis hypogaea cDNA	46	0.0001	100		>gi|159661530|gb|EY147443.1|EY147443 CBTN10805.b1_I13.ab1:P Triphysaria pusilla root tip normalized cDNA library	44	0.012	96		>gi|29655608|gb|CB651883.1|CB651883 OSJNEc01A21.r OSJNEc Oryza sativa Japonica Group cDNA clone OSJNEc01A21 3, mRNA	40	0.22	100		>gb|CV266836.1|CV266836 WS02030.B21_B19 PTxN-IB-N-A-11 Populus trichocarpa x Populus nigra cDNA clone WS02030_B19 3, mRNA sequence	38	0.32	95
264	UG-III_Contig264		>Q84MS3|HAK16_ORYSJ Probable potassium transporter 16 - Oryza sativa subsp. japonica (Rice)	91	6e-18	54		>gb|FE671837.1|FE671837 mh1_0010_F08 Drought-stressed chickpea leave library Cicer arietinum cDNA clone mh1_0010_F08 5, mRNA sequence	34	0.12	95	Contig264		>gb|AW299051.1|AW299051 EST305725 KV2 Medicago truncatula cDNA clone KV2-11K14, mRNA sequence	262	1e-68	89		>gb|BI968709.1|BI968709 GM830006A12F10 Gm-r1083 Glycine max cDNA clone Gm-r1083-2179 3, mRNA sequence	103	1e-20	80		>gb|BP083954.1|BP083954 BP083954 Lotus japonicus roots Lotus japonicus cDNA clone MRL005d01_f 3, mRNA sequence	119	5e-26	87	Contig264		>gi|115597969|gb|EG030317.1|EG030317 AH0713 Shanyou 523 Peanut Cotyledon cDNA Library Arachis hypogaea cDNA 5, mRNA	32	3.1	100		>gi|49294609|gb|BP643139.1|BP643139 BP643139 RAFL19 Arabidopsis thaliana cDNA clone RAFL19-60-P08 3, mRNA sequence	38	1.2	96		>gi|88258384|gb|CI360970.1|CI360970 CI360970 Oryza sativa (japonica cultivar-group) flower Oryza sativa Japonica Group cDNA	44	0.022	100		>gb|CA934838.1|CA934838 MTU5TS.P24.E07 Aspen stem cDNA Library Populus tremuloides cDNA, mRNA sequence	40	0.13	100
265	UG-III_Contig265		>Q94BZ5|HSFA5_ARATH Heat stress transcription factor A-5 - Arabidopsis thaliana (Mouse-ear cress)	71	2e-12	66		>gb|FE669501.1|FE669501 mh2_0017_C07 Chickpea leave library Cicer arietinum cDNA clone mh2_0017_C07 5, mRNA sequence	32	0.27	100	Contig265		>gb|CA920652.1|CA920652 EST638370 MTUS Medicago truncatula cDNA clone MTUS-30G2, mRNA sequence	198	8e-50	89		>gb|BG839482.1|BG839482 Gm01_13b02_F Gm01_AAFC_ECORC_Glycine_max_cold_stressed_leaves Glycine max cDNA clone Gm01_13b02, mRNA sequence	165	3e-39	87		>gb|BP057174.1|BP057174 BP057174 Lotus corniculatus var. japonicus pods (less than 20 mm in length) Lotus japonicus cDNA clone SPDL083c06_f 3, mRNA	172	2e-42	87	Contig265		>gi|146771769|gb|ES490890.1|ES490890 45#3N16 Full length peanut pod cDNA library Arachis hypogaea cDNA clone #3N16 5	34	0.46	100		>gi|19803540|gb|AV784750.1|AV784750 AV784750 RAFL6 Arabidopsis thaliana cDNA clone RAFL06-07-P04 3, mRNA sequence	46	0.003	85		>gi|27548774|gb|CA767534.2|CA767534 AF53-Rpf_12_D16_T7_058.ab1 IRRI Drought Stress Panicle Library Oryza sativa Indica Group	38	0.77	100		>gb|DB909386.1|DB909386 DB909386 full-length enriched poplar cDNA library, mixture of leaf, bud, stem, root Populus nigra cDNA clone PnFL2-096_C21	56	1e-06	88
266	UG-III_Contig266		>A3Q9C2|CINAL_SHELP CinA-like protein - Shewanella loihica (strain ATCC BAA-1088 / PV-4)	31	5.6	26		>gb|CK148971.1|CK148971 AGT-9-G02 Suppressive subtractive hybridization library Cicer arietinum cDNA clone AGT-9-G02 3 similar to	30	1.9	100	Contig266		>gb|AW256522.1|AW256522 EST304659 KV2 Medicago truncatula cDNA clone KV2-4P14, mRNA sequence	400	1e-110	87		>gb|BU763941.1|BU763941 sas50c07.y1 Gm-c1080 Glycine max cDNA clone SOYBEAN CLONE ID: Gm-c1080-7046 5, mRNA sequence	226	1e-57	82		>gb|BE122487.1|BE122487 Ljirnpest27-178-c10 Ljirnp Lambda HybriZap two-hybrid library Lotus japonicus cDNA clone LP178-27-c10 5, mRNA sequence	190	2e-47	88	Contig266		>gi|110810684|gb|EE123634.1|EE123634 YY76 Peanut (Luhua14) seeds full length cDNA Library Arachis hypogaea cDNA 5	36	0.2	100		>emb|CAB79831.1| putative protein [Arabidopsis thaliana] >gb|AAO44040.1| At4g31130 [Arabidopsis thaliana], mRNA	86	6e-15	86		>gi|29682585|gb|CB678860.1|CB678860 OSJNEf01J18.r OSJNEf Oryza sativa Japonica Group cDNA clone OSJNEf01J18 3, mRNA	42	0.086	100		>gb|BU872213.1|BU872213 Q040E04 Populus flower cDNA library Populus trichocarpa cDNA 5 prime, mRNA sequence	44	0.008	83
267	UG-III_Contig267		>Q9CR50|ZN363_MOUSE RING finger and CHY zinc finger domain-containing protein 1 - Mus musculus (Mouse)	182	1e-45	47		>gb|EH059143.1|EH059143 CPB03c11.y.esd subtracted cDNA library of drought stressed chickpea Cicer arietinum cDNA, mRNA sequence	56	3e-08	87	Contig267		>gb|BG646762.1|BG646762 EST508381 HOGA Medicago truncatula cDNA clone pHOGA-9B12 5 end, mRNA sequence	80	8e-14	78		>gb|EV279789.1|EV279789 GLNAM05TF JCVI-SOY3 Glycine max cDNA 5, mRNA sequence	402	1e-110	86		>gb|AV419683.1|AV419683 AV419683 Lotus japonicus young plants (two-week old) Lotus japonicus cDNA clone MWM172e05_r 5, mRNA sequence	232	5e-60	86	Contig267		>gi|110811944|gb|EE124561.1|EE124561 DD19 Peanut (Luhua14) seeds full length cDNA Library Arachis hypogaea cDNA 5	283	5e-76	85		>gi|30388306|gb|CD026916.1|CD026916 NXNV017E04 Nsf Xylem Normal wood Vertical Pinus taeda cDNA clone NXNV017E04 5 similar to	74	2e-11	89		>gi|8956087|gb|BE229891.1|BE229891 99AS126 Rice Seedling Lambda ZAPII cDNA Library Oryza sativa Indica Group cDNA clone	68	1e-09	88		>gb|CV246467.1|CV246467 WS01110.B21_J17 PT-P-FL-A-2 Populus trichocarpa cDNA clone WS01110_J17 3, mRNA sequence	202	1e-50	80
268	UG-III_Contig268		>Q9XT28|ATOX1_SHEEP Copper transport protein ATOX1 - Ovis aries (Sheep)	58	1e-08	50		>gb|FE671342.1|FE671342 mh1_0004_F06 Drought-stressed chickpea leave library Cicer arietinum cDNA clone mh1_0004_F06 5, mRNA sequence	866	0	99	Contig268		>gb|AW171647.2|AW171647 N100541e rootphos(-) Medicago truncatula cDNA clone MHRP-8B10, mRNA sequence	482	1e-135	89		>gb|CF920475.1|CF920475 gmrhRww3-14_G12_1_084 Soybean root hair subtracted cDNA library gmrhRww3 Glycine max cDNA, mRNA sequence	335	1e-90	94		>gb|BG662198.1|BG662198 Ljirnpest40-236-d8 Ljirnp Lambda HybriZap two-hybrid library Lotus japonicus cDNA clone LP236-40-d8 5 similar to copper	315	3e-85	95	Contig268		>gi|146771617|gb|ES490738.1|ES490738 23#2J10 Full length peanut pod cDNA library Arachis hypogaea cDNA clone #2J10 5, mRNA	214	3e-55	89		>gi|5050168|gb|AI731316.1|AI731316 BNLGHi9175 Six-day Cotton fiber Gossypium hirsutum cDNA 5 similar to (U88711) copper	143	2e-32	89		>gi|568202|gb|D39037.1|D39037 RICR0858A Rice root Oryza sativa Japonica Group cDNA, mRNA sequence	56	4e-06	83		>gb|CB184972.1|CB184972 PopSC00106 Poplar SC cDNA library Populus alba x Populus tremula var. glandulosa cDNA clone PopSC00106, mRNA sequence	188	1e-46	85
269	UG-III_Contig269		>Q66PJ3|AR6P4_HUMAN ADP-ribosylation factor-like protein 6-interacting protein 4 - Homo sapiens (Human)	32	0.68	41		>gb|FE669105.1|FE669105 mh2_0012_F11 Chickpea leave library Cicer arietinum cDNA clone mh2_0012_F11 5, mRNA sequence	54	6e-08	83	Contig269		>gb|AW697091.1|AW697091 NF112C05ST1F1037 Developing stem Medicago truncatula cDNA clone NF112C05ST 5, mRNA sequence	54	2e-06	83		>gb|CK605971.1|CK605971 gmrhRww6-06_D06_T7 Soybean root hair subtracted cDNA library gmrhRww6 Glycine max cDNA, mRNA sequence	56	1e-06	96		>gb|AV429251.1|AV429251 AV429251 Lotus japonicus young plants (two-week old) Lotus japonicus cDNA clone MWM194f02_r 5, mRNA sequence	54	1e-06	83	Contig269		>gi|110814906|gb|EE124565.1|EE124565 DD22 Peanut (Luhua14) seeds full length cDNA Library Arachis hypogaea cDNA 5	32	1.4	100		>gi|2047999|gb|AA394802.1|AA394802 26585 Lambda-PRL2 Arabidopsis thaliana cDNA clone 291B9T7 5, mRNA sequence	54	9e-06	83		>gi|16573899|gb|BI801195.1|BI801195 H041F10 Endosperm library from Oryza sativa (10 days after anthesis) Oryza sativa cDNA	60	2e-07	83		>gb|CN524441.1|CN524441 GQ015M15.T3_D07 GQ015 Populus trichocarpa x Populus deltoides cDNA clone GQ015M15_D07 5, mRNA sequence	62	2e-08	84
270	UG-III_Contig270		>Q8CGI1|CD008_MOUSE Uncharacterized protein C4orf8 homolog - Mus musculus (Mouse)	34	0.76	32		>gb|FE670189.1|FE670189 mh2_0025_B02 Chickpea leave library Cicer arietinum cDNA clone mh2_0025_B02 5, mRNA sequence	32	0.51	100	Contig270		>gb|CB892923.1|CB892923 EST645715 HOGA Medicago truncatula cDNA clone HOGA-26M21, mRNA sequence	793	0	88		>gb|BU547602.1|BU547602 GM880013A10G05 Gm-r1088 Glycine max cDNA clone Gm-r1088-4905 3, mRNA sequence	151	8e-35	85		>gb|AV407652.1|AV407652 AV407652 Lotus japonicus young plants (two-week old) Lotus japonicus cDNA clone MWL028d11_r 5, mRNA sequence	36	0.65	95	Contig270		>gi|149223807|gb|ES713254.1|ES713254 TFR6_13_E11_E001.g1 USDA-Tifton Peanut Library TFR6 Arachis hypogaea cDNA clone	297	4e-80	82		>gi|89489328|gb|DY645122.1|DY645122 PU3_plate30_P08 PU3 Prunus persica cDNA similar to weakly similar to NP_201256.2	98	2e-18	78		>gi|15855988|gb|BI808800.1|BI808800 E003E12 Oryza sativa mature leaf library induced by M.grisea Oryza sativa cDNA	38	1.4	100		>gb|CA923877.1|CA923877 MTU7CL.P16.A10 Aspen leaf cDNA Library Populus tremuloides cDNA, mRNA sequence	66	2e-09	79
271	UG-III_Contig271		>Q94B38|GPT2_ARATH Glucose-6-phosphate/phosphate translocator 2, chloroplast precursor - Arabidopsis thaliana (Mouse-ear	129	8e-30	92		>gb|FE669939.1|FE669939 mh2_0022_B04 Chickpea leave library Cicer arietinum cDNA clone mh2_0022_B04 5, mRNA sequence	32	0.34	100	Contig271		>gb|AL389729.1|AL389729 MtBC57A10F1 MtBC Medicago truncatula cDNA clone MtBC57A10 T3, mRNA sequence	337	2e-91	95		>gb|FE703280.1|FE703280 Pv034B_M13R_B02.ab1 Phaseolus vulgaris cv Early gallatin Phaseolus vulgaris cDNA, mRNA sequence	234	4e-60	89		>gb|AV421952.1|AV421952 AV421952 Lotus japonicus young plants (two-week old) Lotus japonicus cDNA clone MWM002f06_r 5, mRNA sequence	204	8e-52	94	Contig271		>gi|149646536|gb|ES754931.1|ES754931 C20L_52_D02_E002.g1 USDA-Tifton Peanut Library C20L Arachis hypogaea cDNA clone	194	3e-49	87		>gi|47508403|gb|CN743406.1|CN743406 SAL_US033xi17r1.ab1 SAL_US N.Bentheme Nicotiana benthamiana cDNA 3, mRNA sequence	161	9e-38	87		>gi|47508403|gb|CN743406.1|CN743406 SAL_US033xi17r1.ab1 SAL_US N.Bentheme Nicotiana benthamiana cDNA 3, mRNA sequence	161	1e-37	87		>gb|DT513345.1|DT513345 WS02421.B21_M20 PTxD-ICC-N-A-14 Populus trichocarpa x Populus deltoides cDNA clone WS02421_M20 3, mRNA sequence	196	7e-49	88
272	UG-III_Contig272		>Q9SSK5|MLP43_ARATH MLP-like protein 43 - Arabidopsis thaliana (Mouse-ear cress)	109	3e-23	38		>gb|FE670329.1|FE670329 mh2_0026_G03 Chickpea leave library Cicer arietinum cDNA clone mh2_0026_G03 5, mRNA sequence	948	0	98	Contig272		>gb|BQ154910.1|BQ154910 NF074B10IR1F1089 Irradiated Medicago truncatula cDNA clone NF074B10IR 5, mRNA sequence	371	1e-101	84		>gb|BU762464.1|BU762464 sas27f10.y1 Gm-c1080 Glycine max cDNA clone SOYBEAN CLONE ID: Gm-c1080-5251 5 similar to TR:Q9SWS4 Q9SWS4 RIPENING	252	4e-65	83		>gb|AI967303.1|AI967303 Ljirnpest00-007 Ljirnp Lambda HybriZap two-hybrid library Lotus japonicus cDNA clone 12-5-4 5 similar to ripening	72	2e-11	87	Contig272		>gi|110811967|gb|EE124590.1|EE124590 DD48 Peanut (Luhua14) seeds full length cDNA Library Arachis hypogaea cDNA 5	64	2e-09	83		>gi|33817397|gb|CF334534.1|CF334534 JMT--03-N21.b1 AtJMT-overexpressing transgenic rice plasmid cDNA	62	1e-07	97		>gi|33805539|gb|CF328645.1|CF328645 NACL--03-K10.b1 Rice callus plasmid cDNA library (NACL) Oryza sativa Japonica Group	66	1e-08	93		>gb|CK091325.1|CK091325 F075P88.3pR Populus flower cDNA library Populus trichocarpa cDNA clone F075P88 3, mRNA sequence	44	0.014	100
273	UG-III_Contig273		>Q3MQ06|ATG5_RAT Autophagy protein 5 - Rattus norvegicus (Rat)	33	0.66	31		>gb|FE672775.1|FE672775 mh1_0023_A11 Drought-stressed chickpea leave library Cicer arietinum cDNA clone mh1_0023_A11 5, mRNA sequence	32	0.28	100	Contig273		>gb|BG647238.1|BG647238 EST508857 HOGA Medicago truncatula cDNA clone pHOGA-16G11 5 end, mRNA sequence	214	1e-54	89		>gb|FE708442.1|FE708442 Pv055A_M13R_G10.ab1 Phaseolus vulgaris cv Early gallatin Phaseolus vulgaris cDNA, mRNA sequence	80	1e-13	83		>gb|BP047594.1|BP047594 BP047594 Lotus corniculatus var. japonicus pods (less than 20 mm in length) Lotus japonicus cDNA clone SPD045e08_f 3, mRNA	56	4e-07	80	Contig273		>gi|30420623|gb|CD038785.1|CD038785 UTPPI012_B10 USDA-Tifton Peanut Immature Pod cDNA Library (UTPP) Arachis hypogaea cDNA	34	0.48	100		>gi|72270641|gb|DT047755.1|DT047755 COT_CR_H11 Fiber and Ovule of Xu-142 Lambda Zap Express Library Gossypium hirsutum	46	0.003	100		>gi|60672951|gb|DN475640.1|DN475640 trse212 Rice SMART cDNA library Oryza sativa Indica Group cDNA 5, mRNA sequence	42	0.051	100		>gb|CV236558.1|CV236558 WS01224.B21.1_I23 PT-GT-FL-A-3 Populus trichocarpa cDNA clone WS01224_I23 3, mRNA sequence	38	0.3	95
274	UG-III_Contig274							>gb|FE670072.1|FE670072 mh2_0023_G01 Chickpea leave library Cicer arietinum cDNA clone mh2_0023_G01 5, mRNA sequence	32	0.12	100	Contig274		>gb|BQ150970.1|BQ150970 NF071F08LF1F1064 Developing leaf Medicago truncatula cDNA clone NF071F08LF 5, mRNA sequence	153	2e-36	89		>gb|CX710219.1|CX710219 gmrtDrNS01_17-D_M13R_A12_096.s1 Water stressed 5h segment 1 gmrtDrNS01 Glycine max cDNA 3, mRNA sequence	70	5e-11	92		>gb|AV768467.1|AV768467 AV768467 Lotus japonicus Young plants (two-weeks old) Lotus japonicus cDNA clone MWM244h03_f 3, mRNA sequence	50	1e-05	93	Contig274		>gi|30419531|gb|CD037693.1|CD037693 UTPLC005_F12 USDA-Tifton Peanut Leaf cDNA Library (UTPL) Arachis hypogaea cDNA clone	36	0.052	100		>gi|19843133|gb|AV809148.1|AV809148 AV809148 RAFL9 Arabidopsis thaliana cDNA clone RAFL09-58-F04 3, mRNA sequence	36	1.2	100		>gi|88277695|gb|CI398497.1|CI398497 CI398497 Oryza sativa (japonica cultivar-group) callus high temperature at 45 degree,	36	1.3	100		>gb|CV227238.1|CV227238 WS0166.B21_J19 PT-DX-A-7 Populus trichocarpa cDNA clone WS0166_J19 3, mRNA sequence	38	0.13	100
275	UG-III_Contig275		>Q53EL6|PDCD4_HUMAN Programmed cell death protein 4 - Homo sapiens (Human)	43	0.0008	36		>gb|FE668503.1|FE668503 mh2_0001_F12 Chickpea leave library Cicer arietinum cDNA clone mh2_0001_F12 5, mRNA sequence	30	1.2	100	Contig275		>gb|BE943238.1|BE943238 EST422817 MGHG Medicago truncatula cDNA clone pMGHG-15M13, mRNA sequence	58	2e-07	87		>gb|CD391565.1|CD391565 Gm_ck10475 Soybean induced by Salicylic Acid Glycine max cDNA 3, mRNA sequence	109	2e-22	84		>gb|CB829501.1|CB829501 LjNEST98g7r Lotus japonicus nodule library 5 and 7 week-old Lotus japonicus cDNA 5, mRNA sequence	111	8e-24	86	Contig275		>gi|110812386|gb|EE125124.1|EE125124 P9 Peanut (Luhua14) seeds full length cDNA Library Arachis hypogaea cDNA 5, mRNA	68	4e-11	87		>gi|40445972|gb|BU667840.1|BU667840 MC01016A04 MC01 Sesamum indicum cDNA, mRNA sequence	38	0.78	86		>gi|27549085|gb|CA766986.2|CA766986 AF53-Rpf_13_J02_T7_005.ab1 IRRI Drought Stress Panicle Library Oryza sativa Indica Group	36	3.5	100		>gb|CX183001.1|CX183001 E01_45-108_09.ab1 leaf inoculated with Marssonia pathogen of Populus euramericana Populus x canadensis cDNA, mRNA	64	6e-09	86
276	UG-III_Contig276		>Q8YQ35|ISIA_ANASP Iron stress-induced chlorophyll-binding protein - Anabaena sp. (strain PCC 7120)	34	0.72	33		>gb|EL814493.1|EL814493 5.2 Differentially expressed genes in chickpea under dehydration stress Cicer arietinum cDNA clone 5.2, mRNA sequence	400	1e-112	99	Contig276		>gb|AW560361.1|AW560361 EST315409 DSIR Medicago truncatula cDNA clone pDSIR-26L6, mRNA sequence	105	2e-21	84		>gb|FE688298.1|FE688298 Pv051C_M13F_A04.ab1 Phaseolus vulgaris cv Early gallatin Phaseolus vulgaris cDNA, mRNA sequence	60	2e-07	82		>gb|AW719460.1|AW719460 LjNEST5a1r Lotus japonicus nodule library, mature and immature nodules Lotus japonicus cDNA 5, mRNA sequence	54	3e-06	92	Contig276		>gi|110811224|gb|EE123945.1|EE123945 U93 Peanut (Luhua14) seeds full length cDNA Library Arachis hypogaea cDNA 5	34	0.83	100		>gi|90404882|gb|DY902009.1|DY902009 5G-6 Developing seed from A. thaliana (C24) x A. arenosa Arabidopsis arenosa x	40	0.32	100		>gi|4969156|gb|AU066060.1|AU066060 AU066060 Rice shoot Oryza sativa Japonica Group cDNA clone S0386_1A, mRNA sequence	38	1.4	100		>gb|BU811396.1|BU811396 UL83TG09 Populus leaf cDNA library Populus tremula x Populus tremuloides cDNA 5 prime, mRNA sequence	36	2.1	95
277	UG-III_Contig277		>Q91502|SC6A8_TORMA Creatine transporter - Torpedo marmorata (Marbled electric ray)	30	2.4	46		>gb|FE671623.1|FE671623 mh1_0007_F10 Drought-stressed chickpea leave library Cicer arietinum cDNA clone mh1_0007_F10 5, mRNA sequence	32	0.095	100	Contig277		>gb|AL369691.1|AL369691 MtBA32F12R1 MtBA Medicago truncatula cDNA clone MtBA32F12 T7, mRNA sequence	48	6e-05	86		>gb|BI970336.1|BI970336 GM830010A20C09 Gm-r1083 Glycine max cDNA clone Gm-r1083-3570 3, mRNA sequence	36	0.57	95		>gb|BI419538.1|BI419538 LjNEST41c10r Lotus japonicus nodule library 5 and 7 week-old Lotus japonicus cDNA 5, mRNA sequence	36	0.12	100	Contig277		>gi|146771565|gb|ES490686.1|ES490686 46#1K6 Full length peanut pod cDNA library Arachis hypogaea cDNA clone #1K6 5, mRNA	32	0.63	100		>gi|49291754|gb|BP640502.1|BP640502 BP640502 RAFL19 Arabidopsis thaliana cDNA clone RAFL19-51-O08 3, mRNA sequence	36	0.94	100		>gi|66918810|gb|CX105658.1|CX105658 BI115C17 A normalized whole-life-cycle cDNA library of rice Oryza sativa	42	0.017	100		>gb|CK094280.1|CK094280 I022P26.3pR Populus senescing leaves cDNA library Populus tremula cDNA clone I022P26 3, mRNA sequence	34	1.6	100
278	UG-III_Contig278		>O73590|ZFHX4_CHICK Zinc finger homeobox protein 4 - Gallus gallus (Chicken)	30	2.4	39		>gb|FE673245.1|FE673245 mh1_0033_E01 Drought-stressed chickpea leave library Cicer arietinum cDNA clone mh1_0033_E01 5, mRNA sequence	34	0.062	100	Contig278		>gb|AW696882.2|AW696882 NF110A05ST1F1036 Developing stem Medicago truncatula cDNA clone NF110A05ST 5, mRNA sequence	50	4e-05	87		>gb|AW349375.1|AW349375 GM210005A11D11 Gm-r1021 Glycine max cDNA clone Gm-r1021-1701 3, mRNA sequence	48	0.0004	96		>gb|BP079148.1|BP079148 BP079148 Lotus japonicus roots Lotus japonicus cDNA clone MR041b09_f 3, mRNA sequence	38	0.079	100	Contig278		>gi|110813018|gb|EE125988.1|EE125988 3F87 Peanut (Luhua14) seeds full length cDNA Library Arachis hypogaea cDNA 5	34	0.41	100		>gi|124745125|gb|EH836225.1|EH836225 EBENXNS01AG6C2 8-day Arabidopsis seedlings, aerial tissues Arabidopsis	38	0.62	95		>gi|117232490|gb|CT853851.1|CT853851 CT853851 Oryza sativa (indica cultivar-group) cv. Guang Lu Ai 4 Oryza sativa Indica	38	0.69	100		>gb|CN524032.1|CN524032 GQ015M02.T3_B03 GQ015 Populus trichocarpa x Populus deltoides cDNA clone GQ015M02_B03 5, mRNA sequence	38	0.26	100
279	UG-III_Contig279		>Q6IEV9|OR4CB_HUMAN Olfactory receptor 4C11 - Homo sapiens (Human)	28	2.4	25		>gb|EH059173.1|EH059173 CPB03f08.y.esd subtracted cDNA library of drought stressed chickpea Cicer arietinum cDNA, mRNA sequence	32	0.18	100	Contig279		>gb|DY617636.1|DY617636 AC3771 NOLLY Medicago truncatula cDNA 5, mRNA sequence	36	0.46	95		>gb|BE821537.1|BE821537 GM700014B10D7 Gm-r1070 Glycine max cDNA clone Gm-r1070-5557 3, mRNA sequence	36	1.1	100		>gb|AV779408.1|AV779408 AV779408 Lotus japonicus Pods (20-30 mm in length) Lotus japonicus cDNA clone MPDL057g04_f 3, mRNA sequence	32	3.5	100	Contig279		>gi|149222307|gb|ES711754.1|ES711754 TFR5_63_F05_E001.g1 USDA-Tifton Peanut Library TFR5 Arachis hypogaea cDNA clone	32	1.2	100		>gi|8733693|gb|AV562267.1|AV562267 AV562267 Arabidopsis thaliana green siliques Columbia Arabidopsis thaliana cDNA clone	38	0.44	100		>gi|29683828|gb|CB680103.1|CB680103 OSJNEf04G17.r OSJNEf Oryza sativa Japonica Group cDNA clone OSJNEf04G17 3, mRNA	40	0.13	100		>gb|BU875905.1|BU875905 V013B07 Populus flower cDNA library Populus trichocarpa cDNA 5 prime, mRNA sequence	36	0.74	100
280	UG-III_Contig280		>Q5E9Z2|HABP2_BOVIN Hyaluronan-binding protein 2 precursor - Bos taurus (Bovine)	33	0.54	29		>gb|DY475138.1|DY475138 U098 Chickpea (ICC3996) post-inoculation EST library Cicer arietinum cDNA 5 similar to Aluminium-induced protein,	32	0.29	95	Contig280		>gb|ES612216.1|ES612216 MTGland_A017_2007-05-04/MTGlandA017_E03_012_1 Medicago truncatula A17 glandular trichome Medicago truncatula cDNA, mRNA	42	0.012	100		>gb|BQ080950.1|BQ080950 san12c08.y1 Gm-c1084 Glycine max cDNA clone SOYBEAN CLONE ID: Gm-c1084-3591 5, mRNA sequence	42	0.028	100		>gb|BP037956.1|BP037956 BP037956 Lotus corniculatus var. japonicus flower bud Lotus japonicus cDNA clone MFB054h07_f 3, mRNA sequence	38	0.093	95	Contig280		>gi|115597132|gb|EG029480.1|EG029480 AH1874 Shanyou 523 Peanut Cotyledon cDNA Library Arachis hypogaea cDNA 5, mRNA	34	0.49	100		>gi|89497124|gb|DY652918.1|DY652918 PU4_plate2_D01 PU4 Prunus persica cDNA similar to weakly similar to	38	0.73	100		>gi|2428323|gb|C72786.1|C72786 C72786 Rice panicle at flowering stage Oryza sativa Japonica Group cDNA clone E2258_1A,	40	0.21	100		>gb|CN524659.1|CN524659 GQ015M16.T3_B11 GQ015 Populus trichocarpa x Populus deltoides cDNA clone GQ015M16_B11 5, mRNA sequence	42	0.02	100
281	UG-III_Contig281		>P26204|BGLS_TRIRP Non-cyanogenic beta-glucosidase precursor - Trifolium repens (Creeping white clover)	146	6e-35	87		>gb|FE669114.1|FE669114 mh2_0013_A02 Chickpea leave library Cicer arietinum cDNA clone mh2_0013_A02 5, mRNA sequence	163	1e-40	81	Contig281		>gb|AL385713.1|AL385713 MtBC30B08R1 MtBC Medicago truncatula cDNA clone MtBC30B08 T7, mRNA sequence	254	2e-66	87		>gb|BI967709.1|BI967709 GM830002B20H07 Gm-r1083 Glycine max cDNA clone Gm-r1083-758 3, mRNA sequence	254	5e-66	86		>gb|BP069492.1|BP069492 BP069492 Lotus corniculatus var. japonicus nodulating root Lotus japonicus cDNA clone GNf029g08 3, mRNA sequence	66	5e-10	83	Contig281		>gi|30419435|gb|CD037597.1|CD037597 UTPLC003_B07 USDA-Tifton Peanut Leaf cDNA Library (UTPL) Arachis hypogaea cDNA	38	0.036	88		>gi|18332916|gb|BJ164929.1|BJ164929 BJ164929 full length cDNA library, chloronemata and young gametophores	42	0.053	89		>gi|29676569|gb|CB672844.1|CB672844 OSJNEe07B16.r OSJNEe Oryza sativa Japonica Group cDNA clone OSJNEe07B16 3, mRNA	40	0.24	100		>gb|DT483211.1|DT483211 WS02521.B21_P11 PT-MB-N-A-15 Populus trichocarpa cDNA clone WS02521_P11 3, mRNA sequence	40	0.089	95
282	UG-III_Contig282		>O24534|EF1A_VICFA Elongation factor 1-alpha - Vicia faba (Broad bean)	255	2e-76	95		>gb|FE672061.1|FE672061 mh1_0013_G01 Drought-stressed chickpea leave library Cicer arietinum cDNA clone mh1_0013_G01 5, mRNA sequence	831	0	99	Contig282		>gb|AW776817.1|AW776817 EST335882 DSIL Medicago truncatula cDNA clone pDSIL-16A16, mRNA sequence	484	1e-135	88		>gb|FE682542.1|FE682542 Pv006D_M13R_G01.ab1 Phaseolus vulgaris cv Early gallatin Phaseolus vulgaris cDNA, mRNA sequence	442	1e-122	87		>gb|BI419033.1|BI419033 LjNEST26f6r Lotus japonicus nodule library 5 and 7 week-old Lotus japonicus cDNA 5, mRNA sequence	480	1e-134	88	Contig282		>gi|30420362|gb|CD038524.1|CD038524 UTPPI008_E07 USDA-Tifton Peanut Immature Pod cDNA Library (UTPP) Arachis hypogaea cDNA	496	1e-140	88		>gi|11035122|gb|BF153093.1|BF153093 007C01 Mature tuber lambda ZAP Solanum tuberosum cDNA 5 similar to (AC026875) T6D22.2	393	1e-107	86		>gi|5049014|gb|AI730162.1|AI730162 BNLGHi6334 Six-day Cotton fiber Gossypium hirsutum cDNA 5 similar to (D63581) EF-1	430	1e-118	87		>gb|BU897811.1|BU897811 X070A11 Populus wood cDNA library Populus tremula x Populus tremuloides cDNA 5 prime, mRNA sequence	424	1e-117	86
283	UG-III_Contig283		>Q9HG09|PEX14_PICPA Peroxisomal membrane protein PEX14 - Pichia pastoris (Yeast)	30	2.2	39		>gb|FE673111.1|FE673111 mh1_0031_A08 Drought-stressed chickpea leave library Cicer arietinum cDNA clone mh1_0031_A08 5, mRNA sequence	34	0.037	100	Contig283		>gb|EX529266.1|EX529266 MTGland_A052_2007-06-25/MtGland_A052_B04_015_1 Medicago truncatula A17 glandular trichome Medicago truncatula cDNA, mRNA	42	0.006	100		>gb|AW133400.1|AW133400 se18e02.y1 Gm-c1015 Glycine max cDNA clone GENOME SYSTEMS CLONE ID: Gm-c1015-1587 5, mRNA sequence	42	0.014	100		>gb|BP032385.1|BP032385 BP032385 Lotus corniculatus var. japonicus flower Lotus japonicus cDNA clone MF077f05_f 3, mRNA sequence	34	0.74	100	Contig283		>gi|110812890|gb|EE125833.1|EE125833 2T12 Peanut (Luhua14) seeds full length cDNA Library Arachis hypogaea cDNA 5, mRNA	44	0.0003	96		>gi|159675299|gb|EY172564.1|EY172564 CBTI3765.g1_J06.ab1:P Triphysaria pusilla root tip normalized cDNA library	46	0.002	96		>gi|86867004|gb|CI343839.1|CI343839 CI343839 Oryza sativa (japonica cultivar-group) flower Oryza sativa Japonica Group cDNA	42	0.027	100		>gb|BI126789.1|BI126789 I080P28P Populus leaf cDNA library Populus tremula x Populus tremuloides cDNA, mRNA sequence	42	0.01	93
284	UG-III_Contig284		>O94336|YHM3_SCHPO Uncharacterized FCP1 homology domain-containing protein C1271.03c - Schizosaccharomyces pombe (Fission	29	4.3	35		>gb|CK148889.1|CK148889 48_A4_A04 Suppressive subtractive hybridization library Cicer arietinum cDNA clone 48_A4_A04 5 similar to glycosyl	32	0.22	100	Contig284		>gb|AL372347.1|AL372347 MtBA50C09R1 MtBA Medicago truncatula cDNA clone MtBA50C09 T7, mRNA sequence	234	1e-60	86		>gb|BQ298402.1|BQ298402 sao60c09.y1 Gm-c1073 Glycine max cDNA clone SOYBEAN CLONE ID: Gm-c1073-3570 5 similar to TR:O22797 O22797 F4P9.24	139	1e-31	89		>gb|BP047392.1|BP047392 BP047392 Lotus corniculatus var. japonicus pods (less than 20 mm in length) Lotus japonicus cDNA clone SPD043a03_f 3, mRNA	163	2e-39	91	Contig284		>gi|115597189|gb|EG029537.1|EG029537 AH1928 Shanyou 523 Peanut Cotyledon cDNA Library Arachis hypogaea cDNA 5, mRNA	70	7e-12	88		>gi|5048610|gb|AI729758.1|AI729758 BNLGHi5122 Six-day Cotton fiber Gossypium hirsutum cDNA 5 similar to (AC002332) unknown	50	0.0001	86		>gi|86591940|gb|DY256310.1|DY256310 Mdfrs3135O02.g1 Apple_EST_Mdfrs Malus x domestica cDNA 5 similar to	42	0.04	90		>gb|CV233182.1|CV233182 WS0199.B21_O08 PT-DX-N-A-10 Populus trichocarpa cDNA clone WS0199_O08 3, mRNA sequence	66	1e-09	86
285	UG-III_Contig285		>P87313|TMA20_SCHPO Translation machinery-associated protein 20 - Schizosaccharomyces pombe (Fission yeast)	64	3e-10	62		>gb|FE668481.1|FE668481 mh2_0001_E02 Chickpea leave library Cicer arietinum cDNA clone mh2_0001_E02 5, mRNA sequence	34	0.083	100	Contig285		>gb|BE997579.1|BE997579 EST429302 GVSN Medicago truncatula cDNA clone pGVSN-1D23, mRNA sequence	583	1e-165	93		>gb|BE658254.1|BE658254 GM700005A20A9 Gm-r1070 Glycine max cDNA clone Gm-r1070-1554 3, mRNA sequence	236	1e-60	94		>gb|AV769031.1|AV769031 AV769031 Lotus japonicus Young plants (two-weeks old) Lotus japonicus cDNA clone MWL028b09_f 3, mRNA sequence	36	0.42	95	Contig285		>gi|115597975|gb|EG030323.1|EG030323 AH0719 Shanyou 523 Peanut Cotyledon cDNA Library Arachis hypogaea cDNA 5, mRNA	216	7e-56	91		>gi|30319576|gb|CD002838.1|CD002838 EST0894 Normalized cDNA library from ripening tomato pericarp Solanum lycopersicum cDNA	100	3e-19	87		>dbj|BAB92785.1| MCT-1 protein-like [Oryza sativa (japonica cultivar-group)], mRNA sequence	123	2e-26	85		>gb|CN549392.1|CN549392 GQ0244.B3_P05 GQ024 Populus trichocarpa x Populus deltoides cDNA clone GQ0244_P05 5, mRNA sequence	192	1e-47	90
286	UG-III_Contig286		>Q8HEC0|NU6M_CAEBR NADH-ubiquinone oxidoreductase chain 6 - Caenorhabditis briggsae	38	0.033	30		>gb|FE670297.1|FE670297 mh2_0026_D07 Chickpea leave library Cicer arietinum cDNA clone mh2_0026_D07 5, mRNA sequence	34	0.11	100	Contig286		>gb|AL384029.1|AL384029 MtBC18D11R1 MtBC Medicago truncatula cDNA clone MtBC18D11 T7, mRNA sequence	88	4e-16	84		>gb|BF219539.1|BF219539 GM700018A10F8 Gm-r1070 Glycine max cDNA clone Gm-r1070-7167 3, mRNA sequence	60	2e-07	84		>gb|AV424127.1|AV424127 AV424127 Lotus japonicus young plants (two-week old) Lotus japonicus cDNA clone MWM036b01_r 5, mRNA sequence	36	0.58	100	Contig286		>gi|110812189|gb|EE124879.1|EE124879 EE26 Peanut (Luhua14) seeds full length cDNA Library Arachis hypogaea cDNA 5, mRNA	38	0.049	95		>gi|8334148|gb|BE039132.1|BE039132 AB14A07 AB Arabidopsis thaliana cDNA 5, mRNA sequence	42	0.074	93		>gi|15853930|gb|BI806726.1|BI806726 S073G12 Stem library from Oryza sativa (3-5 leaf stage) Oryza sativa cDNA clone S073G12,	38	1.3	100		>gb|BU880821.1|BU880821 UM55TC06 Populus flower cDNA library Populus trichocarpa cDNA 5 prime, mRNA sequence	38	0.49	100
287	UG-III_Contig287		>P06599|EXTN_DAUCA Extensin precursor - Daucus carota (Carrot)	38	0.007	75		>gb|FE673358.1|FE673358 mh1_0035_B03 Drought-stressed chickpea leave library Cicer arietinum cDNA clone mh1_0035_B03 5, mRNA sequence	32	0.23	100	Contig287		>gb|DY617013.1|DY617013 AC2690 NOLLY Medicago truncatula cDNA 5, mRNA sequence	192	4e-48	86		>gb|AW351210.1|AW351210 GM210010B20H3 Gm-r1021 Glycine max cDNA clone Gm-r1021-3822 3, mRNA sequence	54	6e-06	89		>gb|BI419010.1|BI419010 LjNEST26d11r Lotus japonicus nodule library 5 and 7 week-old Lotus japonicus cDNA 5, mRNA sequence	70	2e-11	88	Contig287		>gi|110812061|gb|EE124709.1|EE124709 1E91 Peanut (Luhua14) seeds full length cDNA Library Arachis hypogaea cDNA 5	32	1.5	95		>gi|159054056|gb|EX988711.1|EX988711 CBAF1320.b1:P T. versicolor host exudate reverse SSH library Triphysaria versicolor	40	0.15	87		>gi|88410800|gb|CI578606.1|CI578606 CI578606 Oryza sativa (japonica cultivar-group) shoot Oryza sativa Japonica Group cDNA	38	0.65	100		>gb|CA824731.1|CA824731 R47D01 two-month-old roots from clone Beaupre Populus trichocarpa x Populus deltoides cDNA 5, mRNA sequence	48	0.0003	93
288	UG-III_Contig288		>Q9C105|YKT4_SCHPO Chitinase-like protein PB1E7.04c precursor - Schizosaccharomyces pombe (Fission yeast)	39	0.03	27		>gb|FE672922.1|FE672922 mh1_0027_B05 Drought-stressed chickpea leave library Cicer arietinum cDNA clone mh1_0027_B05 5, mRNA sequence	496	1e-140	95	Contig288		>gb|BF648483.1|BF648483 NF048A07EC1F1052 Elicited cell culture Medicago truncatula cDNA clone NF048A07EC 5, mRNA sequence	54	6e-06	84		>gb|CD410990.1|CD410990 Gm_ck3951 Soybean induced by Salicylic Acid Glycine max cDNA 3, mRNA sequence	92	6e-17	83		>gb|BP034450.1|BP034450 BP034450 Lotus corniculatus var. japonicus flower bud Lotus japonicus cDNA clone MFB008a06_f 3, mRNA sequence	78	2e-13	89	Contig288		>gi|110813330|gb|EE126356.1|EE126356 II74 Peanut (Luhua14) seeds full length cDNA Library Arachis hypogaea cDNA 5	32	3.4	100		>gi|89478538|gb|DY634332.1|DY634332 PU1_plate22_D15 PU1 Prunus persica cDNA similar to expressed mRNA inferred from	40	0.33	90		>gi|88225191|gb|CI225107.1|CI225107 CI225107 Oryza sativa (japonica cultivar-group) mixed callus (Normalized Library) and	38	1.4	100		>gb|DN488119.1|DN488119 R033D05.3pR Populus root cDNA library Populus tremula x Populus tremuloides cDNA clone R033D05 3, mRNA sequence	38	0.55	88
289	UG-III_Contig289		>Q9R1M7|NMD3A_RAT Glutamate [NMDA] receptor subunit 3A precursor - Rattus norvegicus (Rat)	32	6.6	31		>gb|FE670401.1|FE670401 mh2_0027_G12 Chickpea leave library Cicer arietinum cDNA clone mh2_0027_G12 5, mRNA sequence	34	0.16	100	Contig289		>gb|DY615615.1|DY615615 AC0699 NOLLY Medicago truncatula cDNA 5, mRNA sequence	82	3e-14	95		>gb|FK526541.1|FK526541 454GmaGlobSeed261173 Soybean Seeds Containing Globular-Stage Embryos Glycine max cDNA, mRNA sequence	40	0.24	95		>gb|AV769434.1|AV769434 AV769434 Lotus japonicus Young plants (two-weeks old) Lotus japonicus cDNA clone MWL050g05_f 3, mRNA sequence	36	0.79	100	Contig289		>gi|149216196|gb|ES705645.1|ES705645 C20R5_52_E12_E002.g1 USDA-Tifton Peanut Library C20R5 Arachis hypogaea cDNA	34	1	95		>gi|19844045|gb|AV810060.1|AV810060 AV810060 RAFL9 Arabidopsis thaliana cDNA clone RAFL09-62-G23 3, mRNA sequence	40	0.4	100		>gi|59930140|gb|AB178682.1|AB178682 AB178682 Oryza sativa (indica cultivar-group) seedling 2 weeks Oryza sativa Indica	40	0.45	100		>gb|AI164470.1|AI164470 A062P63U Hybrid aspen plasmid library Populus tremula x Populus tremuloides cDNA 5, mRNA sequence	38	0.67	100
290	UG-III_Contig290		>P13240|DR206_PEA Disease resistance response protein 206 - Pisum sativum (Garden pea)	67	1e-10	33		>gb|CD051354.1|CD051354 EST0936 subtracted cDNA library of drought-stressed chickpea Cicer arietinum cDNA, mRNA sequence	34	0.13	95	Contig290		>gb|BE941398.1|BE941398 EST420977 MGHG Medicago truncatula cDNA clone pMGHG-3L14, mRNA sequence	258	2e-67	83		>gb|AW350289.1|AW350289 GM210008A10D4 Gm-r1021 Glycine max cDNA clone Gm-r1021-2839 3, mRNA sequence	56	3e-06	89		>gb|CN825032.1|CN825032 LjPEST2a8 Lotus japonicus seed and seed pod library Lotus japonicus cDNA 5, mRNA sequence	78	2e-13	79	Contig290		>gi|115596933|gb|EG029281.1|EG029281 AH1693 Shanyou 523 Peanut Cotyledon cDNA Library Arachis hypogaea cDNA 5, mRNA	34	0.86	100		>gi|10903438|gb|BF097728.1|BF097728 EST415801 tomato nutrient deficient roots Solanum lycopersicum cDNA clone	58	1e-06	87		>gi|9457270|gb|C25947.2|C25947 C25947 Rice callus cDNA Oryza sativa Japonica Group cDNA clone C11252, mRNA sequence	40	0.37	100		>gb|BU819318.1|BU819318 UA42BPC05 Populus tremula cambium cDNA library Populus tremula cDNA 5 prime, mRNA sequence	44	0.009	89
291	UG-III_Contig291		>Q6BSP4|BBP_DEBHA Branchpoint-bridging protein - Debaryomyces hansenii (Yeast) (Torulaspora hansenii)	58	4e-08	47		>gb|EH059255.1|EH059255 CPB04f01.y.esd subtracted cDNA library of drought stressed chickpea Cicer arietinum cDNA, mRNA sequence	353	9e-98	96	Contig291		>gb|BG588831.1|BG588831 EST490640 MHRP- Medicago truncatula cDNA clone pMHRP-57L15, mRNA sequence	60	8e-08	79		>gb|BE823835.1|BE823835 GM700022A20D2 Gm-r1070 Glycine max cDNA clone Gm-r1070-8596 3, mRNA sequence	42	0.044	96		>gb|AW428745.1|AW428745 Ljirnpest23-832-b7 Ljirnp Lambda HybriZap two-hybrid library Lotus japonicus cDNA clone LP832-23-b7 5 similar to homolog	34	2.2	100	Contig291		>gi|30419407|gb|CD037569.1|CD037569 UTPLC002_D05 USDA-Tifton Peanut Leaf cDNA Library (UTPL) Arachis hypogaea cDNA clone	32	3	100		>gi|159636480|gb|EY172640.1|EY172640 CBTI3803.g1_F16.ab1:P Triphysaria pusilla root tip normalized cDNA library	38	1.1	100		>gi|287219|gb|D16023.1|D16023 RICC2039A Rice callus Oryza sativa Japonica Group cDNA clone C2039A, mRNA sequence	46	0.005	100		>gb|BU833092.1|BU833092 T041G05 Populus apical shoot cDNA library Populus tremula x Populus tremuloides cDNA 5 prime, mRNA sequence	36	1.9	100
292	UG-III_Contig292		>Q5ZJ60|HIBCH_CHICK 3-hydroxyisobutyryl-CoA hydrolase, mitochondrial precursor - Gallus gallus (Chicken)	71	2e-12	58		>gb|CK148853.1|CK148853 54_D11 Suppressive subtractive hybridization library Cicer arietinum cDNA clone 54_D11 5, mRNA sequence	30	1.1	100	Contig292		>gb|AL373618.1|AL373618 MtBB01H01R3 MtBB Medicago truncatula cDNA clone MtBB01H01 T7, mRNA sequence	232	6e-60	89		>gb|BQ740769.1|BQ740769 saq51h11.y1 Gm-c1076 Glycine max cDNA clone SOYBEAN CLONE ID: Gm-c1076-3453 5 similar to TR:Q9T0K7 Q9T0K7	155	3e-36	86		>gb|BP034101.1|BP034101 BP034101 Lotus corniculatus var. japonicus flower bud Lotus japonicus cDNA clone MFB003c09_f 3, mRNA sequence	159	4e-38	90	Contig292		>gi|115596589|gb|EG028937.1|EG028937 AH1382 Shanyou 523 Peanut Cotyledon cDNA Library Arachis hypogaea cDNA 5, mRNA	113	6e-25	86		>gi|89481434|gb|DY637228.1|DY637228 PU1_plate56_M15 PU1 Prunus persica cDNA similar to similar to enoyl-CoA	62	5e-08	84		>gi|568245|gb|D39082.1|D39082 RICR1901A Rice root Oryza sativa Japonica Group cDNA, mRNA sequence	38	0.8	100		>gb|CA822167.1|CA822167 R04E09 two-month-old roots from clone Beaupre Populus trichocarpa x Populus deltoides cDNA 5, mRNA sequence	82	2e-14	84
293	UG-III_Contig293		>Q17RH7|TPRXL_HUMAN Putative protein TPRXL - Homo sapiens (Human)	33	0.63	34		>gb|FE669325.1|FE669325 mh2_0015_C10 Chickpea leave library Cicer arietinum cDNA clone mh2_0015_C10 5, mRNA sequence	218	2e-57	99	Contig293		>gb|AL380818.1|AL380818 MtBB54G04F1 MtBB Medicago truncatula cDNA clone MtBB54G04 T3, mRNA sequence	260	3e-68	91		>gb|CA851417.1|CA851417 D13E07_I07_10.ab1 cDNA Peking library 2, 4 day SCN3 Glycine max cDNA clone D13E07 5, mRNA sequence	194	3e-48	96		>gb|AV406913.1|AV406913 AV406913 Lotus japonicus young plants (two-week old) Lotus japonicus cDNA clone MWL011h12_r 5, mRNA sequence	198	5e-50	97	Contig293		>gi|107955008|gb|EC268656.1|EC268656 AhDS259 Groundnut drought stressed subtracted cDNA library Arachis hypogaea cDNA	123	7e-28	88		>gi|9786776|gb|BE528798.1|BE528798 M72B20STM Arabidopsis developing seed Arabidopsis thaliana cDNA clone 600037973R1 5,	139	3e-31	92		>gi|157650859|gb|EX450493.1|EX450493 SSH001743 Osmotic stress SSH library Oryza sativa Japonica Group cDNA, mRNA sequence	216	2e-54	89		>gb|CX174827.1|CX174827 E11_69-100_09.ab1 leaf inoculated with Marssonia pathogen of Populus deltoides Populus deltoides cDNA, mRNA sequence	155	2e-36	92
294	UG-III_Contig294		>Q9UU99|YJX4_SCHPO Uncharacterized protein C23B6.04c - Schizosaccharomyces pombe (Fission yeast)	31	1.4	41		>gb|FE670655.1|FE670655 mh2_0030_G04 Chickpea leave library Cicer arietinum cDNA clone mh2_0030_G04 5, mRNA sequence	30	0.98	94	Contig294		>gb|BI310547.1|BI310547 EST5312297 GESD Medicago truncatula cDNA clone pGESD8K2 5 end, mRNA sequence	170	2e-41	84		>gb|BE820792.1|BE820792 GM700013A20G4 Gm-r1070 Glycine max cDNA clone Gm-r1070-5288 3, mRNA sequence	129	1e-28	82		>gb|BP070316.1|BP070316 BP070316 Lotus corniculatus var. japonicus nodulating root Lotus japonicus cDNA clone GNf040e04 3, mRNA sequence	86	4e-16	83	Contig294		>gi|116489653|gb|EG530617.1|EG530617 2F14T7 Peanut (Luhua14) seeds full length cDNA Library Arachis hypogaea cDNA 3, mRNA	90	8e-18	84		>gi|19801059|gb|AV782269.1|AV782269 AV782269 RAFL4 Arabidopsis thaliana cDNA clone RAFL04-15-M13 3, mRNA sequence	36	2.5	100		>gi|88452511|gb|CI558172.1|CI558172 CI558172 Oryza sativa (japonica cultivar-group) root of seedling 2ppm BAP(benzyl amino	42	0.045	100		>gb|DB878238.1|DB878238 DB878238 full-length enriched poplar cDNA library, mixture of leaf, bud, stem, root Populus nigra cDNA clone PnFL2-020_M17	36	1.1	100
295	UG-III_Contig295		>Q42456|ASPR1_ORYSJ Aspartic proteinase oryzasin-1 precursor - Oryza sativa subsp. japonica (Rice)	191	4e-48	56		>gb|FE673132.1|FE673132 mh1_0031_E05 Drought-stressed chickpea leave library Cicer arietinum cDNA clone mh1_0031_E05 5, mRNA sequence	32	0.44	100	Contig295		>gb|BG589017.1|BG589017 EST490826 MHRP- Medicago truncatula cDNA clone pMHRP-59M20, mRNA sequence	658	0	93		>gb|CX702190.1|CX702190 gmrtDrNS01_02-B_T3_G05_035.s0 Water stressed gmrtDrNS01 Glycine max cDNA 3, mRNA sequence	468	1e-130	90		>gb|CB829195.1|CB829195 LjNEST95c11r Lotus japonicus nodule library 5 and 7 week-old Lotus japonicus cDNA 5, mRNA sequence	408	1e-113	87	Contig295		>gi|149646555|gb|ES754950.1|ES754950 C20L_52_G02_E002.g1 USDA-Tifton Peanut Library C20L Arachis hypogaea cDNA clone	123	1e-27	84		>gi|116428884|gb|EG471476.1|EG471476 AYBBA25TFB pooled cDNA populations Arabidopsis thaliana cDNA, mRNA sequence	40	0.29	100		>gi|16754558|gb|BM038937.1|BM038937 V011H10 Oryza sativa mature leaf library induced by M.grisea Oryza sativa cDNA clone	54	2e-05	87		>gb|CK318756.1|CK318756 X9P03a07 Populus stem seasonal library Populus deltoides cDNA, mRNA sequence	101	4e-20	80
296	UG-III_Contig296		>Q9SX33|ALA9_ARATH Putative phospholipid-transporting ATPase 9 - Arabidopsis thaliana (Mouse-ear cress)	106	5e-23	71		>gb|FE671423.1|FE671423 mh1_0005_E08 Drought-stressed chickpea leave library Cicer arietinum cDNA clone mh1_0005_E08 5, mRNA sequence	32	0.32	100	Contig296		>gb|BE239379.1|BE239379 EST392650 MHRP- Medicago truncatula cDNA clone pMHRP-28C5, mRNA sequence	168	9e-41	88		>gb|FE696054.1|FE696054 Pv019D_M13R_E11.ab1 Phaseolus vulgaris cv Early gallatin Phaseolus vulgaris cDNA, mRNA sequence	117	7e-25	85		>gb|BW599091.1|BW599091 BW599091 Lotus japonicus suspension-cultured cells Lotus japonicus cDNA clone LjCa-016-DD03 5, mRNA sequence	163	3e-39	84	Contig296		>gi|110811918|gb|EE124530.1|EE124530 D71 Peanut (Luhua14) seeds full length cDNA Library Arachis hypogaea cDNA 5 similar to	32	2.1	100		>gi|6481383|gb|AW187938.2|AW187938 BNLGHi13532 Six-day Cotton fiber Gossypium hirsutum cDNA 5 similar to (AC005287)	54	1e-05	82		>gi|44667738|gb|CR281172.1|CR281172 CR281172 Oryza sativa library (Han B) Oryza sativa cDNA clone y835h05p5, mRNA sequence	44	0.015	100		>gb|DN501798.1|DN501798 V031A06.5pR Populus male catkins cDNA library Populus trichocarpa cDNA clone V031A06 5, mRNA sequence	42	0.022	100
297	UG-III_Contig297		>Q04725|TLE2_HUMAN Transducin-like enhancer protein 2 - Homo sapiens (Human)	31	4.6	24		>gb|FE669966.1|FE669966 mh2_0022_D10 Chickpea leave library Cicer arietinum cDNA clone mh2_0022_D10 5, mRNA sequence	44	0.0001	86	Contig297		>gb|AJ548016.1|AJ548016 AJ548016 MTAPHEU Medicago truncatula cDNA clone mtaehac110003b10, mRNA sequence	218	1e-55	89		>gb|BI942375.1|BI942375 sh66b02.y1 Gm-c1015 Glycine max cDNA clone GENOME SYSTEMS CLONE ID: Gm-c1015-4708 5 similar to TR:O57960 O57960	82	4e-14	84		>gb|BW615845.1|BW615845 BW615845 Lotus japonicus protoplasts from suspension-cultured cells Lotus japonicus cDNA clone LjFL1-062-DB04 5, mRNA	88	1e-16	84	Contig297		>gi|56553028|gb|CX018152.1|CX018152 S1170 pPCS Arachis hypogaea cDNA 5, mRNA sequence	32	2.4	100		>gi|8685146|gb|AV525618.1|AV525618 AV525618 Arabidopsis thaliana aboveground organs two to six-week old Arabidopsis	222	3e-56	90		>gi|157650824|gb|EX450458.1|EX450458 SSH001708 Osmotic stress SSH library Oryza sativa Japonica Group cDNA, mRNA sequence	274	1e-71	91		>gb|BI130679.1|BI130679 G109P19Y Populus cambium cDNA library Populus tremula x Populus tremuloides cDNA, mRNA sequence	82	3e-14	84
298	UG-III_Contig298		>P62302|RS13_SOYBN 40S ribosomal protein S13 - Glycine max (Soybean)	272	3e-72	96		>gb|FE670817.1|FE670817 mh2_0035_F03 Chickpea leave library Cicer arietinum cDNA clone mh2_0035_F03 5, mRNA sequence	1007	0	98	Contig298		>gb|EY475559.1|EY475559 METAH67TF JCVI-MT3 Medicago truncatula cDNA 5, mRNA sequence	547	1e-154	91		>gb|FE688360.1|FE688360 Pv051A_M13F_F04.ab1 Phaseolus vulgaris cv Early gallatin Phaseolus vulgaris cDNA, mRNA sequence	442	1e-122	88		>gb|BW597659.1|BW597659 BW597659 Lotus japonicus suspension-cultured cells Lotus japonicus cDNA clone LjCa-011-DA07 5, mRNA sequence	226	5e-58	82	Contig298		>gi|30419868|gb|CD038030.1|CD038030 UTPPI001_E03 USDA-Tifton Peanut Immature Pod cDNA Library (UTPP) Arachis hypogaea cDNA	517	1e-146	90		>gi|89485507|gb|DY641301.1|DY641301 PU3_plate15_K02 PU3 Prunus persica cDNA similar to similar to (AB031739) cytoplasmic	361	1e-97	85		>gi|3768139|gb|AU032166.1|AU032166 AU032166 Rice root Oryza sativa Japonica Group cDNA clone R3648_4Z, mRNA sequence	133	5e-29	83		>gb|CV266629.1|CV266629 WS0203.B21_I18 PTxN-IB-N-A-11 Populus trichocarpa x Populus nigra cDNA clone WS0203_I18 3, mRNA sequence	323	9e-87	85
299	UG-III_Contig299		>Q9PLI5|Y114_CHLMU Uncharacterized protein TC_0114 - Chlamydia muridarum	34	0.012	52		>gb|FE670711.1|FE670711 mh2_0031_D05 Chickpea leave library Cicer arietinum cDNA clone mh2_0031_D05 5, mRNA sequence	42	0.0005	93	Contig299		>gb|BQ079323.1|BQ079323 MtNo1004 Medicago truncatula R108 Medicago truncatula cDNA clone MtNo1004 5, mRNA sequence	52	2e-05	86		>gb|BI945801.1|BI945801 ss30a08.y1 Gm-c1061 Glycine max cDNA clone GENOME SYSTEMS CLONE ID: Gm-c1061-207 5 similar to TR:Q36331 Q36331 UNIQUE ORF.	46	0.003	100		>gb|AV408731.1|AV408731 AV408731 Lotus japonicus young plants (two-week old) Lotus japonicus cDNA clone MWL045a10_r 5, mRNA sequence	46	0.0006	100	Contig299		>gi|116488505|gb|EG529519.1|EG529519 2P21T7 Peanut (Luhua14) seeds full length cDNA Library Arachis hypogaea cDNA 3, mRNA	44	0.0008	96		>gi|7110823|gb|AI618758.1|AI618758 EST19 Cloned cDNAs of Arabidopsis thaliana generated by mRNA differential-display RT-PCR	56	5e-06	85		>gi|16574210|gb|BI801506.1|BI801506 H051G12 Endosperm library from Oryza sativa (10 days after anthesis) Oryza sativa cDNA	50	0.0004	96		>gb|CF936205.1|CF936205 PO3003B12 Populus tomentiglandulosa T. Lee cDNA library Populus tomentiglandulosa cDNA, mRNA sequence	46	0.002	100
300	UG-III_Contig300		>Q6CQE5|TAR1_KLULA Protein TAR1 - Kluyveromyces lactis (Yeast) (Candida sphaerica)	94	2e-19	55		>gb|DY475540.1|DY475540 CA0988 Chickpea (ICC3996) post-inoculation EST library Cicer arietinum cDNA 5 similar to 26S ribosomal RNA, mRNA	103	8e-23	93	Contig300		>gb|AJ500111.1|AJ500111 AJ500111 MTGIM Medicago truncatula cDNA clone mtgmacc120012g12, mRNA sequence	159	6e-38	91		>gb|CK605785.1|CK605785 gmrhRww6-04_B10_T7 Soybean root hair subtracted cDNA library gmrhRww6 Glycine max cDNA, mRNA sequence	739	0	99		>gb|AI967407.1|AI967407 Ljirnpest04-292-b5 Ljirnp Lambda HybriZap two-hybrid library Lotus japonicus cDNA clone LP292-04-b5 5 similar to fragment	96	4e-19	91	Contig300		>gi|30420378|gb|CD038540.1|CD038540 UTPPI008_G09 USDA-Tifton Peanut Immature Pod cDNA Library (UTPP) Arachis hypogaea cDNA	96	1e-19	91		>gi|23302014|gb|BU634759.1|BU634759 052A04 Infected Arabidopsis Leaf Arabidopsis thaliana cDNA, mRNA sequence	149	2e-34	89		>gi|88827168|gb|CI777733.1|CI777733 CI777733 Oryza sativa (japonica cultivar-group) root of seedling 50ppm CuSO4 for 3days	753	0	100		>gb|CA825462.1|CA825462 R59C08 two-month-old roots from clone Beaupre Populus trichocarpa x Populus deltoides cDNA 5, mRNA sequence	244	2e-63	94
301	UG-III_Contig301		>Q8TGM6|TAR1_YEAST Protein TAR1 - Saccharomyces cerevisiae (Bakers yeast)	32	1.3	68		>gb|FE668749.1|FE668749 mh2_0004_C12 Chickpea leave library Cicer arietinum cDNA clone mh2_0004_C12 5, mRNA sequence	94	2e-19	92	Contig301		>gb|BI264029.1|BI264029 NF107D03PL1F1030 Phosphate starved leaf Medicago truncatula cDNA clone NF107D03PL 5, mRNA sequence	926	0	96		>gb|CK605622.1|CK605622 gmrhRww6-02_B02_T7 Soybean root hair subtracted cDNA library gmrhRww6 Glycine max cDNA, mRNA sequence	470	1e-131	89		>gb|BU494307.1|BU494307 Ljirnpest49-033-f1 Ljirnp Lambda HybriZap two-hybrid library Lotus japonicus cDNA clone 4033_10.ab1 5, mRNA sequence	295	5e-79	93	Contig301		>gi|115597928|gb|EG030276.1|EG030276 AH0676 Shanyou 523 Peanut Cotyledon cDNA Library Arachis hypogaea cDNA 5, mRNA	80	2e-14	87		>gi|7110827|gb|AI618760.1|AI618760 EST21 Cloned cDNAs of Arabidopsis thaliana generated by mRNA differential-display RT-PCR	139	5e-31	92		>gi|16575142|gb|BI802438.1|BI802438 H079H08 Endosperm library from Oryza sativa (10 days after anthesis) Oryza sativa cDNA	276	4e-72	90		>gb|CA824596.1|CA824596 R45B12 two-month-old roots from clone Beaupre Populus trichocarpa x Populus deltoides cDNA 5, mRNA sequence	159	2e-37	92
302	UG-III_Contig302		>Q8CGN4|BCOR_MOUSE BCL-6 corepressor - Mus musculus (Mouse)	33	0.54	32		>gb|FE669105.1|FE669105 mh2_0012_F11 Chickpea leave library Cicer arietinum cDNA clone mh2_0012_F11 5, mRNA sequence	66	2e-11	85	Contig302		>gb|AJ548029.1|AJ548029 AJ548029 MTAPHEU Medicago truncatula cDNA clone mtaehac110004g09, mRNA sequence	228	1e-58	87		>gb|CK606128.1|CK606128 gmrhRww6-08_E08_T7 Soybean root hair subtracted cDNA library gmrhRww6 Glycine max cDNA, mRNA sequence	494	1e-138	89		>gb|BU494307.1|BU494307 Ljirnpest49-033-f1 Ljirnp Lambda HybriZap two-hybrid library Lotus japonicus cDNA clone 4033_10.ab1 5, mRNA sequence	64	2e-09	93	Contig302		>gi|116359281|gb|EG373085.1|EG373085 PMD-3 Peanut (Luhua14) seeds full length cDNA Library Arachis hypogaea cDNA 5, mRNA	38	0.031	92		>gi|7110827|gb|AI618760.1|AI618760 EST21 Cloned cDNAs of Arabidopsis thaliana generated by mRNA differential-display RT-PCR	198	3e-49	93		>gi|44678846|gb|CR292280.1|CR292280 CR292280 Oryza sativa library (Han B) Oryza sativa cDNA clone y728b02p5, mRNA sequence	210	1e-52	87		>gb|CA824177.1|CA824177 R37F10 two-month-old roots from clone Beaupre Populus trichocarpa x Populus deltoides cDNA 5, mRNA sequence	549	1e-155	90
303	UG-III_Contig303		>Q9XSW2|ESR2_PIG Estrogen receptor beta - Sus scrofa (Pig)	33	1.4	26		>gb|FE671394.1|FE671394 mh1_0005_C01 Drought-stressed chickpea leave library Cicer arietinum cDNA clone mh1_0005_C01 5, mRNA sequence	404	1e-113	88	Contig303		>gb|AW774038.1|AW774038 EST333024 KV3 Medicago truncatula cDNA clone pKV3-16L16, mRNA sequence	420	1e-116	88		>gb|CK605781.1|CK605781 gmrhRww6-04_B04_T7 Soybean root hair subtracted cDNA library gmrhRww6 Glycine max cDNA, mRNA sequence	888	0	95		>gb|AW719749.1|AW719749 LjNEST9D11r Lotus japonicus nodule library 5 and 7 week-old Lotus japonicus cDNA 5, mRNA sequence	444	1e-124	89	Contig303		>gi|30420183|gb|CD038345.1|CD038345 UTPPI005_H11 USDA-Tifton Peanut Immature Pod cDNA Library (UTPP) Arachis hypogaea cDNA	428	1e-119	89		>gi|23303047|gb|BU635792.1|BU635792 035C01 Infected Arabidopsis Leaf Arabidopsis thaliana cDNA, mRNA sequence	955	0	93		>gi|14982073|gb|BI306751.1|BI306751 NL_5_P18 Drought stress (leaf) Oryza sativa Indica Group cDNA clone NL_5_P18 3, mRNA	749	0	89		>gb|CN523463.1|CN523463 GQ015M10.T3_B09 GQ015 Populus trichocarpa x Populus deltoides cDNA clone GQ015M10_B09 5, mRNA sequence	408	1e-112	87
304	UG-III_Contig304		>Q8TGM6|TAR1_YEAST Protein TAR1 - Saccharomyces cerevisiae (Bakers yeast)	38	0.025	56		>gb|FE669226.1|FE669226 mh2_0014_C01 Chickpea leave library Cicer arietinum cDNA clone mh2_0014_C01 5, mRNA sequence	74	1e-13	84	Contig304		>gb|AJ548029.1|AJ548029 AJ548029 MTAPHEU Medicago truncatula cDNA clone mtaehac110004g09, mRNA sequence	484	1e-135	95		>gb|EV282461.1|EV282461 GLNBG78TF JCVI-SOY3 Glycine max cDNA 5, mRNA sequence	634	1e-180	91		>gb|AV413418.1|AV413418 AV413418 Lotus japonicus young plants (two-week old) Lotus japonicus cDNA clone MWM231e11_r 5, mRNA sequence	98	1e-19	93	Contig304		>gi|115597928|gb|EG030276.1|EG030276 AH0676 Shanyou 523 Peanut Cotyledon cDNA Library Arachis hypogaea cDNA 5, mRNA	80	1e-14	87		>gi|7110827|gb|AI618760.1|AI618760 EST21 Cloned cDNAs of Arabidopsis thaliana generated by mRNA differential-display RT-PCR	170	9e-41	96		>gi|44678846|gb|CR292280.1|CR292280 CR292280 Oryza sativa library (Han B) Oryza sativa cDNA clone y728b02p5, mRNA sequence	591	1e-167	95		>gb|CA824596.1|CA824596 R45B12 two-month-old roots from clone Beaupre Populus trichocarpa x Populus deltoides cDNA 5, mRNA sequence	660	0	93
305	UG-III_Contig305		>Q80T85|WDR22_MOUSE WD repeat-containing protein 22 - Mus musculus (Mouse)	31	2.3	42		>gb|FE669105.1|FE669105 mh2_0012_F11 Chickpea leave library Cicer arietinum cDNA clone mh2_0012_F11 5, mRNA sequence	82	4e-16	87	Contig305		>gb|AJ547935.1|AJ547935 AJ547935 MTAPHEU Medicago truncatula cDNA clone mtaehac110004a07, mRNA sequence	313	2e-84	89		>gb|FK025626.1|FK025626 GLRAO90TF JCVI-SOY3 Glycine max cDNA 5, mRNA sequence	632	1e-180	92		>gb|BU494307.1|BU494307 Ljirnpest49-033-f1 Ljirnp Lambda HybriZap two-hybrid library Lotus japonicus cDNA clone 4033_10.ab1 5, mRNA sequence	88	1e-16	88	Contig305		>gi|115597928|gb|EG030276.1|EG030276 AH0676 Shanyou 523 Peanut Cotyledon cDNA Library Arachis hypogaea cDNA 5, mRNA	54	6e-07	89		>gi|7110827|gb|AI618760.1|AI618760 EST21 Cloned cDNAs of Arabidopsis thaliana generated by mRNA differential-display RT-PCR	220	1e-55	92		>gi|41884216|gb|BX929047.1|BX929047 BX929047 Oryza sativa library (Han B) Oryza sativa cDNA clone y832b04p5, mRNA sequence	858	0	98		>gb|CA824177.1|CA824177 R37F10 two-month-old roots from clone Beaupre Populus trichocarpa x Populus deltoides cDNA 5, mRNA sequence	416	1e-115	87
306	UG-III_Contig306		>A3CRD3|Y2380_STRSV UPF0247 protein SSA_2380 - Streptococcus sanguinis (strain SK36)	29	6.5	33		>gb|DY475146.1|DY475146 U107 Chickpea (ICC3996) post-inoculation EST library Cicer arietinum cDNA 5 similar to Chloroplast 16S rRNA, mRNA	38	0.002	87	Contig306		>gb|AL376095.1|AL376095 MtBB21C06F1 MtBB Medicago truncatula cDNA clone MtBB21C06 T3, mRNA sequence	42	0.006	96		>gb|CK605971.1|CK605971 gmrhRww6-06_D06_T7 Soybean root hair subtracted cDNA library gmrhRww6 Glycine max cDNA, mRNA sequence	60	6e-08	94		>gb|BU494307.1|BU494307 Ljirnpest49-033-f1 Ljirnp Lambda HybriZap two-hybrid library Lotus japonicus cDNA clone 4033_10.ab1 5, mRNA sequence	46	0.0002	100	Contig306		>gi|115597928|gb|EG030276.1|EG030276 AH0676 Shanyou 523 Peanut Cotyledon cDNA Library Arachis hypogaea cDNA 5, mRNA	38	0.015	87		>gi|1327801|gb|W43333.1|W43333 22710 Lambda-PRL2 Arabidopsis thaliana cDNA clone 250A1T7, mRNA sequence	46	0.001	89		>gi|40488721|gb|BX899054.1|BX899054 BX899054 Oryza sativa library (Han B) Oryza sativa cDNA clone y773a06p5, mRNA sequence	56	2e-06	89		>gb|CA825825.1|CA825825 R68B01 two-month-old roots from clone Beaupre Populus trichocarpa x Populus deltoides cDNA 5, mRNA sequence	46	0.0006	100
307	UG-III_Contig307		>Q9A595|MURE_CAUCR UDP-N-acetylmuramoyl-L-alanyl-D-glutamate--2,	38	0.06	31		>gb|FE668717.1|FE668717 mh2_0004_A03 Chickpea leave library Cicer arietinum cDNA clone mh2_0004_A03 5, mRNA sequence	68	1e-11	84	Contig307		>gb|AJ548016.1|AJ548016 AJ548016 MTAPHEU Medicago truncatula cDNA clone mtaehac110003b10, mRNA sequence	839	0	97		>gb|CA851183.1|CA851183 D11A06_A18_01.ab1 cDNA Peking library 2, 4 day SCN3 Glycine max cDNA clone D11A06 5, mRNA sequence	115	5e-24	96		>gb|BW606493.1|BW606493 BW606493 Lotus japonicus protoplasts from suspension-cultured cells Lotus japonicus cDNA clone LjFL1-024-CH11 5, mRNA	70	5e-11	90	Contig307		>gi|149215650|gb|ES705099.1|ES705099 C20R5_43_B06_E002.g1 USDA-Tifton Peanut Library C20R5 Arachis hypogaea cDNA	58	6e-08	86		>gi|8685146|gb|AV525618.1|AV525618 AV525618 Arabidopsis thaliana aboveground organs two to six-week old Arabidopsis	416	1e-114	97		>gi|157650824|gb|EX450458.1|EX450458 SSH001708 Osmotic stress SSH library Oryza sativa Japonica Group cDNA, mRNA sequence	676	0	97		>gb|BF299448.1|BF299448 bd23-1 Poplar first strand cDNA Populus trichocarpa x Populus deltoides cDNA similar to hypothetical protein, mRNA	68	7e-10	84
308	UG-III_Contig308		>P49215|RS17_SOLLC 40S ribosomal protein S17 - Solanum lycopersicum (Tomato) (Lycopersicon esculentum)	229	2e-59	81		>gb|DY475555.1|DY475555 CA0534 Chickpea (ICC3996) post-inoculation EST library Cicer arietinum cDNA 5 similar to Chlorophyll a/b binding	44	0.0002	91	Contig308		>gb|EV258216.1|EV258216 MTYDH78TF JCVI-MT1 Medicago truncatula cDNA 5, mRNA sequence	351	3e-95	85		>gb|BE660922.1|BE660922 349 GmaxSC Glycine max cDNA, mRNA sequence	264	1e-68	84		>gb|BP034798.1|BP034798 BP034798 Lotus corniculatus var. japonicus flower bud Lotus japonicus cDNA clone MFB012e06_f 3, mRNA sequence	295	8e-79	84	Contig308		>gi|149213489|gb|ES702938.1|ES702938 C20R5_4_E07_E002.g1 USDA-Tifton Peanut Library C20R5 Arachis hypogaea cDNA clone	210	1e-53	82		>gi|179828344|gb|DC844828.1|DC844828 DC844828 Chinese cabbage cDNA library, 2 weeks old aerial part Brassica rapa subsp.	172	6e-41	83		>gi|5003889|gb|AU069038.1|AU069038 AU069038 Rice callus Oryza sativa Japonica Group cDNA clone C51789_2A, mRNA sequence	56	1e-05	88		>gb|BU876105.1|BU876105 V016B11 Populus flower cDNA library Populus trichocarpa cDNA 5 prime, mRNA sequence	190	1e-46	84
309	UG-III_Contig309		>Q08508|ACCO4_PETHY 1-aminocyclopropane-1-carboxylate oxidase 4 - Petunia hybrida (Petunia)	139	1e-32	42		>gb|EL585364.1|EL585364 CaHa134 Chickpea Insect-Induced Library Cicer arietinum cDNA clone CaHa134 similar to leucoanthocyanidin dioxygenase-like	214	6e-56	83	Contig309		>gb|CX539280.1|CX539280 s13dNF64B09GS073_461820 Germinating Seed Medicago truncatula cDNA, mRNA sequence	414	1e-114	86		>gb|BU547691.1|BU547691 GM880018B20A07 Gm-r1088 Glycine max cDNA clone Gm-r1088-6566 3, mRNA sequence	724	0	92		>gb|AV766492.1|AV766492 AV766492 Lotus japonicus young plants (two-week old) Lotus japonicus cDNA clone MWM111a06_f 3, mRNA sequence	323	2e-87	84	Contig309		>gi|116488498|gb|EG529512.1|EG529512 2P10T7 Peanut (Luhua14) seeds full length cDNA Library Arachis hypogaea cDNA 3, mRNA	40	0.013	83		>gi|40449536|gb|CD529524.1|CD529524 03C23 Arabidopsis Leaf Senescence Library Arabidopsis thaliana cDNA 3, mRNA	84	2e-14	87		>gi|15848044|gb|BI796320.1|BI796320 H043C11 Endosperm library from Oryza sativa (10 days after anthesis) Oryza sativa cDNA	42	0.086	90		>gb|CV279055.1|CV279055 WS0148.B21_D24 PTxD-IL-A-5 Populus trichocarpa x Populus deltoides cDNA clone WS0148_D24 3, mRNA sequence	113	1e-23	79
310	UG-III_Contig310							>gb|FE672776.1|FE672776 mh1_0023_B01 Drought-stressed chickpea leave library Cicer arietinum cDNA clone mh1_0023_B01 5, mRNA sequence	28	1.8	100	Contig310		>gb|AJ547935.1|AJ547935 AJ547935 MTAPHEU Medicago truncatula cDNA clone mtaehac110004a07, mRNA sequence	52	5e-06	84		>gb|CK605971.1|CK605971 gmrhRww6-06_D06_T7 Soybean root hair subtracted cDNA library gmrhRww6 Glycine max cDNA, mRNA sequence	46	0.0007	96		>gb|BU494307.1|BU494307 Ljirnpest49-033-f1 Ljirnp Lambda HybriZap two-hybrid library Lotus japonicus cDNA clone 4033_10.ab1 5, mRNA sequence	38	0.037	95								>gi|8726852|gb|AV555437.1|AV555437 AV555437 Arabidopsis thaliana green siliques Columbia Arabidopsis thaliana cDNA clone	36	1.1	100		>gi|66928423|gb|CX115271.1|CX115271 EI098C20 A normalized whole-life-cycle cDNA library of rice Oryza sativa	46	0.001	85		>gb|CA826143.1|CA826143 R73D09 two-month-old roots from clone Beaupre Populus trichocarpa x Populus deltoides cDNA 5, mRNA sequence	111	1e-23	90
311	UG-III_Contig311		>P72823|NU4C2_SYNY3 NAD(P)H-quinone oxidoreductase chain 4-2 - Synechocystis sp. (strain PCC 6803)	32	8.4	26		>gb|FE670070.1|FE670070 mh2_0023_F10 Chickpea leave library Cicer arietinum cDNA clone mh2_0023_F10 5, mRNA sequence	38	0.018	95	Contig311		>gb|BQ140310.1|BQ140310 NF034B01PH1F1013 Phoma-infected Medicago truncatula cDNA clone NF034B01PH 5, mRNA sequence	42	0.047	90		>gb|CK605680.1|CK605680 gmrhRww6-02_G11_T7 Soybean root hair subtracted cDNA library gmrhRww6 Glycine max cDNA, mRNA sequence	385	1e-105	91		>gb|AV768255.1|AV768255 AV768255 Lotus japonicus Young plants (two-weeks old) Lotus japonicus cDNA clone MWM231e11_f 3, mRNA sequence	40	0.091	85	Contig311		>gi|116489231|gb|EG530195.1|EG530195 1X91T7 Peanut (Luhua14) seeds full length cDNA Library Arachis hypogaea cDNA 3, mRNA	40	0.031	100		>gi|116405957|gb|EG448549.1|EG448549 AYANA93TF pooled cDNA populations Arabidopsis thaliana cDNA, mRNA sequence	42	0.18	96		>gi|88742154|gb|CI765662.1|CI765662 CI765662 Oryza sativa (japonica cultivar-group) root of seedling gamma-irradiated (4min),	789	0	100		>gb|CA826200.1|CA826200 R74C02 two-month-old roots from clone Beaupre Populus trichocarpa x Populus deltoides cDNA 5, mRNA sequence	129	4e-28	88
312	UG-III_Contig312		>Q6L8G4|KR511_HUMAN Keratin-associated protein 5-11 - Homo sapiens (Human)	38	0.009	40		>gb|FE671051.1|FE671051 mh1_0001_E01 Drought-stressed chickpea leave library Cicer arietinum cDNA clone mh1_0001_E01 5, mRNA sequence	32	0.25	100	Contig312		>gb|CA917280.1|CA917280 EST641427 GPOD Medicago truncatula cDNA clone GPOD-35N11, mRNA sequence	36	0.66	100		>gb|CF806689.1|CF806689 psHB014xP04f USDA-IFAFS:Expression of Phytophthora sojae genes during infection and propagation Glycine max cDNA clone	117	5e-25	84		>gb|BP038217.1|BP038217 BP038217 Lotus corniculatus var. japonicus flower bud Lotus japonicus cDNA clone MFB058f03_f 3, mRNA sequence	34	1.3	100	Contig312		>gi|56553043|gb|CX018167.1|CX018167 S1034 pPCS Arachis hypogaea cDNA 5, mRNA sequence	34	0.43	100		>gi|94462214|gb|EB698089.1|EB698089 NecGex_342D07 Ornamental tobacco (LxS8) post-fertilization Floral nectary cDNA library	38	0.64	95		>gi|29614735|gb|CB619748.1|CB619748 OSIIEa04H22.r OSIIEa Oryza sativa Indica Group cDNA clone OSIIEa04H22 3, mRNA	40	0.18	100		>gb|BU893379.1|BU893379 P077A09 Populus petioles cDNA library Populus tremula cDNA 5 prime, mRNA sequence	36	1.1	95
313	UG-III_Contig313		>Q8LBA0|ATL1Q_ARATH RING-H2 finger protein ATL1Q - Arabidopsis thaliana (Mouse-ear cress)	239	8e-63	56		>gb|EB085023.1|EB085023 CA0594 Chickpea (ICC3996) post-inoculation EST library Cicer arietinum cDNA 5 similar to 60S rRNA, mRNA sequence	32	0.47	100	Contig313		>gb|DW016569.1|DW016569 EST1225530 MTY Medicago truncatula cDNA clone MTYAI82, mRNA sequence	309	6e-83	88		>gb|FK000871.1|FK000871 GLPAJ22TF JCVI-SOY1 Glycine max cDNA 5, mRNA sequence	856	0	91		>gb|BP045470.1|BP045470 BP045470 Lotus corniculatus var. japonicus pods (less than 20 mm in length) Lotus japonicus cDNA clone SPD019b05_f 3, mRNA	38	0.15	100	Contig313		>gi|56690083|gb|CX127986.1|CX127986 AH0089 Peanut Lambda Express library Arachis hypogaea cDNA 5, mRNA sequence	34	0.8	100		>gi|2596365|gb|T21251.1|T21251 3259 Lambda-PRL2 Arabidopsis thaliana cDNA clone 93F7T7, mRNA sequence	54	2e-05	90		>gi|29622851|gb|CB627862.1|CB627862 OSIIEb03B04.f OSIIEb Oryza sativa Indica Group cDNA clone OSIIEb03B04 5, mRNA	36	5.3	95		>gb|CA824143.1|CA824143 R37B12 two-month-old roots from clone Beaupre Populus trichocarpa x Populus deltoides cDNA 5, mRNA sequence	38	0.51	100
314	UG-III_Contig314		>Q8MQH7|DRI_STRPU Protein dead ringer homolog - Strongylocentrotus purpuratus (Purple sea urchin)	32	1.2	41		>gb|FE668749.1|FE668749 mh2_0004_C12 Chickpea leave library Cicer arietinum cDNA clone mh2_0004_C12 5, mRNA sequence	94	1e-19	92	Contig314		>gb|BI264029.1|BI264029 NF107D03PL1F1030 Phosphate starved leaf Medicago truncatula cDNA clone NF107D03PL 5, mRNA sequence	268	1e-70	98		>gb|CK606128.1|CK606128 gmrhRww6-08_E08_T7 Soybean root hair subtracted cDNA library gmrhRww6 Glycine max cDNA, mRNA sequence	186	9e-46	93		>gb|BU494307.1|BU494307 Ljirnpest49-033-f1 Ljirnp Lambda HybriZap two-hybrid library Lotus japonicus cDNA clone 4033_10.ab1 5, mRNA sequence	357	9e-98	96	Contig314		>gi|115597928|gb|EG030276.1|EG030276 AH0676 Shanyou 523 Peanut Cotyledon cDNA Library Arachis hypogaea cDNA 5, mRNA	80	1e-14	87		>gi|7110827|gb|AI618760.1|AI618760 EST21 Cloned cDNAs of Arabidopsis thaliana generated by mRNA differential-display RT-PCR	139	3e-31	92		>gi|16575142|gb|BI802438.1|BI802438 H079H08 Endosperm library from Oryza sativa (10 days after anthesis) Oryza sativa cDNA	244	8e-63	89		>gb|CA824596.1|CA824596 R45B12 two-month-old roots from clone Beaupre Populus trichocarpa x Populus deltoides cDNA 5, mRNA sequence	159	1e-37	92
315	UG-III_Contig315		>Q8VY90|EF105_ARATH Ethylene-responsive transcription factor ERF105 - Arabidopsis thaliana (Mouse-ear cress)	32	1.2	28		>gb|FE668758.1|FE668758 mh2_0004_D11 Chickpea leave library Cicer arietinum cDNA clone mh2_0004_D11 5, mRNA sequence	78	6e-15	90	Contig315		>gb|AJ548016.1|AJ548016 AJ548016 MTAPHEU Medicago truncatula cDNA clone mtaehac110003b10, mRNA sequence	252	8e-66	90		>gb|CK605776.1|CK605776 gmrhRww6-04_A08_T7 Soybean root hair subtracted cDNA library gmrhRww6 Glycine max cDNA, mRNA sequence	236	1e-60	84		>gb|AV409181.1|AV409181 AV409181 Lotus japonicus young plants (two-week old) Lotus japonicus cDNA clone MWL053g12_r 5, mRNA sequence	78	1e-13	90	Contig315		>gi|149215650|gb|ES705099.1|ES705099 C20R5_43_B06_E002.g1 USDA-Tifton Peanut Library C20R5 Arachis hypogaea cDNA	62	2e-09	86		>gi|7110791|gb|AI618744.1|AI618744 EST05 Cloned cDNAs of Arabidopsis thaliana generated by mRNA differential-display RT-PCR	113	2e-23	89		>gi|33795730|gb|CF323734.1|CF323734 HDN--04-K04.g1 OsHDAC1-overexpressing transgenic rice lambda phage cDNA	660	0	98		>gb|AJ771479.1|AJ771479 AJ771479 Populus euphratica root 3-6 months Populus euphratica cDNA clone P0001600001G04F1, mRNA sequence	78	4e-13	90
316	UG-III_Contig316		>P73709|Y1819_SYNY3 Uncharacterized protein slr1819 - Synechocystis sp. (strain PCC 6803)	31	8	44		>gb|FE669140.1|FE669140 mh2_0013_C06 Chickpea leave library Cicer arietinum cDNA clone mh2_0013_C06 5, mRNA sequence	220	1e-57	88	Contig316		>gb|EX532043.1|EX532043 MTGland_B031_2007-06-04/MTGlandB031_D11_045_1 Medicago truncatula A17 glandular trichome Medicago truncatula cDNA, mRNA	256	7e-67	91		>gb|FE699186.1|FE699186 Pv055A_M13R_G05.ab1 Phaseolus vulgaris cv Early gallatin Phaseolus vulgaris cDNA, mRNA sequence	662	0	90		>gb|AJ609255.1|AJ609255 AJ609255 Glomus intraradices isolate BEG195 Glomus intraradices cDNA clone GI147 # A11_B109, mRNA sequence	281	6e-75	96	Contig316		>gi|30420606|gb|CD038768.1|CD038768 UTPPI012_A02 USDA-Tifton Peanut Immature Pod cDNA Library (UTPP) Arachis hypogaea cDNA	230	7e-60	87		>gi|26020043|gb|CA781998.1|CA781998 002C01AF Infected Arabidopsis Leaf Arabidopsis thaliana cDNA, mRNA sequence	644	0	91		>gi|87016055|gb|CI281798.1|CI281798 CI281798 Oryza sativa (japonica cultivar-group) supermix Oryza sativa Japonica Group	224	1e-56	91		>gb|AJ777845.1|AJ777845 AJ777845 Populus euphratica root 3-6 months Populus euphratica cDNA clone P0000400035H03F1, mRNA sequence	248	3e-64	86
317	UG-III_Contig317		>Q99700|ATX2_HUMAN Ataxin-2 - Homo sapiens (Human)	34	0.13	44		>gb|FE668733.1|FE668733 mh2_0004_B08 Chickpea leave library Cicer arietinum cDNA clone mh2_0004_B08 5, mRNA sequence	1203	0	99	Contig317		>gb|BG645262.1|BG645262 EST506881 KV3 Medicago truncatula cDNA clone pKV3-39P9 5 end, mRNA sequence	1503	0	97		>gb|CK768763.1|CK768763 Gm-r1030-1693 Gm-r1030 Glycine max cDNA clone Gm-r1030-1693 5, mRNA sequence	1394	0	97		>gb|BI420871.1|BI420871 LjNEST62e3r Lotus japonicus nodule library 5 and 7 week-old Lotus japonicus cDNA 5, mRNA sequence	1003	0	98	Contig317		>gi|30419995|gb|CD038157.1|CD038157 UTPPI003_C05 USDA-Tifton Peanut Immature Pod cDNA Library (UTPP) Arachis hypogaea cDNA	1164	0	95		>gi|26019431|gb|CA781402.1|CA781402 017B04AF Infected Arabidopsis Leaf Arabidopsis thaliana cDNA, mRNA sequence	1239	0	94		>gi|66922185|gb|CX109033.1|CX109033 RECm0089 A normalized whole-life-cycle cDNA library of rice Oryza sativa Indica	1505	0	90		>gb|CV273087.1|CV273087 WS0171.B21_J22 PTxD-NR-A-8 Populus trichocarpa x Populus deltoides cDNA clone WS0171_J22 3, mRNA sequence	1334	0	96
318	UG-III_Contig318							>gb|CK149086.1|CK149086 AGT-38_E03 Suppressive subtractive hybridization library Cicer arietinum cDNA clone AGT-38_E03 5, mRNA sequence	30	0.5	100	Contig318		>gb|AW691976.1|AW691976 NF046B09ST1F1000 Developing stem Medicago truncatula cDNA clone NF046B09ST 5, mRNA sequence	36	0.33	100		>gb|CD412146.1|CD412146 Gm_ck43195 Soybean induced by Salicylic Acid Glycine max cDNA 3, mRNA sequence	101	2e-20	94		>gb|BP078513.1|BP078513 BP078513 Lotus japonicus roots Lotus japonicus cDNA clone MR033a11_f 3, mRNA sequence	46	0.0002	100	Contig318		>gi|149217154|gb|ES706603.1|ES706603 C20R6_12_H04_E002.g1 USDA-Tifton Peanut Library C20R6 Arachis hypogaea cDNA	34	0.21	89		>gi|116413001|gb|EG455593.1|EG455593 AYAZL89TF pooled cDNA populations Arabidopsis thaliana cDNA, mRNA sequence	42	0.02	96		>gi|8404650|gb|AU092004.1|AU092004 AU092004 Rice cDNA from young root Oryza sativa Japonica Group cDNA clone R10260, mRNA	34	5.5	100		>gb|BI132253.1|BI132253 G134P04Y Populus cambium cDNA library Populus tremula x Populus tremuloides cDNA, mRNA sequence	36	0.53	100
319	UG-III_Contig319		>P06215|CHIT_PHAVU Endochitinase precursor - Phaseolus vulgaris (Kidney bean) (French bean)	75	8e-14	78		>gb|FE672121.1|FE672121 mh1_0014_D03 Drought-stressed chickpea leave library Cicer arietinum cDNA clone mh1_0014_D03 5, mRNA sequence	50	5e-07	93	Contig319		>gb|AL382691.1|AL382691 MtBC09D09F1 MtBC Medicago truncatula cDNA clone MtBC09D09 T3, mRNA sequence	40	0.019	85		>gb|FE679585.1|FE679585 Pv057D_M13R_F02.ab1 Phaseolus vulgaris cv Early gallatin Phaseolus vulgaris cDNA, mRNA sequence	70	5e-11	84		>gb|BP047219.1|BP047219 BP047219 Lotus corniculatus var. japonicus pods (less than 20 mm in length) Lotus japonicus cDNA clone SPD040h07_f 3, mRNA	80	1e-14	90	Contig319		>gi|116488643|gb|EG529657.1|EG529657 2O5T7 Peanut (Luhua14) seeds full length cDNA Library Arachis hypogaea cDNA 3, mRNA	32	0.76	95		>gi|12126011|gb|BF778111.1|BF778111 NXSI_077_C06_F NXSI (Nsf Xylem Side wood Inclined) Pinus taeda cDNA clone NXSI_077_C06	44	0.005	91		>gi|27547868|gb|CA765878.2|CA765878 AF53-Rpf_09_D17_T7_073.ab1 IRRI Drought Stress Panicle Library Oryza sativa Indica Group	34	5	100		>gb|BI125794.1|BI125794 I066P14P Populus leaf cDNA library Populus tremula x Populus tremuloides cDNA, mRNA sequence	56	5e-07	96
320	UG-III_Contig320		>P13462|VIRD2_AGRRH T-DNA border endonuclease virD2 - Agrobacterium rhizogenes	29	7.2	44		>gb|EH058703.1|EH058703 CPA02c06.y.esd subtracted cDNA library of drought stressed chickpea Cicer arietinum cDNA, mRNA sequence	30	0.26	100								>gb|BQ252645.1|BQ252645 san78g02.y2 Gm-c1052 Glycine max cDNA clone SOYBEAN CLONE ID: Gm-c1052-6051 5 similar to TR:O48532 O48532 PUTATIVE	34	1.5	100		>gb|BP048095.1|BP048095 BP048095 Lotus corniculatus var. japonicus pods (less than 20 mm in length) Lotus japonicus cDNA clone SPD051g01_f 3, mRNA	32	1.3	100	Contig320		>gi|109277652|gb|EC391347.1|EC391347 GDI_F_10 Groundnut (K-134) drought stressed subtracted cDNA library Arachis	28	6.7	100		>gi|37834900|gb|BJ592912.1|BJ592912 BJ592912 normalized full length cDNA library, chloronemata, caulonemata and malformed	38	0.16	100		>gi|28260020|gb|CB213929.1|CB213929 OML04209 Oryza minuta HybriZAP-2.1 XR library Oryza minuta cDNA 5, mRNA	40	0.045	92		>gb|BI126269.1|BI126269 I072P92P Populus leaf cDNA library Populus tremula x Populus tremuloides cDNA, mRNA sequence	34	1.1	95
321	UG-III_Contig321		>Q0A8I6|ORN_ALHEH Oligoribonuclease - Alkalilimnicola ehrlichei (strain MLHE-1)	33	0.5	34		>gb|FE668775.1|FE668775 mh2_0004_F05 Chickpea leave library Cicer arietinum cDNA clone mh2_0004_F05 5, mRNA sequence	32	0.28	100	Contig321		>gb|AL382141.1|AL382141 MtBC05A11R1 MtBC Medicago truncatula cDNA clone MtBC05A11 T7, mRNA sequence	151	2e-35	89		>gb|BE820319.1|BE820319 GM700011B10C3 Gm-r1070 Glycine max cDNA clone Gm-r1070-4349 3, mRNA sequence	68	5e-10	97		>gb|BP072560.1|BP072560 BP072560 Lotus corniculatus var. japonicus nodulating root Lotus japonicus cDNA clone GNf070f03 3, mRNA sequence	52	6e-06	94	Contig321		>gi|110815327|gb|EE125922.1|EE125922 3B26 Peanut (Luhua14) seeds full length cDNA Library Arachis hypogaea cDNA 5, mRNA	34	0.48	100		>gi|49308936|gb|BP657466.1|BP657466 BP657466 RAFL19 Arabidopsis thaliana cDNA clone RAFL19-31-G02 3, mRNA sequence	38	0.72	100		>gi|29627085|gb|CB632096.1|CB632096 OSIIEb10B24.r OSIIEb Oryza sativa Indica Group cDNA clone OSIIEb10B24 3, mRNA	36	3.2	100		>gb|BI121226.1|BI121226 F031P43Y Populus flower cDNA library Populus trichocarpa cDNA, mRNA sequence	34	4.8	100
322	UG-III_Contig322		>Q8IYT2|YP020_HUMAN Uncharacterized protein FLJ11171 - Homo sapiens (Human)	32	0.99	35		>gb|CD051261.1|CD051261 EST0012 subtracted cDNA library of drought-stressed chickpea Cicer arietinum cDNA, mRNA sequence	30	0.56	100	Contig322		>gb|AJ502033.1|AJ502033 AJ502033 MTAMP Medicago truncatula cDNA clone mtgmadc120014g07, mRNA sequence	40	0.024	95		>gb|BE583626.1|BE583626 7-8G-HA PsojaeHA Glycine max/Phytophthora sojae mixed EST library cDNA, mRNA sequence	34	3.4	89		>gb|BP041974.1|BP041974 BP041974 Lotus corniculatus var. japonicus flower bud Lotus japonicus cDNA clone MFBL014g07_f 3, mRNA sequence	36	0.18	95	Contig322		>gi|110812906|gb|EE125861.1|EE125861 2U53 Peanut (Luhua14) seeds full length cDNA Library Arachis hypogaea cDNA 5, mRNA	34	0.24	100		>gi|159637765|gb|EY177684.1|EY177684 CBTI6107.b1_F16.ab1:P Triphysaria pusilla root tip normalized cDNA library	42	0.023	100		>gi|44672823|gb|CR286257.1|CR286257 CR286257 Oryza sativa library (Han B) Oryza sativa cDNA clone y733h04p3, mRNA sequence	40	0.1	100		>gb|AI165644.1|AI165644 A087p63u Hybrid aspen plasmid library Populus tremula x Populus tremuloides cDNA 5, mRNA sequence	38	0.15	95
323	UG-III_Contig323		>P05116|ACCO1_SOLLC 1-aminocyclopropane-1-carboxylate oxidase 1 - Solanum lycopersicum (Tomato) (Lycopersicon esculentum)	139	2e-32	46		>gb|EL585364.1|EL585364 CaHa134 Chickpea Insect-Induced Library Cicer arietinum cDNA clone CaHa134 similar to leucoanthocyanidin dioxygenase-like	307	5e-84	86	Contig323		>gb|CX539280.1|CX539280 s13dNF64B09GS073_461820 Germinating Seed Medicago truncatula cDNA, mRNA sequence	533	1e-150	88		>gb|AW459665.1|AW459665 sh90c10.y1 Gm-c1016 Glycine max cDNA clone GENOME SYSTEMS CLONE ID: Gm-c1016-7435 5 similar to TR:O80449 O80449 PUTATIVE	716	0	93		>gb|AV766492.1|AV766492 AV766492 Lotus japonicus young plants (two-week old) Lotus japonicus cDNA clone MWM111a06_f 3, mRNA sequence	472	1e-132	88	Contig323		>gi|116488498|gb|EG529512.1|EG529512 2P10T7 Peanut (Luhua14) seeds full length cDNA Library Arachis hypogaea cDNA 3, mRNA	48	5e-05	86		>gi|40449536|gb|CD529524.1|CD529524 03C23 Arabidopsis Leaf Senescence Library Arabidopsis thaliana cDNA 3, mRNA	84	2e-14	87		>gi|29618939|gb|CB623951.1|CB623951 OSIIEa12A23.r OSIIEa Oryza sativa Indica Group cDNA clone OSIIEa12A23 3, mRNA	50	0.0004	91		>gb|CV265212.1|CV265212 WS02026.B21_K03 PTxN-IB-N-A-11 Populus trichocarpa x Populus nigra cDNA clone WS02026_K03 3, mRNA sequence	68	6e-10	83
324	UG-III_Contig324		>Q06235|YL162_YEAST Protein YLR162W - Saccharomyces cerevisiae (Bakers yeast)	36	0.036	50		>gb|EH058838.1|EH058838 CPA03h10.y.esd subtracted cDNA library of drought stressed chickpea Cicer arietinum cDNA, mRNA sequence	278	2e-75	90	Contig324		>gb|CB065388.1|CB065388 EST645069 HOGA Medicago truncatula cDNA clone HOGA-2M13, mRNA sequence	444	1e-124	92		>gb|AI937993.1|AI937993 sc06f08.y1 Gm-c1012 Glycine max cDNA clone GENOME SYSTEMS CLONE ID: Gm-c1012-1408 5, mRNA sequence	482	1e-135	94		>gb|CB827564.1|CB827564 LjNEST76c7r Lotus japonicus nodule library 5 and 7 week-old Lotus japonicus cDNA 5, mRNA sequence	373	1e-103	90	Contig324		>gi|149218745|gb|ES708194.1|ES708194 C20R7_12_F09_E002.g1 USDA-Tifton Peanut Library C20R7 Arachis hypogaea cDNA	220	3e-57	94		>gi|59879120|gb|BP825934.1|BP825934 BP825934 RAFL19 Arabidopsis thaliana cDNA clone RAFL22-70-D22 5, mRNA sequence	200	6e-50	94		>gi|16573135|gb|BI800431.1|BI800431 H006C02 Endosperm library from Oryza sativa (10 days after anthesis) Oryza sativa cDNA	159	2e-37	93		>gb|CV267665.1|CV267665 WS02032.B21_F21 PTxN-IB-N-A-11 Populus trichocarpa x Populus nigra cDNA clone WS02032_F21 3, mRNA sequence	222	7e-57	95
325	UG-III_Contig325		>Q5JJ32|Y1747_PYRKO UPF0244 protein TK1747 - Pyrococcus kodakaraensis (Thermococcus kodakaraensis)	30	2.1	40		>gb|FE669826.1|FE669826 mh2_0020_H05 Chickpea leave library Cicer arietinum cDNA clone mh2_0020_H05 5, mRNA sequence	30	0.65	100	Contig325		>gb|EX527173.1|EX527173 MTGland-A073_2007-08-21/MTGland-73_N14_026_1 Medicago truncatula A17 glandular trichome Medicago truncatula cDNA, mRNA	36	0.43	100		>gb|BQ630743.1|BQ630743 sap30f12.y1 Gm-c1082 Glycine max cDNA clone SOYBEAN CLONE ID: Gm-c1082-4127 5 similar to TR:O48526 O48526	42	0.016	100		>gb|DC595462.1|DC595462 DC595462 Lotus japonicus nodulating root har1-3 Lotus japonicus cDNA clone GNr060e06 5, mRNA sequence	36	0.21	100	Contig325		>gi|110811977|gb|EE124599.1|EE124599 DD6 Peanut (Luhua14) seeds full length cDNA Library Arachis hypogaea cDNA 5, mRNA	34	0.28	100		>gi|5846224|gb|AI999319.1|AI999319 701555386 A. thaliana, Columbia Col-0, rosette-3 Arabidopsis thaliana cDNA clone	40	0.1	100		>gi|14192521|gb|AU184732.1|AU184732 AU184732 Rice root Oryza sativa Japonica Group cDNA clone R3722, mRNA sequence	40	0.12	95		>gb|BI130402.1|BI130402 G105P17Y Populus cambium cDNA library Populus tremula x Populus tremuloides cDNA, mRNA sequence	42	0.011	100
326	UG-III_Contig326		>Q8TGM6|TAR1_YEAST Protein TAR1 - Saccharomyces cerevisiae (Bakers yeast)	70	1e-11	50		>gb|DY475540.1|DY475540 CA0988 Chickpea (ICC3996) post-inoculation EST library Cicer arietinum cDNA 5 similar to 26S ribosomal RNA, mRNA	48	9e-06	93	Contig326		>gb|AJ500126.1|AJ500126 AJ500126 MTGIM Medicago truncatula cDNA clone mtgmacc120013a07, mRNA sequence	74	7e-12	85		>gb|CK605785.1|CK605785 gmrhRww6-04_B10_T7 Soybean root hair subtracted cDNA library gmrhRww6 Glycine max cDNA, mRNA sequence	464	1e-129	91		>gb|AV407183.1|AV407183 AV407183 Lotus japonicus young plants (two-week old) Lotus japonicus cDNA clone MWL017a05_r 5, mRNA sequence	64	3e-09	93	Contig326		>gi|30420378|gb|CD038540.1|CD038540 UTPPI008_G09 USDA-Tifton Peanut Immature Pod cDNA Library (UTPP) Arachis	56	3e-07	90		>gi|116457947|gb|EG500539.1|EG500539 AYBGG14TR pooled cDNA populations Arabidopsis thaliana cDNA, mRNA sequence	101	1e-19	94		>gi|88420597|gb|CI562231.1|CI562231 CI562231 Oryza sativa (japonica cultivar-group) root of seedling 50ppm CuSO4 for 3days	438	1e-121	90		>gb|CA825462.1|CA825462 R59C08 two-month-old roots from clone Beaupre Populus trichocarpa x Populus deltoides cDNA 5, mRNA sequence	161	6e-38	93
[truncated: 6,078 more rows]
