# Supplementary material for: A comprehensive resource of drought- and salinity- responsive ESTs for gene discovery and marker development in chickpea (Cicer arietinum L.)
Source: BMC Genomics. 2009 Nov 15;10:523. doi: 10.1186/1471-2164-10-523 (PMC2784481; doi:10.1186/1471-2164-10-523)
Supplement: Additional file 4 — UG-IV BLAST analyses results. Table showing BLASTN and BLASTX results of UG-IV dataset with corresponding details of GB ID numbers, descriptions and E-value. [file 1471-2164-10-523-S4.xls]

## Sheet: UG-IV Blast Results
S.No	Unigene	UG-IV BlastX.Query	UG-IV_BlastX seqName	UG-IV_BlastX_Score	UG-IV_BlastX_Expect	UG-IV_BlastX_Identities	UG-IV_BLASTN_Ca_Query	UG-IV_BLASTN_Ca_seqName	UG-IV_BLASTN_Ca_Score	UG-IV_BLASTN_Ca_Expect	UG-IV_BLASTN_Mt_Query	UG_IV_BLASTN_Mt_seqName	UG-IV_BLASTN_Mt_Score	UG-IV_BLASTN_Mt_Expect	UG-IV_BLASTN_Mt_Identities	UG-IV_BLASTN_Gm_Query	UG-IV_BLASTN_Gm_seqName	UG-IV_BLASTN_Gm_Score	UG-IV_BLASTN_Gm_Expect	UG-IV_BLASN_Gm_Identities	UG-IV_BLASTN_Lj_Query	UG-IV_BLASTN_Lj_seqName	UG-IV_BLASTN_Lj_Score	UG-IV_BLASTN_Lj_Expect	UG-IV_BLASTN_Lj_Identities	UG-IV_BLASTN_Ah_Query	UG-IV_BLASTN_Ah_seqName	UG-IV_BLASTN_Ah_Score	UG-IV_BLASTN_Ah_Expect	UG-IV_BLASTN_Ah_Identities	UG-IV_BLASTN_At_Query	UG-IV_BLASTN_At_seqName	UG-IV_BLASTN_At_Expect	UG-IV_BLASTN_At_Identities	UG-IV_BLASTN_Os_Query	UG-IV_BLASTN_Os_seqName	UG-IV_BLASTN_Os_Score	UG-IV_BLASTN_Os_Expect	UG-IV_BLASTN_Os_Identities	UG-IV_BLASTN_Pa_Query	UG-IV_BLASTN_Pa_seqName	UG-IV_BLASTN_Pa_Expect	UG-IV_BLASTN_Pa_Identities	UG-IV_BLASTN_Pa_Score
1	UG-IV_ICC4958_CAAA005TFB	ICC4958_CAAA005TFB	>Q9SJA1|UBP19_ARATH Ubiquitin carboxyl-terminal hydrolase 19 - Arabidopsis thaliana (Mouse-ear cress)	29	6.1	52	ICC4958_CAAA005TFB	>gb|DY475092.1|DY475092 U048 Chickpea (ICC3996) post-inoculation EST library Cicer arietinum cDNA 5 similar to Dehydrin cold-induced	32	0.17	ICC4958_CAAA005TFB	>gb|AI737469.1|AI737469 T110002e KV1 Medicago truncatula cDNA clone pKV1P-1 3, mRNA sequence	86	5e-16	91	ICC4958_CAAA005TFB	>gb|BG239289.1|BG239289 sab67g03.y1 Unknown Library Type Glycine max cDNA clone GENOME SYSTEMS CLONE ID: Gm-c1043-4518 5 similar to TR:Q9XID7	64	5e-09	87	ICC4958_CAAA005TFB	>gb|AV772355.1|AV772355 AV772355 Lotus japonicus Pods (20-30 mm in length) Lotus japonicus cDNA clone MPD034g07_f 3, mRNA sequence	38	0.055	100	ICC4958_CAAA005TFB	>gi|110813706|gb|EE126871.1|EE126871 B72 Peanut (Luhua14) seeds full length cDNA Library Arachis hypogaea cDNA 5 similar to	36	0.073	100	ICC4958_CAAA005TFB	>gi|18359157|gb|BJ191217.1|BJ191217 BJ191217 normalized full length cDNA library, chloronemata, caulonemata and rhizoid-like	0.007	100	ICC4958_CAAA005TFB	>gi|87033908|gb|CI188532.1|CI188532 CI188532 Oryza sativa (japonica cultivar-group) root of seedlings Oryza sativa Japonica	40	0.12	100	ICC4958_CAAA005TFB	>gb|BI120091.1|BI120091 F010P34Y Populus flower cDNA library Populus trichocarpa cDNA, mRNA sequence	0.72	100	36
2	UG-IV_ICC4958_CAAA010TFB	ICC4958_CAAA010TFB	>Q10850|Y2006_MYCTU Uncharacterized glycosyl hydrolase Rv2006/MT2062 - Mycobacterium tuberculosis	76	2e-13	46	ICC4958_CAAA010TFB	>gb|EH058822.1|EH058822 CPA03g05.y.esd subtracted cDNA library of drought stressed chickpea Cicer arietinum cDNA, mRNA sequence	34	0.1	ICC4958_CAAA010TFB	>gb|CX533005.1|CX533005 s13dNF89B12MJ093_272288 Methyl Jasmonate-Elicited Root Cell Suspension Culture Medicago truncatula cDNA, mRNA	476	1e-133	85	ICC4958_CAAA010TFB	>gb|EV277026.1|EV277026 GLMCZ74TF JCVI-SOY2 Glycine max cDNA 5, mRNA sequence	262	2e-68	86	ICC4958_CAAA010TFB	>gb|AW719412.1|AW719412 LjNEST4b6r Lotus japonicus nodule library, mature and immature nodules Lotus japonicus cDNA 5, mRNA sequence	74	2e-12	88	ICC4958_CAAA010TFB	>gi|110811549|gb|EE124032.1|EE124032 1V81 Peanut (Luhua14) seeds full length cDNA Library Arachis hypogaea cDNA 5, mRNA	34	0.69	100	ICC4958_CAAA010TFB	>gi|40449859|gb|CD529847.1|CD529847 04F01 Arabidopsis Leaf Senescence Library Arabidopsis thaliana cDNA 3, mRNA	5e-12	83	ICC4958_CAAA010TFB	>gi|286954|gb|D15761.1|D15761 RICC1200A Rice callus Oryza sativa Japonica Group cDNA clone C1200A, mRNA sequence	42	0.073	96	ICC4958_CAAA010TFB	>gb|CV251106.1|CV251106 WS0115.B21_N17 PT-P-FL-A-2 Populus trichocarpa cDNA clone WS0115_N17 3, mRNA sequence	8e-18	81	94
3	UG-IV_ICC4958_CAAA023TFB						ICC4958_CAAA023TFB	>gb|DY475146.1|DY475146 U107 Chickpea (ICC3996) post-inoculation EST library Cicer arietinum cDNA 5 similar to Chloroplast 16S rRNA, mRNA	64	1e-11	ICC4958_CAAA023TFB	>gb|AL384556.1|AL384556 MtBC23A03F1 MtBC Medicago truncatula cDNA clone MtBC23A03 T3, mRNA sequence	149	1e-35	97	ICC4958_CAAA023TFB	>gb|CA850995.1|CA850995 D09A05_A05_01.ab1 cDNA Peking library 2, 4 day SCN3 Glycine max cDNA clone D09A05 5, mRNA sequence	149	3e-35	97	ICC4958_CAAA023TFB	>gb|AV406617.1|AV406617 AV406617 Lotus japonicus young plants (two-week old) Lotus japonicus cDNA clone MWL007h04_r 5, mRNA sequence	149	6e-36	97	ICC4958_CAAA023TFB	>gi|115597928|gb|EG030276.1|EG030276 AH0676 Shanyou 523 Peanut Cotyledon cDNA Library Arachis hypogaea cDNA 5, mRNA	117	7e-27	95	ICC4958_CAAA023TFB	>gi|15427748|gb|BI543570.1|BI543570 FS1_G08 Sugar Beet inflorescence cDNA library (subtracted) Beta vulgaris cDNA 5 similar	2e-28	95	ICC4958_CAAA023TFB	>gi|40488397|gb|BX898886.1|BX898886 BX898886 Oryza sativa library (Han B) Oryza sativa cDNA clone y812g11p5, mRNA sequence	109	4e-23	94	ICC4958_CAAA023TFB	>gb|CV229696.1|CV229696 WS01914.B21_C09 PT-DX-N-A-10 Populus trichocarpa cDNA clone WS01914_C09 3, mRNA sequence	1e-30	95	133
4	UG-IV_ICC4958_CAAA042TFB	ICC4958_CAAA042TFB	>A7HMY6|SYI_FERNB Isoleucyl-tRNA synthetase - Fervidobacterium nodosum (strain ATCC 35602 / DSM 5306 / Rt17-B1)	30	3	39	ICC4958_CAAA042TFB	>gb|FE670235.1|FE670235 mh2_0025_G01 Chickpea leave library Cicer arietinum cDNA clone mh2_0025_G01 5, mRNA sequence	32	0.11	ICC4958_CAAA042TFB	>gb|CA919471.1|CA919471 EST637189 MTUS Medicago truncatula cDNA clone MTUS-14B6, mRNA sequence	50	2e-05	96	ICC4958_CAAA042TFB	>gb|CF922567.1|CF922567 gmrhRww24-12-T7_G01_1_003 Soybean root hair subtracted cDNA library gmrhRww24 Glycine max cDNA, mRNA sequence	38	0.17	100	ICC4958_CAAA042TFB	>gb|BP070145.1|BP070145 BP070145 Lotus corniculatus var. japonicus nodulating root Lotus japonicus cDNA clone GNf038d08 3, mRNA sequence	36	0.14	92	ICC4958_CAAA042TFB	>gi|149217887|gb|ES707336.1|ES707336 C20R7_1_A05_E002.g1 USDA-Tifton Peanut Library C20R7 Arachis hypogaea cDNA	36	0.048	100	ICC4958_CAAA042TFB	>gi|18336237|gb|BJ168259.1|BJ168259 BJ168259 full length cDNA library, chloronemata and young gametophores	1.1	100	ICC4958_CAAA042TFB	>gi|117216767|gb|CT858073.1|CT858073 CT858073 Oryza sativa (indica cultivar-group) cv. Guang Lu Ai 4 Oryza sativa Indica	36	1.3	100	ICC4958_CAAA042TFB	>gb|DT507539.1|DT507539 WS02418.BR_I15 PTxD-ICC-N-A-14 Populus trichocarpa x Populus deltoides cDNA clone WS02418_I15 5, mRNA sequence	0.031	95	40
5	UG-IV_ICC4958_CAAA083TFB	ICC4958_CAAA083TFB	>P46293|RS16_GOSHI 40S ribosomal protein S16 - Gossypium hirsutum (Upland cotton) (Gossypium mexicanum)	255	7e-68	92	ICC4958_CAAA083TFB	>gb|CK148664.1|CK148664 AGT-16-F04 Suppressive subtractive hybridization library Cicer arietinum cDNA clone AGT-16-F04-P4D1 5, mRNA sequence	593	1e-170	ICC4958_CAAA083TFB	>gb|AL371815.1|AL371815 MtBA46F07F1 MtBA Medicago truncatula cDNA clone MtBA46F07 T3, mRNA sequence	428	1e-119	88	ICC4958_CAAA083TFB	>gb|CD394581.1|CD394581 Gm_ck14292 Soybean induced by Salicylic Acid Glycine max cDNA 3, mRNA sequence	151	4e-35	79	ICC4958_CAAA083TFB	>gb|CB828655.1|CB828655 LjNEST89b4r Lotus japonicus nodule library 5 and 7 week-old Lotus japonicus cDNA 5, mRNA sequence	285	2e-76	83	ICC4958_CAAA083TFB	>gi|56553084|gb|CX018208.1|CX018208 R118 Kochert Arachis hypogaea cDNA 5, mRNA sequence	238	2e-62	82	ICC4958_CAAA083TFB	>gi|13068930|gb|BG275528.1|BG275528 NXSI_139_G11_F NXSI (Nsf Xylem Side wood Inclined) Pinus taeda cDNA clone NXSI_139_G11	3e-34	79	ICC4958_CAAA083TFB	>gi|88332414|gb|CI656283.1|CI656283 CI656283 Oryza sativa (japonica cultivar-group) library (Kikuchi S) Oryza sativa	40	0.21	90	ICC4958_CAAA083TFB	>gb|DB881352.1|DB881352 DB881352 full-length enriched poplar cDNA library, mixture of leaf, bud, stem, root Populus nigra cDNA clone PnFL2-039_I17	8e-42	80	172
6	UG-IV_ICC4958_CAAA092TFB	ICC4958_CAAA092TFB	>O04834|SAR1A_ARATH GTP-binding protein SAR1A - Arabidopsis thaliana (Mouse-ear cress)	181	5e-46	91	ICC4958_CAAA092TFB	>gb|FE671822.1|FE671822 mh1_0010_E02 Drought-stressed chickpea leave library Cicer arietinum cDNA clone mh1_0010_E02 5, mRNA sequence	36	0.017	ICC4958_CAAA092TFB	>gb|DY617685.1|DY617685 AC3830 NOLLY Medicago truncatula cDNA 5, mRNA sequence	392	1e-108	91	ICC4958_CAAA092TFB	>gb|FG998874.1|FG998874 GLPA770TR JCVI-SOY1 Glycine max cDNA 5, mRNA sequence	410	1e-113	93	ICC4958_CAAA092TFB	>gb|BP061554.1|BP061554 BP061554 Lotus japonicus mature nodule Lotus japonicus cDNA clone GENf075c04 3, mRNA sequence	416	1e-116	92	ICC4958_CAAA092TFB	>gi|30420454|gb|CD038616.1|CD038616 UTPPI009_G12 USDA-Tifton Peanut Immature Pod cDNA Library (UTPP) Arachis hypogaea cDNA	34	0.44	100	ICC4958_CAAA092TFB	>gi|5044875|gb|AI726023.1|AI726023 BNLGHi13972 Six-day Cotton fiber Gossypium hirsutum cDNA 5 similar to GTP-BINDING	2e-38	81	ICC4958_CAAA092TFB	>gi|38478381|gb|CF962514.1|CF962514 8462rsiced_12090.y1 Oryza sativa cv. LYP9 trefoil whole plant cDNA library Oryza sativa	127	1e-27	84	ICC4958_CAAA092TFB	>gb|CV256200.1|CV256200 WS0243.B21_D08 PTxD-ICC-N-A-14 Populus trichocarpa x Populus deltoides cDNA clone WS0243_D08 3, mRNA sequence	9e-26	82	119
7	UG-IV_ICC4958_CAAA110TFB	ICC4958_CAAA110TFB	>Q05832|HSP11_CHERU 18.3 kDa class I heat shock protein - Chenopodium rubrum (Red goosefoot) (Pigweed)	112	1e-24	46	ICC4958_CAAA110TFB	>gb|FE672292.1|FE672292 mh1_0016_C02 Drought-stressed chickpea leave library Cicer arietinum cDNA clone mh1_0016_C02 5, mRNA sequence	34	0.092	ICC4958_CAAA110TFB	>gb|AJ500975.1|AJ500975 AJ500975 MTAMP Medicago truncatula cDNA clone mtgmadc120001c08, mRNA sequence	387	1e-106	89	ICC4958_CAAA110TFB	>gb|BE347414.1|BE347414 sp39f06.y1 Gm-c1043 Glycine max cDNA clone GENOME SYSTEMS CLONE ID: Gm-c1043-636 5 similar to SW:HS11_HELAN P30693 17.6 KD	182	2e-44	86	ICC4958_CAAA110TFB	>gb|BI418471.1|BI418471 LjNEST28d7r Lotus japonicus nodule library 5 and 7 week-old Lotus japonicus cDNA 5, mRNA sequence	226	2e-58	83	ICC4958_CAAA110TFB	>gi|149655865|gb|ES766874.1|ES766874 TFL_103_G01_E001.g1 USDA-Tifton Peanut Library TFL Arachis hypogaea cDNA clone	163	1e-39	86	ICC4958_CAAA110TFB	>gi|30319857|gb|CD003119.1|CD003119 EST1180 Normalized cDNA library from ripening tomato pericarp Solanum lycopersicum cDNA	0.23	87	ICC4958_CAAA110TFB	>gi|29624033|gb|CB629044.1|CB629044 OSIIEb04P17.r OSIIEb Oryza sativa Indica Group cDNA clone OSIIEb04P17 3, mRNA	44	0.017	96	ICC4958_CAAA110TFB	>gb|BU883117.1|BU883117 UM86TE09 Populus flower cDNA library Populus trichocarpa cDNA 5 prime, mRNA sequence	3e-05	82	52
8	UG-IV_ICC4958_CAAA111TFB	ICC4958_CAAA111TFB	>P50944|AVT4_YEAST Vacuolar amino acid transporter 4 - Saccharomyces cerevisiae (Bakers yeast)	44	0.001	22	ICC4958_CAAA111TFB	>gb|FE671050.1|FE671050 mh1_0001_D12 Drought-stressed chickpea leave library Cicer arietinum cDNA clone mh1_0001_D12 5, mRNA sequence	32	0.45	ICC4958_CAAA111TFB	>gb|BG453684.1|BG453684 NF098F05LF1F1044 Developing leaf Medicago truncatula cDNA clone NF098F05LF 5, mRNA sequence	456	1e-127	86	ICC4958_CAAA111TFB	>gb|FK446103.1|FK446103 454GmaGlobSeed180735 Soybean Seeds Containing Globular-Stage Embryos Glycine max cDNA, mRNA sequence	42	0.044	100	ICC4958_CAAA111TFB	>gb|BP056319.1|BP056319 BP056319 Lotus corniculatus var. japonicus pods (less than 20 mm in length) Lotus japonicus cDNA clone SPDL070a08_f 3, mRNA	127	2e-28	83	ICC4958_CAAA111TFB	>gi|149647924|gb|ES756319.1|ES756319 C20L_77_B06_E002.g1 USDA-Tifton Peanut Library C20L Arachis hypogaea cDNA clone	34	0.76	89	ICC4958_CAAA111TFB	>gi|159663597|gb|EY159671.1|EY159671 CBTN7668.g1_H22.ab1:P Triphysaria pusilla root tip normalized cDNA library	0.29	100	ICC4958_CAAA111TFB	>gi|86870523|gb|CI320619.1|CI320619 CI320619 Oryza sativa (japonica cultivar-group) shoot Oryza sativa Japonica Group cDNA	42	0.082	100	ICC4958_CAAA111TFB	>gb|CX186002.1|CX186002 E12_45-39_10.ab1 leaf inoculated with Marssonia pathogen of Populus euramericana Populus x canadensis cDNA, mRNA sequence	0.48	100	38
9	UG-IV_ICC4958_CAAA112TFB	ICC4958_CAAA112TFB	>Q944N1|LHP1_SOLLC Chromo domain protein LHP1 - Solanum lycopersicum (Tomato) (Lycopersicon esculentum)	119	1e-26	47	ICC4958_CAAA112TFB	>gb|FE672931.1|FE672931 mh1_0027_D04 Drought-stressed chickpea leave library Cicer arietinum cDNA clone mh1_0027_D04 5, mRNA sequence	474	1e-134	ICC4958_CAAA112TFB	>gb|AL378505.1|AL378505 MtBB38F04R1 MtBB Medicago truncatula cDNA clone MtBB38F04 T7, mRNA sequence	240	4e-62	89	ICC4958_CAAA112TFB	>gb|BI972665.1|BI972665 sai81c03.y1 Gm-c1065 Glycine max cDNA clone GENOME SYSTEMS CLONE ID: Gm-c1065-7397 5 similar to TR:O65791 O65791	250	1e-64	91	ICC4958_CAAA112TFB	>gb|AV417325.1|AV417325 AV417325 Lotus japonicus young plants (two-week old) Lotus japonicus cDNA clone MWM142b02_r 5, mRNA sequence	36	0.63	100	ICC4958_CAAA112TFB	>gi|30420340|gb|CD038502.1|CD038502 UTPPI008_C07 USDA-Tifton Peanut Immature Pod cDNA Library (UTPP) Arachis hypogaea cDNA	34	0.83	95	ICC4958_CAAA112TFB	>gi|932345|gb|T22363.1|T22363 4371 Lambda-PRL2 Arabidopsis thaliana cDNA clone 104E13T7, mRNA sequence	0.08	100	ICC4958_CAAA112TFB	>gi|29635998|gb|CB641007.1|CB641007 OSJNEa17G20.f OSJNEa Oryza sativa Japonica Group cDNA clone OSJNEa17G20 5, mRNA	36	5.5	100	ICC4958_CAAA112TFB	>gb|CA821942.1|CA821942 R01F03 two-month-old roots from clone Beaupre Populus trichocarpa x Populus deltoides cDNA 5, mRNA sequence	0.034	100	42
10	UG-IV_ICC4958_CAAA127TFB	ICC4958_CAAA127TFB	>O65351|SUBL_ARATH Subtilisin-like protease precursor - Arabidopsis thaliana (Mouse-ear cress)	80	7e-15	41	ICC4958_CAAA127TFB	>gb|FE668592.1|FE668592 mh2_0002_F08 Chickpea leave library Cicer arietinum cDNA clone mh2_0002_F08 5, mRNA sequence	32	0.43	ICC4958_CAAA127TFB	>gb|AL373395.1|AL373395 MtBA57E10F2 MtBA Medicago truncatula cDNA clone MtBA57E10 T3, mRNA sequence	355	1e-96	88	ICC4958_CAAA127TFB	>gb|AW351249.1|AW351249 GM210011A20A3 Gm-r1021 Glycine max cDNA clone Gm-r1021-3846 3, mRNA sequence	74	1e-11	87	ICC4958_CAAA127TFB	>gb|BP040460.1|BP040460 BP040460 Lotus corniculatus var. japonicus flower bud Lotus japonicus cDNA clone MFB088h08_f 3, mRNA sequence	131	1e-29	81	ICC4958_CAAA127TFB	>gi|110815272|gb|EE125784.1|EE125784 2Q15 Peanut (Luhua14) seeds full length cDNA Library Arachis hypogaea cDNA 5	42	0.003	96	ICC4958_CAAA127TFB	>gi|5045444|gb|AI726592.1|AI726592 BNLGHi6199 Six-day Cotton fiber Gossypium hirsutum cDNA 5 similar to (U97021) UIP2	1.1	100	ICC4958_CAAA127TFB	>gi|29683997|gb|CB680272.1|CB680272 OSJNEf04L23.f OSJNEf Oryza sativa Japonica Group cDNA clone OSJNEf04L23 5, mRNA	40	0.31	95	ICC4958_CAAA127TFB	>gb|CA826211.1|CA826211 R74D10 two-month-old roots from clone Beaupre Populus trichocarpa x Populus deltoides cDNA 5, mRNA sequence	0.47	92	38
11	UG-IV_ICC4958_CAAA131TFB	ICC4958_CAAA131TFB	>Q12092|ATG29_YEAST Autophagy-related protein 29 - Saccharomyces cerevisiae (Bakers yeast)	32	0.79	36	ICC4958_CAAA131TFB	>gb|FE673082.1|FE673082 mh1_0030_F06 Drought-stressed chickpea leave library Cicer arietinum cDNA clone mh1_0030_F06 5, mRNA sequence	32	0.11	ICC4958_CAAA131TFB	>gb|DY618327.1|DY618327 AC4662 NOLLY Medicago truncatula cDNA 5, mRNA sequence	38	0.073	100	ICC4958_CAAA131TFB	>gb|BU760662.1|BU760662 sas56g03.y1 Gm-c1023 Glycine max cDNA clone SOYBEAN CLONE ID: Gm-c1023-4902 5 similar to TR:Q9SVT1 Q9SVT1 SPLICEOSOME	36	0.67	100	ICC4958_CAAA131TFB	>gb|AV423510.1|AV423510 AV423510 Lotus japonicus young plants (two-week old) Lotus japonicus cDNA clone MWM028b08_r 5, mRNA sequence	38	0.036	100	ICC4958_CAAA131TFB	>gi|30420571|gb|CD038733.1|CD038733 UTPPI011_D11 USDA-Tifton Peanut Immature Pod cDNA Library (UTPP) Arachis hypogaea cDNA	32	0.74	100	ICC4958_CAAA131TFB	>gi|72271875|gb|DT048377.1|DT048377 COT_CZ_G10 Fiber and Ovule of Xu-142 Lambda Zap Express Library Gossypium hirsutum	1.1	95	ICC4958_CAAA131TFB	>gi|117245535|gb|CT850121.1|CT850121 CT850121 Oryza sativa (indica cultivar-group) cv. Guang Lu Ai 4 Oryza sativa Indica	36	1.2	100	ICC4958_CAAA131TFB	>gb|BI070782.1|BI070782 C044P70U Populus strain T89 leaves Populus tremula x Populus tremuloides cDNA, mRNA sequence	0.47	100	36
12	UG-IV_ICC4958_CAAA140TFB						ICC4958_CAAA140TFB	>gb|FE670574.1|FE670574 mh2_0029_G10 Chickpea leave library Cicer arietinum cDNA clone mh2_0029_G10 5, mRNA sequence	36	0.01	ICC4958_CAAA140TFB	>gb|BG451866.1|BG451866 NF101A09DT1F1066 Drought Medicago truncatula cDNA clone NF101A09DT 5, mRNA sequence	184	7e-46	89	ICC4958_CAAA140TFB	>gb|EV275062.1|EV275062 GLMCD53TF JCVI-SOY2 Glycine max cDNA 5, mRNA sequence	58	3e-07	89	ICC4958_CAAA140TFB	>gb|BP072429.1|BP072429 BP072429 Lotus corniculatus var. japonicus nodulating root Lotus japonicus cDNA clone GNf068f11 3, mRNA sequence	48	5e-05	96	ICC4958_CAAA140TFB	>gi|149653404|gb|ES764413.1|ES764413 TFL_39_A04_E001.g1 USDA-Tifton Peanut Library TFL Arachis hypogaea cDNA clone	34	0.26	100	ICC4958_CAAA140TFB	>gi|84640141|gb|DW353751.1|DW353751 PU2_plate9_C04 PU2 Prunus persica cDNA clone PU2_plate9_C04 5 similar to	1.5	100	ICC4958_CAAA140TFB	>gi|33653998|gb|CF276612.1|CF276612 14ETL--01-N05.g1 Rice etiolated leaf plasmid cDNA library (14ETL) Oryza	38	0.43	100	ICC4958_CAAA140TFB	>gb|CK092755.1|CK092755 G093P86.3pR Populus tension wood cDNA library Populus tremula x Populus tremuloides cDNA clone G093P86 3, mRNA sequence	0.16	100	38
13	UG-IV_ICC4958_CAAA149TFB						ICC4958_CAAA149TFB	>gb|DY475297.1|DY475297 U260 Chickpea (ICC3996) post-inoculation EST library Cicer arietinum cDNA 5 similar to RNA binding protein, mRNA	28	0.96	ICC4958_CAAA149TFB	>gb|AL380835.1|AL380835 MtBB54H03R1 MtBB Medicago truncatula cDNA clone MtBB54H03 T7, mRNA sequence	40	0.01	86	ICC4958_CAAA149TFB	>gb|CO979694.1|CO979694 GM89005B1F03.r1 Gm-r1089 Glycine max cDNA clone Gm-r1089-1805 3, mRNA sequence	34	1.4	100	ICC4958_CAAA149TFB	>gb|BP053377.1|BP053377 BP053377 Lotus corniculatus var. japonicus pods (less than 20 mm in length) Lotus japonicus cDNA clone SPDL022e03_f 3, mRNA	32	1.2	100	ICC4958_CAAA149TFB	>gi|149222821|gb|ES712268.1|ES712268 TFR5_74_D03_E001.g1 USDA-Tifton Peanut Library TFR5 Arachis hypogaea cDNA clone	30	1.6	100	ICC4958_CAAA149TFB	>gi|25807695|gb|CA763656.1|CA763656 BR060009A10F07.ab1 IRRI clones Oryza sativa Indica Group cDNA clone BR060009A10F07.ab1	2.4	100	ICC4958_CAAA149TFB	>gi|25807695|gb|CA763656.1|CA763656 BR060009A10F07.ab1 IRRI clones Oryza sativa Indica Group cDNA clone BR060009A10F07.ab1	34	2.6	100	ICC4958_CAAA149TFB	>gb|CK092955.1|CK092955 G101P59.3pR Populus tension wood cDNA library Populus tremula x Populus tremuloides cDNA clone G101P59 3, mRNA sequence	4	95	32
14	UG-IV_ICC4958_CAAA176TFB	ICC4958_CAAA176TFB	>P42620|YQJG_ECOLI Uncharacterized protein yqjG - Escherichia coli (strain K12)	164	3e-40	53	ICC4958_CAAA176TFB	>gb|FE670435.1|FE670435 mh2_0028_C02 Chickpea leave library Cicer arietinum cDNA clone mh2_0028_C02 5, mRNA sequence	32	0.36	ICC4958_CAAA176TFB	>gb|EV259198.1|EV259198 MTYDT31TF JCVI-MT1 Medicago truncatula cDNA 5, mRNA sequence	676	0	93	ICC4958_CAAA176TFB	>gb|BM271455.1|BM271455 sak09f09.y1 Gm-c1075 Glycine max cDNA clone SOYBEAN CLONE ID: Gm-c1075-2585 5 similar to SW:YQJG_ECOLI P42620	547	1e-154	91	ICC4958_CAAA176TFB	>gb|AV765431.1|AV765431 AV765431 Lotus japonicus young plants (two-week old) Lotus japonicus cDNA clone MWM048b04_f 3, mRNA sequence	343	1e-93	89	ICC4958_CAAA176TFB	>gi|30420670|gb|CD038832.1|CD038832 UTPPI012_G11 USDA-Tifton Peanut Immature Pod cDNA Library (UTPP) Arachis hypogaea cDNA	34	0.61	100	ICC4958_CAAA176TFB	>gi|84637525|gb|DW351135.1|DW351135 PU1_plate39_D13 PU1 Prunus persica cDNA clone PU1_plate39_D13 5 similar to	7e-48	80	ICC4958_CAAA176TFB	>gi|29658450|gb|CB654725.1|CB654725 OSJNEc07H16.r OSJNEc Oryza sativa Japonica Group cDNA clone OSJNEc07H16 3, mRNA	107	1e-21	80	ICC4958_CAAA176TFB	>gb|CK318614.1|CK318614 X9P01c07 Populus stem seasonal library Populus deltoides cDNA, mRNA sequence	1e-38	80	163
15	UG-IV_ICC4958_CAAA178TFB	ICC4958_CAAA178TFB	>Q9SUS5|RHA1B_ARATH RING-H2 zinc finger protein RHA1b - Arabidopsis thaliana (Mouse-ear cress)	57	2e-08	38	ICC4958_CAAA178TFB	>gb|FE669994.1|FE669994 mh2_0022_G04 Chickpea leave library Cicer arietinum cDNA clone mh2_0022_G04 5, mRNA sequence	42	0.0003	ICC4958_CAAA178TFB	>gb|AL381877.1|AL381877 MtBC03E10R1 MtBC Medicago truncatula cDNA clone MtBC03E10 T7, mRNA sequence	182	5e-45	88	ICC4958_CAAA178TFB	>gb|EV268014.1|EV268014 GLMA160TF JCVI-SOY2 Glycine max cDNA 5, mRNA sequence	109	1e-22	86	ICC4958_CAAA178TFB	>gb|AV765262.1|AV765262 AV765262 Lotus japonicus young plants (two-week old) Lotus japonicus cDNA clone MWM038a10_f 3, mRNA sequence	117	1e-25	87	ICC4958_CAAA178TFB	>gi|30419842|gb|CD038004.1|CD038004 UTPPI001_B04 USDA-Tifton Peanut Immature Pod cDNA Library (UTPP) Arachis hypogaea cDNA	34	0.42	95	ICC4958_CAAA178TFB	>gi|49161187|gb|BP593719.1|BP593719 BP593719 RAFL15 Arabidopsis thaliana cDNA clone RAFL15-23-D22 3, mRNA sequence	2e-25	87	ICC4958_CAAA178TFB	>gi|33380758|gb|CF196101.1|CF196101 Azbi2.3_H08 AZ-BI Oryza sativa Japonica Group cDNA clone AZ-BI2.3H08 5, mRNA sequence	36	2.8	95	ICC4958_CAAA178TFB	>gb|CA823063.1|CA823063 R20B07 two-month-old roots from clone Beaupre Populus trichocarpa x Populus deltoides cDNA 5, mRNA sequence	1e-12	81	76
16	UG-IV_ICC4958_CAAA183TFB	ICC4958_CAAA183TFB	>P42749|UBC5_ARATH Ubiquitin-conjugating enzyme E2-21 kDa 2 - Arabidopsis thaliana (Mouse-ear cress)	311	1e-84	82	ICC4958_CAAA183TFB	>gb|FE672583.1|FE672583 mh1_0019_E11 Drought-stressed chickpea leave library Cicer arietinum cDNA clone mh1_0019_E11 5, mRNA sequence	30	1.7	ICC4958_CAAA183TFB	>gb|CA920570.1|CA920570 EST638288 MTUS Medicago truncatula cDNA clone MTUS-29G10, mRNA sequence	926	0	92	ICC4958_CAAA183TFB	>gb|FK016923.1|FK016923 GLNCH61TF JCVI-SOY3 Glycine max cDNA 5, mRNA sequence	759	0	92	ICC4958_CAAA183TFB	>gb|CB827940.1|CB827940 LjNEST80h3r Lotus japonicus nodule library 5 and 7 week-old Lotus japonicus cDNA 5, mRNA sequence	620	1e-177	93	ICC4958_CAAA183TFB	>gi|149223300|gb|ES712747.1|ES712747 TFR6_6_E06_E001.g1 USDA-Tifton Peanut Library TFR6 Arachis hypogaea cDNA clone	206	9e-53	85	ICC4958_CAAA183TFB	>gi|159733294|gb|EY126557.1|EY126557 CBTH11359.b1_M08.ab1:P Triphysaria pusilla root tip normalized cDNA library	3e-75	82	ICC4958_CAAA183TFB	>gi|28259420|gb|CB213329.1|CB213329 OML03609 Oryza minuta HybriZAP-2.1 XR library Oryza minuta cDNA 5, mRNA	178	5e-43	80	ICC4958_CAAA183TFB	>gb|DT520034.1|DT520034 WS02446.B21.1_G09 PTxD-ICC-N-A-14 Populus trichocarpa x Populus deltoides cDNA clone WS02446_G09 3, mRNA sequence	1e-105	84	383
17	UG-IV_ICC4958_CAAA209TFB	ICC4958_CAAA209TFB	>Q6CQE5|TAR1_KLULA Protein TAR1 - Kluyveromyces lactis (Yeast) (Candida sphaerica)	75	9e-14	65	ICC4958_CAAA209TFB	>gb|FE668612.1|FE668612 mh2_0002_H05 Chickpea leave library Cicer arietinum cDNA clone mh2_0002_H05 5, mRNA sequence	163	9e-41	ICC4958_CAAA209TFB	>gb|AW774270.1|AW774270 EST333421 KV3 Medicago truncatula cDNA clone pKV3-22G17, mRNA sequence	170	2e-41	84	ICC4958_CAAA209TFB	>gb|BI945529.1|BI945529 sc14f07.y1 Gm-c1013 Glycine max cDNA clone GENOME SYSTEMS CLONE ID: Gm-c1013-638 5, mRNA sequence	194	2e-48	85	ICC4958_CAAA209TFB	>gb|AV406573.1|AV406573 AV406573 Lotus japonicus young plants (two-week old) Lotus japonicus cDNA clone MWL006c07_r 5, mRNA sequence	186	1e-46	85	ICC4958_CAAA209TFB	>gi|56690255|gb|CX128158.1|CX128158 AH0261 Peanut Lambda Express library Arachis hypogaea cDNA 3, mRNA sequence	178	1e-44	84	ICC4958_CAAA209TFB	>gi|8679032|gb|AV519505.1|AV519505 AV519505 Arabidopsis thaliana aboveground organs two to six-week old Arabidopsis	4e-36	83	ICC4958_CAAA209TFB	>gi|87011824|gb|CI281526.1|CI281526 CI281526 Oryza sativa (japonica cultivar-group) supermix Oryza sativa Japonica Group	155	4e-36	83	ICC4958_CAAA209TFB	>gb|CA821880.1|CA821880 RSH09A02 two-month-old roots from clone Beaupre grown for 19 days under restricted irrigation Populus trichocarpa x	4e-34	83	147
18	UG-IV_ICC4958_CAAA215TFB	ICC4958_CAAA215TFB	>Q9PHW6|FLID_CAMJE Flagellar hook-associated protein 2 - Campylobacter jejuni	32	1.7	41	ICC4958_CAAA215TFB	>gb|FE669836.1|FE669836 mh2_0021_A03 Chickpea leave library Cicer arietinum cDNA clone mh2_0021_A03 5, mRNA sequence	36	0.021	ICC4958_CAAA215TFB	>gb|BF003306.1|BF003306 EST431804 KV1 Medicago truncatula cDNA clone pKV1-3K7, mRNA sequence	321	1e-86	90	ICC4958_CAAA215TFB	>gb|BG726532.1|BG726532 sae25d01.y1 Gm-c1067 Glycine max cDNA clone GENOME SYSTEMS CLONE ID: Gm-c1067-3985 5 similar to TR:Q9S7R3 Q9S7R3 177	129	2e-28	84	ICC4958_CAAA215TFB	>gb|BP071344.1|BP071344 BP071344 Lotus corniculatus var. japonicus nodulating root Lotus japonicus cDNA clone GNf053g12 3, mRNA sequence	42	0.007	93	ICC4958_CAAA215TFB	>gi|149218187|gb|ES707636.1|ES707636 C20R7_5_E07_E002.g1 USDA-Tifton Peanut Library C20R7 Arachis hypogaea cDNA clone	38	0.036	83	ICC4958_CAAA215TFB	>gi|493270|gb|Z33681.1|Z33681 ATTS2772 Strasbourg-A Arabidopsis thaliana cDNA clone FAFJ44, mRNA sequence	2e-14	81	ICC4958_CAAA215TFB	>gi|72283432|gb|DT053983.1|DT053983 COT_FX_C09 Fiber and Ovule of Xu-142 Lambda Zap Express Library Gossypium hirsutum	46	0.004	86	ICC4958_CAAA215TFB	>gb|CV130511.1|CV130511 X9P08h12 Populus stem seasonal library Populus deltoides cDNA, mRNA sequence	2e-43	84	178
19	UG-IV_ICC4958_CAAA230TFB	ICC4958_CAAA230TFB	>Q64739|COBA2_MOUSE Collagen alpha-2(XI) chain precursor - Mus musculus (Mouse)	35	0.2	34	ICC4958_CAAA230TFB	>gb|FE668683.1|FE668683 mh2_0003_F05 Chickpea leave library Cicer arietinum cDNA clone mh2_0003_F05 5, mRNA sequence	202	2e-52	ICC4958_CAAA230TFB	>gb|AW736167.1|AW736167 EST332153 KV3 Medicago truncatula cDNA clone pKV3-5F16, mRNA sequence	428	1e-119	91	ICC4958_CAAA230TFB	>gb|BM140138.1|BM140138 Gm-R7-11C Soybean root reverse subtractive cDNA Library Glycine max cDNA clone Gm-R7-11C, mRNA sequence	345	2e-93	89	ICC4958_CAAA230TFB	>gb|AV408000.1|AV408000 AV408000 Lotus japonicus young plants (two-week old) Lotus japonicus cDNA clone MWL034f11_r 5, mRNA sequence	194	8e-49	89	ICC4958_CAAA230TFB	>gi|134037433|gb|EL966540.1|EL966540 C2_43 SC, cDNA reverse subtractive library from peanut leaves Arachis hypogaea	186	6e-47	89	ICC4958_CAAA230TFB	>gi|7610553|gb|AV440196.1|AV440196 AV440196 Arabidopsis thaliana above-ground organ two to six-week old Arabidopsis	6e-48	89	ICC4958_CAAA230TFB	>gi|157651390|gb|EX451024.1|EX451024 SSH00739 Salt stress SSH library Oryza sativa Indica Group cDNA, mRNA sequence	515	1e-144	96	ICC4958_CAAA230TFB	>gb|AJ767211.1|AJ767211 AJ767211 Populus euphratica leaf adult Populus euphratica cDNA clone P0000100003B04F1, mRNA sequence	6e-46	89	186
20	UG-IV_ICC4958_CAAA234TFB	ICC4958_CAAA234TFB	>Q6CQE5|TAR1_KLULA Protein TAR1 - Kluyveromyces lactis (Yeast) (Candida sphaerica)	40	4e-05	41	ICC4958_CAAA234TFB	>gb|EB085027.1|EB085027 CA0701 Chickpea (ICC3996) post-inoculation EST library Cicer arietinum cDNA 5 similar to 5.8S, 18S and 25S rRNA,	38	0.003	ICC4958_CAAA234TFB	>gb|AJ500099.1|AJ500099 AJ500099 MTGIM Medicago truncatula cDNA clone mtgmacc120012f08, mRNA sequence	82	1e-14	86	ICC4958_CAAA234TFB	>gb|CK605785.1|CK605785 gmrhRww6-04_B10_T7 Soybean root hair subtracted cDNA library gmrhRww6 Glycine max cDNA, mRNA sequence	66	1e-09	84	ICC4958_CAAA234TFB	>gb|AI967407.1|AI967407 Ljirnpest04-292-b5 Ljirnp Lambda HybriZap two-hybrid library Lotus japonicus cDNA clone LP292-04-b5 5 similar to fragment	44	0.001	93	ICC4958_CAAA234TFB	>gi|56690255|gb|CX128158.1|CX128158 AH0261 Peanut Lambda Express library Arachis hypogaea cDNA 3, mRNA sequence	44	0.0003	93	ICC4958_CAAA234TFB	>gi|164002046|gb|ES013678.1|ES013678 049065_1804_3552 Arabidopsis ovule high throughput cDNA library Arabidopsis thaliana	3e-05	89	ICC4958_CAAA234TFB	>gi|117252585|gb|CT851019.1|CT851019 CT851019 Oryza sativa (indica cultivar-group) cv. Guang Lu Ai 4 Oryza sativa Indica	86	3e-15	89	ICC4958_CAAA234TFB	>gb|CA825462.1|CA825462 R59C08 two-month-old roots from clone Beaupre Populus trichocarpa x Populus deltoides cDNA 5, mRNA sequence	9e-10	84	66
21	UG-IV_ICC4958_CAAA240TFB						ICC4958_CAAA240TFB	>gb|FE671212.1|FE671212 mh1_0003_B12 Drought-stressed chickpea leave library Cicer arietinum cDNA clone mh1_0003_B12 5, mRNA sequence	30	0.21	ICC4958_CAAA240TFB	>gb|CA918926.1|CA918926 EST636644 MTUS Medicago truncatula cDNA clone MTUS-4C6, mRNA sequence	32	2.1	82	ICC4958_CAAA240TFB	>gb|BI970322.1|BI970322 GM830010A10H03 Gm-r1083 Glycine max cDNA clone Gm-r1083-3797 3, mRNA sequence	34	1.2	100	ICC4958_CAAA240TFB	>gb|AV780889.1|AV780889 AV780889 Lotus japonicus Pods (20-30 mm in length) Lotus japonicus cDNA clone MPDL084f10_f 3, mRNA sequence	32	1	100	ICC4958_CAAA240TFB	>gi|30419727|gb|CD037889.1|CD037889 UTPLN023_A03 USDA-Tifton Peanut Leaf cDNA Library (UTPL) Arachis hypogaea cDNA clone	30	1.4	100	ICC4958_CAAA240TFB	>gi|42528494|gb|BX834646.1|BX834646 BX834646 Arabidopsis thaliana Hormone Treated Callus Col-0 Arabidopsis thaliana cDNA	0.032	95	ICC4958_CAAA240TFB	>gi|25797578|gb|CA753539.1|CA753539 00220015041.A06_02042221MS.scf CT9993 Oryza sativa cDNA clone	36	0.56	100	ICC4958_CAAA240TFB	>gb|BU820007.1|BU820007 UA50BPC03 Populus tremula cambium cDNA library Populus tremula cDNA 5 prime, mRNA sequence	3.3	100	32
22	UG-IV_ICC4958_CAAA246TFB						ICC4958_CAAA246TFB	>gb|FE673314.1|FE673314 mh1_0034_D08 Drought-stressed chickpea leave library Cicer arietinum cDNA clone mh1_0034_D08 5, mRNA sequence	32	0.045	ICC4958_CAAA246TFB	>gb|EX528773.1|EX528773 MTGland_A045_2007-06-23/MtGland_A045_G12_042_1 Medicago truncatula A17 glandular trichome Medicago truncatula cDNA, mRNA	38	0.029	100	ICC4958_CAAA246TFB	>gb|BE555033.1|BE555033 sp83h09.y1 Gm-c1045 Glycine max cDNA clone GENOME SYSTEMS CLONE ID: Gm-c1045-282 5 similar to TR:P93040 P93040 MEMBRANE	50	2e-05	100	ICC4958_CAAA246TFB	>gb|CB827053.1|CB827053 LjNEST69g2r Lotus japonicus nodule library 5 and 7 week-old Lotus japonicus cDNA 5, mRNA sequence	34	0.22	95	ICC4958_CAAA246TFB	>gi|149218414|gb|ES707863.1|ES707863 C20R7_8_B01_E002.g1 USDA-Tifton Peanut Library C20R7 Arachis hypogaea cDNA clone	32	0.3	100	ICC4958_CAAA246TFB	>gi|157832808|gb|EX472532.1|EX472532 NADI-aaa21h02.b1 Rhodnius_prolixus_EST_NADI_5th_instar_CNS Rhodnius	0.002	100	ICC4958_CAAA246TFB	>gi|88997514|gb|CI390180.1|CI390180 CI390180 Oryza sativa (japonica cultivar-group) callus Oryza sativa Japonica Group cDNA	36	0.48	100	ICC4958_CAAA246TFB	>gb|CV265220.1|CV265220 WS02026.B21_K12 PTxN-IB-N-A-11 Populus trichocarpa x Populus nigra cDNA clone WS02026_K12 3, mRNA sequence	0.012	100	40
23	UG-IV_ICC4958_CAAA247TFB	ICC4958_CAAA247TFB	>P13027|ARRS_MAIZE Anthocyanin regulatory R-S protein - Zea mays (Maize)	70	1e-11	33	ICC4958_CAAA247TFB	>gb|FE668686.1|FE668686 mh2_0003_F08 Chickpea leave library Cicer arietinum cDNA clone mh2_0003_F08 5, mRNA sequence	36	0.033	ICC4958_CAAA247TFB	>gb|AW559716.1|AW559716 EST314708 DSIR Medicago truncatula cDNA clone pDSIR-24I4, mRNA sequence	281	1e-74	89	ICC4958_CAAA247TFB	>gb|FG997012.1|FG997012 GLLET12TF JCVI-SOY1 Glycine max cDNA 5, mRNA sequence	133	2e-29	89	ICC4958_CAAA247TFB	>gb|AI967554.1|AI967554 Ljirnpest05-403-e2 Ljirnp Lambda HybriZap two-hybrid library Lotus japonicus cDNA clone LP403-05-e2 5 similar to	133	4e-30	85	ICC4958_CAAA247TFB	>gi|30419810|gb|CD037972.1|CD037972 UTPLN024_F06 USDA-Tifton Peanut Leaf cDNA Library (UTPL) Arachis hypogaea cDNA clone	36	0.22	100	ICC4958_CAAA247TFB	>gi|159778971|gb|EY169767.1|EY169767 CBTI2359.b1_M13.ab1:P Triphysaria pusilla root tip normalized cDNA library	1e-09	92	ICC4958_CAAA247TFB	>gi|88399371|gb|CI605992.1|CI605992 CI605992 Oryza sativa (japonica cultivar-group) callus Oryza sativa Japonica Group cDNA	44	0.024	100	ICC4958_CAAA247TFB	>gb|CX184814.1|CX184814 E01_45-97_09.ab1 leaf inoculated with Marssonia pathogen of Populus euramericana Populus x canadensis cDNA, mRNA sequence	0.002	91	46
24	UG-IV_ICC4958_CAAA249TFB						ICC4958_CAAA249TFB	>gb|FE671048.1|FE671048 mh1_0001_D10 Drought-stressed chickpea leave library Cicer arietinum cDNA clone mh1_0001_D10 5, mRNA sequence	32	0.1	ICC4958_CAAA249TFB	>gb|EX528645.1|EX528645 MTGland_A044_2007-05-29/MTGlandA044_D01_005_1 Medicago truncatula A17 glandular trichome Medicago truncatula cDNA, mRNA	38	0.068	100	ICC4958_CAAA249TFB	>gb|BG839244.1|BG839244 Gm01_10b09_F Gm01_AAFC_ECORC_Glycine_max_cold_stressed_leaves Glycine max cDNA clone Gm01_10b09, mRNA sequence	38	0.16	100	ICC4958_CAAA249TFB	>gb|AW164055.1|AW164055 Ljirnpest19-484-a2 Ljirnp Lambda HybriZap two-hybrid library Lotus japonicus cDNA clone LP484-19-a2 5, mRNA sequence	36	0.13	92	ICC4958_CAAA249TFB	>gi|115597047|gb|EG029395.1|EG029395 AH1797 Shanyou 523 Peanut Cotyledon cDNA Library Arachis hypogaea cDNA 5, mRNA	32	0.69	100	ICC4958_CAAA249TFB	>gi|25806471|gb|CA762432.1|CA762432 BR060003A20G03.ab1 IRRI clones Oryza sativa Indica Group cDNA clone BR060003A20G03.ab1	1	95	ICC4958_CAAA249TFB	>gi|5003503|gb|AU068652.1|AU068652 AU068652 Rice callus Oryza sativa Japonica Group cDNA clone C30637_8A, mRNA	36	1.1	100	ICC4958_CAAA249TFB	>gb|BU830163.1|BU830163 T004F12 Populus apical shoot cDNA library Populus tremula x Populus tremuloides cDNA 5 prime, mRNA sequence	0.11	100	38
25	UG-IV_ICC4958_CAAA265TFB	ICC4958_CAAA265TFB	>Q69NG5|6PGL4_ORYSJ Probable 6-phosphogluconolactonase 4, chloroplast precursor - Oryza sativa subsp. japonica	155	9e-38	64	ICC4958_CAAA265TFB	>gb|FE669141.1|FE669141 mh2_0013_C07 Chickpea leave library Cicer arietinum cDNA clone mh2_0013_C07 5, mRNA sequence	32	0.36	ICC4958_CAAA265TFB	>gb|CA922212.1|CA922212 EST639930 MTUS Medicago truncatula cDNA clone MTUS-50H1, mRNA sequence	414	1e-114	89	ICC4958_CAAA265TFB	>gb|BE823827.1|BE823827 GM700022A20C4 Gm-r1070 Glycine max cDNA clone Gm-r1070-8552 3, mRNA sequence	86	3e-15	93	ICC4958_CAAA265TFB	>gb|BF177463.1|BF177463 Ljirnpest28-224-a10 Ljirnp Lambda HybriZap two-hybrid library Lotus japonicus cDNA clone LP224-28-a10 5 similar to mRNA for	90	4e-17	82	ICC4958_CAAA265TFB	>gi|116359743|gb|EG373547.1|EG373547 1O50 Peanut (Luhua14) seeds full length cDNA Library Arachis hypogaea cDNA 5, mRNA	121	3e-27	83	ICC4958_CAAA265TFB	>gi|19802155|gb|AV783365.1|AV783365 AV783365 RAFL5 Arabidopsis thaliana cDNA clone RAFL05-08-O12 3, mRNA sequence	6e-08	88	ICC4958_CAAA265TFB	>gi|152039718|gb|ES700163.1|ES700163 sb_005b_f02 Lolium perenne sb Lolium perenne cDNA, mRNA sequence	48	0.001	82	ICC4958_CAAA265TFB	>gb|CK087619.1|CK087619 A015P78.3pR Hybrid aspen plasmid library Populus tremula x Populus tremuloides cDNA clone A015P78 3, mRNA sequence	3e-11	86	72
26	UG-IV_ICC4958_CAAA270TFB	ICC4958_CAAA270TFB	>Q6D2F1|ARNA_ERWCT Bifunctional polymyxin resistance protein arnA [Includes: UDP-4-amino-4-deoxy-L-arabinose	123	8e-28	37	ICC4958_CAAA270TFB	>gb|CK148892.1|CK148892 45_A11_D10 Suppressive subtractive hybridization library Cicer arietinum cDNA clone 45_A11_D10 5 similar to	38	0.008	ICC4958_CAAA270TFB	>gb|EV258169.1|EV258169 MTYDH26TF JCVI-MT1 Medicago truncatula cDNA 5, mRNA sequence	839	0	91	ICC4958_CAAA270TFB	>gb|FE696469.1|FE696469 Pv020D_M13F_C11.ab1 Phaseolus vulgaris cv Early gallatin Phaseolus vulgaris cDNA, mRNA sequence	398	1e-109	83	ICC4958_CAAA270TFB	>gb|BP036280.1|BP036280 BP036280 Lotus corniculatus var. japonicus flower bud Lotus japonicus cDNA clone MFB031e10_f 3, mRNA sequence	422	1e-117	85	ICC4958_CAAA270TFB	>gi|149224428|gb|ES713875.1|ES713875 TFR6_24_F01_E001.g1 USDA-Tifton Peanut Library TFR6 Arachis hypogaea cDNA clone	494	1e-139	85	ICC4958_CAAA270TFB	>gi|84643058|gb|DW356512.1|DW356512 PU2_plate26_A09 PU2 Prunus persica cDNA clone PU2_plate26_A09 5 similar to	5e-71	83	ICC4958_CAAA270TFB	>gi|58587411|gb|CF985719.1|CF985719 20072rsicee_13867.y1 Oryza sativa cv. LYP9 tillering whole plant cDNA library Oryza	74	2e-11	81	ICC4958_CAAA270TFB	>gb|DB886728.1|DB886728 DB886728 full-length enriched poplar cDNA library, mixture of leaf, bud, stem, root Populus nigra cDNA clone PnFL2-067_L13	9e-86	83	319
27	UG-IV_ICC4958_CAAA279TFB	ICC4958_CAAA279TFB	>P42731|PABP2_ARATH Polyadenylate-binding protein 2 - Arabidopsis thaliana (Mouse-ear cress)	170	2e-42	76	ICC4958_CAAA279TFB	>gb|FE668917.1|FE668917 mh2_0007_A06 Chickpea leave library Cicer arietinum cDNA clone mh2_0007_A06 5, mRNA sequence	30	0.8	ICC4958_CAAA279TFB	>gb|AW696774.1|AW696774 NF108G09ST1F1071 Developing stem Medicago truncatula cDNA clone NF108G09ST 5, mRNA sequence	400	1e-111	90	ICC4958_CAAA279TFB	>gb|FG988542.1|FG988542 GLLCI87TF JCVI-SOY1 Glycine max cDNA 5, mRNA sequence	287	2e-76	85	ICC4958_CAAA279TFB	>gb|CN825670.1|CN825670 LjPEST9c12 Lotus japonicus seed and seed pod library Lotus japonicus cDNA 5, mRNA sequence	293	7e-79	86	ICC4958_CAAA279TFB	>gi|149217160|gb|ES706609.1|ES706609 C20R6_12_H11_E002.g1 USDA-Tifton Peanut Library C20R6 Arachis hypogaea cDNA	145	1e-34	88	ICC4958_CAAA279TFB	>gi|40446714|gb|BU668582.1|BU668582 MC01032C04 MC01 Sesamum indicum cDNA, mRNA sequence	6e-10	88	ICC4958_CAAA279TFB	>gi|568601|gb|D39450.1|D39450 RICS0781A Rice shoot Oryza sativa Japonica Group cDNA, mRNA sequence	58	6e-07	80	ICC4958_CAAA279TFB	>gb|CX172455.1|CX172455 A05_69-66_01.ab1 leaf inoculated with Marssonia pathogen of Populus deltoides Populus deltoides cDNA, mRNA sequence	8e-35	80	149
28	UG-IV_ICC4958_CAAA283TFB	ICC4958_CAAA283TFB	>O59737|GYP1_SCHPO GTPase-activating protein gyp1 - Schizosaccharomyces pombe (Fission yeast)	121	2e-27	46	ICC4958_CAAA283TFB	>gb|FE669121.1|FE669121 mh2_0013_A10 Chickpea leave library Cicer arietinum cDNA clone mh2_0013_A10 5, mRNA sequence	32	0.34	ICC4958_CAAA283TFB	>gb|EX531161.1|EX531161 MTGland_B020_2007-05-15/MTGlandB020__B03_015_1 Medicago truncatula A17 glandular trichome Medicago truncatula cDNA, mRNA	101	2e-20	90	ICC4958_CAAA283TFB	>gb|BE658669.1|BE658669 GM700007A10A11 Gm-r1070 Glycine max cDNA clone Gm-r1070-2325 3, mRNA sequence	416	1e-115	91	ICC4958_CAAA283TFB	>gb|BP057579.1|BP057579 BP057579 Lotus corniculatus var. japonicus pods (less than 20 mm in length) Lotus japonicus cDNA clone SPDL089c08_f 3, mRNA	420	1e-117	91	ICC4958_CAAA283TFB	>gi|115598239|gb|EG030587.1|EG030587 AH0957 Shanyou 523 Peanut Cotyledon cDNA Library Arachis hypogaea cDNA 5, mRNA	303	4e-82	87	ICC4958_CAAA283TFB	>gi|89484448|gb|DY640242.1|DY640242 PU2_plate20_A17 PU2 Prunus persica cDNA similar to similar to RabGAP/TBC	1e-55	84	ICC4958_CAAA283TFB	>gi|15854572|gb|BI807384.1|BI807384 A001C07 Oryza sativa mature leaf library induced by M.grisea Oryza sativa cDNA clone	72	7e-11	85	ICC4958_CAAA283TFB	>gb|BU823849.1|BU823849 UB57BPC06 Populus tremula cambium cDNA library Populus tremula cDNA 5 prime, mRNA sequence	7e-58	87	226
29	UG-IV_ICC4958_CAAA311TFB	ICC4958_CAAA311TFB	>O24407|IAA16_ARATH Auxin-responsive protein IAA16 - Arabidopsis thaliana (Mouse-ear cress)	165	1e-40	87	ICC4958_CAAA311TFB	>gb|FE669393.1|FE669393 mh2_0016_A11 Chickpea leave library Cicer arietinum cDNA clone mh2_0016_A11 5, mRNA sequence	131	5e-31	ICC4958_CAAA311TFB	>gb|AW560012.1|AW560012 EST315060 DSIR Medicago truncatula cDNA clone pDSIR-26C19, mRNA sequence	434	1e-120	93	ICC4958_CAAA311TFB	>gb|FG993322.1|FG993322 GLLE741TR JCVI-SOY1 Glycine max cDNA 5, mRNA sequence	260	8e-68	87	ICC4958_CAAA311TFB	>gb|CN825017.1|CN825017 LjPEST1h2 Lotus japonicus seed and seed pod library Lotus japonicus cDNA 5, mRNA sequence	230	1e-59	85	ICC4958_CAAA311TFB	>gi|149647846|gb|ES756241.1|ES756241 C20L_75_H09_E002.g1 USDA-Tifton Peanut Library C20L Arachis hypogaea cDNA clone	133	8e-31	81	ICC4958_CAAA311TFB	>gi|42534570|gb|BX840487.1|BX840487 BX840487 Arabidopsis thaliana Silique Col-0 Arabidopsis thaliana cDNA clone	1e-30	83	ICC4958_CAAA311TFB	>gi|152039385|gb|ES699838.1|ES699838 rg3_013d_f03 Lolium perenne rg3 Lolium perenne cDNA, mRNA sequence	135	5e-30	86	ICC4958_CAAA311TFB	>gb|CK087625.1|CK087625 A016P09.3pR Hybrid aspen plasmid library Populus tremula x Populus tremuloides cDNA clone A016P09 3, mRNA sequence	6e-37	82	157
30	UG-IV_ICC4958_CAAA319TFB	ICC4958_CAAA319TFB	>Q19AE6|ACHA4_MUSPF Neuronal acetylcholine receptor subunit alpha-4 precursor - Mustela putorius furo (European domestic	32	0.71	35	ICC4958_CAAA319TFB	>gb|FE673366.1|FE673366 mh1_0035_C04 Drought-stressed chickpea leave library Cicer arietinum cDNA clone mh1_0035_C04 5, mRNA sequence	34	0.046	ICC4958_CAAA319TFB	>gb|AL388396.1|AL388396 MtBC48C10F2 MtBC Medicago truncatula cDNA clone MtBC48C10 T3, mRNA sequence	115	6e-25	87	ICC4958_CAAA319TFB	>gb|BF425730.1|BF425730 sr42b11.y1 Gm-c1051 Glycine max cDNA clone GENOME SYSTEMS CLONE ID: Gm-c1051-694 5 similar to TR:Q9SA26 Q9SA26 F3O9.7	94	5e-18	89	ICC4958_CAAA319TFB	>gb|AW719372.1|AW719372 LjNEST3e2r Lotus japonicus nodule library, mature and immature nodules Lotus japonicus cDNA 5, mRNA sequence	129	2e-29	92	ICC4958_CAAA319TFB	>gi|134037394|gb|EL966501.1|EL966501 C2_02 SC, cDNA reverse subtractive library from peanut leaves Arachis hypogaea	32	1.2	100	ICC4958_CAAA319TFB	>gi|8726849|gb|AV555434.1|AV555434 AV555434 Arabidopsis thaliana green siliques Columbia Arabidopsis thaliana cDNA clone	0.46	95	ICC4958_CAAA319TFB	>gi|88695469|gb|CI737507.1|CI737507 CI737507 Oryza sativa (japonica cultivar-group) library (Kikuchi S) Oryza sativa	40	0.13	100	ICC4958_CAAA319TFB	>gb|BU881865.1|BU881865 UM68TE10 Populus flower cDNA library Populus trichocarpa cDNA 5 prime, mRNA sequence	3.1	95	34
31	UG-IV_ICC4958_CAAA328TFB	ICC4958_CAAA328TFB	>Q9ZQI8|NLTL2_ARATH Non-specific lipid-transfer protein-like protein At2g13820 precursor - Arabidopsis thaliana (Mouse-ear	50	7e-06	31	ICC4958_CAAA328TFB	>gb|FE672479.1|FE672479 mh1_0018_B11 Drought-stressed chickpea leave library Cicer arietinum cDNA clone mh1_0018_B11 5, mRNA sequence	32	0.32	ICC4958_CAAA328TFB	>gb|BG580165.1|BG580165 EST481889 GVN Medicago truncatula cDNA clone pGVN-39C15 5 end, mRNA sequence	280	3e-74	90	ICC4958_CAAA328TFB	>gb|BI317221.1|BI317221 saf68d01.y1 Gm-c1078 Glycine max cDNA clone GENOME SYSTEMS CLONE ID: Gm-c1078-1321 5 similar to TR:Q9SL88 Q9SL88	117	7e-25	93	ICC4958_CAAA328TFB	>gb|BP055303.1|BP055303 BP055303 Lotus corniculatus var. japonicus pods (less than 20 mm in length) Lotus japonicus cDNA clone SPDL052f10_f 3, mRNA	46	0.0004	100	ICC4958_CAAA328TFB	>gi|30419688|gb|CD037850.1|CD037850 UTPLN002_C05 USDA-Tifton Peanut Leaf cDNA Library (UTPL) Arachis hypogaea cDNA clone	36	0.14	100	ICC4958_CAAA328TFB	>gi|159750234|gb|EY136782.1|EY136782 CBTH5566.b1_L23.ab1:P Triphysaria pusilla root tip normalized cDNA library	6e-08	89	ICC4958_CAAA328TFB	>gi|44666028|gb|CR279462.1|CR279462 CR279462 Oryza sativa library (Han B) Oryza sativa cDNA clone y784a07p3, mRNA sequence	36	3.6	100	ICC4958_CAAA328TFB	>gb|CB239644.1|CB239644 RSH14G09 two-month-old roots from clone Beaupre grown for 19 days under restricted irrigation Populus trichocarpa x	4e-07	89	58
32	UG-IV_ICC4958_CAAA346TFB	ICC4958_CAAA346TFB	>Q5ZL16|WIPI3_CHICK WD repeat domain phosphoinositide-interacting protein 3 - Gallus gallus (Chicken)	137	2e-32	57	ICC4958_CAAA346TFB	>gb|FE670857.1|FE670857 mh2_0036_B02 Chickpea leave library Cicer arietinum cDNA clone mh2_0036_B02 5, mRNA sequence	32	0.35	ICC4958_CAAA346TFB	>gb|AW574266.1|AW574266 EST316857 GVN Medicago truncatula cDNA clone pGVN-52L4, mRNA sequence	402	1e-111	86	ICC4958_CAAA346TFB	>gb|BF324709.1|BF324709 su14d04.y1 Gm-c1066 Glycine max cDNA clone GENOME SYSTEMS CLONE ID: Gm-c1066-1687 5 similar to TR:O22195 O22195	155	3e-36	85	ICC4958_CAAA346TFB	>gb|AV421977.1|AV421977 AV421977 Lotus japonicus young plants (two-week old) Lotus japonicus cDNA clone MWM003g06_r 5, mRNA sequence	190	1e-47	88	ICC4958_CAAA346TFB	>gi|110811179|gb|EE123906.1|EE123906 U51 Peanut (Luhua14) seeds full length cDNA Library Arachis hypogaea cDNA 5 similar to	32	2.3	95	ICC4958_CAAA346TFB	>gi|89497959|gb|DY653753.1|DY653753 PU4_plate44_F16 PU4 Prunus persica cDNA similar to weakly similar to transport	7e-23	83	ICC4958_CAAA346TFB	>gi|38472294|gb|CF956425.1|CF956425 3635rsiceb_10943.y1 Oryza sativa cv. PA64s leaf cDNA library Oryza sativa Indica Group	84	2e-14	96	ICC4958_CAAA346TFB	>gb|AI166969.1|AI166969 xylem.est.749 Poplar xylem Lambda ZAPII library Populus trichocarpa cDNA 5, mRNA sequence	6e-06	82	54
33	UG-IV_ICC4958_CAAA352TFB	ICC4958_CAAA352TFB	>Q8BHN0|PPM1L_MOUSE Protein phosphatase 1L - Mus musculus (Mouse)	101	3e-21	45	ICC4958_CAAA352TFB	>gb|FE668477.1|FE668477 mh2_0001_D09 Chickpea leave library Cicer arietinum cDNA clone mh2_0001_D09 5, mRNA sequence	32	0.37	ICC4958_CAAA352TFB	>gb|BG582120.1|BG582120 EST483859 GVN Medicago truncatula cDNA clone pGVN-66D14 5 end, mRNA sequence	228	1e-58	86	ICC4958_CAAA352TFB	>gb|CO978861.1|CO978861 GM89003A1B11.r1 Gm-r1089 Glycine max cDNA clone Gm-r1089-837 3, mRNA sequence	240	8e-62	88	ICC4958_CAAA352TFB	>gb|BP054371.1|BP054371 BP054371 Lotus corniculatus var. japonicus pods (less than 20 mm in length) Lotus japonicus cDNA clone SPDL038a08_f 3, mRNA	40	0.03	90	ICC4958_CAAA352TFB	>gi|108954775|gb|EC365234.1|EC365234 AhDR68 Groundnut drought stress cDNA library Arachis hypogaea cDNA similar to Gluconate	34	0.63	100	ICC4958_CAAA352TFB	>gi|56914546|gb|CB253921.1|CB253921 84-E012995-019-004-H22-SP6r MPIZ-ADIS-019 Arabidopsis thaliana cDNA clone	2e-17	83	ICC4958_CAAA352TFB	>gi|86434809|gb|CI106042.1|CI106042 CI106042 Oryza sativa (japonica cultivar-group) Panicles less than 5cm stage Oryza	64	2e-08	80	ICC4958_CAAA352TFB	>gb|BI123543.1|BI123543 I025P17P Populus leaf cDNA library Populus tremula x Populus tremuloides cDNA, mRNA sequence	8e-21	82	103
34	UG-IV_ICC4958_CAAA381TFB	ICC4958_CAAA381TFB	>Q9NZM3|ITSN2_HUMAN Intersectin-2 - Homo sapiens (Human)	38	0.061	26	ICC4958_CAAA381TFB	>gb|CK148751.1|CK148751 13_H8 Suppressive subtractive hybridization library Cicer arietinum cDNA clone 13_H8 5, mRNA sequence	34	0.12	ICC4958_CAAA381TFB	>gb|BG646440.1|BG646440 EST508059 HOGA Medicago truncatula cDNA clone pHOGA-7H2 5 end, mRNA sequence	585	1e-166	89	ICC4958_CAAA381TFB	>gb|EH260090.1|EH260090 JGI_ACBU3123.fwd ACBU Phakopsora pachyrhizi infected soybean leaf tissue 6-8 days post inoculation with TW72-1	369	1e-100	85	ICC4958_CAAA381TFB	>gb|AV416299.1|AV416299 AV416299 Lotus japonicus young plants (two-week old) Lotus japonicus cDNA clone MWM124h03_r 5, mRNA sequence	111	1e-23	87	ICC4958_CAAA381TFB	>gi|149220010|gb|ES709459.1|ES709459 TFR5_14_D09_E001.g1 USDA-Tifton Peanut Library TFR5 Arachis hypogaea cDNA clone	319	9e-87	83	ICC4958_CAAA381TFB	>gi|550156|gb|Z37583.1|Z37583 ATTS4048 Strasbourg-A Arabidopsis thaliana cDNA clone FAI294 5, mRNA sequence	4e-13	88	ICC4958_CAAA381TFB	>gi|84635499|gb|DW349109.1|DW349109 PU1_plate4_L10 PU1 Prunus persica cDNA clone PU1_plate4_L10 5 similar to	123	3e-26	81	ICC4958_CAAA381TFB	>gb|BU833467.1|BU833467 T048D04 Populus apical shoot cDNA library Populus tremula x Populus tremuloides cDNA 5 prime, mRNA sequence	1e-14	79	84
35	UG-IV_ICC4958_CAAA385TFB						ICC4958_CAAA385TFB	>gb|FE671049.1|FE671049 mh1_0001_D11 Drought-stressed chickpea leave library Cicer arietinum cDNA clone mh1_0001_D11 5, mRNA sequence	30	0.29	ICC4958_CAAA385TFB	>gb|BE317910.2|BE317910 NF060C11LF1F1082 Developing leaf Medicago truncatula cDNA clone NF060C11LF 5, mRNA sequence	38	0.048	100	ICC4958_CAAA385TFB	>gb|FK021284.1|FK021284 GLRA024TR JCVI-SOY3 Glycine max cDNA 5, mRNA sequence	36	0.44	100	ICC4958_CAAA385TFB	>gb|AV408710.1|AV408710 AV408710 Lotus japonicus young plants (two-week old) Lotus japonicus cDNA clone MWL045c08_r 5, mRNA sequence	38	0.024	100	ICC4958_CAAA385TFB	>gi|30419593|gb|CD037755.1|CD037755 UTPLC007_B09 USDA-Tifton Peanut Leaf cDNA Library (UTPL) Arachis hypogaea cDNA clone	32	0.49	95	ICC4958_CAAA385TFB	>gi|186887490|gb|FG122152.1|FG122152 299-111-A07 Oenothera strain hookeri de Vries leaf library Oenothera elata subsp.	0.046	100	ICC4958_CAAA385TFB	>gi|33678209|gb|CF306448.1|CF306448 HDA1--03-O01.g1 OsHDAC1-overexpressing transgenic rice lambda phage cDNA	40	0.052	100	ICC4958_CAAA385TFB	>gb|DT479384.1|DT479384 WS02525.BR_L04 PT-MB-N-A-15 Populus trichocarpa cDNA clone WS02525_L04 5, mRNA sequence	0.005	100	42
36	UG-IV_ICC4958_CAAA388TFB	ICC4958_CAAA388TFB	>Q08438|VHS3_YEAST Protein VHS3 - Saccharomyces cerevisiae (Bakers yeast)	74	2e-13	51	ICC4958_CAAA388TFB	>gb|FE672977.1|FE672977 mh1_0029_A01 Drought-stressed chickpea leave library Cicer arietinum cDNA clone mh1_0029_A01 5, mRNA sequence	32	0.31	ICC4958_CAAA388TFB	>gb|BI309971.1|BI309971 EST5311721 GESD Medicago truncatula cDNA clone pGESD4P1 5 end, mRNA sequence	54	3e-06	90	ICC4958_CAAA388TFB	>gb|FK377720.1|FK377720 454GmaGlobSeed112352 Soybean Seeds Containing Globular-Stage Embryos Glycine max cDNA, mRNA sequence	54	8e-06	94	ICC4958_CAAA388TFB	>gb|BP059804.1|BP059804 BP059804 Lotus japonicus mature nodule Lotus japonicus cDNA clone GENf034e07 3, mRNA sequence	42	0.006	96	ICC4958_CAAA388TFB	>gi|115596529|gb|EG028877.1|EG028877 AH1328 Shanyou 523 Peanut Cotyledon cDNA Library Arachis hypogaea cDNA 5, mRNA	34	0.52	100	ICC4958_CAAA388TFB	>gi|18334114|gb|BJ166130.1|BJ166130 BJ166130 full length cDNA library, chloronemata and young gametophores	0.2	95	ICC4958_CAAA388TFB	>gi|1631757|gb|C19486.1|C19486 C19486 Rice panicle at ripening stage Oryza sativa Japonica Group cDNA clone E10486_1A, mRNA	38	0.88	95	ICC4958_CAAA388TFB	>gb|CK098744.1|CK098744 A028P36.5pR Hybrid aspen plasmid library Populus tremula x Populus tremuloides cDNA clone A028P36 5, mRNA sequence	0.33	95	38
37	UG-IV_ICC4958_CAAA420TF	ICC4958_CAAA420TF	>Q76CU2|PDR1_TOBAC Pleiotropic drug resistance protein 1 - Nicotiana tabacum (Common tobacco)	175	4e-44	72	ICC4958_CAAA420TF	>gb|FE669273.1|FE669273 mh2_0014_G04 Chickpea leave library Cicer arietinum cDNA clone mh2_0014_G04 5, mRNA sequence	34	0.056	ICC4958_CAAA420TF	>gb|BF649289.1|BF649289 NF064F07EC1F1061 Elicited cell culture Medicago truncatula cDNA clone NF064F07EC 5, mRNA sequence	48	0.0002	100	ICC4958_CAAA420TF	>gb|CF921763.1|CF921763 gmrhRww24-03-T7_C02_1_012 Soybean root hair subtracted cDNA library gmrhRww24 Glycine max cDNA, mRNA sequence	157	5e-37	84	ICC4958_CAAA420TF	>gb|DC593414.1|DC593414 DC593414 Lotus japonicus mature nodule Lotus japonicus cDNA clone GENLr063b06 5, mRNA sequence	94	1e-18	83	ICC4958_CAAA420TF	>gi|134037170|gb|EL966277.1|EL966277 S004 SC, cDNA reverse subtractive library from peanut leaves Arachis hypogaea	42	0.002	84	ICC4958_CAAA420TF	>gi|159608887|gb|EY169306.1|EY169306 CBTI2128.b1_O04.ab1:P Triphysaria pusilla root tip normalized cDNA library	4e-08	85	ICC4958_CAAA420TF	>gi|66918658|gb|CX105506.1|CX105506 BI113E24 A normalized whole-life-cycle cDNA library of rice Oryza sativa	38	0.63	100	ICC4958_CAAA420TF	>gb|CV242930.1|CV242930 WS02516.B21.1_H01 PT-MB-N-A-15 Populus trichocarpa cDNA clone WS02516_H01 3, mRNA sequence	0.004	100	44
38	UG-IV_ICC4958_CAAA423TF	ICC4958_CAAA423TF	>Q9UJ42|GP160_HUMAN Probable G-protein coupled receptor 160 - Homo sapiens (Human)	29	6.8	37	ICC4958_CAAA423TF	>gb|DY475242.1|DY475242 U204 Chickpea (ICC3996) post-inoculation EST library Cicer arietinum cDNA 5 similar to Thiazole biosynthetic	30	0.41	ICC4958_CAAA423TF	>gb|BI309060.1|BI309060 EST530470 GPOD Medicago truncatula cDNA clone pGPOD-10F9 5 end, mRNA sequence	155	4e-37	89	ICC4958_CAAA423TF	>gb|BE660008.1|BE660008 1-F8 GmaxSC Glycine max cDNA, mRNA sequence	36	0.61	100	ICC4958_CAAA423TF	>gb|CB826619.1|CB826619 LjNEST65a6r Lotus japonicus nodule library 5 and 7 week-old Lotus japonicus cDNA 5, mRNA sequence	32	2	100	ICC4958_CAAA423TF	>gi|108955111|gb|EC365423.1|EC365423 AhDR258 Groundnut drought stress cDNA library Arachis hypogaea cDNA similar to	32	0.68	100	ICC4958_CAAA423TF	>gi|5844523|gb|AI997618.1|AI997618 701669380 A. thaliana, Columbia Col-0, rosette-1 Arabidopsis thaliana cDNA clone	1	100	ICC4958_CAAA423TF	>gi|86481108|gb|CI123741.1|CI123741 CI123741 Oryza sativa (japonica cultivar-group) supermix Oryza sativa Japonica Group	36	1.1	100	ICC4958_CAAA423TF	>gb|DT526445.1|DT526445 WS02048.C21_B01 PTxN-IB-N-A-11 Populus trichocarpa x Populus nigra cDNA clone WS02048_B01 3, mRNA sequence	0.11	100	38
39	UG-IV_ICC4958_CAAA451TF	ICC4958_CAAA451TF	>Q9ST43|PH1_ARATH Pleckstrin homology domain-containing protein 1 - Arabidopsis thaliana (Mouse-ear cress)	218	2e-56	72	ICC4958_CAAA451TF	>gb|FE670967.1|FE670967 mh2_0038_E11 Chickpea leave library Cicer arietinum cDNA clone mh2_0038_E11 5, mRNA sequence	58	7e-09	ICC4958_CAAA451TF	>gb|DW016964.1|DW016964 EST1225925 MTY Medicago truncatula cDNA clone MTYAN79, mRNA sequence	371	1e-101	86	ICC4958_CAAA451TF	>gb|BF067479.1|BF067479 st64h04.y1 Gm-c1053 Glycine max cDNA clone GENOME SYSTEMS CLONE ID: Gm-c1053-1520 5 similar to TR:O82386 O82386 T27A16.20	76	3e-12	83	ICC4958_CAAA451TF	>gb|BW597516.1|BW597516 BW597516 Lotus japonicus suspension-cultured cells Lotus japonicus cDNA clone LjCa-011-BB03 5, mRNA sequence	145	7e-34	82	ICC4958_CAAA451TF	>gi|110815278|gb|EE125803.1|EE125803 2R30 Peanut (Luhua14) seeds full length cDNA Library Arachis hypogaea cDNA 5	113	9e-25	83	ICC4958_CAAA451TF	>gi|85889890|gb|DR210848.1|DR210848 158602 CERES-149 Arabidopsis thaliana cDNA clone 126287 5, mRNA sequence	5e-15	84	ICC4958_CAAA451TF	>gi|25805530|gb|CA761491.1|CA761491 BR060010B10A11.ab1 IRRI clones Oryza sativa Indica Group cDNA clone BR060010B10A11.ab1	40	0.28	100	ICC4958_CAAA451TF	>gb|CK099092.1|CK099092 A051P47.5pR Hybrid aspen plasmid library Populus tremula x Populus tremuloides cDNA clone A051P47 5, mRNA sequence	2e-12	83	76
40	UG-IV_ICC4958_CAAA483TF	ICC4958_CAAA483TF	>P54607|YHCW_BACSU Uncharacterized protein yhcW - Bacillus subtilis	52	1e-06	41	ICC4958_CAAA483TF	>gb|FE671182.1|FE671182 mh1_0002_H06 Drought-stressed chickpea leave library Cicer arietinum cDNA clone mh1_0002_H06 5, mRNA sequence	38	0.005	ICC4958_CAAA483TF	>gb|CX533944.1|CX533944 s13dNF0NA06MJ037_321652 Methyl Jasmonate-Elicited Root Cell Suspension Culture Medicago truncatula cDNA, mRNA	591	1e-168	90	ICC4958_CAAA483TF	>gb|EH261740.1|EH261740 JGI_ACBU5297.fwd ACBU Phakopsora pachyrhizi infected soybean leaf tissue 6-8 days post inoculation with TW72-1	408	1e-112	87	ICC4958_CAAA483TF	>gb|CA763144.1|CA763144 BR060014A20C08.ab1 IRRI clones Oryza sativa Indica Group cDNA clone BR060014A20C08.ab1 similar to rac GTPase activating	34	1.6	100	ICC4958_CAAA483TF	>gi|116358750|gb|EG372554.1|EG372554 2R49 Peanut (Luhua14) seeds full length cDNA Library Arachis hypogaea cDNA 5, mRNA	34	0.53	100	ICC4958_CAAA483TF	>gi|89497826|gb|DY653620.1|DY653620 PU4_plate41_L23 PU4 Prunus persica cDNA similar to expressed mRNA inferred from	7e-32	89	ICC4958_CAAA483TF	>gi|29614901|gb|CB619914.1|CB619914 OSIIEa04M15.r OSIIEa Oryza sativa Indica Group cDNA clone OSIIEa04M15 3, mRNA	74	2e-11	80	ICC4958_CAAA483TF	>gb|BP933018.1|BP933018 BP933018 full-length enriched poplar cDNA library Populus nigra cDNA clone PnFL1-045_H21.r 3, mRNA sequence	1e-34	84	149
41	UG-IV_ICC4958_CAAA489TF	ICC4958_CAAA489TF	>P57429|RNE_BUCAI Ribonuclease E - Buchnera aphidicola subsp. Acyrthosiphon pisum (Acyrthosiphon pisum symbiotic	34	1.2	33	ICC4958_CAAA489TF	>gb|FE673230.1|FE673230 mh1_0033_C09 Drought-stressed chickpea leave library Cicer arietinum cDNA clone mh1_0033_C09 5, mRNA sequence	34	0.12	ICC4958_CAAA489TF	>gb|EX527867.1|EX527867 MTGland_A034_2007-05-23/MTGlandA034_B05_023_1 Medicago truncatula A17 glandular trichome Medicago truncatula cDNA, mRNA	42	0.021	96	ICC4958_CAAA489TF	>gb|AW350643.1|AW350643 GM210009A10D1 Gm-r1021 Glycine max cDNA clone Gm-r1021-3217 3, mRNA sequence	42	0.048	96	ICC4958_CAAA489TF	>gb|AV770129.1|AV770129 AV770129 Lotus japonicus Pods (20-30 mm in length) Lotus japonicus cDNA clone MPD002d03_f 3, mRNA sequence	34	2.5	100	ICC4958_CAAA489TF	>gi|116488810|gb|EG529805.1|EG529805 H91T7 Peanut (Luhua14) seeds full length cDNA Library Arachis hypogaea cDNA 3, mRNA	34	0.83	95	ICC4958_CAAA489TF	>gi|19823518|gb|AV789535.1|AV789535 AV789535 RAFL6 Arabidopsis thaliana cDNA clone RAFL06-84-A14 3, mRNA sequence	1.2	100	ICC4958_CAAA489TF	>gi|6224070|gb|AW155201.1|AW155201 mgie0002D07f Rice blast infection stage cDNA library Oryza sativa/Pyricularia oryzae mixed	38	1.4	100	ICC4958_CAAA489TF	>gb|DT482261.1|DT482261 WS02519.B21_F13 PT-MB-N-A-15 Populus trichocarpa cDNA clone WS02519_F13 3, mRNA sequence	0.002	96	46
42	UG-IV_ICC4958_CAAA495TF	ICC4958_CAAA495TF	>Q6P819|RCD1_XENTR Cell differentiation protein RCD1 homolog - Xenopus tropicalis (Western clawed frog) (Silurana	81	3e-15	54	ICC4958_CAAA495TF	>gb|FE669502.1|FE669502 mh2_0017_C08 Chickpea leave library Cicer arietinum cDNA clone mh2_0017_C08 5, mRNA sequence	30	1.2	ICC4958_CAAA495TF	>gb|BQ122783.1|BQ122783 EST608359 GLSD Medicago truncatula cDNA clone pGLSD-30G17, mRNA sequence	254	2e-66	90	ICC4958_CAAA495TF	>gb|AW348478.1|AW348478 GM210002A22H11 Gm-r1021 Glycine max cDNA clone Gm-r1021-742 3, mRNA sequence	281	2e-74	91	ICC4958_CAAA495TF	>gb|BP044662.1|BP044662 BP044662 Lotus corniculatus var. japonicus pods (less than 20 mm in length) Lotus japonicus cDNA clone SPD008g07_f 3, mRNA	147	2e-34	86	ICC4958_CAAA495TF	>gi|30420526|gb|CD038688.1|CD038688 UTPPI010_H02 USDA-Tifton Peanut Immature Pod cDNA Library (UTPP) Arachis hypogaea cDNA	34	0.53	100	ICC4958_CAAA495TF	>gi|84647105|gb|DW360551.1|DW360551 PJ1475 Prosopis juliflora leaf cDNA library Prosopis juliflora cDNA similar to putative	5e-30	84	ICC4958_CAAA495TF	>gi|86845436|gb|CI340481.1|CI340481 CI340481 Oryza sativa (japonica cultivar-group) flower Oryza sativa Japonica Group cDNA	36	3.5	100	ICC4958_CAAA495TF	>gb|CA932986.1|CA932986 MTU5CS.P2.A05 Aspen stem cDNA Library Populus tremuloides cDNA, mRNA sequence	1e-25	83	119
43	UG-IV_ICC4958_CAAA521TF	ICC4958_CAAA521TF	>Q6CSD1|SEC9_KLULA Protein transport protein SEC9 - Kluyveromyces lactis (Yeast) (Candida sphaerica)	28	8.6	30	ICC4958_CAAA521TF	>gb|FE672496.1|FE672496 mh1_0018_D09 Drought-stressed chickpea leave library Cicer arietinum cDNA clone mh1_0018_D09 5, mRNA sequence	34	0.033	ICC4958_CAAA521TF	>gb|AJ548029.1|AJ548029 AJ548029 MTAPHEU Medicago truncatula cDNA clone mtaehac110004g09, mRNA sequence	64	1e-09	89	ICC4958_CAAA521TF	>gb|CA851227.1|CA851227 D11E02_I14_09.ab1 cDNA Peking library 2, 4 day SCN3 Glycine max cDNA clone D11E02 5, mRNA sequence	86	9e-16	87	ICC4958_CAAA521TF	>gb|BU494307.1|BU494307 Ljirnpest49-033-f1 Ljirnp Lambda HybriZap two-hybrid library Lotus japonicus cDNA clone 4033_10.ab1 5, mRNA sequence	34	0.65	100	ICC4958_CAAA521TF	>gi|115596392|gb|EG028740.1|EG028740 AH1203 Shanyou 523 Peanut Cotyledon cDNA Library Arachis hypogaea cDNA 5, mRNA	30	3.4	100	ICC4958_CAAA521TF	>gi|164136204|gb|EL996919.1|EL996919 032362_0461_3288 Arabidopsis ovule high throughput cDNA library Arabidopsis thaliana	0.005	96	ICC4958_CAAA521TF	>gi|41884216|gb|BX929047.1|BX929047 BX929047 Oryza sativa library (Han B) Oryza sativa cDNA clone y832b04p5, mRNA sequence	86	2e-15	87	ICC4958_CAAA521TF	>gb|CA824177.1|CA824177 R37F10 two-month-old roots from clone Beaupre Populus trichocarpa x Populus deltoides cDNA 5, mRNA sequence	3e-18	89	94
44	UG-IV_ICC4958_CAAA529TF	ICC4958_CAAA529TF	>Q9LDT0|CRK30_ARATH Putative cysteine-rich receptor-like protein kinase 30 precursor - Arabidopsis thaliana (Mouse-ear	60	1e-08	30	ICC4958_CAAA529TF	>gb|FE671099.1|FE671099 mh1_0002_A02 Drought-stressed chickpea leave library Cicer arietinum cDNA clone mh1_0002_A02 5, mRNA sequence	54	1e-07	ICC4958_CAAA529TF	>gb|BI270886.1|BI270886 NF005B07FL1F1061 Developing flower Medicago truncatula cDNA clone NF005B07FL 5, mRNA sequence	194	2e-48	86	ICC4958_CAAA529TF	>gb|AW397578.1|AW397578 sg81e07.y1 Gm-c1026 Glycine max cDNA clone GENOME SYSTEMS CLONE ID: Gm-c1026-157 5 similar to TR:O81070 O81070 PUTATIVE	287	5e-76	87	ICC4958_CAAA529TF	>gb|AV423963.1|AV423963 AV423963 Lotus japonicus young plants (two-week old) Lotus japonicus cDNA clone MWM034f05_r 5, mRNA sequence	155	1e-36	93	ICC4958_CAAA529TF	>gi|134038843|gb|EL966719.1|EL966719 C2_70 SI, cDNA forward subtractive library from peanut leaves inoculated with	96	3e-19	83	ICC4958_CAAA529TF	>gi|89485228|gb|DY641022.1|DY641022 PU2_plate51_A08 PU2 Prunus persica cDNA similar to similar to protein kinase family	1e-22	81	ICC4958_CAAA529TF	>gi|58602985|gb|CK013513.1|CK013513 31137sicef_0680.z1 Oryza sativa cv. PA64s panicle sterile cDNA library Oryza sativa	56	6e-06	92	ICC4958_CAAA529TF	>gb|AJ771554.1|AJ771554 AJ771554 Populus euphratica root 3-6 months Populus euphratica cDNA clone P0001600002F05F1, mRNA sequence	8e-34	84	147
45	UG-IV_ICC4958_CAAA539TF	ICC4958_CAAA539TF	>Q84M43|CESA2_ORYSJ Probable cellulose synthase A catalytic subunit 2 [UDP-forming] - Oryza sativa subsp. japonica (Rice)	32	1.2	29	ICC4958_CAAA539TF	>gb|FE669105.1|FE669105 mh2_0012_F11 Chickpea leave library Cicer arietinum cDNA clone mh2_0012_F11 5, mRNA sequence	50	1e-06	ICC4958_CAAA539TF	>gb|AJ548029.1|AJ548029 AJ548029 MTAPHEU Medicago truncatula cDNA clone mtaehac110004g09, mRNA sequence	331	9e-90	91	ICC4958_CAAA539TF	>gb|EV282461.1|EV282461 GLNBG78TF JCVI-SOY3 Glycine max cDNA 5, mRNA sequence	361	2e-98	92	ICC4958_CAAA539TF	>gb|BU494307.1|BU494307 Ljirnpest49-033-f1 Ljirnp Lambda HybriZap two-hybrid library Lotus japonicus cDNA clone 4033_10.ab1 5, mRNA sequence	113	2e-24	91	ICC4958_CAAA539TF	>gi|115597928|gb|EG030276.1|EG030276 AH0676 Shanyou 523 Peanut Cotyledon cDNA Library Arachis hypogaea cDNA 5, mRNA	44	0.0005	83	ICC4958_CAAA539TF	>gi|7110827|gb|AI618760.1|AI618760 EST21 Cloned cDNAs of Arabidopsis thaliana generated by mRNA differential-display RT-PCR	1e-36	94	ICC4958_CAAA539TF	>gi|44678846|gb|CR292280.1|CR292280 CR292280 Oryza sativa library (Han B) Oryza sativa cDNA clone y728b02p5, mRNA sequence	285	2e-75	91	ICC4958_CAAA539TF	>gb|CB833303.1|CB833303 R00B04 two-month-old roots from clone Beaupre Populus trichocarpa x Populus deltoides cDNA 5, mRNA sequence	1e-102	93	375
46	UG-IV_ICC4958_CAAA570TF	ICC4958_CAAA570TF	>A1Z6W3|PRIC1_DROME Protein prickle - Drosophila melanogaster (Fruit fly)	33	1.4	38	ICC4958_CAAA570TF	>gb|EH058841.1|EH058841 CPA04a02.y.esd subtracted cDNA library of drought stressed chickpea Cicer arietinum cDNA, mRNA sequence	32	0.39	ICC4958_CAAA570TF	>gb|CA922338.1|CA922338 EST640056 MTUS Medicago truncatula cDNA clone MTUS-52E2, mRNA sequence	428	1e-119	89	ICC4958_CAAA570TF	>gb|FG990045.1|FG990045 GLLD039TF JCVI-SOY1 Glycine max cDNA 5, mRNA sequence	202	2e-50	82	ICC4958_CAAA570TF	>gb|BP064624.1|BP064624 BP064624 Lotus japonicus mature nodule Lotus japonicus cDNA clone GENLf043e08 3, mRNA sequence	216	2e-55	86	ICC4958_CAAA570TF	>gi|149653047|gb|ES764056.1|ES764056 TFL_32_B04_E001.g1 USDA-Tifton Peanut Library TFL Arachis hypogaea cDNA clone	133	1e-30	85	ICC4958_CAAA570TF	>gi|94458379|gb|EB694254.1|EB694254 NecGex_049C01 Ornamental tobacco (LxS8) Stage 12 Floral nectary cDNA library Nicotiana	2e-08	81	ICC4958_CAAA570TF	>gi|16576181|gb|BI803477.1|BI803477 H111C12 Endosperm library from Oryza sativa (10 days after anthesis) Oryza sativa cDNA	48	0.001	85	ICC4958_CAAA570TF	>gb|EX801477.1|EX801477 CAPI1296.fwd CAPI Laccaria bicolor Mycelium interacted with signals from poplar roots H Laccaria bicolor cDNA clone CAPI1296	0.11	100	40
47	UG-IV_ICC4958_CAAA578TF	ICC4958_CAAA578TF	>Q9XHS0|RS12_HORVU 40S ribosomal protein S12 - Hordeum vulgare (Barley)	106	3e-23	78	ICC4958_CAAA578TF	>gb|FE672296.1|FE672296 mh1_0016_C06 Drought-stressed chickpea leave library Cicer arietinum cDNA clone mh1_0016_C06 5, mRNA sequence	206	6e-54	ICC4958_CAAA578TF	>gb|AJ846615.1|AJ846615 AJ846615 MtSN0 Medicago truncatula cDNA clone MtN002G23S6, mRNA sequence	274	1e-72	90	ICC4958_CAAA578TF	>gb|FE702362.1|FE702362 Pv031D_M13R_A01.ab1 Phaseolus vulgaris cv Early gallatin Phaseolus vulgaris cDNA, mRNA sequence	242	1e-62	91	ICC4958_CAAA578TF	>gb|BI417361.1|BI417361 LjNEST38d10r Lotus japonicus nodule library 5 and 7 week-old Lotus japonicus cDNA 5, mRNA sequence	232	2e-60	91	ICC4958_CAAA578TF	>gi|110811764|gb|EE124320.1|EE124320 1X34 Peanut (Luhua14) seeds full length cDNA Library Arachis hypogaea cDNA 5	248	1e-65	90	ICC4958_CAAA578TF	>gi|116453738|gb|EG496330.1|EG496330 AYBDK93TF pooled cDNA populations Arabidopsis thaliana cDNA, mRNA sequence	6e-13	83	ICC4958_CAAA578TF	>gi|89487702|gb|DY643496.1|DY643496 PU3_plate31_A05 PU3 Prunus persica cDNA similar to similar to putative 40S	115	3e-24	89	ICC4958_CAAA578TF	>gb|CA927928.1|CA927928 MTU6TR.P14.F08 Aspen root cDNA Library Populus tremuloides cDNA, mRNA sequence	3e-28	88	127
48	UG-IV_ICC4958_CAAA579TF	ICC4958_CAAA579TF	>Q6G0V6|DNAA_BARQU Chromosomal replication initiator protein dnaA - Bartonella quintana (Rochalimaea quintana)	29	5.4	52	ICC4958_CAAA579TF	>gb|FE670700.1|FE670700 mh2_0031_C04 Chickpea leave library Cicer arietinum cDNA clone mh2_0031_C04 5, mRNA sequence	34	0.019	ICC4958_CAAA579TF	>gb|AW684043.1|AW684043 NF011F03NR1F1000 Nodulated root Medicago truncatula cDNA clone NF011F03NR 5, mRNA sequence	40	0.013	92	ICC4958_CAAA579TF	>gb|BI968139.1|BI968139 GM830004A22G12 Gm-r1083 Glycine max cDNA clone Gm-r1083-1464 3, mRNA sequence	34	1.8	100	ICC4958_CAAA579TF	>gb|AV767691.1|AV767691 AV767691 Lotus japonicus Young plants (two-weeks old) Lotus japonicus cDNA clone MWM194b02_f 3, mRNA sequence	34	0.38	95	ICC4958_CAAA579TF	>gi|115597640|gb|EG029988.1|EG029988 AH0034 Shanyou 523 Peanut Cotyledon cDNA Library Arachis hypogaea cDNA 5, mRNA	32	0.51	100	ICC4958_CAAA579TF	>gi|49275339|gb|BP624087.1|BP624087 BP624087 RAFL17 Arabidopsis thaliana cDNA clone RAFL17-38-O10 3, mRNA sequence	0.19	95	ICC4958_CAAA579TF	>gi|86834342|gb|CI344102.1|CI344102 CI344102 Oryza sativa (japonica cultivar-group) flower Oryza sativa Japonica	34	3.3	100	ICC4958_CAAA579TF	>gb|BU863758.1|BU863758 S031H09 Populus imbibed seed cDNA library Populus tremula cDNA 5 prime, mRNA sequence	0.081	100	38
49	UG-IV_ICC4958_CAAA589TF	ICC4958_CAAA589TF	>Q8TGM6|TAR1_YEAST Protein TAR1 - Saccharomyces cerevisiae (Bakers yeast)	64	4e-13	79	ICC4958_CAAA589TF	>gb|DY475540.1|DY475540 CA0988 Chickpea (ICC3996) post-inoculation EST library Cicer arietinum cDNA 5 similar to 26S ribosomal RNA, mRNA	117	5e-27	ICC4958_CAAA589TF	>gb|AJ500369.1|AJ500369 AJ500369 MTGIM Medicago truncatula cDNA clone mtgmacc120015f07, mRNA sequence	139	6e-32	90	ICC4958_CAAA589TF	>gb|CA850484.1|CA850484 D02A04.seq cDNA Peking library 2, 4 day SCN3 Glycine max cDNA clone D02A04 5, mRNA sequence	117	5e-25	91	ICC4958_CAAA589TF	>gb|AI967407.1|AI967407 Ljirnpest04-292-b5 Ljirnp Lambda HybriZap two-hybrid library Lotus japonicus cDNA clone LP292-04-b5 5 similar to fragment	109	3e-23	91	ICC4958_CAAA589TF	>gi|56690255|gb|CX128158.1|CX128158 AH0261 Peanut Lambda Express library Arachis hypogaea cDNA 3, mRNA sequence	109	9e-24	91	ICC4958_CAAA589TF	>gi|16729|gb|Z17585.1|Z17585 ATTS0159 Gif-SeedA+B Arabidopsis thaliana cDNA clone YAP011T3 3, mRNA sequence	3e-24	91	ICC4958_CAAA589TF	>gi|44674292|gb|CR287726.1|CR287726 CR287726 Oryza sativa library (Han B) Oryza sativa cDNA clone y607a08p3, mRNA sequence	127	1e-27	90	ICC4958_CAAA589TF	>gb|CA825462.1|CA825462 R59C08 two-month-old roots from clone Beaupre Populus trichocarpa x Populus deltoides cDNA 5, mRNA sequence	1e-24	90	115
50	UG-IV_ICC4958_CAAA626TF	ICC4958_CAAA626TF	>Q32LH4|NIT1_BOVIN Nitrilase homolog 1 - Bos taurus (Bovine)	115	3e-51	46	ICC4958_CAAA626TF	>gb|AJ006769.1|AJ006769 AJ006769 chickpea mRNA CAP-4 Cicer arietinum cDNA clone Cap40-1, mRNA sequence	30	1.9	ICC4958_CAAA626TF	>gb|BG582335.1|BG582335 EST484078 GVN Medicago truncatula cDNA clone pGVN-69K4 5 end, mRNA sequence	509	1e-143	92	ICC4958_CAAA626TF	>gb|FK012705.1|FK012705 GLQAM71TF JCVI-SOY2 Glycine max cDNA 5, mRNA sequence	377	1e-103	90	ICC4958_CAAA626TF	>gb|DC596529.1|DC596529 DC596529 Lotus japonicus pod (20-30 mm in length) Lotus japonicus cDNA clone MPD026a07_r 5, mRNA sequence	416	1e-115	88	ICC4958_CAAA626TF	>gi|149644221|gb|ES752616.1|ES752616 C20L_15_B10_E002.g1 USDA-Tifton Peanut Library C20L Arachis hypogaea cDNA clone	34	0.83	100	ICC4958_CAAA626TF	>gi|21558970|gb|BQ609631.1|BQ609631 BRY_5632 wheat EST endosperm library Triticum aestivum cDNA 5, mRNA sequence	4e-16	84	ICC4958_CAAA626TF	>gi|25797858|gb|CA753819.1|CA753819 BR040003000_PLATE_A09_65_068.ab1 OA Oryza sativa Japonica Group cDNA clone	72	1e-10	86	ICC4958_CAAA626TF	>gb|DT478238.1|DT478238 WS02522.BR_D17 PT-MB-N-A-15 Populus trichocarpa cDNA clone WS02522_D17 5, mRNA sequence	5e-29	88	131
51	UG-IV_ICC4958_CAAA647TF	ICC4958_CAAA647TF	>P38681|NIR_NEUCR Nitrite reductase [NAD(P)H] - Neurospora crassa	159	1e-38	45	ICC4958_CAAA647TF	>gb|EH058982.1|EH058982 CPBe08.z.esd subtracted cDNA library of drought stressed chickpea Cicer arietinum cDNA, mRNA sequence	38	0.007	ICC4958_CAAA647TF	>gb|AL387450.1|AL387450 MtBC42F11F1 MtBC Medicago truncatula cDNA clone MtBC42F11 T3, mRNA sequence	34	4.2	95	ICC4958_CAAA647TF	>gb|BM891976.1|BM891976 sam46g09.y1 Gm-c1069 Glycine max cDNA clone SOYBEAN CLONE ID: Gm-c1069-2610 5 similar to TR:Q9VGS1 Q9VGS1 CG6672	36	2.5	95	ICC4958_CAAA647TF	>gb|BW595787.1|BW595787 BW595787 Lotus japonicus suspension-cultured cells Lotus japonicus cDNA clone LjCa-005-CH04 5, mRNA sequence	34	2	100	ICC4958_CAAA647TF	>gi|149222677|gb|ES712124.1|ES712124 TFR5_71_H05_E001.g1 USDA-Tifton Peanut Library TFR5 Arachis hypogaea cDNA clone	34	0.69	100	ICC4958_CAAA647TF	>gi|906210|gb|H36711.1|H36711 14379 Lambda-PRL2 Arabidopsis thaliana cDNA clone 177O18T7, mRNA sequence	0.26	100	ICC4958_CAAA647TF	>gi|88457716|gb|CI539512.1|CI539512 CI539512 Oryza sativa (japonica cultivar-group) root of seedling gamma-irradiated	694	0	99	ICC4958_CAAA647TF	>gb|BI123117.1|BI123117 I017P81P Populus leaf cDNA library Populus tremula x Populus tremuloides cDNA, mRNA sequence	1.7	95	36
52	UG-IV_ICC4958_CAAA649TF	ICC4958_CAAA649TF	>Q05085|CHL1_ARATH Nitrate/chlorate transporter - Arabidopsis thaliana (Mouse-ear cress)	34	0.28	40	ICC4958_CAAA649TF	>gb|FE669265.1|FE669265 mh2_0014_F08 Chickpea leave library Cicer arietinum cDNA clone mh2_0014_F08 5, mRNA sequence	30	1.2	ICC4958_CAAA649TF	>gb|BE999150.1|BE999150 EST430873 GVSN Medicago truncatula cDNA clone pGVSN-15E14, mRNA sequence	176	3e-43	90	ICC4958_CAAA649TF	>gb|FK018545.1|FK018545 GLND061TF JCVI-SOY3 Glycine max cDNA 5, mRNA sequence	105	2e-21	88	ICC4958_CAAA649TF	>gb|CB829300.1|CB829300 LjNEST96d9r Lotus japonicus nodule library 5 and 7 week-old Lotus japonicus cDNA 5, mRNA sequence	36	0.39	100	ICC4958_CAAA649TF	>gi|149225189|gb|ES714636.1|ES714636 TFR6_37_C06_E001.g1 USDA-Tifton Peanut Library TFR6 Arachis hypogaea cDNA clone	48	3e-05	88	ICC4958_CAAA649TF	>gi|94455537|gb|EB691412.1|EB691412 NecGex_167H02 Ornamental tobacco (LxS8) Stage 6 Floral nectary cDNA library Nicotiana	1e-05	96	ICC4958_CAAA649TF	>gi|66918386|gb|CX105234.1|CX105234 BI110C21 A normalized whole-life-cycle cDNA library of rice Oryza sativa	38	0.87	100	ICC4958_CAAA649TF	>gb|CA825878.1|CA825878 R69A09 two-month-old roots from clone Beaupre Populus trichocarpa x Populus deltoides cDNA 5, mRNA sequence	4e-07	82	58
53	UG-IV_ICC4958_CAAA650TF						ICC4958_CAAA650TF	>gb|FE671011.1|FE671011 mh1_0001_A08 Drought-stressed chickpea leave library Cicer arietinum cDNA clone mh1_0001_A08 5, mRNA sequence	32	0.39	ICC4958_CAAA650TF	>gb|AL379600.1|AL379600 MtBB46C08F1 MtBB Medicago truncatula cDNA clone MtBB46C08 T3, mRNA sequence	36	1	100	ICC4958_CAAA650TF	>gb|BG839663.1|BG839663 Gm01_05g11_F Gm01_AAFC_ECORC_Glycine_max_cold_stressed_leaves Glycine max cDNA clone Gm01_05g11, mRNA sequence	36	2.4	95	ICC4958_CAAA650TF	>gb|AV772607.1|AV772607 AV772607 Lotus japonicus Pods (20-30 mm in length) Lotus japonicus cDNA clone MPD038e04_f 3, mRNA sequence	38	0.13	95	ICC4958_CAAA650TF	>gi|110814191|gb|EE127201.1|EE127201 1L8 Peanut (Luhua14) seeds full length cDNA Library Arachis hypogaea cDNA 5 similar to	34	0.66	100	ICC4958_CAAA650TF	>gi|2749605|gb|AA651363.1|AA651363 31477 Lambda-PRL2 Arabidopsis thaliana cDNA clone 181N4XP 3, mRNA sequence	0.99	100	ICC4958_CAAA650TF	>gi|2800209|gb|AA753198.1|AA753198 97AS2279 Rice Immature Seed Lambda ZAPII cDNA Library Oryza sativa Indica Group cDNA	42	0.071	100	ICC4958_CAAA650TF	>gb|BU822078.1|BU822078 UB32BPD05 Populus tremula cambium cDNA library Populus tremula cDNA 5 prime, mRNA sequence	1.7	95	36
54	UG-IV_ICC4958_CAAA673TF	ICC4958_CAAA673TF	>P53772|DLLH_BRAFL Homeobox protein DLL homolog - Branchiostoma floridae (Florida lancelet) (Amphioxus)	32	1.3	37	ICC4958_CAAA673TF	>gb|FE670700.1|FE670700 mh2_0031_C04 Chickpea leave library Cicer arietinum cDNA clone mh2_0031_C04 5, mRNA sequence	32	0.3	ICC4958_CAAA673TF	>gb|BE239474.1|BE239474 EST403523 MHRP- Medicago truncatula cDNA clone pMHRP-28E10, mRNA sequence	482	1e-135	88	ICC4958_CAAA673TF	>gb|FE710255.1|FE710255 Pv009C_M13F_D07.ab1 Phaseolus vulgaris cv Early gallatin Phaseolus vulgaris cDNA, mRNA sequence	204	3e-51	83	ICC4958_CAAA673TF	>gb|AV427373.1|AV427373 AV427373 Lotus japonicus young plants (two-week old) Lotus japonicus cDNA clone MWM080g08_r 5, mRNA sequence	36	0.38	100	ICC4958_CAAA673TF	>gi|30420617|gb|CD038779.1|CD038779 UTPPI012_B03 USDA-Tifton Peanut Immature Pod cDNA Library (UTPP) Arachis hypogaea cDNA	46	0.0001	84	ICC4958_CAAA673TF	>gi|89482789|gb|DY638583.1|DY638583 PU2_plate26_B06 PU2 Prunus persica cDNA similar to hypothetical protein	5e-08	83	ICC4958_CAAA673TF	>gi|44674450|gb|CR287884.1|CR287884 CR287884 Oryza sativa library (Han B) Oryza sativa cDNA clone y659f12p3, mRNA sequence	36	3.3	100	ICC4958_CAAA673TF	>gb|BI125538.1|BI125538 I062P63P Populus leaf cDNA library Populus tremula x Populus tremuloides cDNA, mRNA sequence	0.32	95	38
55	UG-IV_ICC4958_CAAA678TF	ICC4958_CAAA678TF	>P50165|TRNH_DATST Tropinone reductase homolog - Datura stramonium (Jimsonweed) (Common thornapple)	42	0.003	85	ICC4958_CAAA678TF	>gb|FE668775.1|FE668775 mh2_0004_F05 Chickpea leave library Cicer arietinum cDNA clone mh2_0004_F05 5, mRNA sequence	34	0.13	ICC4958_CAAA678TF	>gb|AL367018.1|AL367018 MtBA11G01F1 MtBA Medicago truncatula cDNA clone MtBA11G01 T3, mRNA sequence	127	5e-28	97	ICC4958_CAAA678TF	>gb|BQ629667.1|BQ629667 sap92a01.y1 Gm-c1045 Glycine max cDNA clone SOYBEAN CLONE ID: Gm-c1045-2689 5 similar to TR:Q9ZW12 Q9ZW12 PUTATIVE	70	2e-10	87	ICC4958_CAAA678TF	>gb|BI419732.1|BI419732 LjNEST47h3r Lotus japonicus nodule library 5 and 7 week-old Lotus japonicus cDNA 5, mRNA sequence	74	3e-12	91	ICC4958_CAAA678TF	>gi|149222764|gb|ES712211.1|ES712211 TFR5_73_F12_E001.g1 USDA-Tifton Peanut Library TFR5 Arachis hypogaea cDNA clone	38	0.055	85	ICC4958_CAAA678TF	>gi|59908149|gb|BP847176.1|BP847176 BP847176 RAFL21 Arabidopsis thaliana cDNA clone RAFL21-99-J12 5, mRNA sequence	1e-06	87	ICC4958_CAAA678TF	>gi|41881700|gb|BX927548.1|BX927548 BX927548 Oryza sativa library (Han B) Oryza sativa cDNA clone p513a08p5, mRNA sequence	38	1.4	100	ICC4958_CAAA678TF	>gb|AI166307.1|AI166307 xylem.est.152 Poplar xylem Lambda ZAPII library Populus trichocarpa cDNA 5, mRNA sequence	9e-06	87	54
56	UG-IV_ICC4958_CAAA715TF	ICC4958_CAAA715TF	>P51570|GALK1_HUMAN Galactokinase - Homo sapiens (Human)	60	2e-09	36	ICC4958_CAAA715TF	>gb|FE669512.1|FE669512 mh2_0017_D06 Chickpea leave library Cicer arietinum cDNA clone mh2_0017_D06 5, mRNA sequence	32	0.24	ICC4958_CAAA715TF	>gb|CA918415.1|CA918415 EST642562 GESD Medicago truncatula cDNA clone GESD-21E21, mRNA sequence	507	1e-143	92	ICC4958_CAAA715TF	>gb|AW349429.1|AW349429 GM210005A11F4 Gm-r1021 Glycine max cDNA clone Gm-r1021-1783 3, mRNA sequence	339	7e-92	88	ICC4958_CAAA715TF	>gb|BP036437.1|BP036437 BP036437 Lotus corniculatus var. japonicus flower bud Lotus japonicus cDNA clone MFB033f11_f 3, mRNA sequence	137	1e-31	87	ICC4958_CAAA715TF	>gi|134092997|gb|EL966974.1|EL966974 SI_C2_15 SI, cDNA forward subtractive library from peanut leaves inoculated with	172	7e-43	87	ICC4958_CAAA715TF	>gi|71921794|gb|DT041712.1|DT041712 Mdrtp1006J07.g1 Apple_EST_Mdrtp Malus x domestica x Malus sieversii cDNA similar to	7e-16	88	ICC4958_CAAA715TF	>gi|44674249|gb|CR287683.1|CR287683 CR287683 Oryza sativa library (Han B) Oryza sativa cDNA clone p764g01p5, mRNA sequence	36	2.7	100	ICC4958_CAAA715TF	>gb|CV265747.1|CV265747 WS02028.B21_B23 PTxN-IB-N-A-11 Populus trichocarpa x Populus nigra cDNA clone WS02028_B23 3, mRNA sequence	2e-20	84	101
57	UG-IV_ICC4958_CAAA734TF	ICC4958_CAAA734TF	>P48417|CP74_LINUS Cytochrome P450 74A, chloroplast precursor - Linum usitatissimum (Flax) (Linseed)	233	7e-61	47	ICC4958_CAAA734TF	>gb|FE669424.1|FE669424 mh2_0016_D09 Chickpea leave library Cicer arietinum cDNA clone mh2_0016_D09 5, mRNA sequence	34	0.12	ICC4958_CAAA734TF	>gb|BF640613.1|BF640613 NF034B10IN1F1080 Insect herbivory Medicago truncatula cDNA clone NF034B10IN 5, mRNA sequence	426	1e-118	87	ICC4958_CAAA734TF	>gb|FE711947.1|FE711947 Pv049D_M13F_D05.ab1 Phaseolus vulgaris cv Early gallatin Phaseolus vulgaris cDNA, mRNA sequence	117	1e-24	80	ICC4958_CAAA734TF	>gb|AV407553.1|AV407553 AV407553 Lotus japonicus young plants (two-week old) Lotus japonicus cDNA clone MWL025d02_r 5, mRNA sequence	117	2e-25	80	ICC4958_CAAA734TF	>gi|149217364|gb|ES706813.1|ES706813 C20R6_16_H11_E002.g1 USDA-Tifton Peanut Library C20R6 Arachis hypogaea cDNA	56	2e-07	83	ICC4958_CAAA734TF	>gi|159612950|gb|EY175722.1|EY175722 CBTI5215.b1_M08.ab1:P Triphysaria pusilla root tip normalized cDNA library	0.0003	86	ICC4958_CAAA734TF	>gi|29674747|gb|CB671022.1|CB671022 OSJNEe04G08.f OSJNEe Oryza sativa Japonica Group cDNA clone OSJNEe04G08 5, mRNA	42	0.085	96	ICC4958_CAAA734TF	>gb|BU894000.1|BU894000 P085G02 Populus petioles cDNA library Populus tremula cDNA 5 prime, mRNA sequence	0.5	100	38
58	UG-IV_ICC4958_CAAA770TF	ICC4958_CAAA770TF	>Q8MTP3|PTP3_ENCCU Polar tube protein 3 precursor - Encephalitozoon cuniculi	29	4.8	32	ICC4958_CAAA770TF	>gb|FE668686.1|FE668686 mh2_0003_F08 Chickpea leave library Cicer arietinum cDNA clone mh2_0003_F08 5, mRNA sequence	30	0.6	ICC4958_CAAA770TF	>gb|DW015801.1|DW015801 EST1224762 MTY Medicago truncatula cDNA clone MTYA981, mRNA sequence	38	0.1	100	ICC4958_CAAA770TF	>gb|CF806786.1|CF806786 psHB015xP20f USDA-IFAFS:Expression of Phytophthora sojae genes during infection and propagation Glycine max cDNA clone	38	0.23	100	ICC4958_CAAA770TF	>gb|BP038954.1|BP038954 BP038954 Lotus corniculatus var. japonicus flower bud Lotus japonicus cDNA clone MFB068f09_f 3, mRNA sequence	36	0.19	100	ICC4958_CAAA770TF	>gi|110813118|gb|EE126083.1|EE126083 g19 Peanut (Luhua14) seeds full length cDNA Library Arachis hypogaea cDNA 5 similar to	32	1	100	ICC4958_CAAA770TF	>gi|8328490|gb|BE033481.1|BE033481 ME02H09 ME Mesembryanthemum crystallinum cDNA 5, mRNA sequence	1.5	95	ICC4958_CAAA770TF	>gi|58668473|gb|CK057159.1|CK057159 56655rsicek_11726.y1 Oryza sativa cv. PA64s panicle ferile cDNA library Oryza	40	0.11	100	ICC4958_CAAA770TF	>gb|BU879134.1|BU879134 V056D07 Populus flower cDNA library Populus trichocarpa cDNA 5 prime, mRNA sequence	0.65	95	36
59	UG-IV_ICC4958_CAAA774TF						ICC4958_CAAA774TF	>gb|FE673507.1|FE673507 mh1_0037_F02 Drought-stressed chickpea leave library Cicer arietinum cDNA clone mh1_0037_F02 5, mRNA sequence	32	0.11	ICC4958_CAAA774TF	>gb|AL381569.1|AL381569 MtBC01G03R2 MtBC Medicago truncatula cDNA clone MtBC01G03 T7, mRNA sequence	36	0.3	90	ICC4958_CAAA774TF	>gb|BE657276.1|BE657276 GM700001B10E5 Gm-r1070 Glycine max cDNA clone Gm-r1070-225 3, mRNA sequence	38	0.17	100	ICC4958_CAAA774TF	>gb|BP061168.1|BP061168 BP061168 Lotus japonicus mature nodule Lotus japonicus cDNA clone GENf066a11 3, mRNA sequence	40	0.009	100	ICC4958_CAAA774TF	>gi|30419417|gb|CD037579.1|CD037579 UTPLC002_F06 USDA-Tifton Peanut Leaf cDNA Library (UTPL) Arachis hypogaea cDNA clone	38	0.012	100	ICC4958_CAAA774TF	>gi|32880846|gb|CB256073.1|CB256073 04-E012737-027-002-G17-T7R MPIZ-ADIS-027 Arabidopsis thaliana cDNA clone	1.1	100	ICC4958_CAAA774TF	>gi|25799264|gb|CA755225.1|CA755225 BR030016000_PLATE_A02_9_007.ab1 OA Oryza sativa Japonica Group cDNA clone	36	1.3	100	ICC4958_CAAA774TF	>gb|DT507019.1|DT507019 WS02417.BR_C04 PTxD-ICC-N-A-14 Populus trichocarpa x Populus deltoides cDNA clone WS02417_C04 5, mRNA sequence	0.48	100	36
60	UG-IV_ICC4958_CAAA788TF	ICC4958_CAAA788TF	>Q8LJS2|HDT1_SOYBN Histone deacetylase HDT1 - Glycine max (Soybean)	101	1e-21	52	ICC4958_CAAA788TF	>gb|EH058883.1|EH058883 CPA04e05.y.esd subtracted cDNA library of drought stressed chickpea Cicer arietinum cDNA, mRNA sequence	32	0.29	ICC4958_CAAA788TF	>gb|BE941558.1|BE941558 EST421128 MGHG Medicago truncatula cDNA clone pMGHG-4G20, mRNA sequence	135	1e-30	90	ICC4958_CAAA788TF	>gb|BE822553.1|BE822553 GM700018A20F1 Gm-r1070 Glycine max cDNA clone Gm-r1070-7154 3, mRNA sequence	149	2e-34	89	ICC4958_CAAA788TF	>gb|BP039074.1|BP039074 BP039074 Lotus corniculatus var. japonicus flower bud Lotus japonicus cDNA clone MFB070c03_f 3, mRNA sequence	96	5e-19	85	ICC4958_CAAA788TF	>gi|110812670|gb|EE125515.1|EE125515 51#TAIY! Peanut (Luhua14) seeds full length cDNA Library Arachis hypogaea cDNA 5	80	9e-15	88	ICC4958_CAAA788TF	>gi|186886867|gb|FG122417.1|FG122417 3509-84-E08 Oenothera strain hookeri de Vries leaf library Oenothera elata subsp.	0.012	85	ICC4958_CAAA788TF	>gi|3767811|gb|AU031838.1|AU031838 AU031838 Rice root Oryza sativa Japonica Group cDNA clone R2052_6Z, mRNA sequence	36	3.3	100	ICC4958_CAAA788TF	>gb|BU874882.1|BU874882 Q073A03 Populus flower cDNA library Populus trichocarpa cDNA 5 prime, mRNA sequence	1.2	100	36
61	UG-IV_ICC4958_CAAA792TF	ICC4958_CAAA792TF	>Q10257|RRP8_SCHPO Ribosomal RNA-processing protein 8 - Schizosaccharomyces pombe (Fission yeast)	110	4e-24	48	ICC4958_CAAA792TF	>gb|FE668630.1|FE668630 mh2_0003_A11 Chickpea leave library Cicer arietinum cDNA clone mh2_0003_A11 5, mRNA sequence	34	0.076	ICC4958_CAAA792TF	>gb|AJ497558.1|AJ497558 AJ497558 MTFLOW Medicago truncatula cDNA clone mt--abc955110h03, mRNA sequence	474	1e-132	91	ICC4958_CAAA792TF	>gb|BQ298195.1|BQ298195 sao56d03.y1 Gm-c1073 Glycine max cDNA clone SOYBEAN CLONE ID: Gm-c1073-3222 5 similar to SW:YD29_SCHPO Q10257	343	6e-93	88	ICC4958_CAAA792TF	>gb|BP047873.1|BP047873 BP047873 Lotus corniculatus var. japonicus pods (less than 20 mm in length) Lotus japonicus cDNA clone SPD049a03_f 3, mRNA	234	8e-61	88	ICC4958_CAAA792TF	>gi|149220665|gb|ES710114.1|ES710114 TFR5_29_C12_E001.g1 USDA-Tifton Peanut Library TFR5 Arachis hypogaea cDNA clone	38	0.033	95	ICC4958_CAAA792TF	>gi|94457888|gb|EB693763.1|EB693763 NecGex_040C05 Ornamental tobacco (LxS8) Stage 12 Floral nectary cDNA library Nicotiana	6e-14	81	ICC4958_CAAA792TF	>gi|117233012|gb|CT854889.1|CT854889 CT854889 Oryza sativa (indica cultivar-group) cv. Guang Lu Ai 4 Oryza sativa Indica	38	0.85	95	ICC4958_CAAA792TF	>gb|CV273066.1|CV273066 WS0171.B21_I22 PTxD-NR-A-8 Populus trichocarpa x Populus deltoides cDNA clone WS0171_I22 3, mRNA sequence	0.021	100	42
62	UG-IV_ICC4958_CAAA812TF	ICC4958_CAAA812TF	>Q8L4B2|NFYC9_ARATH Nuclear transcription factor Y subunit C-9 - Arabidopsis thaliana (Mouse-ear cress)	257	7e-68	68	ICC4958_CAAA812TF	>gb|FE672763.1|FE672763 mh1_0022_H09 Drought-stressed chickpea leave library Cicer arietinum cDNA clone mh1_0022_H09 5, mRNA sequence	100	3e-21	ICC4958_CAAA812TF	>gb|BI307850.1|BI307850 EST529260 GPOD Medicago truncatula cDNA clone pGPOD-1G5 5 end, mRNA sequence	666	0	92	ICC4958_CAAA812TF	>gb|EV275533.1|EV275533 GLMCI88TF JCVI-SOY2 Glycine max cDNA 5, mRNA sequence	414	1e-114	89	ICC4958_CAAA812TF	>gb|BW630528.1|BW630528 BW630528 Lotus japonicus salicylic acid and methyljasmonate treated cells Lotus japonicus cDNA clone LjFL2-026-AG11 5, mRNA	252	7e-66	89	ICC4958_CAAA812TF	>gi|149216007|gb|ES705456.1|ES705456 C20R5_49_E05_E002.g1 USDA-Tifton Peanut Library C20R5 Arachis hypogaea cDNA	301	3e-81	87	ICC4958_CAAA812TF	>gi|159636717|gb|EY157768.1|EY157768 CBTN6800.b1_O20.ab1:P Triphysaria pusilla root tip normalized cDNA library	8e-27	80	ICC4958_CAAA812TF	>gi|14713727|gb|AU197697.1|AU197697 AU197697 Rice mature leaf Oryza sativa Japonica Group cDNA clone S20605, mRNA sequence	94	3e-17	79	ICC4958_CAAA812TF	>gb|BU873518.1|BU873518 Q056D09 Populus flower cDNA library Populus trichocarpa cDNA 5 prime, mRNA sequence	3e-92	86	341
63	UG-IV_ICC4958_CAAA816TF						ICC4958_CAAA816TF	>gb|CK148646.1|CK148646 50_G11 Suppressive subtractive hybridization library Cicer arietinum cDNA clone 50_G11 5, mRNA sequence	30	0.66	ICC4958_CAAA816TF	>gb|AW171736.2|AW171736 N100630e rootphos(-) Medicago truncatula cDNA clone MHRP-9D2, mRNA sequence	206	2e-52	86	ICC4958_CAAA816TF	>gb|CD393613.1|CD393613 Gm_ck13158 Soybean induced by Salicylic Acid Glycine max cDNA 3, mRNA sequence	38	0.26	100	ICC4958_CAAA816TF	>gb|AW428736.1|AW428736 Ljirnpest23-821-a7 Ljirnp Lambda HybriZap two-hybrid library Lotus japonicus cDNA clone LP821-23-a7 5, mRNA sequence	32	3.3	100	ICC4958_CAAA816TF	>gi|149222074|gb|ES711521.1|ES711521 TFR5_59_C09_E001.g1 USDA-Tifton Peanut Library TFR5 Arachis hypogaea cDNA clone	36	0.072	95	ICC4958_CAAA816TF	>gi|7958770|gb|AW587487.1|AW587487 IPPGHZ0074 Cotton fiber and embryo Lambda Zap Express Library Gossypium hirsutum	0.42	95	ICC4958_CAAA816TF	>gi|6224309|gb|AW155440.1|AW155440 mgie0018O17f Rice blast infection stage cDNA library Oryza sativa/Pyricularia oryzae mixed	34	7.4	100	ICC4958_CAAA816TF	>gb|CV265538.1|CV265538 WS02027.B21_I17 PTxN-IB-N-A-11 Populus trichocarpa x Populus nigra cDNA clone WS02027_I17 3, mRNA sequence	2.8	100	34
64	UG-IV_ICC4958_CAAA834TF	ICC4958_CAAA834TF	>Q6C044|ATG18_YARLI Autophagy-related protein 18 - Yarrowia lipolytica (Candida lipolytica)	33	0.73	34	ICC4958_CAAA834TF	>gb|FE669705.1|FE669705 mh2_0019_E11 Chickpea leave library Cicer arietinum cDNA clone mh2_0019_E11 5, mRNA sequence	38	0.005	ICC4958_CAAA834TF	>gb|BF649116.1|BF649116 NF054D04EC1F1032 Elicited cell culture Medicago truncatula cDNA clone NF054D04EC 5, mRNA sequence	80	6e-14	86	ICC4958_CAAA834TF	>gb|BQ473403.1|BQ473403 sap12d07.y1 Gm-c1082 Glycine max cDNA clone SOYBEAN CLONE ID: Gm-c1082-2461 5 similar to TR:O49538 O49538 MYB -	44	0.008	93	ICC4958_CAAA834TF	>gb|CB827274.1|CB827274 LjNEST72g1r Lotus japonicus nodule library 5 and 7 week-old Lotus japonicus cDNA 5, mRNA sequence	34	1.7	100	ICC4958_CAAA834TF	>gi|30420260|gb|CD038422.1|CD038422 UTPPI007_A11 USDA-Tifton Peanut Immature Pod cDNA Library (UTPP) Arachis hypogaea cDNA	34	0.55	100	ICC4958_CAAA834TF	>gi|49319600|gb|BP668097.1|BP668097 BP668097 RAFL21 Arabidopsis thaliana cDNA clone RAFL21-25-P08 3, mRNA sequence	0.83	100	ICC4958_CAAA834TF	>gi|117246106|gb|CT862551.1|CT862551 CT862551 Oryza sativa (indica cultivar-group) cv. Guang Lu Ai 4 Oryza sativa Indica	36	3.7	95	ICC4958_CAAA834TF	>gb|CX184367.1|CX184367 D12_45-92_08.ab1 leaf inoculated with Marssonia pathogen of Populus euramericana Populus x canadensis cDNA, mRNA sequence	0.089	100	40
65	UG-IV_ICC4958_CAAA851TF	ICC4958_CAAA851TF	>P50427|STS_MOUSE Steryl-sulfatase precursor - Mus musculus (Mouse)	32	1.6	45	ICC4958_CAAA851TF	>gb|FE669105.1|FE669105 mh2_0012_F11 Chickpea leave library Cicer arietinum cDNA clone mh2_0012_F11 5, mRNA sequence	50	1e-06	ICC4958_CAAA851TF	>gb|AJ548029.1|AJ548029 AJ548029 MTAPHEU Medicago truncatula cDNA clone mtaehac110004g09, mRNA sequence	367	1e-100	93	ICC4958_CAAA851TF	>gb|EV282461.1|EV282461 GLNBG78TF JCVI-SOY3 Glycine max cDNA 5, mRNA sequence	569	1e-161	91	ICC4958_CAAA851TF	>gb|BU494307.1|BU494307 Ljirnpest49-033-f1 Ljirnp Lambda HybriZap two-hybrid library Lotus japonicus cDNA clone 4033_10.ab1 5, mRNA sequence	90	3e-17	89	ICC4958_CAAA851TF	>gi|115597928|gb|EG030276.1|EG030276 AH0676 Shanyou 523 Peanut Cotyledon cDNA Library Arachis hypogaea cDNA 5, mRNA	46	0.0001	84	ICC4958_CAAA851TF	>gi|7110827|gb|AI618760.1|AI618760 EST21 Cloned cDNAs of Arabidopsis thaliana generated by mRNA differential-display RT-PCR	2e-38	95	ICC4958_CAAA851TF	>gi|44678846|gb|CR292280.1|CR292280 CR292280 Oryza sativa library (Han B) Oryza sativa cDNA clone y728b02p5, mRNA sequence	319	2e-85	93	ICC4958_CAAA851TF	>gb|CB833303.1|CB833303 R00B04 two-month-old roots from clone Beaupre Populus trichocarpa x Populus deltoides cDNA 5, mRNA sequence	0	95	749
66	UG-IV_ICC4958_CAAA863TF						ICC4958_CAAA863TF	>gb|FE668667.1|FE668667 mh2_0003_E01 Chickpea leave library Cicer arietinum cDNA clone mh2_0003_E01 5, mRNA sequence	32	0.19	ICC4958_CAAA863TF	>gb|CA919796.1|CA919796 EST637514 MTUS Medicago truncatula cDNA clone MTUS-18C5, mRNA sequence	54	2e-06	85	ICC4958_CAAA863TF	>gb|CO984087.1|CO984087 GM89021A1H04.r1 Gm-r1089 Glycine max cDNA clone Gm-r1089-8023 3, mRNA sequence	56	1e-06	87	ICC4958_CAAA863TF	>gb|AV769233.1|AV769233 AV769233 Lotus japonicus Young plants (two-weeks old) Lotus japonicus cDNA clone MWL039g02_f 3, mRNA sequence	34	0.94	100	ICC4958_CAAA863TF	>gi|134037295|gb|EL966402.1|EL966402 S132 SC, cDNA reverse subtractive library from peanut leaves Arachis hypogaea	32	1.2	100	ICC4958_CAAA863TF	>gi|13306234|gb|BG381762.1|BG381762 00733 leafy spurge Lambda HybriZAP 2.1 two-hybrid vector cDNA Library Euphorbia	1.9	100	ICC4958_CAAA863TF	>gi|28259333|gb|CB213242.1|CB213242 OML03522 Oryza minuta HybriZAP-2.1 XR library Oryza minuta cDNA 5, mRNA	38	0.52	100	ICC4958_CAAA863TF	>gb|BU883191.1|BU883191 UM87TD09 Populus flower cDNA library Populus trichocarpa cDNA 5 prime, mRNA sequence	3.1	95	34
67	UG-IV_ICC4958_CAAA893TF	ICC4958_CAAA893TF	>Q086B1|PYRG_SHEFN CTP synthase - Shewanella frigidimarina (strain NCIMB 400)	30	2.4	43	ICC4958_CAAA893TF	>gb|FE668897.1|FE668897 mh2_0006_F11 Chickpea leave library Cicer arietinum cDNA clone mh2_0006_F11 5, mRNA sequence	46	6e-06	ICC4958_CAAA893TF	>gb|BG644738.1|BG644738 EST506357 KV3 Medicago truncatula cDNA clone pKV3-38M15 5 end, mRNA sequence	46	0.0002	96	ICC4958_CAAA893TF	>gb|CA851417.1|CA851417 D13E07_I07_10.ab1 cDNA Peking library 2, 4 day SCN3 Glycine max cDNA clone D13E07 5, mRNA sequence	46	0.0006	96	ICC4958_CAAA893TF	>gb|AV408540.1|AV408540 AV408540 Lotus japonicus young plants (two-week old) Lotus japonicus cDNA clone MWL042h06_r 5, mRNA sequence	50	8e-06	96	ICC4958_CAAA893TF	>gi|107955008|gb|EC268656.1|EC268656 AhDS259 Groundnut drought stressed subtracted cDNA library Arachis hypogaea cDNA	46	4e-05	96	ICC4958_CAAA893TF	>gi|23302014|gb|BU634759.1|BU634759 052A04 Infected Arabidopsis Leaf Arabidopsis thaliana cDNA, mRNA sequence	0.001	96	ICC4958_CAAA893TF	>gi|86593158|gb|CI255620.1|CI255620 CI255620 Oryza sativa (japonica cultivar-group) Panicles mixture of one, two, three	54	4e-06	100	ICC4958_CAAA893TF	>gb|DV463939.2|DV463939 MTUNUL1.P21.C07 NUL Populus fremontii x Populus angustifolia cDNA, mRNA sequence	0.38	100	36
68	UG-IV_ICC4958_CAAA902TF	ICC4958_CAAA902TF	>Q49W96|ARGD2_STAS1 Acetylornithine aminotransferase 2 - Staphylococcus saprophyticus subsp. saprophyticus	66	1e-10	56	ICC4958_CAAA902TF	>gb|FE670369.1|FE670369 mh2_0027_C02 Chickpea leave library Cicer arietinum cDNA clone mh2_0027_C02 5, mRNA sequence	30	1.2	ICC4958_CAAA902TF	>gb|BG645688.1|BG645688 EST507307 KV3 Medicago truncatula cDNA clone pKV3-47C23 5 end, mRNA sequence	396	1e-109	86	ICC4958_CAAA902TF	>gb|CD400911.1|CD400911 Gm_ck22852 Soybean induced by Salicylic Acid Glycine max cDNA 3, mRNA sequence	210	6e-53	83	ICC4958_CAAA902TF	>gb|AV768268.1|AV768268 AV768268 Lotus japonicus Young plants (two-weeks old) Lotus japonicus cDNA clone MWM232e09_f 3, mRNA sequence	155	6e-37	81	ICC4958_CAAA902TF	>gi|149218088|gb|ES707537.1|ES707537 C20R7_4_C02_E002.g1 USDA-Tifton Peanut Library C20R7 Arachis hypogaea cDNA clone	94	6e-19	80	ICC4958_CAAA902TF	>gi|72274054|gb|DT049464.1|DT049464 COT_DN_A10 Fiber and Ovule of Xu-142 Lambda Zap Express Library Gossypium hirsutum	0.76	100	ICC4958_CAAA902TF	>gi|14980522|gb|BI305200.1|BI305200 NRS2-7_8_A12 Drought stress (root) Oryza sativa Indica Group cDNA clone NRS2-7_8_A12	38	0.85	100	ICC4958_CAAA902TF	>gb|CV242923.1|CV242923 WS02516.B21.1_G17 PT-MB-N-A-15 Populus trichocarpa cDNA clone WS02516_G17 3, mRNA sequence	0.005	84	44
69	UG-IV_ICC4958_CAAA906TF	ICC4958_CAAA906TF	>Q3UX61|ARD1B_MOUSE N-terminal acetyltransferase complex ARD1 subunit homolog B - Mus musculus (Mouse)	206	1e-52	67	ICC4958_CAAA906TF	>gb|EL585372.1|EL585372 CaHa271 Chickpea Insect-Induced Library Cicer arietinum cDNA clone CaHa271 similar to cellulose synthase (EC 2.4.1.-)	42	0.0005	ICC4958_CAAA906TF	>gb|EV258437.1|EV258437 MTYDK35TF JCVI-MT1 Medicago truncatula cDNA 5, mRNA sequence	470	1e-131	86	ICC4958_CAAA906TF	>gb|FE690915.1|FE690915 Pv020D_M13F_E03.ab1 Phaseolus vulgaris cv Early gallatin Phaseolus vulgaris cDNA, mRNA sequence	327	5e-88	83	ICC4958_CAAA906TF	>gb|BW595514.1|BW595514 BW595514 Lotus japonicus suspension-cultured cells Lotus japonicus cDNA clone LjCa-004-DE10 5, mRNA sequence	311	6e-84	84	ICC4958_CAAA906TF	>gi|149217737|gb|ES707186.1|ES707186 C20R6_22_F11_E002.g1 USDA-Tifton Peanut Library C20R6 Arachis hypogaea cDNA	313	5e-85	83	ICC4958_CAAA906TF	>dbj|BAB10599.1| contains similarity to N-acetyltransferase~gene_id:MXE10.5 [Arabidopsis	2e-48	80	ICC4958_CAAA906TF	>gi|117218214|gb|CT851900.1|CT851900 CT851900 Oryza sativa (indica cultivar-group) cv. Guang Lu Ai 4 Oryza sativa Indica	50	0.0003	96	ICC4958_CAAA906TF	>gb|CU306898.1|CU306898 CU306898 LG0ADM Populus tremula x Populus alba cDNA clone LG0ADM8YE10ZM1, mRNA sequence	3e-64	82	248
70	UG-IV_ICC4958_CAAA911TF	ICC4958_CAAA911TF	>Q9FPQ6|GP1_CHLRE Vegetative cell wall protein gp1 precursor - Chlamydomonas reinhardtii	67	1e-10	46	ICC4958_CAAA911TF	>gb|FE669494.1|FE669494 mh2_0017_B12 Chickpea leave library Cicer arietinum cDNA clone mh2_0017_B12 5, mRNA sequence	38	0.007	ICC4958_CAAA911TF	>gb|BQ165239.1|BQ165239 EST611108 KVKC Medicago truncatula cDNA clone pKVKC-7B9, mRNA sequence	129	1e-28	85	ICC4958_CAAA911TF	>gb|BE659831.1|BE659831 GM700011A10B2 Gm-r1070 Glycine max cDNA clone Gm-r1070-4275 3, mRNA sequence	58	7e-07	85	ICC4958_CAAA911TF	>gb|BP071078.1|BP071078 BP071078 Lotus corniculatus var. japonicus nodulating root Lotus japonicus cDNA clone GNf050e09 3, mRNA sequence	42	0.009	93	ICC4958_CAAA911TF	>gi|110812959|gb|EE125936.1|EE125936 3B9 Peanut (Luhua14) seeds full length cDNA Library Arachis hypogaea cDNA 5, mRNA	48	5e-05	88	ICC4958_CAAA911TF	>gi|19802811|gb|AV784021.1|AV784021 AV784021 RAFL5 Arabidopsis thaliana cDNA clone RAFL05-15-G06 3, mRNA sequence	0.001	100	ICC4958_CAAA911TF	>gi|88348878|gb|CI653922.1|CI653922 CI653922 Oryza sativa (japonica cultivar-group) leaf of seedling gamma-irradiated	46	0.005	96	ICC4958_CAAA911TF	>gb|DB878048.1|DB878048 DB878048 full-length enriched poplar cDNA library, mixture of leaf, bud, stem, root Populus nigra cDNA clone PnFL2-019_J24	3e-05	96	52
71	UG-IV_ICC4958_CAAA930TF	ICC4958_CAAA930TF	>P0C628|O5AC1_HUMAN Olfactory receptor 5AC1 - Homo sapiens (Human)	33	0.29	20	ICC4958_CAAA930TF	>gb|FE671426.1|FE671426 mh1_0005_E11 Drought-stressed chickpea leave library Cicer arietinum cDNA clone mh1_0005_E11 5, mRNA sequence	30	0.9	ICC4958_CAAA930TF	>gb|AL389520.1|AL389520 MtBC55D08R1 MtBC Medicago truncatula cDNA clone MtBC55D08 T7, mRNA sequence	105	8e-22	86	ICC4958_CAAA930TF	>gb|CD412800.1|CD412800 Gm_ck43980 Soybean induced by Salicylic Acid Glycine max cDNA 3, mRNA sequence	60	9e-08	91	ICC4958_CAAA930TF	>gb|BP052738.1|BP052738 BP052738 Lotus corniculatus var. japonicus pods (less than 20 mm in length) Lotus japonicus cDNA clone SPDL012f03_f 3, mRNA	44	0.001	96	ICC4958_CAAA930TF	>gi|110812399|gb|EE125137.1|EE125137 1Q85 Peanut (Luhua14) seeds full length cDNA Library Arachis hypogaea cDNA 5	32	1.5	100	ICC4958_CAAA930TF	>gi|49304612|gb|BP653142.1|BP653142 BP653142 RAFL19 Arabidopsis thaliana cDNA clone RAFL19-95-P19 3, mRNA sequence	0.57	95	ICC4958_CAAA930TF	>gi|12622257|gb|AU172470.1|AU172470 AU172470 Rice panicle at flowering stage Oryza sativa Japonica Group cDNA clone	36	2.5	100	ICC4958_CAAA930TF	>gb|CV256720.1|CV256720 WS0244.B21_K01 PTxD-ICC-N-A-14 Populus trichocarpa x Populus deltoides cDNA clone WS0244_K01 3, mRNA sequence	0.24	100	38
72	UG-IV_ICC4958_CAAA947TF	ICC4958_CAAA947TF	>Q0CU52|PXR1_ASPTN Protein pxr1 - Aspergillus terreus (strain NIH 2624)	37	0.024	57	ICC4958_CAAA947TF	>gb|FE669166.1|FE669166 mh2_0013_E10 Chickpea leave library Cicer arietinum cDNA clone mh2_0013_E10 5, mRNA sequence	30	0.53	ICC4958_CAAA947TF	>gb|EV259292.1|EV259292 MTYDU36TF JCVI-MT1 Medicago truncatula cDNA 5, mRNA sequence	139	3e-32	97	ICC4958_CAAA947TF	>gb|CF805876.1|CF805876 psHB001xG03f USDA-IFAFS:Expression of Phytophthora sojae genes during infection and propagation Glycine max cDNA clone	109	7e-23	94	ICC4958_CAAA947TF	>gb|AW428826.1|AW428826 Ljirnpest24-929-c9 Ljirnp Lambda HybriZap two-hybrid library Lotus japonicus cDNA clone LP929-24-c9 5, mRNA sequence	32	2.7	100	ICC4958_CAAA947TF	>gi|110811664|gb|EE124187.1|EE124187 W31 Peanut (Luhua14) seeds full length cDNA Library Arachis hypogaea cDNA 5 similar to	34	0.23	100	ICC4958_CAAA947TF	>gi|116415469|gb|EG458061.1|EG458061 AYAWN28TF pooled cDNA populations Arabidopsis thaliana cDNA, mRNA sequence	1.3	100	ICC4958_CAAA947TF	>gi|117240507|gb|CT862314.1|CT862314 CT862314 Oryza sativa (indica cultivar-group) cv. Guang Lu Ai 4 Oryza sativa Indica	40	0.095	92	ICC4958_CAAA947TF	>gb|BU813733.1|BU813733 N014D10 Populus bark cDNA library Populus tremula x Populus tremuloides cDNA 5 prime, mRNA sequence	4e-08	90	60
73	UG-IV_ICC4958_CAAA949TF						ICC4958_CAAA949TF	>gb|FE672355.1|FE672355 mh1_0016_H07 Drought-stressed chickpea leave library Cicer arietinum cDNA clone mh1_0016_H07 5, mRNA sequence	36	0.003	ICC4958_CAAA949TF	>gb|AW775071.1|AW775071 EST334222 KV3 Medicago truncatula cDNA clone pKV3-25F7, mRNA sequence	36	0.1	100	ICC4958_CAAA949TF	>gb|BE059579.1|BE059579 sn34a10.y1 Gm-c1016 Glycine max cDNA clone GENOME SYSTEMS CLONE ID: Gm-c1016-13363 5, mRNA sequence	46	0.0002	92	ICC4958_CAAA949TF	>gb|BP044965.1|BP044965 BP044965 Lotus corniculatus var. japonicus pods (less than 20 mm in length) Lotus japonicus cDNA clone SPD012e11_f 3, mRNA	32	0.79	100	ICC4958_CAAA949TF	>gi|109277631|gb|EC391335.1|EC391335 GDI_E_94 Groundnut (K-134) drought stressed subtracted cDNA library Arachis	32	0.27	100	ICC4958_CAAA949TF	>gi|23302008|gb|BU634753.1|BU634753 049H03 Infected Arabidopsis Leaf Arabidopsis thaliana cDNA, mRNA sequence	1.6	100	ICC4958_CAAA949TF	>gi|29674122|gb|CB670397.1|CB670397 OSJNEe03H03.r OSJNEe Oryza sativa Japonica Group cDNA clone OSJNEe03H03 3, mRNA	32	6.9	91	ICC4958_CAAA949TF	>gb|AI165368.1|AI165368 A082p33u Hybrid aspen plasmid library Populus tremula x Populus tremuloides cDNA 5, mRNA sequence	2.6	95	32
74	UG-IV_ICC4958_CAAA968TF						ICC4958_CAAA968TF	>gb|CK148783.1|CK148783 21_B6 Suppressive subtractive hybridization library Cicer arietinum cDNA clone 21_B6 5, mRNA sequence	32	0.36	ICC4958_CAAA968TF	>gb|AW736189.1|AW736189 EST332175 KV3 Medicago truncatula cDNA clone pKV3-5J20, mRNA sequence	167	4e-40	88	ICC4958_CAAA968TF	>gb|BU547651.1|BU547651 GM880013A10A05 Gm-r1088 Glycine max cDNA clone Gm-r1088-4617 3, mRNA sequence	105	3e-21	87	ICC4958_CAAA968TF	>gb|BP028746.1|BP028746 BP028746 Lotus corniculatus var. japonicus flower Lotus japonicus cDNA clone MF010d03_f 3, mRNA sequence	80	3e-14	83	ICC4958_CAAA968TF	>gi|56552905|gb|CX018029.1|CX018029 R2080 pPCR Arachis hypogaea cDNA 5, mRNA sequence	32	2.4	100	ICC4958_CAAA968TF	>gi|49317743|gb|BP666240.1|BP666240 BP666240 RAFL21 Arabidopsis thaliana cDNA clone RAFL21-19-B06 3, mRNA sequence	0.92	100	ICC4958_CAAA968TF	>gi|117209904|gb|CT851092.1|CT851092 CT851092 Oryza sativa (indica cultivar-group) cv. Guang Lu Ai 4 Oryza sativa Indica	38	1	100	ICC4958_CAAA968TF	>gb|CK095675.1|CK095675 UA19CPH04.3pR Populus dormant cambium cDNA library Populus tremula cDNA clone UA19CPH04 3, mRNA sequence	0.099	100	40
75	UG-IV_ICC4958_CAAA972TF	ICC4958_CAAA972TF	>O64982|PRS7_PRUPE 26S protease regulatory subunit 7 - Prunus persica (Peach)	275	1e-73	97	ICC4958_CAAA972TF	>gb|EH058889.1|EH058889 CPA04e11.y.esd subtracted cDNA library of drought stressed chickpea Cicer arietinum cDNA, mRNA sequence	32	0.4	ICC4958_CAAA972TF	>gb|EV259096.1|EV259096 MTYDS06TF JCVI-MT1 Medicago truncatula cDNA 5, mRNA sequence	741	0	93	ICC4958_CAAA972TF	>gb|FE697263.1|FE697263 Pv034D_M13F_A04.ab1 Phaseolus vulgaris cv Early gallatin Phaseolus vulgaris cDNA, mRNA sequence	765	0	93	ICC4958_CAAA972TF	>gb|BW629065.1|BW629065 BW629065 Lotus japonicus salicylic acid and methyljasmonate treated cells Lotus japonicus cDNA clone LjFL2-022-AH05 5, mRNA	599	1e-170	94	ICC4958_CAAA972TF	>gi|115598109|gb|EG030457.1|EG030457 AH0840 Shanyou 523 Peanut Cotyledon cDNA Library Arachis hypogaea cDNA 5, mRNA	658	0	90	ICC4958_CAAA972TF	>gi|159656768|gb|EY175918.1|EY175918 CBTI5304.b1_P06.ab1:P Triphysaria pusilla root tip normalized cDNA library	3e-96	84	ICC4958_CAAA972TF	>gi|29617702|gb|CB622714.1|CB622714 OSIIEa09M22.f OSIIEa Oryza sativa Indica Group cDNA clone OSIIEa09M22 5, mRNA	325	3e-87	83	ICC4958_CAAA972TF	>gb|CK093420.1|CK093420 G119P87.3pR Populus tension wood cDNA library Populus tremula x Populus tremuloides cDNA clone G119P87 3, mRNA sequence	1e-118	85	426
76	UG-IV_ICC4958_CAAA973TF						ICC4958_CAAA973TF	>gb|FE669704.1|FE669704 mh2_0019_E10 Chickpea leave library Cicer arietinum cDNA clone mh2_0019_E10 5, mRNA sequence	30	0.31	ICC4958_CAAA973TF	>gb|BE323707.2|BE323707 NF006H05PL1F1044 Phosphate starved leaf Medicago truncatula cDNA clone NF006H05PL 5, mRNA sequence	36	0.2	100	ICC4958_CAAA973TF	>gb|BE330671.1|BE330671 so82h07.y1 Gm-c1040 Glycine max cDNA clone GENOME SYSTEMS CLONE ID: Gm-c1040-2198 5, mRNA sequence	32	7.3	100	ICC4958_CAAA973TF	>gb|BI419855.1|BI419855 LjNEST45g8r Lotus japonicus nodule library 5 and 7 week-old Lotus japonicus cDNA 5, mRNA sequence	32	1.6	100	ICC4958_CAAA973TF	>gi|110811729|gb|EE124260.1|EE124260 WW48 Peanut (Luhua14) seeds full length cDNA Library Arachis hypogaea cDNA 5	36	0.033	100	ICC4958_CAAA973TF	>gi|124944535|gb|EL020627.1|EL020627 EBENXNS02HEO39 8-day Arabidopsis seedlings, aerial tissues Arabidopsis	3.1	95						ICC4958_CAAA973TF	>gb|BU822383.1|BU822383 UB36DPF06 Populus tremula cambium cDNA library Populus tremula cDNA 5 prime, mRNA sequence	5.1	100	32
77	UG-IV_ICC4958_CAAA977TF	ICC4958_CAAA977TF	>Q9SW96|SYNC1_ARATH Asparaginyl-tRNA synthetase, cytoplasmic 1 - Arabidopsis thaliana (Mouse-ear cress)	93	6e-19	91	ICC4958_CAAA977TF	>gb|CD051356.1|CD051356 EST0291 subtracted cDNA library of drought-stressed chickpea Cicer arietinum cDNA, mRNA sequence	30	1.2	ICC4958_CAAA977TF	>gb|AL376253.1|AL376253 MtBB22D02R1 MtBB Medicago truncatula cDNA clone MtBB22D02 T7, mRNA sequence	240	3e-62	90	ICC4958_CAAA977TF	>gb|BU549917.1|BU549917 GM880024B20H04 Gm-r1088 Glycine max cDNA clone Gm-r1088-9200 3, mRNA sequence	238	2e-61	95	ICC4958_CAAA977TF	>gb|BP058618.1|BP058618 BP058618 Lotus japonicus mature nodule Lotus japonicus cDNA clone GENf007b08 3, mRNA sequence	198	4e-50	92	ICC4958_CAAA977TF	>gi|115597716|gb|EG030064.1|EG030064 AH0041 Shanyou 523 Peanut Cotyledon cDNA Library Arachis hypogaea cDNA 5, mRNA	182	9e-46	90	ICC4958_CAAA977TF	>gi|19806802|gb|AV788012.1|AV788012 AV788012 RAFL6 Arabidopsis thaliana cDNA clone RAFL06-77-N03 3, mRNA sequence	0.0002	80	ICC4958_CAAA977TF	>gi|29614514|gb|CB619527.1|CB619527 OSIIEa04C09.r OSIIEa Oryza sativa Indica Group cDNA clone OSIIEa04C09 3, mRNA	60	2e-07	87	ICC4958_CAAA977TF	>gb|CF230106.1|CF230106 PtaC0003H1H0115 Poplar cDNA library from cambial zone Populus tremula x Populus alba cDNA 5, mRNA sequence	6e-15	83	84
78	UG-IV_ICC4958_CAAA979TF	ICC4958_CAAA979TF	>O23708|PSA2A_ARATH Proteasome subunit alpha type-2-A - Arabidopsis thaliana (Mouse-ear cress)	120	3e-27	89	ICC4958_CAAA979TF	>gb|FE670799.1|FE670799 mh2_0035_D06 Chickpea leave library Cicer arietinum cDNA clone mh2_0035_D06 5, mRNA sequence	30	1.1	ICC4958_CAAA979TF	>gb|CA919195.1|CA919195 EST636913 MTUS Medicago truncatula cDNA clone MTUS-10C4, mRNA sequence	406	1e-112	88	ICC4958_CAAA979TF	>gb|BE821842.1|BE821842 GM700015B10G10 Gm-r1070 Glycine max cDNA clone Gm-r1070-6091 3, mRNA sequence	317	3e-85	93	ICC4958_CAAA979TF	>gb|BP032681.1|BP032681 BP032681 Lotus corniculatus var. japonicus flower Lotus japonicus cDNA clone MF083d09_f 3, mRNA sequence	153	2e-36	93	ICC4958_CAAA979TF	>gi|30420234|gb|CD038396.1|CD038396 UTPPI006_F06 USDA-Tifton Peanut Immature Pod cDNA Library (UTPP) Arachis hypogaea cDNA	34	0.49	100	ICC4958_CAAA979TF	>gi|161706518|gb|FC055039.1|FC055039 sT7aVVM_AER10D08 VVM Vitis vinifera cDNA clone VVM_AER10D08 5 similar to	3e-34	84	ICC4958_CAAA979TF	>gi|87032496|gb|CI266136.1|CI266136 CI266136 Oryza sativa (japonica cultivar-group) Shoot and root of germinating seeds	64	1e-08	83	ICC4958_CAAA979TF	>gb|CV251242.1|CV251242 WS0116.B21_F06 PT-P-FL-A-2 Populus trichocarpa cDNA clone WS0116_F06 3, mRNA sequence	3e-41	86	170
79	UG-IV_ICC4958_CAAA982TF	ICC4958_CAAA982TF	>P53393|SUT3_STYHA Low affinity sulfate transporter 3 - Stylosanthes hamata (Caribbean stylo)	416	1e-122	79	ICC4958_CAAA982TF	>gb|EH059127.1|EH059127 CPB03b06.y.esd subtracted cDNA library of drought stressed chickpea Cicer arietinum cDNA, mRNA sequence	30	2.2	ICC4958_CAAA982TF	>gb|AJ388766.1|AJ388766 AJ388766 Medicago truncatula R108 Medicago truncatula cDNA clone MtNo129 similar to low affinity sulphate transporter,	167	6e-40	84	ICC4958_CAAA982TF	>gb|AW132526.1|AW132526 se05c01.y1 Gm-c1013 Glycine max cDNA clone GENOME SYSTEMS CLONE ID: Gm-c1013-2617 5 similar to SW:SUT3_STYHA P53393 LOW	523	1e-147	86	ICC4958_CAAA982TF	>gb|BP070690.1|BP070690 BP070690 Lotus corniculatus var. japonicus nodulating root Lotus japonicus cDNA clone GNf045e07 3, mRNA sequence	167	3e-40	84	ICC4958_CAAA982TF	>gi|110813350|gb|EE126382.1|EE126382 1J3 Peanut (Luhua14) seeds full length cDNA Library Arachis hypogaea cDNA 5 similar to	34	0.93	100	ICC4958_CAAA982TF	>gi|159645163|gb|EY180475.1|EY180475 CBTI7380.b1_G21.ab1:P Triphysaria pusilla root tip normalized cDNA library	4e-13	85	ICC4958_CAAA982TF	>gi|29687392|gb|CB683667.1|CB683667 OSJNEf12F14.f OSJNEf Oryza sativa Japonica Group cDNA clone OSJNEf12F14 5, mRNA	48	0.002	84	ICC4958_CAAA982TF	>gb|DB879821.1|DB879821 DB879821 full-length enriched poplar cDNA library, mixture of leaf, bud, stem, root Populus nigra cDNA clone PnFL2-030_C15	5e-17	87	92
80	UG-IV_ICC4958_CAAAA39TF	ICC4958_CAAAA39TF	>Q9M015|Y5161_ARATH Uncharacterized protein At5g01610 - Arabidopsis thaliana (Mouse-ear cress)	41	0.005	25	ICC4958_CAAAA39TF	>gb|CK148820.1|CK148820 36_B11 Suppressive subtractive hybridization library Cicer arietinum cDNA clone 36_B11 5 similar to	30	1.8	ICC4958_CAAAA39TF	>gb|DW017128.1|DW017128 EST1226089 MTY Medicago truncatula cDNA clone MTYAP79, mRNA sequence	571	1e-162	87	ICC4958_CAAAA39TF	>gb|BU544581.1|BU544581 GM880005A10B01 Gm-r1088 Glycine max cDNA clone Gm-r1088-1585 3, mRNA sequence	52	5e-05	84	ICC4958_CAAAA39TF	>gb|AV424703.1|AV424703 AV424703 Lotus japonicus young plants (two-week old) Lotus japonicus cDNA clone MWM044g10_r 5, mRNA sequence	80	4e-14	86	ICC4958_CAAAA39TF	>gi|149222101|gb|ES711548.1|ES711548 TFR5_59_H11_E001.g1 USDA-Tifton Peanut Library TFR5 Arachis hypogaea cDNA clone	52	3e-06	81	ICC4958_CAAAA39TF	>gi|10903322|gb|BF097612.1|BF097612 EST415685 tomato nutrient deficient roots Solanum lycopersicum cDNA clone cLEW22N4	5e-09	95	ICC4958_CAAAA39TF	>gi|88312612|gb|CI587520.1|CI587520 CI587520 Oryza sativa (japonica cultivar-group) flower Oryza sativa Japonica Group cDNA	36	5.2	100	ICC4958_CAAAA39TF	>gb|CN520783.1|CN520783 GQ0105.B3_I04 GQ010 Populus trichocarpa x Populus deltoides cDNA clone GQ0105_I04 5, mRNA sequence	3e-08	86	62
81	UG-IV_ICC4958_CAAAA87TF	ICC4958_CAAAA87TF	>P24629|HSP71_SOLLC Heat shock cognate 70 kDa protein 1 - Solanum lycopersicum (Tomato) (Lycopersicon esculentum)	33	0.45	87	ICC4958_CAAAA87TF	>gb|CD766039.1|CD766039 cAFLP-12 chickpea leaf cDNA-AFLP fragments Cicer arietinum cDNA similar to dnaK-type molecular chaperone hsp70-like,	44	4e-05	ICC4958_CAAAA87TF	>gb|AW126102.1|AW126102 N100299e rootphos(-) Medicago truncatula cDNA clone MHRP-4C10, mRNA sequence	52	6e-06	88	ICC4958_CAAAA87TF	>gb|T41519.1|T41519 EST088 Soybean, M Bhattacharyya Glycine max cDNA clone SPM8 3 similar to 70kD Heatshock Protein, mRNA sequence	105	1e-21	95	ICC4958_CAAAA87TF	>gb|BE122563.1|BE122563 Ljirnpest29-338-f7 Ljirnp Lambda HybriZap two-hybrid library Lotus japonicus cDNA clone LP338-29-f7 5 similar to protein	84	8e-16	93	ICC4958_CAAAA87TF	>gi|30419360|gb|CD037522.1|CD037522 UTPLC001_E08 USDA-Tifton Peanut Leaf cDNA Library (UTPL) Arachis hypogaea cDNA clone	64	3e-10	89	ICC4958_CAAAA87TF	>gi|3450162|gb|AI100201.1|AI100201 34576 Lambda-PRL2 Arabidopsis thaliana cDNA clone 108M6XP 3, mRNA sequence	0.005	90	ICC4958_CAAAA87TF	>gi|2312690|gb|C28845.1|C28845 C28845 Rice callus cDNA Oryza sativa Japonica Group cDNA clone C62541_1A, mRNA sequence	54	6e-06	90	ICC4958_CAAAA87TF	>gb|DT508079.1|DT508079 WS02420.BR_A01 PTxD-ICC-N-A-14 Populus trichocarpa x Populus deltoides cDNA clone WS02420_A01 5, mRNA sequence	0.56	100	36
82	UG-IV_ICC4958_CAAAB03TF	ICC4958_CAAAB03TF	>Q6CQE5|TAR1_KLULA Protein TAR1 - Kluyveromyces lactis (Yeast) (Candida sphaerica)	52	3e-10	65	ICC4958_CAAAB03TF	>gb|DY475540.1|DY475540 CA0988 Chickpea (ICC3996) post-inoculation EST library Cicer arietinum cDNA 5 similar to 26S ribosomal RNA, mRNA	115	2e-26	ICC4958_CAAAB03TF	>gb|AJ500099.1|AJ500099 AJ500099 MTGIM Medicago truncatula cDNA clone mtgmacc120012f08, mRNA sequence	147	2e-34	91	ICC4958_CAAAB03TF	>gb|CA850484.1|CA850484 D02A04.seq cDNA Peking library 2, 4 day SCN3 Glycine max cDNA clone D02A04 5, mRNA sequence	113	8e-24	89	ICC4958_CAAAB03TF	>gb|AI967407.1|AI967407 Ljirnpest04-292-b5 Ljirnp Lambda HybriZap two-hybrid library Lotus japonicus cDNA clone LP292-04-b5 5 similar to fragment	117	1e-25	91	ICC4958_CAAAB03TF	>gi|56690255|gb|CX128158.1|CX128158 AH0261 Peanut Lambda Express library Arachis hypogaea cDNA 3, mRNA sequence	109	9e-24	90	ICC4958_CAAAB03TF	>gi|16729|gb|Z17585.1|Z17585 ATTS0159 Gif-SeedA+B Arabidopsis thaliana cDNA clone YAP011T3 3, mRNA sequence	8e-25	91	ICC4958_CAAAB03TF	>gi|44674292|gb|CR287726.1|CR287726 CR287726 Oryza sativa library (Han B) Oryza sativa cDNA clone y607a08p3, mRNA sequence	143	2e-32	91	ICC4958_CAAAB03TF	>gb|CA825462.1|CA825462 R59C08 two-month-old roots from clone Beaupre Populus trichocarpa x Populus deltoides cDNA 5, mRNA sequence	2e-23	90	111
83	UG-IV_ICC4958_CAAAB09TF	ICC4958_CAAAB09TF	>Q9SAG8|DNAJ8_ARATH Chaperone protein dnaJ 8, chloroplast precursor - Arabidopsis thaliana (Mouse-ear cress)	114	5e-25	57	ICC4958_CAAAB09TF	>gb|FE670234.1|FE670234 mh2_0025_F12 Chickpea leave library Cicer arietinum cDNA clone mh2_0025_F12 5, mRNA sequence	32	0.45	ICC4958_CAAAB09TF	>gb|BF521218.1|BF521218 EST458766 DSIL Medicago truncatula cDNA clone pDSIL-43A7, mRNA sequence	170	3e-41	87	ICC4958_CAAAB09TF	>gb|CF808541.1|CF808541 psHB036xM15f USDA-IFAFS:Expression of Phytophthora sojae genes during infection and propagation Glycine max cDNA clone	147	1e-33	85	ICC4958_CAAAB09TF	>gb|BE122643.1|BE122643 Ljirnpest27-174-c6 Ljirnp Lambda HybriZap two-hybrid library Lotus japonicus cDNA clone LP174-27-c6 5 similar to protein	161	1e-38	86	ICC4958_CAAAB09TF	>gi|149216867|gb|ES706316.1|ES706316 C20R6_8_B10_E002.g1 USDA-Tifton Peanut Library C20R6 Arachis hypogaea cDNA clone	161	5e-39	87	ICC4958_CAAAB09TF	>gi|8514748|gb|BE122643.1|BE122643 Ljirnpest27-174-c6 Ljirnp Lambda HybriZap two-hybrid library Lotus japonicus cDNA clone	1e-37	86	ICC4958_CAAAB09TF	>gi|15857474|gb|BI810286.1|BI810286 J003D02 Oryza sativa mature leaf library induced by M.grisea Oryza sativa cDNA clone	44	0.021	100	ICC4958_CAAAB09TF	>gb|CX656870.1|CX656870 PO02027B03 Poplar SC cDNA library Populus alba x Populus tremula var. glandulosa cDNA clone PO02027B03 5, mRNA sequence	1e-23	84	113
84	UG-IV_ICC4958_CAAAB18TF						ICC4958_CAAAB18TF	>gb|FE672087.1|FE672087 mh1_0014_A03 Drought-stressed chickpea leave library Cicer arietinum cDNA clone mh1_0014_A03 5, mRNA sequence	32	0.13	ICC4958_CAAAB18TF	>gb|BQ151882.1|BQ151882 NF064A04IR1F1033 Irradiated Medicago truncatula cDNA clone NF064A04IR 5, mRNA sequence	66	4e-10	95	ICC4958_CAAAB18TF	>gb|BQ296167.1|BQ296167 san87e08.y2 Gm-c1052 Glycine max cDNA clone SOYBEAN CLONE ID: Gm-c1052-6736 5 similar to TR:Q9ULA0 Q9ULA0 ASPARTYL	36	0.78	100	ICC4958_CAAAB18TF	>gb|BP028722.1|BP028722 BP028722 Lotus corniculatus var. japonicus flower Lotus japonicus cDNA clone MF010a01_f 3, mRNA sequence	50	1e-05	96	ICC4958_CAAAB18TF	>gi|56553043|gb|CX018167.1|CX018167 S1034 pPCS Arachis hypogaea cDNA 5, mRNA sequence	30	3.4	100	ICC4958_CAAAB18TF	>gi|164147979|gb|ES120437.1|ES120437 146340_2282_3103 Arabidopsis ovule high throughput cDNA library Arabidopsis thaliana	0.33	100	ICC4958_CAAAB18TF	>gi|5002989|gb|AU068098.1|AU068098 AU068098 Rice callus Oryza sativa Japonica Group cDNA clone C11856_6Z, mRNA sequence	34	5.7	95	ICC4958_CAAAB18TF	>gb|BU876865.1|BU876865 V026C09 Populus flower cDNA library Populus trichocarpa cDNA 5 prime, mRNA sequence	2.2	92	34
85	UG-IV_ICC4958_CAAAB29TF	ICC4958_CAAAB29TF	>P69326|UBIQ_WHEAT Ubiquitin - Triticum aestivum (Wheat)	139	8e-33	93	ICC4958_CAAAB29TF	>gb|FE668491.1|FE668491 mh2_0001_E12 Chickpea leave library Cicer arietinum cDNA clone mh2_0001_E12 5, mRNA sequence	708	0	ICC4958_CAAAB29TF	>gb|BG648639.1|BG648639 EST510258 HOGA Medicago truncatula cDNA clone pHOGA-23I16 5 end, mRNA sequence	295	5e-79	84	ICC4958_CAAAB29TF	>gb|BI970268.1|BI970268 GM830010A10C03 Gm-r1083 Glycine max cDNA clone Gm-r1083-3557 3, mRNA sequence	303	5e-81	84	ICC4958_CAAAB29TF	>gb|AV771378.1|AV771378 AV771378 Lotus japonicus Pods (20-30 mm in length) Lotus japonicus cDNA clone MPD020c07_f 3, mRNA sequence	141	9e-33	81	ICC4958_CAAAB29TF	>gi|149648569|gb|ES756964.1|ES756964 C20L_88_F09_E002.g1 USDA-Tifton Peanut Library C20L Arachis hypogaea cDNA clone	186	6e-47	81	ICC4958_CAAAB29TF	>gi|32881726|gb|CB256953.1|CB256953 53-E012737-027-002-I13-T7R MPIZ-ADIS-027 Arabidopsis thaliana cDNA clone	1e-51	83	ICC4958_CAAAB29TF	>gi|33654763|gb|CF277377.1|CF277377 14ETL--02-O05.g1 Rice etiolated leaf plasmid cDNA library (14ETL) Oryza sativa Japonica	101	7e-20	81	ICC4958_CAAAB29TF	>gb|BU817578.1|BU817578 UA18CPF08 Populus tremula cambium cDNA library Populus tremula cDNA 5 prime, mRNA sequence	9e-48	83	192
86	UG-IV_ICC4958_CAAAB50TF						ICC4958_CAAAB50TF	>gb|FE669448.1|FE669448 mh2_0016_F10 Chickpea leave library Cicer arietinum cDNA clone mh2_0016_F10 5, mRNA sequence	32	0.13	ICC4958_CAAAB50TF	>gb|AW773827.1|AW773827 EST332813 KV3 Medicago truncatula cDNA clone pKV3-16E18, mRNA sequence	64	1e-09	100	ICC4958_CAAAB50TF	>gb|CO984469.1|CO984469 GM89013B1F11.r2 Gm-r1089 Glycine max cDNA clone Gm-r1089-4893 3, mRNA sequence	38	0.19	100	ICC4958_CAAAB50TF	>gb|DC600105.1|DC600105 DC600105 Lotus japonicus roots Lotus japonicus cDNA clone MRL041g07_r 5, mRNA sequence	48	4e-05	100	ICC4958_CAAAB50TF	>gi|30419842|gb|CD038004.1|CD038004 UTPPI001_B04 USDA-Tifton Peanut Immature Pod cDNA Library (UTPP) Arachis hypogaea cDNA	36	0.054	100	ICC4958_CAAAB50TF	>gi|19802190|gb|AV783400.1|AV783400 AV783400 RAFL5 Arabidopsis thaliana cDNA clone RAFL05-09-D20 3, mRNA sequence	0.08	100	ICC4958_CAAAB50TF	>gi|88461361|gb|CI547541.1|CI547541 CI547541 Oryza sativa (japonica cultivar-group) root of seedling 0.1M NaCl for 3 days	38	0.35	100	ICC4958_CAAAB50TF	>gb|BU891450.1|BU891450 P050F04 Populus petioles cDNA library Populus tremula cDNA 5 prime, mRNA sequence	0.53	95	36
87	UG-IV_ICC4958_CAAAB57TF	ICC4958_CAAAB57TF	>Q9X1E2|MCP4_THEMA Methyl-accepting chemotaxis protein 4 - Thermotoga maritima	33	0.48	43	ICC4958_CAAAB57TF	>gb|FE669767.1|FE669767 mh2_0020_C02 Chickpea leave library Cicer arietinum cDNA clone mh2_0020_C02 5, mRNA sequence	28	1.4	ICC4958_CAAAB57TF	>gb|AL382051.1|AL382051 MtBC04E08R1 MtBC Medicago truncatula cDNA clone MtBC04E08 T7, mRNA sequence	42	0.004	90	ICC4958_CAAAB57TF	>gb|BE661908.1|BE661908 203 GmaxSC Glycine max cDNA, mRNA sequence	34	2.2	100	ICC4958_CAAAB57TF	>gb|BP043128.1|BP043128 BP043128 Lotus corniculatus var. japonicus flower bud Lotus japonicus cDNA clone MFBL037e08_f 3, mRNA sequence	34	0.46	100	ICC4958_CAAAB57TF	>gi|56690046|gb|CX127949.1|CX127949 AH0052 Peanut Lambda Express library Arachis hypogaea cDNA 5, mRNA sequence	30	2.4	100	ICC4958_CAAAB57TF	>gi|8677878|gb|AV518351.1|AV518351 AV518351 Arabidopsis thaliana aboveground organs two to six-week old Arabidopsis	0.9	100	ICC4958_CAAAB57TF	>gi|22305450|gb|BQ906672.1|BQ906672 M016C03 Oryza sativa mature leaf library induced by M.grisea Oryza sativa cDNA clone	34	4	100	ICC4958_CAAAB57TF	>gb|CV234544.1|CV234544 WS01215.B21.1_E14 PT-GT-FL-A-3 Populus trichocarpa cDNA clone WS01215_E14 3, mRNA sequence	0.025	95	40
88	UG-IV_ICC4958_CAAAB95TF	ICC4958_CAAAB95TF	>Q99759|M3K3_HUMAN Mitogen-activated protein kinase kinase kinase 3 - Homo sapiens (Human)	30	3.8	25	ICC4958_CAAAB95TF	>gb|FE670636.1|FE670636 mh2_0030_E07 Chickpea leave library Cicer arietinum cDNA clone mh2_0030_E07 5, mRNA sequence	28	2.2	ICC4958_CAAAB95TF	>gb|BM779945.1|BM779945 EST590521 KV2 Medicago truncatula cDNA clone pKV2-53B23, mRNA sequence	36	0.36	100	ICC4958_CAAAB95TF	>gb|FE704430.1|FE704430 Pv037D_M13R_A04.ab1 Phaseolus vulgaris cv Early gallatin Phaseolus vulgaris cDNA, mRNA sequence	38	0.21	100	ICC4958_CAAAB95TF	>gb|BI420970.1|BI420970 LjNEST63f5r Lotus japonicus nodule library 5 and 7 week-old Lotus japonicus cDNA 5, mRNA sequence	34	0.7	95	ICC4958_CAAAB95TF	>gi|110811990|gb|EE124612.1|EE124612 DD75 Peanut (Luhua14) seeds full length cDNA Library Arachis hypogaea cDNA 5	38	0.015	95	ICC4958_CAAAB95TF	>gi|735940|gb|F13576.1|F13576 ATTS4701 Gif-SeedA Arabidopsis thaliana cDNA clone YAY692 3, mRNA sequence	5.5	100	ICC4958_CAAAB95TF	>gi|88471638|gb|CI408909.1|CI408909 CI408909 Oryza sativa (japonica cultivar-group) 4th leaf leaf 1mM	36	1.5	100	ICC4958_CAAAB95TF	>gb|DN483728.1|DN483728 PSO202E02 Populus tomentiglandulosa T. Lee cDNA library Populus tomentiglandulosa cDNA, mRNA sequence	0.59	100	36
89	UG-IV_ICC4958_CAAAC03TF	ICC4958_CAAAC03TF	>Q9I8D1|MYO6_CHICK Myosin-VI - Gallus gallus (Chicken)	28	8.5	36	ICC4958_CAAAC03TF	>gb|FE672951.1|FE672951 mh1_0028_A05 Drought-stressed chickpea leave library Cicer arietinum cDNA clone mh1_0028_A05 5, mRNA sequence	34	0.033	ICC4958_CAAAC03TF	>gb|AL383557.1|AL383557 MtBC15B02R1 MtBC Medicago truncatula cDNA clone MtBC15B02 T7, mRNA sequence	34	1.3	95	ICC4958_CAAAC03TF	>gb|FE688488.1|FE688488 Pv011C_M13R_F04.ab1 Phaseolus vulgaris cv Early gallatin Phaseolus vulgaris cDNA, mRNA sequence	70	6e-11	100	ICC4958_CAAAC03TF	>gb|AV777528.1|AV777528 AV777528 Lotus japonicus Pods (20-30 mm in length) Lotus japonicus cDNA clone MPDL020g08_f 3, mRNA sequence	34	0.66	100	ICC4958_CAAAC03TF	>gi|110815438|gb|EE126480.1|EE126480 1K6 Peanut (Luhua14) seeds full length cDNA Library Arachis hypogaea cDNA 5 similar to	30	3.4	100	ICC4958_CAAAC03TF	>gi|159610993|gb|EY164641.1|EY164641 CBTN9946.g1_D16.ab1:P Triphysaria pusilla root tip normalized cDNA library	1.3	100	ICC4958_CAAAC03TF	>gi|28260045|gb|CB213954.1|CB213954 OML04234 Oryza minuta HybriZAP-2.1 XR library Oryza minuta cDNA 5, mRNA	34	5.7	100	ICC4958_CAAAC03TF	>gb|BU881116.1|BU881116 UM58TH05 Populus flower cDNA library Populus trichocarpa cDNA 5 prime, mRNA sequence	0.55	100	36
90	UG-IV_ICC4958_CAAAC15TF	ICC4958_CAAAC15TF	>Q5XH09|CMBL_XENLA Carboxymethylenebutenolidase homolog - Xenopus laevis (African clawed frog)	34	0.16	40	ICC4958_CAAAC15TF	>gb|FE671453.1|FE671453 mh1_0005_H02 Drought-stressed chickpea leave library Cicer arietinum cDNA clone mh1_0005_H02 5, mRNA sequence	186	7e-48	ICC4958_CAAAC15TF	>gb|AL385364.1|AL385364 MtBC28B05R1 MtBC Medicago truncatula cDNA clone MtBC28B05 T7, mRNA sequence	228	9e-59	84	ICC4958_CAAAC15TF	>gb|CX708966.1|CX708966 gmrtDrNS01_02-D_T3_B05_045.s0 Water stressed gmrtDrNS01 Glycine max cDNA 3, mRNA sequence	127	5e-28	87	ICC4958_CAAAC15TF	>gb|BW599446.1|BW599446 BW599446 Lotus japonicus suspension-cultured cells Lotus japonicus cDNA clone LjCa-018-AG10 5, mRNA sequence	161	8e-39	89	ICC4958_CAAAC15TF	>gi|149653531|gb|ES764540.1|ES764540 TFL_41_C05_E001.g1 USDA-Tifton Peanut Library TFL Arachis hypogaea cDNA clone	86	1e-16	84	ICC4958_CAAAC15TF	>gi|42533135|gb|BX839052.1|BX839052 BX839052 Arabidopsis thaliana Adult vegetative tissue Col-0 Arabidopsis thaliana cDNA	0.64	100	ICC4958_CAAAC15TF	>gi|12405155|gb|AU166756.1|AU166756 AU166756 Rice callus (2001) Oryza sativa Japonica Group cDNA clone C50222, mRNA	42	0.046	89	ICC4958_CAAAC15TF	>gb|BI069872.1|BI069872 C010P55U Populus strain T89 leaves Populus tremula x Populus tremuloides cDNA, mRNA sequence	1.1	100	36
91	UG-IV_ICC4958_CAAAC24TF	ICC4958_CAAAC24TF	>P29974|CNGA1_MOUSE cGMP-gated cation channel alpha-1 - Mus musculus (Mouse)	35	0.078	41
92	UG-IV_ICC4958_CAAAC27TF	ICC4958_CAAAC27TF	>Q9VJ87|NCM_DROME Nucampholin - Drosophila melanogaster (Fruit fly)	59	2e-08	29	ICC4958_CAAAC27TF	>gb|FE673487.1|FE673487 mh1_0037_C08 Drought-stressed chickpea leave library Cicer arietinum cDNA clone mh1_0037_C08 5, mRNA sequence	34	0.11	ICC4958_CAAAC27TF	>gb|AL381791.1|AL381791 MtBC02H12F3 MtBC Medicago truncatula cDNA clone MtBC02H12 T3, mRNA sequence	281	1e-74	90	ICC4958_CAAAC27TF	>gb|AW317211.1|AW317211 sf38g10.x1 Gm-c1028 Glycine max cDNA clone GENOME SYSTEMS CLONE ID: Gm-c1028-2299 3 similar to TR:O04077 O04077 SUCROSE	38	0.64	100	ICC4958_CAAAC27TF	>gb|CN825720.1|CN825720 LjPEST9g5 Lotus japonicus seed and seed pod library Lotus japonicus cDNA 5, mRNA sequence	36	0.53	100	ICC4958_CAAAC27TF	>gi|56553020|gb|CX018144.1|CX018144 S1130 pPCS Arachis hypogaea cDNA 5, mRNA sequence	34	0.71	100	ICC4958_CAAAC27TF	>gi|18329613|gb|BJ161619.1|BJ161619 BJ161619 full length cDNA library, chloronemata and young gametophores	0.27	100	ICC4958_CAAAC27TF	>gi|27545589|gb|CA763803.2|CA763803 AF53-Rpf_01A_E09_T7.ab1 IRRI Drought Stress Panicle Library Oryza sativa Indica Group	38	1.2	100	ICC4958_CAAAC27TF	>gb|BI137691.1|BI137691 F091P87Y Populus flower cDNA library Populus trichocarpa cDNA, mRNA sequence	0.029	90	42
93	UG-IV_ICC4958_CAAAC34TF						ICC4958_CAAAC34TF	>gb|FE671066.1|FE671066 mh1_0001_F04 Drought-stressed chickpea leave library Cicer arietinum cDNA clone mh1_0001_F04 5, mRNA sequence	30	0.53	ICC4958_CAAAC34TF	>gb|AW257156.1|AW257156 EST305293 KV2 Medicago truncatula cDNA clone KV2-7I24, mRNA sequence	32	5.4	100	ICC4958_CAAAC34TF	>gb|FK024554.1|FK024554 GLRAI87TR JCVI-SOY3 Glycine max cDNA 5, mRNA sequence	84	4e-15	85	ICC4958_CAAAC34TF	>gb|BP029096.1|BP029096 BP029096 Lotus corniculatus var. japonicus flower Lotus japonicus cDNA clone MF016e06_f 3, mRNA sequence	62	3e-09	93	ICC4958_CAAAC34TF	>gi|110813018|gb|EE125988.1|EE125988 3F87 Peanut (Luhua14) seeds full length cDNA Library Arachis hypogaea cDNA 5	30	3.5	94	ICC4958_CAAAC34TF	>gi|116395890|gb|EG438482.1|EG438482 AYAQY39TF pooled cDNA populations Arabidopsis thaliana cDNA, mRNA sequence	0.084	100	ICC4958_CAAAC34TF	>gi|86434437|gb|CI094780.1|CI094780 CI094780 Oryza sativa (japonica cultivar-group) Panicles more than 5cm stage Oryza	36	1.5	100	ICC4958_CAAAC34TF	>gb|AJ774755.1|AJ774755 AJ774755 Populus euphratica shoot 3-6 months Populus euphratica cDNA clone P0000300023H08F1, mRNA sequence	0.56	100	36
94	UG-IV_ICC4958_CAAAC51TF	ICC4958_CAAAC51TF	>Q3B8G7|IR3IP_XENLA Immediate early response 3-interacting protein 1 - Xenopus laevis (African clawed frog)	60	9e-09	43	ICC4958_CAAAC51TF	>gb|FE669436.1|FE669436 mh2_0016_E09 Chickpea leave library Cicer arietinum cDNA clone mh2_0016_E09 5, mRNA sequence	32	0.41	ICC4958_CAAAC51TF	>gb|BG452894.1|BG452894 NF086E09LF1F1068 Developing leaf Medicago truncatula cDNA clone NF086E09LF 5, mRNA sequence	327	2e-88	92	ICC4958_CAAAC51TF	>gb|BI702013.1|BI702013 sag41a07.y1 Gm-c1081 Glycine max cDNA clone GENOME SYSTEMS CLONE ID: Gm-c1081-1189 5 similar to TR:Q9Y5U9 Q9Y5U9 HSPC039	264	6e-69	88	ICC4958_CAAAC51TF	>gb|BI417340.1|BI417340 LjNEST38a7r Lotus japonicus nodule library 5 and 7 week-old Lotus japonicus cDNA 5, mRNA sequence	111	1e-23	87	ICC4958_CAAAC51TF	>gi|110815289|gb|EE125814.1|EE125814 2R8 Peanut (Luhua14) seeds full length cDNA Library Arachis hypogaea cDNA 5, mRNA	123	1e-27	86	ICC4958_CAAAC51TF	>gi|71814376|gb|DR991767.1|DR991767 Mdlr7009E05.g1 Apple_EST_Mdlr Malus x domestica cDNA similar to dbj|BAC42414.1|	5e-21	81	ICC4958_CAAAC51TF	>gi|27577005|gb|CA999699.1|CA999699 S234I_A09 Rice cold stress germination cDNA library Oryza sativa Japonica Group	52	8e-05	85	ICC4958_CAAAC51TF	>gb|BU882119.1|BU882119 UM72TH02 Populus flower cDNA library Populus trichocarpa cDNA 5 prime, mRNA sequence	1e-16	81	90
95	UG-IV_ICC4958_CAAAC64TF	ICC4958_CAAAC64TF	>O86489|SDRE_STAAE Serine-aspartate repeat-containing protein E precursor - Staphylococcus aureus (strain Newman)	48	6e-05	18	ICC4958_CAAAC64TF	>gb|CD051294.1|CD051294 EST0642 subtracted cDNA library of drought-stressed chickpea Cicer arietinum cDNA, mRNA sequence	34	0.13	ICC4958_CAAAC64TF	>gb|AW692885.1|AW692885 NF056G07ST1F1000 Developing stem Medicago truncatula cDNA clone NF056G07ST 5, mRNA sequence	470	1e-131	90	ICC4958_CAAAC64TF	>gb|FK023449.1|FK023449 GLRAC79TF JCVI-SOY3 Glycine max cDNA 5, mRNA sequence	375	1e-102	84	ICC4958_CAAAC64TF	>gb|AV772161.1|AV772161 AV772161 Lotus japonicus Pods (20-30 mm in length) Lotus japonicus cDNA clone MPD032a04_f 3, mRNA sequence	268	1e-70	89	ICC4958_CAAAC64TF	>gi|149219930|gb|ES709379.1|ES709379 TFR5_12_H04_E001.g1 USDA-Tifton Peanut Library TFR5 Arachis hypogaea cDNA clone	149	2e-35	91	ICC4958_CAAAC64TF	>gi|71925180|gb|DT043237.1|DT043237 Mdrtp1007B24.g1 Apple_EST_Mdrtp Malus x domestica x Malus sieversii cDNA similar to	6e-12	88	ICC4958_CAAAC64TF	>gi|29640833|gb|CB645840.1|CB645840 OSJNEb07N19.f OSJNEb Oryza sativa Japonica Group cDNA clone OSJNEb07N19 5, mRNA	38	1.4	95	ICC4958_CAAAC64TF	>gb|BI135743.1|BI135743 F057P76Y Populus flower cDNA library Populus trichocarpa cDNA, mRNA sequence	6e-07	94	58
96	UG-IV_ICC4958_CAAAD03TF	ICC4958_CAAAD03TF	>O88884|AKAP1_RAT A kinase anchor protein 1, mitochondrial precursor - Rattus norvegicus (Rat)	28	8	27	ICC4958_CAAAD03TF	>gb|EL585381.1|EL585381 CaHa515 Chickpea Insect-Induced Library Cicer arietinum cDNA clone CaHa515 similar to F-box protein FBL2, mRNA sequence	30	0.67	ICC4958_CAAAD03TF	>gb|BQ144855.1|BQ144855 NF095A09DT1F1067 Drought Medicago truncatula cDNA clone NF095A09DT 5, mRNA sequence	86	5e-16	90	ICC4958_CAAAD03TF	>gb|CO982950.1|CO982950 GM89017A2E08.r1 Gm-r1089 Glycine max cDNA clone Gm-r1089-6352 3, mRNA sequence	38	0.26	100	ICC4958_CAAAD03TF	>gb|BI419865.1|BI419865 LjNEST45h6r Lotus japonicus nodule library 5 and 7 week-old Lotus japonicus cDNA 5, mRNA sequence	34	0.85	100	ICC4958_CAAAD03TF	>gi|115597901|gb|EG030249.1|EG030249 AH0652 Shanyou 523 Peanut Cotyledon cDNA Library Arachis hypogaea cDNA 5, mRNA	32	1.1	100	ICC4958_CAAAD03TF	>gi|3449924|gb|AI099612.1|AI099612 34338 Lambda-PRL2 Arabidopsis thaliana cDNA clone 158K20XP 3, mRNA sequence	1.7	100	ICC4958_CAAAD03TF	>gi|87009423|gb|CI313896.1|CI313896 CI313896 Oryza sativa (japonica cultivar-group) shoot Oryza sativa Japonica Group cDNA	38	0.47	92	ICC4958_CAAAD03TF	>gb|DN492117.1|DN492117 V048C02.3pR Populus male catkins cDNA library Populus trichocarpa cDNA clone V048C02 3, mRNA sequence	0.18	100	38
97	UG-IV_ICC4958_CAAAD23TF	ICC4958_CAAAD23TF	>Q03482|YD210_YEAST Uncharacterized protein YDR210W - Saccharomyces cerevisiae (Bakers yeast)	45	0.0002	42	ICC4958_CAAAD23TF	>gb|FE669143.1|FE669143 mh2_0013_C09 Chickpea leave library Cicer arietinum cDNA clone mh2_0013_C09 5, mRNA sequence	36	0.021	ICC4958_CAAAD23TF	>gb|AJ502833.1|AJ502833 AJ502833 MTAMP Medicago truncatula cDNA clone mtgmadc120026d01, mRNA sequence	194	2e-48	87	ICC4958_CAAAD23TF	>gb|BU082056.1|BU082056 sar04b08.y1 Gm-c1049 Glycine max cDNA clone SOYBEAN CLONE ID: Gm-c1049-5463 5 similar to TR:O80818 O80818	176	8e-43	85	ICC4958_CAAAD23TF	>gb|AV428718.1|AV428718 AV428718 Lotus japonicus young plants (two-week old) Lotus japonicus cDNA clone MWM019g12_r 5, mRNA sequence	38	0.1	100	ICC4958_CAAAD23TF	>gi|110814889|gb|EE124500.1|EE124500 1F92 Peanut (Luhua14) seeds full length cDNA Library Arachis hypogaea cDNA 5, mRNA	149	1e-35	85	ICC4958_CAAAD23TF	>gi|159615856|gb|EY141411.1|EY141411 CBTH7673.g1_B24.ab1:P Triphysaria pusilla root tip normalized cDNA library	0.013	100	ICC4958_CAAAD23TF	>gi|117237168|gb|CT861777.1|CT861777 CT861777 Oryza sativa (indica cultivar-group) cv. Guang Lu Ai 4 Oryza sativa Indica	44	0.015	100	ICC4958_CAAAD23TF	>gb|CV257256.1|CV257256 WS0246.B21_B24 PTxD-ICC-N-A-14 Populus trichocarpa x Populus deltoides cDNA clone WS0246_B24 3, mRNA sequence	2e-11	80	72
98	UG-IV_ICC4958_CAAAD27TF	ICC4958_CAAAD27TF	>Q55VJ3|SPT16_CRYNE FACT complex subunit SPT16 - Cryptococcus neoformans (Filobasidiella neoformans)	36	0.034	24	ICC4958_CAAAD27TF	>gb|AJ006048.1|AJ006048 AJ006048 chickpea mRNA CAN-5 Cicer arietinum cDNA clone Can81, mRNA sequence	30	0.94	ICC4958_CAAAD27TF	>gb|CA990760.1|CA990760 EST644268 GESD Medicago truncatula cDNA clone GESD-29F12, mRNA sequence	155	1e-36	86	ICC4958_CAAAD27TF	>gb|FE693986.1|FE693986 Pv040D_M13R_H08.ab1 Phaseolus vulgaris cv Early gallatin Phaseolus vulgaris cDNA, mRNA sequence	98	5e-19	88	ICC4958_CAAAD27TF	>gb|BW621248.1|BW621248 BW621248 Lotus japonicus protoplasts from suspension-cultured cells Lotus japonicus cDNA clone LjFL1-sab-004-DD03 5, mRNA	48	8e-05	93	ICC4958_CAAAD27TF	>gi|149218405|gb|ES707854.1|ES707854 C20R7_8_A04_E002.g1 USDA-Tifton Peanut Library C20R7 Arachis hypogaea cDNA clone	38	0.026	95	ICC4958_CAAAD27TF	>gi|159674252|gb|EY172546.1|EY172546 CBTI3756.g1_H04.ab1:P Triphysaria pusilla root tip normalized cDNA library	0.0002	90	ICC4958_CAAAD27TF	>gi|427781|gb|D23919.1|D23919 RICR0574A Rice root Oryza sativa Japonica Group cDNA clone R0574_2A, mRNA sequence	40	0.17	100	ICC4958_CAAAD27TF	>gb|DB891095.1|DB891095 DB891095 full-length enriched poplar cDNA library, mixture of leaf, bud, stem, root Populus nigra cDNA clone PnFL2-093_M03	0.064	86	40
99	UG-IV_ICC4958_CAAAD39TF	ICC4958_CAAAD39TF	>O23039|ZIP5_ARATH Zinc transporter 5 precursor - Arabidopsis thaliana (Mouse-ear cress)	119	4e-27	65	ICC4958_CAAAD39TF	>gb|FE673352.1|FE673352 mh1_0035_A06 Drought-stressed chickpea leave library Cicer arietinum cDNA clone mh1_0035_A06 5, mRNA sequence	34	0.05	ICC4958_CAAAD39TF	>gb|CA923213.1|CA923213 EST640931 MTUS Medicago truncatula cDNA clone MTUS-64G2, mRNA sequence	321	6e-87	89	ICC4958_CAAAD39TF	>gb|FK026829.1|FK026829 GLRAV57TR JCVI-SOY3 Glycine max cDNA 5, mRNA sequence	172	8e-42	83	ICC4958_CAAAD39TF	>gb|BP068821.1|BP068821 BP068821 Lotus corniculatus var. japonicus nodulating root Lotus japonicus cDNA clone GNf020d12 3, mRNA sequence	121	6e-27	85	ICC4958_CAAAD39TF	>gi|149222276|gb|ES711723.1|ES711723 TFR5_63_B06_E001.g1 USDA-Tifton Peanut Library TFR5 Arachis hypogaea cDNA clone	36	0.085	100	ICC4958_CAAAD39TF	>gi|5820429|gb|AI988635.1|AI988635 sd05g04.y1 Gm-c1020 Glycine max cDNA clone GENOME SYSTEMS CLONE ID: Gm-c1020-847 5	7e-25	89	ICC4958_CAAAD39TF	>gi|55827452|gb|AU030757.2|AU030757 AU030757 Rice cDNA from immature leaf including apical meristem Oryza sativa Japonica	42	0.036	84	ICC4958_CAAAD39TF	>gb|BU829513.1|BU829513 K043P11P Populus apical shoot cDNA library Populus tremula x Populus tremuloides cDNA 5 prime, mRNA sequence	0.21	100	38
100	UG-IV_ICC4958_CAAAD44TF	ICC4958_CAAAD44TF	>P36028|NFT1_YEAST ABC transporter NFT1 - Saccharomyces cerevisiae (Bakers yeast)	31	2.6	46	ICC4958_CAAAD44TF	>gb|FE672977.1|FE672977 mh1_0029_A01 Drought-stressed chickpea leave library Cicer arietinum cDNA clone mh1_0029_A01 5, mRNA sequence	34	0.081	ICC4958_CAAAD44TF	>gb|AL368532.1|AL368532 MtBA25A12R1 MtBA Medicago truncatula cDNA clone MtBA25A12 T7, mRNA sequence	301	9e-81	92	ICC4958_CAAAD44TF	>gb|BE657491.1|BE657491 GM700002A10A1 Gm-r1070 Glycine max cDNA clone Gm-r1070-385 3, mRNA sequence	248	3e-64	91	ICC4958_CAAAD44TF	>gb|AV767792.1|AV767792 AV767792 Lotus japonicus Young plants (two-weeks old) Lotus japonicus cDNA clone MWM199g04_f 3, mRNA sequence	174	7e-43	90	ICC4958_CAAAD44TF	>gi|149221213|gb|ES710660.1|ES710660 TFR5_41_C04_E001.g1 USDA-Tifton Peanut Library TFR5 Arachis hypogaea cDNA clone	147	5e-35	96	ICC4958_CAAAD44TF	>gi|5845230|gb|AI998325.1|AI998325 701545269 A. thaliana, Columbia Col-0, rosette-2 Arabidopsis thaliana cDNA clone	6e-08	84	ICC4958_CAAAD44TF	>gi|88478768|gb|CI416039.1|CI416039 CI416039 Oryza sativa (japonica cultivar-group) callus 100ppm ZnSO4 for 1week Oryza	40	0.23	100	ICC4958_CAAAD44TF	>gb|CN550377.1|CN550377 GQ0241.B3_P15 GQ024 Populus trichocarpa x Populus deltoides cDNA clone GQ0241_P15 5, mRNA sequence	9e-08	90	60
101	UG-IV_ICC4958_CAAAD47TF	ICC4958_CAAAD47TF	>Q99390|YPT2_ECOLX Uncharacterized 31.7 kDa protein in traX-finO intergenic region - Escherichia coli	48	7e-05	26	ICC4958_CAAAD47TF	>gb|FE670527.1|FE670527 mh2_0029_C10 Chickpea leave library Cicer arietinum cDNA clone mh2_0029_C10 5, mRNA sequence	34	0.13	ICC4958_CAAAD47TF	>gb|CF069061.1|CF069061 EST669782 MTUS Medicago truncatula cDNA clone MTUS-15H4, mRNA sequence	811	0	92	ICC4958_CAAAD47TF	>gb|FK025565.1|FK025565 GLRAO58TF JCVI-SOY3 Glycine max cDNA 5, mRNA sequence	632	1e-180	87	ICC4958_CAAAD47TF	>gb|AW719711.1|AW719711 LjNEST8H10r Lotus japonicus nodule library 5 and 7 week-old Lotus japonicus cDNA 5, mRNA sequence	40	0.043	100	ICC4958_CAAAD47TF	>gi|30420453|gb|CD038615.1|CD038615 UTPPI009_G11 USDA-Tifton Peanut Immature Pod cDNA Library (UTPP) Arachis hypogaea cDNA	34	0.9	95	ICC4958_CAAAD47TF	>gi|159617208|gb|EY181483.1|EY181483 CBTI8189.b1_J07.ab1:P Triphysaria pusilla root tip normalized cDNA library	5e-25	82	ICC4958_CAAAD47TF	>gi|2275833|gb|C24810.1|C24810 C24810 Rice green shoot Oryza sativa Japonica Group cDNA clone S15331_1A, mRNA sequence	84	3e-14	86	ICC4958_CAAAD47TF	>gb|BU887587.1|BU887587 R063G03 Populus root cDNA library Populus tremula x Populus tremuloides cDNA 5 prime, mRNA sequence	2e-37	80	159
102	UG-IV_ICC4958_CAAAD63TF	ICC4958_CAAAD63TF	>P55748|CBP22_HORVU Serine carboxypeptidase II-2 precursor - Hordeum vulgare (Barley)	34	0.29	57	ICC4958_CAAAD63TF	>gb|FE668727.1|FE668727 mh2_0004_B01 Chickpea leave library Cicer arietinum cDNA clone mh2_0004_B01 5, mRNA sequence	28	1.2	ICC4958_CAAAD63TF	>gb|CA919520.1|CA919520 EST637238 MTUS Medicago truncatula cDNA clone MTUS-14F11, mRNA sequence	34	0.8	100	ICC4958_CAAAD63TF	>gb|BI423943.1|BI423943 sah64a07.y1 Gm-c1049 Glycine max cDNA clone GENOME SYSTEMS CLONE ID: Gm-c1049-3085 5 similar to SW:CP23_HORVU P52711	64	2e-09	85	ICC4958_CAAAD63TF	>gb|CB826636.1|CB826636 LjNEST65c11r Lotus japonicus nodule library 5 and 7 week-old Lotus japonicus cDNA 5, mRNA sequence	32	1.6	100	ICC4958_CAAAD63TF	>gi|149647222|gb|ES755617.1|ES755617 C20L_63_F10_E002.g1 USDA-Tifton Peanut Library C20L Arachis hypogaea cDNA clone	34	0.13	100	ICC4958_CAAAD63TF	>gi|19684702|gb|BM986036.1|BM986036 8_E07_T3 Ath Thellungiella halophila cDNA clone 8_E07_T3 similar to (X91917) LEA	0.049	100	ICC4958_CAAAD63TF	>gi|29623383|gb|CB628394.1|CB628394 OSIIEb03O21.f OSIIEb Oryza sativa Indica Group cDNA clone OSIIEb03O21 5, mRNA	34	3.4	100	ICC4958_CAAAD63TF	>gb|CV258807.1|CV258807 WS0201.B21_J03 PTxN-IB-N-A-11 Populus trichocarpa x Populus nigra cDNA clone WS0201_J03 3, mRNA sequence	0.083	100	38
103	UG-IV_ICC4958_CAAAD72TF						ICC4958_CAAAD72TF	>gb|FE670366.1|FE670366 mh2_0027_B10 Chickpea leave library Cicer arietinum cDNA clone mh2_0027_B10 5, mRNA sequence	30	0.65	ICC4958_CAAAD72TF	>gb|AA660175.1|AA660175 00014 MtRHE Medicago truncatula cDNA 5 similar to 60S ribosomal protein L6, mRNA sequence	36	0.43	100	ICC4958_CAAAD72TF	>gb|FE692544.1|FE692544 Pv034D_M13R_A08.ab1 Phaseolus vulgaris cv Early gallatin Phaseolus vulgaris cDNA, mRNA sequence	40	0.063	100	ICC4958_CAAAD72TF	>gb|BP075492.1|BP075492 BP075492 Lotus japonicus nodulating root Lotus japonicus cDNA clone GNLf011h11, mRNA sequence	32	3.3	100	ICC4958_CAAAD72TF	>gi|149227418|gb|ES716865.1|ES716865 TFR7_21_E04_E001.g1 USDA-Tifton Peanut Library TFR7 Arachis hypogaea cDNA clone	34	0.28	100	ICC4958_CAAAD72TF	>gi|159667190|gb|EY171103.1|EY171103 CBTI3030.g1_L14.ab1:P Triphysaria pusilla root tip normalized cDNA library	0.41	100	ICC4958_CAAAD72TF	>gi|27546431|gb|CA764723.2|CA764723 AF53-Rpf_04_K19_T7_078.ab1 IRRI Drought Stress Panicle Library Oryza sativa Indica Group	38	0.46	100	ICC4958_CAAAD72TF	>gb|CN517694.1|CN517694 GQ0091.B3_G10 GQ009 Populus trichocarpa x Populus deltoides cDNA clone GQ0091_G10 5, mRNA sequence	0.69	95	36
104	UG-IV_ICC4958_CAAAD77TF	ICC4958_CAAAD77TF	>Q09894|YAI7_SCHPO Uncharacterized protein C24B11.07c - Schizosaccharomyces pombe (Fission yeast)	32	0.59	32	ICC4958_CAAAD77TF	>gb|DY475555.1|DY475555 CA0534 Chickpea (ICC3996) post-inoculation EST library Cicer arietinum cDNA 5 similar to Chlorophyll a/b binding	30	0.51	ICC4958_CAAAD77TF	>gb|AJ548029.1|AJ548029 AJ548029 MTAPHEU Medicago truncatula cDNA clone mtaehac110004g09, mRNA sequence	40	0.021	92	ICC4958_CAAAD77TF	>gb|CA851227.1|CA851227 D11E02_I14_09.ab1 cDNA Peking library 2, 4 day SCN3 Glycine max cDNA clone D11E02 5, mRNA sequence	42	0.013	96	ICC4958_CAAAD77TF	>gb|BU494307.1|BU494307 Ljirnpest49-033-f1 Ljirnp Lambda HybriZap two-hybrid library Lotus japonicus cDNA clone 4033_10.ab1 5, mRNA sequence	34	0.65	100	ICC4958_CAAAD77TF	>gi|116358762|gb|EG372566.1|EG372566 2R71 Peanut (Luhua14) seeds full length cDNA Library Arachis hypogaea cDNA 5, mRNA	30	3.4	100	ICC4958_CAAAD77TF	>gi|62994261|gb|CO651305.1|CO651305 ccp26_B08_04 Chondrus crispus protoplasts Zap Express Library Chondrus crispus cDNA	1.3	100	ICC4958_CAAAD77TF	>gi|41884216|gb|BX929047.1|BX929047 BX929047 Oryza sativa library (Han B) Oryza sativa cDNA clone y832b04p5, mRNA sequence	42	0.023	96	ICC4958_CAAAD77TF	>gb|CA824177.1|CA824177 R37F10 two-month-old roots from clone Beaupre Populus trichocarpa x Populus deltoides cDNA 5, mRNA sequence	0.0001	93	48
105	UG-IV_ICC4958_CAAAE18TF	ICC4958_CAAAE18TF	>P06599|EXTN_DAUCA Extensin precursor - Daucus carota (Carrot)	50	3e-06	34	ICC4958_CAAAE18TF	>gb|FE669501.1|FE669501 mh2_0017_C07 Chickpea leave library Cicer arietinum cDNA clone mh2_0017_C07 5, mRNA sequence	30	1.1	ICC4958_CAAAE18TF	>gb|BG450357.1|BG450357 NF019E06DT1F1051 Drought Medicago truncatula cDNA clone NF019E06DT 5, mRNA sequence	155	1e-36	86	ICC4958_CAAAE18TF	>gb|BI968277.1|BI968277 GM830004B22E01 Gm-r1083 Glycine max cDNA clone Gm-r1083-1370 3, mRNA sequence	103	9e-21	85	ICC4958_CAAAE18TF	>gb|DC597657.1|DC597657 DC597657 Lotus japonicus pod (20-30 mm in length) Lotus japonicus cDNA clone MPDL011d01_r 5, mRNA sequence	40	0.023	92	ICC4958_CAAAE18TF	>gi|149647734|gb|ES756129.1|ES756129 C20L_73_B12_E002.g1 USDA-Tifton Peanut Library C20L Arachis hypogaea cDNA clone	78	3e-14	80	ICC4958_CAAAE18TF	>gi|32883836|gb|CB259063.1|CB259063 31-E012732-014-002-M07-T7R MPIZ-ADIS-014 Arabidopsis thaliana cDNA clone	0.18	100	ICC4958_CAAAE18TF	>gi|44678299|gb|CR291733.1|CR291733 CR291733 Oryza sativa library (Han B) Oryza sativa cDNA clone y788g01p5, mRNA sequence	38	0.79	100	ICC4958_CAAAE18TF	>gb|BU832849.1|BU832849 T038H11 Populus apical shoot cDNA library Populus tremula x Populus tremuloides cDNA 5 prime, mRNA sequence	1.2	100	36
106	UG-IV_ICC4958_CAAAE23TF	ICC4958_CAAAE23TF	>Q06672|TSR2_YEAST Pre-rRNA-processing protein TSR2 - Saccharomyces cerevisiae (Bakers yeast)	72	2e-12	29	ICC4958_CAAAE23TF	>gb|FE671262.1|FE671262 mh1_0003_G02 Drought-stressed chickpea leave library Cicer arietinum cDNA clone mh1_0003_G02 5, mRNA sequence	42	0.0005	ICC4958_CAAAE23TF	>gb|EY478604.1|EY478604 METBG14TF JCVI-MT3 Medicago truncatula cDNA 5, mRNA sequence	287	2e-76	82	ICC4958_CAAAE23TF	>gb|AW394516.1|AW394516 sh32a06.y1 Gm-c1017 Glycine max cDNA clone GENOME SYSTEMS CLONE ID: Gm-c1017-3371 5 similar to TR:Q06672 Q06672 HIGHLY	176	1e-42	88	ICC4958_CAAAE23TF	>gb|BI418757.1|BI418757 LjNEST48e3r Lotus japonicus nodule library 5 and 7 week-old Lotus japonicus cDNA 5, mRNA sequence	42	0.009	93	ICC4958_CAAAE23TF	>gi|30420562|gb|CD038724.1|CD038724 UTPPI011_C11 USDA-Tifton Peanut Immature Pod cDNA Library (UTPP) Arachis hypogaea cDNA	42	0.003	100	ICC4958_CAAAE23TF	>gi|28951508|gb|BQ834193.1|BQ834193 AlEST0155 Arabidopsis lyrata Inflorescence pCMV-PCR Library Arabidopsis lyrata cDNA	0.071	90	ICC4958_CAAAE23TF	>gi|29623460|gb|CB628471.1|CB628471 OSIIEb04B02.f OSIIEb Oryza sativa Indica Group cDNA clone OSIIEb04B02 5, mRNA	50	0.0003	96	ICC4958_CAAAE23TF	>gb|CV240339.1|CV240339 WS0251.B21_B22 PT-MB-N-A-15 Populus trichocarpa cDNA clone WS0251_B22 3, mRNA sequence	2e-15	89	86
107	UG-IV_ICC4958_CAAAE40TF	ICC4958_CAAAE40TF	>O65819|H2B3_SOLLC Histone H2B.3 - Solanum lycopersicum (Tomato) (Lycopersicon esculentum)	230	5e-60	87	ICC4958_CAAAE40TF	>gb|FE668599.1|FE668599 mh2_0002_G04 Chickpea leave library Cicer arietinum cDNA clone mh2_0002_G04 5, mRNA sequence	182	2e-46	ICC4958_CAAAE40TF	>gb|CX539592.1|CX539592 s13dNF65G03GS020_462446 Germinating Seed Medicago truncatula cDNA, mRNA sequence	377	1e-103	88	ICC4958_CAAAE40TF	>gb|EV264587.1|EV264587 GLLAK31TF JCVI-SOY1 Glycine max cDNA 5, mRNA sequence	285	2e-75	85	ICC4958_CAAAE40TF	>gb|BW598798.1|BW598798 BW598798 Lotus japonicus suspension-cultured cells Lotus japonicus cDNA clone LjCa-015-DB04 5, mRNA sequence	339	3e-92	88	ICC4958_CAAAE40TF	>gi|110811828|gb|EE124407.1|EE124407 X55 Peanut (Luhua14) seeds full length cDNA Library Arachis hypogaea cDNA 5 similar to	216	9e-56	84	ICC4958_CAAAE40TF	>gi|47509695|gb|CN744698.1|CN744698 SAL_US006xa12r1.ab1 SAL_US N.Bentheme Nicotiana benthamiana cDNA 3, mRNA sequence	1e-71	87	ICC4958_CAAAE40TF	>gi|72283250|gb|DT053891.1|DT053891 COT_FW_B06 Fiber and Ovule of Xu-142 Lambda Zap Express Library Gossypium hirsutum	163	3e-38	83	ICC4958_CAAAE40TF	>gb|CV269279.1|CV269279 WS0207.B21_N04 PTxN-IB-N-A-11 Populus trichocarpa x Populus nigra cDNA clone WS0207_N04 3, mRNA sequence	4e-57	85	224
108	UG-IV_ICC4958_CAAAE59TF	ICC4958_CAAAE59TF	>Q1XDQ3|YCXB_PORYE Uncharacterized protein ORF621 - Porphyra yezoensis	31	1.1	28	ICC4958_CAAAE59TF	>gb|DY475526.1|DY475526 U512 Chickpea (ICC3996) post-inoculation EST library Cicer arietinum cDNA 5 similar to Unclear, mRNA sequence	34	0.064	ICC4958_CAAAE59TF	>gb|AW690311.2|AW690311 NF032A03ST1F1000 Developing stem Medicago truncatula cDNA clone NF032A03ST 5, mRNA sequence	40	0.042	95	ICC4958_CAAAE59TF	>gb|BI968181.1|BI968181 GM830004B12C12 Gm-r1083 Glycine max cDNA clone Gm-r1083-1295 3, mRNA sequence	46	0.002	91	ICC4958_CAAAE59TF	>gb|AW719935.1|AW719935 LjNEST12c1r Lotus japonicus nodule library 5 and 7 week-old Lotus japonicus cDNA 5, mRNA sequence	36	0.32	100	ICC4958_CAAAE59TF	>gi|134038771|gb|EL966647.1|EL966647 S316 SI, cDNA forward subtractive library from peanut leaves inoculated with	36	0.11	100	ICC4958_CAAAE59TF	>gi|49305102|gb|BP653632.1|BP653632 BP653632 RAFL19 Arabidopsis thaliana cDNA clone RAFL19-14-L03 3, mRNA sequence	2.5	100	ICC4958_CAAAE59TF	>gi|701315|gb|D47606.1|D47606 RICS13201A Rice green shoot Oryza sativa Japonica Group cDNA, mRNA sequence	38	0.71	100	ICC4958_CAAAE59TF	>gb|BU887927.1|BU887927 P001C12 Populus petioles cDNA library Populus tremula cDNA 5 prime, mRNA sequence	0.017	100	42
109	UG-IV_ICC4958_CAAAE88TF	ICC4958_CAAAE88TF	>Q5UQG7|YR818_MIMIV Putative serine/threonine-protein kinase/receptor R818 precursor - Acanthamoeba polyphaga mimivirus (APMV)	85	6e-24	44	ICC4958_CAAAE88TF	>gb|FE671221.1|FE671221 mh1_0003_C09 Drought-stressed chickpea leave library Cicer arietinum cDNA clone mh1_0003_C09 5, mRNA sequence	40	0.002	ICC4958_CAAAE88TF	>gb|AJ388848.1|AJ388848 AJ388848 Medicago truncatula R108 Medicago truncatula cDNA clone MtNo214 similar to protein kinase homolog, mRNA sequence	486	1e-136	96	ICC4958_CAAAE88TF	>gb|CD411028.1|CD411028 Gm_ck3963 Soybean induced by Salicylic Acid Glycine max cDNA 3, mRNA sequence	149	3e-34	88	ICC4958_CAAAE88TF	>gb|CN825430.1|CN825430 LjPEST6f01 Lotus japonicus seed and seed pod library Lotus japonicus cDNA 5, mRNA sequence	86	8e-16	80	ICC4958_CAAAE88TF	>gi|134038701|gb|EL966577.1|EL966577 S246 SI, cDNA forward subtractive library from peanut leaves inoculated with	36	0.21	92	ICC4958_CAAAE88TF	>gi|19800707|gb|AV781917.1|AV781917 AV781917 RAFL4 Arabidopsis thaliana cDNA clone RAFL04-10-L10 3, mRNA sequence	1e-53	86	ICC4958_CAAAE88TF	>gi|29662028|gb|CB658303.1|CB658303 OSJNEc14E03.r OSJNEc Oryza sativa Japonica Group cDNA clone OSJNEc14E03 3, mRNA	163	4e-38	84	ICC4958_CAAAE88TF	>gb|BI121463.1|BI121463 F037P38Y Populus flower cDNA library Populus trichocarpa cDNA, mRNA sequence	7e-56	85	220
110	UG-IV_ICC4958_CAAAF15TF	ICC4958_CAAAF15TF	>O04015|P5CS_ACTCH Delta-1-pyrroline-5-carboxylate synthetase - Actinidia chinensis (Kiwi) (Yangtao)	349	8e-96	81	ICC4958_CAAAF15TF	>gb|FE668777.1|FE668777 mh2_0004_F07 Chickpea leave library Cicer arietinum cDNA clone mh2_0004_F07 5, mRNA sequence	34	0.11	ICC4958_CAAAF15TF	>gb|BG454940.1|BG454940 NF110G02LF1F1017 Developing leaf Medicago truncatula cDNA clone NF110G02LF 5, mRNA sequence	670	0	89	ICC4958_CAAAF15TF	>gb|FK009648.1|FK009648 GLQA517TF JCVI-SOY2 Glycine max cDNA 5, mRNA sequence	593	1e-168	88	ICC4958_CAAAF15TF	>gb|DC598179.1|DC598179 DC598179 Lotus japonicus pod (20-30 mm in length) Lotus japonicus cDNA clone MPDL055f07_r 5, mRNA sequence	258	8e-68	90	ICC4958_CAAAF15TF	>gi|30420528|gb|CD038690.1|CD038690 UTPPI010_H04 USDA-Tifton Peanut Immature Pod cDNA Library (UTPP) Arachis hypogaea cDNA	559	1e-159	87	ICC4958_CAAAF15TF	>gi|32882624|gb|CB257851.1|CB257851 96-E011798-014-004-O24-T7R MPIZ-ADIS-014 Arabidopsis thaliana cDNA clone	8e-14	80	ICC4958_CAAAF15TF	>gi|27554414|gb|CA998314.1|CA998314 S345B_D01 Rice cold stress germination cDNA library Oryza sativa Japonica Group	90	4e-16	84	ICC4958_CAAAF15TF	>gb|DB884845.1|DB884845 DB884845 full-length enriched poplar cDNA library, mixture of leaf, bud, stem, root Populus nigra cDNA clone PnFL2-057_B07	7e-37	85	157
111	UG-IV_ICC4958_CAAAF33TF	ICC4958_CAAAF33TF	>A2YQ93|PRR37_ORYSI Two-component response regulator-like PRR37 - Oryza sativa subsp. indica (Rice)	64	2e-10	54	ICC4958_CAAAF33TF	>gb|CK148897.1|CK148897 49_D11_D11 Suppressive subtractive hybridization library Cicer arietinum cDNA clone 49_D11_D11 5 similar to ARR2	28	1.8	ICC4958_CAAAF33TF	>gb|AW585322.1|AW585322 EST306017 KV2 Medicago truncatula cDNA clone KV2-11L8, mRNA sequence	96	4e-19	86	ICC4958_CAAAF33TF	>gb|FK349299.1|FK349299 454GmaGlobSeed83931 Soybean Seeds Containing Globular-Stage Embryos Glycine max cDNA, mRNA sequence	107	2e-22	82	ICC4958_CAAAF33TF	>gb|AW720454.1|AW720454 LjNEST19d11r Lotus japonicus nodule library 5 and 7 week-old Lotus japonicus cDNA 5, mRNA sequence	32	2.2	100	ICC4958_CAAAF33TF	>gi|149223490|gb|ES712937.1|ES712937 TFR6_8_F02_E001.g1 USDA-Tifton Peanut Library TFR6 Arachis hypogaea cDNA clone	96	6e-20	92	ICC4958_CAAAF33TF	>gi|159696883|gb|EY173867.1|EY173867 CBTI4367.b1_N11.ab1:P Triphysaria pusilla root tip normalized cDNA library	1e-06	92	ICC4958_CAAAF33TF	>gi|40486722|gb|BX898107.1|BX898107 BX898107 Oryza sativa library (Han B) Oryza sativa cDNA clone p729c01p5, mRNA sequence	42	0.02	89	ICC4958_CAAAF33TF	>gb|CX179415.1|CX179415 B01_45-40_03.ab1 leaf inoculated with Marssonia pathogen of Populus euramericana Populus x canadensis cDNA, mRNA sequence	5e-10	87	66
112	UG-IV_ICC4958_CAAAF71TF						ICC4958_CAAAF71TF	>gb|FE669666.1|FE669666 mh2_0019_B06 Chickpea leave library Cicer arietinum cDNA clone mh2_0019_B06 5, mRNA sequence	30	0.67	ICC4958_CAAAF71TF	>gb|BF639571.1|BF639571 NF016F09IN1F1079 Insect herbivory Medicago truncatula cDNA clone NF016F09IN 5, mRNA sequence	36	0.45	100	ICC4958_CAAAF71TF	>gb|AI960023.1|AI960023 sc37a11.x1 Gm-c1014 Glycine max cDNA clone GENOME SYSTEMS CLONE ID: Gm-c1014-1269 3, mRNA sequence	34	4.1	100	ICC4958_CAAAF71TF	>gb|AV411781.1|AV411781 AV411781 Lotus japonicus young plants (two-week old) Lotus japonicus cDNA clone MWM210f12_r 5, mRNA sequence	36	0.22	100	ICC4958_CAAAF71TF	>gi|115597252|gb|EG029600.1|EG029600 AH1984 Shanyou 523 Peanut Cotyledon cDNA Library Arachis hypogaea cDNA 5, mRNA	32	1.1	100	ICC4958_CAAAF71TF	>gi|34486989|gb|CF469617.1|CF469617 P24E10 Plasmodium yoelli 17X axenic hepatic stages Plasmodium yoelii yoelii cDNA,	1.7	100	ICC4958_CAAAF71TF	>gi|14980949|gb|BI305627.1|BI305627 NL_1_C12 Drought stress (leaf) Oryza sativa Indica Group cDNA clone NL_1_C12 3, mRNA	36	1.9	100	ICC4958_CAAAF71TF	>gb|DB898470.1|DB898470 DB898470 full-length enriched poplar cDNA library, mixture of leaf, bud, stem, root Populus nigra cDNA clone PnFL2-032_P11	0.046	95	40
113	UG-IV_ICC4958_CAAAG07TF						ICC4958_CAAAG07TF	>gb|EH059074.1|EH059074 CPB02e11.y.esd subtracted cDNA library of drought stressed chickpea Cicer arietinum cDNA, mRNA sequence	32	0.054	ICC4958_CAAAG07TF	>gb|AL378227.1|AL378227 MtBB36G12R1 MtBB Medicago truncatula cDNA clone MtBB36G12 T7, mRNA sequence	40	0.009	100	ICC4958_CAAAG07TF	>gb|BU546806.1|BU546806 GM880010B10F07 Gm-r1088 Glycine max cDNA clone Gm-r1088-3733 3, mRNA sequence	38	0.08	100	ICC4958_CAAAG07TF	>gb|CB826996.1|CB826996 LjNEST69b12r Lotus japonicus nodule library 5 and 7 week-old Lotus japonicus cDNA 5, mRNA sequence	36	0.068	100	ICC4958_CAAAG07TF	>gi|30420113|gb|CD038275.1|CD038275 UTPPI004_H11 USDA-Tifton Peanut Immature Pod cDNA Library (UTPP) Arachis hypogaea cDNA	32	0.36	100	ICC4958_CAAAG07TF	>gi|89480861|gb|DY636655.1|DY636655 PU1_plate32_B06 PU1 Prunus persica cDNA similar to psbC PSII 43 KDa protein homolog	0.52	100	ICC4958_CAAAG07TF	>gi|3106496|gb|D42212.1|D42212 D42212 Rice callus cDNA (H.Uchimiya) Oryza sativa cDNA clone S073, mRNA sequence	34	2.3	100	ICC4958_CAAAG07TF	>gb|CV256074.1|CV256074 WS0242.B21_N21 PTxD-ICC-N-A-14 Populus trichocarpa x Populus deltoides cDNA clone WS0242_N21 3, mRNA sequence	0.88	100	34
114	UG-IV_ICC4958_CAAAG09TF	ICC4958_CAAAG09TF	>P27915|POLG_DEN3P Genome polyprotein [Contains: Protein C - Dengue virus type 3 (strain Philippines/H87/1956) (DENV-3)	31	1.7	65	ICC4958_CAAAG09TF	>gb|DY475076.1|DY475076 U032 Chickpea (ICC3996) post-inoculation EST library Cicer arietinum cDNA 5 similar to Phosphate-induced protein,	30	0.6	ICC4958_CAAAG09TF	>gb|AW287940.2|AW287940 N100784e rootphos(-) Medicago truncatula cDNA clone MHRP-11C10, mRNA sequence	82	7e-15	95	ICC4958_CAAAG09TF	>gb|CD395057.1|CD395057 Gm_ck15041 Soybean induced by Salicylic Acid Glycine max cDNA 3, mRNA sequence	96	1e-18	95	ICC4958_CAAAG09TF	>gb|BP032687.1|BP032687 BP032687 Lotus corniculatus var. japonicus flower Lotus japonicus cDNA clone MF083e09_f 3, mRNA sequence	66	2e-10	93	ICC4958_CAAAG09TF	>gi|115596754|gb|EG029102.1|EG029102 AH1532 Shanyou 523 Peanut Cotyledon cDNA Library Arachis hypogaea cDNA 5, mRNA	36	0.065	100	ICC4958_CAAAG09TF	>gi|71920085|gb|DT040887.1|DT040887 Mdrtp1004C06.g1 Apple_EST_Mdrtp Malus x domestica x Malus sieversii cDNA similar to	0.38	100	ICC4958_CAAAG09TF	>gi|40487336|gb|BX898414.1|BX898414 BX898414 Oryza sativa library (Han B) Oryza sativa cDNA clone y652h01p3, mRNA sequence	38	0.43	100	ICC4958_CAAAG09TF	>gb|CV257301.1|CV257301 WS0246.B21_E03 PTxD-ICC-N-A-14 Populus trichocarpa x Populus deltoides cDNA clone WS0246_E03 3, mRNA sequence	0.01	87	42
115	UG-IV_ICC4958_CAAAG14TF	ICC4958_CAAAG14TF	>Q949Y3|PPA26_ARATH Bifunctional purple acid phosphatase 26 precursor [Includes: Acid phosphatase - Arabidopsis	92	2e-18	38	ICC4958_CAAAG14TF	>gb|FE669430.1|FE669430 mh2_0016_E03 Chickpea leave library Cicer arietinum cDNA clone mh2_0016_E03 5, mRNA sequence	30	1.4	ICC4958_CAAAG14TF	>gb|AW687614.2|AW687614 NF011E07RT1F1054 Developing root Medicago truncatula cDNA clone NF011E07RT 5, mRNA sequence	76	1e-12	82	ICC4958_CAAAG14TF	>gb|FE704269.1|FE704269 Pv037A_M13R_F03.ab1 Phaseolus vulgaris cv Early gallatin Phaseolus vulgaris cDNA, mRNA sequence	355	2e-96	88	ICC4958_CAAAG14TF	>gb|AV779313.1|AV779313 AV779313 Lotus japonicus Pods (20-30 mm in length) Lotus japonicus cDNA clone MPDL055h06_f 3, mRNA sequence	101	9e-21	82	ICC4958_CAAAG14TF	>gi|110812760|gb|EE125629.1|EE125629 2F33 Peanut (Luhua14) seeds full length cDNA Library Arachis hypogaea cDNA 5	34	0.6	95	ICC4958_CAAAG14TF	>gi|159716753|gb|EY164650.1|EY164650 CBTN9950.g1_L16.ab1:P Triphysaria pusilla root tip normalized cDNA library	2e-11	88	ICC4958_CAAAG14TF	>gi|33654585|gb|CF277199.1|CF277199 14ETL--02-K09.b1 Rice etiolated leaf plasmid cDNA library (14ETL) Oryza sativa Japonica	38	1	95	ICC4958_CAAAG14TF	>gb|CK096301.1|CK096301 UB10CPC11.3pR Populus active cambium cDNA library Populus tremula cDNA clone UB10CPC11 3, mRNA sequence	7e-18	89	94
116	UG-IV_ICC4958_CAAAG15TF	ICC4958_CAAAG15TF	>Q6ZL94|SUCA_ORYSJ Probable succinyl-CoA ligase [GDP-forming] subunit alpha, mitochondrial precursor - Oryza sativa	125	3e-29	84	ICC4958_CAAAG15TF	>gb|FE668830.1|FE668830 mh2_0005_C12 Chickpea leave library Cicer arietinum cDNA clone mh2_0005_C12 5, mRNA sequence	32	0.23	ICC4958_CAAAG15TF	>gb|BF003478.1|BF003478 EST431976 KV1 Medicago truncatula cDNA clone pKV1-7A9, mRNA sequence	357	1e-97	89	ICC4958_CAAAG15TF	>gb|FE698231.1|FE698231 Pv026B_M13R_A11.ab1 Phaseolus vulgaris cv Early gallatin Phaseolus vulgaris cDNA, mRNA sequence	283	3e-75	91	ICC4958_CAAAG15TF	>gb|BP033361.1|BP033361 BP033361 Lotus corniculatus var. japonicus flower Lotus japonicus cDNA clone MF097f09_f 3, mRNA sequence	270	1e-71	88	ICC4958_CAAAG15TF	>gi|115596588|gb|EG028936.1|EG028936 AH1381 Shanyou 523 Peanut Cotyledon cDNA Library Arachis hypogaea cDNA 5, mRNA	76	1e-13	87	ICC4958_CAAAG15TF	>gi|159605475|gb|EY176091.1|EY176091 CBTI5382.g1_K01.ab1:P Triphysaria pusilla root tip normalized cDNA library	7e-19	82	ICC4958_CAAAG15TF	>gi|29620630|gb|CB625641.1|CB625641 OSIIEa15A17.r OSIIEa Oryza sativa Indica Group cDNA clone OSIIEa15A17 3, mRNA	84	1e-14	85	ICC4958_CAAAG15TF	>gb|CV233695.1|CV233695 WS01212.B21_A16 PT-GT-FL-A-3 Populus trichocarpa cDNA clone WS01212_A16 3, mRNA sequence	4e-31	83	137
117	UG-IV_ICC4958_CAAAG22TF	ICC4958_CAAAG22TF	>Q7ZYF2|TCTP_XENLA Translationally-controlled tumor protein - Xenopus laevis (African clawed frog)	31	1.9	46	ICC4958_CAAAG22TF	>gb|FE669683.1|FE669683 mh2_0019_C12 Chickpea leave library Cicer arietinum cDNA clone mh2_0019_C12 5, mRNA sequence	34	0.02	ICC4958_CAAAG22TF	>gb|DW015898.1|DW015898 EST1224859 MTY Medicago truncatula cDNA clone MTYAA94, mRNA sequence	58	5e-08	91	ICC4958_CAAAG22TF	>gb|AW348539.1|AW348539 GM210002B12G10 Gm-r1021 Glycine max cDNA clone Gm-r1021-715 3, mRNA sequence	34	1.8	100	ICC4958_CAAAG22TF	>gb|DC594446.1|DC594446 DC594446 Lotus japonicus mature nodule Lotus japonicus cDNA clone GENr095h03 5, mRNA sequence	36	0.099	100	ICC4958_CAAAG22TF	>gi|115597019|gb|EG029367.1|EG029367 AH1772 Shanyou 523 Peanut Cotyledon cDNA Library Arachis hypogaea cDNA 5, mRNA	30	2	100	ICC4958_CAAAG22TF	>gi|19870717|gb|AV828657.1|AV828657 AV828657 RAFL9 Arabidopsis thaliana cDNA clone RAFL09-31-H18 5, mRNA sequence	0.19	100	ICC4958_CAAAG22TF	>gi|28259093|gb|CB213002.1|CB213002 OML03282 Oryza minuta HybriZAP-2.1 XR library Oryza minuta cDNA 5, mRNA	36	0.85	100	ICC4958_CAAAG22TF	>gb|DT511051.1|DT511051 WS02429.BR_G19 PTxD-ICC-N-A-14 Populus trichocarpa x Populus deltoides cDNA clone WS02429_G19 5, mRNA sequence	0.33	92	36
118	UG-IV_ICC4958_CAAAG38TF	ICC4958_CAAAG38TF	>P15178|SYDC_RAT Aspartyl-tRNA synthetase, cytoplasmic - Rattus norvegicus (Rat)	79	8e-15	56	ICC4958_CAAAG38TF	>gb|CK149080.1|CK149080 AGT-18-H02 Suppressive subtractive hybridization library Cicer arietinum cDNA clone AGT-18-H02 5, mRNA sequence	32	0.32	ICC4958_CAAAG38TF	>gb|AW299105.1|AW299105 EST305779 KV2 Medicago truncatula cDNA clone KV2-12G2, mRNA sequence	186	4e-46	87	ICC4958_CAAAG38TF	>gb|AW311145.1|AW311145 sg33e09.y1 Gm-c1025 Glycine max cDNA clone GENOME SYSTEMS CLONE ID: Gm-c1025-161 5 similar to SW:SYD_RAT P15178	165	3e-39	84	ICC4958_CAAAG38TF	>gb|BP061934.1|BP061934 BP061934 Lotus japonicus mature nodule Lotus japonicus cDNA clone GENf084g03 3, mRNA sequence	155	6e-37	84	ICC4958_CAAAG38TF	>gi|30420325|gb|CD038487.1|CD038487 UTPPI008_B02 USDA-Tifton Peanut Immature Pod cDNA Library (UTPP) Arachis hypogaea cDNA	32	2.1	100	ICC4958_CAAAG38TF	>gi|19801025|gb|AV782235.1|AV782235 AV782235 RAFL4 Arabidopsis thaliana cDNA clone RAFL04-15-H14 3, mRNA sequence	4e-09	81	ICC4958_CAAAG38TF	>gi|5003513|gb|AU068662.1|AU068662 AU068662 Rice callus Oryza sativa Japonica Group cDNA clone C30651_7Z, mRNA sequence	64	2e-08	81	ICC4958_CAAAG38TF	>gb|CK091824.1|CK091824 F128P39.3pR Populus flower cDNA library Populus trichocarpa cDNA clone F128P39 3, mRNA sequence	2e-18	82	96
119	UG-IV_ICC4958_CAAAG45TF	ICC4958_CAAAG45TF	>Q8UIF1|GLND_AGRT5 [Protein-PII] uridylyltransferase - Agrobacterium tumefaciens (strain C58 / ATCC 33970)	48	4e-05	25	ICC4958_CAAAG45TF	>gb|CK148688.1|CK148688 AGT-27_G04 Suppressive subtractive hybridization library Cicer arietinum cDNA clone AGT-27_G04 5 similar to	30	1.8	ICC4958_CAAAG45TF	>gb|BQ122444.1|BQ122444 EST608020 GLSD Medicago truncatula cDNA clone pGLSD-29A21, mRNA sequence	561	1e-159	89	ICC4958_CAAAG45TF	>gb|FE702764.1|FE702764 Pv033A_M13R_A04.ab1 Phaseolus vulgaris cv Early gallatin Phaseolus vulgaris cDNA, mRNA sequence	474	1e-132	86	ICC4958_CAAAG45TF	>gb|BP052842.1|BP052842 BP052842 Lotus corniculatus var. japonicus pods (less than 20 mm in length) Lotus japonicus cDNA clone SPDL014b02_f 3, mRNA	236	3e-61	89	ICC4958_CAAAG45TF	>gi|30419664|gb|CD037826.1|CD037826 UTPLN001_H01 USDA-Tifton Peanut Leaf cDNA Library (UTPL) Arachis hypogaea cDNA clone	36	0.2	100	ICC4958_CAAAG45TF	>gi|89497027|gb|DY652821.1|DY652821 PU4_plate9_D15 PU4 Prunus persica cDNA similar to weakly similar to ACT	0.005	85	ICC4958_CAAAG45TF	>gi|58657538|gb|CK046218.1|CK046218 46323rsiceh_6884.y1 Oryza sativa cv. PA64s panicle ferile cDNA library Oryza sativa	36	5.3	100	ICC4958_CAAAG45TF	>gb|CV278741.1|CV278741 WS0147.B21_E13 PTxD-IL-A-5 Populus trichocarpa x Populus deltoides cDNA clone WS0147_E13 3, mRNA sequence	2e-09	93	66
120	UG-IV_ICC4958_CAAAG55TF	ICC4958_CAAAG55TF	>P38180|YBI1_YEAST Uncharacterized protein YBL081W - Saccharomyces cerevisiae (Bakers yeast)	39	0.017	34	ICC4958_CAAAG55TF	>gb|FE670929.1|FE670929 mh2_0038_B09 Chickpea leave library Cicer arietinum cDNA clone mh2_0038_B09 5, mRNA sequence	40	0.001	ICC4958_CAAAG55TF	>gb|DY617769.1|DY617769 AC3940 NOLLY Medicago truncatula cDNA 5, mRNA sequence	541	1e-153	88	ICC4958_CAAAG55TF	>gb|AW277882.1|AW277882 sf88f07.y1 Gm-c1019 Glycine max cDNA clone GENOME SYSTEMS CLONE ID: Gm-c1019-3230 5 similar to TR:O65021 O65021	198	3e-49	88	ICC4958_CAAAG55TF	>gb|AV769834.1|AV769834 AV769834 Lotus japonicus Young plants (two-weeks old) Lotus japonicus cDNA clone MWL070c07_f 3, mRNA sequence	90	4e-17	88	ICC4958_CAAAG55TF	>gi|149648689|gb|ES757084.1|ES757084 C20L_90_F02_E002.g1 USDA-Tifton Peanut Library C20L Arachis hypogaea cDNA clone	119	1e-26	88	ICC4958_CAAAG55TF	>gi|159747864|gb|EY170656.1|EY170656 CBTI2805.g1_J05.ab1:P Triphysaria pusilla root tip normalized cDNA library	7e-14	86	ICC4958_CAAAG55TF	>gi|702966|gb|D49257.1|D49257 RICS16440A Rice green shoot Oryza sativa Japonica Group cDNA, mRNA sequence	36	4.1	100	ICC4958_CAAAG55TF	>gb|CV130856.1|CV130856 X9SP06e06 Populus stem seasonal library Populus deltoides cDNA, mRNA sequence	5e-25	83	117
121	UG-IV_ICC4958_CAAAG61TF	ICC4958_CAAAG61TF	>Q7G764|NADO1_ORYSJ Probable NAD(P)H-dependent oxidoreductase 1 - Oryza sativa subsp. japonica (Rice)	135	1e-31	46	ICC4958_CAAAG61TF	>gb|AJ005789.1|AJ005789 AJ005789 chickpea mRNA CAN-5 Cicer arietinum cDNA clone Can105, mRNA sequence	32	0.33	ICC4958_CAAAG61TF	>gb|BF637050.1|BF637050 NF076D03LF1F1027 Developing leaf Medicago truncatula cDNA clone NF076D03LF 5, mRNA sequence	521	1e-147	88	ICC4958_CAAAG61TF	>gb|EV282605.1|EV282605 GLNBI40TF JCVI-SOY3 Glycine max cDNA 5, mRNA sequence	287	3e-76	82	ICC4958_CAAAG61TF	>gb|BI418693.1|BI418693 LjNEST50g10r Lotus japonicus nodule library 5 and 7 week-old Lotus japonicus cDNA 5, mRNA sequence	305	3e-82	83	ICC4958_CAAAG61TF	>gi|149216117|gb|ES705566.1|ES705566 C20R5_51_C09_E002.g1 USDA-Tifton Peanut Library C20R5 Arachis hypogaea cDNA	113	8e-25	78	ICC4958_CAAAG61TF	>gi|159651895|gb|EY144103.1|EY144103 CBTH8936.b1_P01.ab1:P Triphysaria pusilla root tip normalized cDNA library	0.014	100	ICC4958_CAAAG61TF	>gi|9865213|gb|AU100963.1|AU100963 AU100963 Rice callus Oryza sativa Japonica Group cDNA clone C61577, mRNA sequence	44	0.015	91	ICC4958_CAAAG61TF	>gb|DY800660.1|DY800660 MTUNUL1.P51.F01 NUL Populus fremontii x Populus angustifolia cDNA, mRNA sequence	0.0004	86	48
122	UG-IV_ICC4958_CAAAG84TF	ICC4958_CAAAG84TF	>Q8R7W3|RS17_THETN 30S ribosomal protein S17 - Thermoanaerobacter tengcongensis	84	5e-16	53	ICC4958_CAAAG84TF	>gb|EL585365.1|EL585365 CaHa141 Chickpea Insect-Induced Library Cicer arietinum cDNA clone CaHa141 similar to high mobility group protein alpha,	30	1.4	ICC4958_CAAAG84TF	>gb|AW685907.1|AW685907 NF031F08NR1F1000 Nodulated root Medicago truncatula cDNA clone NF031F08NR 5, mRNA sequence	230	3e-59	85	ICC4958_CAAAG84TF	>gb|BI425143.1|BI425143 saf88f07.y3 Gm-c1079 Glycine max cDNA clone GENOME SYSTEMS CLONE ID: Gm-c1079-1045 5 similar to TR:Q9XIA6 Q9XIA6	196	1e-48	84	ICC4958_CAAAG84TF	>gb|CB827936.1|CB827936 LjNEST80h11r Lotus japonicus nodule library 5 and 7 week-old Lotus japonicus cDNA 5, mRNA sequence	147	2e-34	81	ICC4958_CAAAG84TF	>gi|110810992|gb|EE123752.1|EE123752 1R38 Peanut (Luhua14) seeds full length cDNA Library Arachis hypogaea cDNA 5	133	9e-31	81	ICC4958_CAAAG84TF	>gi|18356743|gb|BJ188802.1|BJ188802 BJ188802 normalized full length cDNA library, chloronemata, caulonemata and malformed	0.014	100	ICC4958_CAAAG84TF	>gi|66913891|gb|CX100739.1|CX100739 RECm1647 A normalized whole-life-cycle cDNA library of rice Oryza sativa	38	0.98	100	ICC4958_CAAAG84TF	>gb|CA927596.1|CA927596 MTU6TR.P10.G12 Aspen root cDNA Library Populus tremuloides cDNA, mRNA sequence	0.094	82	40
123	UG-IV_ICC4958_CAAAH03TF	ICC4958_CAAAH03TF	>Q5YJU6|MATK_LUPAG Maturase K - Lupinus argenteus (Silvery lupin)	30	1.8	40	ICC4958_CAAAH03TF	>gb|EH058866.1|EH058866 CPA04c12.y.esd subtracted cDNA library of drought stressed chickpea Cicer arietinum cDNA, mRNA sequence	30	1	ICC4958_CAAAH03TF	>gb|AL367047.1|AL367047 MtBA11H08R1 MtBA Medicago truncatula cDNA clone MtBA11H08 T7, mRNA sequence	341	8e-93	87	ICC4958_CAAAH03TF	>gb|BE658999.1|BE658999 GM700008A10F4 Gm-r1070 Glycine max cDNA clone Gm-r1070-2935 3, mRNA sequence	194	3e-48	85	ICC4958_CAAAH03TF	>gb|CN825678.1|CN825678 LjPEST9c9 Lotus japonicus seed and seed pod library Lotus japonicus cDNA 5, mRNA sequence	226	2e-58	86	ICC4958_CAAAH03TF	>gi|149650072|gb|ES761055.1|ES761055 ISBL_4_E04_E003.g1 USDA-Tifton Peanut Library ISBL Arachis hypogaea cDNA clone	184	2e-46	83	ICC4958_CAAAH03TF	>gi|89478584|gb|DY634378.1|DY634378 PU1_plate23_M03 PU1 Prunus persica cDNA similar to weakly similar to UBP1	1e-08	89	ICC4958_CAAAH03TF	>gi|117212954|gb|CT844533.1|CT844533 CT844533 Oryza sativa (indica cultivar-group) cv. Guang Lu Ai 4 Oryza sativa Indica	36	2.9	100	ICC4958_CAAAH03TF	>gb|BU867504.1|BU867504 M101A11 Populus flower cDNA library Populus trichocarpa cDNA 5 prime, mRNA sequence	5e-15	82	84
124	UG-IV_ICC4958_CAAAH14TF	ICC4958_CAAAH14TF	>O46598|TIMD1_CERAE Hepatitis A virus cellular receptor 1 precursor - Cercopithecus aethiops (Green monkey) (Grivet)	32	0.76	30	ICC4958_CAAAH14TF	>gb|FE671182.1|FE671182 mh1_0002_H06 Drought-stressed chickpea leave library Cicer arietinum cDNA clone mh1_0002_H06 5, mRNA sequence	256	5e-69	ICC4958_CAAAH14TF	>gb|AW696402.1|AW696402 NF105G12ST1F1099 Developing stem Medicago truncatula cDNA clone NF105G12ST 5, mRNA sequence	36	0.37	100	ICC4958_CAAAH14TF	>gb|BG839588.1|BG839588 Gm01_04h06_F Gm01_AAFC_ECORC_Glycine_max_cold_stressed_leaves Glycine max cDNA clone Gm01_04h06, mRNA sequence	38	0.22	100	ICC4958_CAAAH14TF	>gb|BP056710.1|BP056710 BP056710 Lotus corniculatus var. japonicus pods (less than 20 mm in length) Lotus japonicus cDNA clone SPDL076d10_f 3, mRNA	40	0.011	100	ICC4958_CAAAH14TF	>gi|110812414|gb|EE125165.1|EE125165 1S42 Peanut (Luhua14) seeds full length cDNA Library Arachis hypogaea cDNA 5, mRNA	32	0.94	100	ICC4958_CAAAH14TF	>gi|5845189|gb|AI998284.1|AI998284 701545073 A. thaliana, Columbia Col-0, rosette-2 Arabidopsis thaliana cDNA clone	1.4	100	ICC4958_CAAAH14TF	>gi|86512527|gb|CI155160.1|CI155160 CI155160 Oryza sativa (japonica cultivar-group) Panicles mixture of one, two, three	36	1.6	100	ICC4958_CAAAH14TF	>gb|DB885198.1|DB885198 DB885198 full-length enriched poplar cDNA library, mixture of leaf, bud, stem, root Populus nigra cDNA clone PnFL2-059_B20	0.15	100	38
125	UG-IV_ICC4958_CAAAH21TF	ICC4958_CAAAH21TF	>P06127|CD5_HUMAN T-cell surface glycoprotein CD5 precursor - Homo sapiens (Human)	31	1.7	46	ICC4958_CAAAH21TF	>gb|FE668682.1|FE668682 mh2_0003_F04 Chickpea leave library Cicer arietinum cDNA clone mh2_0003_F04 5, mRNA sequence	58	3e-09	ICC4958_CAAAH21TF	>gb|AJ548125.1|AJ548125 AJ548125 MTAPHEU Medicago truncatula cDNA clone mtaehac110006b02, mRNA sequence	198	4e-50	89	ICC4958_CAAAH21TF	>gb|CO036577.1|CO036577 U03A12 Glycine max mixed library H. glycines, early library Glycine max cDNA, mRNA sequence	178	9e-44	87	ICC4958_CAAAH21TF	>gb|AV414530.1|AV414530 AV414530 Lotus japonicus young plants (two-week old) Lotus japonicus cDNA clone MWM245c10_r 5, mRNA sequence	58	5e-08	86	ICC4958_CAAAH21TF	>gi|134037217|gb|EL966324.1|EL966324 S053 SC, cDNA reverse subtractive library from peanut leaves Arachis hypogaea	58	2e-08	86	ICC4958_CAAAH21TF	>gi|164084511|gb|ES021231.1|ES021231 056275_3048_2075 Arabidopsis ovule high throughput cDNA library Arabidopsis thaliana	4e-13	91	ICC4958_CAAAH21TF	>gi|157650789|gb|EX450423.1|EX450423 SSH001673 Osmotic stress SSH library Oryza sativa Japonica Group cDNA, mRNA sequence	220	5e-56	89	ICC4958_CAAAH21TF	>gb|CX184564.1|CX184564 D08_45-94_08.ab1 leaf inoculated with Marssonia pathogen of Populus euramericana Populus x canadensis cDNA, mRNA sequence	2e-07	86	58
126	UG-IV_ICC4958_CAAAH43TF	ICC4958_CAAAH43TF	>Q3AEY1|Y442_CARHZ Putative phosphotransferase CHY_0442 - Carboxydothermus hydrogenoformans (strain Z-2901 / DSM	28	7.8	54	ICC4958_CAAAH43TF	>gb|DY475141.1|DY475141 U102 Chickpea (ICC3996) post-inoculation EST library Cicer arietinum cDNA 5 similar to Beta-galactosidase (EC	30	0.72	ICC4958_CAAAH43TF	>gb|AW257391.1|AW257391 EST305528 KV2 Medicago truncatula cDNA clone KV2-9F7, mRNA sequence	34	1.9	100	ICC4958_CAAAH43TF	>gb|BQ133650.1|BQ133650 san59b02.y1 Gm-c1052 Glycine max cDNA clone SOYBEAN CLONE ID: Gm-c1052-3892 5 similar to TR:O23171 O23171 HOST	36	1.1	100	ICC4958_CAAAH43TF	>gb|DY649811.1|DY649811 PU4_plate36_G02 PU4 Prunus persica cDNA similar to weakly similar to protein phosphatase type 2C [Lotus japonicus], mRNA	34	0.91	100	ICC4958_CAAAH43TF	>gi|110814934|gb|EE124688.1|EE124688 1E71 Peanut (Luhua14) seeds full length cDNA Library Arachis hypogaea cDNA 5, mRNA	36	0.078	100	ICC4958_CAAAH43TF	>gi|49293658|gb|BP642188.1|BP642188 BP642188 RAFL19 Arabidopsis thaliana cDNA clone RAFL19-57-M22 3, mRNA sequence	0.46	90	ICC4958_CAAAH43TF	>gi|86416145|gb|CI030156.1|CI030156 CI030156 Oryza sativa (japonica cultivar-group) etiolated shoot Oryza sativa Japonica	38	0.51	95	ICC4958_CAAAH43TF	>gb|BI069857.1|BI069857 C010P19U Populus strain T89 leaves Populus tremula x Populus tremuloides cDNA, mRNA sequence	0.77	100	36
127	UG-IV_ICC4958_CAAAH51TF	ICC4958_CAAAH51TF	>Q948T9|RBOHB_SOLTU Respiratory burst oxidase homolog protein B - Solanum tuberosum (Potato)	164	3e-40	77	ICC4958_CAAAH51TF	>gb|DY475052.1|DY475052 U006 Chickpea (ICC3996) post-inoculation EST library Cicer arietinum cDNA 5 similar to Oxygen splitting enhancer	32	0.36	ICC4958_CAAAH51TF	>gb|BE240341.1|BE240341 EST404390 MHRP- Medicago truncatula cDNA clone pMHRP-43L21, mRNA sequence	375	1e-103	90	ICC4958_CAAAH51TF	>gb|CD411518.1|CD411518 Gm_ck41565 Soybean induced by Salicylic Acid Glycine max cDNA 3, mRNA sequence	262	2e-68	85	ICC4958_CAAAH51TF	>gb|CB829233.1|CB829233 LjNEST95f5r Lotus japonicus nodule library 5 and 7 week-old Lotus japonicus cDNA 5, mRNA sequence	264	1e-69	85	ICC4958_CAAAH51TF	>gi|110814168|gb|EE127178.1|EE127178 1L56 Peanut (Luhua14) seeds full length cDNA Library Arachis hypogaea cDNA 5, mRNA	36	0.15	90	ICC4958_CAAAH51TF	>gi|68043628|gb|DR175210.1|DR175210 HR0005_O03:A Triphysaria versicolor (parasitic plant) root-tip, host reverse SSH	4e-15	81	ICC4958_CAAAH51TF	>gi|29688221|gb|CB684496.1|CB684496 OSJNEf14B06.f OSJNEf Oryza sativa Japonica Group cDNA clone OSJNEf14B06 5, mRNA	44	0.017	82	ICC4958_CAAAH51TF	>gb|CX657814.1|CX657814 PO01005F04 Poplar SC cDNA library Populus alba x Populus tremula var. glandulosa cDNA clone PO01005F04 5, mRNA sequence	1e-10	81	70
128	UG-IV_ICC4958_CAAAH77TF	ICC4958_CAAAH77TF	>A6ZUK8|YPP1_YEAS7 Protein YPP1 - Saccharomyces cerevisiae (strain YJM789) (Bakers yeast)	37	0.099	29	ICC4958_CAAAH77TF	>gb|FE669932.1|FE669932 mh2_0022_A09 Chickpea leave library Cicer arietinum cDNA clone mh2_0022_A09 5, mRNA sequence	34	0.1	ICC4958_CAAAH77TF	>gb|AL387772.1|AL387772 MtBC44F03R1 MtBC Medicago truncatula cDNA clone MtBC44F03 T7, mRNA sequence	38	0.26	100	ICC4958_CAAAH77TF	>gb|BM567652.1|BM567652 sak77a07.y1 Gm-c1036 Glycine max cDNA clone SOYBEAN CLONE ID: Gm-c1036-8869 5 similar to TR:Q9S7G0 Q9S7G0 ALPHA	38	0.61	95	ICC4958_CAAAH77TF	>gb|AW719892.1|AW719892 LjNEST11f5r Lotus japonicus nodule library 5 and 7 week-old Lotus japonicus cDNA 5, mRNA sequence	36	0.51	100	ICC4958_CAAAH77TF	>gi|110813306|gb|EE126319.1|EE126319 II28 Peanut (Luhua14) seeds full length cDNA Library Arachis hypogaea cDNA 5	32	2.7	95	ICC4958_CAAAH77TF	>gi|116437264|gb|EG479856.1|EG479856 AYATT38TF pooled cDNA populations Arabidopsis thaliana cDNA, mRNA sequence	0.25	96	ICC4958_CAAAH77TF	>gi|29644561|gb|CB649568.1|CB649568 OSJNEb13J03.f OSJNEb Oryza sativa Japonica Group cDNA clone OSJNEb13J03 5, mRNA	38	1.1	100	ICC4958_CAAAH77TF	>gb|BU885572.1|BU885572 R033B11 Populus root cDNA library Populus tremula x Populus tremuloides cDNA 5 prime, mRNA sequence	0.43	100	38
129	UG-IV_ICC4958_CAAAH79TF	ICC4958_CAAAH79TF	>P46883|AMO_ECOLI Copper amine oxidase precursor - Escherichia coli (strain K12)	31	1.6	36	ICC4958_CAAAH79TF	>gb|FE669197.1|FE669197 mh2_0013_H05 Chickpea leave library Cicer arietinum cDNA clone mh2_0013_H05 5, mRNA sequence	30	0.72	ICC4958_CAAAH79TF	>gb|CA920092.1|CA920092 EST637810 MTUS Medicago truncatula cDNA clone MTUS-22A11, mRNA sequence	270	2e-71	91	ICC4958_CAAAH79TF	>gb|BE820470.1|BE820470 GM700012A10C6 Gm-r1070 Glycine max cDNA clone Gm-r1070-4715 3, mRNA sequence	44	0.005	91	ICC4958_CAAAH79TF	>gb|BP057916.1|BP057916 BP057916 Lotus corniculatus var. japonicus pods (less than 20 mm in length) Lotus japonicus cDNA clone SPDL094f04_f 3, mRNA	58	6e-08	94	ICC4958_CAAAH79TF	>gi|149652332|gb|ES763341.1|ES763341 TFL_21_C03_E001.g1 USDA-Tifton Peanut Library TFL Arachis hypogaea cDNA clone	32	1.2	100	ICC4958_CAAAH79TF	>gi|1159283|gb|N38141.1|N38141 19368 Lambda-PRL2 Arabidopsis thaliana cDNA clone 219O19T7, mRNA sequence	1.8	100	ICC4958_CAAAH79TF	>gi|88298766|gb|CI565963.1|CI565963 CI565963 Oryza sativa (japonica cultivar-group) shoot Oryza sativa Japonica	34	8	100	ICC4958_CAAAH79TF	>gb|CK114149.1|CK114149 V038E06 Populus male catkins cDNA library Populus trichocarpa cDNA clone V038E06 5, mRNA sequence	0.19	100	38
130	UG-IV_ICC4958_CAAAH91TF	ICC4958_CAAAH91TF	>Q944P7|AMPL3_ARATH Leucine aminopeptidase 3, chloroplast precursor - Arabidopsis thaliana (Mouse-ear cress)	284	3e-76	59	ICC4958_CAAAH91TF	>gb|FE672986.1|FE672986 mh1_0029_A11 Drought-stressed chickpea leave library Cicer arietinum cDNA clone mh1_0029_A11 5, mRNA sequence	32	0.48	ICC4958_CAAAH91TF	>gb|BG648526.1|BG648526 EST510145 HOGA Medicago truncatula cDNA clone pHOGA-23C23 5 end, mRNA sequence	759	0	91	ICC4958_CAAAH91TF	>gb|EV280763.1|EV280763 GLNAX17TF JCVI-SOY3 Glycine max cDNA 5, mRNA sequence	599	1e-169	86	ICC4958_CAAAH91TF	>gb|AV777505.1|AV777505 AV777505 Lotus japonicus Pods (20-30 mm in length) Lotus japonicus cDNA clone MPDL020c10_f 3, mRNA sequence	347	1e-94	84	ICC4958_CAAAH91TF	>gi|134038694|gb|EL966570.1|EL966570 S239 SI, cDNA forward subtractive library from peanut leaves inoculated with	34	0.82	100	ICC4958_CAAAH91TF	>gi|89492449|gb|DY648243.1|DY648243 PU4_plate7_F14 PU4 Prunus persica cDNA similar to similar to cytosol	6e-12	89	ICC4958_CAAAH91TF	>gi|117212133|gb|CT851282.1|CT851282 CT851282 Oryza sativa (indica cultivar-group) cv. Guang Lu Ai 4 Oryza sativa Indica	42	0.088	100	ICC4958_CAAAH91TF	>gb|BP926483.1|BP926483 BP926483 full-length enriched poplar cDNA library Populus nigra cDNA clone PnFL1-059_L06.f 5, mRNA sequence	6e-10	83	68
131	UG-IV_ICC4958_CAAAI09TF	ICC4958_CAAAI09TF	>Q9BZJ3|TRYD_HUMAN Tryptase delta precursor - Homo sapiens (Human)	34	0.23	27	ICC4958_CAAAI09TF	>gb|FE670034.1|FE670034 mh2_0023_C02 Chickpea leave library Cicer arietinum cDNA clone mh2_0023_C02 5, mRNA sequence	32	0.28	ICC4958_CAAAI09TF	>gb|AJ548029.1|AJ548029 AJ548029 MTAPHEU Medicago truncatula cDNA clone mtaehac110004g09, mRNA sequence	238	1e-61	86	ICC4958_CAAAI09TF	>gb|EV282461.1|EV282461 GLNBG78TF JCVI-SOY3 Glycine max cDNA 5, mRNA sequence	480	1e-134	88	ICC4958_CAAAI09TF	>gb|BU494307.1|BU494307 Ljirnpest49-033-f1 Ljirnp Lambda HybriZap two-hybrid library Lotus japonicus cDNA clone 4033_10.ab1 5, mRNA sequence	44	0.001	84	ICC4958_CAAAI09TF	>gi|30420266|gb|CD038428.1|CD038428 UTPPI007_B09 USDA-Tifton Peanut Immature Pod cDNA Library (UTPP) Arachis hypogaea cDNA	30	7.5	100	ICC4958_CAAAI09TF	>gi|7110827|gb|AI618760.1|AI618760 EST21 Cloned cDNAs of Arabidopsis thaliana generated by mRNA differential-display RT-PCR	1e-36	89	ICC4958_CAAAI09TF	>gi|157650906|gb|EX450540.1|EX450540 SSH001790 Osmotic stress SSH library Oryza sativa Japonica Group cDNA, mRNA sequence	268	5e-70	85	ICC4958_CAAAI09TF	>gb|CA823217.1|CA823217 R22E10 two-month-old roots from clone Beaupre Populus trichocarpa x Populus deltoides cDNA 5, mRNA sequence	1e-133	89	478
132	UG-IV_ICC4958_CAAAI11TF						ICC4958_CAAAI11TF	>gb|FE671759.1|FE671759 mh1_0009_F12 Drought-stressed chickpea leave library Cicer arietinum cDNA clone mh1_0009_F12 5, mRNA sequence	32	0.085	ICC4958_CAAAI11TF	>gb|ES613147.1|ES613147 MTGland_B004_2007-02-18/MTGlandB004_A07_032_1 Medicago truncatula A17 glandular trichome Medicago truncatula cDNA, mRNA	34	0.86	100	ICC4958_CAAAI11TF	>gb|DT050110.1|DT050110 COT_DV_D03 Fiber and Ovule of Xu-142 Lambda Zap Express Library Gossypium hirsutum cDNA 3 similar to (AF467554) seed	34	2	92	ICC4958_CAAAI11TF	>gb|DC599693.1|DC599693 DC599693 Lotus japonicus roots Lotus japonicus cDNA clone MR083e10_r 5, mRNA sequence	32	1.7	100	ICC4958_CAAAI11TF	>gi|30420422|gb|CD038584.1|CD038584 UTPPI009_D08 USDA-Tifton Peanut Immature Pod cDNA Library (UTPP) Arachis	28	8.7	100	ICC4958_CAAAI11TF	>pir|S70768 calmodu, mRNA sequence	3.3	100	ICC4958_CAAAI11TF	>gi|88420302|gb|CI559548.1|CI559548 CI559548 Oryza sativa (japonica cultivar-group) root of seedling 50ppm CuSO4 for 3days	165	2e-39	91	ICC4958_CAAAI11TF	>gb|BI127446.1|BI127446 G060P71Y Populus cambium cDNA library Populus tremula x Populus tremuloides cDNA, mRNA sequence	5.5	100	32
133	UG-IV_ICC4958_CAAAI38TF	ICC4958_CAAAI38TF	>Q8TGM6|TAR1_YEAST Protein TAR1 - Saccharomyces cerevisiae (Bakers yeast)	46	5e-05	65	ICC4958_CAAAI38TF	>gb|EB085027.1|EB085027 CA0701 Chickpea (ICC3996) post-inoculation EST library Cicer arietinum cDNA 5 similar to 5.8S, 18S and 25S rRNA,	44	4e-05	ICC4958_CAAAI38TF	>gb|AJ500267.1|AJ500267 AJ500267 MTGIM Medicago truncatula cDNA clone mtgmacc120014e08, mRNA sequence	60	3e-08	83	ICC4958_CAAAI38TF	>gb|EV268628.1|EV268628 GLMA867TF JCVI-SOY2 Glycine max cDNA 5, mRNA sequence	50	7e-05	96	ICC4958_CAAAI38TF	>gb|AI967407.1|AI967407 Ljirnpest04-292-b5 Ljirnp Lambda HybriZap two-hybrid library Lotus japonicus cDNA clone LP292-04-b5 5 similar to fragment	44	0.0009	96	ICC4958_CAAAI38TF	>gi|56690255|gb|CX128158.1|CX128158 AH0261 Peanut Lambda Express library Arachis hypogaea cDNA 3, mRNA sequence	44	0.0003	96	ICC4958_CAAAI38TF	>gi|2763471|gb|T46825.1|T46825 10088 Lambda-PRL2 Arabidopsis thaliana cDNA clone 145B2T7, mRNA sequence	3e-05	100	ICC4958_CAAAI38TF	>gi|16574839|gb|BI802135.1|BI802135 H071B01 Endosperm library from Oryza sativa (10 days after anthesis) Oryza sativa cDNA	52	3e-05	89	ICC4958_CAAAI38TF	>gb|BI071433.1|BI071433 C057P52U Populus strain T89 leaves Populus tremula x Populus tremuloides cDNA, mRNA sequence	0.003	96	44
134	UG-IV_ICC4958_CAAAI67TF	ICC4958_CAAAI67TF	>Q89AT5|NUOM_BUCBP NADH-quinone oxidoreductase subunit M - Buchnera aphidicola subsp. Baizongia pistaciae	30	3.7	37	ICC4958_CAAAI67TF	>gb|FE670948.1|FE670948 mh2_0038_D04 Chickpea leave library Cicer arietinum cDNA clone mh2_0038_D04 5, mRNA sequence	28	2.4	ICC4958_CAAAI67TF	>gb|AL372865.1|AL372865 MtBA54B04R1 MtBA Medicago truncatula cDNA clone MtBA54B04 T7, mRNA sequence	163	3e-39	84	ICC4958_CAAAI67TF	>gb|BI969803.1|BI969803 GM830009A11G05 Gm-r1083 Glycine max cDNA clone Gm-r1083-3369 3, mRNA sequence	36	0.92	100	ICC4958_CAAAI67TF	>gb|AV412142.1|AV412142 AV412142 Lotus japonicus young plants (two-week old) Lotus japonicus cDNA clone MWM215b11_r 5, mRNA sequence	34	0.77	95	ICC4958_CAAAI67TF	>gi|110812967|gb|EE125941.1|EE125941 3C25 Peanut (Luhua14) seeds full length cDNA Library Arachis hypogaea cDNA 5, mRNA	30	4	100	ICC4958_CAAAI67TF	>gi|94452924|gb|EB688799.1|EB688799 NecGex_106B08 Ornamental tobacco (LxS8) Stage 6 Floral nectary cDNA library Nicotiana	0.38	100	ICC4958_CAAAI67TF	>gi|16578604|gb|BI812699.1|BI812699 F010C10 Oryza sativa mature leaf library induced by M.grisea Oryza sativa cDNA clone	34	6.7	100	ICC4958_CAAAI67TF	>gb|BI128553.1|BI128553 G077P95Y Populus cambium cDNA library Populus tremula x Populus tremuloides cDNA, mRNA sequence	0.64	100	36
135	UG-IV_ICC4958_CAAAI83TF	ICC4958_CAAAI83TF	>Q07666|KHDR1_HUMAN KH domain-containing, RNA-binding, signal transduction-associated protein 1 - Homo sapiens (Human)	34	0.57	43	ICC4958_CAAAI83TF	>gb|FE671843.1|FE671843 mh1_0010_G06 Drought-stressed chickpea leave library Cicer arietinum cDNA clone mh1_0010_G06 5, mRNA sequence	38	0.006	ICC4958_CAAAI83TF	>gb|BF643418.1|BF643418 NF004H12EC1F1101 Elicited cell culture Medicago truncatula cDNA clone NF004H12EC 5, mRNA sequence	313	3e-84	90	ICC4958_CAAAI83TF	>gb|EV277183.1|EV277183 GLMD149TF JCVI-SOY2 Glycine max cDNA 5, mRNA sequence	168	2e-40	91	ICC4958_CAAAI83TF	>gb|AV768273.1|AV768273 AV768273 Lotus japonicus Young plants (two-weeks old) Lotus japonicus cDNA clone MWM233a10_f 3, mRNA sequence	36	0.48	95	ICC4958_CAAAI83TF	>gi|30419951|gb|CD038113.1|CD038113 UTPPI002_F05 USDA-Tifton Peanut Immature Pod cDNA Library (UTPP) Arachis hypogaea cDNA	32	2.5	91	ICC4958_CAAAI83TF	>gi|2749714|gb|AA651474.1|AA651474 31588 Lambda-PRL2 Arabidopsis thaliana cDNA clone 193M6XP 3, mRNA sequence	0.95	100	ICC4958_CAAAI83TF	>gi|568769|gb|D39618.1|D39618 RICS1137A Rice shoot Oryza sativa Japonica Group cDNA, mRNA sequence	36	4.2	100	ICC4958_CAAAI83TF	>gb|CX653691.1|CX653691 PO02005F03 Poplar SC cDNA library Populus alba x Populus tremula var. glandulosa cDNA clone PO02005F03 5, mRNA sequence	0.4	100	38
136	UG-IV_ICC4958_CAAAI85TF	ICC4958_CAAAI85TF	>Q5U3A7|OPA1_DANRE Dynamin-like 120 kDa protein, mitochondrial precursor - Danio rerio (Zebrafish) (Brachydanio rerio)	34	0.41	45	ICC4958_CAAAI85TF	>gb|EB085039.1|EB085039 CA0856 Chickpea (ICC3996) post-inoculation EST library Cicer arietinum cDNA 5 similar to Unknown, mRNA sequence	34	0.081	ICC4958_CAAAI85TF	>gb|EY476350.1|EY476350 METAQ36TF JCVI-MT3 Medicago truncatula cDNA 5, mRNA sequence	349	4e-95	89	ICC4958_CAAAI85TF	>gb|BE821503.1|BE821503 GM700014B10A3 Gm-r1070 Glycine max cDNA clone Gm-r1070-5405 3, mRNA sequence	258	3e-67	85	ICC4958_CAAAI85TF	>gb|BP031710.1|BP031710 BP031710 Lotus corniculatus var. japonicus flower Lotus japonicus cDNA clone MF064e12_f 3, mRNA sequence	230	1e-59	94	ICC4958_CAAAI85TF	>gi|116359939|gb|EG373743.1|EG373743 2L28 Peanut (Luhua14) seeds full length cDNA Library Arachis hypogaea cDNA 5, mRNA	34	0.54	95	ICC4958_CAAAI85TF	>gi|89484254|gb|DY640048.1|DY640048 PU2_plate17_E12 PU2 Prunus persica cDNA similar to hypothetical Protein of unknown	9e-47	90	ICC4958_CAAAI85TF	>gi|28259798|gb|CB213707.1|CB213707 OML03987 Oryza minuta HybriZAP-2.1 XR library Oryza minuta cDNA 5, mRNA	66	4e-09	89	ICC4958_CAAAI85TF	>gb|CV239403.1|CV239403 WS0232.B21_E18 PT-MB-A-13 Populus trichocarpa cDNA clone WS0232_E18 3, mRNA sequence	1e-40	88	168
137	UG-IV_ICC4958_CAAAJ13TF	ICC4958_CAAAJ13TF	>Q2AAF6|GMT_PICPA GDP-mannose transporter - Pichia pastoris (Yeast)	29	6.3	32	ICC4958_CAAAJ13TF	>gb|FE669807.1|FE669807 mh2_0020_F09 Chickpea leave library Cicer arietinum cDNA clone mh2_0020_F09 5, mRNA sequence	34	0.038	ICC4958_CAAAJ13TF	>gb|AW257428.1|AW257428 EST305565 KV2 Medicago truncatula cDNA clone KV2-9D10, mRNA sequence	36	0.39	92	ICC4958_CAAAJ13TF	>gb|BE660911.1|BE660911 467 GmaxSC Glycine max cDNA, mRNA sequence	36	0.91	95	ICC4958_CAAAJ13TF	>gb|BP051249.1|BP051249 BP051249 Lotus corniculatus var. japonicus pods (less than 20 mm in length) Lotus japonicus cDNA clone SPD091b04_f 3, mRNA	34	0.76	100	ICC4958_CAAAJ13TF	>gi|149652474|gb|ES763483.1|ES763483 TFL_23_C06_E001.g1 USDA-Tifton Peanut Library TFL Arachis hypogaea cDNA clone	32	1	100	ICC4958_CAAAJ13TF	>gi|116449985|gb|EG492577.1|EG492577 AYAYP68TF pooled cDNA populations Arabidopsis thaliana cDNA, mRNA sequence	0.096	100	ICC4958_CAAAJ13TF	>gi|117226692|gb|CT853330.1|CT853330 CT853330 Oryza sativa (indica cultivar-group) cv. Guang Lu Ai 4 Oryza sativa Indica	40	0.11	100	ICC4958_CAAAJ13TF	>gb|CV267443.1|CV267443 WS02031.B21_M06 PTxN-IB-N-A-11 Populus trichocarpa x Populus nigra cDNA clone WS02031_M06 3, mRNA sequence	0.16	100	38
138	UG-IV_ICC4958_CAAAJ42TF	ICC4958_CAAAJ42TF	>Q0WWQ1|ATG3_ARATH Autophagy-related protein 3 - Arabidopsis thaliana (Mouse-ear cress)	332	1e-90	79	ICC4958_CAAAJ42TF	>gb|CK148896.1|CK148896 45_H8_F06 Suppressive subtractive hybridization library Cicer arietinum cDNA clone 45_H8_F06 5, mRNA sequence	34	0.11	ICC4958_CAAAJ42TF	>gb|CX532241.1|CX532241 s13dNF67A10MJ069_270778 Methyl Jasmonate-Elicited Root Cell Suspension Culture Medicago truncatula cDNA, mRNA	712	0	90	ICC4958_CAAAJ42TF	>gb|BQ473677.1|BQ473677 sap20d01.y1 Gm-c1082 Glycine max cDNA clone SOYBEAN CLONE ID: Gm-c1082-3217 5 similar to TR:Q9VVS6 Q9VVS6 CG6877	500	1e-140	87	ICC4958_CAAAJ42TF	>gb|DC595537.1|DC595537 DC595537 Lotus japonicus nodulating root har1-3 Lotus japonicus cDNA clone GNr066b12 5, mRNA sequence	468	1e-131	87	ICC4958_CAAAJ42TF	>gi|149645147|gb|ES753542.1|ES753542 C20L_30_A12_E002.g1 USDA-Tifton Peanut Library C20L Arachis hypogaea cDNA clone	222	1e-57	92	ICC4958_CAAAJ42TF	>gi|89482374|gb|DY638168.1|DY638168 PU2_plate6_E14 PU2 Prunus persica cDNA similar to similar to autophagy 3 (APG3)	8e-51	82	ICC4958_CAAAJ42TF	>gi|29638206|gb|CB643215.1|CB643215 OSJNEb03M13.f OSJNEb Oryza sativa Japonica Group cDNA clone OSJNEb03M13 5, mRNA	46	0.005	81	ICC4958_CAAAJ42TF	>gb|BU863967.1|BU863967 S034F10 Populus imbibed seed cDNA library Populus tremula cDNA 5 prime, mRNA sequence	7e-77	85	289
139	UG-IV_ICC4958_CAAAJ44TF	ICC4958_CAAAJ44TF	>Q83950|V143_NPVOP ATP-dependent DNA helicase P143 - Orgyia pseudotsugata multicapsid polyhedrosis virus (OpMNPV)	29	4.6	40	ICC4958_CAAAJ44TF	>gb|FE673240.1|FE673240 mh1_0033_D07 Drought-stressed chickpea leave library Cicer arietinum cDNA clone mh1_0033_D07 5, mRNA sequence	34	0.045	ICC4958_CAAAJ44TF	>gb|DY617857.1|DY617857 AC4052 NOLLY Medicago truncatula cDNA 5, mRNA sequence	56	5e-07	100	ICC4958_CAAAJ44TF	>gb|BG726714.1|BG726714 sae31g05.y1 Gm-c1067 Glycine max cDNA clone GENOME SYSTEMS CLONE ID: Gm-c1067-4545 5 similar to TR:O22285 O22285	48	0.0003	96	ICC4958_CAAAJ44TF	>gb|AV780734.1|AV780734 AV780734 Lotus japonicus Pods (20-30 mm in length) Lotus japonicus cDNA clone MPDL081h04_f 3, mRNA sequence	34	0.9	95	ICC4958_CAAAJ44TF	>gi|30420111|gb|CD038273.1|CD038273 UTPPI004_H05 USDA-Tifton Peanut Immature Pod cDNA Library (UTPP) Arachis hypogaea cDNA	30	4.7	100	ICC4958_CAAAJ44TF	>gi|116417884|gb|EG460476.1|EG460476 AYAUT70TF pooled cDNA populations Arabidopsis thaliana cDNA, mRNA sequence	0.11	92	ICC4958_CAAAJ44TF	>gi|24208423|gb|AU225450.1|AU225450 AU225450 Oryza sativa Koshihikari pistil Oryza sativa Japonica Group cDNA	38	0.5	100	ICC4958_CAAAJ44TF	>gb|BI127947.1|BI127947 G068P62Y Populus cambium cDNA library Populus tremula x Populus tremuloides cDNA, mRNA sequence	3	95	34
140	UG-IV_ICC4958_CAAAJ52TF	ICC4958_CAAAJ52TF	>Q8NUV9|Y2403_STAAW Uncharacterized oxidoreductase MW2403 - Staphylococcus aureus (strain MW2)	40	0.002	66	ICC4958_CAAAJ52TF	>gb|CK148699.1|CK148699 AGT-35_G08 Suppressive subtractive hybridization library Cicer arietinum cDNA clone AGT-35_G08 5 similar to	26	5.1	ICC4958_CAAAJ52TF	>gb|BQ144366.1|BQ144366 NF073B06DT1F1057 Drought Medicago truncatula cDNA clone NF073B06DT 5, mRNA sequence	36	0.21	100						ICC4958_CAAAJ52TF	>gb|AW719609.1|AW719609 LjNEST6g5r Lotus japonicus nodule library, mature and immature nodules Lotus japonicus cDNA 5, mRNA sequence	30	6.4	100	ICC4958_CAAAJ52TF	>gi|110814972|gb|EE124796.1|EE124796 E14 Peanut (Luhua14) seeds full length cDNA Library Arachis hypogaea cDNA 5 similar to	28	8.5	100					ICC4958_CAAAJ52TF	>gi|86518897|gb|CI159103.1|CI159103 CI159103 Oryza sativa (japonica cultivar-group) Panicles mixture of one, two, three	34	3.6	100	ICC4958_CAAAJ52TF	>gb|DB877962.1|DB877962 DB877962 full-length enriched poplar cDNA library, mixture of leaf, bud, stem, root Populus nigra cDNA clone PnFL2-019_D08	5.4	100	32
141	UG-IV_ICC4958_CAAAJ77TF	ICC4958_CAAAJ77TF	>Q49WR3|UVRC_STAS1 UvrABC system protein C - Staphylococcus saprophyticus subsp. saprophyticus (strain ATCC 15305 /	35	0.49	30	ICC4958_CAAAJ77TF	>gb|FE670355.1|FE670355 mh2_0027_A06 Chickpea leave library Cicer arietinum cDNA clone mh2_0027_A06 5, mRNA sequence	34	0.12	ICC4958_CAAAJ77TF	>gb|CB065465.1|CB065465 EST645146 HOGA Medicago truncatula cDNA clone HOGA-19G7, mRNA sequence	276	7e-73	86	ICC4958_CAAAJ77TF	>gb|FG995646.1|FG995646 GLLEL03TR JCVI-SOY1 Glycine max cDNA 5, mRNA sequence	180	8e-44	81	ICC4958_CAAAJ77TF	>gb|AW428838.1|AW428838 Ljirnpest24-942-d11 Ljirnp Lambda HybriZap two-hybrid library Lotus japonicus cDNA clone LP942-24-d11 5, mRNA sequence	119	5e-26	90	ICC4958_CAAAJ77TF	>gi|116358789|gb|EG372593.1|EG372593 2S2 Peanut (Luhua14) seeds full length cDNA Library Arachis hypogaea cDNA 5, mRNA	36	0.2	100	ICC4958_CAAAJ77TF	>gi|86068442|gb|DR364199.1|DR364199 11054710 CERES-AN65 Arabidopsis thaliana cDNA clone 1334295 5, mRNA sequence	0.3	100	ICC4958_CAAAJ77TF	>gi|88983646|gb|CI028798.1|CI028798 CI028798 Oryza sativa (japonica cultivar-group) etiolated shoot Oryza sativa Japonica	38	1.3	100	ICC4958_CAAAJ77TF	>gb|CA931812.1|CA931812 MTU4TA.P23.C03 Aspen apex cDNA Library Populus tremuloides cDNA, mRNA sequence	0.13	100	40
142	UG-IV_ICC4958_CAAAJ90TF	ICC4958_CAAAJ90TF	>P36327|POLN_EEVV3 Non-structural polyprotein - Venezuelan equine encephalitis virus (strain 3880) (VEEV)	36	0.088	25	ICC4958_CAAAJ90TF	>gb|DY475190.1|DY475190 U151 Chickpea (ICC3996) post-inoculation EST library Cicer arietinum cDNA 5 similar to S-adenosylmethionine	30	1.2	ICC4958_CAAAJ90TF	>gb|AW267946.1|AW267946 EST306288 DSIR Medicago truncatula cDNA clone pDSIR-8J14, mRNA sequence	34	3.1	100	ICC4958_CAAAJ90TF	>gb|BU763373.1|BU763373 sas41e11.y1 Gm-c1080 Glycine max cDNA clone SOYBEAN CLONE ID: Gm-c1080-6381 5 similar to TR:Q9XE55 Q9XE55	42	0.029	93	ICC4958_CAAAJ90TF	>gb|AV769205.1|AV769205 AV769205 Lotus japonicus Young plants (two-weeks old) Lotus japonicus cDNA clone MWL037h01_f 3, mRNA sequence	34	1.5	95	ICC4958_CAAAJ90TF	>gi|110813620|gb|EE126721.1|EE126721 AA63 Peanut (Luhua14) seeds full length cDNA Library Arachis hypogaea cDNA 5	46	0.0001	89	ICC4958_CAAAJ90TF	>gi|5841882|gb|AI994977.1|AI994977 701500745 A. thaliana, Ohio State clone set Arabidopsis thaliana cDNA clone 701500745,	0.76	100	ICC4958_CAAAJ90TF	>gi|286756|gb|D15563.1|D15563 RICC0836A Rice callus Oryza sativa Japonica Group cDNA clone C0836A, mRNA sequence	36	3.3	100	ICC4958_CAAAJ90TF	>gb|BU830209.1|BU830209 T005C11 Populus apical shoot cDNA library Populus tremula x Populus tremuloides cDNA 5 prime, mRNA sequence	5	100	34
143	UG-IV_ICC4958_CAAAJ92TF	ICC4958_CAAAJ92TF	>Q8N568|DCLK2_HUMAN Serine/threonine-protein kinase DCLK2 - Homo sapiens (Human)	32	0.6	36	ICC4958_CAAAJ92TF	>gb|FE669047.1|FE669047 mh2_0010_H10 Chickpea leave library Cicer arietinum cDNA clone mh2_0010_H10 5, mRNA sequence	70	6e-13	ICC4958_CAAAJ92TF	>gb|AW697091.1|AW697091 NF112C05ST1F1037 Developing stem Medicago truncatula cDNA clone NF112C05ST 5, mRNA sequence	70	2e-11	97	ICC4958_CAAAJ92TF	>gb|CA913535.1|CA913535 PCSC12385 Scarlet Runner Bean Suspensor Region TriplEx2 Phaseolus coccineus cDNA 5 similar to sam70d01.y1 Gm-c1069	62	1e-08	94	ICC4958_CAAAJ92TF	>gb|AV429251.1|AV429251 AV429251 Lotus japonicus young plants (two-week old) Lotus japonicus cDNA clone MWM194f02_r 5, mRNA sequence	70	1e-11	97	ICC4958_CAAAJ92TF	>gi|115597889|gb|EG030237.1|EG030237 AH0642 Shanyou 523 Peanut Cotyledon cDNA Library Arachis hypogaea cDNA 5, mRNA	40	0.003	95	ICC4958_CAAAJ92TF	>gi|164188383|gb|ES073944.1|ES073944 103573_2147_0800 Arabidopsis ovule high throughput cDNA library Arabidopsis thaliana	4e-13	100	ICC4958_CAAAJ92TF	>gi|1036931|gb|U38000.1|U38000 OSU38000 FDRSC Oryza sativa Indica Group cDNA clone pFDRSC157, mRNA sequence	70	1e-10	97	ICC4958_CAAAJ92TF	>gb|CA823217.1|CA823217 R22E10 two-month-old roots from clone Beaupre Populus trichocarpa x Populus deltoides cDNA 5, mRNA sequence	9e-12	88	72
144	UG-IV_ICC4958_CAAAK05TF						ICC4958_CAAAK05TF	>gb|FE670291.1|FE670291 mh2_0026_D01 Chickpea leave library Cicer arietinum cDNA clone mh2_0026_D01 5, mRNA sequence	34	0.013	ICC4958_CAAAK05TF	>gb|AL371397.1|AL371397 MtBA43H12R1 MtBA Medicago truncatula cDNA clone MtBA43H12 T7, mRNA sequence	38	0.032	100	ICC4958_CAAAK05TF	>gb|AW348692.1|AW348692 GM210003A11F5 Gm-r1021 Glycine max cDNA clone Gm-r1021-1017 3, mRNA sequence	38	0.072	100	ICC4958_CAAAK05TF	>gb|AV774674.1|AV774674 AV774674 Lotus japonicus Pods (20-30 mm in length) Lotus japonicus cDNA clone MPD071d04_f 3, mRNA sequence	32	0.95	100	ICC4958_CAAAK05TF	>gi|115597336|gb|EG029684.1|EG029684 AH2061 Shanyou 523 Peanut Cotyledon cDNA Library Arachis hypogaea cDNA 5, mRNA	34	0.082	100	ICC4958_CAAAK05TF	>gi|32881634|gb|CB256861.1|CB256861 58-E012738-027-002-C24-T7R MPIZ-ADIS-027 Arabidopsis thaliana cDNA clone	1.9	100	ICC4958_CAAAK05TF	>gi|71892920|gb|CO805510.1|CO805510 Pcl11-008-H10-A-080.b Subtracted cDNA library from salt stressed Porteresia leaf Oryza	36	0.52	100	ICC4958_CAAAK05TF	>gb|BU815554.1|BU815554 N043C07 Populus bark cDNA library Populus tremula x Populus tremuloides cDNA 5 prime, mRNA sequence	0.79	100	34
145	UG-IV_ICC4958_CAAAK06TF	ICC4958_CAAAK06TF	>Q9M015|Y5161_ARATH Uncharacterized protein At5g01610 - Arabidopsis thaliana (Mouse-ear cress)	54	9e-07	27	ICC4958_CAAAK06TF	>gb|DY475047.1|DY475047 U001 Chickpea (ICC3996) post-inoculation EST library Cicer arietinum cDNA 5 similar to Photosystem I reaction	32	0.49	ICC4958_CAAAK06TF	>gb|CX540106.1|CX540106 s13dNF46H02GS016_463484 Germinating Seed Medicago truncatula cDNA, mRNA sequence	218	2e-55	82	ICC4958_CAAAK06TF	>gb|BG789988.1|BG789988 sae61f02.y1 Gm-c1064 Glycine max cDNA clone GENOME SYSTEMS CLONE ID: Gm-c1064-2931 5 similar to TR:O81296 O81296	56	3e-06	82	ICC4958_CAAAK06TF	>gb|AV779597.1|AV779597 AV779597 Lotus japonicus Pods (20-30 mm in length) Lotus japonicus cDNA clone MPDL061c12_f 3, mRNA sequence	50	4e-05	78	ICC4958_CAAAK06TF	>gi|149644900|gb|ES753295.1|ES753295 C20L_26_A06_E002.g1 USDA-Tifton Peanut Library C20L Arachis hypogaea cDNA clone	36	0.21	95	ICC4958_CAAAK06TF	>gi|49167252|gb|BP599784.1|BP599784 BP599784 RAFL16 Arabidopsis thaliana cDNA clone RAFL16-08-K20 3, mRNA sequence	1.2	100	ICC4958_CAAAK06TF	>gi|14192508|gb|AU184719.1|AU184719 AU184719 Rice root Oryza sativa Japonica Group cDNA clone R3686, mRNA sequence	40	0.35	95	ICC4958_CAAAK06TF	>gb|CA825727.1|CA825727 R65E01 two-month-old roots from clone Beaupre Populus trichocarpa x Populus deltoides cDNA 5, mRNA sequence	6e-07	88	58
146	UG-IV_ICC4958_CAAAK12TF						ICC4958_CAAAK12TF	>gb|FE671834.1|FE671834 mh1_0010_F04 Drought-stressed chickpea leave library Cicer arietinum cDNA clone mh1_0010_F04 5, mRNA sequence	32	0.11	ICC4958_CAAAK12TF	>gb|AL387345.1|AL387345 MtBC41H09R1 MtBC Medicago truncatula cDNA clone MtBC41H09 T7, mRNA sequence	34	1.1	100	ICC4958_CAAAK12TF	>gb|BU084256.1|BU084256 sar37b08.y1 Gm-c1049 Glycine max cDNA clone SOYBEAN CLONE ID: Gm-c1049-8536 5, mRNA sequence	38	0.16	100	ICC4958_CAAAK12TF	>gb|DC593248.1|DC593248 DC593248 Lotus japonicus mature nodule Lotus japonicus cDNA clone GENLr043e01 5, mRNA sequence	34	0.54	95	ICC4958_CAAAK12TF	>gi|149653324|gb|ES764333.1|ES764333 TFL_36_F01_E001.g1 USDA-Tifton Peanut Library TFL Arachis hypogaea cDNA clone	32	0.71	100	ICC4958_CAAAK12TF	>gi|49267956|gb|BP616774.1|BP616774 BP616774 RAFL16 Arabidopsis thaliana cDNA clone RAFL16-21-F05 3, mRNA sequence	0.27	100	ICC4958_CAAAK12TF	>gi|44670136|gb|CR283570.1|CR283570 CR283570 Oryza sativa library (Han B) Oryza sativa cDNA clone p539e03p3, mRNA sequence	40	0.076	100	ICC4958_CAAAK12TF	>gb|CA822881.1|CA822881 R15B12 two-month-old roots from clone Beaupre Populus trichocarpa x Populus deltoides cDNA 5, mRNA sequence	1.8	95	34
147	UG-IV_ICC4958_CAAAK15TF	ICC4958_CAAAK15TF	>Q54QG6|ALG6_DICDI Probable dolichyl pyrophosphate Man9GlcNAc2 alpha-1,3-glucosyltransferase - Dictyostelium discoideum	30	3.6	33	ICC4958_CAAAK15TF	>gb|FE673023.1|FE673023 mh1_0029_E12 Drought-stressed chickpea leave library Cicer arietinum cDNA clone mh1_0029_E12 5, mRNA sequence	32	0.17	ICC4958_CAAAK15TF	>gb|BF520102.1|BF520102 EST457570 DSIL Medicago truncatula cDNA clone pDSIL-22L5, mRNA sequence	127	2e-28	92	ICC4958_CAAAK15TF	>gb|BE019974.1|BE019974 sm38b12.y1 Gm-c1028 Glycine max cDNA clone GENOME SYSTEMS CLONE ID: Gm-c1028-6168 5 similar to TR:O22230 O22230 PUTATIVE	117	3e-25	91	ICC4958_CAAAK15TF	>gb|DC595924.1|DC595924 DC595924 Lotus japonicus nodulating root har1-3 Lotus japonicus cDNA clone GNr090b05 5, mRNA sequence	127	1e-28	93	ICC4958_CAAAK15TF	>gi|116489404|gb|EG530368.1|EG530368 2G18T7 Peanut (Luhua14) seeds full length cDNA Library Arachis hypogaea cDNA 3, mRNA	36	0.072	100	ICC4958_CAAAK15TF	>gi|10902927|gb|BF097217.1|BF097217 EST400595 tomato nutrient deficient roots Solanum lycopersicum cDNA clone	0.0004	87	ICC4958_CAAAK15TF	>gi|47231848|gb|CN655109.1|CN655109 SAL_US005xk19f1.ab1 SAL_US N.Bentheme Nicotiana benthamiana cDNA 5, mRNA sequence	78	6e-13	87	ICC4958_CAAAK15TF	>gb|CX183751.1|CX183751 G03_45-54_13.ab1 leaf inoculated with Marssonia pathogen of Populus euramericana Populus x canadensis cDNA, mRNA sequence	2e-16	88	88
148	UG-IV_ICC4958_CAAAK17TF	ICC4958_CAAAK17TF	>Q9NZW4|DSPP_HUMAN Dentin sialophosphoprotein precursor [Contains: Dentin phosphoprotein - Homo sapiens (Human)	45	9e-05	26	ICC4958_CAAAK17TF	>gb|FE672973.1|FE672973 mh1_0028_H01 Drought-stressed chickpea leave library Cicer arietinum cDNA clone mh1_0028_H01 5, mRNA sequence	32	0.25	ICC4958_CAAAK17TF	>gb|AW685974.1|AW685974 NF037A08NR1F1000 Nodulated root Medicago truncatula cDNA clone NF037A08NR 5, mRNA sequence	198	8e-50	90	ICC4958_CAAAK17TF	>gb|CA800390.1|CA800390 sau15e06.y1 Gm-c1062 Glycine max cDNA clone SOYBEAN CLONE ID: Gm-c1062-8291 5, mRNA sequence	117	5e-25	88	ICC4958_CAAAK17TF	>gb|BG662027.1|BG662027 Ljirnpest37-025-g7 Ljirnp Lambda HybriZap two-hybrid library Lotus japonicus cDNA clone LP025-37-g7 5, mRNA sequence	68	9e-11	84	ICC4958_CAAAK17TF	>gi|30419809|gb|CD037971.1|CD037971 UTPLN024_F05 USDA-Tifton Peanut Leaf cDNA Library (UTPL) Arachis hypogaea cDNA clone	30	6.7	100	ICC4958_CAAAK17TF	>gi|32882296|gb|CB257523.1|CB257523 61-E012734-014-002-J15-T7R MPIZ-ADIS-014 Arabidopsis thaliana cDNA clone	0.64	100	ICC4958_CAAAK17TF	>gi|29626789|gb|CB631800.1|CB631800 OSIIEb09J15.r OSIIEb Oryza sativa Indica Group cDNA clone OSIIEb09J15 3, mRNA	40	0.18	95	ICC4958_CAAAK17TF	>gb|BU892164.1|BU892164 P060C04 Populus petioles cDNA library Populus tremula cDNA 5 prime, mRNA sequence	1.1	100	36
149	UG-IV_ICC4958_CAAAK22TF	ICC4958_CAAAK22TF	>P52876|Y615_SYNY3 UPF0016 membrane protein sll0615 - Synechocystis sp. (strain PCC 6803)	79	5e-15	50	ICC4958_CAAAK22TF	>gb|DY475058.1|DY475058 U013 Chickpea (ICC3996) post-inoculation EST library Cicer arietinum cDNA 5 similar to Chlorplast CP12 mRNA for	32	0.23	ICC4958_CAAAK22TF	>gb|BF521424.1|BF521424 EST458909 DSIL Medicago truncatula cDNA clone pDSIL-43I20, mRNA sequence	299	3e-80	90	ICC4958_CAAAK22TF	>gb|BE821342.1|BE821342 GM700024B10F5 Gm-r1070 Glycine max cDNA clone Gm-r1070-3729 3, mRNA sequence	240	5e-62	87	ICC4958_CAAAK22TF	>gb|BP036816.1|BP036816 BP036816 Lotus corniculatus var. japonicus flower bud Lotus japonicus cDNA clone MFB038g11_f 3, mRNA sequence	287	5e-77	90	ICC4958_CAAAK22TF	>gi|72201664|gb|DT044465.1|DT044465 GDI_D__60 Groundnut (K-134) drought stressed subtracted cDNA library Arachis	32	1.6	100	ICC4958_CAAAK22TF	>gi|72272258|gb|DT048561.1|DT048561 COT_DC_A05 Fiber and Ovule of Xu-142 Lambda Zap Express Library Gossypium hirsutum	4e-36	84	ICC4958_CAAAK22TF	>gi|58661923|gb|CK050603.1|CK050603 47428rsiceh_9317.y1 Oryza sativa cv. PA64s panicle ferile cDNA library Oryza sativa	40	0.17	100	ICC4958_CAAAK22TF	>gb|CV257272.1|CV257272 WS0246.B21_C19 PTxD-ICC-N-A-14 Populus trichocarpa x Populus deltoides cDNA clone WS0246_C19 3, mRNA sequence	3e-25	81	117
150	UG-IV_ICC4958_CAAAK30TF	ICC4958_CAAAK30TF	>P07183|CH38_DROME Chorion protein S38 - Drosophila melanogaster (Fruit fly)	38	0.034	47	ICC4958_CAAAK30TF	>gb|FE673071.1|FE673071 mh1_0030_D09 Drought-stressed chickpea leave library Cicer arietinum cDNA clone mh1_0030_D09 5, mRNA sequence	32	0.39	ICC4958_CAAAK30TF	>gb|AL386761.1|AL386761 MtBC36F10R1 MtBC Medicago truncatula cDNA clone MtBC36F10 T7, mRNA sequence	40	0.066	100	ICC4958_CAAAK30TF	>gb|BE554870.1|BE554870 sp81h09.y1 Gm-c1045 Glycine max cDNA clone GENOME SYSTEMS CLONE ID: Gm-c1045-90 5, mRNA sequence	100	2e-19	83	ICC4958_CAAAK30TF	>gb|AV776064.1|AV776064 AV776064 Lotus japonicus Pods (20-30 mm in length) Lotus japonicus cDNA clone MPD092g08_f 3, mRNA sequence	38	0.13	100	ICC4958_CAAAK30TF	>gi|149217001|gb|ES706450.1|ES706450 C20R6_10_C02_E002.g1 USDA-Tifton Peanut Library C20R6 Arachis hypogaea cDNA	32	2.6	100	ICC4958_CAAAK30TF	>gi|2763447|gb|T46801.1|T46801 10064 Lambda-PRL2 Arabidopsis thaliana cDNA clone 143K6T7, mRNA sequence	4	100	ICC4958_CAAAK30TF	>gi|117233603|gb|CT860937.1|CT860937 CT860937 Oryza sativa (indica cultivar-group) cv. Guang Lu Ai 4 Oryza sativa Indica	38	1.1	100	ICC4958_CAAAK30TF	>gb|AJ773601.1|AJ773601 AJ773601 Populus euphratica shoot 3-6 months Populus euphratica cDNA clone P0000300003G10F1, mRNA sequence	1.7	100	36
151	UG-IV_ICC4958_CAAAK31TF	ICC4958_CAAAK31TF	>Q05041|HNFAA_XENLA Hepatocyte nuclear factor 1-alpha-A - Xenopus laevis (African clawed frog)	28	7.6	38	ICC4958_CAAAK31TF	>gb|EH058967.1|EH058967 CPBd05.z.esd subtracted cDNA library of drought stressed chickpea Cicer arietinum cDNA, mRNA sequence	32	0.2	ICC4958_CAAAK31TF	>gb|BG581913.1|BG581913 EST483649 GVN Medicago truncatula cDNA clone pGVN-66O15 5 end, mRNA sequence	129	5e-29	86	ICC4958_CAAAK31TF	>gb|BE822820.1|BE822820 GM700018B20E8 Gm-r1070 Glycine max cDNA clone Gm-r1070-7144 3, mRNA sequence	62	2e-08	94	ICC4958_CAAAK31TF	>gb|BI419558.1|BI419558 LjNEST41e10r Lotus japonicus nodule library 5 and 7 week-old Lotus japonicus cDNA 5, mRNA sequence	36	0.25	100	ICC4958_CAAAK31TF	>gi|134093038|gb|EL967015.1|EL967015 SI_C4_03 SI, cDNA forward subtractive library from peanut leaves inoculated with	34	0.33	100	ICC4958_CAAAK31TF	>gi|20380712|gb|BQ197352.1|BQ197352 NXLV112_H05_F NXLV (Nsf Xylem Late wood Vertical) Pinus taeda cDNA clone NXLV112_H05	0.5	100	ICC4958_CAAAK31TF	>gi|25804837|gb|CA760798.1|CA760798 BR060008A10A11.ab1 IRRI clones Oryza sativa Indica Group cDNA clone BR060008A10A11.ab1	38	0.56	100	ICC4958_CAAAK31TF	>gb|DN486565.1|DN486565 P041C08.3pR Populus petioles cDNA library Populus tremula cDNA clone P041C08 3, mRNA sequence	0.21	100	38
152	UG-IV_ICC4958_CAAAK33TF	ICC4958_CAAAK33TF	>P25083|ADT1_SOLTU ADP,ATP carrier protein, mitochondrial precursor - Solanum tuberosum (Potato)	33	0.42	82	ICC4958_CAAAK33TF	>gb|CK148893.1|CK148893 45_A6 Suppressive subtractive hybridization library Cicer arietinum cDNA clone 45_A6 5, mRNA sequence	30	0.68	ICC4958_CAAAK33TF	>gb|DY633326.1|DY633326 Medicago--03-B16.b1 Subtracted medicago cDNA library specific for UV-B irradiation Medicago truncatula cDNA clone	52	8e-06	84	ICC4958_CAAAK33TF	>gb|CO981514.1|CO981514 GM89011B1G02.r1 Gm-r1089 Glycine max cDNA clone Gm-r1089-4155 3, mRNA sequence	52	2e-05	87	ICC4958_CAAAK33TF	>gb|BP056260.1|BP056260 BP056260 Lotus corniculatus var. japonicus pods (less than 20 mm in length) Lotus japonicus cDNA clone SPDL069b07_f 3, mRNA	48	6e-05	86	ICC4958_CAAAK33TF	>gi|116489023|gb|EG529986.1|EG529986 N77T7 Peanut (Luhua14) seeds full length cDNA Library Arachis hypogaea cDNA 3, mRNA	34	0.29	100	ICC4958_CAAAK33TF	>gi|68038414|gb|DR172603.1|DR172603 HF0005_A09:A Triphysaria versicolor (parasitic plant) root-tip, host forward SSH	0.0001	87	ICC4958_CAAAK33TF	>gi|88297191|gb|CI545281.1|CI545281 CI545281 Oryza sativa (japonica cultivar-group) 2 weeks seedlings root of seedling UVC	38	0.48	100	ICC4958_CAAAK33TF	>gb|DT512368.1|DT512368 WS02419.B21_B11 PTxD-ICC-N-A-14 Populus trichocarpa x Populus deltoides cDNA clone WS02419_B11 3, mRNA sequence	0.18	95	38
153	UG-IV_ICC4958_CAAAK43TF	ICC4958_CAAAK43TF	>Q924H2|MED15_MOUSE Mediator of RNA polymerase II transcription subunit 15 - Mus musculus (Mouse)	33	1.6	34	ICC4958_CAAAK43TF	>gb|FE673378.1|FE673378 mh1_0035_D11 Drought-stressed chickpea leave library Cicer arietinum cDNA clone mh1_0035_D11 5, mRNA sequence	38	0.007	ICC4958_CAAAK43TF	>gb|CA919058.1|CA919058 EST636776 MTUS Medicago truncatula cDNA clone MTUS-7B11, mRNA sequence	496	1e-139	92	ICC4958_CAAAK43TF	>gb|FE692064.1|FE692064 Pv021D_M13R_H07.ab1 Phaseolus vulgaris cv Early gallatin Phaseolus vulgaris cDNA, mRNA sequence	385	1e-105	88	ICC4958_CAAAK43TF	>gb|BP081824.1|BP081824 BP081824 Lotus japonicus roots Lotus japonicus cDNA clone MR076b05_f 3, mRNA sequence	283	1e-75	89	ICC4958_CAAAK43TF	>gi|30419374|gb|CD037536.1|CD037536 UTPLC001_G06. USDA-Tifton Peanut Leaf cDNA Library (UTPL) Arachis hypogaea cDNA clone	36	0.18	100	ICC4958_CAAAK43TF	>gi|159606136|gb|EY164579.1|EY164579 CBTN9918.g1_L08.ab1:P Triphysaria pusilla root tip normalized cDNA library	2e-08	89	ICC4958_CAAAK43TF	>gi|29639241|gb|CB644250.1|CB644250 OSJNEb05G01.f OSJNEb Oryza sativa Japonica Group cDNA clone OSJNEb05G01 5, mRNA	36	4.8	100	ICC4958_CAAAK43TF	>gb|DT492392.1|DT492392 WS02550.C21_J08 PT-MB-N-A-15 Populus trichocarpa cDNA clone WS02550_J08 3, mRNA sequence	6e-19	79	98
154	UG-IV_ICC4958_CAAAK44TF	ICC4958_CAAAK44TF	>Q144E5|UREE_BURXL Urease accessory protein ureE - Burkholderia xenovorans (strain LB400)	33	0.34	28	ICC4958_CAAAK44TF	>gb|CK148906.1|CK148906 49_B5_B05 Suppressive subtractive hybridization library Cicer arietinum cDNA clone 49_B5_B05 5 similar to Lon	30	0.59	ICC4958_CAAAK44TF	>gb|CX520603.1|CX520603 s13dNF57G01VI004_448992 Virus-Infected Leaves Medicago truncatula cDNA, mRNA sequence	256	2e-67	89	ICC4958_CAAAK44TF	>gb|CF805992.1|CF805992 psHB002xJ19f USDA-IFAFS:Expression of Phytophthora sojae genes during infection and propagation Glycine max cDNA clone	96	1e-18	84	ICC4958_CAAAK44TF	>gb|AI967748.1|AI967748 Ljirnpest11-857-c7 Ljirnp Lambda HybriZap two-hybrid library Lotus japonicus cDNA clone LP857-11-c7 5 similar to	34	0.75	100	ICC4958_CAAAK44TF	>gi|110812817|gb|EE125724.1|EE125724 2N23 Peanut (Luhua14) seeds full length cDNA Library Arachis hypogaea cDNA 5	32	1	95	ICC4958_CAAAK44TF	>gi|5842254|gb|AI995349.1|AI995349 701673307 A. thaliana, Columbia Col-0, inflorescence-1 Arabidopsis thaliana cDNA clone	1.5	100	ICC4958_CAAAK44TF	>gi|33796441|gb|CF324087.1|CF324087 HDN--05-J13.g1 OsHDAC1-overexpressing transgenic rice lambda phage cDNA	38	0.42	95	ICC4958_CAAAK44TF	>gb|CK090694.1|CK090694 F018P92.3pR Populus flower cDNA library Populus trichocarpa cDNA clone F018P92 3, mRNA sequence	0.63	95	36
155	UG-IV_ICC4958_CAAAK47TF						ICC4958_CAAAK47TF	>gb|FE670762.1|FE670762 mh2_0035_A02 Chickpea leave library Cicer arietinum cDNA clone mh2_0035_A02 5, mRNA sequence	32	0.14	ICC4958_CAAAK47TF	>gb|BQ123346.1|BQ123346 EST608922 GLSD Medicago truncatula cDNA clone pGLSD-31L8, mRNA sequence	34	1.5	100	ICC4958_CAAAK47TF	>gb|AW349773.1|AW349773 GM210006A20D12 Gm-r1021 Glycine max cDNA clone Gm-r1021-2088 3, mRNA sequence	36	0.86	100	ICC4958_CAAAK47TF	>gb|BP053585.1|BP053585 BP053585 Lotus corniculatus var. japonicus pods (less than 20 mm in length) Lotus japonicus cDNA clone SPDL026a11_f 3, mRNA	36	0.18	100	ICC4958_CAAAK47TF	>gi|30419992|gb|CD038154.1|CD038154 UTPPI003_C02 USDA-Tifton Peanut Immature Pod cDNA Library (UTPP) Arachis hypogaea cDNA	32	0.96	100	ICC4958_CAAAK47TF	>gi|406617|gb|Z26665.1|Z26665 ATTS1742 Grenoble-B Arabidopsis thaliana cDNA clone GBGe266, mRNA sequence	0.36	88	ICC4958_CAAAK47TF	>gi|7378384|gb|AU088655.1|AU088655 AU088655 Rice green shoot Oryza sativa Japonica Group cDNA clone S11430, mRNA sequence	38	0.4	100	ICC4958_CAAAK47TF	>gb|CV267447.1|CV267447 WS02031.B21_M10 PTxN-IB-N-A-11 Populus trichocarpa x Populus nigra cDNA clone WS02031_M10 3, mRNA sequence	0.6	100	36
156	UG-IV_ICC4958_CAAAK76TF	ICC4958_CAAAK76TF	>A1A4H6|DDX27_BOVIN Probable ATP-dependent RNA helicase DDX27 - Bos taurus (Bovine)	38	0.014	35	ICC4958_CAAAK76TF	>gb|FE668466.1|FE668466 mh2_0001_C07 Chickpea leave library Cicer arietinum cDNA clone mh2_0001_C07 5, mRNA sequence	32	0.13	ICC4958_CAAAK76TF	>gb|BQ144132.1|BQ144132 NF046D01DT1F1011 Drought Medicago truncatula cDNA clone NF046D01DT 5, mRNA sequence	248	5e-65	91	ICC4958_CAAAK76TF	>gb|CX704872.1|CX704872 gmrtDrNS01_36-B_M13R_A10_080.s1 Water stressed 5h segment 1 gmrtDrNS01 Glycine max cDNA 3, mRNA sequence	208	9e-53	87	ICC4958_CAAAK76TF	>gb|BU494261.1|BU494261 Ljirnpest48-956-488-g8 Ljirnp Lambda HybriZap two-hybrid library Lotus japonicus cDNA clone 3956_16.ab1 5, mRNA sequence	208	2e-53	88	ICC4958_CAAAK76TF	>gi|115596538|gb|EG028886.1|EG028886 AH1336 Shanyou 523 Peanut Cotyledon cDNA Library Arachis hypogaea cDNA 5, mRNA	127	2e-29	84	ICC4958_CAAAK76TF	>gi|30319085|gb|CD002347.1|CD002347 EST0363 Normalized cDNA library from ripening tomato pericarp Solanum lycopersicum cDNA	2e-18	86	ICC4958_CAAAK76TF	>gi|88903814|gb|CI711516.1|CI711516 CI711516 Oryza sativa (japonica cultivar-group) 20 days after pollination pistil Oryza	38	0.35	100	ICC4958_CAAAK76TF	>gb|BI138513.1|BI138513 F108P24Y Populus flower cDNA library Populus trichocarpa cDNA, mRNA sequence	1e-17	82	92
157	UG-IV_ICC4958_CAAAK88TF	ICC4958_CAAAK88TF	>P24499|ATP6_TRYBB ATP synthase subunit a - Trypanosoma brucei brucei	34	0.16	39	ICC4958_CAAAK88TF	>gb|FE668562.1|FE668562 mh2_0002_C12 Chickpea leave library Cicer arietinum cDNA clone mh2_0002_C12 5, mRNA sequence	30	0.46	ICC4958_CAAAK88TF	>gb|AW560821.1|AW560821 EST315869 DSIR Medicago truncatula cDNA clone pDSIR-30G1, mRNA sequence	32	4.7	100	ICC4958_CAAAK88TF	>gb|BE658899.1|BE658899 GM700007B20C9 Gm-r1070 Glycine max cDNA clone Gm-r1070-2442 3, mRNA sequence	44	0.003	100	ICC4958_CAAAK88TF	>gb|AV778765.1|AV778765 AV778765 Lotus japonicus Pods (20-30 mm in length) Lotus japonicus cDNA clone MPDL045b10_f 3, mRNA sequence	34	0.58	100	ICC4958_CAAAK88TF	>gi|149645229|gb|ES753624.1|ES753624 C20L_31_C05_E002.g1 USDA-Tifton Peanut Library C20L Arachis hypogaea cDNA clone	32	0.77	100	ICC4958_CAAAK88TF	>gi|19859250|gb|AV817375.1|AV817375 AV817375 RAFL9 Arabidopsis thaliana cDNA clone RAFL09-94-D11 3, mRNA sequence	1.1	100	ICC4958_CAAAK88TF	>gi|16574022|gb|BI801318.1|BI801318 H046C05 Endosperm library from Oryza sativa (10 days after anthesis) Oryza sativa cDNA	36	1.3	100	ICC4958_CAAAK88TF	>gb|CK095393.1|CK095393 I082P93.3pR Populus senescing leaves cDNA library Populus tremula cDNA clone I082P93 3, mRNA sequence	0.48	100	36
158	UG-IV_ICC4958_CAAAL19TF						ICC4958_CAAAL19TF	>gb|FE670828.1|FE670828 mh2_0035_G04 Chickpea leave library Cicer arietinum cDNA clone mh2_0035_G04 5, mRNA sequence	30	0.18	ICC4958_CAAAL19TF	>gb|AW685744.1|AW685744 NF033H08NR1F1000 Nodulated root Medicago truncatula cDNA clone NF033H08NR 5, mRNA sequence	34	0.44	100	ICC4958_CAAAL19TF	>gb|BG790677.1|BG790677 sae75d06.y1 Gm-c1064 Glycine max cDNA clone GENOME SYSTEMS CLONE ID: Gm-c1064-4019 5, mRNA sequence	34	1	95	ICC4958_CAAAL19TF	>gb|BP075706.1|BP075706 BP075706 Lotus corniculatus var. japonicus nodulating root Lotus japonicus cDNA clone GNLf015g08 3, mRNA sequence	36	0.055	100	ICC4958_CAAAL19TF	>gi|30420345|gb|CD038507.1|CD038507 UTPPI008_C12 USDA-Tifton Peanut Immature Pod cDNA Library (UTPP) Arachis hypogaea cDNA	30	1.2	100	ICC4958_CAAAL19TF	>gi|68042389|gb|DR174497.1|DR174497 HR0002_P04:A Triphysaria versicolor (parasitic plant) root-tip, host reverse SSH	0.43	100	ICC4958_CAAAL19TF	>gi|87022768|gb|CI269704.1|CI269704 CI269704 Oryza sativa (japonica cultivar-group) supermix Oryza sativa Japonica Group	34	1.9	100	ICC4958_CAAAL19TF	>gb|AJ769566.1|AJ769566 AJ769566 Populus euphratica leaf 3-6 months Populus euphratica cDNA clone P0001000009G02F1, mRNA sequence	0.18	100	36
159	UG-IV_ICC4958_CAAAL25TF	ICC4958_CAAAL25TF	>Q9LRR4|R13L1_ARATH Putative disease resistance RPP13-like protein 1 - Arabidopsis thaliana (Mouse-ear cress)	154	4e-37	39	ICC4958_CAAAL25TF	>gb|DY475097.1|DY475097 U053 Chickpea (ICC3996) post-inoculation EST library Cicer arietinum cDNA 5 similar to Unclear, mRNA sequence	32	0.39	ICC4958_CAAAL25TF	>gb|AW686540.2|AW686540 NF039C03NR1F1000 Nodulated root Medicago truncatula cDNA clone NF039C03NR 5, mRNA sequence	125	1e-27	84	ICC4958_CAAAL25TF	>gb|DY577343.1|DY577343 sdp4c.pk022.n24 DupontLib. Glycine max cDNA 5, mRNA sequence	60	2e-07	97	ICC4958_CAAAL25TF	>gb|BW602565.1|BW602565 BW602565 Lotus japonicus protoplasts from suspension-cultured cells Lotus japonicus cDNA clone LjFL1-009-BE07 5, mRNA	38	0.13	100	ICC4958_CAAAL25TF	>gi|56690269|gb|CX128172.1|CX128172 AH0275 Peanut Lambda Express library Arachis hypogaea cDNA 5, mRNA sequence	42	0.003	100	ICC4958_CAAAL25TF	>gi|186889289|gb|FG122037.1|FG122037 2670-27-F03 Oenothera strain hookeri de Vries leaf library Oenothera elata subsp.	0.25	100	ICC4958_CAAAL25TF	>gi|86833804|gb|CI338175.1|CI338175 CI338175 Oryza sativa (japonica cultivar-group) shoot Oryza sativa Japonica Group cDNA	38	1.1	100	ICC4958_CAAAL25TF	>gb|AI164011.1|AI164011 A053P10U Hybrid aspen plasmid library Populus tremula x Populus tremuloides cDNA 5, mRNA sequence	0.42	95	38
160	UG-IV_ICC4958_CAAAL26TF						ICC4958_CAAAL26TF	>gb|FE668685.1|FE668685 mh2_0003_F07 Chickpea leave library Cicer arietinum cDNA clone mh2_0003_F07 5, mRNA sequence	30	0.18	ICC4958_CAAAL26TF	>gb|AW560338.1|AW560338 EST315386 DSIR Medicago truncatula cDNA clone pDSIR-26H4, mRNA sequence	34	0.44	100	ICC4958_CAAAL26TF	>gb|BG839805.1|BG839805 Gm01_03d05_F Gm01_AAFC_ECORC_Glycine_max_cold_stressed_leaves Glycine max cDNA clone Gm01_03d05, mRNA sequence	34	1	100	ICC4958_CAAAL26TF	>gb|BP063420.1|BP063420 BP063420 Lotus japonicus mature nodule Lotus japonicus cDNA clone GENLf020g01 3, mRNA sequence	42	0.0009	96	ICC4958_CAAAL26TF	>gi|30420047|gb|CD038209.1|CD038209 UTPPI004_A03 USDA-Tifton Peanut Immature Pod cDNA Library (UTPP) Arachis hypogaea cDNA	30	1.2	100	ICC4958_CAAAL26TF	>gi|8698427|gb|AV538144.1|AV538144 AV538144 Arabidopsis thaliana roots Columbia Arabidopsis thaliana cDNA clone RZ110e02F	0.11	100	ICC4958_CAAAL26TF	>gi|44665962|gb|CR279396.1|CR279396 CR279396 Oryza sativa library (Han B) Oryza sativa cDNA clone y736c02p3, mRNA sequence	38	0.12	100	ICC4958_CAAAL26TF	>gb|EX801953.1|EX801953 CAPI1585.rev CAPI Laccaria bicolor Mycelium interacted with signals from poplar roots H Laccaria bicolor cDNA clone CAPI1585	0.71	100	34
161	UG-IV_ICC4958_CAAAL39TF	ICC4958_CAAAL39TF	>Q8TGM6|TAR1_YEAST Protein TAR1 - Saccharomyces cerevisiae (Bakers yeast)	53	8e-08	59	ICC4958_CAAAL39TF	>gb|EB085027.1|EB085027 CA0701 Chickpea (ICC3996) post-inoculation EST library Cicer arietinum cDNA 5 similar to 5.8S, 18S and 25S rRNA,	82	3e-16	ICC4958_CAAAL39TF	>gb|AJ500300.1|AJ500300 AJ500300 MTGIM Medicago truncatula cDNA clone mtgmacc120014h07, mRNA sequence	100	5e-20	86	ICC4958_CAAAL39TF	>gb|BE822937.1|BE822937 GM700019A20C2 Gm-r1070 Glycine max cDNA clone Gm-r1070-7396 3, mRNA sequence	90	1e-16	87	ICC4958_CAAAL39TF	>gb|AV406573.1|AV406573 AV406573 Lotus japonicus young plants (two-week old) Lotus japonicus cDNA clone MWL006c07_r 5, mRNA sequence	90	2e-17	87	ICC4958_CAAAL39TF	>gi|56690255|gb|CX128158.1|CX128158 AH0261 Peanut Lambda Express library Arachis hypogaea cDNA 3, mRNA sequence	105	1e-22	89	ICC4958_CAAAL39TF	>gi|164037245|gb|ES004928.1|ES004928 040520_1432_1500 Arabidopsis ovule high throughput cDNA library Arabidopsis thaliana	2e-16	87	ICC4958_CAAAL39TF	>gi|44674292|gb|CR287726.1|CR287726 CR287726 Oryza sativa library (Han B) Oryza sativa cDNA clone y607a08p3, mRNA sequence	105	3e-21	88	ICC4958_CAAAL39TF	>gb|CA825462.1|CA825462 R59C08 two-month-old roots from clone Beaupre Populus trichocarpa x Populus deltoides cDNA 5, mRNA sequence	3e-16	86	88
162	UG-IV_ICC4958_CAAAL40TF						ICC4958_CAAAL40TF	>gb|CK148950.1|CK148950 AGT-7-D10 Suppressive subtractive hybridization library Cicer arietinum cDNA clone AGT-7-D10 5, mRNA sequence	32	0.16	ICC4958_CAAAL40TF	>gb|DY617441.1|DY617441 AC3430 NOLLY Medicago truncatula cDNA 5, mRNA sequence	92	8e-18	89	ICC4958_CAAAL40TF	>gb|AW317385.1|AW317385 sg48g05.y1 Gm-c1025 Glycine max cDNA clone GENOME SYSTEMS CLONE ID: Gm-c1025-1617 5, mRNA sequence	52	2e-05	90	ICC4958_CAAAL40TF	>gb|AV768796.1|AV768796 AV768796 Lotus japonicus Young plants (two-weeks old) Lotus japonicus cDNA clone MWL013b10_f 3, mRNA sequence	36	0.2	95	ICC4958_CAAAL40TF	>gi|110811686|gb|EE124206.1|EE124206 W51 Peanut (Luhua14) seeds full length cDNA Library Arachis hypogaea cDNA 5 similar to	32	1.1	100	ICC4958_CAAAL40TF	>gi|49302286|gb|BP650816.1|BP650816 BP650816 RAFL19 Arabidopsis thaliana cDNA clone RAFL19-86-B01 3, mRNA sequence	1.6	100	ICC4958_CAAAL40TF	>gi|53553310|gb|CO436006.1|CO436006 OsMR928 5MT resistant rice mutant cDNA library Oryza sativa Japonica Group cDNA,	38	0.45	95	ICC4958_CAAAL40TF	>gb|DT483260.1|DT483260 WS02522.B21_B17 PT-MB-N-A-15 Populus trichocarpa cDNA clone WS02522_B17 3, mRNA sequence	0.043	95	40
163	UG-IV_ICC4958_CAAAL45TF	ICC4958_CAAAL45TF	>Q558Z3|SSU72_DICDI RNA polymerase II subunit A C-terminal domain phosphatase SSU72 - Dictyostelium discoideum (Slime	114	2e-26	48	ICC4958_CAAAL45TF	>gb|FE672163.1|FE672163 mh1_0014_H01 Drought-stressed chickpea leave library Cicer arietinum cDNA clone mh1_0014_H01 5, mRNA sequence	32	0.34	ICC4958_CAAAL45TF	>gb|CX519173.1|CX519173 s13dNF42B07VI061_442398 Virus-Infected Leaves Medicago truncatula cDNA, mRNA sequence	317	2e-85	88	ICC4958_CAAAL45TF	>gb|AW350393.1|AW350393 GM210008B20D9 Gm-r1021 Glycine max cDNA clone Gm-r1021-2874 3, mRNA sequence	339	1e-91	86	ICC4958_CAAAL45TF	>gb|BG662462.1|BG662462 Ljirnpest45-651-e9 Ljirnp Lambda HybriZap two-hybrid library Lotus japonicus cDNA clone LP651-45-e9 5, mRNA sequence	38	0.11	100	ICC4958_CAAAL45TF	>gi|56690201|gb|CX128104.1|CX128104 AH0207 Peanut Lambda Express library Arachis hypogaea cDNA 5, mRNA sequence	38	0.037	100	ICC4958_CAAAL45TF	>gi|71820918|gb|DR998309.1|DR998309 Mdfb8006J13.g1 Apple_EST_Mdfb Malus x domestica cDNA similar to ref|NP_177523.1|	2e-20	86						ICC4958_CAAAL45TF	>gb|CV240513.1|CV240513 WS0251.B21_J09 PT-MB-N-A-15 Populus trichocarpa cDNA clone WS0251_J09 3, mRNA sequence	1e-31	80	139
164	UG-IV_ICC4958_CAAAL59TF	ICC4958_CAAAL59TF	>O19911|SECA_CYACA Protein translocase subunit secA - Cyanidium caldarium	28	7.1	36	ICC4958_CAAAL59TF	>gb|CK148893.1|CK148893 45_A6 Suppressive subtractive hybridization library Cicer arietinum cDNA clone 45_A6 5, mRNA sequence	36	0.015	ICC4958_CAAAL59TF	>gb|DW018514.1|DW018514 EST1227475 MTY Medicago truncatula cDNA clone MTYB750, mRNA sequence	266	4e-70	85	ICC4958_CAAAL59TF	>gb|AW310667.1|AW310667 sg23a09.x1 Gm-c1024 Glycine max cDNA clone GENOME SYSTEMS CLONE ID: Gm-c1024-1457 3 similar to TR:O48566 O48566 CLP	72	3e-11	92	ICC4958_CAAAL59TF	>gb|BP028973.1|BP028973 BP028973 Lotus corniculatus var. japonicus flower Lotus japonicus cDNA clone MF014c04_f 3, mRNA sequence	84	1e-15	88	ICC4958_CAAAL59TF	>gi|134092987|gb|EL966964.1|EL966964 SI_C2_05 SI, cDNA forward subtractive library from peanut leaves inoculated with	32	1.6	100	ICC4958_CAAAL59TF	>gi|438270|gb|Z29135.1|Z29135 ATTS2081 Versailles-VB Arabidopsis thaliana cDNA clone VBVRB06, mRNA sequence	2.3	95	ICC4958_CAAAL59TF	>gi|25805250|gb|CA761211.1|CA761211 BR060003B10G01.ab1 IRRI clones Oryza sativa Indica Group cDNA clone BR060003B10G01.ab1	38	0.65	95	ICC4958_CAAAL59TF	>gb|BU894797.1|BU894797 X015B08 Populus wood cDNA library Populus tremula x Populus tremuloides cDNA 5 prime, mRNA sequence	0.98	100	36
165	UG-IV_ICC4958_CAAAL88TF	ICC4958_CAAAL88TF	>P32216|VPK2_SWPVK Serine/threonine-protein kinase 2 - Swinepox virus (strain Kasza) (SWPV)	37	0.019	23	ICC4958_CAAAL88TF	>gb|FE669288.1|FE669288 mh2_0014_H08 Chickpea leave library Cicer arietinum cDNA clone mh2_0014_H08 5, mRNA sequence	30	1	ICC4958_CAAAL88TF	>gb|AA660275.1|AA660275 00144 MtRHE Medicago truncatula cDNA 5 similar to switch-activating protein (yeast) related, mRNA sequence	377	1e-103	88	ICC4958_CAAAL88TF	>gb|BM309215.1|BM309215 sak56a06.y1 Gm-c1036 Glycine max cDNA clone SOYBEAN CLONE ID: Gm-c1036-6924 5 similar to TR:Q9SMN2 Q9SMN2	198	2e-49	82	ICC4958_CAAAL88TF	>gb|AV411965.1|AV411965 AV411965 Lotus japonicus young plants (two-week old) Lotus japonicus cDNA clone MWM213f03_r 5, mRNA sequence	34	1.3	100	ICC4958_CAAAL88TF	>gi|110814935|gb|EE124689.1|EE124689 1E72 Peanut (Luhua14) seeds full length cDNA Library Arachis hypogaea cDNA 5	34	0.43	100	ICC4958_CAAAL88TF	>gi|116465252|gb|EG507844.1|EG507844 AYAUK15TR pooled cDNA populations Arabidopsis thaliana cDNA, mRNA sequence	0.64	100	ICC4958_CAAAL88TF	>gi|86891671|gb|CI309963.1|CI309963 CI309963 Oryza sativa (japonica cultivar-group) BAP treated callus Oryza sativa Japonica	36	2.8	100	ICC4958_CAAAL88TF	>gb|BU826094.1|BU826094 UK116TE10 Populus apical shoot cDNA library Populus tremula x Populus tremuloides cDNA 5 prime, mRNA sequence	4.3	100	34
166	UG-IV_ICC4958_CAAAM37TF	ICC4958_CAAAM37TF	>Q06198|RPSH_PSEAE RNA polymerase sigma-H factor - Pseudomonas aeruginosa	110	8e-24	32	ICC4958_CAAAM37TF	>gb|FE671929.1|FE671929 mh1_0011_H06 Drought-stressed chickpea leave library Cicer arietinum cDNA clone mh1_0011_H06 5, mRNA sequence	32	0.42	ICC4958_CAAAM37TF	>gb|BQ144153.1|BQ144153 NF047D04DT1F1042 Drought Medicago truncatula cDNA clone NF047D04DT 5, mRNA sequence	36	1.1	100	ICC4958_CAAAM37TF	>gb|FK414396.1|FK414396 454GmaGlobSeed149028 Soybean Seeds Containing Globular-Stage Embryos Glycine max cDNA, mRNA sequence	36	2.5	100	ICC4958_CAAAM37TF	>gb|AI967802.1|AI967802 Ljirnpest12-930-d6 Ljirnp Lambda HybriZap two-hybrid library Lotus japonicus cDNA clone LP930-12-d6 5 similar to 60S	38	0.13	95	ICC4958_CAAAM37TF	>gi|149652289|gb|ES763298.1|ES763298 TFL_20_E11_E001.g1 USDA-Tifton Peanut Library TFL Arachis hypogaea cDNA clone	34	0.71	100	ICC4958_CAAAM37TF	>gi|19868900|gb|AV826840.1|AV826840 AV826840 RAFL9 Arabidopsis thaliana cDNA clone RAFL09-07-M11 5, mRNA sequence	0.068	100	ICC4958_CAAAM37TF	>gi|66929208|gb|CX116056.1|CX116056 EI102D23 A normalized whole-life-cycle cDNA library of rice Oryza sativa	38	1.2	92	ICC4958_CAAAM37TF	>gb|DT504498.1|DT504498 WS01313.B21_J11 PTxD-IL-FL-A-4 Populus trichocarpa x Populus deltoides cDNA clone WS01313_J11 3, mRNA sequence	1.8	95	36
167	UG-IV_ICC4958_CAAAM79TF	ICC4958_CAAAM79TF	>Q9ZQ94|COGT3_ARATH Cytokinin-O-glucosyltransferase 3 - Arabidopsis thaliana (Mouse-ear cress)	98	3e-20	54	ICC4958_CAAAM79TF	>gb|EB085046.1|EB085046 CA0901 Chickpea (ICC3996) post-inoculation EST library Cicer arietinum cDNA 5, mRNA sequence	32	0.36	ICC4958_CAAAM79TF	>gb|DW015281.1|DW015281 EST1224242 MTY Medicago truncatula cDNA clone MTYA317, mRNA sequence	40	0.061	100	ICC4958_CAAAM79TF	>gb|EV263273.1|EV263273 GLLA465TF JCVI-SOY1 Glycine max cDNA 5, mRNA sequence	38	0.56	81	ICC4958_CAAAM79TF	>gb|BP028369.1|BP028369 BP028369 Lotus corniculatus var. japonicus flower Lotus japonicus cDNA clone MF003a08_f 3, mRNA sequence	62	8e-09	81	ICC4958_CAAAM79TF	>gi|134037431|gb|EL966538.1|EL966538 C2_41 SC, cDNA reverse subtractive library from peanut leaves Arachis hypogaea	36	0.16	95	ICC4958_CAAAM79TF	>gi|18333252|gb|BJ165266.1|BJ165266 BJ165266 full length cDNA library, chloronemata and young gametophores	0.92	100	ICC4958_CAAAM79TF	>gi|29619086|gb|CB624098.1|CB624098 OSIIEa12F11.f OSIIEa Oryza sativa Indica Group cDNA clone OSIIEa12F11 5, mRNA	40	0.26	95	ICC4958_CAAAM79TF	>gb|CV234916.1|CV234916 WS01216.B21_O14 PT-GT-FL-A-3 Populus trichocarpa cDNA clone WS01216_O14 3, mRNA sequence	0.099	100	40
168	UG-IV_ICC4958_CAAAM93TF	ICC4958_CAAAM93TF	>Q9SU40|SKU5_ARATH Putative monocopper oxidase precursor - Arabidopsis thaliana (Mouse-ear cress)	332	1e-90	67	ICC4958_CAAAM93TF	>gb|FE670342.1|FE670342 mh2_0026_H04 Chickpea leave library Cicer arietinum cDNA clone mh2_0026_H04 5, mRNA sequence	30	1.7	ICC4958_CAAAM93TF	>gb|BE123994.1|BE123994 EST394119 DSIL Medicago truncatula cDNA clone pDSIL-11J16, mRNA sequence	64	5e-09	84	ICC4958_CAAAM93TF	>gb|CX548514.1|CX548514 gmrtDrNS01_22-A_M13R_E09_071.s2 Water stressed 5h segment 2 gmrtDrNS01 Glycine max cDNA 3, mRNA sequence	710	0	89	ICC4958_CAAAM93TF	>gb|AV408517.1|AV408517 AV408517 Lotus japonicus young plants (two-week old) Lotus japonicus cDNA clone MWL042h01_r 5, mRNA sequence	56	6e-07	90	ICC4958_CAAAM93TF	>gi|149219720|gb|ES709169.1|ES709169 TFR5_8_A06_E001.g1 USDA-Tifton Peanut Library TFR5 Arachis hypogaea cDNA clone	40	0.012	80	ICC4958_CAAAM93TF	>gi|159633577|gb|EY140705.1|EY140705 CBTH7351.g1_M13.ab1:P Triphysaria pusilla root tip normalized cDNA library	3e-07	88	ICC4958_CAAAM93TF	>gi|2798212|gb|AA751506.1|AA751506 96AS0229 Rice Immature Seed Lambda ZAPII cDNA Library Oryza sativa Indica Group cDNA	64	2e-08	79	ICC4958_CAAAM93TF	>gb|DT482101.1|DT482101 WS02533.BR_O14 PT-MB-N-A-15 Populus trichocarpa cDNA clone WS02533_O14 5, mRNA sequence	2e-59	85	232
169	UG-IV_ICC4958_CAAAN12TF	ICC4958_CAAAN12TF	>Q90508|VIT1_FUNHE Vitellogenin-1 precursor - Fundulus heteroclitus (Killifish) (Mummichog)	46	8e-05	28	ICC4958_CAAAN12TF	>gb|CK148782.1|CK148782 21_B12 Suppressive subtractive hybridization library Cicer arietinum cDNA clone 21_B12 5 similar to putative	30	1.3	ICC4958_CAAAN12TF	>gb|DY617914.1|DY617914 AC4121 NOLLY Medicago truncatula cDNA 5, mRNA sequence	84	4e-15	91	ICC4958_CAAAN12TF	>gb|CO983122.1|CO983122 GM89017B2F09.r1 Gm-r1089 Glycine max cDNA clone Gm-r1089-6426 3, mRNA sequence	111	4e-23	79	ICC4958_CAAAN12TF	>gb|BP047007.1|BP047007 BP047007 Lotus corniculatus var. japonicus pods (less than 20 mm in length) Lotus japonicus cDNA clone SPD038c07_f 3, mRNA	80	3e-14	86	ICC4958_CAAAN12TF	>gi|146771999|gb|ES491120.1|ES491120 91#6J16 Full length peanut pod cDNA library Arachis hypogaea cDNA clone #6J16 5	34	0.56	100	ICC4958_CAAAN12TF	>gi|164050232|gb|ES071398.1|ES071398 101268_1127_1013 Arabidopsis ovule high throughput cDNA library Arabidopsis thaliana	0.054	85	ICC4958_CAAAN12TF	>gi|117217852|gb|CT845167.1|CT845167 CT845167 Oryza sativa (indica cultivar-group) cv. Guang Lu Ai 4 Oryza sativa Indica	38	0.94	95	ICC4958_CAAAN12TF	>gb|CF235874.1|CF235874 PtaJXT0028A6A0602 Poplar cDNA library from young tension xylem Populus tremula x Populus alba cDNA 5, mRNA sequence	9e-05	85	50
170	UG-IV_ICC4958_CAAAN13TF	ICC4958_CAAAN13TF	>O75694|NU155_HUMAN Nuclear pore complex protein Nup155 - Homo sapiens (Human)	29	7.1	48	ICC4958_CAAAN13TF	>gb|FE669300.1|FE669300 mh2_0015_A09 Chickpea leave library Cicer arietinum cDNA clone mh2_0015_A09 5, mRNA sequence	32	0.08	ICC4958_CAAAN13TF	>gb|AL380130.1|AL380130 MtBB50F04R1 MtBB Medicago truncatula cDNA clone MtBB50F04 T7, mRNA sequence	147	8e-35	89	ICC4958_CAAAN13TF	>gb|CD401590.1|CD401590 Gm_ck23957 Soybean induced by Salicylic Acid Glycine max cDNA 3, mRNA sequence	117	2e-25	91	ICC4958_CAAAN13TF	>gb|BP031318.1|BP031318 BP031318 Lotus corniculatus var. japonicus flower Lotus japonicus cDNA clone MF057g11_f 3, mRNA sequence	84	5e-16	87	ICC4958_CAAAN13TF	>gi|56553095|gb|CX018219.1|CX018219 R032 Kochert Arachis hypogaea cDNA 5, mRNA sequence	56	4e-08	85	ICC4958_CAAAN13TF	>gi|124928253|gb|EL005914.1|EL005914 EBENXNS02IKCDS 8-day Arabidopsis seedlings, aerial tissues Arabidopsis	0.79	100	ICC4958_CAAAN13TF	>gi|7652172|gb|AU089696.1|AU089696 AU089696 Rice callus Oryza sativa Japonica Group cDNA clone C1439, mRNA sequence	36	0.88	100	ICC4958_CAAAN13TF	>gb|CV250722.1|CV250722 WS0114.B21_I15 PT-P-FL-A-2 Populus trichocarpa cDNA clone WS0114_I15 3, mRNA sequence	0.33	92	36
171	UG-IV_ICC4958_CAAAN35TF	ICC4958_CAAAN35TF	>P15083|PIGR_RAT Polymeric immunoglobulin receptor precursor - Rattus norvegicus (Rat)	31	2.3	29	ICC4958_CAAAN35TF	>gb|FE668749.1|FE668749 mh2_0004_C12 Chickpea leave library Cicer arietinum cDNA clone mh2_0004_C12 5, mRNA sequence	50	1e-06	ICC4958_CAAAN35TF	>gb|BI264029.1|BI264029 NF107D03PL1F1030 Phosphate starved leaf Medicago truncatula cDNA clone NF107D03PL 5, mRNA sequence	96	9e-19	87	ICC4958_CAAAN35TF	>gb|CK605971.1|CK605971 gmrhRww6-06_D06_T7 Soybean root hair subtracted cDNA library gmrhRww6 Glycine max cDNA, mRNA sequence	161	4e-38	95	ICC4958_CAAAN35TF	>gb|BU494307.1|BU494307 Ljirnpest49-033-f1 Ljirnp Lambda HybriZap two-hybrid library Lotus japonicus cDNA clone 4033_10.ab1 5, mRNA sequence	56	4e-07	92	ICC4958_CAAAN35TF	>gi|116359281|gb|EG373085.1|EG373085 PMD-3 Peanut (Luhua14) seeds full length cDNA Library Arachis hypogaea cDNA 5, mRNA	48	3e-05	85	ICC4958_CAAAN35TF	>gi|7110827|gb|AI618760.1|AI618760 EST21 Cloned cDNAs of Arabidopsis thaliana generated by mRNA differential-display RT-PCR	1e-17	87	ICC4958_CAAAN35TF	>gi|157650963|gb|EX450597.1|EX450597 SSH002135 Osmotic stress SSH library Oryza sativa Japonica Group cDNA, mRNA sequence	113	2e-23	95	ICC4958_CAAAN35TF	>gb|CA825825.1|CA825825 R68B01 two-month-old roots from clone Beaupre Populus trichocarpa x Populus deltoides cDNA 5, mRNA sequence	3e-26	92	121
172	UG-IV_ICC4958_CAAAN42TF	ICC4958_CAAAN42TF	>Q00159|VG63_ICHV1 Uncharacterized gene 63 protein - Ictalurid herpesvirus 1 (IcHV-1) (Channel catfish herpesvirus)	33	1.2	33	ICC4958_CAAAN42TF	>gb|FE669512.1|FE669512 mh2_0017_D06 Chickpea leave library Cicer arietinum cDNA clone mh2_0017_D06 5, mRNA sequence	36	0.024	ICC4958_CAAAN42TF	>gb|AW689157.1|AW689157 NF016A10ST1F1000 Developing stem Medicago truncatula cDNA clone NF016A10ST 5, mRNA sequence	210	3e-53	89	ICC4958_CAAAN42TF	>gb|EV265815.1|EV265815 GLLAY76TF JCVI-SOY1 Glycine max cDNA 5, mRNA sequence	153	1e-35	85	ICC4958_CAAAN42TF	>gb|BP050798.1|BP050798 BP050798 Lotus corniculatus var. japonicus pods (less than 20 mm in length) Lotus japonicus cDNA clone SPD085f02_f 3, mRNA	42	0.008	100	ICC4958_CAAAN42TF	>gi|110812645|gb|EE125490.1|EE125490 1U57 Peanut (Luhua14) seeds full length cDNA Library Arachis hypogaea cDNA 5	32	2.5	100	ICC4958_CAAAN42TF	>gi|15428085|gb|BI543907.1|BI543907 FABS1_G10 Sugar Beet inflorescence cDNA library (subtracted) Beta vulgaris	0.94	100	ICC4958_CAAAN42TF	>gi|86849841|gb|CI301704.1|CI301704 CI301704 Oryza sativa (japonica cultivar-group) callus Oryza sativa Japonica Group cDNA	42	0.067	100	ICC4958_CAAAN42TF	>gb|DB875064.1|DB875064 DB875064 full-length enriched poplar cDNA library, mixture of leaf, bud, stem, root Populus nigra cDNA clone PnFL2-002_B01	0.025	90	42
173	UG-IV_ICC4958_CAAAN50TF	ICC4958_CAAAN50TF	>Q15154|PCM1_HUMAN Pericentriolar material 1 protein - Homo sapiens (Human)	32	0.74	40	ICC4958_CAAAN50TF	>gb|CK148661.1|CK148661 AGT-10-F03 Suppressive subtractive hybridization library Cicer arietinum cDNA clone AGT-10-F03 5, mRNA sequence	28	2.4	ICC4958_CAAAN50TF	>gb|DW017107.1|DW017107 EST1226068 MTY Medicago truncatula cDNA clone MTYAP56, mRNA sequence	38	0.1	100	ICC4958_CAAAN50TF	>gb|FK639365.1|FK639365 454GmaGlobSeed373997 Soybean Seeds Containing Globular-Stage Embryos Glycine max cDNA, mRNA sequence	52	2e-05	84	ICC4958_CAAAN50TF	>gb|BP054686.1|BP054686 BP054686 Lotus corniculatus var. japonicus pods (less than 20 mm in length) Lotus japonicus cDNA clone SPDL043b01_f 3, mRNA	48	5e-05	93	ICC4958_CAAAN50TF	>gi|149651197|gb|ES762206.1|ES762206 TFL_3_A11_E001.g1 USDA-Tifton Peanut Library TFL Arachis hypogaea cDNA clone	32	1	100	ICC4958_CAAAN50TF	>gi|159690993|gb|EY173335.1|EY173335 CBTI4123.g1_E24.ab1:P Triphysaria pusilla root tip normalized cDNA library	0.38	100	ICC4958_CAAAN50TF	>gi|117236914|gb|CT855031.1|CT855031 CT855031 Oryza sativa (indica cultivar-group) cv. Guang Lu Ai 4 Oryza sativa Indica	34	6.7	100	ICC4958_CAAAN50TF	>gb|CV244811.1|CV244811 WS0255.B21_L01 PT-MB-N-A-15 Populus trichocarpa cDNA clone WS0255_L01 3, mRNA sequence	0.64	100	36
174	UG-IV_ICC4958_CAAAN63TF	ICC4958_CAAAN63TF	>Q86UP3|ZFHX4_HUMAN Zinc finger homeobox protein 4 - Homo sapiens (Human)	43	0.0004	44	ICC4958_CAAAN63TF	>gb|FE672776.1|FE672776 mh1_0023_B01 Drought-stressed chickpea leave library Cicer arietinum cDNA clone mh1_0023_B01 5, mRNA sequence	392	1e-110	ICC4958_CAAAN63TF	>gb|BF635265.1|BF635265 NF063A03DT1F1020 Drought Medicago truncatula cDNA clone NF063A03DT 5, mRNA sequence	34	1.8	100	ICC4958_CAAAN63TF	>gb|FK294117.1|FK294117 454GmaGlobSeed28749 Soybean Seeds Containing Globular-Stage Embryos Glycine max cDNA, mRNA sequence	36	1.1	100	ICC4958_CAAAN63TF	>gb|AV407619.1|AV407619 AV407619 Lotus japonicus young plants (two-week old) Lotus japonicus cDNA clone MWL027d07_r 5, mRNA sequence	32	3.5	100	ICC4958_CAAAN63TF	>gi|149643451|gb|ES751846.1|ES751846 C20L_2_C02_E002.g1 USDA-Tifton Peanut Library C20L Arachis hypogaea cDNA clone	34	0.3	100	ICC4958_CAAAN63TF	>gi|19861232|gb|AV819292.1|AV819292 AV819292 RAFL11 Arabidopsis thaliana cDNA clone RAFL11-03-I10 3, mRNA sequence	1.8	100	ICC4958_CAAAN63TF	>gi|33794354|gb|CF323063.1|CF323063 HDN--02-N04.g1 OsHDAC1-overexpressing transgenic rice lambda phage cDNA	36	2	100	ICC4958_CAAAN63TF	>gb|EX802349.1|EX802349 CAPI1828.rev CAPI Laccaria bicolor Mycelium interacted with signals from poplar roots H Laccaria bicolor cDNA clone CAPI1828	0.74	95	36
175	UG-IV_ICC4958_CAAAN79TF	ICC4958_CAAAN79TF	>Q5UR56|YR580_MIMIV Putative ankyrin repeat protein R580 - Acanthamoeba polyphaga mimivirus (APMV)	28	8.5	42	ICC4958_CAAAN79TF	>gb|FE670761.1|FE670761 mh2_0035_A01 Chickpea leave library Cicer arietinum cDNA clone mh2_0035_A01 5, mRNA sequence	28	2.1	ICC4958_CAAAN79TF	>gb|AJ547935.1|AJ547935 AJ547935 MTAPHEU Medicago truncatula cDNA clone mtaehac110004a07, mRNA sequence	66	4e-10	83	ICC4958_CAAAN79TF	>gb|FK005581.1|FK005581 GLMDN18TFB JCVI-SOY2 Glycine max cDNA 5, mRNA sequence	88	2e-16	85	ICC4958_CAAAN79TF	>gb|BU494307.1|BU494307 Ljirnpest49-033-f1 Ljirnp Lambda HybriZap two-hybrid library Lotus japonicus cDNA clone 4033_10.ab1 5, mRNA sequence	46	0.0002	91						ICC4958_CAAAN79TF	>gi|164187387|gb|ES172222.1|ES172222 205094_3476_0442 Arabidopsis ovule high throughput cDNA library Arabidopsis thaliana	0.34	87	ICC4958_CAAAN79TF	>gi|40488721|gb|BX899054.1|BX899054 BX899054 Oryza sativa library (Han B) Oryza sativa cDNA clone y773a06p5, mRNA sequence	98	5e-19	86	ICC4958_CAAAN79TF	>gb|CA824177.1|CA824177 R37F10 two-month-old roots from clone Beaupre Populus trichocarpa x Populus deltoides cDNA 5, mRNA sequence	7e-13	86	76
176	UG-IV_ICC4958_CAAAN83TF	ICC4958_CAAAN83TF	>Q8TGM6|TAR1_YEAST Protein TAR1 - Saccharomyces cerevisiae (Bakers yeast)	62	4e-11	77	ICC4958_CAAAN83TF	>gb|DY475540.1|DY475540 CA0988 Chickpea (ICC3996) post-inoculation EST library Cicer arietinum cDNA 5 similar to 26S ribosomal RNA, mRNA	105	2e-23	ICC4958_CAAAN83TF	>gb|AJ500862.1|AJ500862 AJ500862 MTGIM Medicago truncatula cDNA clone mtgmacc120021a05, mRNA sequence	111	1e-23	87	ICC4958_CAAAN83TF	>gb|CA851941.1|CA851941 D19C06_E18_05.ab1 cDNA Peking library 2, 4 day SCN3 Glycine max cDNA clone D19C06 5, mRNA sequence	101	3e-20	86	ICC4958_CAAAN83TF	>gb|AI967407.1|AI967407 Ljirnpest04-292-b5 Ljirnp Lambda HybriZap two-hybrid library Lotus japonicus cDNA clone LP292-04-b5 5 similar to fragment	101	6e-21	92	ICC4958_CAAAN83TF	>gi|56690255|gb|CX128158.1|CX128158 AH0261 Peanut Lambda Express library Arachis hypogaea cDNA 3, mRNA sequence	90	8e-18	85	ICC4958_CAAAN83TF	>gi|164122902|gb|ES162025.1|ES162025 192166_2743_2109 Arabidopsis ovule high throughput cDNA library Arabidopsis thaliana	4e-30	97	ICC4958_CAAAN83TF	>gi|44674292|gb|CR287726.1|CR287726 CR287726 Oryza sativa library (Han B) Oryza sativa cDNA clone y607a08p3, mRNA sequence	101	6e-20	92	ICC4958_CAAAN83TF	>gb|CA825194.1|CA825194 R54H07 two-month-old roots from clone Beaupre Populus trichocarpa x Populus deltoides cDNA 5, mRNA sequence	5e-21	86	103
177	UG-IV_ICC4958_CAAAN95TF						ICC4958_CAAAN95TF	>gb|CK148900.1|CK148900 51_F6_F06 Suppressive subtractive hybridization library Cicer arietinum cDNA clone 51_F6_F06 5 similar to	28	1.4	ICC4958_CAAAN95TF	>gb|AW774644.1|AW774644 EST333795 KV3 Medicago truncatula cDNA clone pKV3-23B19, mRNA sequence	32	3.6	100	ICC4958_CAAAN95TF	>gb|BE822646.1|BE822646 GM700017B20D8 Gm-r1070 Glycine max cDNA clone Gm-r1070-6712 3, mRNA sequence	48	0.0001	96	ICC4958_CAAAN95TF	>gb|BP070143.1|BP070143 BP070143 Lotus corniculatus var. japonicus nodulating root Lotus japonicus cDNA clone GNf038d06 3, mRNA sequence	62	2e-09	93	ICC4958_CAAAN95TF	>gi|110811163|gb|EE123896.1|EE123896 U4 Peanut (Luhua14) seeds full length cDNA Library Arachis hypogaea cDNA 5, mRNA	30	2.4	100	ICC4958_CAAAN95TF	>gi|9778277|gb|BE520299.1|BE520299 M11C9TTM Arabidopsis developing seed Arabidopsis thaliana cDNA clone M11C9 3, mRNA	3.5	100	ICC4958_CAAAN95TF	>gi|29655924|gb|CB652199.1|CB652199 OSJNEc01N10.r OSJNEc Oryza sativa Japonica Group cDNA clone OSJNEc01N10 3, mRNA	36	0.99	100	ICC4958_CAAAN95TF	>gb|CK092950.1|CK092950 G101P38.3pR Populus tension wood cDNA library Populus tremula x Populus tremuloides cDNA clone G101P38 3, mRNA sequence	1.5	100	34
178	UG-IV_ICC4958_CAAAO24TF	ICC4958_CAAAO24TF	>Q7XJE6|MCA1_ARATH Metacaspase-1 - Arabidopsis thaliana (Mouse-ear cress)	40	0.006	41	ICC4958_CAAAO24TF	>gb|FE668668.1|FE668668 mh2_0003_E02 Chickpea leave library Cicer arietinum cDNA clone mh2_0003_E02 5, mRNA sequence	30	1.2	ICC4958_CAAAO24TF	>gb|BG448416.1|BG448416 NF024A09EC1F1066 Elicited cell culture Medicago truncatula cDNA clone NF024A09EC 5, mRNA sequence	456	1e-127	91	ICC4958_CAAAO24TF	>gb|CX704142.1|CX704142 gmrtDrNS01_24-B_M13R_E07_055.s1 Water stressed 5h segment 1 gmrtDrNS01 Glycine max cDNA 3, mRNA sequence	184	3e-45	87	ICC4958_CAAAO24TF	>gb|AV422518.1|AV422518 AV422518 Lotus japonicus young plants (two-week old) Lotus japonicus cDNA clone MWM014h09_r 5, mRNA sequence	180	1e-44	89	ICC4958_CAAAO24TF	>gi|149652519|gb|ES763528.1|ES763528 TFL_23_G08_E001.g1 USDA-Tifton Peanut Library TFL Arachis hypogaea cDNA clone	34	0.5	100	ICC4958_CAAAO24TF	>gi|159634125|gb|EY127830.1|EY127830 CBTH1229.g1_I19.ab1:P Triphysaria pusilla root tip normalized cDNA library	1e-05	86	ICC4958_CAAAO24TF	>gi|143236595|gb|ES273758.1|ES273758 EoEST1577 Oil palm mesocarp-tissue cDNA Entry Library Elaeis oleifera cDNA	76	4e-12	90	ICC4958_CAAAO24TF	>gb|BU895628.1|BU895628 X028E12 Populus wood cDNA library Populus tremula x Populus tremuloides cDNA 5 prime, mRNA sequence	2e-05	85	52
179	UG-IV_ICC4958_CAAAO26TF	ICC4958_CAAAO26TF	>Q9USK3|YJ2D_SCHPO Uncharacterized transporter C4B3.13 - Schizosaccharomyces pombe (Fission yeast)	111	4e-24	30	ICC4958_CAAAO26TF	>gb|EB085049.1|EB085049 CA0968 Chickpea (ICC3996) post-inoculation EST library Cicer arietinum cDNA 5 similar to Unknown, mRNA sequence	32	0.51	ICC4958_CAAAO26TF	>gb|DY615499.1|DY615499 AC0579 NOLLY Medicago truncatula cDNA 5, mRNA sequence	36	1.3	100	ICC4958_CAAAO26TF	>gb|FK474729.1|FK474729 454GmaGlobSeed209361 Soybean Seeds Containing Globular-Stage Embryos Glycine max cDNA, mRNA sequence	84	1e-14	84	ICC4958_CAAAO26TF	>gb|BW617853.1|BW617853 BW617853 Lotus japonicus protoplasts from suspension-cultured cells Lotus japonicus cDNA clone LjFL1-071-BF10 5, mRNA	98	2e-19	90	ICC4958_CAAAO26TF	>gi|134037325|gb|EL966432.1|EL966432 S162 SC, cDNA reverse subtractive library from peanut leaves Arachis hypogaea	34	0.86	100	ICC4958_CAAAO26TF	>gi|116482390|gb|EG524982.1|EG524982 AYAXP71TF pooled cDNA populations Arabidopsis thaliana cDNA, mRNA sequence	2e-08	79	ICC4958_CAAAO26TF	>gi|8955869|gb|BE229673.1|BE229673 98SN0061 Rice Immature Seed Lambda ZAPII cDNA Library Oryza sativa Indica Group cDNA	36	5.7	100	ICC4958_CAAAO26TF	>gb|CV245606.1|CV245606 WS0257.B21_O07 PT-MB-N-A-15 Populus trichocarpa cDNA clone WS0257_O07 3, mRNA sequence	0.55	100	38
180	UG-IV_ICC4958_CAAAO41TF	ICC4958_CAAAO41TF	>P25818|TIP11_ARATH Aquaporin TIP1-1 - Arabidopsis thaliana (Mouse-ear cress)	29	4.7	66	ICC4958_CAAAO41TF	>gb|CK148895.1|CK148895 45_G3_C09 Suppressive subtractive hybridization library Cicer arietinum cDNA clone 45_G3_C09 5 similar to	28	2.6	ICC4958_CAAAO41TF	>gb|EY478259.1|EY478259 METBC03TF JCVI-MT3 Medicago truncatula cDNA 5, mRNA sequence	103	2e-21	84	ICC4958_CAAAO41TF	>gb|AW349223.1|AW349223 GM210004A21H5 Gm-r1021 Glycine max cDNA clone Gm-r1021-1498 3, mRNA sequence	86	1e-15	85	ICC4958_CAAAO41TF	>gb|BW621113.1|BW621113 BW621113 Lotus japonicus protoplasts from suspension-cultured cells Lotus japonicus cDNA clone LjFL1-sab-004-BC04 5, mRNA	36	0.22	100	ICC4958_CAAAO41TF	>gi|149653619|gb|ES764628.1|ES764628 TFL_42_F04_E001.g1 USDA-Tifton Peanut Library TFL Arachis hypogaea cDNA clone	48	2e-05	85	ICC4958_CAAAO41TF	>gi|25799947|gb|CA755908.1|CA755908 BR030031000_PLATE_A11_81_084.ab1 OA Oryza sativa Japonica Group cDNA clone	1.7	95	ICC4958_CAAAO41TF	>gi|3767415|gb|AU031525.1|AU031525 AU031525 Rice cDNA from immature leaf including apical meristem Oryza sativa Japonica	36	1.9	95	ICC4958_CAAAO41TF	>gb|CA825692.1|CA825692 R64G06 two-month-old roots from clone Beaupre Populus trichocarpa x Populus deltoides cDNA 5, mRNA sequence	0.003	86	44
181	UG-IV_ICC4958_CAAAO52TF	ICC4958_CAAAO52TF	>Q89X94|RL21_BRAJA 50S ribosomal protein L21 - Bradyrhizobium japonicum	31	5.8	42	ICC4958_CAAAO52TF	>gb|FE671173.1|FE671173 mh1_0002_G08 Drought-stressed chickpea leave library Cicer arietinum cDNA clone mh1_0002_G08 5, mRNA sequence	36	0.031	ICC4958_CAAAO52TF	>gb|BF648236.1|BF648236 NF045E10EC1F1082 Elicited cell culture Medicago truncatula cDNA clone NF045E10EC 5, mRNA sequence	96	2e-18	91	ICC4958_CAAAO52TF	>gb|EV269938.1|EV269938 GLMAP60TF JCVI-SOY2 Glycine max cDNA 5, mRNA sequence	84	1e-14	89	ICC4958_CAAAO52TF	>gb|DC594744.1|DC594744 DC594744 Lotus japonicus nodulating root har1-3 Lotus japonicus cDNA clone GNr008b11 5, mRNA sequence	113	3e-24	90	ICC4958_CAAAO52TF	>gi|149221617|gb|ES711064.1|ES711064 TFR5_49_H05_E001.g1 USDA-Tifton Peanut Library TFR5 Arachis hypogaea cDNA clone	34	0.81	100	ICC4958_CAAAO52TF	>gi|163983935|gb|ES066129.1|ES066129 096675_1816_3487 Arabidopsis ovule high throughput cDNA library Arabidopsis thaliana	0.078	90	ICC4958_CAAAO52TF	>gi|117232842|gb|CT854799.1|CT854799 CT854799 Oryza sativa (indica cultivar-group) cv. Guang Lu Ai 4 Oryza sativa Indica	42	0.087	100	ICC4958_CAAAO52TF	>gb|CV275863.1|CV275863 WS0177.B21_O01 PTxD-NR-A-8 Populus trichocarpa x Populus deltoides cDNA clone WS0177_O01 3, mRNA sequence	6e-07	100	58
182	UG-IV_ICC4958_CAAAO67TF	ICC4958_CAAAO67TF	>A4UGR9|XIRP2_HUMAN Xin actin-binding repeat-containing protein 2 - Homo sapiens (Human)	32	0.69	44	ICC4958_CAAAO67TF	>gb|EH058920.1|EH058920 CPA04h08.y.esd subtracted cDNA library of drought stressed chickpea Cicer arietinum cDNA, mRNA sequence	30	0.78	ICC4958_CAAAO67TF	>gb|AA661057.1|AA661057 00954 MtRHE Medicago truncatula cDNA 5 similar to S-adenosylmethionine synthase, mRNA sequence	34	2	100	ICC4958_CAAAO67TF	>gb|BM140084.1|BM140084 Gm-R57 Soybean root reverse subtractive cDNA Library Glycine max cDNA clone Gm-R57, mRNA sequence	34	4.7	100	ICC4958_CAAAO67TF	>gb|AV410445.1|AV410445 AV410445 Lotus japonicus young plants (two-week old) Lotus japonicus cDNA clone MWL072h06_r 5, mRNA sequence	34	0.99	100	ICC4958_CAAAO67TF	>gi|110814810|gb|EE124267.1|EE124267 WW55 Peanut (Luhua14) seeds full length cDNA Library Arachis hypogaea cDNA 5	34	0.33	100	ICC4958_CAAAO67TF	>gi|159612795|gb|EY173052.1|EY173052 CBTI3996.b1_H15.ab1:P Triphysaria pusilla root tip normalized cDNA library	2	100	ICC4958_CAAAO67TF	>gi|88474853|gb|CI412124.1|CI412124 CI412124 Oryza sativa (japonica cultivar-group) leaf of seedling gamma-irradiated(45Gy),	147	8e-34	88	ICC4958_CAAAO67TF	>gb|BU889141.1|BU889141 P017B12 Populus petioles cDNA library Populus tremula cDNA 5 prime, mRNA sequence	3.3	100	34
183	UG-IV_ICC4958_CAAAO90TF						ICC4958_CAAAO90TF	>gb|FE670474.1|FE670474 mh2_0028_F08 Chickpea leave library Cicer arietinum cDNA clone mh2_0028_F08 5, mRNA sequence	30	0.26	ICC4958_CAAAO90TF	>gb|AW171666.2|AW171666 N100560e rootphos(-) Medicago truncatula cDNA clone MHRP-8D7, mRNA sequence	56	2e-07	96	ICC4958_CAAAO90TF	>gb|AW458782.1|AW458782 sh14c05.y1 Gm-c1016 Glycine max cDNA clone GENOME SYSTEMS CLONE ID: Gm-c1016-4737 5, mRNA sequence	36	0.39	100	ICC4958_CAAAO90TF	>gb|AV768339.1|AV768339 AV768339 Lotus japonicus Young plants (two-weeks old) Lotus japonicus cDNA clone MWM236f06_f 3, mRNA sequence	38	0.021	100	ICC4958_CAAAO90TF	>gi|110815195|gb|EE125554.1|EE125554 sun84 Peanut (Luhua14) seeds full length cDNA Library Arachis hypogaea cDNA 5	32	0.43	100	ICC4958_CAAAO90TF	>gi|49275833|gb|BP624581.1|BP624581 BP624581 RAFL17 Arabidopsis thaliana cDNA clone RAFL17-40-M05 3, mRNA sequence	0.63	100	ICC4958_CAAAO90TF	>gi|3762131|gb|C99379.1|C99379 C99379 Rice panicle at ripening stage Oryza sativa Japonica Group cDNA clone E10793_10Z, mRNA	34	2.8	100	ICC4958_CAAAO90TF	>gb|DB880432.1|DB880432 DB880432 full-length enriched poplar cDNA library, mixture of leaf, bud, stem, root Populus nigra cDNA clone PnFL2-033_O06	0.27	100	36
184	UG-IV_ICC4958_CAAAO94TF	ICC4958_CAAAO94TF	>Q7L273|KCTD9_HUMAN BTB/POZ domain-containing protein KCTD9 - Homo sapiens (Human)	115	2e-25	33	ICC4958_CAAAO94TF	>gb|EH059304.1|EH059304 CPAg11.z.esd subtracted cDNA library of drought stressed chickpea Cicer arietinum cDNA, mRNA sequence	32	0.49	ICC4958_CAAAO94TF	>gb|EV256211.1|EV256211 MTYCU23TF JCVI-MT1 Medicago truncatula cDNA 5, mRNA sequence	924	0	92	ICC4958_CAAAO94TF	>gb|EV275274.1|EV275274 GLMCF89TF JCVI-SOY2 Glycine max cDNA 5, mRNA sequence	735	0	88	ICC4958_CAAAO94TF	>gb|BP078899.1|BP078899 BP078899 Lotus japonicus roots Lotus japonicus cDNA clone MR037h05_f 3, mRNA sequence	36	0.63	100	ICC4958_CAAAO94TF	>gi|149217970|gb|ES707419.1|ES707419 C20R7_2_C11_E002.g1 USDA-Tifton Peanut Library C20R7 Arachis hypogaea cDNA clone	74	1e-12	83	ICC4958_CAAAO94TF	>gi|89481396|gb|DY637190.1|DY637190 PU1_plate51_G12 PU1 Prunus persica cDNA similar to similar to potassium channel	1e-37	82	ICC4958_CAAAO94TF	>gi|1631634|gb|C19363.1|C19363 C19363 Rice panicle at ripening stage Oryza sativa Japonica Group cDNA clone E10307_1A, mRNA	42	0.09	81	ICC4958_CAAAO94TF	>gb|CV256204.1|CV256204 WS0243.B21_D12 PTxD-ICC-N-A-14 Populus trichocarpa x Populus deltoides cDNA clone WS0243_D12 3, mRNA sequence	2e-50	82	202
185	UG-IV_ICC4958_CAAAP03TF	ICC4958_CAAAP03TF	>Q5AZY3|SET9_EMENI Histone-lysine N-methyltransferase set9 - Emericella nidulans (Aspergillus nidulans)	35	0.34	28	ICC4958_CAAAP03TF	>gb|FE671521.1|FE671521 mh1_0006_E11 Drought-stressed chickpea leave library Cicer arietinum cDNA clone mh1_0006_E11 5, mRNA sequence	38	0.008	ICC4958_CAAAP03TF	>gb|BF003306.1|BF003306 EST431804 KV1 Medicago truncatula cDNA clone pKV1-3K7, mRNA sequence	113	7e-24	80	ICC4958_CAAAP03TF	>gb|BE806044.1|BE806044 ss52h11.y1 Gm-c1062 Glycine max cDNA clone GENOME SYSTEMS CLONE ID: Gm-c1062-94 5 similar to TR:Q9S7R3 Q9S7R3 177 PROTEIN.	141	7e-32	81	ICC4958_CAAAP03TF	>gb|AW720539.1|AW720539 LjNEST18h3r Lotus japonicus nodule library 5 and 7 week-old Lotus japonicus cDNA 5, mRNA sequence	52	1e-05	94	ICC4958_CAAAP03TF	>gi|116108884|gb|EG357721.1|EG357721 AH2194 Shanyou 523 Peanut Cotyledon cDNA Library Arachis hypogaea cDNA 3, mRNA	40	0.014	100	ICC4958_CAAAP03TF	>gi|493270|gb|Z33681.1|Z33681 ATTS2772 Strasbourg-A Arabidopsis thaliana cDNA clone FAFJ44, mRNA sequence	6e-09	83	ICC4958_CAAAP03TF	>gi|27397851|gb|CA910859.1|CA910859 PCSC14666 Scarlet Runner Bean Suspensor Region TriplEx2 Phaseolus coccineus cDNA 5	44	0.023	100	ICC4958_CAAAP03TF	>gb|CV130511.1|CV130511 X9P08h12 Populus stem seasonal library Populus deltoides cDNA, mRNA sequence	2e-25	79	119
186	UG-IV_ICC4958_CAAAP24TF	ICC4958_CAAAP24TF	>P19892|ARA1_ARATH Ras-related protein ARA-1 - Arabidopsis thaliana (Mouse-ear cress)	94	1e-19	80	ICC4958_CAAAP24TF	>gb|CK148902.1|CK148902 48_H9_H09 Suppressive subtractive hybridization library Cicer arietinum cDNA clone 48_H9_H09 5, mRNA sequence	32	0.18	ICC4958_CAAAP24TF	>gb|CX538108.1|CX538108 s13dNF52A05GS033_459458 Germinating Seed Medicago truncatula cDNA, mRNA sequence	311	5e-84	90	ICC4958_CAAAP24TF	>gb|BU927393.1|BU927393 sat12a06.y1 Gm-c1036 Glycine max cDNA clone SOYBEAN CLONE ID: Gm-c1036-13451 5 similar to TR:Q39860 Q39860 GTPASE. ;,	94	5e-18	84	ICC4958_CAAAP24TF	>gb|BP031720.1|BP031720 BP031720 Lotus corniculatus var. japonicus flower Lotus japonicus cDNA clone MF064g04_f 3, mRNA sequence	100	2e-20	83	ICC4958_CAAAP24TF	>gi|116489538|gb|EG530502.1|EG530502 2J15T7 Peanut (Luhua14) seeds full length cDNA Library Arachis hypogaea cDNA 3, mRNA	123	4e-28	83	ICC4958_CAAAP24TF	>gi|8695666|gb|AV535383.1|AV535383 AV535383 Arabidopsis thaliana flower buds Columbia Arabidopsis thaliana cDNA clone	0.029	93	ICC4958_CAAAP24TF	>gi|117233752|gb|CT847707.1|CT847707 CT847707 Oryza sativa (indica cultivar-group) cv. Guang Lu Ai 4 Oryza sativa Indica	38	0.5	95	ICC4958_CAAAP24TF	>gb|BU813836.1|BU813836 N015F05 Populus bark cDNA library Populus tremula x Populus tremuloides cDNA 5 prime, mRNA sequence	1e-14	85	82
187	UG-IV_ICC4958_CAAAP30TF	ICC4958_CAAAP30TF	>Q9LVM0|Y5830_ARATH Probable inactive receptor kinase At5g58300 precursor - Arabidopsis thaliana (Mouse-ear cress)	31	2.8	34	ICC4958_CAAAP30TF	>gb|FE669105.1|FE669105 mh2_0012_F11 Chickpea leave library Cicer arietinum cDNA clone mh2_0012_F11 5, mRNA sequence	50	1e-06	ICC4958_CAAAP30TF	>gb|AJ548029.1|AJ548029 AJ548029 MTAPHEU Medicago truncatula cDNA clone mtaehac110004g09, mRNA sequence	242	7e-63	98	ICC4958_CAAAP30TF	>gb|EV282461.1|EV282461 GLNBG78TF JCVI-SOY3 Glycine max cDNA 5, mRNA sequence	430	1e-119	95	ICC4958_CAAAP30TF	>gb|BU494307.1|BU494307 Ljirnpest49-033-f1 Ljirnp Lambda HybriZap two-hybrid library Lotus japonicus cDNA clone 4033_10.ab1 5, mRNA sequence	76	4e-13	91	ICC4958_CAAAP30TF	>gi|115597928|gb|EG030276.1|EG030276 AH0676 Shanyou 523 Peanut Cotyledon cDNA Library Arachis hypogaea cDNA 5, mRNA	38	0.032	82	ICC4958_CAAAP30TF	>gi|7110827|gb|AI618760.1|AI618760 EST21 Cloned cDNAs of Arabidopsis thaliana generated by mRNA differential-display RT-PCR	2e-41	96	ICC4958_CAAAP30TF	>gi|157650906|gb|EX450540.1|EX450540 SSH001790 Osmotic stress SSH library Oryza sativa Japonica Group cDNA, mRNA sequence	230	1e-58	92	ICC4958_CAAAP30TF	>gb|CA823217.1|CA823217 R22E10 two-month-old roots from clone Beaupre Populus trichocarpa x Populus deltoides cDNA 5, mRNA sequence	1e-153	90	541
188	UG-IV_ICC4958_CAAAP49TF	ICC4958_CAAAP49TF	>Q6AWV1|POP5_ARATH Probable ribonuclease P/MRP protein subunit POP5 - Arabidopsis thaliana (Mouse-ear cress)	119	3e-27	74	ICC4958_CAAAP49TF	>gb|FE669826.1|FE669826 mh2_0020_H05 Chickpea leave library Cicer arietinum cDNA clone mh2_0020_H05 5, mRNA sequence	30	0.74	ICC4958_CAAAP49TF	>gb|AW696219.2|AW696219 NF103H04ST1F1043 Developing stem Medicago truncatula cDNA clone NF103H04ST 5, mRNA sequence	347	1e-94	92	ICC4958_CAAAP49TF	>gb|FK017109.1|FK017109 GLNCJ72TF JCVI-SOY3 Glycine max cDNA 5, mRNA sequence	194	2e-48	86	ICC4958_CAAAP49TF	>gb|AV765342.1|AV765342 AV765342 Lotus japonicus young plants (two-week old) Lotus japonicus cDNA clone MWM043a03_f 3, mRNA sequence	34	0.94	100	ICC4958_CAAAP49TF	>gi|110810531|gb|EE123417.1|EE123417 XX88 Peanut (Luhua14) seeds full length cDNA Library Arachis hypogaea cDNA 5	32	1.2	100	ICC4958_CAAAP49TF	>gi|18360693|gb|BJ192756.1|BJ192756 BJ192756 normalized full length cDNA library, chloronemata, caulonemata and rhizoid-like	0.008	96	ICC4958_CAAAP49TF	>gi|117247044|gb|CT843808.1|CT843808 CT843808 Oryza sativa (indica cultivar-group) cv. Guang Lu Ai 4 Oryza sativa Indica	58	6e-07	100	ICC4958_CAAAP49TF	>gb|CV247344.1|CV247344 WS01117.B21_N17 PT-P-FL-A-2 Populus trichocarpa cDNA clone WS01117_N17 3, mRNA sequence	1e-08	88	62
189	UG-IV_ICC4958_CAAAP74TF	ICC4958_CAAAP74TF	>Q08930|YP191_YEAST Uncharacterized protein YPL191C - Saccharomyces cerevisiae (Bakers yeast)	79	2e-14	28	ICC4958_CAAAP74TF	>gb|FE670257.1|FE670257 mh2_0026_A02 Chickpea leave library Cicer arietinum cDNA clone mh2_0026_A02 5, mRNA sequence	36	0.031	ICC4958_CAAAP74TF	>gb|BG453859.1|BG453859 NF102A07LF1F1050 Developing leaf Medicago truncatula cDNA clone NF102A07LF 5, mRNA sequence	688	0	91	ICC4958_CAAAP74TF	>gb|FK600711.1|FK600711 454GmaGlobSeed335343 Soybean Seeds Containing Globular-Stage Embryos Glycine max cDNA, mRNA sequence	262	3e-68	88	ICC4958_CAAAP74TF	>gb|CB829693.1|CB829693 LjNEST100h6r Lotus japonicus nodule library 5 and 7 week-old Lotus japonicus cDNA 5, mRNA sequence	36	0.63	95	ICC4958_CAAAP74TF	>gi|134092778|gb|EL966755.1|EL966755 SI_S023 SI, cDNA forward subtractive library from peanut leaves inoculated with	34	0.83	100	ICC4958_CAAAP74TF	>gi|5047163|gb|AI728311.1|AI728311 BNLGHi10409 Six-day Cotton fiber Gossypium hirsutum cDNA 5 similar to (AL031018)	1e-19	80	ICC4958_CAAAP74TF	>gi|29644271|gb|CB649278.1|CB649278 OSJNEb13B24.f OSJNEb Oryza sativa Japonica Group cDNA clone OSJNEb13B24 5, mRNA	68	2e-09	83	ICC4958_CAAAP74TF	>gb|DB890449.1|DB890449 DB890449 full-length enriched poplar cDNA library, mixture of leaf, bud, stem, root Populus nigra cDNA clone PnFL2-089_G05	6e-81	82	303
190	UG-IV_ICC4958_CAAAP88TF						ICC4958_CAAAP88TF	>gb|FE672499.1|FE672499 mh1_0018_E01 Drought-stressed chickpea leave library Cicer arietinum cDNA clone mh1_0018_E01 5, mRNA sequence	30	0.35	ICC4958_CAAAP88TF	>gb|BG456971.1|BG456971 NF099H01PL1F1014 Phosphate starved leaf Medicago truncatula cDNA clone NF099H01PL 5, mRNA sequence	40	0.015	90	ICC4958_CAAAP88TF	>gb|AW761508.1|AW761508 sl68e02.y1 Gm-c1027 Glycine max cDNA clone GENOME SYSTEMS CLONE ID: Gm-c1027-6483 5, mRNA sequence	34	2.1	100	ICC4958_CAAAP88TF	>gb|AV407739.1|AV407739 AV407739 Lotus japonicus young plants (two-week old) Lotus japonicus cDNA clone MWL029c09_r 5, mRNA sequence	32	1.8	100	ICC4958_CAAAP88TF	>gi|115596582|gb|EG028930.1|EG028930 AH1375 Shanyou 523 Peanut Cotyledon cDNA Library Arachis hypogaea cDNA 5, mRNA	32	0.59	100	ICC4958_CAAAP88TF	>gi|159692839|gb|EY170554.1|EY170554 CBTI2755.b1_E17.ab1:P Triphysaria pusilla root tip normalized cDNA library	0.014	96	ICC4958_CAAAP88TF	>gi|88845902|gb|CI084632.1|CI084632 CI084632 Oryza sativa (japonica cultivar-group) ABA: Abscic Acid treated callus Oryza	36	0.97	100	ICC4958_CAAAP88TF	>gb|CV230600.1|CV230600 WS0192.B21_A22 PT-DX-N-A-10 Populus trichocarpa cDNA clone WS0192_A22 3, mRNA sequence	1.5	100	34
191	UG-IV_ICC4958_CAAAQ24TF	ICC4958_CAAAQ24TF	>P41891|GAR2_SCHPO Protein gar2 - Schizosaccharomyces pombe (Fission yeast)	57	7e-08	30	ICC4958_CAAAQ24TF	>gb|FE671121.1|FE671121 mh1_0002_C03 Drought-stressed chickpea leave library Cicer arietinum cDNA clone mh1_0002_C03 5, mRNA sequence	32	0.4	ICC4958_CAAAQ24TF	>gb|AW693672.1|AW693672 NF067B05ST1F1044 Developing stem Medicago truncatula cDNA clone NF067B05ST 5, mRNA sequence	412	1e-114	88	ICC4958_CAAAQ24TF	>gb|CA784270.1|CA784270 sat96f06.y1 Gm-c1062 Glycine max cDNA clone SOYBEAN CLONE ID: Gm-c1062-6779 5 similar to TR:Q9SD39 Q9SD39	147	9e-34	82	ICC4958_CAAAQ24TF	>gb|BP043761.1|BP043761 BP043761 Lotus corniculatus var. japonicus flower bud Lotus japonicus cDNA clone MFBL049c08_f 3, mRNA sequence	100	4e-20	85	ICC4958_CAAAQ24TF	>gi|149222196|gb|ES711643.1|ES711643 TFR5_61_F12_E001.g1 USDA-Tifton Peanut Library TFR5 Arachis hypogaea cDNA clone	66	2e-10	81	ICC4958_CAAAQ24TF	>gi|89490517|gb|DY646311.1|DY646311 PU3_plate9_L24 PU3 Prunus persica cDNA similar to weakly similar to	1e-09	84	ICC4958_CAAAQ24TF	>gi|8857734|gb|AU095052.1|AU095052 AU095052 Rice immature leaf including apical meristem (under long day condition)	36	4.5	100	ICC4958_CAAAQ24TF	>gb|CF232272.1|CF232272 PtaJXO0008D5D0507 Poplar cDNA library from young opposite xylem Populus tremula x Populus alba cDNA 5, mRNA sequence	8e-09	84	64
192	UG-IV_ICC4958_CAAAQ38TF						ICC4958_CAAAQ38TF	>gb|FE672687.1|FE672687 mh1_0021_B02 Drought-stressed chickpea leave library Cicer arietinum cDNA clone mh1_0021_B02 5, mRNA sequence	32	0.18	ICC4958_CAAAQ38TF	>gb|AW329500.1|AW329500 N200743e rootphos(-) Medicago truncatula cDNA clone MHRP-20G11, mRNA sequence	98	2e-19	90	ICC4958_CAAAQ38TF	>gb|AW349763.1|AW349763 GM210006A20C8 Gm-r1021 Glycine max cDNA clone Gm-r1021-2032 3, mRNA sequence	42	0.018	96	ICC4958_CAAAQ38TF	>gb|BP039623.1|BP039623 BP039623 Lotus corniculatus var. japonicus flower bud Lotus japonicus cDNA clone MFB077d08_f 3, mRNA sequence	34	0.93	100	ICC4958_CAAAQ38TF	>gi|107954663|gb|EC268474.1|EC268474 AhDS76 Groundnut drought stressed subtracted cDNA library Arachis hypogaea cDNA	32	1.2	95	ICC4958_CAAAQ38TF	>gi|71818967|gb|DR996358.1|DR996358 Mdlr7002N23.g1 Apple_EST_Mdlr Malus x domestica cDNA similar to ref|NP_567920.1|	0.12	100	ICC4958_CAAAQ38TF	>gi|88323900|gb|CI561309.1|CI561309 CI561309 Oryza sativa (japonica cultivar-group) root of seedling gamma-irradiated	38	0.52	95	ICC4958_CAAAQ38TF	>gb|CK320237.1|CK320237 L2P10a01 Populus stem seasonal library Populus deltoides cDNA, mRNA sequence	0.05	100	40
193	UG-IV_ICC4958_CAAAQ54TF	ICC4958_CAAAQ54TF	>Q8D2P6|PDXB_WIGBR Erythronate-4-phosphate dehydrogenase - Wigglesworthia glossinidia brevipalpis	34	0.72	38	ICC4958_CAAAQ54TF	>gb|FE669852.1|FE669852 mh2_0021_B07 Chickpea leave library Cicer arietinum cDNA clone mh2_0021_B07 5, mRNA sequence	34	0.093	ICC4958_CAAAQ54TF	>gb|EV260130.1|EV260130 MTYE418TF JCVI-MT1 Medicago truncatula cDNA 5, mRNA sequence	519	1e-146	91	ICC4958_CAAAQ54TF	>gb|CF806403.1|CF806403 psHB011xA10f USDA-IFAFS:Expression of Phytophthora sojae genes during infection and propagation Glycine max cDNA clone	414	1e-114	88	ICC4958_CAAAQ54TF	>gb|BG662375.1|BG662375 Ljirnpest43-465-c12 Ljirnp Lambda HybriZap two-hybrid library Lotus japonicus cDNA clone LP465-43-c12 5, mRNA sequence	309	2e-83	87	ICC4958_CAAAQ54TF	>gi|134092854|gb|EL966831.1|EL966831 SI_S101 SI, cDNA forward subtractive library from peanut leaves inoculated with	198	2e-50	81	ICC4958_CAAAQ54TF	>gi|19803303|gb|AV784513.1|AV784513 AV784513 RAFL5 Arabidopsis thaliana cDNA clone RAFL05-20-L21 3, mRNA sequence	6e-05	89	ICC4958_CAAAQ54TF	>gi|29669634|gb|CB665909.1|CB665909 OSJNEd12J08.r OSJNEd Oryza sativa Japonica Group cDNA clone OSJNEd12J08 3, mRNA	42	0.067	82	ICC4958_CAAAQ54TF	>gb|CV240504.1|CV240504 WS0251.B21_I24 PT-MB-N-A-15 Populus trichocarpa cDNA clone WS0251_I24 3, mRNA sequence	7e-15	81	84
194	UG-IV_ICC4958_CAAAQ56TF	ICC4958_CAAAQ56TF	>O03376|AOX3_SOYBN Alternative oxidase 3, mitochondrial precursor - Glycine max (Soybean)	32	0.71	42	ICC4958_CAAAQ56TF	>gb|FE673028.1|FE673028 mh1_0029_F05 Drought-stressed chickpea leave library Cicer arietinum cDNA clone mh1_0029_F05 5, mRNA sequence	34	0.046	ICC4958_CAAAQ56TF	>gb|AL365811.1|AL365811 MtBA02E07R2 MtBA Medicago truncatula cDNA clone MtBA02E07 T7, mRNA sequence	113	3e-24	90	ICC4958_CAAAQ56TF	>gb|AW351115.1|AW351115 GM210011A10C4 Gm-r1021 Glycine max cDNA clone Gm-r1021-3943 3, mRNA sequence	64	5e-09	87	ICC4958_CAAAQ56TF	>gb|BI419136.1|BI419136 LjNEST35g4r Lotus japonicus nodule library 5 and 7 week-old Lotus japonicus cDNA 5, mRNA sequence	107	8e-23	86	ICC4958_CAAAQ56TF	>gi|116489063|gb|EG530026.1|EG530026 A61T7 Peanut (Luhua14) seeds full length cDNA Library Arachis hypogaea cDNA 3, mRNA	54	3e-07	83	ICC4958_CAAAQ56TF	>gi|27401129|gb|CA914137.1|CA914137 PCSC18509 Scarlet Runner Bean Suspensor Region TriplEx2 Phaseolus coccineus cDNA 5	3e-08	83	ICC4958_CAAAQ56TF	>gi|117237672|gb|CT855897.1|CT855897 CT855897 Oryza sativa (indica cultivar-group) cv. Guang Lu Ai 4 Oryza sativa Indica	42	0.033	100	ICC4958_CAAAQ56TF	>gb|CX185473.1|CX185473 C12_45-35_06.ab1 leaf inoculated with Marssonia pathogen of Populus euramericana Populus x canadensis cDNA, mRNA sequence	0.013	100	42
195	UG-IV_ICC4958_CAAAQ57TF	ICC4958_CAAAQ57TF	>Q8R5I7|MYCD_RAT Myocardin - Rattus norvegicus (Rat)	29	5.8	35	ICC4958_CAAAQ57TF	>gb|FE671902.1|FE671902 mh1_0011_E01 Drought-stressed chickpea leave library Cicer arietinum cDNA clone mh1_0011_E01 5, mRNA sequence	32	0.2	ICC4958_CAAAQ57TF	>gb|AW692591.1|AW692591 NF057B09ST1F1000 Developing stem Medicago truncatula cDNA clone NF057B09ST 5, mRNA sequence	36	0.52	100	ICC4958_CAAAQ57TF	>gb|BE658627.1|BE658627 GM700006B20D3 Gm-r1070 Glycine max cDNA clone Gm-r1070-2094 3, mRNA sequence	38	0.3	100	ICC4958_CAAAQ57TF	>gb|AV776953.1|AV776953 AV776953 Lotus japonicus Pods (20-30 mm in length) Lotus japonicus cDNA clone MPDL009a09_f 3, mRNA sequence	36	0.25	100	ICC4958_CAAAQ57TF	>gi|30420160|gb|CD038322.1|CD038322 UTPPI005_F04 USDA-Tifton Peanut Immature Pod cDNA Library (UTPP) Arachis hypogaea cDNA	34	0.34	100	ICC4958_CAAAQ57TF	>ref|NP_851240.1| ribulose-5-phosphate-3-epimerase [Arabidopsis thaliana] >gb|AAD09954.1|	2	100	ICC4958_CAAAQ57TF	>gi|88341795|gb|CI642939.1|CI642939 CI642939 Oryza sativa (japonica cultivar-group) callus 50ppm CuSO4 for 1 week Oryza	38	0.56	100	ICC4958_CAAAQ57TF	>gb|EX803922.1|EX803922 CAPI2791.rev CAPI Laccaria bicolor Mycelium interacted with signals from poplar roots H Laccaria bicolor cDNA clone CAPI2791	0.21	95	38
196	UG-IV_ICC4958_CAAAQ59TF	ICC4958_CAAAQ59TF	>Q84MB3|ACCH1_ARATH 1-aminocyclopropane-1-carboxylate oxidase homolog 1 - Arabidopsis thaliana (Mouse-ear cress)	55	8e-08	46	ICC4958_CAAAQ59TF	>gb|DY475470.1|DY475470 U453 Chickpea (ICC3996) post-inoculation EST library Cicer arietinum cDNA 5 similar to Protein kinase mRNA - may	30	0.63	ICC4958_CAAAQ59TF	>gb|BF646257.1|BF646257 NF074B11EC1F1092 Elicited cell culture Medicago truncatula cDNA clone NF074B11EC 5, mRNA sequence	147	2e-34	82	ICC4958_CAAAQ59TF	>gb|BU547613.1|BU547613 GM880013A10H06 Gm-r1088 Glycine max cDNA clone Gm-r1088-4955 3, mRNA sequence	38	0.24	100	ICC4958_CAAAQ59TF	>gb|AV421942.1|AV421942 AV421942 Lotus japonicus young plants (two-week old) Lotus japonicus cDNA clone MWM002c06_r 5, mRNA sequence	36	0.2	95	ICC4958_CAAAQ59TF	>gi|107954829|gb|EC268566.1|EC268566 AhDS169 Groundnut drought stressed subtracted cDNA library Arachis hypogaea cDNA	38	0.017	100	ICC4958_CAAAQ59TF	>gi|37839959|gb|BJ597967.1|BJ597967 BJ597967 normalized full length cDNA library, chloronemata, caulonemata and rhizoid-like	0.026	100	ICC4958_CAAAQ59TF	>gi|27546763|gb|CA767280.2|CA767280 AF53-Rpf_05_I24_T7_086.ab1 IRRI Drought Stress Panicle Library Oryza sativa Indica Group	36	1.8	100	ICC4958_CAAAQ59TF	>gb|BP925902.1|BP925902 BP925902 full-length enriched poplar cDNA library Populus nigra cDNA clone PnFL1-052_H09.f 5, mRNA sequence	0.17	100	38
197	UG-IV_ICC4958_CAAAQ82TF	ICC4958_CAAAQ82TF	>P54696|MYOH_DICDI Myosin IH heavy chain - Dictyostelium discoideum (Slime mold)	35	0.06	36	ICC4958_CAAAQ82TF	>gb|EL585365.1|EL585365 CaHa141 Chickpea Insect-Induced Library Cicer arietinum cDNA clone CaHa141 similar to high mobility group protein alpha,	34	0.054	ICC4958_CAAAQ82TF	>gb|BI273325.1|BI273325 NF099F10FL1F1090 Developing flower Medicago truncatula cDNA clone NF099F10FL 5, mRNA sequence	94	3e-18	93	ICC4958_CAAAQ82TF	>gb|CA851497.1|CA851497 D14D04_H04_08.ab1 cDNA Peking library 2, 4 day SCN3 Glycine max cDNA clone D14D04 5, mRNA sequence	58	4e-07	87	ICC4958_CAAAQ82TF	>gb|BI418642.1|BI418642 LjNEST50b1r Lotus japonicus nodule library 5 and 7 week-old Lotus japonicus cDNA 5, mRNA sequence	56	3e-07	89	ICC4958_CAAAQ82TF	>gi|146771753|gb|ES490874.1|ES490874 52#4H10 Full length peanut pod cDNA library Arachis hypogaea cDNA clone #4H10 5	62	2e-09	90	ICC4958_CAAAQ82TF	>gi|48990876|gb|BP575110.1|BP575110 BP575110 RAFL14 Arabidopsis thaliana cDNA clone RAFL14-90-L23 3, mRNA sequence	0.009	100	ICC4958_CAAAQ82TF	>gi|4878485|gb|AU062784.1|AU062784 AU062784 Rice callus Oryza sativa Japonica Group cDNA clone C50283_1A, mRNA sequence	44	0.01	100	ICC4958_CAAAQ82TF	>gb|CX169018.1|CX169018 F12_69-50_12.ab1 leaf inoculated with Marssonia pathogen of Populus deltoides Populus deltoides cDNA, mRNA sequence	0.0002	100	48
198	UG-IV_ICC4958_CAAAQ91TF	ICC4958_CAAAQ91TF	>P93484|VSR1_PEA Vacuolar-sorting receptor 1 precursor - Pisum sativum (Garden pea)	413	1e-130	87	ICC4958_CAAAQ91TF	>gb|CK149058.1|CK149058 27_C6_E04 Suppressive subtractive hybridization library Cicer arietinum cDNA clone 27_C6_E04 3, mRNA sequence	34	0.12	ICC4958_CAAAQ91TF	>gb|AW689392.1|AW689392 NF018F12ST1F1000 Developing stem Medicago truncatula cDNA clone NF018F12ST 5, mRNA sequence	724	0	95	ICC4958_CAAAQ91TF	>gb|EV277548.1|EV277548 GLMD555TF JCVI-SOY2 Glycine max cDNA 5, mRNA sequence	882	0	90	ICC4958_CAAAQ91TF	>gb|AV406766.1|AV406766 AV406766 Lotus japonicus young plants (two-week old) Lotus japonicus cDNA clone MWL009b09_r 5, mRNA sequence	577	1e-164	92	ICC4958_CAAAQ91TF	>gi|115597183|gb|EG029531.1|EG029531 AH1923 Shanyou 523 Peanut Cotyledon cDNA Library Arachis hypogaea cDNA 5, mRNA	337	4e-92	88	ICC4958_CAAAQ91TF	>gi|159727784|gb|EY180864.1|EY180864 CBTI7558.b1_K18.ab1:P Triphysaria pusilla root tip normalized cDNA library	3e-32	84	ICC4958_CAAAQ91TF	>gi|29674931|gb|CB671206.1|CB671206 OSJNEe04K17.f OSJNEe Oryza sativa Japonica Group cDNA clone OSJNEe04K17 5, mRNA	74	2e-11	83	ICC4958_CAAAQ91TF	>gb|CK319521.1|CK319521 X9P11f12 Populus stem seasonal library Populus deltoides cDNA, mRNA sequence	1e-78	82	295
199	UG-IV_ICC4958_CAAAR48TF	ICC4958_CAAAR48TF	>Q75BA5|ALG1_ASHGO Chitobiosyldiphosphodolichol beta-mannosyltransferase - Ashbya gossypii (Yeast)	31	1.6	37	ICC4958_CAAAR48TF	>gb|FE669499.1|FE669499 mh2_0017_C05 Chickpea leave library Cicer arietinum cDNA clone mh2_0017_C05 5, mRNA sequence	30	0.69	ICC4958_CAAAR48TF	>gb|DW018064.1|DW018064 EST1227025 MTY Medicago truncatula cDNA clone MTYB178, mRNA sequence	194	8e-49	87	ICC4958_CAAAR48TF	>gb|EV265566.1|EV265566 GLLAV91TF JCVI-SOY1 Glycine max cDNA 5, mRNA sequence	139	1e-31	88	ICC4958_CAAAR48TF	>gb|BW597990.1|BW597990 BW597990 Lotus japonicus suspension-cultured cells Lotus japonicus cDNA clone LjCa-012-DH01 5, mRNA sequence	76	3e-13	86	ICC4958_CAAAR48TF	>gi|134037356|gb|EL966463.1|EL966463 S193 SC, cDNA reverse subtractive library from peanut leaves Arachis hypogaea	32	1.2	100	ICC4958_CAAAR48TF	>gb|AAG40025.1|AF324674_1 At1, mRNA sequence	3e-08	89	ICC4958_CAAAR48TF	>gi|2280806|gb|C25301.1|C25301 C25301 Rice shoot Oryza sativa Japonica Group cDNA clone S5858_2A, mRNA sequence	34	7.7	100	ICC4958_CAAAR48TF	>gb|BU822350.1|BU822350 UB36DPB04 Populus tremula cambium cDNA library Populus tremula cDNA 5 prime, mRNA sequence	5e-08	87	60
200	UG-IV_ICC4958_CAAAR54TF	ICC4958_CAAAR54TF	>Q5R8J6|RSRC2_PONPY Arginine/serine-rich coiled-coil protein 2 - Pongo pygmaeus (Bornean orangutan)	38	0.05	24	ICC4958_CAAAR54TF	>gb|FE673334.1|FE673334 mh1_0034_G05 Drought-stressed chickpea leave library Cicer arietinum cDNA clone mh1_0034_G05 5, mRNA sequence	32	0.49	ICC4958_CAAAR54TF	>gb|EV261449.1|EV261449 MTYEJ66TF JCVI-MT1 Medicago truncatula cDNA 5, mRNA sequence	105	2e-21	85	ICC4958_CAAAR54TF	>gb|BU084242.1|BU084242 sar36h08.y1 Gm-c1049 Glycine max cDNA clone SOYBEAN CLONE ID: Gm-c1049-8823 5 similar to TR:O65681 O65681	52	5e-05	92	ICC4958_CAAAR54TF	>gb|DC598770.1|DC598770 DC598770 Lotus japonicus roots Lotus japonicus cDNA clone MR007a10_r 5, mRNA sequence	90	5e-17	86	ICC4958_CAAAR54TF	>gi|110811691|gb|EE124211.1|EE124211 W57 Peanut (Luhua14) seeds full length cDNA Library Arachis hypogaea cDNA 5 similar to	40	0.014	100	ICC4958_CAAAR54TF	>gi|49032463|gb|BP583253.1|BP583253 BP583253 RAFL14 Arabidopsis thaliana cDNA clone RAFL14-40-F11 3, mRNA sequence	0.081	93	ICC4958_CAAAR54TF	>gi|16574570|gb|BI801866.1|BI801866 H063D08 Endosperm library from Oryza sativa (10 days after anthesis) Oryza sativa cDNA	38	1.4	100	ICC4958_CAAAR54TF	>gb|CF232034.1|CF232034 PtaJXO0005G11G1113 Poplar cDNA library from young opposite xylem Populus tremula x Populus alba cDNA 5, mRNA sequence	0.53	100	38
201	UG-IV_ICC4958_CAAAR61TF						ICC4958_CAAAR61TF	>gb|FE669124.1|FE669124 mh2_0013_B01 Chickpea leave library Cicer arietinum cDNA clone mh2_0013_B01 5, mRNA sequence	32	0.055	ICC4958_CAAAR61TF	>gb|BQ156821.1|BQ156821 NF097F03IR1F1031 Irradiated Medicago truncatula cDNA clone NF097F03IR 5, mRNA sequence	80	1e-14	94	ICC4958_CAAAR61TF	>gb|AW100758.1|AW100758 sd59g10.y1 Gm-c1008 Glycine max cDNA clone GENOME SYSTEMS CLONE ID: Gm-c1008-667 5, mRNA sequence	36	0.32	100	ICC4958_CAAAR61TF	>gb|AU251621.1|AU251621 AU251621 Lotus japonicus immature flower bud cDNA Lotus japonicus cDNA clone LjImfb-C84, mRNA sequence	32	1.1	100	ICC4958_CAAAR61TF	>gi|110814146|gb|EE127150.1|EE127150 CC96 Peanut (Luhua14) seeds full length cDNA Library Arachis hypogaea cDNA 5	30	1.4	100	ICC4958_CAAAR61TF	>gi|37849465|gb|BJ607473.1|BJ607473 BJ607473 normalized full length cDNA library, chloronemata, caulonemata and rhizoid-like	2.1	95	ICC4958_CAAAR61TF	>gi|16578255|gb|BI812350.1|BI812350 E002D10 Oryza sativa mature leaf library induced by M.grisea Oryza sativa cDNA clone	34	2.3	100	ICC4958_CAAAR61TF	>gb|DB907670.1|DB907670 DB907670 full-length enriched poplar cDNA library, mixture of leaf, bud, stem, root Populus nigra cDNA clone	0.89	100	34
202	UG-IV_ICC4958_CAAAR64TF						ICC4958_CAAAR64TF	>gb|CD051308.1|CD051308 EST0657 subtracted cDNA library of drought-stressed chickpea Cicer arietinum cDNA, mRNA sequence	28	0.7	ICC4958_CAAAR64TF	>gb|AW299218.1|AW299218 EST306047 KV2 Medicago truncatula cDNA clone KV2-12G11, mRNA sequence	32	1.8	100	ICC4958_CAAAR64TF	>gb|CD392694.1|CD392694 Gm_ck11908 Soybean induced by Salicylic Acid Glycine max cDNA 3, mRNA sequence	34	1	100	ICC4958_CAAAR64TF	>gb|AV423655.1|AV423655 AV423655 Lotus japonicus young plants (two-week old) Lotus japonicus cDNA clone MWM030b08_r 5, mRNA sequence	32	0.86	100	ICC4958_CAAAR64TF	>gi|30419946|gb|CD038108.1|CD038108 UTPPI002_E10 USDA-Tifton Peanut Immature Pod cDNA Library (UTPP) Arachis hypogaea cDNA	30	1.2	100	ICC4958_CAAAR64TF	>gi|159614419|gb|EY178427.1|EY178427 CBTI6448.g1_P04.ab1:P Triphysaria pusilla root tip normalized cDNA library	0.027	100	ICC4958_CAAAR64TF	>gi|25805993|gb|CA761954.1|CA761954 BR060014B20H08.ab1 IRRI clones Oryza sativa Indica Group cDNA clone BR060014B20H08.ab1	34	1.9	100	ICC4958_CAAAR64TF	>gb|BU887264.1|BU887264 R057BB03 Populus root cDNA library Populus tremula x Populus tremuloides cDNA 5 prime, mRNA sequence	0.046	100	38
203	UG-IV_ICC4958_CAAAR66TF	ICC4958_CAAAR66TF	>Q5SGE0|LPPRC_RAT Leucine-rich PPR motif-containing protein, mitochondrial precursor - Rattus norvegicus (Rat)	40	0.003	25	ICC4958_CAAAR66TF	>gb|DY475505.1|DY475505 U490 Chickpea (ICC3996) post-inoculation EST library Cicer arietinum cDNA 5 similar to Unknown, mRNA sequence	30	0.51	ICC4958_CAAAR66TF	>gb|BI310139.1|BI310139 EST5311889 GESD Medicago truncatula cDNA clone pGESD7A12 5 end, mRNA sequence	232	3e-60	90	ICC4958_CAAAR66TF	>gb|BI969185.1|BI969185 GM830007B10G12 Gm-r1083 Glycine max cDNA clone Gm-r1083-2639 3, mRNA sequence	80	6e-14	79	ICC4958_CAAAR66TF	>gb|BG662394.1|BG662394 Ljirnpest43-510-g12 Ljirnp Lambda HybriZap two-hybrid library Lotus japonicus cDNA clone LP510-43-g12 5, mRNA sequence	103	9e-22	81	ICC4958_CAAAR66TF	>gi|149222562|gb|ES712009.1|ES712009 TFR5_69_D08_E001.g1 USDA-Tifton Peanut Library TFR5 Arachis hypogaea cDNA clone	60	4e-09	88	ICC4958_CAAAR66TF	>gi|89496898|gb|DY652692.1|DY652692 PU4_plate22_N06 PU4 Prunus persica cDNA similar to expressed mRNA inferred from myb	1.3	100	ICC4958_CAAAR66TF	>gi|86877751|gb|CI314149.1|CI314149 CI314149 Oryza sativa (japonica cultivar-group) shoot Oryza sativa Japonica Group cDNA	42	0.023	100	ICC4958_CAAAR66TF	>gb|DT525872.1|DT525872 WS02046.C21_I07 PTxN-IB-N-A-11 Populus trichocarpa x Populus nigra cDNA clone WS02046_I07 3, mRNA sequence	9e-06	82	52
204	UG-IV_ICC4958_CAAAR68TF	ICC4958_CAAAR68TF	>P53492|ACT7_ARATH Actin-7 - Arabidopsis thaliana (Mouse-ear cress)	433	1e-124	99	ICC4958_CAAAR68TF	>gb|FE669634.1|FE669634 mh2_0018_G06 Chickpea leave library Cicer arietinum cDNA clone mh2_0018_G06 5, mRNA sequence	32	0.51	ICC4958_CAAAR68TF	>gb|EV256882.1|EV256882 MTYD194TF JCVI-MT1 Medicago truncatula cDNA 5, mRNA sequence	1027	0	95	ICC4958_CAAAR68TF	>gb|FG989387.1|FG989387 GLLCS76TF JCVI-SOY1 Glycine max cDNA 5, mRNA sequence	954	0	93	ICC4958_CAAAR68TF	>gb|CN824984.1|CN824984 LjPEST1e3 Lotus japonicus seed and seed pod library Lotus japonicus cDNA 5, mRNA sequence	841	0	91	ICC4958_CAAAR68TF	>gi|149215032|gb|ES704481.1|ES704481 C20R5_32_A03_E002.g1 USDA-Tifton Peanut Library C20R5 Arachis hypogaea cDNA	892	0	91	ICC4958_CAAAR68TF	>gb|AAB52506.1| actin7 >dbj|BAB09402.1| ACTIN 2/7 [Arabidopsis thaliana] >gb|AAL, mRNA sequence	1e-160	89	ICC4958_CAAAR68TF	>gi|152039713|gb|ES700166.1|ES700166 sb_005c_b11 Lolium perenne sb Lolium perenne cDNA, mRNA sequence	460	1e-127	84	ICC4958_CAAAR68TF	>gb|DT473332.1|DT473332 WS01229.BR_F09 PT-GT-FL-A-3 Populus trichocarpa cDNA clone WS01229_F09 5, mRNA sequence	0	86	654
205	UG-IV_ICC4958_CAAAR87TF						ICC4958_CAAAR87TF	>gb|FE671753.1|FE671753 mh1_0009_F03 Drought-stressed chickpea leave library Cicer arietinum cDNA clone mh1_0009_F03 5, mRNA sequence	32	0.083	ICC4958_CAAAR87TF	>gb|AW256810.1|AW256810 EST304947 KV2 Medicago truncatula cDNA clone KV2-5N4, mRNA sequence	32	3.3	100	ICC4958_CAAAR87TF	>gb|CN655954.1|CN655954 LCM003I_F09_T3_11 LCM003 library Glycine max cDNA 5, mRNA sequence	70	4e-11	93	ICC4958_CAAAR87TF	>gb|BP043686.1|BP043686 BP043686 Lotus corniculatus var. japonicus flower bud Lotus japonicus cDNA clone MFBL047h08_f 3, mRNA sequence	70	8e-12	97	ICC4958_CAAAR87TF	>gi|56553021|gb|CX018145.1|CX018145 S1129 pPCS Arachis hypogaea cDNA 5, mRNA sequence	34	0.14	100	ICC4958_CAAAR87TF	>gi|14493829|gb|BI073209.1|BI073209 PIP2B_G5 Sugar Beet germination cDNA library Beta vulgaris cDNA 5 similar to	0.81	100	ICC4958_CAAAR87TF	>gi|66917948|gb|CX104796.1|CX104796 BI104I05 A normalized whole-life-cycle cDNA library of rice Oryza sativa	36	0.91	100	ICC4958_CAAAR87TF	>gb|CF232438.1|CF232438 PtaJXO0010E2D1107 Poplar cDNA library from young opposite xylem Populus tremula x Populus alba cDNA 5, mRNA sequence	0.35	100	36
206	UG-IV_ICC4958_CAAAS08TF	ICC4958_CAAAS08TF	>Q9SB81|PER42_ARATH Peroxidase 42 precursor - Arabidopsis thaliana (Mouse-ear cress)	358	2e-98	78	ICC4958_CAAAS08TF	>gb|FE671143.1|FE671143 mh1_0002_E02 Drought-stressed chickpea leave library Cicer arietinum cDNA clone mh1_0002_E02 5, mRNA sequence	1023	0	ICC4958_CAAAS08TF	>gb|AW268041.1|AW268041 EST306319 DSIR Medicago truncatula cDNA clone pDSIR-8P20, mRNA sequence	652	0	91	ICC4958_CAAAS08TF	>gb|AW164272.1|AW164272 se70c02.y1 Gm-c1023 Glycine max cDNA clone GENOME SYSTEMS CLONE ID: Gm-c1023-27 5 similar to TR:O64970 O64970 CATIONIC	400	1e-110	87	ICC4958_CAAAS08TF	>gb|DC599267.1|DC599267 DC599267 Lotus japonicus roots Lotus japonicus cDNA clone MR042b12_r 5, mRNA sequence	317	1e-85	85	ICC4958_CAAAS08TF	>gi|115596249|gb|EG028597.1|EG028597 AH1074 Shanyou 523 Peanut Cotyledon cDNA Library Arachis hypogaea cDNA 5, mRNA	311	2e-84	85	ICC4958_CAAAS08TF	>gi|71819923|gb|DR997314.1|DR997314 Mdfb8003J11.g1 Apple_EST_Mdfb Malus x domestica cDNA similar to gb|AAN60325.1| unknown	4e-22	87	ICC4958_CAAAS08TF	>gi|88326440|gb|CI659871.1|CI659871 CI659871 Oryza sativa (japonica cultivar-group) library (Kikuchi S) Oryza	40	0.35	100	ICC4958_CAAAS08TF	>gb|BU831123.1|BU831123 T017E06 Populus apical shoot cDNA library Populus tremula x Populus tremuloides cDNA 5 prime, mRNA sequence	3e-64	83	248
207	UG-IV_ICC4958_CAAAS11TF	ICC4958_CAAAS11TF	>O48922|C98A2_SOYBN Cytochrome P450 98A2 - Glycine max (Soybean)	382	1e-115	87	ICC4958_CAAAS11TF	>gb|EL814486.1|EL814486 13.2.3 Differentially expressed genes in chickpea under dehydration stress Cicer arietinum cDNA clone 13.2.3, mRNA sequence	36	0.031	ICC4958_CAAAS11TF	>gb|AW559480.1|AW559480 EST314528 DSIR Medicago truncatula cDNA clone pDSIR-19O21, mRNA sequence	785	0	89	ICC4958_CAAAS11TF	>gb|FK011899.1|FK011899 GLQAI28TR JCVI-SOY2 Glycine max cDNA 5, mRNA sequence	222	2e-56	88	ICC4958_CAAAS11TF	>gb|DC596791.1|DC596791 DC596791 Lotus japonicus pod (20-30 mm in length) Lotus japonicus cDNA clone MPD042c05_r 5, mRNA sequence	121	1e-26	79	ICC4958_CAAAS11TF	>gi|72201588|gb|DT044408.1|DT044408 GDI_C__68 Groundnut (K-134) drought stressed subtracted cDNA library Arachis	34	0.83	100	ICC4958_CAAAS11TF	>gi|19865457|gb|AV823400.1|AV823400 AV823400 RAFL5 Arabidopsis thaliana cDNA clone RAFL05-18-L20 5, mRNA sequence	1e-09	81	ICC4958_CAAAS11TF	>gi|87035536|gb|CI190158.1|CI190158 CI190158 Oryza sativa (japonica cultivar-group) root of seedlings Oryza sativa Japonica	38	1.4	100	ICC4958_CAAAS11TF	>gb|CF233061.1|CF233061 PtaJXO0018H3H0315 Poplar cDNA library from young opposite xylem Populus tremula x Populus alba cDNA 5, mRNA sequence	9e-43	81	176
208	UG-IV_ICC4958_CAAAS12TF	ICC4958_CAAAS12TF	>Q76H85|H4_SILLA Histone H4 - Silene latifolia (White campion) (Bladder campion)	194	3e-49	95	ICC4958_CAAAS12TF	>gb|FE669306.1|FE669306 mh2_0015_B03 Chickpea leave library Cicer arietinum cDNA clone mh2_0015_B03 5, mRNA sequence	34	0.085	ICC4958_CAAAS12TF	>gb|EV260548.1|EV260548 MTYE895TF JCVI-MT1 Medicago truncatula cDNA 5, mRNA sequence	317	2e-85	87	ICC4958_CAAAS12TF	>gb|FE705561.1|FE705561 Pv042A_M13R_E12.ab1 Phaseolus vulgaris cv Early gallatin Phaseolus vulgaris cDNA, mRNA sequence	228	3e-58	84	ICC4958_CAAAS12TF	>gb|AW163944.1|AW163944 Ljirnpest17-360-e12 Ljirnp Lambda HybriZap two-hybrid library Lotus japonicus cDNA clone LP360-17-e12 5 similar to mRNA for	260	2e-68	85	ICC4958_CAAAS12TF	>gi|30420300|gb|CD038462.1|CD038462 UTPPI007_G02 USDA-Tifton Peanut Immature Pod cDNA Library (UTPP) Arachis hypogaea cDNA	153	9e-37	85	ICC4958_CAAAS12TF	>gi|94452792|gb|EB688667.1|EB688667 NecGex_108D04 Ornamental tobacco (LxS8) Stage 6 Floral nectary cDNA library Nicotiana	3e-65	85	ICC4958_CAAAS12TF	>gi|88447913|gb|CI538916.1|CI538916 CI538916 Oryza sativa (japonica cultivar-group) 2 weeks seedlings root of seedling UVB	113	2e-23	92	ICC4958_CAAAS12TF	>gb|BU826005.1|BU826005 UK115TF01 Populus apical shoot cDNA library Populus tremula x Populus tremuloides cDNA 5 prime, mRNA sequence	3e-32	80	141
209	UG-IV_ICC4958_CAAAS20TF						ICC4958_CAAAS20TF	>gb|FE671560.1|FE671560 mh1_0007_A02 Drought-stressed chickpea leave library Cicer arietinum cDNA clone mh1_0007_A02 5, mRNA sequence	30	0.3	ICC4958_CAAAS20TF	>gb|BM779701.1|BM779701 EST590277 KV2 Medicago truncatula cDNA clone pKV2-52F18, mRNA sequence	111	4e-24	87	ICC4958_CAAAS20TF	>gb|FK018936.1|FK018936 GLND487TF JCVI-SOY3 Glycine max cDNA 5, mRNA sequence	58	1e-07	96	ICC4958_CAAAS20TF	>gb|BP063753.1|BP063753 BP063753 Lotus japonicus mature nodule Lotus japonicus cDNA clone GENLf027b04 3, mRNA sequence	38	0.024	100	ICC4958_CAAAS20TF	>gi|110812931|gb|EE125896.1|EE125896 2Y86 Peanut (Luhua14) seeds full length cDNA Library Arachis hypogaea cDNA 5, mRNA	34	0.13	100	ICC4958_CAAAS20TF	>gi|19874175|gb|AV832115.1|AV832115 AV832115 RAFL11 Arabidopsis thaliana cDNA clone RAFL11-03-A17 5, mRNA sequence	0.19	100	ICC4958_CAAAS20TF	>gi|1632632|gb|C20361.1|C20361 C20361 Rice panicle at ripening stage Oryza sativa Japonica Group cDNA clone E11905_1A,	34	3.3	100	ICC4958_CAAAS20TF	>gb|CF229549.1|CF229549 PtaXM0026G7G0713 Poplar cDNA library from mature xylem Populus tremula x Populus alba cDNA 5, mRNA sequence	1.2	100	34
210	UG-IV_ICC4958_CAAAS22TF	ICC4958_CAAAS22TF	>P41479|Y091_NPVAC Uncharacterized 24.1 kDa protein in LEF4-P33 intergenic region - Autographa californica nuclear	68	4e-11	35	ICC4958_CAAAS22TF	>gb|CK149005.1|CK149005 21_P17-E10 Suppressive subtractive hybridization library Cicer arietinum cDNA clone 21_P17-E10 3, mRNA sequence	34	0.12	ICC4958_CAAAS22TF	>gb|AW559285.1|AW559285 EST306328 DSIR Medicago truncatula cDNA clone pDSIR-25A19, mRNA sequence	44	0.005	100	ICC4958_CAAAS22TF	>gb|BU084846.1|BU084846 sar29h10.y1 Gm-c1049 Glycine max cDNA clone SOYBEAN CLONE ID: Gm-c1049-8060 5 similar to TR:Q9SZK8 Q9SZK8	96	3e-18	84	ICC4958_CAAAS22TF	>gb|BE122436.1|BE122436 Ljirnpest26-078-a9 Ljirnp Lambda HybriZap two-hybrid library Lotus japonicus cDNA clone LP078-26-a9 5, mRNA sequence	58	2e-07	86	ICC4958_CAAAS22TF	>gi|115596679|gb|EG029027.1|EG029027 AH1463 Shanyou 523 Peanut Cotyledon cDNA Library Arachis hypogaea cDNA 5, mRNA	34	0.77	95	ICC4958_CAAAS22TF	>gi|159685229|gb|EY150986.1|EY150986 CBTN12912.b1_O12.ab1:P Triphysaria pusilla root tip normalized cDNA library	0.074	100	ICC4958_CAAAS22TF	>gi|58687117|gb|CK075804.1|CK075804 70715rsicem_22234.y1 Oryza sativa cv. PA64s panicle ferile cDNA library Oryza	42	0.083	100	ICC4958_CAAAS22TF	>gb|DT478429.1|DT478429 WS02522.BR_M03 PT-MB-N-A-15 Populus trichocarpa cDNA clone WS02522_M03 5, mRNA sequence	0.12	100	40
211	UG-IV_ICC4958_CAAAS23TF	ICC4958_CAAAS23TF	>O13734|SGO2_SCHPO Shugoshin-2 - Schizosaccharomyces pombe (Fission yeast)	34	0.14	35	ICC4958_CAAAS23TF	>gb|FE668682.1|FE668682 mh2_0003_F04 Chickpea leave library Cicer arietinum cDNA clone mh2_0003_F04 5, mRNA sequence	40	0.0008	ICC4958_CAAAS23TF	>gb|AJ548296.1|AJ548296 AJ548296 MTAPHEU Medicago truncatula cDNA clone mtaehac110005d04, mRNA sequence	383	1e-105	96	ICC4958_CAAAS23TF	>gb|CO036577.1|CO036577 U03A12 Glycine max mixed library H. glycines, early library Glycine max cDNA, mRNA sequence	287	2e-76	90	ICC4958_CAAAS23TF	>gb|AV412952.1|AV412952 AV412952 Lotus japonicus young plants (two-week old) Lotus japonicus cDNA clone MWM226e10_r 5, mRNA sequence	40	0.016	100	ICC4958_CAAAS23TF	>gi|134037217|gb|EL966324.1|EL966324 S053 SC, cDNA reverse subtractive library from peanut leaves Arachis hypogaea	40	0.005	100	ICC4958_CAAAS23TF	>gi|164090087|gb|ES067699.1|ES067699 098065_1500_2100 Arabidopsis ovule high throughput cDNA library Arabidopsis thaliana	2e-09	86	ICC4958_CAAAS23TF	>gi|44680085|gb|AB118080.1|AB118080 AB118080 ZAPII rice Oc cDNA Oryza sativa Indica Group cDNA clone 8D02-31E05, mRNA	494	1e-138	94	ICC4958_CAAAS23TF	>gb|CV273490.1|CV273490 WS01711.B21_C18 PTxD-NR-A-8 Populus trichocarpa x Populus deltoides cDNA clone WS01711_C18 3, mRNA sequence	4e-06	90	54
212	UG-IV_ICC4958_CAAAS35TF	ICC4958_CAAAS35TF	>Q8TGM6|TAR1_YEAST Protein TAR1 - Saccharomyces cerevisiae (Bakers yeast)	34	0.76	41	ICC4958_CAAAS35TF	>gb|FE669226.1|FE669226 mh2_0014_C01 Chickpea leave library Cicer arietinum cDNA clone mh2_0014_C01 5, mRNA sequence	94	1e-19	ICC4958_CAAAS35TF	>gb|BI264029.1|BI264029 NF107D03PL1F1030 Phosphate starved leaf Medicago truncatula cDNA clone NF107D03PL 5, mRNA sequence	325	9e-88	90	ICC4958_CAAAS35TF	>gb|CA851183.1|CA851183 D11A06_A18_01.ab1 cDNA Peking library 2, 4 day SCN3 Glycine max cDNA clone D11A06 5, mRNA sequence	347	5e-94	89	ICC4958_CAAAS35TF	>gb|AV413418.1|AV413418 AV413418 Lotus japonicus young plants (two-week old) Lotus japonicus cDNA clone MWM231e11_r 5, mRNA sequence	103	3e-21	87	ICC4958_CAAAS35TF	>gi|115597928|gb|EG030276.1|EG030276 AH0676 Shanyou 523 Peanut Cotyledon cDNA Library Arachis hypogaea cDNA 5, mRNA	72	3e-12	86	ICC4958_CAAAS35TF	>gi|7110827|gb|AI618760.1|AI618760 EST21 Cloned cDNAs of Arabidopsis thaliana generated by mRNA differential-display RT-PCR	2e-33	93	ICC4958_CAAAS35TF	>gi|44678846|gb|CR292280.1|CR292280 CR292280 Oryza sativa library (Han B) Oryza sativa cDNA clone y728b02p5, mRNA sequence	299	2e-79	89	ICC4958_CAAAS35TF	>gb|CA824596.1|CA824596 R45B12 two-month-old roots from clone Beaupre Populus trichocarpa x Populus deltoides cDNA 5, mRNA sequence	3e-39	93	165
213	UG-IV_ICC4958_CAAAS41TF	ICC4958_CAAAS41TF	>O13709|YDZ1_SCHPO Uncharacterized protein C14C4.01c - Schizosaccharomyces pombe (Fission yeast)	34	0.21	34	ICC4958_CAAAS41TF	>gb|CD051297.1|CD051297 EST0168 subtracted cDNA library of drought-stressed chickpea Cicer arietinum cDNA, mRNA sequence	28	1.7	ICC4958_CAAAS41TF	>gb|AW684622.1|AW684622 NF019A10NR1F1000 Nodulated root Medicago truncatula cDNA clone NF019A10NR 5, mRNA sequence	38	0.073	95	ICC4958_CAAAS41TF	>gb|AI941056.1|AI941056 sb83g11.y1 Gm-c1010 Glycine max cDNA clone GENOME SYSTEMS CLONE ID: Gm-c1010-1629 5 similar to SW:PDI_MEDSA P29828 PROTEIN	38	0.17	100	ICC4958_CAAAS41TF	>gb|CN825340.1|CN825340 LjPEST5e11 Lotus japonicus seed and seed pod library Lotus japonicus cDNA 5, mRNA sequence	32	2.2	100	ICC4958_CAAAS41TF	>gi|30420194|gb|CD038356.1|CD038356 UTPPI006_B01 USDA-Tifton Peanut Immature Pod cDNA Library (UTPP) Arachis hypogaea cDNA	30	2.9	100	ICC4958_CAAAS41TF	>gi|19509480|gb|BM956432.1|BM956432 CsaC43322 Saffron Corm C4 Lambda Zap Express Library Crocus sativus cDNA 3 similar to	1.1	100	ICC4958_CAAAS41TF	>gi|117212801|gb|CT855533.1|CT855533 CT855533 Oryza sativa (indica cultivar-group) cv. Guang Lu Ai 4 Oryza sativa Indica	36	1.2	100	ICC4958_CAAAS41TF	>gb|BU870692.1|BU870692 Q017C03 Populus flower cDNA library Populus trichocarpa cDNA 5 prime, mRNA sequence	1.8	100	34
214	UG-IV_ICC4958_CAAAS42TF	ICC4958_CAAAS42TF	>Q10137|SEC14_SCHPO Sec14 cytosolic factor - Schizosaccharomyces pombe (Fission yeast)	152	1e-36	41	ICC4958_CAAAS42TF	>gb|FE668688.1|FE668688 mh2_0003_F10 Chickpea leave library Cicer arietinum cDNA clone mh2_0003_F10 5, mRNA sequence	32	0.43	ICC4958_CAAAS42TF	>gb|AW256715.1|AW256715 EST304852 KV2 Medicago truncatula cDNA clone KV2-5H9, mRNA sequence	622	1e-177	93	ICC4958_CAAAS42TF	>gb|FE709221.1|FE709221 Pv055B_M13F_E08.ab1 Phaseolus vulgaris cv Early gallatin Phaseolus vulgaris cDNA, mRNA sequence	555	1e-156	87	ICC4958_CAAAS42TF	>gb|DR994731.1|DR994731 Mdas9007C16.g1 Apple_EST_Mdas Malus x domestica cDNA similar to gb|AAK63247.1|AF367433_1 phosphatidylinositol	176	2e-43	81	ICC4958_CAAAS42TF	>gi|149644277|gb|ES752672.1|ES752672 C20L_16_B07_E002.g1 USDA-Tifton Peanut Library C20L Arachis hypogaea cDNA clone	74	8e-13	88	ICC4958_CAAAS42TF	>gi|5048454|gb|AI729602.1|AI729602 BNLGHi13756 Six-day Cotton fiber Gossypium hirsutum cDNA 5 similar to (Z99708)	1e-34	80	ICC4958_CAAAS42TF	>gi|29638641|gb|CB643650.1|CB643650 OSJNEb04H08.r OSJNEb Oryza sativa Japonica Group cDNA clone OSJNEb04H08 3, mRNA	70	3e-10	86	ICC4958_CAAAS42TF	>gb|BU862292.1|BU862292 S013G08 Populus imbibed seed cDNA library Populus tremula cDNA 5 prime, mRNA sequence	2e-37	79	159
215	UG-IV_ICC4958_CAAAS57TF	ICC4958_CAAAS57TF	>Q94AH9|FBRL2_ARATH rRNA 2-O-methyltransferase fibrillarin 2 - Arabidopsis thaliana (Mouse-ear cress)	216	5e-56	91	ICC4958_CAAAS57TF	>gb|FE668634.1|FE668634 mh2_0003_B03 Chickpea leave library Cicer arietinum cDNA clone mh2_0003_B03 5, mRNA sequence	30	1.5	ICC4958_CAAAS57TF	>gb|BQ156454.1|BQ156454 NF092H09IR1F1080 Irradiated Medicago truncatula cDNA clone NF092H09IR 5, mRNA sequence	442	1e-123	91	ICC4958_CAAAS57TF	>gb|BE821276.1|BE821276 GM700024A20D2 Gm-r1070 Glycine max cDNA clone Gm-r1070-3604 3, mRNA sequence	381	1e-104	88	ICC4958_CAAAS57TF	>gb|AV427152.1|AV427152 AV427152 Lotus japonicus young plants (two-week old) Lotus japonicus cDNA clone MWM077f05_r 5, mRNA sequence	287	8e-77	85	ICC4958_CAAAS57TF	>gi|56553063|gb|CX018187.1|CX018187 R237 Kochert Arachis hypogaea cDNA 5, mRNA sequence	309	7e-84	85	ICC4958_CAAAS57TF	>gi|89490918|gb|DY646712.1|DY646712 PU3_plate27_E15 PU3 Prunus persica cDNA similar to similar to fibrillarin 2 (FIB2)	4e-49	82	ICC4958_CAAAS57TF	>gi|3759745|gb|C97003.1|C97003 C97003 Rice callus Oryza sativa Japonica Group cDNA clone C50461_8Z, mRNA sequence	131	1e-28	80	ICC4958_CAAAS57TF	>gb|AJ767344.1|AJ767344 AJ767344 Populus euphratica leaf adult Populus euphratica cDNA clone P0000100005A10F1, mRNA sequence	2e-43	84	178
216	UG-IV_ICC4958_CAAAS64TF	ICC4958_CAAAS64TF	>P93846|CP51_SORBI Cytochrome P450 51 - Sorghum bicolor (Sorghum) (Sorghum vulgare)	152	7e-37	89	ICC4958_CAAAS64TF	>gb|CK148671.1|CK148671 AGT-11-B06-C8 Suppressive subtractive hybridization library Cicer arietinum cDNA clone AGT-11-B06-C8 5, mRNA sequence	28	5.3	ICC4958_CAAAS64TF	>gb|BF636176.1|BF636176 NF063C06DT1F1049 Drought Medicago truncatula cDNA clone NF063C06DT 5, mRNA sequence	424	1e-117	90	ICC4958_CAAAS64TF	>gb|EV270838.1|EV270838 GLMB025TF JCVI-SOY2 Glycine max cDNA 5, mRNA sequence	258	3e-67	88	ICC4958_CAAAS64TF	>gb|BP035130.1|BP035130 BP035130 Lotus corniculatus var. japonicus flower bud Lotus japonicus cDNA clone MFB016g07_f 3, mRNA sequence	272	4e-72	88	ICC4958_CAAAS64TF	>gi|115596464|gb|EG028812.1|EG028812 AH1268 Shanyou 523 Peanut Cotyledon cDNA Library Arachis hypogaea cDNA 5, mRNA	32	2.3	95	ICC4958_CAAAS64TF	>gi|49156313|gb|BP588845.1|BP588845 BP588845 RAFL15 Arabidopsis thaliana cDNA clone RAFL15-47-M05 3, mRNA sequence	5e-33	83	ICC4958_CAAAS64TF	>gi|88959203|gb|CI092942.1|CI092942 CI092942 Oryza sativa (japonica cultivar-group) Panicles more than 5cm stage Oryza	94	2e-17	83	ICC4958_CAAAS64TF	>gb|CN524544.1|CN524544 GQ015M17.T3_B11 GQ015 Populus trichocarpa x Populus deltoides cDNA clone GQ015M17_B11 5, mRNA sequence	2e-30	82	135
217	UG-IV_ICC4958_CAAAS76TF	ICC4958_CAAAS76TF	>A2CG49|KALRN_MOUSE Kalirin - Mus musculus (Mouse)	33	0.32	30	ICC4958_CAAAS76TF	>gb|EH058761.1|EH058761 CPA03a12.y.esd subtracted cDNA library of drought stressed chickpea Cicer arietinum cDNA, mRNA sequence	30	0.67	ICC4958_CAAAS76TF	>gb|AJ500513.1|AJ500513 AJ500513 MTGIM Medicago truncatula cDNA clone mtgmacc120017c02, mRNA sequence	161	1e-38	89	ICC4958_CAAAS76TF	>gb|CD414553.1|CD414553 Gm_ck46721 Soybean induced by Salicylic Acid Glycine max cDNA 3, mRNA sequence	111	2e-23	89	ICC4958_CAAAS76TF	>gb|BP083237.1|BP083237 BP083237 Lotus japonicus roots Lotus japonicus cDNA clone MR094e12_f 3, mRNA sequence	121	5e-27	89	ICC4958_CAAAS76TF	>gi|149645655|gb|ES754050.1|ES754050 C20L_38_D10_E002.g1 USDA-Tifton Peanut Library C20L Arachis hypogaea cDNA clone	34	0.29	100	ICC4958_CAAAS76TF	>gi|2048225|gb|AA394930.1|AA394930 26811 Lambda-PRL2 Arabidopsis thaliana cDNA clone 109K2XP 3, mRNA sequence	1.7	100	ICC4958_CAAAS76TF	>gi|8858657|gb|AU095975.1|AU095975 AU095975 Rice green shoot Oryza sativa Japonica Group cDNA clone S11803, mRNA sequence	34	7.5	100	ICC4958_CAAAS76TF	>gb|DB894283.1|DB894283 DB894283 full-length enriched poplar cDNA library, mixture of leaf, bud, stem, root Populus nigra cDNA clone PnFL2-007_F19	2e-10	83	68
218	UG-IV_ICC4958_CAAAT02TF	ICC4958_CAAAT02TF	>O60176|YG41_SCHPO Uncharacterized RNA-binding protein C23E6.01c - Schizosaccharomyces pombe (Fission yeast)	88	8e-18	40	ICC4958_CAAAT02TF	>gb|FE673020.1|FE673020 mh1_0029_E07 Drought-stressed chickpea leave library Cicer arietinum cDNA clone mh1_0029_E07 5, mRNA sequence	129	1e-30	ICC4958_CAAAT02TF	>gb|BF636513.1|BF636513 NF088H06DT1F1059 Drought Medicago truncatula cDNA clone NF088H06DT 5, mRNA sequence	383	1e-105	90	ICC4958_CAAAT02TF	>gb|CA784546.1|CA784546 sat85d05.y1 Gm-c1062 Glycine max cDNA clone SOYBEAN CLONE ID: Gm-c1062-5530 5 similar to TR:Q9SAB3 Q9SAB3 F25C20.21	335	1e-90	88	ICC4958_CAAAT02TF	>gb|AV418749.1|AV418749 AV418749 Lotus japonicus young plants (two-week old) Lotus japonicus cDNA clone MWM160a12_r 5, mRNA sequence	244	6e-64	86	ICC4958_CAAAT02TF	>gi|149221490|gb|ES710937.1|ES710937 TFR5_47_E02_E001.g1 USDA-Tifton Peanut Library TFR5 Arachis hypogaea cDNA clone	293	2e-79	86	ICC4958_CAAAT02TF	>gi|27401128|gb|CA914136.1|CA914136 PCSC13395 Scarlet Runner Bean Suspensor Region TriplEx2 Phaseolus coccineus cDNA 5	1e-47	86	ICC4958_CAAAT02TF	>gi|19152879|gb|BM816865.1|BM816865 HC114A09_SK.ab1 HC Hordeum vulgare subsp. vulgare cDNA clone HC114A09_SK.ab1	48	0.0006	88	ICC4958_CAAAT02TF	>gb|DN484816.1|DN484816 K023P86.3pR Populus apical shoot cDNA library Populus tremula x Populus tremuloides cDNA clone K023P86 3, mRNA sequence	7e-14	82	80
219	UG-IV_ICC4958_CAAAT26TF	ICC4958_CAAAT26TF	>Q8C0W1|ANMY1_MOUSE Ankyrin repeat and MYND domain-containing protein 1 - Mus musculus (Mouse)	34	0.16	40	ICC4958_CAAAT26TF	>gb|CK149043.1|CK149043 60_E4 Suppressive subtractive hybridization library Cicer arietinum cDNA clone 60_E4 5 similar to expressed protein, mRNA	32	0.26	ICC4958_CAAAT26TF	>gb|DW016752.1|DW016752 EST1225713 MTY Medicago truncatula cDNA clone MTYAL17, mRNA sequence	343	2e-93	88	ICC4958_CAAAT26TF	>gb|CF920682.1|CF920682 gmrhRww3-18_B12_1_094 Soybean root hair subtracted cDNA library gmrhRww3 Glycine max cDNA, mRNA sequence	208	2e-52	84	ICC4958_CAAAT26TF	>gb|BW595165.1|BW595165 BW595165 Lotus japonicus suspension-cultured cells Lotus japonicus cDNA clone LjCa-003-DB07 5, mRNA sequence	66	4e-10	88	ICC4958_CAAAT26TF	>gi|146771628|gb|ES490749.1|ES490749 43#3D24 Full length peanut pod cDNA library Arachis hypogaea cDNA clone #3D24 5, mRNA	32	1.8	100	ICC4958_CAAAT26TF	>gi|32880970|gb|CB256197.1|CB256197 89-E011173-027-005-A24-T7R MPIZ-ADIS-027 Arabidopsis thaliana cDNA clone	4e-05	83	ICC4958_CAAAT26TF	>gi|88663318|gb|CI480576.1|CI480576 CI480576 Oryza sativa (japonica cultivar-group) 4.5 leaf-stage leaf Oryza sativa	38	0.74	100	ICC4958_CAAAT26TF	>gb|BI128707.1|BI128707 G080P33Y Populus cambium cDNA library Populus tremula x Populus tremuloides cDNA, mRNA sequence	1.1	92	36
220	UG-IV_ICC4958_CAAAT27TF	ICC4958_CAAAT27TF	>Q84TF4|GRS13_ARATH Monothiol glutaredoxin-S13 - Arabidopsis thaliana (Mouse-ear cress)	30	2.4	36	ICC4958_CAAAT27TF	>gb|DY475139.1|DY475139 U099 Chickpea (ICC3996) post-inoculation EST library Cicer arietinum cDNA 5 similar to NADH dehydrogenase	32	0.25	ICC4958_CAAAT27TF	>gb|AW256561.1|AW256561 EST304698 KV2 Medicago truncatula cDNA clone KV2-5G11, mRNA sequence	36	0.64	95	ICC4958_CAAAT27TF	>gb|BG509189.1|BG509189 sac87d08.y1 Gm-c1073 Glycine max cDNA clone GENOME SYSTEMS CLONE ID: Gm-c1073-159 5 similar to TR:Q9SN27 Q9SN27	38	0.38	100	ICC4958_CAAAT27TF	>gb|AW428856.1|AW428856 Ljirnpest24-965-f12 Ljirnp Lambda HybriZap two-hybrid library Lotus japonicus cDNA clone LP965-24-f12 5, mRNA sequence	32	4.9	100	ICC4958_CAAAT27TF	>gi|110813219|gb|EE126210.1|EE126210 HH14 Peanut (Luhua14) seeds full length cDNA Library Arachis hypogaea cDNA 5	32	1.6	100	ICC4958_CAAAT27TF	>gi|28951778|gb|BQ834463.1|BQ834463 AlEST0427 Arabidopsis lyrata Inflorescence pCMV-PCR Library Arabidopsis lyrata cDNA	2.5	100	ICC4958_CAAAT27TF	>gi|29615696|gb|CB620708.1|CB620708 OSIIEa06B14.r OSIIEa Oryza sativa Indica Group cDNA clone OSIIEa06B14 3, mRNA	36	2.7	100	ICC4958_CAAAT27TF	>gb|DT489308.1|DT489308 WS02538.B21_N21 PT-MB-N-A-15 Populus trichocarpa cDNA clone WS02538_N21 3, mRNA sequence	0.067	100	40
221	UG-IV_ICC4958_CAAAT36TF	ICC4958_CAAAT36TF	>Q32RU7|RPOA_STAPU DNA-directed RNA polymerase subunit alpha - Staurastrum punctulatum (Green alga)	30	2.4	40	ICC4958_CAAAT36TF	>gb|DY475140.1|DY475140 U100 Chickpea (ICC3996) post-inoculation EST library Cicer arietinum cDNA 5 similar to ATP synthase (EC	34	0.022	ICC4958_CAAAT36TF	>gb|CX517792.1|CX517792 s13dNF25C06VI050_420253 Virus-Infected Leaves Medicago truncatula cDNA, mRNA sequence	96	3e-19	84	ICC4958_CAAAT36TF	>gb|BQ080794.1|BQ080794 san10d07.y1 Gm-c1084 Glycine max cDNA clone SOYBEAN CLONE ID: Gm-c1084-3613 5 similar to TR:O23338 O23338	70	4e-11	84	ICC4958_CAAAT36TF	>gb|DC599026.1|DC599026 DC599026 Lotus japonicus roots Lotus japonicus cDNA clone MR024e01_r 5, mRNA sequence	32	1.7	100	ICC4958_CAAAT36TF	>gi|30420311|gb|CD038473.1|CD038473 UTPPI007_H06 USDA-Tifton Peanut Immature Pod cDNA Library (UTPP) Arachis	30	2.2	100	ICC4958_CAAAT36TF	>gi|37827735|gb|BJ585747.1|BJ585747 BJ585747 normalized full length cDNA library, chloronemata, caulonemata and malformed	3.3	95	ICC4958_CAAAT36TF	>gi|428821|gb|D24977.1|D24977 RICR2877A Rice root Oryza sativa Japonica Group cDNA clone R2877_1A, mRNA sequence	36	0.94	100	ICC4958_CAAAT36TF	>gb|CX658537.1|CX658537 PO01036B12 Poplar SC cDNA library Populus alba x Populus tremula var. glandulosa cDNA clone PO01036B12 5, mRNA sequence	0.36	95	36
222	UG-IV_ICC4958_CAAAT38TF	ICC4958_CAAAT38TF	>Q75F44|RPN8_ASHGO 26S proteasome regulatory subunit RPN8 - Ashbya gossypii (Yeast) (Eremothecium gossypii)	43	0.002	29	ICC4958_CAAAT38TF	>gb|CK148896.1|CK148896 45_H8_F06 Suppressive subtractive hybridization library Cicer arietinum cDNA clone 45_H8_F06 5, mRNA sequence	36	0.033	ICC4958_CAAAT38TF	>gb|DW017260.1|DW017260 EST1226221 MTY Medicago truncatula cDNA clone MTYAR44, mRNA sequence	563	1e-159	89	ICC4958_CAAAT38TF	>gb|FG989767.1|FG989767 GLLCX14TF JCVI-SOY1 Glycine max cDNA 5, mRNA sequence	371	1e-101	84	ICC4958_CAAAT38TF	>gb|BP047674.1|BP047674 BP047674 Lotus corniculatus var. japonicus pods (less than 20 mm in length) Lotus japonicus cDNA clone SPD046e11_f 3, mRNA	54	3e-06	87	ICC4958_CAAAT38TF	>gi|149648699|gb|ES757094.1|ES757094 C20L_90_G05_E002.g1 USDA-Tifton Peanut Library C20L Arachis hypogaea cDNA clone	40	0.014	95	ICC4958_CAAAT38TF	>gi|32887643|gb|CB262870.1|CB262870 43-E9721-008-016-E11-pBl2 MPIZ-ADIS-008 Arabidopsis thaliana cDNA clone	9e-05	100	ICC4958_CAAAT38TF	>gi|71817216|gb|DR994607.1|DR994607 Mdas9006M20.g1 Apple_EST_Mdas Malus x domestica cDNA similar to dbj|BAB92407.1|	62	1e-07	87	ICC4958_CAAAT38TF	>gb|BU865950.1|BU865950 S060H10 Populus imbibed seed cDNA library Populus tremula cDNA 5 prime, mRNA sequence	2e-25	79	119
223	UG-IV_ICC4958_CAAAT45TF	ICC4958_CAAAT45TF	>A2RRP1|NAG_HUMAN Neuroblastoma-amplified gene protein - Homo sapiens (Human)	31	1.4	37	ICC4958_CAAAT45TF	>gb|FE672601.1|FE672601 mh1_0019_G06 Drought-stressed chickpea leave library Cicer arietinum cDNA clone mh1_0019_G06 5, mRNA sequence	44	6e-05	ICC4958_CAAAT45TF	>gb|AL382011.1|AL382011 MtBC04C12F1 MtBC Medicago truncatula cDNA clone MtBC04C12 T3, mRNA sequence	113	3e-24	84	ICC4958_CAAAT45TF	>gb|CD394389.1|CD394389 Gm_ck14087 Soybean induced by Salicylic Acid Glycine max cDNA 3, mRNA sequence	66	2e-09	81	ICC4958_CAAAT45TF	>gb|BF177750.1|BF177750 Ljirnpest35-813-e2 Ljirnp Lambda HybriZap two-hybrid library Lotus japonicus cDNA clone LP813-35-e2 5, mRNA sequence	68	9e-11	92	ICC4958_CAAAT45TF	>gi|30420054|gb|CD038216.1|CD038216 UTPPI004_B01 USDA-Tifton Peanut Immature Pod cDNA Library (UTPP) Arachis hypogaea cDNA	34	0.41	82	ICC4958_CAAAT45TF	>gi|68043114|gb|DR174860.1|DR174860 HR0004_E14:A Triphysaria versicolor (parasitic plant) root-tip, host reverse SSH	0.0006	91	ICC4958_CAAAT45TF	>gi|6025119|gb|AW070121.1|AW070121 mgie1005A06f Subtracted Rice blast Infection Stage cDNA library Oryza	36	2.7	100	ICC4958_CAAAT45TF	>gb|CV237817.1|CV237817 WS0124.B21_D22 PT-GT-FL-A-3 Populus trichocarpa cDNA clone WS0124_D22 3, mRNA sequence	0.26	100	38
224	UG-IV_ICC4958_CAAAT50TF	ICC4958_CAAAT50TF	>Q63470|DYR1A_RAT Dual specificity tyrosine-phosphorylation-regulated kinase 1A - Rattus	54	6e-07	53	ICC4958_CAAAT50TF	>gb|FE669613.1|FE669613 mh2_0018_E08 Chickpea leave library Cicer arietinum cDNA clone mh2_0018_E08 5, mRNA sequence	34	0.087	ICC4958_CAAAT50TF	>gb|BG644430.1|BG644430 EST506049 KV3 Medicago truncatula cDNA clone pKV3-37C10 5 end, mRNA sequence	42	0.014	100	ICC4958_CAAAT50TF	>gb|AW349217.1|AW349217 GM210004B21E4 Gm-r1021 Glycine max cDNA clone Gm-r1021-1376 3, mRNA sequence	36	2.1	100	ICC4958_CAAAT50TF	>gb|BG662180.1|BG662180 Ljirnpest40-213-b5 Ljirnp Lambda HybriZap two-hybrid library Lotus japonicus cDNA clone LP213-40-b5 5, mRNA sequence	42	0.007	100	ICC4958_CAAAT50TF	>gi|116488892|gb|EG529871.1|EG529871 E46T7 Peanut (Luhua14) seeds full length cDNA Library Arachis hypogaea cDNA 3, mRNA	32	2.3	100	ICC4958_CAAAT50TF	>gi|124931302|gb|EL008671.1|EL008671 EBENXNS02G96ND 8-day Arabidopsis seedlings, aerial tissues Arabidopsis	0.22	100	ICC4958_CAAAT50TF	>gi|2798390|gb|AA751684.1|AA751684 96AS0447 Rice Immature Seed Lambda ZAPII cDNA Library Oryza sativa Indica Group cDNA	36	3.8	100	ICC4958_CAAAT50TF	>gb|CA826237.1|CA826237 R74H06 two-month-old roots from clone Beaupre Populus trichocarpa x Populus deltoides cDNA 5, mRNA sequence	2e-05	92	52
225	UG-IV_ICC4958_CAAAT52TF						ICC4958_CAAAT52TF	>gb|CK148714.1|CK148714 AGT-34-G02 Suppressive subtractive hybridization library Cicer arietinum cDNA clone AGT-34-G02-PLATE19-E10 5, mRNA	28	0.92	ICC4958_CAAAT52TF	>gb|AL378513.1|AL378513 MtBB38F10F1 MtBB Medicago truncatula cDNA clone MtBB38F10 T3, mRNA sequence	68	4e-11	84	ICC4958_CAAAT52TF	>gb|BI970227.1|BI970227 GM830009B22G03 Gm-r1083 Glycine max cDNA clone Gm-r1083-3390 3, mRNA sequence	52	6e-06	90	ICC4958_CAAAT52TF	>gb|AW720237.1|AW720237 LjNEST17e11r Lotus japonicus nodule library 5 and 7 week-old Lotus japonicus cDNA 5, mRNA sequence	34	0.29	100	ICC4958_CAAAT52TF	>gi|110814721|gb|EE123957.1|EE123957 UU32 Peanut (Luhua14) seeds full length cDNA Library Arachis hypogaea cDNA 5, mRNA	32	0.39	95	ICC4958_CAAAT52TF	>gi|48993537|gb|BP577771.1|BP577771 BP577771 RAFL14 Arabidopsis thaliana cDNA clone RAFL14-98-A16 3, mRNA sequence	0.57	100	ICC4958_CAAAT52TF	>gi|66913879|gb|CX100727.1|CX100727 RECm1634 A normalized whole-life-cycle cDNA library of rice Oryza sativa	32	10	100	ICC4958_CAAAT52TF	>gb|DN490988.1|DN490988 UM45TG03.3pR Populus female catkins cDNA library Populus trichocarpa cDNA clone UM45TG03 3, mRNA sequence	0.97	100	34
226	UG-IV_ICC4958_CAAAT60TF						ICC4958_CAAAT60TF	>gb|EL585395.1|EL585395 CaHa67 Chickpea Insect-Induced Library Cicer arietinum cDNA clone CaHa67 similar to Unknown protein, homologous to clone	129	2e-31	ICC4958_CAAAT60TF	>gb|AJ501021.1|AJ501021 AJ501021 MTAMP Medicago truncatula cDNA clone mtgmadc120001g11, mRNA sequence	36	0.1	100	ICC4958_CAAAT60TF	>gb|CA853672.1|CA853672 B10H07.seq cDNA Peking library 12hr SCN3 Glycine max cDNA clone B10H07 5, mRNA sequence	34	0.92	100	ICC4958_CAAAT60TF	>gb|AV426372.1|AV426372 AV426372 Lotus japonicus young plants (two-week old) Lotus japonicus cDNA clone MWM066h09_r 5, mRNA sequence	34	0.2	100	ICC4958_CAAAT60TF	>gi|110810479|gb|EE123352.1|EE123352 X90 Peanut (Luhua14) seeds full length cDNA Library Arachis hypogaea cDNA 5 similar to	30	1	100	ICC4958_CAAAT60TF	>gi|49321861|gb|BP670358.1|BP670358 BP670358 RAFL21 Arabidopsis thaliana cDNA clone RAFL21-34-M01 3, mRNA sequence	0.39	100	ICC4958_CAAAT60TF	>gi|22307281|gb|BQ908489.1|BQ908489 T009D03 Oryza sativa mature leaf library induced by M.grisea Oryza sativa cDNA	42	0.007	96	ICC4958_CAAAT60TF	>gb|BU817614.1|BU817614 UA19CPA12 Populus tremula cambium cDNA library Populus tremula cDNA 5 prime, mRNA sequence	0.17	100	36
227	UG-IV_ICC4958_CAAAT63TF	ICC4958_CAAAT63TF	>Q8BTI8|SRRM2_MOUSE Serine/arginine repetitive matrix protein 2 - Mus musculus (Mouse)	33	1.4	34	ICC4958_CAAAT63TF	>gb|FE670324.1|FE670324 mh2_0026_F10 Chickpea leave library Cicer arietinum cDNA clone mh2_0026_F10 5, mRNA sequence	54	1e-07	ICC4958_CAAAT63TF	>gb|BF632815.1|BF632815 NF046F05DT1F1047 Drought Medicago truncatula cDNA clone NF046F05DT 5, mRNA sequence	307	2e-82	87	ICC4958_CAAAT63TF	>gb|BQ741724.1|BQ741724 saq10a06.y1 Gm-c1045 Glycine max cDNA clone SOYBEAN CLONE ID: Gm-c1045-4236 5, mRNA sequence	119	2e-25	92	ICC4958_CAAAT63TF	>gb|BW598789.1|BW598789 BW598789 Lotus japonicus suspension-cultured cells Lotus japonicus cDNA clone LjCa-015-DA02 5, mRNA sequence	153	4e-36	83	ICC4958_CAAAT63TF	>gi|115596632|gb|EG028980.1|EG028980 AH1422 Shanyou 523 Peanut Cotyledon cDNA Library Arachis hypogaea cDNA 5, mRNA	72	4e-12	86	ICC4958_CAAAT63TF	>gi|27397880|gb|CA910888.1|CA910888 PCSC14794 Scarlet Runner Bean Suspensor Region TriplEx2 Phaseolus coccineus cDNA 5	5e-12	86	ICC4958_CAAAT63TF	>gi|29635275|gb|CB640284.1|CB640284 OSJNEa14A18.f OSJNEa Oryza sativa Japonica Group cDNA clone OSJNEa14A18 5, mRNA	42	0.083	96	ICC4958_CAAAT63TF	>gb|BU879525.1|BU879525 V061C09 Populus flower cDNA library Populus trichocarpa cDNA 5 prime, mRNA sequence	2e-06	96	56
228	UG-IV_ICC4958_CAAAT65TF	ICC4958_CAAAT65TF	>Q8GVE1|CIGR2_ORYSJ Chitin-inducible gibberellin-responsive protein 2 - Oryza sativa subsp. japonica (Rice)	67	2e-11	30	ICC4958_CAAAT65TF	>gb|FE672987.1|FE672987 mh1_0029_A12 Drought-stressed chickpea leave library Cicer arietinum cDNA clone mh1_0029_A12 5, mRNA sequence	34	0.054	ICC4958_CAAAT65TF	>gb|BE124058.1|BE124058 EST394183 DSIL Medicago truncatula cDNA clone pDSIL-12E24, mRNA sequence	82	1e-14	80	ICC4958_CAAAT65TF	>gb|FE697755.1|FE697755 Pv022C_M13R_A08.ab1 Phaseolus vulgaris cv Early gallatin Phaseolus vulgaris cDNA, mRNA sequence	147	5e-34	79	ICC4958_CAAAT65TF	>gb|AV421188.1|AV421188 AV421188 Lotus japonicus young plants (two-week old) Lotus japonicus cDNA clone MWM191a09_r 5, mRNA sequence	80	2e-14	91	ICC4958_CAAAT65TF	>gi|110812069|gb|EE124722.1|EE124722 2E22 Peanut (Luhua14) seeds full length cDNA Library Arachis hypogaea cDNA 5	30	5.6	100	ICC4958_CAAAT65TF	>gi|49305644|gb|BP654174.1|BP654174 BP654174 RAFL19 Arabidopsis thaliana cDNA clone RAFL19-16-K13 3, mRNA sequence	0.54	100	ICC4958_CAAAT65TF	>gi|86870957|gb|CI326776.1|CI326776 CI326776 Oryza sativa (japonica cultivar-group) shoot Oryza sativa Japonica Group cDNA	38	0.6	100	ICC4958_CAAAT65TF	>gb|CV279502.1|CV279502 WS0132.B21_A17 PTxD-IL-FL-A-4 Populus trichocarpa x Populus deltoides cDNA clone WS0132_A17 3, mRNA sequence	0.23	100	38
229	UG-IV_ICC4958_CAAAT90TF						ICC4958_CAAAT90TF	>gb|CD051314.1|CD051314 EST0689 subtracted cDNA library of drought-stressed chickpea Cicer arietinum cDNA, mRNA sequence	28	2.1	ICC4958_CAAAT90TF	>gb|BQ155021.1|BQ155021 NF075D10IR1F1090 Irradiated Medicago truncatula cDNA clone NF075D10IR 5, mRNA sequence	172	2e-42	91	ICC4958_CAAAT90TF	>gb|CK605633.1|CK605633 gmrhRww6-02_C02_T7 Soybean root hair subtracted cDNA library gmrhRww6 Glycine max cDNA, mRNA sequence	80	6e-14	89	ICC4958_CAAAT90TF	>gb|BP030350.1|BP030350 BP030350 Lotus corniculatus var. japonicus flower Lotus japonicus cDNA clone MF039g02_f 3, mRNA sequence	36	0.17	100	ICC4958_CAAAT90TF	>gi|149222113|gb|ES711560.1|ES711560 TFR5_60_C01_E001.g1 USDA-Tifton Peanut Library TFR5 Arachis hypogaea cDNA clone	32	0.89	100	ICC4958_CAAAT90TF	>gi|159701662|gb|EY125330.1|EY125330 CBTH10101.g1_J05.ab1:P Triphysaria pusilla root tip normalized cDNA library	0.085	95	ICC4958_CAAAT90TF	>gi|88300571|gb|CI587375.1|CI587375 CI587375 Oryza sativa (japonica cultivar-group) flower Oryza sativa Japonica Group cDNA	40	0.094	100	ICC4958_CAAAT90TF	>gb|CA824053.1|CA824053 R35F07 two-month-old roots from clone Beaupre Populus trichocarpa x Populus deltoides cDNA 5, mRNA sequence	0.56	100	36
230	UG-IV_ICC4958_CAAAT94TF	ICC4958_CAAAT94TF	>Q9SF41|RH45_ARATH DEAD-box ATP-dependent RNA helicase 45 - Arabidopsis thaliana (Mouse-ear cress)	66	1e-10	72	ICC4958_CAAAT94TF	>gb|FE669661.1|FE669661 mh2_0019_B01 Chickpea leave library Cicer arietinum cDNA clone mh2_0019_B01 5, mRNA sequence	78	6e-15	ICC4958_CAAAT94TF	>gb|AL368037.1|AL368037 MtBA21G10R1 MtBA Medicago truncatula cDNA clone MtBA21G10 T7, mRNA sequence	194	2e-48	93	ICC4958_CAAAT94TF	>gb|BE823642.1|BE823642 GM700021A20G8 Gm-r1070 Glycine max cDNA clone Gm-r1070-8368 3, mRNA sequence	161	5e-38	89	ICC4958_CAAAT94TF	>gb|AV767683.1|AV767683 AV767683 Lotus japonicus Young plants (two-weeks old) Lotus japonicus cDNA clone MWM193g09_f 3, mRNA sequence	137	2e-31	91	ICC4958_CAAAT94TF	>gi|115596615|gb|EG028963.1|EG028963 AH1406 Shanyou 523 Peanut Cotyledon cDNA Library Arachis hypogaea cDNA 5, mRNA	34	0.58	95	ICC4958_CAAAT94TF	>gi|89497861|gb|DY653655.1|DY653655 PU4_plate42_E13 PU4 Prunus persica cDNA similar to weakly similar to DEAD box RNA	3e-13	87	ICC4958_CAAAT94TF	>gi|58612994|gb|CK040706.1|CK040706 36488rsiceg_9338.y1 Oryza sativa cv. 93-11 tillering whole plant cDNA library Oryza	38	0.97	100	ICC4958_CAAAT94TF	>gb|DT516263.1|DT516263 WS02430.B21_N23 PTxD-ICC-N-A-14 Populus trichocarpa x Populus deltoides cDNA clone WS02430_N23 3, mRNA sequence	7e-21	85	103
231	UG-IV_ICC4958_CAAAU11TF	ICC4958_CAAAU11TF	>A6WZQ7|MURC_OCHA4 UDP-N-acetylmuramate--L-alanine ligase - Ochrobactrum anthropi (strain ATCC 49188 / DSM 6882 /	30	3.2	32	ICC4958_CAAAU11TF	>gb|FE670070.1|FE670070 mh2_0023_F10 Chickpea leave library Cicer arietinum cDNA clone mh2_0023_F10 5, mRNA sequence	74	8e-14	ICC4958_CAAAU11TF	>gb|BI264029.1|BI264029 NF107D03PL1F1030 Phosphate starved leaf Medicago truncatula cDNA clone NF107D03PL 5, mRNA sequence	107	2e-22	89	ICC4958_CAAAU11TF	>gb|CK605971.1|CK605971 gmrhRww6-06_D06_T7 Soybean root hair subtracted cDNA library gmrhRww6 Glycine max cDNA, mRNA sequence	159	2e-37	95	ICC4958_CAAAU11TF	>gb|BU494373.1|BU494373 Ljirnpest50-147-g7 Ljirnp Lambda HybriZap two-hybrid library Lotus japonicus cDNA clone 4147_14.ab1 5, mRNA sequence	74	2e-12	91	ICC4958_CAAAU11TF	>gi|116359281|gb|EG373085.1|EG373085 PMD-3 Peanut (Luhua14) seeds full length cDNA Library Arachis hypogaea cDNA 5, mRNA	74	6e-13	91	ICC4958_CAAAU11TF	>gi|7110827|gb|AI618760.1|AI618760 EST21 Cloned cDNAs of Arabidopsis thaliana generated by mRNA differential-display RT-PCR	2e-16	87	ICC4958_CAAAU11TF	>gi|157650963|gb|EX450597.1|EX450597 SSH002135 Osmotic stress SSH library Oryza sativa Japonica Group cDNA, mRNA sequence	121	7e-26	98	ICC4958_CAAAU11TF	>gb|CA825825.1|CA825825 R68B01 two-month-old roots from clone Beaupre Populus trichocarpa x Populus deltoides cDNA 5, mRNA sequence	3e-23	91	111
232	UG-IV_ICC4958_CAAAU23TF	ICC4958_CAAAU23TF	>Q9ZRD6|YKT61_ARATH VAMP-like protein YKT61 - Arabidopsis thaliana (Mouse-ear cress)	149	7e-36	88	ICC4958_CAAAU23TF	>gb|FE668878.1|FE668878 mh2_0006_B12 Chickpea leave library Cicer arietinum cDNA clone mh2_0006_B12 5, mRNA sequence	32	0.33	ICC4958_CAAAU23TF	>gb|CB065498.1|CB065498 EST645179 HOGA Medicago truncatula cDNA clone HOGA-19I23, mRNA sequence	468	1e-131	86	ICC4958_CAAAU23TF	>gb|EV263090.1|EV263090 GLLA248TF JCVI-SOY1 Glycine max cDNA 5, mRNA sequence	222	2e-56	87	ICC4958_CAAAU23TF	>gb|AV767052.1|AV767052 AV767052 Lotus japonicus Young plants (two-weeks old) Lotus japonicus cDNA clone MWM149c07_f 3, mRNA sequence	299	2e-80	82	ICC4958_CAAAU23TF	>gi|116488727|gb|EG529739.1|EG529739 2L56T7 Peanut (Luhua14) seeds full length cDNA Library Arachis hypogaea cDNA 3, mRNA	204	3e-52	82	ICC4958_CAAAU23TF	>sp|Q9ZRD6|YK61_ARATH VAMP-like protein YKT61 (AtYKT61) (Geranylgeranylated protein 1) (AtGP1) >gb|AAD00112.1|	6e-42	86	ICC4958_CAAAU23TF	>gi|38468730|gb|CF952861.1|CF952861 3141rsiceb_10020.y1 Oryza sativa cv. PA64s leaf cDNA library Oryza sativa Indica Group	80	3e-13	81	ICC4958_CAAAU23TF	>gb|CA927236.1|CA927236 MTU6CR.P6.F03 Aspen root cDNA Library Populus tremuloides cDNA, mRNA sequence	6e-46	91	186
233	UG-IV_ICC4958_CAAAU25TF	ICC4958_CAAAU25TF	>Q6ZIX2|SMT1_ORYSJ Cycloartenol-C-24-methyltransferase 1 - Oryza sativa subsp. japonica (Rice)	86	5e-17	74	ICC4958_CAAAU25TF	>gb|CK149064.1|CK149064 21_D7 Suppressive subtractive hybridization library Cicer arietinum cDNA clone 21_D7 5, mRNA sequence	30	1	ICC4958_CAAAU25TF	>gb|AL382409.1|AL382409 MtBC06F03F1 MtBC Medicago truncatula cDNA clone MtBC06F03 T3, mRNA sequence	218	8e-56	90	ICC4958_CAAAU25TF	>gb|AW597661.1|AW597661 sj49c06.y1 Gm-c1033 Glycine max cDNA clone GENOME SYSTEMS CLONE ID: Gm-c1033-611 5 similar to TR:Q43445 Q43445	210	5e-53	91	ICC4958_CAAAU25TF	>gb|AW719587.1|AW719587 LjNEST6c11r Lotus japonicus nodule library, mature and immature nodules Lotus japonicus cDNA 5, mRNA sequence	176	1e-43	90	ICC4958_CAAAU25TF	>gi|149654986|gb|ES765995.1|ES765995 TFL_88_G06_E001.g1 USDA-Tifton Peanut Library TFL Arachis hypogaea cDNA clone	34	0.43	100	ICC4958_CAAAU25TF	>gi|5842663|gb|AI995758.1|AI995758 701548205 A. thaliana, Columbia Col-0, inflorescence-2 Arabidopsis thaliana cDNA clone	2e-07	90	ICC4958_CAAAU25TF	>gi|58665032|gb|CK053718.1|CK053718 58172rsicek_13804.y1 Oryza sativa cv. PA64s panicle ferile cDNA library Oryza	44	0.012	88	ICC4958_CAAAU25TF	>gb|AJ779747.1|AJ779747 AJ779747 Populus euphratica root 3-6 months Populus euphratica cDNA clone P0000800006D01F1, mRNA sequence	5e-15	82	84
234	UG-IV_ICC4958_CAAAU32TF	ICC4958_CAAAU32TF	>Q9M0K4|LAF1_ARATH Transcription factor LAF1 - Arabidopsis thaliana (Mouse-ear cress)	28	9.1	40	ICC4958_CAAAU32TF	>gb|CK148859.1|CK148859 57_G1 Suppressive subtractive hybridization library Cicer arietinum cDNA clone 57_G1 5 similar to calmodulin-binding	28	1.4	ICC4958_CAAAU32TF	>gb|BI310843.1|BI310843 EST5312593 GESD Medicago truncatula cDNA clone pGESD9O17 5 end, mRNA sequence	32	3.6	100	ICC4958_CAAAU32TF	>gb|BI969695.1|BI969695 GM830008B21B10 Gm-r1083 Glycine max cDNA clone Gm-r1083-2780 3, mRNA sequence	32	8.4	95	ICC4958_CAAAU32TF	>gb|AV409626.1|AV409626 AV409626 Lotus japonicus young plants (two-week old) Lotus japonicus cDNA clone MWL060b06_r 5, mRNA sequence	34	0.45	100	ICC4958_CAAAU32TF	>gi|30420228|gb|CD038390.1|CD038390 UTPPI006_E08 USDA-Tifton Peanut Immature Pod cDNA Library (UTPP) Arachis hypogaea cDNA	30	2.4	100	ICC4958_CAAAU32TF	>gi|164190381|gb|ES195510.1|ES195510 247175_2731_1521 Arabidopsis ovule high throughput cDNA library Arabidopsis thaliana	0.89	100	ICC4958_CAAAU32TF	>gi|27547349|gb|CA765423.2|CA765423 AF53-Rpf_07_H03_T7_012.ab1 IRRI Drought Stress Panicle Library Oryza sativa Indica Group	34	3.9	95	ICC4958_CAAAU32TF	>gb|CA926072.1|CA926072 MTU7TL.P9.G05 Aspen leaf cDNA Library Populus tremuloides cDNA, mRNA sequence	1.5	100	34
235	UG-IV_ICC4958_CAAAU41TF	ICC4958_CAAAU41TF	>Q8TGM7|ART2_YEAST Uncharacterized protein ART2 - Saccharomyces cerevisiae (Bakers yeast)	37	0.018	45	ICC4958_CAAAU41TF	>gb|FE670450.1|FE670450 mh2_0028_D05 Chickpea leave library Cicer arietinum cDNA clone mh2_0028_D05 5, mRNA sequence	30	0.56	ICC4958_CAAAU41TF	>gb|AW736496.1|AW736496 EST332510 KV3 Medicago truncatula cDNA clone pKV3-13B20, mRNA sequence	34	1.5	100	ICC4958_CAAAU41TF	>gb|CO981904.1|CO981904 GM89012B2C09.r1 Gm-r1089 Glycine max cDNA clone Gm-r1089-4362 3, mRNA sequence	38	0.22	100	ICC4958_CAAAU41TF	>gb|AV775480.1|AV775480 AV775480 Lotus japonicus Pods (20-30 mm in length) Lotus japonicus cDNA clone MPD083h06_f 3, mRNA sequence	38	0.046	100						ICC4958_CAAAU41TF	>gi|19800277|gb|AV781487.1|AV781487 AV781487 RAFL2 Arabidopsis thaliana cDNA clone RAFL02-08-J12 3, mRNA sequence	1.4	100						ICC4958_CAAAU41TF	>gb|AI161993.1|AI161993 A010P63U Hybrid aspen plasmid library Populus tremula x Populus tremuloides cDNA 5, mRNA sequence	2.4	100	34
236	UG-IV_ICC4958_CAAAU58TF	ICC4958_CAAAU58TF	>Q687E1|NPP_HORVU Nucleotide pyrophosphatase/phosphodiesterase - Hordeum vulgare (Barley)	246	3e-65	75	ICC4958_CAAAU58TF	>gb|FE669111.1|FE669111 mh2_0012_H06 Chickpea leave library Cicer arietinum cDNA clone mh2_0012_H06 5, mRNA sequence	32	0.32	ICC4958_CAAAU58TF	>gb|AW329534.2|AW329534 N200780e rootphos(-) Medicago truncatula cDNA clone MHRP-21B12, mRNA sequence	537	1e-152	90	ICC4958_CAAAU58TF	>gb|EV274594.1|EV274594 GLMC832TF JCVI-SOY2 Glycine max cDNA 5, mRNA sequence	406	1e-112	86	ICC4958_CAAAU58TF	>gb|BP043511.1|BP043511 BP043511 Lotus corniculatus var. japonicus flower bud Lotus japonicus cDNA clone MFBL044f10_f 3, mRNA sequence	78	1e-13	82	ICC4958_CAAAU58TF	>gi|115597247|gb|EG029595.1|EG029595 AH1980 Shanyou 523 Peanut Cotyledon cDNA Library Arachis hypogaea cDNA 5, mRNA	32	2.2	100	ICC4958_CAAAU58TF	>gi|86591723|gb|DY256093.1|DY256093 Mdfrb3143L08.g1 Apple_EST_Mdfrb Malus x domestica cDNA 5 similar to ref|NP_199851.1|	2e-14	88	ICC4958_CAAAU58TF	>gi|29629162|gb|CB634173.1|CB634173 OSIIEb13I09.f OSIIEb Oryza sativa Indica Group cDNA clone OSIIEb13I09 5, mRNA	60	2e-07	83	ICC4958_CAAAU58TF	>gb|CX658498.1|CX658498 PO01035G06 Poplar SC cDNA library Populus alba x Populus tremula var. glandulosa cDNA clone PO01035G06 5, mRNA sequence	1e-22	84	109
237	UG-IV_ICC4958_CAAAU67TF	ICC4958_CAAAU67TF	>O65781|GALE2_CYATE UDP-glucose 4-epimerase GEPI48 - Cyamopsis tetragonoloba (Guar) (Cluster bean)	86	5e-17	87	ICC4958_CAAAU67TF	>gb|FE669840.1|FE669840 mh2_0021_A07 Chickpea leave library Cicer arietinum cDNA clone mh2_0021_A07 5, mRNA sequence	32	0.23	ICC4958_CAAAU67TF	>gb|BF650188.1|BF650188 NF090C10EC1F1072 Elicited cell culture Medicago truncatula cDNA clone NF090C10EC 5, mRNA sequence	147	2e-34	88	ICC4958_CAAAU67TF	>gb|BI317312.1|BI317312 saf69f04.y1 Gm-c1078 Glycine max cDNA clone GENOME SYSTEMS CLONE ID: Gm-c1078-1424 5 similar to TR:O65781 O65781	105	2e-21	86	ICC4958_CAAAU67TF	>gb|DC599489.1|DC599489 DC599489 Lotus japonicus roots Lotus japonicus cDNA clone MR058h08_r 5, mRNA sequence	127	1e-28	90	ICC4958_CAAAU67TF	>gi|110814061|gb|EE127027.1|EE127027 1C2 Peanut (Luhua14) seeds full length cDNA Library Arachis hypogaea cDNA 5, mRNA	34	0.39	95	ICC4958_CAAAU67TF	>gi|8723178|gb|AV551765.1|AV551765 AV551765 Arabidopsis thaliana roots Columbia Arabidopsis thaliana cDNA clone RZ130d12R	0.0002	88	ICC4958_CAAAU67TF	>gi|66925012|gb|CX111860.1|CX111860 EI070I03 A normalized whole-life-cycle cDNA library of rice Oryza sativa	48	0.0007	91	ICC4958_CAAAU67TF	>gb|BI120905.1|BI120905 F024P85Y Populus flower cDNA library Populus trichocarpa cDNA, mRNA sequence	0.25	80	38
238	UG-IV_ICC4958_CAAAV09TF	ICC4958_CAAAV09TF	>Q54XQ2|RCKA_DICDI RGS domain-containing serine/threonine-protein kinase A - Dictyostelium discoideum (Slime mold)	38	0.042	26	ICC4958_CAAAV09TF	>gb|FE669805.1|FE669805 mh2_0020_F07 Chickpea leave library Cicer arietinum cDNA clone mh2_0020_F07 5, mRNA sequence	34	0.11	ICC4958_CAAAV09TF	>gb|AW775944.1|AW775944 EST335009 DSIL Medicago truncatula cDNA clone pDSIL-3H5, mRNA sequence	172	8e-42	81	ICC4958_CAAAV09TF	>gb|CF806817.1|CF806817 psHB016xD21f USDA-IFAFS:Expression of Phytophthora sojae genes during infection and propagation Glycine max cDNA clone	80	2e-13	83	ICC4958_CAAAV09TF	>gb|BP050980.1|BP050980 BP050980 Lotus corniculatus var. japonicus pods (less than 20 mm in length) Lotus japonicus cDNA clone SPD087g12_f 3, mRNA	86	7e-16	82	ICC4958_CAAAV09TF	>gi|56552942|gb|CX018066.1|CX018066 R2437 pPCR Arachis hypogaea cDNA 5, mRNA sequence	32	3	100	ICC4958_CAAAV09TF	>gi|86084465|gb|DR380224.1|DR380224 974563 CERES-148 Arabidopsis thaliana cDNA clone 120348 3, mRNA sequence	1e-09	92	ICC4958_CAAAV09TF	>gi|29657718|gb|CB653993.1|CB653993 OSJNEc05I09.f OSJNEc Oryza sativa Japonica Group cDNA clone OSJNEc05I09 5, mRNA	38	1.3	100	ICC4958_CAAAV09TF	>gb|BU868085.1|BU868085 M111A07 Populus flower cDNA library Populus trichocarpa cDNA 5 prime, mRNA sequence	0.0001	86	50
239	UG-IV_ICC4958_CAAAV15TF	ICC4958_CAAAV15TF	>O81488|Y5621_ARATH PHD finger protein At5g26210 - Arabidopsis thaliana (Mouse-ear cress)	255	1e-67	62	ICC4958_CAAAV15TF	>gb|FE668747.1|FE668747 mh2_0004_C10 Chickpea leave library Cicer arietinum cDNA clone mh2_0004_C10 5, mRNA sequence	278	5e-75	ICC4958_CAAAV15TF	>gb|DW016211.1|DW016211 EST1225172 MTY Medicago truncatula cDNA clone MTYAE43, mRNA sequence	706	0	88	ICC4958_CAAAV15TF	>gb|EV272287.1|EV272287 GLMBI01TF JCVI-SOY2 Glycine max cDNA 5, mRNA sequence	521	1e-146	86	ICC4958_CAAAV15TF	>gb|AV426359.1|AV426359 AV426359 Lotus japonicus young plants (two-week old) Lotus japonicus cDNA clone MWM066b07_r 5, mRNA sequence	373	1e-102	85	ICC4958_CAAAV15TF	>gi|30420510|gb|CD038672.1|CD038672 UTPPI010_F05 USDA-Tifton Peanut Immature Pod cDNA Library (UTPP) Arachis hypogaea cDNA	58	6e-08	81	ICC4958_CAAAV15TF	>gi|159625343|gb|EY132725.1|EY132725 CBTH3698.g1_C14.ab1:P Triphysaria pusilla root tip normalized cDNA library	8e-36	86	ICC4958_CAAAV15TF	>gi|6529717|gb|AW218843.1|AW218843 EST301323 tomato root during/after fruit set, Cornell University Solanum	72	1e-10	83	ICC4958_CAAAV15TF	>gb|BU877632.1|BU877632 V037B10 Populus flower cDNA library Populus trichocarpa cDNA 5 prime, mRNA sequence	3e-42	85	174
240	UG-IV_ICC4958_CAAAV18TF	ICC4958_CAAAV18TF	>P0C2F6|RNHX1_ARATH Putative ribonuclease H protein At1g65750 - Arabidopsis thaliana (Mouse-ear cress)	48	1e-12	31	ICC4958_CAAAV18TF	>gb|CK148764.1|CK148764 64_A6 Suppressive subtractive hybridization library Cicer arietinum cDNA clone 64_A6 5, mRNA sequence	30	1.5	ICC4958_CAAAV18TF	>gb|AL377644.1|AL377644 MtBB32H07F1 MtBB Medicago truncatula cDNA clone MtBB32H07 T3, mRNA sequence	38	0.25	100	ICC4958_CAAAV18TF	>gb|BE658253.1|BE658253 GM700005A20A3 Gm-r1070 Glycine max cDNA clone Gm-r1070-1542 3, mRNA sequence	38	0.59	100	ICC4958_CAAAV18TF	>gb|BP052946.1|BP052946 BP052946 Lotus corniculatus var. japonicus pods (less than 20 mm in length) Lotus japonicus cDNA clone SPDL015f09_f 3,	34	1.9	100	ICC4958_CAAAV18TF	>gi|110814689|gb|EE123771.1|EE123771 1R59 Peanut (Luhua14) seeds full length cDNA Library Arachis hypogaea cDNA 5	38	0.042	100	ICC4958_CAAAV18TF	>gi|89484427|gb|DY640221.1|DY640221 PU2_plate5_M03 PU2 Prunus persica cDNA similar to similar to protein	0.004	100	ICC4958_CAAAV18TF	>gi|29619385|gb|CB624397.1|CB624397 OSIIEa12P04.f OSIIEa Oryza sativa Indica Group cDNA clone OSIIEa12P04 5, mRNA	42	0.07	100	ICC4958_CAAAV18TF	>gb|BU835474.1|BU835474 T074D05 Populus apical shoot cDNA library Populus tremula x Populus tremuloides cDNA 5 prime, mRNA sequence	0.41	100	38
241	UG-IV_ICC4958_CAAAV26TF	ICC4958_CAAAV26TF	>P33206|FXA4B_XENLA Forkhead box protein A4-B - Xenopus laevis (African clawed frog)	34	0.45	35	ICC4958_CAAAV26TF	>gb|FE668749.1|FE668749 mh2_0004_C12 Chickpea leave library Cicer arietinum cDNA clone mh2_0004_C12 5, mRNA sequence	52	3e-07	ICC4958_CAAAV26TF	>gb|AJ548029.1|AJ548029 AJ548029 MTAPHEU Medicago truncatula cDNA clone mtaehac110004g09, mRNA sequence	323	2e-87	89	ICC4958_CAAAV26TF	>gb|EV282461.1|EV282461 GLNBG78TF JCVI-SOY3 Glycine max cDNA 5, mRNA sequence	644	0	92	ICC4958_CAAAV26TF	>gb|BU494307.1|BU494307 Ljirnpest49-033-f1 Ljirnp Lambda HybriZap two-hybrid library Lotus japonicus cDNA clone 4033_10.ab1 5, mRNA sequence	78	1e-13	91	ICC4958_CAAAV26TF	>gi|115597928|gb|EG030276.1|EG030276 AH0676 Shanyou 523 Peanut Cotyledon cDNA Library Arachis hypogaea cDNA 5, mRNA	48	3e-05	83	ICC4958_CAAAV26TF	>gi|7110827|gb|AI618760.1|AI618760 EST21 Cloned cDNAs of Arabidopsis thaliana generated by mRNA differential-display RT-PCR	4e-58	93	ICC4958_CAAAV26TF	>gi|44678846|gb|CR292280.1|CR292280 CR292280 Oryza sativa library (Han B) Oryza sativa cDNA clone y728b02p5, mRNA sequence	351	4e-95	90	ICC4958_CAAAV26TF	>gb|CA826452.1|CA826452 R78E04 two-month-old roots from clone Beaupre Populus trichocarpa x Populus deltoides cDNA 5, mRNA sequence	0	95	757
242	UG-IV_ICC4958_CAAAV35TF	ICC4958_CAAAV35TF	>P93147|C81E1_GLYEC Cytochrome P450 81E1 - Glycyrrhiza echinata (Licorice)	291	2e-78	64	ICC4958_CAAAV35TF	>gb|FE673135.1|FE673135 mh1_0031_E09 Drought-stressed chickpea leave library Cicer arietinum cDNA clone mh1_0031_E09 5, mRNA sequence	464	1e-131	ICC4958_CAAAV35TF	>gb|BG454219.1|BG454219 NF098E07LF1F1052 Developing leaf Medicago truncatula cDNA clone NF098E07LF 5, mRNA sequence	589	1e-167	86	ICC4958_CAAAV35TF	>gb|CF807076.1|CF807076 psHB020xA04f USDA-IFAFS:Expression of Phytophthora sojae genes during infection and propagation Glycine max cDNA clone	52	5e-05	86	ICC4958_CAAAV35TF	>gb|CB827865.1|CB827865 LjNEST80a7r Lotus japonicus nodule library 5 and 7 week-old Lotus japonicus cDNA 5, mRNA sequence	68	2e-10	87	ICC4958_CAAAV35TF	>gi|56690022|gb|CX127925.1|CX127925 AH0028 Peanut Lambda Express library Arachis hypogaea cDNA 5, mRNA sequence	34	0.78	100	ICC4958_CAAAV35TF	>gi|19863859|gb|AV821828.1|AV821828 AV821828 RAFL4 Arabidopsis thaliana cDNA clone RAFL04-16-P21 5, mRNA sequence	0.075	100	ICC4958_CAAAV35TF	>gi|6934916|gb|AU082453.1|AU082453 AU082453 Rice shoot Oryza sativa Japonica Group cDNA clone S2533, mRNA sequence	38	1.3	100	ICC4958_CAAAV35TF	>gb|BI072883.1|BI072883 C090P09U Populus strain T89 leaves Populus tremula x Populus tremuloides cDNA, mRNA sequence	0.008	91	44
243	UG-IV_ICC4958_CAAAV61TF	ICC4958_CAAAV61TF	>Q54KU8|U523B_DICDI UPF0523 protein B - Dictyostelium discoideum (Slime mold)	32	0.57	27	ICC4958_CAAAV61TF	>gb|EH058697.1|EH058697 CPA02b10.y.esd subtracted cDNA library of drought stressed chickpea Cicer arietinum cDNA, mRNA sequence	30	0.58	ICC4958_CAAAV61TF	>gb|BF636985.1|BF636985 NF072H07LF1F1061 Developing leaf Medicago truncatula cDNA clone NF072H07LF 5, mRNA sequence	36	0.38	100	ICC4958_CAAAV61TF	>gb|CA785282.1|CA785282 sau27f01.y1 Gm-c1062 Glycine max cDNA clone SOYBEAN CLONE ID: Gm-c1062-9481 5 similar to TR:Q9SRL3 Q9SRL3 F9F8.15	36	0.89	100	ICC4958_CAAAV61TF	>gb|AV413947.1|AV413947 AV413947 Lotus japonicus young plants (two-week old) Lotus japonicus cDNA clone MWM238h04_r 5, mRNA sequence	34	0.74	100	ICC4958_CAAAV61TF	>gi|110811887|gb|EE124490.1|EE124490 1F80 Peanut (Luhua14) seeds full length cDNA Library Arachis hypogaea cDNA 5	30	3.9	94	ICC4958_CAAAV61TF	>gi|59920743|gb|BP859770.1|BP859770 BP859770 RAFL21 Arabidopsis thaliana cDNA clone RAFL25-41-M07 5, mRNA sequence	0.37	100	ICC4958_CAAAV61TF	>gi|3768776|gb|AU032803.1|AU032803 AU032803 Rice green shoot Oryza sativa Japonica Group cDNA clone S14245_2A, mRNA	36	1.6	100	ICC4958_CAAAV61TF	>gb|AJ775066.1|AJ775066 AJ775066 Populus euphratica shoot 3-6 months Populus euphratica cDNA clone P0000300027D10F1, mRNA sequence	2.5	100	34
244	UG-IV_ICC4958_CAAAV66TF	ICC4958_CAAAV66TF	>Q31S64|ISPH_SYNP7 4-hydroxy-3-methylbut-2-enyl diphosphate reductase - Synechococcus sp. (strain PCC 7942)	35	0.11	71	ICC4958_CAAAV66TF	>gb|CV793600.1|CV793600 DEF0452 Chickpea (ICC3996) post-inoculation EST library Cicer arietinum cDNA 5 similar to pathogen-induced	38	0.003	ICC4958_CAAAV66TF	>gb|BI271725.1|BI271725 NF017H12FL1F1103 Developing flower Medicago truncatula cDNA clone NF017H12FL 5, mRNA sequence	131	1e-29	84	ICC4958_CAAAV66TF	>gb|FE691096.1|FE691096 Pv059Ar_M13R_B04.ab1 Phaseolus vulgaris cv Early gallatin Phaseolus vulgaris cDNA, mRNA sequence	46	0.001	80	ICC4958_CAAAV66TF	>gb|BP066772.1|BP066772 BP066772 Lotus japonicus mature nodule Lotus japonicus cDNA clone GENLf081g04 3, mRNA sequence	38	0.053	95	ICC4958_CAAAV66TF	>gi|115597103|gb|EG029451.1|EG029451 AH1848 Shanyou 523 Peanut Cotyledon cDNA Library Arachis hypogaea cDNA 5, mRNA	64	3e-10	83	ICC4958_CAAAV66TF	>gi|498666|gb|Z34228.1|Z34228 ATTS3262 Versailles-VB Arabidopsis thaliana cDNA clone VBVFA01, mRNA sequence	0.007	91	ICC4958_CAAAV66TF	>gi|143239943|gb|ES274027.1|ES274027 EoEST1846 Oil palm mesocarp-tissue cDNA Entry Library Elaeis oleifera cDNA	42	0.029	84	ICC4958_CAAAV66TF	>gb|DN491172.1|DN491172 UM69TA04.3pR Populus female catkins cDNA library Populus trichocarpa cDNA clone UM69TA04 3, mRNA sequence	0.17	100	38
245	UG-IV_ICC4958_CAAAV84TF	ICC4958_CAAAV84TF	>Q54UU1|TPPC4_DICDI Trafficking protein particle complex subunit 4 - Dictyostelium discoideum (Slime mold)	143	5e-34	52	ICC4958_CAAAV84TF	>gb|EH058975.1|EH058975 CPBe02.z.esd subtracted cDNA library of drought stressed chickpea Cicer arietinum cDNA, mRNA sequence	32	0.39	ICC4958_CAAAV84TF	>gb|BI271338.1|BI271338 NF057F11FL1F1095 Developing flower Medicago truncatula cDNA clone NF057F11FL 5, mRNA sequence	692	0	90	ICC4958_CAAAV84TF	>gb|EV266288.1|EV266288 GLLB474TF JCVI-SOY1 Glycine max cDNA 5, mRNA sequence	379	1e-103	86	ICC4958_CAAAV84TF	>gb|BW598945.1|BW598945 BW598945 Lotus japonicus suspension-cultured cells Lotus japonicus cDNA clone LjCa-016-BC02 5, mRNA sequence	333	2e-90	89	ICC4958_CAAAV84TF	>gi|56553088|gb|CX018212.1|CX018212 R111 Kochert Arachis hypogaea cDNA 5, mRNA sequence	32	2.6	100	ICC4958_CAAAV84TF	>gi|89481125|gb|DY636919.1|DY636919 PU1_plate45_L08 PU1 Prunus persica cDNA similar to weakly similar to synbindin,	1e-43	80	ICC4958_CAAAV84TF	>gi|33664834|gb|CF295801.1|CF295801 30DGS--05-O09.b1 Rice leaf plasmid cDNA library I (30DGS) Oryza sativa Japonica	68	1e-09	79	ICC4958_CAAAV84TF	>gb|BU830028.1|BU830028 T003A09 Populus apical shoot cDNA library Populus tremula x Populus tremuloides cDNA 5 prime, mRNA sequence	9e-67	82	256
246	UG-IV_ICC4958_CAAAW11TF	ICC4958_CAAAW11TF	>Q9FDZ9|RL212_ARATH 60S ribosomal protein L21-2 - Arabidopsis thaliana (Mouse-ear cress)	90	3e-18	85	ICC4958_CAAAW11TF	>gb|FE672986.1|FE672986 mh1_0029_A11 Drought-stressed chickpea leave library Cicer arietinum cDNA clone mh1_0029_A11 5, mRNA sequence	117	2e-27	ICC4958_CAAAW11TF	>gb|AW573675.1|AW573675 EST316266 GVN Medicago truncatula cDNA clone pGVN-47J24, mRNA sequence	212	2e-54	92	ICC4958_CAAAW11TF	>gb|AW458822.1|AW458822 sh15a10.y1 Gm-c1016 Glycine max cDNA clone GENOME SYSTEMS CLONE ID: Gm-c1016-4819 5 similar to TR:Q9ZSU8 Q9ZSU8 60S	86	7e-16	82	ICC4958_CAAAW11TF	>gb|CB827959.1|CB827959 LjNEST81b10r Lotus japonicus nodule library 5 and 7 week-old Lotus japonicus cDNA 5, mRNA sequence	82	2e-15	82	ICC4958_CAAAW11TF	>gi|110811188|gb|EE123915.1|EE123915 U60 Peanut (Luhua14) seeds full length cDNA Library Arachis hypogaea cDNA 5 similar to	74	2e-13	84	ICC4958_CAAAW11TF	>gi|47511620|gb|CN746623.1|CN746623 SAL_US033xi20f1.ab1 SAL_US N.Bentheme Nicotiana benthamiana cDNA 5, mRNA sequence	5e-18	90	ICC4958_CAAAW11TF	>gi|72271666|gb|DT048273.1|DT048273 COT_CY_F03 Fiber and Ovule of Xu-142 Lambda Zap Express Library Gossypium hirsutum	103	6e-21	84	ICC4958_CAAAW11TF	>gb|CK088038.1|CK088038 A032P32.3pR Hybrid aspen plasmid library Populus tremula x Populus tremuloides cDNA clone A032P32 3, mRNA sequence	4e-29	85	129
247	UG-IV_ICC4958_CAAAW13TF	ICC4958_CAAAW13TF	>Q01197|E6_GOSHI Protein E6 - Gossypium hirsutum (Upland cotton) (Gossypium mexicanum)	62	2e-09	44	ICC4958_CAAAW13TF	>gb|FE670351.1|FE670351 mh2_0027_A02 Chickpea leave library Cicer arietinum cDNA clone mh2_0027_A02 5, mRNA sequence	32	0.36	ICC4958_CAAAW13TF	>gb|BF645857.1|BF645857 NF034A03EC1F1020 Elicited cell culture Medicago truncatula cDNA clone NF034A03EC 5, mRNA sequence	254	2e-66	89	ICC4958_CAAAW13TF	>gb|BQ452558.1|BQ452558 sao88d02.y1 Gm-c1081 Glycine max cDNA clone SOYBEAN CLONE ID: Gm-c1081-2836 5 similar to TR:Q41255 Q41255	84	1e-14	90	ICC4958_CAAAW13TF	>gb|AV766001.1|AV766001 AV766001 Lotus japonicus young plants (two-week old) Lotus japonicus cDNA clone MWM079c02_f 3, mRNA sequence	125	6e-28	82	ICC4958_CAAAW13TF	>gi|30420390|gb|CD038552.1|CD038552 UTPPI009_A02 USDA-Tifton Peanut Immature Pod cDNA Library (UTPP) Arachis hypogaea cDNA	34	0.6	100	ICC4958_CAAAW13TF	>gi|25807630|gb|CA763591.1|CA763591 BR060005B20E07.ab1 IRRI clones Oryza sativa Indica Group cDNA clone BR060005B20E07.ab1	0.9	100	ICC4958_CAAAW13TF	>gi|45438645|gb|CF932064.1|CF932064 SP6-D1(P10-C6) A suppression subtractive hybridization cDNA library from	42	0.065	100	ICC4958_CAAAW13TF	>gb|CB176607.1|CB176607 PopSC00029 Poplar SC cDNA library Populus alba x Populus tremula var. glandulosa cDNA clone PopSC00029, mRNA sequence	4e-07	86	58
248	UG-IV_ICC4958_CAAAW17TF	ICC4958_CAAAW17TF	>Q9ZKG4|GUAA_HELPJ GMP synthase [glutamine-hydrolyzing] - Helicobacter pylori J99 (Campylobacter pylori J99)	33	1.9	24	ICC4958_CAAAW17TF	>gb|FE669650.1|FE669650 mh2_0018_H12 Chickpea leave library Cicer arietinum cDNA clone mh2_0018_H12 5, mRNA sequence	36	0.03	ICC4958_CAAAW17TF	>gb|DW017874.1|DW017874 EST1226835 MTY Medicago truncatula cDNA clone MTYAZ26, mRNA sequence	595	1e-169	88	ICC4958_CAAAW17TF	>gb|FK002430.1|FK002430 GLPAS22TF JCVI-SOY1 Glycine max cDNA 5, mRNA sequence	410	1e-113	85	ICC4958_CAAAW17TF	>gb|AV764694.1|AV764694 AV764694 Lotus japonicus young plants (two-week old) Lotus japonicus cDNA clone MWM003d02_f 3, mRNA sequence	254	1e-66	86	ICC4958_CAAAW17TF	>gi|134092850|gb|EL966827.1|EL966827 SI_S097 SI, cDNA forward subtractive library from peanut leaves inoculated with	240	7e-63	87	ICC4958_CAAAW17TF	>gi|71923084|gb|DT042326.1|DT042326 Mdrtp1007C12.g1 Apple_EST_Mdrtp Malus x domestica x Malus sieversii cDNA similar to	2e-36	80	ICC4958_CAAAW17TF	>gi|152039034|gb|ES699475.1|ES699475 r_009d_d06 Lolium perenne r Lolium perenne cDNA, mRNA sequence	50	0.0004	87	ICC4958_CAAAW17TF	>gb|CV271360.1|CV271360 WS0154.B21_H21 PTxN-IB-A-6 Populus trichocarpa x Populus nigra cDNA clone WS0154_H21 3, mRNA sequence	7e-28	79	127
249	UG-IV_ICC4958_CAAAW22TF						ICC4958_CAAAW22TF	>gb|FE669330.1|FE669330 mh2_0015_D03 Chickpea leave library Cicer arietinum cDNA clone mh2_0015_D03 5, mRNA sequence	30	0.24	ICC4958_CAAAW22TF	>gb|AL373989.1|AL373989 MtBB04A06F1 MtBB Medicago truncatula cDNA clone MtBB04A06 T3, mRNA sequence	32	2.5	100	ICC4958_CAAAW22TF	>gb|FK011208.1|FK011208 GLQAE35TFB JCVI-SOY2 Glycine max cDNA 5, mRNA sequence	34	1.4	100	ICC4958_CAAAW22TF	>gb|AV779259.1|AV779259 AV779259 Lotus japonicus Pods (20-30 mm in length) Lotus japonicus cDNA clone MPDL054g07_f 3, mRNA sequence	34	0.3	95	ICC4958_CAAAW22TF	>gi|149645777|gb|ES754172.1|ES754172 C20L_40_D05_E002.g1 USDA-Tifton Peanut Library C20L Arachis hypogaea cDNA clone	32	0.4	100	ICC4958_CAAAW22TF	>gi|124925881|gb|EL003806.1|EL003806 EBENXNS02JESFX 8-day Arabidopsis seedlings, aerial tissues Arabidopsis	2.3	95	ICC4958_CAAAW22TF	>gi|88689988|gb|CI734067.1|CI734067 CI734067 Oryza sativa (japonica cultivar-group) 4 nuclei stage pistil Oryza sativa	36	0.66	95	ICC4958_CAAAW22TF	>gb|BU809283.1|BU809283 UL56PA01 Populus leaf cDNA library Populus tremula x Populus tremuloides cDNA 5 prime, mRNA sequence	0.25	100	36
250	UG-IV_ICC4958_CAAAW23TF	ICC4958_CAAAW23TF	>Q5ZI22|NUPL2_CHICK Nucleoporin-like 2 - Gallus gallus (Chicken)	34	0.17	35	ICC4958_CAAAW23TF	>gb|FE670273.1|FE670273 mh2_0026_B07 Chickpea leave library Cicer arietinum cDNA clone mh2_0026_B07 5, mRNA sequence	34	0.06	ICC4958_CAAAW23TF	>gb|AW691808.1|AW691808 NF044D05ST1F1000 Developing stem Medicago truncatula cDNA clone NF044D05ST 5, mRNA sequence	40	0.04	100	ICC4958_CAAAW23TF	>gb|CD414508.1|CD414508 Gm_ck46666 Soybean induced by Salicylic Acid Glycine max cDNA 3, mRNA sequence	46	0.001	100	ICC4958_CAAAW23TF	>gb|BW594440.1|BW594440 BW594440 Lotus japonicus suspension-cultured cells Lotus japonicus cDNA clone LjCa-001-BH05 5, mRNA sequence	58	8e-08	92	ICC4958_CAAAW23TF	>gi|134038788|gb|EL966664.1|EL966664 S333 SI, cDNA forward subtractive library from peanut leaves inoculated with	32	1.6	100	ICC4958_CAAAW23TF	>gi|116407750|gb|EG450342.1|EG450342 AYBCO49TFB pooled cDNA populations Arabidopsis thaliana cDNA, mRNA sequence	0.15	95	ICC4958_CAAAW23TF	>gi|117243067|gb|CT850269.1|CT850269 CT850269 Oryza sativa (indica cultivar-group) cv. Guang Lu Ai 4 Oryza sativa Indica	40	0.17	95	ICC4958_CAAAW23TF	>gb|CX168447.1|CX168447 A01_69-51_01.ab1 leaf inoculated with Marssonia pathogen of Populus deltoides Populus deltoides cDNA, mRNA sequence	0.25	100	38
251	UG-IV_ICC4958_CAAAW35TF	ICC4958_CAAAW35TF	>Q9LH89|Y3885_ARATH Uncharacterized protein At3g28850 - Arabidopsis thaliana (Mouse-ear cress)	38	0.064	56	ICC4958_CAAAW35TF	>gb|FE671756.1|FE671756 mh1_0009_F07 Drought-stressed chickpea leave library Cicer arietinum cDNA clone mh1_0009_F07 5, mRNA sequence	40	0.002	ICC4958_CAAAW35TF	>gb|AW125992.2|AW125992 N100187e rootphos(-) Medicago truncatula cDNA clone MHRP-3A12, mRNA sequence	107	4e-22	93	ICC4958_CAAAW35TF	>gb|EV280733.1|EV280733 GLNAW80TF JCVI-SOY3 Glycine max cDNA 5, mRNA sequence	84	1e-14	89	ICC4958_CAAAW35TF	>gb|BP058400.1|BP058400 BP058400 Lotus japonicus mature nodule Lotus japonicus cDNA clone GENf002e09 3, mRNA sequence	82	1e-14	90	ICC4958_CAAAW35TF	>gi|149214011|gb|ES703460.1|ES703460 C20R5_13_H09_E002.g1 USDA-Tifton Peanut Library C20R5 Arachis hypogaea cDNA	38	0.053	100	ICC4958_CAAAW35TF	>gi|19875842|gb|AU236673.1|AU236673 AU236673 RAFL15 Arabidopsis thaliana cDNA clone RAFL15-14-M20 5, mRNA sequence	0.079	100	ICC4958_CAAAW35TF	>gi|86598940|gb|CI355557.1|CI355557 CI355557 Oryza sativa (japonica cultivar-group) flower Oryza sativa Japonica Group cDNA	44	0.022	100	ICC4958_CAAAW35TF	>gb|CN521650.1|CN521650 GQ0114.B3_E05 GQ011 Populus trichocarpa x Populus deltoides cDNA clone GQ0114_E05 5, mRNA sequence	0.034	100	42
252	UG-IV_ICC4958_CAAAW49TF	ICC4958_CAAAW49TF	>P38661|PDIA6_MEDSA Probable protein disulfide-isomerase A6 precursor - Medicago sativa (Alfalfa)	417	1e-116	91	ICC4958_CAAAW49TF	>gb|CK148688.1|CK148688 AGT-27_G04 Suppressive subtractive hybridization library Cicer arietinum cDNA clone AGT-27_G04 5 similar to	30	2	ICC4958_CAAAW49TF	>gb|EH058292.1|EH058292 EST0149 MTOROCRE Medicago truncatula cDNA clone mtorocre56.002, mRNA sequence	918	0	90	ICC4958_CAAAW49TF	>gb|CX703721.1|CX703721 gmrtDrNS01_19-B_M13R_H01_001.s3 Water stressed 48h segment 1 gmrtDrNS01 Glycine max cDNA 3, mRNA sequence	662	0	88	ICC4958_CAAAW49TF	>gb|CB828588.1|CB828588 LjNEST88c6r Lotus japonicus nodule library 5 and 7 week-old Lotus japonicus cDNA 5, mRNA sequence	500	1e-140	88	ICC4958_CAAAW49TF	>gi|149647900|gb|ES756295.1|ES756295 C20L_76_G12_E002.g1 USDA-Tifton Peanut Library C20L Arachis hypogaea cDNA clone	381	1e-105	83	ICC4958_CAAAW49TF	>gi|20157393|gb|BQ107739.1|BQ107739 NXLV103_G03_F NXLV (Nsf Xylem Late wood Vertical) Pinus taeda cDNA clone NXLV103_G03	7e-27	81	ICC4958_CAAAW49TF	>gi|152038939|gb|ES699380.1|ES699380 r_006b_b09 Lolium perenne r Lolium perenne cDNA, mRNA sequence	88	2e-15	86	ICC4958_CAAAW49TF	>gb|CN550553.1|CN550553 GQ0242.B3_J15 GQ024 Populus trichocarpa x Populus deltoides cDNA clone GQ0242_J15 5, mRNA sequence	4e-88	82	327
253	UG-IV_ICC4958_CAAAW88TF	ICC4958_CAAAW88TF	>Q9M2J9|BET11_ARATH Bet1-like SNARE 1-1 - Arabidopsis thaliana (Mouse-ear cress)	192	1e-48	76	ICC4958_CAAAW88TF	>gb|FE669882.1|FE669882 mh2_0021_E03 Chickpea leave library Cicer arietinum cDNA clone mh2_0021_E03 5, mRNA sequence	34	0.099	ICC4958_CAAAW88TF	>gb|BG450718.1|BG450718 NF108A10DT1F1071 Drought Medicago truncatula cDNA clone NF108A10DT 5, mRNA sequence	692	0	92	ICC4958_CAAAW88TF	>gb|EV268784.1|EV268784 GLMAB72TF JCVI-SOY2 Glycine max cDNA 5, mRNA sequence	515	1e-145	91	ICC4958_CAAAW88TF	>gb|BP083546.1|BP083546 BP083546 Lotus japonicus roots Lotus japonicus cDNA clone MR099a01_f 3, mRNA sequence	36	0.5	100	ICC4958_CAAAW88TF	>gi|110812649|gb|EE125494.1|EE125494 1U61 Peanut (Luhua14) seeds full length cDNA Library Arachis hypogaea cDNA 5	34	0.66	100	ICC4958_CAAAW88TF	>gi|159768397|gb|EY131110.1|EY131110 CBTH2883.b1_E02.ab1:P Triphysaria pusilla root tip normalized cDNA library	1e-27	81	ICC4958_CAAAW88TF	>gi|28257317|gb|CB211226.1|CB211226 OML01506 Oryza minuta HybriZAP-2.1 XR library Oryza minuta cDNA 5, mRNA	82	8e-14	80	ICC4958_CAAAW88TF	>gb|CV267336.1|CV267336 WS02031.B21_H15 PTxN-IB-N-A-11 Populus trichocarpa x Populus nigra cDNA clone WS02031_H15 3, mRNA sequence	1e-25	81	119
254	UG-IV_ICC4958_CAAAW92TF						ICC4958_CAAAW92TF	>gb|FE672966.1|FE672966 mh1_0028_F04 Drought-stressed chickpea leave library Cicer arietinum cDNA clone mh1_0028_F04 5, mRNA sequence	28	0.75	ICC4958_CAAAW92TF	>gb|AL375607.1|AL375607 MtBB15G08R1 MtBB Medicago truncatula cDNA clone MtBB15G08 T7, mRNA sequence	34	0.48	100	ICC4958_CAAAW92TF	>gb|AW830209.1|AW830209 sm24b03.y1 Gm-c1028 Glycine max cDNA clone GENOME SYSTEMS CLONE ID: Gm-c1028-4806 5 similar to TR:Q9ZTA3 Q9ZTA3 PUTATIVE	34	1.1	100	ICC4958_CAAAW92TF	>gb|CB827054.1|CB827054 LjNEST69g3r Lotus japonicus nodule library 5 and 7 week-old Lotus japonicus cDNA 5, mRNA sequence	30	3.6	100	ICC4958_CAAAW92TF	>gi|160623348|gb|EY396111.1|EY396111 6F24 Full length peanut pod cDNA library Arachis hypogaea cDNA clone 6F24 5	30	1.2	100	ICC4958_CAAAW92TF	>gi|159627882|gb|EY174879.1|EY174879 CBTI4830.g1_K08.ab1:P Triphysaria pusilla root tip normalized cDNA library	0.12	95	ICC4958_CAAAW92TF	>gi|88835285|gb|CI370588.1|CI370588 CI370588 Oryza sativa (japonica cultivar-group) callus Oryza sativa Japonica Group cDNA	36	0.5	100	ICC4958_CAAAW92TF	>gb|BI130416.1|BI130416 G105P33Y Populus cambium cDNA library Populus tremula x Populus tremuloides cDNA, mRNA sequence	0.19	100	36
255	UG-IV_ICC4958_CAAAX40TF	ICC4958_CAAAX40TF	>Q02505|MUC3A_HUMAN Mucin-3A precursor - Homo sapiens (Human)	34	0.18	31	ICC4958_CAAAX40TF	>gb|DY475396.1|DY475396 U379 Chickpea (ICC3996) post-inoculation EST library Cicer arietinum cDNA 5 similar to Similar to endopeptidase,	30	0.81	ICC4958_CAAAX40TF	>gb|AL379296.1|AL379296 MtBB44E03R1 MtBB Medicago truncatula cDNA clone MtBB44E03 T7, mRNA sequence	36	0.53	95	ICC4958_CAAAX40TF	>gb|BE660025.1|BE660025 456 GmaxSC Glycine max cDNA, mRNA sequence	34	4.9	100	ICC4958_CAAAX40TF	>gb|AW720304.1|AW720304 LjNEST20e3r Lotus japonicus nodule library 5 and 7 week-old Lotus japonicus cDNA 5, mRNA sequence	32	4.1	100	ICC4958_CAAAX40TF	>gi|149225193|gb|ES714640.1|ES714640 TFR6_37_D01_E001.g1 USDA-Tifton Peanut Library TFR6 Arachis hypogaea cDNA clone	34	0.35	100	ICC4958_CAAAX40TF	>gi|59915907|gb|BP854934.1|BP854934 BP854934 RAFL21 Arabidopsis thaliana cDNA clone RAFL25-24-P09 5, mRNA sequence	2	100	ICC4958_CAAAX40TF	>gi|87021549|gb|CI274156.1|CI274156 CI274156 Oryza sativa (japonica cultivar-group) supermix Oryza sativa Japonica Group	36	2.3	100	ICC4958_CAAAX40TF	>gb|BU868298.1|BU868298 M113G08 Populus flower cDNA library Populus trichocarpa cDNA 5 prime, mRNA sequence	0.87	100	36
256	UG-IV_ICC4958_CAAAX43TF	ICC4958_CAAAX43TF	>Q9FHD7|Y5126_ARATH Putative serine/threonine-protein kinase At5g41260 - Arabidopsis thaliana (Mouse-ear cress)	154	3e-37	74	ICC4958_CAAAX43TF	>gb|FE671430.1|FE671430 mh1_0005_F03 Drought-stressed chickpea leave library Cicer arietinum cDNA clone mh1_0005_F03 5, mRNA sequence	36	0.028	ICC4958_CAAAX43TF	>gb|DW015660.1|DW015660 EST1224621 MTY Medicago truncatula cDNA clone MTYA810, mRNA sequence	182	8e-45	85	ICC4958_CAAAX43TF	>gb|BE657458.1|BE657458 GM700001B20E7 Gm-r1070 Glycine max cDNA clone Gm-r1070-230 3, mRNA sequence	266	2e-69	84	ICC4958_CAAAX43TF	>gb|BI417674.1|BI417674 LjNEST34b1r Lotus japonicus nodule library 5 and 7 week-old Lotus japonicus cDNA 5, mRNA sequence	36	0.56	100	ICC4958_CAAAX43TF	>gi|115598253|gb|EG030601.1|EG030601 AH0970 Shanyou 523 Peanut Cotyledon cDNA Library Arachis hypogaea cDNA 5, mRNA	42	0.003	100	ICC4958_CAAAX43TF	>gi|94461512|gb|EB697387.1|EB697387 NecGex_330F04 Ornamental tobacco (LxS8) post-fertilization Floral nectary cDNA library	3e-13	81	ICC4958_CAAAX43TF	>gi|29632357|gb|CB637366.1|CB637366 OSJNEa03O10.r OSJNEa Oryza sativa Japonica Group cDNA clone OSJNEa03O10 3, mRNA	40	0.31	83	ICC4958_CAAAX43TF	>gb|CV242768.1|CV242768 WS02515.B21_P17 PT-MB-N-A-15 Populus trichocarpa cDNA clone WS02515_P17 3, mRNA sequence	3e-27	81	125
257	UG-IV_ICC4958_CAAAX46TF						ICC4958_CAAAX46TF	>gb|FE669512.1|FE669512 mh2_0017_D06 Chickpea leave library Cicer arietinum cDNA clone mh2_0017_D06 5, mRNA sequence	28	1.5	ICC4958_CAAAX46TF	>gb|CX531845.1|CX531845 s13dNF82C07MJ050_257632 Methyl Jasmonate-Elicited Root Cell Suspension Culture Medicago truncatula cDNA, mRNA	36	0.25	100	ICC4958_CAAAX46TF	>gb|AW761261.1|AW761261 sl65c08.y1 Gm-c1027 Glycine max cDNA clone GENOME SYSTEMS CLONE ID: Gm-c1027-6183 5 similar to SW:THIH_TOBAC P29449	40	0.036	100	ICC4958_CAAAX46TF	>gb|BP052749.1|BP052749 BP052749 Lotus corniculatus var. japonicus pods (less than 20 mm in length) Lotus japonicus cDNA clone SPDL012g09_f 3,	36	0.12	86	ICC4958_CAAAX46TF	>gi|110810920|gb|EE123715.1|EE123715 Z91 Peanut (Luhua14) seeds full length cDNA Library Arachis hypogaea cDNA 5 similar to	32	0.63	100	ICC4958_CAAAX46TF	>gi|2048560|gb|AA395349.1|AA395349 27146 Lambda-PRL2 Arabidopsis thaliana cDNA clone 122H3XP 3, mRNA sequence	3.7	100	ICC4958_CAAAX46TF	>gi|33675100|gb|CF303339.1|CF303339 ABF1--01-P21.g1 ABF3-overexpressing transgenic rice lambda phage cDNA	38	0.27	100	ICC4958_CAAAX46TF	>gb|CV244316.1|CV244316 WS0254.B21_F05 PT-MB-N-A-15 Populus trichocarpa cDNA clone WS0254_F05 3, mRNA sequence	0.4	95	36
258	UG-IV_ICC4958_CAAAX59TF	ICC4958_CAAAX59TF	>P04929|HRPX_PLALO Histidine-rich glycoprotein precursor - Plasmodium lophurae	58	9e-09	28	ICC4958_CAAAX59TF	>gb|EH058832.1|EH058832 CPA03h04.y.esd subtracted cDNA library of drought stressed chickpea Cicer arietinum cDNA, mRNA sequence	36	0.014	ICC4958_CAAAX59TF	>gb|BE326124.2|BE326124 NF085B04ST1F1030 Developing stem Medicago truncatula cDNA clone NF085B04ST 5, mRNA sequence	60	4e-08	88	ICC4958_CAAAX59TF	>gb|FK289996.1|FK289996 454GmaGlobSeed24628 Soybean Seeds Containing Globular-Stage Embryos Glycine max cDNA, mRNA sequence	82	2e-14	86	ICC4958_CAAAX59TF	>gb|BI419973.1|BI419973 LjNEST42e10r Lotus japonicus nodule library 5 and 7 week-old Lotus japonicus cDNA 5, mRNA sequence	36	0.27	95	ICC4958_CAAAX59TF	>gi|30420358|gb|CD038520.1|CD038520 UTPPI008_E02 USDA-Tifton Peanut Immature Pod cDNA Library (UTPP) Arachis hypogaea cDNA	36	0.091	100	ICC4958_CAAAX59TF	>gi|59925725|gb|BP864752.1|BP864752 BP864752 RAFL21 Arabidopsis thaliana cDNA clone RAFL21-71-G24 5, mRNA sequence	0.14	95	ICC4958_CAAAX59TF	>gi|55408833|gb|CV721209.1|CV721209 YBH--03-E13.b1 Rice before heading yeast two hybrid lambda phage cDNA library (YBH)	38	0.6	95	ICC4958_CAAAX59TF	>gb|CF228114.1|CF228114 PtaXM0008H1H0115 Poplar cDNA library from mature xylem Populus tremula x Populus alba cDNA 5, mRNA sequence	0.058	100	40
259	UG-IV_ICC4958_CAAAX73TF	ICC4958_CAAAX73TF	>Q54I81|EI2BA_DICDI Translation initiation factor eIF-2B subunit alpha - Dictyostelium discoideum (Slime mold)	130	4e-30	50	ICC4958_CAAAX73TF	>gb|FE672218.1|FE672218 mh1_0015_D11 Drought-stressed chickpea leave library Cicer arietinum cDNA clone mh1_0015_D11 5, mRNA sequence	30	1.4	ICC4958_CAAAX73TF	>gb|BQ157657.1|BQ157657 NF107D04IR1F1042 Irradiated Medicago truncatula cDNA clone NF107D04IR 5, mRNA sequence	385	1e-106	90	ICC4958_CAAAX73TF	>gb|CX701020.1|CX701020 gmrtDrNS01_33-A_M13R_F04_022.s2 Water stressed 5h segment 2 gmrtDrNS01 Glycine max cDNA 3, mRNA sequence	466	1e-130	89	ICC4958_CAAAX73TF	>gb|BP029945.1|BP029945 BP029945 Lotus corniculatus var. japonicus flower Lotus japonicus cDNA clone MF032a03_f 3, mRNA sequence	379	1e-104	91	ICC4958_CAAAX73TF	>gi|149645008|gb|ES753403.1|ES753403 C20L_27_F09_E002.g1 USDA-Tifton Peanut Library C20L Arachis hypogaea cDNA clone	38	0.039	100	ICC4958_CAAAX73TF	>gi|47509723|gb|CN744726.1|CN744726 SAL_US006xg10r1.ab1 SAL_US N.Bentheme Nicotiana benthamiana cDNA 3, mRNA sequence	5e-55	83	ICC4958_CAAAX73TF	>gi|86888035|gb|CI297852.1|CI297852 CI297852 Oryza sativa (japonica cultivar-group) etiolated shoot Oryza sativa Japonica	76	5e-12	81	ICC4958_CAAAX73TF	>gb|DT517454.1|DT517454 WS02434.B21_F17 PTxD-ICC-N-A-14 Populus trichocarpa x Populus deltoides cDNA clone WS02434_F17 3, mRNA sequence	9e-67	83	256
260	UG-IV_ICC4958_CAAAX83TF	ICC4958_CAAAX83TF	>Q54GB2|CTSL2_DICDI CTD small phosphatase-like protein 2 - Dictyostelium discoideum (Slime mold)	158	6e-39	59	ICC4958_CAAAX83TF	>gb|FE673449.1|FE673449 mh1_0036_G01 Drought-stressed chickpea leave library Cicer arietinum cDNA clone mh1_0036_G01 5, mRNA sequence	34	0.061	ICC4958_CAAAX83TF	>gb|BQ138289.1|BQ138289 NF001F12PH1F1101 Phoma-infected Medicago truncatula cDNA clone NF001F12PH 5, mRNA sequence	452	1e-126	93	ICC4958_CAAAX83TF	>gb|BG650549.1|BG650549 sad96c12.y1 Gm-c1055 Glycine max cDNA clone GENOME SYSTEMS CLONE ID: Gm-c1055-3575 5 similar to WP:CE22072 Y47D9A.2 ;,	422	1e-117	92	ICC4958_CAAAX83TF	>gb|BI417346.1|BI417346 LjNEST38b3r Lotus japonicus nodule library 5 and 7 week-old Lotus japonicus cDNA 5, mRNA sequence	40	0.02	95	ICC4958_CAAAX83TF	>gi|115596570|gb|EG028918.1|EG028918 AH1364 Shanyou 523 Peanut Cotyledon cDNA Library Arachis hypogaea cDNA 5, mRNA	34	0.41	100	ICC4958_CAAAX83TF	>gi|159611046|gb|EY165080.1|EY165080 CBTI10481.g1_B05.ab1:P Triphysaria pusilla root tip normalized cDNA library	5e-20	88	ICC4958_CAAAX83TF	>gi|58594992|gb|CF993300.1|CF993300 19825rsicee_13135.y1 Oryza sativa cv. LYP9 tillering whole plant cDNA library Oryza	115	4e-24	91	ICC4958_CAAAX83TF	>gb|BU809561.1|BU809561 UL59TD01 Populus leaf cDNA library Populus tremula x Populus tremuloides cDNA 5 prime, mRNA sequence	2e-26	81	121
261	UG-IV_ICC4958_CAAAY07TF	ICC4958_CAAAY07TF	>Q2GEZ1|NUOH_NEOSM NADH-quinone oxidoreductase subunit H - Neorickettsia sennetsu (strain Miyayama)	30	2.1	31	ICC4958_CAAAY07TF	>gb|FE672671.1|FE672671 mh1_0020_H05 Drought-stressed chickpea leave library Cicer arietinum cDNA clone mh1_0020_H05 5, mRNA sequence	30	0.66	ICC4958_CAAAY07TF	>gb|AW257149.1|AW257149 EST305286 KV2 Medicago truncatula cDNA clone KV2-7G24, mRNA sequence	34	1.7	100	ICC4958_CAAAY07TF	>gb|CD409975.1|CD409975 Gm_ck37466 Soybean induced by Salicylic Acid Glycine max cDNA 3, mRNA sequence	40	0.065	92	ICC4958_CAAAY07TF	>gb|CB827411.1|CB827411 LjNEST74e2r Lotus japonicus nodule library 5 and 7 week-old Lotus japonicus cDNA 5, mRNA sequence	34	0.84	100	ICC4958_CAAAY07TF	>gi|116489292|gb|EG530256.1|EG530256 1T76T7 Peanut (Luhua14) seeds full length cDNA Library Arachis hypogaea cDNA 3, mRNA	30	4.4	100	ICC4958_CAAAY07TF	>gi|2048445|gb|AA395080.1|AA395080 27031 Lambda-PRL2 Arabidopsis thaliana cDNA clone 118M3XP 3, mRNA sequence	0.42	100	ICC4958_CAAAY07TF	>gi|12405286|gb|AU166887.1|AU166887 AU166887 Rice callus (2001) Oryza sativa Japonica Group cDNA clone C51926, mRNA	36	1.9	100	ICC4958_CAAAY07TF	>gb|AJ776810.1|AJ776810 AJ776810 Populus euphratica root 3-6 months Populus euphratica cDNA clone P0000400018H07F1, mRNA sequence	0.71	100	36
262	UG-IV_ICC4958_CAAAY08TF	ICC4958_CAAAY08TF	>Q5RAG8|P4HA1_PONPY Prolyl 4-hydroxylase subunit alpha-1 precursor - Pongo pygmaeus (Bornean orangutan)	94	6e-19	27	ICC4958_CAAAY08TF	>gb|FE670609.1|FE670609 mh2_0030_C02 Chickpea leave library Cicer arietinum cDNA clone mh2_0030_C02 5, mRNA sequence	32	0.41	ICC4958_CAAAY08TF	>gb|BG451317.1|BG451317 NF107B01DT1F1011 Drought Medicago truncatula cDNA clone NF107B01DT 5, mRNA sequence	660	0	89	ICC4958_CAAAY08TF	>gb|FK017009.1|FK017009 GLNCI61TF JCVI-SOY3 Glycine max cDNA 5, mRNA sequence	704	0	89	ICC4958_CAAAY08TF	>gb|CN825744.1|CN825744 LjPEST10a5 Lotus japonicus seed and seed pod library Lotus japonicus cDNA 5, mRNA sequence	613	1e-174	88	ICC4958_CAAAY08TF	>gi|146772149|gb|ES491270.1|ES491270 83#5O15 Full length peanut pod cDNA library Arachis hypogaea cDNA clone #5O15 5	325	1e-88	86	ICC4958_CAAAY08TF	>gi|5046666|gb|AI727814.1|AI727814 BNLGHi9177 Six-day Cotton fiber Gossypium hirsutum cDNA 5 similar to (AF024504)	2e-60	83	ICC4958_CAAAY08TF	>gi|27578074|gb|CB000769.1|CB000769 S345G_H02 Rice cold stress germination cDNA library Oryza sativa Japonica Group	54	2e-05	85	ICC4958_CAAAY08TF	>gb|CF232936.1|CF232936 PtaJXO0017E2E0210 Poplar cDNA library from young opposite xylem Populus tremula x Populus alba cDNA 5, mRNA sequence	2e-31	84	139
263	UG-IV_ICC4958_CAAAY19TF	ICC4958_CAAAY19TF	>Q91Y44|BRDT_MOUSE Bromodomain testis-specific protein - Mus musculus (Mouse)	39	0.026	24	ICC4958_CAAAY19TF	>gb|FE672707.1|FE672707 mh1_0021_H02 Drought-stressed chickpea leave library Cicer arietinum cDNA clone mh1_0021_H02 5, mRNA sequence	32	0.46	ICC4958_CAAAY19TF	>gb|CA920223.1|CA920223 EST637941 MTUS Medicago truncatula cDNA clone MTUS-24A3, mRNA sequence	807	0	89	ICC4958_CAAAY19TF	>gb|CX547700.1|CX547700 gmrtDrNS01_11-A_M13R_C12_092.s2 Water stressed 5h segment 2 gmrtDrNS01 Glycine max cDNA 3, mRNA sequence	575	1e-162	86	ICC4958_CAAAY19TF	>gb|BP039384.1|BP039384 BP039384 Lotus corniculatus var. japonicus flower bud Lotus japonicus cDNA clone MFB074d02_f 3, mRNA sequence	335	5e-91	83	ICC4958_CAAAY19TF	>gi|134092939|gb|EL966916.1|EL966916 SI_S186 SI, cDNA forward subtractive library from peanut leaves inoculated with	424	1e-118	91	ICC4958_CAAAY19TF	>gi|89487274|gb|DY643068.1|DY643068 PU3_plate26_N01 PU3 Prunus persica cDNA similar to weakly similar to (AY057654)	1e-52	84	ICC4958_CAAAY19TF	>gi|89486659|gb|DY642453.1|DY642453 PU3_plate22_E18 PU3 Prunus persica cDNA similar to weakly similar to (AP005256)	50	0.0003	80	ICC4958_CAAAY19TF	>gb|CV246253.1|CV246253 WS0111.B21_M13 PT-P-FL-A-2 Populus trichocarpa cDNA clone WS0111_M13 3, mRNA sequence	8e-43	82	176
264	UG-IV_ICC4958_CAAAY30TF	ICC4958_CAAAY30TF	>Q8LPG9|IQD14_ARATH Protein IQ-DOMAIN 14 - Arabidopsis thaliana (Mouse-ear cress)	41	0.002	86	ICC4958_CAAAY30TF	>gb|CK149026.1|CK149026 AGT-43_H11 Suppressive subtractive hybridization library Cicer arietinum cDNA clone AGT-43_H11 5 similar to WD-repeat	30	0.19	ICC4958_CAAAY30TF	>gb|AW268003.1|AW268003 EST306225 DSIR Medicago truncatula cDNA clone pDSIR-8L17, mRNA sequence	129	1e-29	94	ICC4958_CAAAY30TF	>gb|BU965576.1|BU965576 sat11h01.y1 Gm-c1036 Glycine max cDNA clone SOYBEAN CLONE ID: Gm-c1036-13418 5 similar to TR:O22835 O22835 SF16	145	4e-34	98	ICC4958_CAAAY30TF	>gb|CB826810.1|CB826810 LjNEST67b3r Lotus japonicus nodule library 5 and 7 week-old Lotus japonicus cDNA 5, mRNA sequence	111	1e-24	93	ICC4958_CAAAY30TF	>gi|30420621|gb|CD038783.1|CD038783 UTPPI012_B08 USDA-Tifton Peanut Immature Pod cDNA Library (UTPP) Arachis hypogaea cDNA	30	1.2	100	ICC4958_CAAAY30TF	>gi|159603858|gb|EY169254.1|EY169254 CBTI2102.b1_L21.ab1:P Triphysaria pusilla root tip normalized cDNA library	2e-09	90	ICC4958_CAAAY30TF	>gi|3760955|gb|C98209.1|C98209 C98209 Rice callus Oryza sativa Japonica Group cDNA clone C1141_5A, mRNA sequence	34	2	100	ICC4958_CAAAY30TF	>gb|BI131180.1|BI131180 G116P56Y Populus cambium cDNA library Populus tremula x Populus tremuloides cDNA, mRNA sequence	9e-13	90	74
265	UG-IV_ICC4958_CAAAY39TF						ICC4958_CAAAY39TF	>gb|FE673060.1|FE673060 mh1_0030_C01 Drought-stressed chickpea leave library Cicer arietinum cDNA clone mh1_0030_C01 5, mRNA sequence	34	0.016	ICC4958_CAAAY39TF	>gb|AL383419.1|AL383419 MtBC14A07R1 MtBC Medicago truncatula cDNA clone MtBC14A07 T7, mRNA sequence	34	0.66	95	ICC4958_CAAAY39TF	>gb|BE660037.1|BE660037 302 GmaxSC Glycine max cDNA, mRNA sequence	36	0.39	100	ICC4958_CAAAY39TF	>gb|BU494461.1|BU494461 Ljirnpest52-290-c6 Ljirnp Lambda HybriZap two-hybrid library Lotus japonicus cDNA clone 4290_12.ab1 5, mRNA sequence	36	0.082	95	ICC4958_CAAAY39TF	>gi|110811571|gb|EE124057.1|EE124057 V39 Peanut (Luhua14) seeds full length cDNA Library Arachis hypogaea cDNA 5	32	0.43	100	ICC4958_CAAAY39TF	>gi|19800479|gb|AV781689.1|AV781689 AV781689 RAFL3 Arabidopsis thaliana cDNA clone RAFL03-07-E18 3, mRNA sequence	0.63	100	ICC4958_CAAAY39TF	>gi|3759921|gb|C97179.1|C97179 C97179 Rice callus Oryza sativa Japonica Group cDNA clone C52903_6Z, mRNA sequence	34	2.8	100	ICC4958_CAAAY39TF	>gb|DT516084.1|DT516084 WS02430.B21_F18 PTxD-ICC-N-A-14 Populus trichocarpa x Populus deltoides cDNA clone WS02430_F18 3, mRNA sequence	0.068	95	38
266	UG-IV_ICC4958_CAAAY62TF	ICC4958_CAAAY62TF	>P47002|SSY5_YEAST Protein SSY5 - Saccharomyces cerevisiae (Bakers yeast)	30	2.3	28	ICC4958_CAAAY62TF	>gb|DY475515.1|DY475515 U501 Chickpea (ICC3996) post-inoculation EST library Cicer arietinum cDNA 5 similar to Unclear, mRNA sequence	32	0.26	ICC4958_CAAAY62TF	>gb|AW774878.1|AW774878 EST334029 KV3 Medicago truncatula cDNA clone pKV3-24O19, mRNA sequence	151	2e-35	92	ICC4958_CAAAY62TF	>gb|FE688815.1|FE688815 Pv034D_M13F_C08.ab1 Phaseolus vulgaris cv Early gallatin Phaseolus vulgaris cDNA, mRNA sequence	125	2e-27	90	ICC4958_CAAAY62TF	>gb|AV768061.1|AV768061 AV768061 Lotus japonicus Young plants (two-weeks old) Lotus japonicus cDNA clone MWM217d06_f 3, mRNA sequence	127	1e-28	91	ICC4958_CAAAY62TF	>gi|149647351|gb|ES755746.1|ES755746 C20L_67_B08_E002.g1 USDA-Tifton Peanut Library C20L Arachis hypogaea cDNA clone	52	2e-06	83	ICC4958_CAAAY62TF	>gi|159697438|gb|EY162572.1|EY162572 CBTN9000.g1_P17.ab1:P Triphysaria pusilla root tip normalized cDNA library	2e-19	89	ICC4958_CAAAY62TF	>gi|89485172|gb|DY640966.1|DY640966 PU2_plate50_L12 PU2 Prunus persica cDNA similar to expressed mRNA inferred from	60	2e-07	84	ICC4958_CAAAY62TF	>gb|CA933000.1|CA933000 MTU5CS.P2.B10 Aspen stem cDNA Library Populus tremuloides cDNA, mRNA sequence	1e-09	85	66
267	UG-IV_ICC4958_CAAAZ18TF	ICC4958_CAAAZ18TF	>O24645|HCBT1_DIACA Anthranilate N-benzoyltransferase protein 1 - Dianthus caryophyllus (Carnation) (Clove pink)	69	4e-12	44	ICC4958_CAAAZ18TF	>gb|EH058860.1|EH058860 CPA04c05.y.esd subtracted cDNA library of drought stressed chickpea Cicer arietinum cDNA, mRNA sequence	28	2.4	ICC4958_CAAAZ18TF	>gb|AW559851.1|AW559851 EST314899 DSIR Medicago truncatula cDNA clone pDSIR-24N12, mRNA sequence	174	7e-43	84	ICC4958_CAAAZ18TF	>gb|BG237965.1|BG237965 sab60d02.y1 Gm-c1043 Glycine max cDNA clone GENOME SYSTEMS CLONE ID: Gm-c1043-3627 5 similar to TR:Q9SST8 Q9SST8	64	4e-09	95	ICC4958_CAAAZ18TF	>gb|AW719824.1|AW719824 LjNEST10F11r Lotus japonicus nodule library 5 and 7 week-old Lotus japonicus cDNA 5, mRNA sequence	64	9e-10	93	ICC4958_CAAAZ18TF	>gi|134092910|gb|EL966887.1|EL966887 SI_S157 SI, cDNA forward subtractive library from peanut leaves inoculated with	30	4.1	100	ICC4958_CAAAZ18TF	>gi|2759597|gb|T44796.1|T44796 8059 Lambda-PRL2 Arabidopsis thaliana cDNA clone 124L13T7, mRNA sequence	1.5	100	ICC4958_CAAAZ18TF	>gi|15855362|gb|BI808174.1|BI808174 C004A07 Oryza sativa mature leaf library induced by M.grisea Oryza sativa cDNA clone	42	0.028	100	ICC4958_CAAAZ18TF	>gb|BP922579.1|BP922579 BP922579 full-length enriched poplar cDNA library Populus nigra cDNA clone PnFL1-009_E13.f 5, mRNA sequence	0.011	90	42
268	UG-IV_ICC4958_CAAAZ30TF	ICC4958_CAAAZ30TF	>P40602|APG_ARATH Anter-specific proline-rich protein APG precursor - Arabidopsis thaliana (Mouse-ear cress)	42	0.004	39	ICC4958_CAAAZ30TF	>gb|FE670468.1|FE670468 mh2_0028_F01 Chickpea leave library Cicer arietinum cDNA clone mh2_0028_F01 5, mRNA sequence	32	0.52	ICC4958_CAAAZ30TF	>gb|EY477319.1|EY477319 METB170TF JCVI-MT3 Medicago truncatula cDNA 5, mRNA sequence	266	8e-70	89	ICC4958_CAAAZ30TF	>gb|BQ299355.1|BQ299355 sao46e05.y1 Gm-c1054 Glycine max cDNA clone SOYBEAN CLONE ID: Gm-c1054-7138 5, mRNA sequence	96	4e-18	85	ICC4958_CAAAZ30TF	>gb|BW624714.1|BW624714 BW624714 Lotus japonicus salicylic acid and methyljasmonate treated cells Lotus japonicus cDNA clone LjFL2-010-BC06 5, mRNA	220	2e-56	86	ICC4958_CAAAZ30TF	>gi|110812134|gb|EE124801.1|EE124801 e17 Peanut (Luhua14) seeds full length cDNA Library Arachis hypogaea cDNA 5 similar to	38	0.057	100	ICC4958_CAAAZ30TF	>sp|Q9FJZ9|PE72_ARATH Peroxidase 72 precursor (Atperox P72) (PRXR8) (ATP6a) >dbj|BAB10915.1| peroxidase	0.34	100	ICC4958_CAAAZ30TF	>gi|56158216|gb|C74620.2|C74620 C74620 Rice panicle (between 3cm to 10cm) Oryza sativa Japonica Group cDNA clone E40647_1A,	42	0.096	100	ICC4958_CAAAZ30TF	>gb|AJ778119.1|AJ778119 AJ778119 Populus euphratica root 3-6 months Populus euphratica cDNA clone P0000400039G01F1, mRNA sequence	1e-11	85	74
269	UG-IV_ICC4958_CAAAZ34TF	ICC4958_CAAAZ34TF	>P07779|PQQB_ACICA Coenzyme PQQ synthesis protein B - Acinetobacter calcoaceticus	28	8.5	44	ICC4958_CAAAZ34TF	>gb|FE669505.1|FE669505 mh2_0017_C11 Chickpea leave library Cicer arietinum cDNA clone mh2_0017_C11 5, mRNA sequence	30	0.52	ICC4958_CAAAZ34TF	>gb|AL379094.1|AL379094 MtBB42F05F1 MtBB Medicago truncatula cDNA clone MtBB42F05 T3, mRNA sequence	170	9e-42	91	ICC4958_CAAAZ34TF	>gb|CD416469.1|CD416469 Gm_ck6839 Soybean induced by Salicylic Acid Glycine max cDNA 3, mRNA sequence	84	4e-15	88	ICC4958_CAAAZ34TF	>gb|CB828670.1|CB828670 LjNEST89c7r Lotus japonicus nodule library 5 and 7 week-old Lotus japonicus cDNA 5, mRNA sequence	64	7e-10	85	ICC4958_CAAAZ34TF	>gi|30420543|gb|CD038705.1|CD038705 UTPPI011_A12 USDA-Tifton Peanut Immature Pod cDNA Library (UTPP) Arachis hypogaea cDNA	52	9e-07	83	ICC4958_CAAAZ34TF	>gi|21559249|gb|BQ609910.1|BQ609910 BRY_948 wheat EST endosperm library Triticum aestivum cDNA 5, mRNA sequence	0.084	100	ICC4958_CAAAZ34TF	>gi|29637236|gb|CB642245.1|CB642245 OSJNEb02F08.f OSJNEb Oryza sativa Japonica Group cDNA clone OSJNEb02F08 5, mRNA	38	0.37	100	ICC4958_CAAAZ34TF	>gb|CA928909.1|CA928909 MTU6TR.P8.C07 Aspen root cDNA Library Populus tremuloides cDNA, mRNA sequence	0.14	95	38
270	UG-IV_ICC4958_CAAAZ52TF	ICC4958_CAAAZ52TF	>Q9M8D3|PUR4_ARATH Probable phosphoribosylformylglycinamidine synthase, chloroplast precursor - Arabidopsis thaliana	48	6e-06	85	ICC4958_CAAAZ52TF	>gb|FE672739.1|FE672739 mh1_0022_D03 Drought-stressed chickpea leave library Cicer arietinum cDNA clone mh1_0022_D03 5, mRNA sequence	32	0.25	ICC4958_CAAAZ52TF	>gb|BI310207.1|BI310207 EST5311957 GESD Medicago truncatula cDNA clone pGESD7M16 5 end, mRNA sequence	92	1e-17	90	ICC4958_CAAAZ52TF	>gb|CD393604.1|CD393604 Gm_ck13142 Soybean induced by Salicylic Acid Glycine max cDNA 3, mRNA sequence	78	5e-13	87	ICC4958_CAAAZ52TF	>gb|BP033288.1|BP033288 BP033288 Lotus corniculatus var. japonicus flower Lotus japonicus cDNA clone MF096b05_f 3, mRNA sequence	72	6e-12	87	ICC4958_CAAAZ52TF	>gi|149221304|gb|ES710751.1|ES710751 TFR5_43_B10_E001.g1 USDA-Tifton Peanut Library TFR5 Arachis hypogaea cDNA clone	32	1.7	95	ICC4958_CAAAZ52TF	>gi|159716023|gb|EY166540.1|EY166540 CBTI11149.g1_I03.ab1:P Triphysaria pusilla root tip normalized cDNA library	1e-08	86	ICC4958_CAAAZ52TF	>gi|44668745|gb|CR282179.1|CR282179 CR282179 Oryza sativa library (Han B) Oryza sativa cDNA clone p713a03p3, mRNA sequence	50	0.0002	96	ICC4958_CAAAZ52TF	>gb|DT470076.1|DT470076 WS01919.C21_M17 PT-DX-N-A-10 Populus trichocarpa cDNA clone WS01919_M17 3, mRNA sequence	3e-10	87	68
271	UG-IV_ICC4958_CAAAZ53TF	ICC4958_CAAAZ53TF	>Q9VWH8|TM167_DROME Transmembrane protein 167 homolog precursor - Drosophila melanogaster (Fruit fly)	93	1e-18	60	ICC4958_CAAAZ53TF	>gb|FE668496.1|FE668496 mh2_0001_F05 Chickpea leave library Cicer arietinum cDNA clone mh2_0001_F05 5, mRNA sequence	30	1.5	ICC4958_CAAAZ53TF	>gb|BF645912.1|BF645912 NF043B05EC1F1044 Elicited cell culture Medicago truncatula cDNA clone NF043B05EC 5, mRNA sequence	62	2e-08	82	ICC4958_CAAAZ53TF	>gb|BM093994.1|BM093994 sah24c02.y1 Gm-c1036 Glycine max cDNA clone GENOME SYSTEMS CLONE ID: Gm-c1036-2403 5 similar to TR:Q9VWH8 Q9VWH8 CG14199	84	1e-14	83	ICC4958_CAAAZ53TF	>gb|AV769523.1|AV769523 AV769523 Lotus japonicus Young plants (two-weeks old) Lotus japonicus cDNA clone MWL055c03_f 3, mRNA sequence	38	0.12	95	ICC4958_CAAAZ53TF	>gi|110815088|gb|EE125154.1|EE125154 1S26 Peanut (Luhua14) seeds full length cDNA Library Arachis hypogaea cDNA 5	54	7e-07	85	ICC4958_CAAAZ53TF	>gi|21827085|gb|BQ701769.1|BQ701769 NXSI_120_D05_F NXSI (Nsf Xylem Side wood Inclined) Pinus taeda cDNA clone NXSI_120_D05	7e-14	81	ICC4958_CAAAZ53TF	>gi|4714282|gb|AU058249.1|AU058249 AU058249 Oryza sativa Nipponbare immature leaf including apical meristem (under long day	46	0.004	87	ICC4958_CAAAZ53TF	>gb|BI128833.1|BI128833 G082P11Y Populus cambium cDNA library Populus tremula x Populus tremuloides cDNA, mRNA sequence	1e-13	80	80
272	UG-IV_ICC4958_CAAAZ94TF	ICC4958_CAAAZ94TF	>A1A4K8|U2AF1_BOVIN Splicing factor U2AF 35 kDa subunit - Bos taurus (Bovine)	102	9e-22	54	ICC4958_CAAAZ94TF	>gb|FE668618.1|FE668618 mh2_0002_H11 Chickpea leave library Cicer arietinum cDNA clone mh2_0002_H11 5, mRNA sequence	30	1.4	ICC4958_CAAAZ94TF	>gb|AW696200.1|AW696200 NF103B11ST1F1092 Developing stem Medicago truncatula cDNA clone NF103B11ST 5, mRNA sequence	476	1e-133	87	ICC4958_CAAAZ94TF	>gb|EV277267.1|EV277267 GLMD241TF JCVI-SOY2 Glycine max cDNA 5, mRNA sequence	442	1e-122	87	ICC4958_CAAAZ94TF	>gb|AW719657.1|AW719657 LjNEST7H4r Lotus japonicus nodule library 5 and 7 week-old Lotus japonicus cDNA 5, mRNA sequence	119	4e-26	92	ICC4958_CAAAZ94TF	>gi|110813676|gb|EE126816.1|EE126816 1B82 Peanut (Luhua14) seeds full length cDNA Library Arachis hypogaea cDNA 5, mRNA	40	0.01	95	ICC4958_CAAAZ94TF	>gi|89493296|gb|DY649090.1|DY649090 PU4_plate12_D16 PU4 Prunus persica cDNA similar to similar to U2 snRNP auxiliary	3e-25	85	ICC4958_CAAAZ94TF	>gi|27401244|gb|CA914252.1|CA914252 PCSC15800 Scarlet Runner Bean Suspensor Region TriplEx2 Phaseolus coccineus cDNA 5	96	5e-18	83	ICC4958_CAAAZ94TF	>gb|CV237640.1|CV237640 WS0123.B21_J01 PT-GT-FL-A-3 Populus trichocarpa cDNA clone WS0123_J01 3, mRNA sequence	4e-35	89	151
273	UG-IV_ICC4958_CAYC027TF						ICC4958_CAYC027TF	>gb|CV793592.2|CV793592 DEF0221 Chickpea (ICC3996) post-inoculation EST library Cicer arietinum cDNA 5 similar to	26	4.1	ICC4958_CAYC027TF	>gb|AW560657.1|AW560657 EST315705 DSIR Medicago truncatula cDNA clone pDSIR-27L10, mRNA sequence	60	1e-08	91	ICC4958_CAYC027TF	>gb|BE820386.1|BE820386 GM700011B20B2 Gm-r1070 Glycine max cDNA clone Gm-r1070-4300 3, mRNA sequence	36	0.39	92	ICC4958_CAYC027TF	>gb|BP039795.1|BP039795 BP039795 Lotus corniculatus var. japonicus flower bud Lotus japonicus cDNA clone MFB079g01_f 3, mRNA sequence	40	0.005	95	ICC4958_CAYC027TF	>gi|115596349|gb|EG028697.1|EG028697 AH1164 Shanyou 523 Peanut Cotyledon cDNA Library Arachis hypogaea cDNA 5, mRNA	30	1.7	100	ICC4958_CAYC027TF	>gi|78027785|gb|DV496172.1|DV496172 Sa_em0_01d06_5prime Dogfish Shark Embryo-derived Cell Line SAE, Normalized Squalus	0.65	100	ICC4958_CAYC027TF	>gi|3767872|gb|AU031899.1|AU031899 AU031899 Rice root Oryza sativa Japonica Group cDNA clone R2460_6Z, mRNA sequence	36	0.72	100	ICC4958_CAYC027TF	>gb|AI162305.1|AI162305 A015P53U Hybrid aspen plasmid library Populus tremula x Populus tremuloides cDNA 5, mRNA sequence	4.3	100	32
274	UG-IV_ICC4958_CAYC042TF	ICC4958_CAYC042TF	>Q9FFB0|SCP47_ARATH Serine carboxypeptidase-like 47 precursor - Arabidopsis thaliana (Mouse-ear cress)	83	4e-16	74	ICC4958_CAYC042TF	>gb|FE668775.1|FE668775 mh2_0004_F05 Chickpea leave library Cicer arietinum cDNA clone mh2_0004_F05 5, mRNA sequence	34	0.068	ICC4958_CAYC042TF	>gb|AL387803.1|AL387803 MtBC44G08F1 MtBC Medicago truncatula cDNA clone MtBC44G08 T3, mRNA sequence	176	3e-43	90	ICC4958_CAYC042TF	>gb|BI969242.1|BI969242 GM830007B20B02 Gm-r1083 Glycine max cDNA clone Gm-r1083-2380 3, mRNA sequence	113	9e-24	84	ICC4958_CAYC042TF	>gb|AV776855.1|AV776855 AV776855 Lotus japonicus Pods (20-30 mm in length) Lotus japonicus cDNA clone MPDL007b08_f 3, mRNA sequence	139	3e-32	86	ICC4958_CAYC042TF	>gi|149651803|gb|ES762812.1|ES762812 TFL_13_C04_E001.g1 USDA-Tifton Peanut Library TFL Arachis hypogaea cDNA clone	119	1e-26	91	ICC4958_CAYC042TF	>gi|33798328|gb|CF325021.1|CF325021 JMT1--02-B19.g1 AtJMT-overexpressing transgenic rice lambda phage cDNA	0.0007	91	ICC4958_CAYC042TF	>gi|27577253|gb|CA999947.1|CA999947 S234L_G10 Rice cold stress germination cDNA library Oryza sativa Japonica Group	48	0.0008	91	ICC4958_CAYC042TF	>gb|CV225631.1|CV225631 WS0161.B21_P09 PT-DX-A-7 Populus trichocarpa cDNA clone WS0161_P09 3, mRNA sequence	2e-08	94	62
275	UG-IV_ICC4958_CAYC045TF	ICC4958_CAYC045TF	>P29675|SF3_HELAN Pollen-specific protein SF3 - Helianthus annuus (Common sunflower)	270	2e-72	73	ICC4958_CAYC045TF	>gb|FE671387.1|FE671387 mh1_0005_B06 Drought-stressed chickpea leave library Cicer arietinum cDNA clone mh1_0005_B06 5, mRNA sequence	123	1e-28	ICC4958_CAYC045TF	>gb|BQ148732.1|BQ148732 NF080H09FL1F1080 Developing flower Medicago truncatula cDNA clone NF080H09FL 5, mRNA sequence	716	0	93	ICC4958_CAYC045TF	>gb|FK014227.1|FK014227 GLQAV24TR JCVI-SOY2 Glycine max cDNA 5, mRNA sequence	593	1e-168	90	ICC4958_CAYC045TF	>gb|AV780511.1|AV780511 AV780511 Lotus japonicus Pods (20-30 mm in length) Lotus japonicus cDNA clone MPDL078b12_f 3, mRNA sequence	551	1e-156	89	ICC4958_CAYC045TF	>gi|115597815|gb|EG030163.1|EG030163 AH0050 Shanyou 523 Peanut Cotyledon cDNA Library Arachis hypogaea cDNA 5, mRNA	34	0.58	83	ICC4958_CAYC045TF	>gi|32888085|gb|CB263312.1|CB263312 26-E8880-008-014-D07-pBl2 MPIZ-ADIS-008 Arabidopsis thaliana cDNA clone	6e-51	85	ICC4958_CAYC045TF	>gi|9866309|gb|AU102059.1|AU102059 AU102059 Rice shoot Oryza sativa Japonica Group cDNA clone S6194, mRNA sequence	62	7e-08	80	ICC4958_CAYC045TF	>gb|CF231514.1|CF231514 PtaC0022D12D1208 Poplar cDNA library from cambial zone Populus tremula x Populus alba cDNA 5, mRNA sequence	2e-52	85	208
276	UG-IV_ICC4958_CAYC076TF	ICC4958_CAYC076TF	>Q0CEN9|TPC1_ASPTN Mitochondrial thiamine pyrophosphate carrier 1 - Aspergillus terreus (strain NIH 2624)	62	1e-09	40	ICC4958_CAYC076TF	>gb|CK148921.1|CK148921 41_H12 Suppressive subtractive hybridization library Cicer arietinum cDNA clone 41_H12 5, mRNA sequence	30	1.3	ICC4958_CAYC076TF	>gb|BE239514.1|BE239514 EST403563 MHRP- Medicago truncatula cDNA clone pMHRP-28M12, mRNA sequence	464	1e-129	95	ICC4958_CAYC076TF	>gb|BG047336.1|BG047336 saa83b10.y1 Gm-c1063 Glycine max cDNA clone GENOME SYSTEMS CLONE ID: Gm-c1063-859 5 similar to TR:O04619 O04619 SIMILAR	313	6e-84	89	ICC4958_CAYC076TF	>gb|CB828090.1|CB828090 LjNEST82f4r Lotus japonicus nodule library 5 and 7 week-old Lotus japonicus cDNA 5, mRNA sequence	307	7e-83	89	ICC4958_CAYC076TF	>gi|149218474|gb|ES707923.1|ES707923 C20R7_8_G05_E002.g1 USDA-Tifton Peanut Library C20R7 Arachis hypogaea cDNA clone	34	0.56	100	ICC4958_CAYC076TF	>gi|28251341|gb|CB185738.2|CB185738 EST00664 Arabidopsis avirulent Pseudomonas syringae subtracted library Arabidopsis	3e-19	85	ICC4958_CAYC076TF	>gi|29644678|gb|CB649685.1|CB649685 OSJNEb13M06.r OSJNEb Oryza sativa Japonica Group cDNA clone OSJNEb13M06 3, mRNA	72	7e-11	88	ICC4958_CAYC076TF	>gb|CV257571.1|CV257571 WS0247.B21_A17 PTxD-ICC-N-A-14 Populus trichocarpa x Populus deltoides cDNA clone WS0247_A17 3, mRNA sequence	4e-41	82	170
277	UG-IV_ICC4958_CAYC091TF	ICC4958_CAYC091TF	>A1XQR9|RUXE_PIG Small nuclear ribonucleoprotein E - Sus scrofa (Pig)	128	3e-29	72	ICC4958_CAYC091TF	>gb|FE668969.1|FE668969 mh2_0009_A01 Chickpea leave library Cicer arietinum cDNA clone mh2_0009_A01 5, mRNA sequence	32	0.44	ICC4958_CAYC091TF	>gb|AW688956.1|AW688956 NF013F10ST1F1000 Developing stem Medicago truncatula cDNA clone NF013F10ST 5, mRNA sequence	505	1e-142	90	ICC4958_CAYC091TF	>gb|BE823228.1|BE823228 GM700020A20G7 Gm-r1070 Glycine max cDNA clone Gm-r1070-7982 3, mRNA sequence	377	1e-103	92	ICC4958_CAYC091TF	>gb|BI418330.1|BI418330 LjNEST25f11r Lotus japonicus nodule library 5 and 7 week-old Lotus japonicus cDNA 5, mRNA sequence	38	0.14	100	ICC4958_CAYC091TF	>gi|115597684|gb|EG030032.1|EG030032 AH0038 Shanyou 523 Peanut Cotyledon cDNA Library Arachis hypogaea cDNA 5, mRNA	385	1e-106	92	ICC4958_CAYC091TF	>gi|5846648|gb|AI999743.1|AI999743 701557253 A. thaliana, Columbia Col-0, rosette-3 Arabidopsis thaliana cDNA clone	4e-59	85	ICC4958_CAYC091TF	>gi|287247|gb|D16049.1|D16049 RICC2487A Rice callus Oryza sativa Japonica Group cDNA clone C2487A, mRNA sequence	105	6e-21	83	ICC4958_CAYC091TF	>gb|BU816364.1|BU816364 N063G08 Populus bark cDNA library Populus tremula x Populus tremuloides cDNA 5 prime, mRNA sequence	5e-75	88	283
278	UG-IV_ICC4958_CAYC094TF	ICC4958_CAYC094TF	>O13861|YEXA_SCHPO Uncharacterized protein C1A6.10 - Schizosaccharomyces pombe (Fission yeast)	30	2.5	29	ICC4958_CAYC094TF	>gb|FE668518.1|FE668518 mh2_0001_H03 Chickpea leave library Cicer arietinum cDNA clone mh2_0001_H03 5, mRNA sequence	28	3.4	ICC4958_CAYC094TF	>gb|AW559271.1|AW559271 EST306107 DSIR Medicago truncatula cDNA clone pDSIR-7N24, mRNA sequence	34	2.2	100	ICC4958_CAYC094TF	>gb|BE660633.1|BE660633 3-B9 GmaxSC Glycine max cDNA, mRNA sequence	450	1e-125	91	ICC4958_CAYC094TF	>gb|AW428887.1|AW428887 Ljirnpest25-007-c4 Ljirnp Lambda HybriZap two-hybrid library Lotus japonicus cDNA clone LP007-25-c4 5, mRNA sequence	34	1.1	95	ICC4958_CAYC094TF	>gi|108954903|gb|EC365309.1|EC365309 AhDR144 Groundnut drought stress cDNA library Arachis hypogaea cDNA similar to	32	1.5	100	ICC4958_CAYC094TF	>gi|27400202|gb|CA913210.1|CA913210 PCSC12879 Scarlet Runner Bean Suspensor Region TriplEx2 Phaseolus coccineus cDNA 5	1e-111	91	ICC4958_CAYC094TF	>gi|16574501|gb|BI801797.1|BI801797 H060H08 Endosperm library from Oryza sativa (10 days after anthesis) Oryza sativa cDNA	36	2.4	100	ICC4958_CAYC094TF	>gb|BP931722.1|BP931722 BP931722 full-length enriched poplar cDNA library Populus nigra cDNA clone PnFL1-026_M16.r 3, mRNA sequence	3.7	100	34
279	UG-IV_ICC4958_CAYC104TF	ICC4958_CAYC104TF	>Q8GV43|PLCD6_ARATH Phosphoinositide phospholipase C 6 - Arabidopsis thaliana (Mouse-ear cress)	333	8e-91	76	ICC4958_CAYC104TF	>gb|FE672337.1|FE672337 mh1_0016_G01 Drought-stressed chickpea leave library Cicer arietinum cDNA clone mh1_0016_G01 5, mRNA sequence	34	0.12	ICC4958_CAYC104TF	>gb|AL388845.1|AL388845 MtBC51B05F1 MtBC Medicago truncatula cDNA clone MtBC51B05 T3, mRNA sequence	587	1e-166	93	ICC4958_CAYC104TF	>gb|DY633720.1|DY633720 PU1_plate19_P08 PU1 Prunus persica cDNA similar to similar to phosphoinositide-specific phospholipase C P12 [Glycine	133	2e-29	86	ICC4958_CAYC104TF	>gb|BG662228.1|BG662228 Ljirnpest41-277-a5 Ljirnp Lambda HybriZap two-hybrid library Lotus japonicus cDNA clone LP277-41-a5 5 similar to homolog	48	0.0002	96	ICC4958_CAYC104TF	>gi|134037223|gb|EL966330.1|EL966330 S059 SC, cDNA reverse subtractive library from peanut leaves Arachis hypogaea	36	0.21	92	ICC4958_CAYC104TF	>gi|19839604|gb|AV805619.1|AV805619 AV805619 RAFL9 Arabidopsis thaliana cDNA clone RAFL09-43-J11 3, mRNA sequence	1e-06	79	ICC4958_CAYC104TF	>gi|14571346|gb|BI118714.1|BI118714 EST100 Differentially expressed cDNA libraries of BTH-treated/blast fungus-infected rice	74	3e-11	83	ICC4958_CAYC104TF	>gb|CK091881.1|CK091881 F131P62.3pR Populus flower cDNA library Populus trichocarpa cDNA clone F131P62 3, mRNA sequence	1e-38	82	163
280	UG-IV_ICC4958_CAYC110TF	ICC4958_CAYC110TF	>A3LZ57|SEC16_PICST COPII coat assembly protein SEC16 - Pichia stipitis (Yeast)	33	0.45	37	ICC4958_CAYC110TF	>gb|DY475493.1|DY475493 U477 Chickpea (ICC3996) post-inoculation EST library Cicer arietinum cDNA 5 similar to Formyltetrahydrofolate	26	8.2	ICC4958_CAYC110TF	>gb|AW736496.1|AW736496 EST332510 KV3 Medicago truncatula cDNA clone pKV3-13B20, mRNA sequence	42	0.006	81	ICC4958_CAYC110TF	>gb|CA851183.1|CA851183 D11A06_A18_01.ab1 cDNA Peking library 2, 4 day SCN3 Glycine max cDNA clone D11A06 5, mRNA sequence	48	0.0002	82	ICC4958_CAYC110TF	>gb|BP067123.1|BP067123 BP067123 Lotus japonicus mature nodule Lotus japonicus cDNA clone GENLf088a08 3, mRNA sequence	32	2.7	100						ICC4958_CAYC110TF	>gi|86012047|gb|DR307793.1|DR307793 1081491 CERES-148 Arabidopsis thaliana cDNA clone 231851 5, mRNA sequence	5.2	100	ICC4958_CAYC110TF	>gi|11414260|gb|AU165053.1|AU165053 AU165053 Oryza sativa subsp. indica root seedling Oryza sativa Indica Group cDNA	48	0.0004	82	ICC4958_CAYC110TF	>gb|CA824596.1|CA824596 R45B12 two-month-old roots from clone Beaupre Populus trichocarpa x Populus deltoides cDNA 5, mRNA sequence	0.009	81	42
281	UG-IV_ICC4958_CAYC112TF	ICC4958_CAYC112TF	>P0C0R5|PI3R4_RAT Phosphoinositide 3-kinase regulatory subunit 4 - Rattus norvegicus (Rat)	58	2e-08	34	ICC4958_CAYC112TF	>gb|CK148827.1|CK148827 42_E4_E04 Suppressive subtractive hybridization library Cicer arietinum cDNA clone 42_E4_E04 5, mRNA sequence	32	0.35	ICC4958_CAYC112TF	>gb|CX521449.1|CX521449 s13dNF76C03VI018_450684 Virus-Infected Leaves Medicago truncatula cDNA, mRNA sequence	500	1e-140	90	ICC4958_CAYC112TF	>gb|CO981330.1|CO981330 GM89011A1A08.r1 Gm-r1089 Glycine max cDNA clone Gm-r1089-3855 3, mRNA sequence	432	1e-119	90	ICC4958_CAYC112TF	>gb|BI420263.1|BI420263 LjNEST55a1r Lotus japonicus nodule library 5 and 7 week-old Lotus japonicus cDNA 5, mRNA sequence	424	1e-118	90	ICC4958_CAYC112TF	>gi|149647971|gb|ES756366.1|ES756366 C20L_78_A03_E002.g1 USDA-Tifton Peanut Library C20L Arachis hypogaea cDNA clone	32	2.4	95	ICC4958_CAYC112TF	>gi|9779314|gb|BE521336.1|BE521336 M19A7XP Arabidopsis developing seed Arabidopsis thaliana cDNA clone M19A7 3, mRNA	0.004	93	ICC4958_CAYC112TF	>gi|86883205|gb|CI328652.1|CI328652 CI328652 Oryza sativa (japonica cultivar-group) shoot Oryza sativa Japonica Group cDNA	36	4	92	ICC4958_CAYC112TF	>gb|CK318130.1|CK318130 B9P05g03 Populus stem seasonal library Populus deltoides cDNA, mRNA sequence	2e-15	78	86
282	UG-IV_ICC4958_CAYC114TF	ICC4958_CAYC114TF	>Q9WVL6|EXTL3_MOUSE Exostosin-like 3 - Mus musculus (Mouse)	34	0.23	55	ICC4958_CAYC114TF	>gb|EH059166.1|EH059166 CPB03f02.y.esd subtracted cDNA library of drought stressed chickpea Cicer arietinum cDNA, mRNA sequence	32	0.22	ICC4958_CAYC114TF	>gb|BG589166.1|BG589166 EST490975 MHRP- Medicago truncatula cDNA clone pMHRP-59L18, mRNA sequence	165	9e-40	88	ICC4958_CAYC114TF	>gb|CD411390.1|CD411390 Gm_ck41321 Soybean induced by Salicylic Acid Glycine max cDNA 3, mRNA sequence	107	4e-22	90	ICC4958_CAYC114TF	>gb|AV764779.1|AV764779 AV764779 Lotus japonicus young plants (two-week old) Lotus japonicus cDNA clone MWM013a01_f 3, mRNA sequence	135	4e-31	92	ICC4958_CAYC114TF	>gi|115597395|gb|EG029743.1|EG029743 AH2115 Shanyou 523 Peanut Cotyledon cDNA Library Arachis hypogaea cDNA 5, mRNA	32	1.4	100	ICC4958_CAYC114TF	>gi|89498464|gb|DY654258.1|DY654258 PU4_plate57_D02 PU4 Prunus persica cDNA similar to weakly similar to	0.009	89	ICC4958_CAYC114TF	>gi|44670039|gb|CR283473.1|CR283473 CR283473 Oryza sativa library (Han B) Oryza sativa cDNA clone p515g10p5, mRNA sequence	36	2.4	100	ICC4958_CAYC114TF	>gb|AJ779843.1|AJ779843 AJ779843 Populus euphratica root 3-6 months Populus euphratica cDNA clone P0000800008E02F1, mRNA sequence	0.058	88	40
283	UG-IV_ICC4958_CAYC118TF	ICC4958_CAYC118TF	>Q95WC9|SCX9_CENSC Toxin CsE9 precursor - Centruroides sculpturatus (Bark scorpion)	29	5.5	45	ICC4958_CAYC118TF	>gb|FE669452.1|FE669452 mh2_0016_G02 Chickpea leave library Cicer arietinum cDNA clone mh2_0016_G02 5, mRNA sequence	26	4.5	ICC4958_CAYC118TF	>gb|AJ547935.1|AJ547935 AJ547935 MTAPHEU Medicago truncatula cDNA clone mtaehac110004a07, mRNA sequence	32	2.9	100	ICC4958_CAYC118TF	>gb|BE660131.1|BE660131 508 GmaxSC Glycine max cDNA, mRNA sequence	36	0.43	95	ICC4958_CAYC118TF	>gb|BU494307.1|BU494307 Ljirnpest49-033-f1 Ljirnp Lambda HybriZap two-hybrid library Lotus japonicus cDNA clone 4033_10.ab1 5, mRNA sequence	32	1.4	100	ICC4958_CAYC118TF	>gi|110815582|gb|EE126996.1|EE126996 48 Peanut (Luhua14) seeds full length cDNA Library Arachis hypogaea cDNA 5 similar to	28	7.5	100	ICC4958_CAYC118TF	>gi|59875149|gb|BP822209.1|BP822209 BP822209 RAFL19 Arabidopsis thaliana cDNA clone RAFL22-60-J02 5, mRNA sequence	0.71	95	ICC4958_CAYC118TF	>gi|88445479|gb|CI587092.1|CI587092 CI587092 Oryza sativa (japonica cultivar-group) flower Oryza sativa Japonica Group cDNA	34	3.1	100	ICC4958_CAYC118TF	>gb|EX806608.1|EX806608 CAPN1805.rev CAPN Laccaria bicolor Mycelium interacted with signals from poplar roots M Laccaria bicolor cDNA clone CAPN1805	1.2	100	34
284	UG-IV_ICC4958_CAYC124TF	ICC4958_CAYC124TF	>Q05395|HRPJ_PSESY Hypersensitivity response secretion protein hrpJ - Pseudomonas syringae pv. syringae	29	6.8	39	ICC4958_CAYC124TF	>gb|DY475130.1|DY475130 U089 Chickpea (ICC3996) post-inoculation EST library Cicer arietinum cDNA 5 similar to Unknown, mRNA sequence	70	5e-13	ICC4958_CAYC124TF	>gb|AW736167.1|AW736167 EST332153 KV3 Medicago truncatula cDNA clone pKV3-5F16, mRNA sequence	88	9e-17	90	ICC4958_CAYC124TF	>gb|BE661742.1|BE661742 969 GmaxSC Glycine max cDNA, mRNA sequence	70	5e-11	85	ICC4958_CAYC124TF	>gb|AV429198.1|AV429198 AV429198 Lotus japonicus young plants (two-week old) Lotus japonicus cDNA clone MWM177c07_r 5, mRNA sequence	70	1e-11	85	ICC4958_CAYC124TF	>gi|134037433|gb|EL966540.1|EL966540 C2_43 SC, cDNA reverse subtractive library from peanut leaves Arachis hypogaea	70	3e-12	85	ICC4958_CAYC124TF	>gi|116409357|gb|EG451949.1|EG451949 AYAMI23TF pooled cDNA populations Arabidopsis thaliana cDNA, mRNA sequence	5e-12	84	ICC4958_CAYC124TF	>gi|157651071|gb|EX450705.1|EX450705 SSH002390 Osmotic stress SSH library Oryza sativa Japonica Group cDNA, mRNA sequence	88	4e-16	90	ICC4958_CAYC124TF	>gb|AJ779620.1|AJ779620 AJ779620 Populus euphratica root 3-6 months Populus euphratica cDNA clone P0000800004F10F1, mRNA sequence	4e-17	86	90
285	UG-IV_ICC4958_CAYC170TF	ICC4958_CAYC170TF	>O22466|MSI1_SOLLC WD-40 repeat-containing protein MSI1 - Solanum lycopersicum (Tomato) (Lycopersicon esculentum)	312	8e-85	88	ICC4958_CAYC170TF	>gb|CD051292.1|CD051292 EST0394 subtracted cDNA library of drought-stressed chickpea Cicer arietinum cDNA, mRNA sequence	34	0.11	ICC4958_CAYC170TF	>gb|EV255813.1|EV255813 MTYCP15TF JCVI-MT1 Medicago truncatula cDNA 5, mRNA sequence	521	1e-147	89	ICC4958_CAYC170TF	>gb|CO979393.1|CO979393 GM89004B2A12.r1 Gm-r1089 Glycine max cDNA clone Gm-r1089-1200 3, mRNA sequence	519	1e-146	89	ICC4958_CAYC170TF	>gb|BP030236.1|BP030236 BP030236 Lotus corniculatus var. japonicus flower Lotus japonicus cDNA clone MF037a08_f 3, mRNA sequence	260	2e-68	86	ICC4958_CAYC170TF	>gi|149647900|gb|ES756295.1|ES756295 C20L_76_G12_E002.g1 USDA-Tifton Peanut Library C20L Arachis hypogaea cDNA clone	38	0.046	100	ICC4958_CAYC170TF	>gi|159663062|gb|EY130048.1|EY130048 CBTH2351.g1_M11.ab1:P Triphysaria pusilla root tip normalized cDNA library	8e-51	82	ICC4958_CAYC170TF	>gi|28257031|gb|CB210940.1|CB210940 OML01220 Oryza minuta HybriZAP-2.1 XR library Oryza minuta cDNA 5, mRNA	113	3e-23	78	ICC4958_CAYC170TF	>gb|DT520499.1|DT520499 WS02447.B21_L14 PTxD-ICC-N-A-14 Populus trichocarpa x Populus deltoides cDNA clone WS02447_L14 3, mRNA sequence	7e-77	83	289
286	UG-IV_ICC4958_CAYC172TF	ICC4958_CAYC172TF	>A6QA78|UPPP_SULNB Undecaprenyl-diphosphatase - Sulfurovum sp. (strain NBC37-1)	30	3.1	32	ICC4958_CAYC172TF	>gb|FE669330.1|FE669330 mh2_0015_D03 Chickpea leave library Cicer arietinum cDNA clone mh2_0015_D03 5, mRNA sequence	32	0.28	ICC4958_CAYC172TF	>gb|ES612807.1|ES612807 MTGland_A024_2007-05-07/MTGlandA024_H08_025_1 Medicago truncatula A17 glandular trichome Medicago truncatula cDNA, mRNA	80	5e-14	81	ICC4958_CAYC172TF	>gb|FK299513.1|FK299513 454GmaGlobSeed34145 Soybean Seeds Containing Globular-Stage Embryos Glycine max cDNA, mRNA sequence	48	0.0004	93	ICC4958_CAYC172TF	>gb|BP059948.1|BP059948 BP059948 Lotus japonicus mature nodule Lotus japonicus cDNA clone GENf037f06 3, mRNA sequence	36	0.36	100	ICC4958_CAYC172TF	>gi|56690249|gb|CX128152.1|CX128152 AH0255 Peanut Lambda Express library Arachis hypogaea cDNA 5, mRNA sequence	36	0.12	100	ICC4958_CAYC172TF	>gi|14493818|gb|BI073198.1|BI073198 PIP2B_H5 Sugar Beet germination cDNA library Beta vulgaris cDNA 5 similar to	0.0007	96	ICC4958_CAYC172TF	>gi|88839066|gb|CI377990.1|CI377990 CI377990 Oryza sativa (japonica cultivar-group) callus Oryza sativa Japonica Group cDNA	38	0.79	100	ICC4958_CAYC172TF	>gb|CA924499.1|CA924499 MTU7CL.P6.D08 Aspen leaf cDNA Library Populus tremuloides cDNA, mRNA sequence	1.2	100	36
287	UG-IV_ICC4958_CAYC177TF	ICC4958_CAYC177TF	>Q949R4|DIOXL_ARATH 4,5-DOPA dioxygenase extradiol-like protein - Arabidopsis thaliana (Mouse-ear cress)	264	9e-73	62	ICC4958_CAYC177TF	>gb|FE672787.1|FE672787 mh1_0023_C02 Drought-stressed chickpea leave library Cicer arietinum cDNA clone mh1_0023_C02 5, mRNA sequence	34	0.13	ICC4958_CAYC177TF	>gb|BF645123.1|BF645123 NF028G12EC1F1099 Elicited cell culture Medicago truncatula cDNA clone NF028G12EC 5, mRNA sequence	650	0	88	ICC4958_CAYC177TF	>gb|CF807802.1|CF807802 psHB028xG10f USDA-IFAFS:Expression of Phytophthora sojae genes during infection and propagation Glycine max cDNA clone	260	1e-67	82	ICC4958_CAYC177TF	>gb|BP044752.1|BP044752 BP044752 Lotus corniculatus var. japonicus pods (less than 20 mm in length) Lotus japonicus cDNA clone SPD009h10_f 3, mRNA	107	2e-22	79	ICC4958_CAYC177TF	>gi|56552952|gb|CX018076.1|CX018076 R2410 pPCR Arachis hypogaea cDNA 5, mRNA sequence	107	7e-23	81	ICC4958_CAYC177TF	>gi|19878820|gb|AU239651.1|AU239651 AU239651 RAFL21 Arabidopsis thaliana cDNA clone RAFL21-11-K12 5, mRNA sequence	2e-11	84	ICC4958_CAYC177TF	>dbj|BAC07334.1| P0471B04.18 [Oryza sativa (japonica cultivar-group)], mRNA sequence	44	0.024	86	ICC4958_CAYC177TF	>gb|CF234710.1|CF234710 PtaJXT0014C11C1105 Poplar cDNA library from young tension xylem Populus tremula x Populus alba cDNA 5, mRNA sequence	3e-18	83	96
288	UG-IV_ICC4958_CAYC196TF	ICC4958_CAYC196TF	>Q75JB5|U136_DICDI UPF0136 membrane protein - Dictyostelium discoideum (Slime mold)	40	0.004	46	ICC4958_CAYC196TF	>gb|FE671486.1|FE671486 mh1_0006_B12 Drought-stressed chickpea leave library Cicer arietinum cDNA clone mh1_0006_B12 5, mRNA sequence	32	0.054	ICC4958_CAYC196TF	>gb|BE240129.1|BE240129 EST404178 MHRP- Medicago truncatula cDNA clone pMHRP-43E17, mRNA sequence	34	0.55	100	ICC4958_CAYC196TF	>gb|BU548801.1|BU548801 GM880017A10A09 Gm-r1088 Glycine max cDNA clone Gm-r1088-6161 3, mRNA sequence	32	5	100	ICC4958_CAYC196TF	>gb|AV767912.1|AV767912 AV767912 Lotus japonicus Young plants (two-weeks old) Lotus japonicus cDNA clone MWM207a06_f 3, mRNA sequence	30	4.2	100	ICC4958_CAYC196TF	>gi|110812665|gb|EE125510.1|EE125510 1U8 Peanut (Luhua14) seeds full length cDNA Library Arachis hypogaea cDNA 5 similar to	30	1.4	94	ICC4958_CAYC196TF	>gi|85931115|gb|DR252087.1|DR252087 12830768 CERES-AN65 Arabidopsis thaliana cDNA clone 1363093 5, mRNA sequence	0.52	100	ICC4958_CAYC196TF	>gi|86845424|gb|CI340474.1|CI340474 CI340474 Oryza sativa (japonica cultivar-group) flower Oryza sativa Japonica Group cDNA	36	0.58	100	ICC4958_CAYC196TF	>gb|CV233519.1|CV233519 WS01211.B21_F02 PT-GT-FL-A-3 Populus trichocarpa cDNA clone WS01211_F02 3, mRNA sequence	0.22	100	36
289	UG-IV_ICC4958_CAYC213TF	ICC4958_CAYC213TF	>P53659|VA0D_NEUCR Vacuolar proton pump subunit d - Neurospora crassa	278	2e-74	87	ICC4958_CAYC213TF	>gb|FE669241.1|FE669241 mh2_0014_D05 Chickpea leave library Cicer arietinum cDNA clone mh2_0014_D05 5, mRNA sequence	32	0.42	ICC4958_CAYC213TF	>gb|AW689031.1|AW689031 NF014F01ST1F1000 Developing stem Medicago truncatula cDNA clone NF014F01ST 5, mRNA sequence	36	1.1	95	ICC4958_CAYC213TF	>gb|BE820577.1|BE820577 GM700012B10H7 Gm-r1070 Glycine max cDNA clone Gm-r1070-4981 3, mRNA sequence	38	0.65	100	ICC4958_CAYC213TF	>gb|DC594786.1|DC594786 DC594786 Lotus japonicus nodulating root har1-3 Lotus japonicus cDNA clone GNr010b08 5, mRNA sequence	34	2.1	95	ICC4958_CAYC213TF	>gi|110812907|gb|EE125862.1|EE125862 2U56 Peanut (Luhua14) seeds full length cDNA Library Arachis hypogaea cDNA 5	34	0.72	95	ICC4958_CAYC213TF	>gi|8333054|gb|BE038038.1|BE038038 AA08B03 AA Arabidopsis thaliana cDNA 5 similar to dormancy-associated protein, mRNA	0.27	100	ICC4958_CAYC213TF	>gi|16577930|gb|BI812025.1|BI812025 C004C03 Oryza sativa mature leaf library induced by M.grisea Oryza sativa cDNA clone	36	4.8	95	ICC4958_CAYC213TF	>gb|CV250040.1|CV250040 WS01126.B21_C06 PT-P-FL-A-2 Populus trichocarpa cDNA clone WS01126_C06 3, mRNA sequence	1.8	95	36
290	UG-IV_ICC4958_CAYC216TF	ICC4958_CAYC216TF	>Q9LIR8|FBK67_ARATH F-box/Kelch-repeat protein At3g23880 - Arabidopsis thaliana (Mouse-ear cress)	37	0.014	34	ICC4958_CAYC216TF	>gb|CK148757.1|CK148757 62_E6 Suppressive subtractive hybridization library Cicer arietinum cDNA clone 62_E6 5, mRNA sequence	30	1	ICC4958_CAYC216TF	>gb|BE998734.1|BE998734 EST430521 GVSN Medicago truncatula cDNA clone pGVSN-13I9, mRNA sequence	82	1e-14	80	ICC4958_CAYC216TF	>gb|BU551095.1|BU551095 GM880014B20E02 Gm-r1088 Glycine max cDNA clone Gm-r1088-5212 3, mRNA sequence	42	0.026	100	ICC4958_CAYC216TF	>gb|AV765936.1|AV765936 AV765936 Lotus japonicus young plants (two-week old) Lotus japonicus cDNA clone MWM075h03_f 3, mRNA sequence	56	4e-07	81	ICC4958_CAYC216TF	>gi|115596346|gb|EG028694.1|EG028694 AH1162 Shanyou 523 Peanut Cotyledon cDNA Library Arachis hypogaea cDNA 5, mRNA	32	1.8	100	ICC4958_CAYC216TF	>gi|21786927|gb|BQ654601.1|BQ654601 NXRV082_G07_F NXRV (Nsf Xylem Root wood Vertical) Pinus taeda cDNA clone NXRV082_G07	0.67	95	ICC4958_CAYC216TF	>gi|38470312|gb|CF954443.1|CF954443 5446rsiceb_6856.y1 Oryza sativa cv. PA64s leaf cDNA library Oryza sativa Indica Group	38	0.75	100	ICC4958_CAYC216TF	>gb|AJ770467.1|AJ770467 AJ770467 Populus euphratica leaf 3-6 months, adult Populus euphratica cDNA clone P0001100012E01F1, mRNA sequence	0.018	96	42
291	UG-IV_ICC4958_CAYC223TF	ICC4958_CAYC223TF	>Q76H85|H4_SILLA Histone H4 - Silene latifolia (White campion) (Bladder campion)	206	7e-53	100	ICC4958_CAYC223TF	>gb|EH058819.1|EH058819 CPA03f12.y.esd subtracted cDNA library of drought stressed chickpea Cicer arietinum cDNA, mRNA sequence	32	0.35	ICC4958_CAYC223TF	>gb|BF518940.1|BF518940 EST456333 DSIL Medicago truncatula cDNA clone pDSIL-19E11, mRNA sequence	396	1e-109	90	ICC4958_CAYC223TF	>gb|EV267669.1|EV267669 GLLBL67TF JCVI-SOY1 Glycine max cDNA 5, mRNA sequence	311	2e-83	87	ICC4958_CAYC223TF	>gb|BP047718.1|BP047718 BP047718 Lotus corniculatus var. japonicus pods (less than 20 mm in length) Lotus japonicus cDNA clone SPD047b04_f 3, mRNA	323	1e-87	87	ICC4958_CAYC223TF	>gi|149648596|gb|ES756991.1|ES756991 C20L_89_A10_E002.g1 USDA-Tifton Peanut Library C20L Arachis hypogaea cDNA clone	254	3e-67	84	ICC4958_CAYC223TF	>gi|32887968|gb|CB263195.1|CB263195 31-E8881-008-014-N08-pBl2 MPIZ-ADIS-008 Arabidopsis thaliana cDNA clone	1e-55	85	ICC4958_CAYC223TF	>gi|88447913|gb|CI538916.1|CI538916 CI538916 Oryza sativa (japonica cultivar-group) 2 weeks seedlings root of seedling UVB	101	8e-20	85	ICC4958_CAYC223TF	>gb|CV254276.1|CV254276 WS0224.B21_K09 PTxD-ICC-A-12 Populus trichocarpa x Populus deltoides cDNA clone WS0224_K09 3, mRNA sequence	4e-47	83	190
292	UG-IV_ICC4958_CAYC231TF	ICC4958_CAYC231TF	>Q54ZW0|PHG1B_DICDI Putative phagocytic receptor 1b precursor - Dictyostelium discoideum (Slime mold)	188	2e-48	37	ICC4958_CAYC231TF	>gb|CD051307.1|CD051307 EST0667 subtracted cDNA library of drought-stressed chickpea Cicer arietinum cDNA, mRNA sequence	34	0.13	ICC4958_CAYC231TF	>gb|AW776433.1|AW776433 EST335498 DSIL Medicago truncatula cDNA clone pDSIL-7L10, mRNA sequence	872	0	92	ICC4958_CAYC231TF	>gb|FG996820.1|FG996820 GLLER92TF JCVI-SOY1 Glycine max cDNA 5, mRNA sequence	611	1e-173	88	ICC4958_CAYC231TF	>gb|BW629583.1|BW629583 BW629583 Lotus japonicus salicylic acid and methyljasmonate treated cells Lotus japonicus cDNA clone LjFL2-023-CE08 5, mRNA	186	3e-46	87	ICC4958_CAYC231TF	>gi|146771859|gb|ES490980.1|ES490980 41#5F6 Full length peanut pod cDNA library Arachis hypogaea cDNA clone #5F6 5	36	0.23	100	ICC4958_CAYC231TF	>gi|42533241|gb|BX839158.1|BX839158 BX839158 Arabidopsis thaliana Adult vegetative tissue Col-0 Arabidopsis thaliana cDNA	1e-65	83	ICC4958_CAYC231TF	>gi|88573264|gb|CI664835.1|CI664835 CI664835 Oryza sativa (japonica cultivar-group) leaf of seedling gamma-irradiated	62	1e-07	80	ICC4958_CAYC231TF	>gb|BU869093.1|BU869093 M126A03 Populus flower cDNA library Populus trichocarpa cDNA 5 prime, mRNA sequence	2e-43	84	178
293	UG-IV_ICC4958_CAYC232TF	ICC4958_CAYC232TF	>P15811|YCF49_CYAPA Uncharacterized protein ycf49 - Cyanophora paradoxa	32	0.82	36	ICC4958_CAYC232TF	>gb|FE669173.1|FE669173 mh2_0013_F05 Chickpea leave library Cicer arietinum cDNA clone mh2_0013_F05 5, mRNA sequence	32	0.24	ICC4958_CAYC232TF	>gb|AW574161.1|AW574161 EST316752 GVN Medicago truncatula cDNA clone pGVN-51F9, mRNA sequence	38	0.16	100	ICC4958_CAYC232TF	>gb|BE800582.1|BE800582 sq95b10.y1 Gm-c1049 Glycine max cDNA clone GENOME SYSTEMS CLONE ID: Gm-c1049-884 5, mRNA sequence	96	2e-18	86	ICC4958_CAYC232TF	>gb|BP048101.1|BP048101 BP048101 Lotus corniculatus var. japonicus pods (less than 20 mm in length) Lotus japonicus cDNA clone SPD051g10_f 3,	40	0.02	95	ICC4958_CAYC232TF	>gi|30420019|gb|CD038181.1|CD038181 UTPPI003_F01 USDA-Tifton Peanut Immature Pod cDNA Library (UTPP) Arachis hypogaea cDNA	36	0.1	82	ICC4958_CAYC232TF	>gi|403222|gb|Z26410.1|Z26410 ATTS1536 AC16H Arabidopsis thaliana cDNA clone TAI228 3 similar to Glycine-rich RNA binding	0.16	100	ICC4958_CAYC232TF	>gi|88329479|gb|CI648539.1|CI648539 CI648539 Oryza sativa (japonica cultivar-group) callus 50ppm CuSO4 for 1 week	38	0.69	95	ICC4958_CAYC232TF	>gb|CV233388.1|CV233388 WS01210.B21_G11 PT-GT-FL-A-3 Populus trichocarpa cDNA clone WS01210_G11 3, mRNA sequence	0.066	100	40
294	UG-IV_ICC4958_CAYC233TF						ICC4958_CAYC233TF	>gb|DY475134.1|DY475134 U094 Chickpea (ICC3996) post-inoculation EST library Cicer arietinum cDNA 5 similar to Photosystem II reaction	30	0.22	ICC4958_CAYC233TF	>gb|AL386630.1|AL386630 MtBC35H01F1 MtBC Medicago truncatula cDNA clone MtBC35H01 T3, mRNA sequence	34	0.57	100	ICC4958_CAYC233TF	>gb|AI440700.1|AI440700 sa67h12.y1 Gm-c1004 Glycine max cDNA clone GENOME SYSTEMS CLONE ID: Gm-c1004-4416 5 similar to TR:O27764 O27764 PHOSPHATE	34	1.3	100	ICC4958_CAYC233TF	>gb|AV766146.1|AV766146 AV766146 Lotus japonicus young plants (two-week old) Lotus japonicus cDNA clone MWM086d02_f 3, mRNA sequence	30	4.3	100	ICC4958_CAYC233TF	>gi|30420140|gb|CD038302.1|CD038302 UTPPI005_C09 USDA-Tifton Peanut Immature Pod cDNA Library (UTPP) Arachis hypogaea cDNA	34	0.094	95	ICC4958_CAYC233TF	>gi|2393155|gb|AA585743.1|AA585743 28392 Lambda-PRL2 Arabidopsis thaliana cDNA clone 104E6XP 3, mRNA sequence	0.54	100	ICC4958_CAYC233TF	>gi|117245693|gb|CT856366.1|CT856366 CT856366 Oryza sativa (indica cultivar-group) cv. Guang Lu Ai 4 Oryza sativa Indica	36	0.6	100	ICC4958_CAYC233TF	>gb|DT510328.1|DT510328 WS02426.BR_D20 PTxD-ICC-N-A-14 Populus trichocarpa x Populus deltoides cDNA clone WS02426_D20 5, mRNA sequence	0.91	100	34
295	UG-IV_ICC4958_CAYC239TF	ICC4958_CAYC239TF	>Q0JNR2|CYT12_ORYSJ Cysteine proteinase inhibitor 12 precursor - Oryza sativa subsp. japonica (Rice)	65	1e-10	65	ICC4958_CAYC239TF	>gb|CK148809.1|CK148809 24_A6 Suppressive subtractive hybridization library Cicer arietinum cDNA clone 24_A6 5, mRNA sequence	30	1.1	ICC4958_CAYC239TF	>gb|AL368399.1|AL368399 MtBA24C04R1 MtBA Medicago truncatula cDNA clone MtBA24C04 T7, mRNA sequence	157	3e-37	91	ICC4958_CAYC239TF	>gb|AW348774.1|AW348774 GM210003A22G12 Gm-r1021 Glycine max cDNA clone Gm-r1021-1080 3, mRNA sequence	127	6e-28	86	ICC4958_CAYC239TF	>gb|AW719457.1|AW719457 LjNEST4h4r Lotus japonicus nodule library, mature and immature nodules Lotus japonicus cDNA 5, mRNA sequence	172	2e-42	89	ICC4958_CAYC239TF	>gi|149216297|gb|ES705746.1|ES705746 C20R5_54_D08_E002.g1 USDA-Tifton Peanut Library C20R5 Arachis hypogaea cDNA	70	9e-12	82	ICC4958_CAYC239TF	>gi|84636807|gb|DW350417.1|DW350417 PU1_plate26_N18 PU1 Prunus persica cDNA clone PU1_plate26_N18 5 similar to	0.003	79	ICC4958_CAYC239TF	>gi|2796613|gb|AA749907.1|AA749907 ISAS0463 Rice Immature Seed Lambda ZAPII cDNA Library Oryza sativa Indica Group	36	3.2	100	ICC4958_CAYC239TF	>gb|DT515089.1|DT515089 WS02426.B21_J22 PTxD-ICC-N-A-14 Populus trichocarpa x Populus deltoides cDNA clone WS02426_J22 3, mRNA sequence	8e-05	96	50
296	UG-IV_ICC4958_CAYC240TF						ICC4958_CAYC240TF	>gb|EH059192.1|EH059192 CPB03h05.y.esd subtracted cDNA library of drought stressed chickpea Cicer arietinum cDNA, mRNA sequence	30	0.18	ICC4958_CAYC240TF	>gb|BF638631.1|BF638631 NF063B03PL1F1027 Phosphate starved leaf Medicago truncatula cDNA clone NF063B03PL 5, mRNA sequence	103	6e-22	96	ICC4958_CAYC240TF	>gb|BG839771.1|BG839771 Gm01_04a02_F Gm01_AAFC_ECORC_Glycine_max_cold_stressed_leaves Glycine max cDNA clone Gm01_04a02, mRNA sequence	38	0.065	100	ICC4958_CAYC240TF	>gb|AV780778.1|AV780778 AV780778 Lotus japonicus Pods (20-30 mm in length) Lotus japonicus cDNA clone MPDL082g03_f 3, mRNA sequence	32	0.86	100	ICC4958_CAYC240TF	>gi|110815267|gb|EE125757.1|EE125757 2O66 Peanut (Luhua14) seeds full length cDNA Library Arachis hypogaea cDNA 5, mRNA	30	1.2	100	ICC4958_CAYC240TF	>gi|19828550|gb|AV794567.1|AV794567 AV794567 RAFL8 Arabidopsis thaliana cDNA clone RAFL08-13-G21 3, mRNA sequence	0.11	100	ICC4958_CAYC240TF	>gi|88257074|gb|CI359462.1|CI359462 CI359462 Oryza sativa (japonica cultivar-group) flower Oryza sativa Japonica Group cDNA	38	0.12	100	ICC4958_CAYC240TF	>gb|BI122747.1|BI122747 I012P39P Populus leaf cDNA library Populus tremula x Populus tremuloides cDNA, mRNA sequence	0.18	100	36
297	UG-IV_ICC4958_CAYC251TF	ICC4958_CAYC251TF	>Q9WTN5|TPC1_RAT Two pore calcium channel protein 1 - Rattus norvegicus (Rat)	29	4.5	32	ICC4958_CAYC251TF	>gb|FE672530.1|FE672530 mh1_0018_H01 Drought-stressed chickpea leave library Cicer arietinum cDNA clone mh1_0018_H01 5, mRNA sequence	34	0.048	ICC4958_CAYC251TF	>gb|BE941838.1|BE941838 EST421417 MGHG Medicago truncatula cDNA clone pMGHG-6N9, mRNA sequence	38	0.12	95	ICC4958_CAYC251TF	>gb|FE708663.1|FE708663 Pv056B_M13F_E10.ab1 Phaseolus vulgaris cv Early gallatin Phaseolus vulgaris cDNA, mRNA sequence	40	0.073	95	ICC4958_CAYC251TF	>gb|AV776691.1|AV776691 AV776691 Lotus japonicus Pods (20-30 mm in length) Lotus japonicus cDNA clone MPDL003g11_f 3, mRNA sequence	34	0.95	92	ICC4958_CAYC251TF	>gi|116359084|gb|EG372888.1|EG372888 2Z46 Peanut (Luhua14) seeds full length cDNA Library Arachis hypogaea cDNA 5, mRNA	36	0.081	100	ICC4958_CAYC251TF	>gi|5846457|gb|AI999552.1|AI999552 701556371 A. thaliana, Columbia Col-0, rosette-3 Arabidopsis thaliana cDNA clone	0.008	100	ICC4958_CAYC251TF	>gi|1036906|gb|U37975.1|U37975 OSU37975 FDRSC Oryza sativa Indica Group cDNA clone pFDRSC120, mRNA sequence	34	8.3	100	ICC4958_CAYC251TF	>gb|CX174541.1|CX174541 E11_69-20_09.ab1 leaf inoculated with Marssonia pathogen of Populus deltoides Populus deltoides cDNA, mRNA sequence	0.8	92	36
298	UG-IV_ICC4958_CAYC260TF						ICC4958_CAYC260TF	>gb|FE671014.1|FE671014 mh1_0001_A11 Drought-stressed chickpea leave library Cicer arietinum cDNA clone mh1_0001_A11 5, mRNA sequence	36	0.006	ICC4958_CAYC260TF	>gb|BE239489.1|BE239489 EST403538 MHRP- Medicago truncatula cDNA clone pMHRP-28G22, mRNA sequence	36	0.25	100	ICC4958_CAYC260TF	>gb|BU546561.1|BU546561 GM880010A10E07 Gm-r1088 Glycine max cDNA clone Gm-r1088-3661 3, mRNA sequence	38	0.15	95	ICC4958_CAYC260TF	>gb|AV775456.1|AV775456 AV775456 Lotus japonicus Pods (20-30 mm in length) Lotus japonicus cDNA clone MPD083e04_f 3, mRNA sequence	34	0.48	100	ICC4958_CAYC260TF	>gi|134037381|gb|EL966488.1|EL966488 S218 SC, cDNA reverse subtractive library from peanut leaves Arachis hypogaea	34	0.16	100	ICC4958_CAYC260TF	>gi|18330001|gb|BJ162007.1|BJ162007 BJ162007 full length cDNA library, chloronemata and young gametophores	0.061	95	ICC4958_CAYC260TF	>gi|5005063|gb|AU069680.1|AU069680 AU069680 Rice callus Oryza sativa Japonica Group cDNA clone C1293_1A, mRNA sequence	36	1.1	100	ICC4958_CAYC260TF	>gb|BU868515.1|BU868515 M116G09 Populus flower cDNA library Populus trichocarpa cDNA 5 prime, mRNA sequence	0.007	100	42
299	UG-IV_ICC4958_CAYC268TF	ICC4958_CAYC268TF	>Q8TGM6|TAR1_YEAST Protein TAR1 - Saccharomyces cerevisiae (Bakers yeast)	72	1e-12	60	ICC4958_CAYC268TF	>gb|FE668612.1|FE668612 mh2_0002_H05 Chickpea leave library Cicer arietinum cDNA clone mh2_0002_H05 5, mRNA sequence	90	1e-18	ICC4958_CAYC268TF	>gb|AJ500862.1|AJ500862 AJ500862 MTGIM Medicago truncatula cDNA clone mtgmacc120021a05, mRNA sequence	119	7e-26	88	ICC4958_CAYC268TF	>gb|CA851941.1|CA851941 D19C06_E18_05.ab1 cDNA Peking library 2, 4 day SCN3 Glycine max cDNA clone D19C06 5, mRNA sequence	98	6e-19	85	ICC4958_CAYC268TF	>gb|AV407183.1|AV407183 AV407183 Lotus japonicus young plants (two-week old) Lotus japonicus cDNA clone MWL017a05_r 5, mRNA sequence	98	1e-19	85	ICC4958_CAYC268TF	>gi|56690255|gb|CX128158.1|CX128158 AH0261 Peanut Lambda Express library Arachis hypogaea cDNA 3, mRNA sequence	90	1e-17	85	ICC4958_CAYC268TF	>gi|125102431|gb|EL157192.1|EL157192 EB3RODY01CRDYC 8-day Arabidopsis seedlings, aerial tissues Arabidopsis	6e-20	92	ICC4958_CAYC268TF	>gi|44674292|gb|CR287726.1|CR287726 CR287726 Oryza sativa library (Han B) Oryza sativa cDNA clone y607a08p3, mRNA sequence	117	1e-24	89	ICC4958_CAYC268TF	>gb|CA823634.1|CA823634 R29B10 two-month-old roots from clone Beaupre Populus trichocarpa x Populus deltoides cDNA 5, mRNA sequence	4e-19	85	98
300	UG-IV_ICC4958_CAYC269TF	ICC4958_CAYC269TF	>Q76NU3|TCPZ_DICDI T-complex protein 1 subunit zeta - Dictyostelium discoideum (Slime mold)	137	3e-32	63	ICC4958_CAYC269TF	>gb|EL585368.1|EL585368 CaHa159 Chickpea Insect-Induced Library Cicer arietinum cDNA clone CaHa159 similar to RUB1, mRNA sequence	32	0.37	ICC4958_CAYC269TF	>gb|CA989915.1|CA989915 EST643423 GESD Medicago truncatula cDNA clone GESD-21P7, mRNA sequence	569	1e-161	95	ICC4958_CAYC269TF	>gb|BU083096.1|BU083096 sar40b02.y1 Gm-c1049 Glycine max cDNA clone SOYBEAN CLONE ID: Gm-c1049-8907 5 similar to TR:O94515 O94515 COMPONENT	474	1e-132	92	ICC4958_CAYC269TF	>gb|BP041704.1|BP041704 BP041704 Lotus corniculatus var. japonicus flower bud Lotus japonicus cDNA clone MFBL009a07_f 3, mRNA sequence	355	4e-97	90	ICC4958_CAYC269TF	>gi|56690048|gb|CX127951.1|CX127951 AH0054 Peanut Lambda Express library Arachis hypogaea cDNA 5, mRNA sequence	36	0.16	100	ICC4958_CAYC269TF	>gi|89485314|gb|DY641108.1|DY641108 PU3_plate14_C04 PU3 Prunus persica cDNA similar to similar to pir T51390 TCP-1	2e-79	86	ICC4958_CAYC269TF	>gi|179271761|gb|BB996090.1|BB996090 BB996090 2-4 cm panicle of CC genome(CCP) Oryza officinalis cDNA clone CCP14D02 5,	80	3e-13	87	ICC4958_CAYC269TF	>gb|CF227864.1|CF227864 PtaXM0005F4F0412 Poplar cDNA library from mature xylem Populus tremula x Populus alba cDNA 5, mRNA sequence	2e-37	89	159
301	UG-IV_ICC4958_CAYC270TF	ICC4958_CAYC270TF	>Q8CFT2|SET1B_MOUSE Histone-lysine N-methyltransferase SETD1B - Mus musculus (Mouse)	33	0.27	25	ICC4958_CAYC270TF	>gb|FE672242.1|FE672242 mh1_0015_F11 Drought-stressed chickpea leave library Cicer arietinum cDNA clone mh1_0015_F11 5, mRNA sequence	30	1	ICC4958_CAYC270TF	>gb|AW329824.2|AW329824 N201098e rootphos(-) Medicago truncatula cDNA clone MHRP-24E8, mRNA sequence	125	1e-27	87	ICC4958_CAYC270TF	>gb|BM519721.1|BM519721 sak82h01.y1 Gm-c1036 Glycine max cDNA clone SOYBEAN CLONE ID: Gm-c1036-9578 5 similar to TR:Q9ZUI1 Q9ZUI1 F27D4.1	56	2e-06	84	ICC4958_CAYC270TF	>gb|AV774275.1|AV774275 AV774275 Lotus japonicus Pods (20-30 mm in length) Lotus japonicus cDNA clone MPD064e06_f 3, mRNA sequence	36	0.33	100	ICC4958_CAYC270TF	>gi|115597137|gb|EG029485.1|EG029485 AH1879 Shanyou 523 Peanut Cotyledon cDNA Library Arachis hypogaea cDNA 5, mRNA	34	0.44	100	ICC4958_CAYC270TF	>gi|19874414|gb|AV832354.1|AV832354 AV832354 RAFL11 Arabidopsis thaliana cDNA clone RAFL11-12-J10 5, mRNA sequence	2.6	92	ICC4958_CAYC270TF	>gi|33811757|gb|CF331765.1|CF331765 NACL--08-A08.g1 Rice callus plasmid cDNA library (NACL) Oryza sativa Japonica Group	38	0.74	100	ICC4958_CAYC270TF	>gb|DB884581.1|DB884581 DB884581 full-length enriched poplar cDNA library, mixture of leaf, bud, stem, root Populus nigra cDNA clone PnFL2-055_E20	0.018	96	42
302	UG-IV_ICC4958_CAYC293TF	ICC4958_CAYC293TF	>P40472|SIM1_YEAST Protein SIM1 precursor - Saccharomyces cerevisiae (Bakers yeast)	44	0.0004	42	ICC4958_CAYC293TF	>gb|CK149015.1|CK149015 AGT-35_B09 Suppressive subtractive hybridization library Cicer arietinum cDNA clone AGT-35_B09 5 similar to	32	0.36	ICC4958_CAYC293TF	>gb|CB894316.1|CB894316 EST647108 HOGA Medicago truncatula cDNA clone HOGA-30F2, mRNA sequence	98	3e-19	90	ICC4958_CAYC293TF	>gb|AW509177.1|AW509177 sh92b09.y1 Gm-c1016 Glycine max cDNA clone GENOME SYSTEMS CLONE ID: Gm-c1016-7602 5 similar to TR:O64608 O64608 F17O7.18	42	0.035	96	ICC4958_CAYC293TF	>gb|AV415200.1|AV415200 AV415200 Lotus japonicus young plants (two-week old) Lotus japonicus cDNA clone MWM104a02_r 5, mRNA sequence	36	0.46	100	ICC4958_CAYC293TF	>gi|110815354|gb|EE126102.1|EE126102 g39 Peanut (Luhua14) seeds full length cDNA Library Arachis hypogaea cDNA 5 similar to	44	0.0006	86	ICC4958_CAYC293TF	>gi|2723138|gb|AA713221.1|AA713221 32781 Lambda-PRL2 Arabidopsis thaliana cDNA clone 246G14T7, mRNA sequence	0.001	88	ICC4958_CAYC293TF	>gi|88429015|gb|CI689893.1|CI689893 CI689893 Oryza sativa (japonica cultivar-group) 30 days after pollination pistil Oryza	44	0.016	87	ICC4958_CAYC293TF	>gb|BU829911.1|BU829911 T001F01 Populus apical shoot cDNA library Populus tremula x Populus tremuloides cDNA 5 prime, mRNA sequence	0.006	96	44
[truncated: 9,266 more rows]
