# Supplementary material for: A comprehensive resource of drought- and salinity- responsive ESTs for gene discovery and marker development in chickpea (Cicer arietinum L.)
Source: BMC Genomics. 2009 Nov 15;10:523. doi: 10.1186/1471-2164-10-523 (PMC2784481; doi:10.1186/1471-2164-10-523)
Supplement: Additional file 5 — UG-I Functional categorization results. Table showing functional categorization results of UG-I dataset according to Gene Ontology accessions available at the UniProt database. [file 1471-2164-10-523-S5.xls]

## Sheet: UG-I Functional Categorization 
Accession	Entry name	Status	Protein names	Gene names	Organism	Length	EC numbers	Gene Ontology	Gene Ontology ID	InterPro	Features	Organism ID	Pathway	Protein family
P18646	10KD_VIGUN	reviewed	10 kDa protein (Clone PSAS10)		Vigna unguiculata (Cowpea)	75		defense response	GO:0006952	IPR008176; IPR003614	Chain (1); Disulfide bond (4); Signal peptide (1)	3917		Plant defensin family
Q05349	12KD_FRAAN	reviewed	Auxin-repressed 12.5 kDa protein		Fragaria ananassa (Strawberry)	111		auxin mediated signaling pathway	GO:0009734	IPR008406	Chain (1); Compositional bias (1)	3747
P29307	1433_OENEH	reviewed	14-3-3-like protein		Oenothera elata subsp. hookeri (Hooker's evening primrose) (Oenothera hookeri)	260		protein domain specific binding	GO:0019904	IPR000308	Chain (1)	85636		14-3-3 family
Q96450	1433A_SOYBN	reviewed	14-3-3-like protein A (SGF14A)	GF14A	Glycine max (Soybean)	257		protein domain specific binding	GO:0019904	IPR000308	Chain (1)	3847		14-3-3 family
P42653	1433A_VICFA	reviewed	14-3-3-like protein A (VFA-1433A)		Vicia faba (Broad bean)	261		protein domain specific binding	GO:0019904	IPR000308	Chain (1)	3906		14-3-3 family
P42654	1433B_VICFA	reviewed	14-3-3-like protein B (VFA-1433B)		Vicia faba (Broad bean)	261		protein domain specific binding	GO:0019904	IPR000308	Chain (1)	3906		14-3-3 family
Q96453	1433D_SOYBN	reviewed	14-3-3-like protein D (SGF14D)	GF14D	Glycine max (Soybean)	261		protein domain specific binding	GO:0019904	IPR000308	Chain (1)	3847		14-3-3 family
P17407	21KD_DAUCA	reviewed	21 kDa protein (1.2 protein)		Daucus carota (Carrot)	193		enzyme inhibitor activity; pectinesterase activity	GO:0004857; GO:0030599	IPR006501	Chain (1); Signal peptide (1)	4039
Q8RW96	2A5G_ARATH	reviewed	Serine/threonine protein phosphatase 2A 59 kDa regulatory subunit B' gamma isoform (PP2A, B' subunit, gamma isoform) (AtB' gamma)	B'GAMMA (At4g15415) (dl3750w) (FCAALL.118)	Arabidopsis thaliana (Mouse-ear cress)	522		poly(U) binding; protein phosphatase type 2A complex; protein phosphatase type 2A regulator activity; response to stress; signal transduction	GO:0008266; GO:0000159; GO:0008601; GO:0006950; GO:0007165	IPR002554	Chain (1); Compositional bias (1); Erroneous gene model prediction (2); Sequence conflict (1)	3702		Phosphatase 2A regulatory subunit B56 family
Q42524	4CL1_ARATH	reviewed	4-coumarate--CoA ligase 1 (4CL 1) (EC 6.2.1.12) (4-coumarate--CoA ligase isoform 1) (At4CL1) (4-coumaroyl-CoA synthase 1)	4CL1 (At1g51680) (F19C24.11)	Arabidopsis thaliana (Mouse-ear cress)	561	6.2.1.12	4-coumarate-CoA ligase activity; ATP binding; phenylpropanoid metabolic process	GO:0016207; GO:0005524; GO:0009698	IPR000873	Alternative sequence (1); Binding site (3); Chain (1); Nucleotide binding (2); Region (2)	3702	Phytoalexin biosynthesis; 3,4',5-trihydroxystilbene biosynthesis; 3,4',5-trihydroxystilbene from 4-coumaric acid: step 1/2.	ATP-dependent AMP-binding enzyme family
O24145	4CL1_TOBAC	reviewed	4-coumarate--CoA ligase 1 (4CL 1) (EC 6.2.1.12) (4-coumaroyl-CoA synthase 1)	4CL1	Nicotiana tabacum (Common tobacco)	547	6.2.1.12	4-coumarate-CoA ligase activity; phenylpropanoid metabolic process	GO:0016207; GO:0009698	IPR000873	Chain (1)	4097	Phytoalexin biosynthesis; 3,4',5-trihydroxystilbene biosynthesis; 3,4',5-trihydroxystilbene from 4-coumaric acid: step 1/2.	ATP-dependent AMP-binding enzyme family
Q9S725	4CL2_ARATH	reviewed	4-coumarate--CoA ligase 2 (4CL 2) (EC 6.2.1.12) (4-coumarate--CoA ligase isoform 2) (At4CL2) (4-coumaroyl-CoA synthase 2)	4CL2 (At3g21240) (MXL8.10)	Arabidopsis thaliana (Mouse-ear cress)	556	6.2.1.12	4-coumarate-CoA ligase activity; ATP binding; phenylpropanoid metabolic process	GO:0016207; GO:0005524; GO:0009698	IPR000873	Binding site (3); Chain (1); Mutagenesis (8); Nucleotide binding (2); Region (2); Sequence conflict (2)	3702	Phytoalexin biosynthesis; 3,4',5-trihydroxystilbene biosynthesis; 3,4',5-trihydroxystilbene from 4-coumaric acid: step 1/2.	ATP-dependent AMP-binding enzyme family
O24540	4CL_VANPL	reviewed	4-coumarate--CoA ligase (4CL) (EC 6.2.1.12) (4-coumaroyl-CoA synthase)	4CL	Vanilla planifolia (Vanilla)	553	6.2.1.12	4-coumarate-CoA ligase activity; phenylpropanoid metabolic process	GO:0016207; GO:0009698	IPR000873	Chain (1)	51239	Phytoalexin biosynthesis; 3,4',5-trihydroxystilbene biosynthesis; 3,4',5-trihydroxystilbene from 4-coumaric acid: step 1/2.	ATP-dependent AMP-binding enzyme family
Q9LEL5	4OMT_COPJA	reviewed	3'-hydroxy-N-methyl-(S)-coclaurine 4'-O-methyltransferase (EC 2.1.1.116) (S-adenosyl-L-methionine:3'-hydroxy-N-methylcoclaurine 4'-O-methyltransferase) (4'-OMT)		Coptis japonica (Japanese goldthread)	350	2.1.1.116	3'-hydroxy-N-methyl-(S)-coclaurine 4'-O-methyltransferase activity; O-methyltransferase activity; protein dimerization activity	GO:0030784; GO:0008171; GO:0046983	IPR016461; IPR001077; IPR012967; IPR011991	Active site (1); Binding site (5); Chain (1)	3442	Alkaloid biosynthesis; (S)-reticuline biosynthesis; (S)-reticuline from (S)-norcoclaurine: step 4/4.	Methyltransferase superfamily, Type 2 family, COMT subfamily
Q6J163	5NG4_PINTA	reviewed	Auxin-induced protein 5NG4		Pinus taeda (Loblolly pine)	410		auxin mediated signaling pathway; cell cortex; integral to plasma membrane; transport	GO:0009734; GO:0005938; GO:0005887; GO:0006810	IPR000620	Chain (1); Domain (1); Glycosylation (1); Topological domain (11); Transmembrane (10)	3352
Q69NG5	6PGL4_ORYSJ	reviewed	Probable 6-phosphogluconolactonase 4, chloroplastic (6PGL 4) (EC 3.1.1.31)	Os09g0529100 (LOC_Os09g35970) (OJ1531_B07.11) (OsJ_028924)	Oryza sativa subsp. japonica (Rice)	324	3.1.1.31	6-phosphogluconolactonase activity; chloroplast; pentose-phosphate shunt	GO:0017057; GO:0009507; GO:0006098	IPR006148; IPR005900	Chain (1); Erroneous gene model prediction (1); Transit peptide (1)	39947	Carbohydrate degradation; pentose phosphate pathway; D-ribulose 5-phosphate from D-glucose 6-phosphate (oxidative stage): step 2/3.	Glucosamine/galactosamine-6-phosphate isomerase family, 6-phosphogluconolactonase subfamily
O24529	7OMT8_MEDSA	reviewed	Isoflavone-7-O-methyltransferase 8 (EC 2.1.1.150) (Isoflavone-O-methyltransferase 8) (7-IOMT-8)		Medicago sativa (Alfalfa)	352	2.1.1.150	isoflavone 7-O-methyltransferase activity; protein dimerization activity	GO:0033800; GO:0046983	IPR016461; IPR001077; IPR012967; IPR011991	Active site (1); Beta strand (9); Binding site (5); Chain (1); Helix (24); Region (1); Turn (2)	3879	Phytoalexin biosynthesis; medicarpin biosynthesis.	Methyltransferase superfamily, Type 2 family, COMT subfamily
O22309	7OMT9_MEDSA	reviewed	Isoflavone-7-O-methyltransferase 9 (EC 2.1.1.150) (Isoflavone-O-methyltransferase 9) (7 IOMT-9)		Medicago sativa (Alfalfa)	352	2.1.1.150	isoflavone 7-O-methyltransferase activity; protein dimerization activity	GO:0033800; GO:0046983	IPR016461; IPR001077; IPR012967; IPR011991	Active site (1); Binding site (5); Chain (1); Region (1)	3879	Phytoalexin biosynthesis; medicarpin biosynthesis.	Methyltransferase superfamily, Type 2 family, COMT subfamily
P13917	7SB1_SOYBN	reviewed	Basic 7S globulin (SBg7S) (Bg) [Cleaved into: Basic 7S globulin high kDa subunit; Basic 7S globulin low kDa subunit]	BG (G7S)	Glycine max (Soybean)	427		aspartic-type endopeptidase activity; nutrient reservoir activity; proteolysis	GO:0004190; GO:0045735; GO:0006508	IPR009007; IPR001461	Chain (3); Sequence conflict (4); Signal peptide (1)	3847
P33079	A10A5_SOYBN	reviewed	Auxin-induced protein 10A5		Glycine max (Soybean)	93		auxin mediated signaling pathway	GO:0009734	IPR003676	Chain (1)	3847		ARG7 family
P28011	AAT1_MEDSA	reviewed	Aspartate aminotransferase 1 (EC 2.6.1.1) (Transaminase A)	AAT-1	Medicago sativa (Alfalfa)	418	2.6.1.1	amino acid metabolic process; aspartate transaminase activity; biosynthetic process; cytoplasm; pyridoxal phosphate binding	GO:0006520; GO:0004069; GO:0009058; GO:0005737; GO:0030170	IPR004839; IPR000796; IPR004838; IPR015421	Binding site (1); Chain (1); Sequence conflict (2)	3879		Class-I pyridoxal-phosphate-dependent aminotransferase family
Q02635	AATA_RHIME	reviewed	Aspartate aminotransferase A (AspAT) (EC 2.6.1.1) (Transaminase A)	aatA (R02325) (SMc01578)	Rhizobium meliloti (Sinorhizobium meliloti)	400	2.6.1.1	1-aminocyclopropane-1-carboxylate synthase activity; aspartate transaminase activity; biosynthetic process; cytoplasm; pyridoxal phosphate binding	GO:0016847; GO:0004069; GO:0009058; GO:0005737; GO:0030170	IPR001176; IPR004839; IPR004838; IPR015421	Binding site (1); Chain (1)	382		Class-I pyridoxal-phosphate-dependent aminotransferase family
Q949P1	ABAH1_ARATH	reviewed	Abscisic acid 8'-hydroxylase 1 (ABA 8'-hydroxylase 1) (EC 1.14.13.93) (Cytochrome P450 707A1)	CYP707A1 (At4g19230) (T18B16.200)	Arabidopsis thaliana (Mouse-ear cress)	467	1.14.13.93	(+)-abscisic acid 8'-hydroxylase activity; abscisic acid metabolic process; electron carrier activity; heme binding; integral to membrane; iron ion binding; oxidation reduction; release of seed from dormancy; response to red or far red light; response to stress	GO:0010295; GO:0009687; GO:0009055; GO:0020037; GO:0016021; GO:0005506; GO:0055114; GO:0048838; GO:0009639; GO:0006950	IPR001128; IPR017973; IPR017972; IPR002401	Chain (1); Erroneous gene model prediction (2); Metal binding (1); Transmembrane (1)	3702	Plant hormone degradation; abscisic acid degradation.	Cytochrome P450 family
Q99LE6	ABCF2_MOUSE	reviewed	ATP-binding cassette sub-family F member 2	Abcf2	Mus musculus (Mouse)	628		ATP binding; ATPase activity	GO:0005524; GO:0016887	IPR003439; IPR017871; IPR003593	Chain (1); Domain (2); Modified residue (1); Nucleotide binding (2); Sequence conflict (2)	10090		ABC transporter family, EF3 subfamily
Q06931	ABR17_PEA	reviewed	ABA-responsive protein ABR17		Pisum sativum (Garden pea)	157		defense response; response to biotic stimulus	GO:0006952; GO:0009607	IPR000916	Chain (1)	3888		BetVI family
Q06930	ABR18_PEA	reviewed	ABA-responsive protein ABR18		Pisum sativum (Garden pea)	158		defense response; response to biotic stimulus	GO:0006952; GO:0009607	IPR000916	Chain (1)	3888		BetVI family
Q8I5D2	ABRA_PLAF7	reviewed	101 kDa malaria antigen (p101) (Acidic basic repeat antigen)	ABRA (PFL1385c)	Plasmodium falciparum (isolate 3D7)	743		cell surface; parasitophorous vacuole; vacuole	GO:0009986; GO:0020003; GO:0005773		Chain (1); Compositional bias (1); Region (1); Repeat (8)	36329		Plasmodium ABRA family
O64806	ACA7_ARATH	reviewed	Putative calcium-transporting ATPase 7, plasma membrane-type (EC 3.6.3.8) (Ca(2+)-ATPase isoform 7)	ACA7 (At2g22950) (T20K9.16)	Arabidopsis thaliana (Mouse-ear cress)	1015	3.6.3.8	ATP binding; ATP biosynthetic process; calcium ion binding; calcium ion transport; calcium-transporting ATPase activity; calmodulin binding; integral to membrane; magnesium ion binding	GO:0005524; GO:0006754; GO:0005509; GO:0006816; GO:0005388; GO:0005516; GO:0016021; GO:0000287	IPR008250; IPR006408; IPR006068; IPR004014; IPR000695; IPR001757; IPR005834	Active site (1); Chain (1); Metal binding (2); Modified residue (1); Region (1); Topological domain (11); Transmembrane (10)	3702		Cation transport ATPase (P-type) family, Type IIB subfamily
O04066	ACBP_RICCO	reviewed	Acyl-CoA-binding protein (ACBP)		Ricinus communis (Castor bean)	90		acyl-CoA binding; transport	GO:0000062; GO:0006810	IPR000582; IPR014352	Chain (1); Domain (1)	3988		ACBP family
Q06862	ACCC_ANASP	reviewed	Biotin carboxylase (EC 6.3.4.14) (Acetyl-CoA carboxylase subunit A) (ACC) (EC 6.4.1.2)	accC (alr0939)	Anabaena sp. (strain PCC 7120)	447	6.3.4.14; 6.4.1.2	ATP binding; acetyl-CoA carboxylase activity; biotin binding; biotin carboxylase activity; fatty acid biosynthetic process	GO:0005524; GO:0003989; GO:0009374; GO:0004075; GO:0006633	IPR004549; IPR011761; IPR013816; IPR011764; IPR005482; IPR005479; IPR005481; IPR013817	Active site (1); Binding site (3); Chain (1); Domain (2)	103690	Lipid metabolism; malonyl-CoA biosynthesis; malonyl-CoA from acetyl-CoA: step 1/1.
Q84MB3	ACCH1_ARATH	reviewed	1-aminocyclopropane-1-carboxylate oxidase homolog 1	At1g06620 (F12K11.24) (F12K11.6)	Arabidopsis thaliana (Mouse-ear cress)	365		iron ion binding; oxidation reduction; oxidoreductase activity	GO:0005506; GO:0055114; GO:0016491	IPR005123	Chain (1); Erroneous gene model prediction (1); Metal binding (3)	3702		Iron/ascorbate-dependent oxidoreductase family
P31238	ACCO1_DORSP	reviewed	1-aminocyclopropane-1-carboxylate oxidase 1 (ACC oxidase 1) (EC 1.14.17.4) (Ethylene-forming enzyme) (EFE)	ACO1 (ACO)	Doritaenopsis sp. (Moth orchid)	327	1.14.17.4	1-aminocyclopropane-1-carboxylate oxidase activity; L-ascorbic acid binding; ethylene biosynthetic process; iron ion binding; oxidation reduction; ripening	GO:0009815; GO:0031418; GO:0009693; GO:0005506; GO:0055114; GO:0009835	IPR005123	Chain (1); Metal binding (3)	4749	Alkene biosynthesis; ethylene biosynthesis via S-adenosyl-L-methionine; ethylene from S-adenosyl-L-methionine: step 2/2.	Iron/ascorbate-dependent oxidoreductase family
P05116	ACCO1_SOLLC	reviewed	1-aminocyclopropane-1-carboxylate oxidase 1 (ACC oxidase 1) (EC 1.14.17.4) (Ethylene-forming enzyme) (EFE) (Protein pTOM 13)	ACO1 (ETH1)	Solanum lycopersicum (Tomato) (Lycopersicon esculentum)	315	1.14.17.4	1-aminocyclopropane-1-carboxylate oxidase activity; L-ascorbic acid binding; ethylene biosynthetic process; iron ion binding; oxidation reduction; ripening	GO:0009815; GO:0031418; GO:0009693; GO:0005506; GO:0055114; GO:0009835	IPR005123	Chain (1); Metal binding (3)	4081	Alkene biosynthesis; ethylene biosynthesis via S-adenosyl-L-methionine; ethylene from S-adenosyl-L-methionine: step 2/2.	Iron/ascorbate-dependent oxidoreductase family
Q08508	ACCO4_PETHY	reviewed	1-aminocyclopropane-1-carboxylate oxidase 4 (ACC oxidase 4) (EC 1.14.17.4) (Ethylene-forming enzyme) (EFE)	ACO4	Petunia hybrida (Petunia)	319	1.14.17.4	1-aminocyclopropane-1-carboxylate oxidase activity; L-ascorbic acid binding; ethylene biosynthetic process; iron ion binding; oxidation reduction	GO:0009815; GO:0031418; GO:0009693; GO:0005506; GO:0055114	IPR005123	Chain (1); Metal binding (3)	4102	Alkene biosynthesis; ethylene biosynthesis via S-adenosyl-L-methionine; ethylene from S-adenosyl-L-methionine: step 2/2.	Iron/ascorbate-dependent oxidoreductase family
Q9MB94	ACCO_PRUMU	reviewed	1-aminocyclopropane-1-carboxylate oxidase (ACC oxidase) (EC 1.14.17.4) (Ethylene-forming enzyme) (EFE)	ACO1	Prunus mume (Japanese flowering apricot)	319	1.14.17.4	1-aminocyclopropane-1-carboxylate oxidase activity; L-ascorbic acid binding; ethylene biosynthetic process; iron ion binding; oxidation reduction; ripening	GO:0009815; GO:0031418; GO:0009693; GO:0005506; GO:0055114; GO:0009835	IPR005123	Chain (1); Metal binding (3)	102107	Alkene biosynthesis; ethylene biosynthesis via S-adenosyl-L-methionine; ethylene from S-adenosyl-L-methionine: step 2/2.	Iron/ascorbate-dependent oxidoreductase family
Q91V92	ACLY_MOUSE	reviewed	ATP-citrate synthase (EC 2.3.3.8) (ATP-citrate (pro-S-)-lyase) (Citrate cleavage enzyme)	Acly	Mus musculus (Mouse)	1091	2.3.3.8	ATP binding; ATP citrate synthase activity; acetyl-CoA biosynthetic process; cellular carbohydrate metabolic process; cytoplasm; lipid biosynthetic process; magnesium ion binding; protein binding; succinate-CoA ligase (ADP-forming) activity	GO:0005524; GO:0003878; GO:0006085; GO:0044262; GO:0005737; GO:0008610; GO:0000287; GO:0005515; GO:0004775	IPR014608; IPR013816; IPR017440; IPR016143; IPR003781; IPR005810; IPR005811; IPR016040; IPR017866; IPR016102	Active site (1); Chain (1); Metal binding (1); Modified residue (4); Nucleotide binding (2); Region (1)	10090		Succinate/malate CoA ligase beta subunit family; Succinate/malate CoA ligase alpha subunit family
Q9SIB9	ACO2M_ARATH	reviewed	Aconitate hydratase 2, mitochondrial (Aconitase 2) (EC 4.2.1.3) (Citrate hydro-lyase 2)	ACO2 (At2g05710) (T3P4.5)	Arabidopsis thaliana (Mouse-ear cress)	990	4.2.1.3	4 iron, 4 sulfur cluster binding; ATP binding; aconitate hydratase activity; cell wall; chloroplast; glyoxylate cycle; iron ion binding; mitochondrion; plasma membrane; response to cadmium ion; response to oxidative stress; response to salt stress; tricarboxylic acid cycle	GO:0051539; GO:0005524; GO:0003994; GO:0005618; GO:0009507; GO:0006097; GO:0005506; GO:0005739; GO:0005886; GO:0046686; GO:0006979; GO:0009651; GO:0006099	IPR015931; IPR001030; IPR015937; IPR006249; IPR015934; IPR015932; IPR018136; IPR000573	Chain (1); Metal binding (3); Transit peptide (1)	3702	Carbohydrate metabolism; tricarboxylic acid cycle.	Aconitase/IPM isomerase family
Q6YZX6	ACOC_ORYSJ	reviewed	Putative aconitate hydratase, cytoplasmic (Aconitase) (EC 4.2.1.3) (Citrate hydro-lyase)	Os08g0191100 (LOC_Os08g09200) (P0610E02.32)	Oryza sativa subsp. japonica (Rice)	898	4.2.1.3	4 iron, 4 sulfur cluster binding; aconitate hydratase activity; cytoplasm; glyoxylate cycle; iron ion binding	GO:0051539; GO:0003994; GO:0005737; GO:0006097; GO:0005506	IPR015931; IPR001030; IPR015937; IPR015928; IPR006249; IPR015934; IPR015932; IPR018136; IPR000573	Chain (1); Metal binding (3)	39947	Carbohydrate metabolism; glyoxylate and dicarboxylate metabolism.	Aconitase/IPM isomerase family
O65202	ACOX1_ARATH	reviewed	Peroxisomal acyl-coenzyme A oxidase 1 (AOX 1) (EC 1.3.3.6) (Long-chain acyl-CoA oxidase) (AtCX1)	ACX1 (At4g16760) (dl4405c) (FCAALL.119)	Arabidopsis thaliana (Mouse-ear cress)	664	1.3.3.6	FAD binding; acyl-CoA dehydrogenase activity; acyl-CoA oxidase activity; electron carrier activity; fatty acid beta-oxidation; long-chain fatty acid metabolic process; oxidation reduction; peroxisome; response to cadmium ion	GO:0050660; GO:0003995; GO:0003997; GO:0009055; GO:0006635; GO:0001676; GO:0055114; GO:0005777; GO:0046686	IPR006091; IPR012258; IPR002655; IPR013786; IPR013764	Beta strand (13); Chain (1); Disulfide bond (1); Erroneous gene model prediction (2); Helix (39); Motif (1); Nucleotide binding (1); Turn (8)	3702		Acyl-CoA oxidase family
P48038	ACRO_RABIT	reviewed	Acrosin (EC 3.4.21.10) [Cleaved into: Acrosin light chain; Acrosin heavy chain]	ACR	Oryctolagus cuniculus (Rabbit)	431	3.4.21.10	acrosome; acrosome reaction; activation of adenylate cyclase activity; amidase activity; drug binding; fucose binding; mannose binding; protein binding; proteolysis; serine-type endopeptidase activity	GO:0001669; GO:0007340; GO:0007190; GO:0004040; GO:0008144; GO:0042806; GO:0005537; GO:0005515; GO:0006508; GO:0004252	IPR012267; IPR018114; IPR001254; IPR001314	Active site (3); Chain (3); Disulfide bond (6); Domain (1); Glycosylation (2); Propeptide (1); Signal peptide (1)	9986		Peptidase S1 family
P30173	ACT13_SOLTU	reviewed	Actin-101	AC101	Solanum tuberosum (Potato)	377		ATP binding; cytoplasm; cytoskeleton; protein binding	GO:0005524; GO:0005737; GO:0005856; GO:0005515	IPR004001; IPR004000	Chain (1)	4113		Actin family
P53492	ACT7_ARATH	reviewed	Actin-7 (Actin-2)	ACT7 (At5g09810) (MYH9.2)	Arabidopsis thaliana (Mouse-ear cress)	377		ATP binding; cell wall; cytoskeleton; mitochondrion; nucleolus; plasma membrane; protein binding; response to auxin stimulus; response to light stimulus; response to wounding; root development; seed germination	GO:0005524; GO:0005618; GO:0005856; GO:0005739; GO:0005730; GO:0005886; GO:0005515; GO:0009733; GO:0009416; GO:0009611; GO:0048364; GO:0009845	IPR004001; IPR004000	Chain (1)	3702		Actin family
Q39250	ADF1_ARATH	reviewed	Actin-depolymerizing factor 1 (AtADF1) (ADF-1)	ADF1 (At3g46010) (F16L2_220)	Arabidopsis thaliana (Mouse-ear cress)	139		actin binding; actin filament organization; intracellular	GO:0003779; GO:0007015; GO:0005622	IPR002108	Beta strand (5); Chain (1); Domain (1); Helix (3); Turn (1)	3702		Actin-binding proteins ADF family
Q39251	ADF2_ARATH	reviewed	Actin-depolymerizing factor 2 (AtADF2) (ADF-2)	ADF2 (At3g46000) (F16L2_210)	Arabidopsis thaliana (Mouse-ear cress)	137		actin binding; cytoplasm; nucleus; plasma membrane	GO:0003779; GO:0005737; GO:0005634; GO:0005886	IPR002108	Chain (1); Domain (1)	3702		Actin-binding proteins ADF family
Q9FVI1	ADF2_PETHY	reviewed	Actin-depolymerizing factor 2 (ADF-2)	ADF2	Petunia hybrida (Petunia)	143		actin binding; intracellular	GO:0003779; GO:0005622	IPR002108	Chain (1); Domain (1)	4102		Actin-binding proteins ADF family
Q9ZNT3	ADF5_ARATH	reviewed	Actin-depolymerizing factor 5 (AtADF5) (ADF-5)	ADF5 (At2g16700) (T24I21.11)	Arabidopsis thaliana (Mouse-ear cress)	143		actin binding; intracellular	GO:0003779; GO:0005622	IPR002108	Chain (1); Domain (1)	3702		Actin-binding proteins ADF family
Q8SAG3	ADF_VITVI	reviewed	Actin-depolymerizing factor (ADF)		Vitis vinifera (Grape)	143		actin binding; intracellular	GO:0003779; GO:0005622	IPR002108	Chain (1); Domain (1)	29760		Actin-binding proteins ADF family
P0A4X0	ADHC_MYCTU	reviewed	NADP-dependent alcohol dehydrogenase C (EC 1.1.1.2)	adhC (adh) (Rv3045) (MT3130) (MTV012.60)	Mycobacterium tuberculosis	346	1.1.1.2	alcohol dehydrogenase (NADP+) activity; oxidation reduction; zinc ion binding	GO:0008106; GO:0055114; GO:0008270	IPR013154; IPR002085; IPR013149; IPR002328	Chain (1); Metal binding (7)	1773		Zinc-containing alcohol dehydrogenase family
P80572	ADHX_PEA	reviewed	Alcohol dehydrogenase class-3 (EC 1.1.1.1) (Alcohol dehydrogenase class-III) (S-(hydroxymethyl)glutathione dehydrogenase) (EC 1.1.1.284) (Glutathione-dependent formaldehyde dehydrogenase) (GSH-FDH) (FALDH) (FDH) (EC 1.1.1.-)		Pisum sativum (Garden pea)	378	1.1.1.1; 1.1.1.284; 1.1.1.-	S-(hydroxymethyl)glutathione dehydrogenase activity; alcohol dehydrogenase activity; cytoplasm; ethanol oxidation; oxidation reduction; zinc ion binding	GO:0051903; GO:0004022; GO:0005737; GO:0006069; GO:0055114; GO:0008270	IPR014183; IPR013154; IPR002085; IPR013149; IPR002328	Chain (1); Metal binding (7); Modified residue (1)	3888		Zinc-containing alcohol dehydrogenase family, Class-III subfamily
Q9LZG0	ADK2_ARATH	reviewed	Adenosine kinase 2 (AK 2) (EC 2.7.1.20) (Adenosine 5'-phosphotransferase 2)	ADK2 (At5g03300) (F12E4.30) (MOK16.21)	Arabidopsis thaliana (Mouse-ear cress)	345	2.7.1.20	adenosine kinase activity; adenosine salvage; copper ion binding; interspecies interaction between organisms; magnesium ion binding; plasma membrane	GO:0004001; GO:0006169; GO:0005507; GO:0044419; GO:0000287; GO:0005886	IPR001805; IPR011611; IPR002173	Active site (1); Chain (1)	3702	Purine metabolism; AMP biosynthesis via salvage pathway; AMP from adenosine: step 1/1.	Carbohydrate kinase pfkB family
Q3LIE5	ADPRM_HUMAN	reviewed	Magnesium-dependent ADP-ribose/CDP-alcohol diphosphatase (EC 3.6.1.13) (EC 3.6.1.16) (EC 3.6.1.53) (CDP-choline phosphohydrolase) (ADPRibase-Mn)	C17orf48 (MDS006) (Nbla03831)	Homo sapiens (Human)	342	3.6.1.13; 3.6.1.16; 3.6.1.53	hydrolase activity	GO:0016787	IPR004843	Alternative sequence (3); Chain (1); Metal binding (8); Natural variant (2); Sequence conflict (2)	9606		ADPRibase-Mn family
O22342	ADT1_GOSHI	reviewed	ADP,ATP carrier protein 1, mitochondrial (ADP/ATP translocase 1) (Adenine nucleotide translocator 1) (ANT 1)	ANT1	Gossypium hirsutum (Upland cotton) (Gossypium mexicanum)	386		binding; integral to membrane; mitochondrial inner membrane; transport; transporter activity	GO:0005488; GO:0016021; GO:0005743; GO:0006810; GO:0005215	IPR002113; IPR002067; IPR001993; IPR018108	Binding site (1); Chain (1); Motif (1); Repeat (3); Transit peptide (1); Transmembrane (6)	3635		Mitochondrial carrier family
P27081	ADT2_SOLTU	reviewed	ADP,ATP carrier protein, mitochondrial (ADP/ATP translocase) (Adenine nucleotide translocator) (ANT) (Fragment)	ANT1 (AAC)	Solanum tuberosum (Potato)	386		binding; integral to membrane; mitochondrial inner membrane; transport; transporter activity	GO:0005488; GO:0016021; GO:0005743; GO:0006810; GO:0005215	IPR002113; IPR002067; IPR001993; IPR018108	Binding site (1); Chain (1); Motif (1); Non-terminal residue (1); Repeat (3); Transit peptide (1); Transmembrane (6)	4113		Mitochondrial carrier family
Q6PDY2	AEDO_MOUSE	reviewed	2-aminoethanethiol dioxygenase (EC 1.13.11.19) (Cysteamine dioxygenase)	Ado (Gm237)	Mus musculus (Mouse)	256	1.13.11.19	cysteamine dioxygenase activity; iron ion binding; oxidation reduction	GO:0047800; GO:0005506; GO:0055114	IPR012864	Chain (1)	10090
Q38841	AGL12_ARATH	reviewed	Agamous-like MADS-box protein AGL12	AGL12 (At1g71692) (F26A9.6) (F14O23.5)	Arabidopsis thaliana (Mouse-ear cress)	211		nucleus; regulation of transcription, DNA-dependent; root development; sequence-specific DNA binding; transcription factor activity; vegetative to reproductive phase transition	GO:0005634; GO:0006355; GO:0048364; GO:0043565; GO:0003700; GO:0010228	IPR002487; IPR002100	Chain (1); Domain (2); Sequence conflict (1)	3702
Q38876	AGL8_ARATH	reviewed	Agamous-like MADS-box protein AGL8 (Floral homeotic protein AGL8) (Transcription factor FRUITFULL)	AGL8 (FUL) (At5g60910) (MSL3.3)	Arabidopsis thaliana (Mouse-ear cress)	242		cell differentiation; fruit development; nucleus; positive regulation of flower development; protein binding; regulation of transcription, DNA-dependent; sequence-specific DNA binding; transcription factor activity	GO:0030154; GO:0010154; GO:0005634; GO:0009911; GO:0005515; GO:0006355; GO:0043565; GO:0003700	IPR002487; IPR002100	Chain (1); Coiled coil (1); Domain (2)	3702
Q9LVC0	AGP14_ARATH	reviewed	Arabinogalactan peptide 14 (AG-peptide 14)	AGP14 (At5g56540) (MKN22.5)	Arabidopsis thaliana (Mouse-ear cress)	60		anchored to membrane; plasma membrane	GO:0031225; GO:0005886		Glycosylation (3); Lipidation (1); Modified residue (3); Peptide (1); Propeptide (1); Signal peptide (1)	3702		AG-peptide AGP family
Q9LYF6	AGP15_ARATH	reviewed	Arabinogalactan peptide 15 (AG-peptide 15)	AGP15 (At5g11740) (T22P22_130)	Arabidopsis thaliana (Mouse-ear cress)	61		anchored to membrane; plasma membrane	GO:0031225; GO:0005886		Glycosylation (3); Lipidation (1); Modified residue (4); Peptide (1); Propeptide (1); Signal peptide (1)	3702		AG-peptide AGP family
Q8LCN5	AGP1_ARATH	reviewed	Classical arabinogalactan protein 1	AGP1 (At5g64310) (MSJ1.15)	Arabidopsis thaliana (Mouse-ear cress)	131		anchored to membrane; plasma membrane	GO:0031225; GO:0005886		Chain (1); Compositional bias (1); Lipidation (1); Modified residue (1); Propeptide (1); Sequence conflict (2); Signal peptide (1)	3702		Classical AGP family
Q9ZT16	AGP4_ARATH	reviewed	Classical arabinogalactan protein 4	AGP4 (At5g10430) (F12B17_220)	Arabidopsis thaliana (Mouse-ear cress)	135		anchored to membrane; nutrient reservoir activity; plasma membrane	GO:0031225; GO:0045735; GO:0005886		Chain (1); Compositional bias (1); Glycosylation (9); Lipidation (1); Modified residue (10); Propeptide (1); Signal peptide (1)	3702		Classical AGP family
Q94AL9	AGT22_ARATH	reviewed	Alanine--glyoxylate aminotransferase 2 homolog 2, mitochondrial (EC 2.6.1.44) (Beta-alanine-pyruvate aminotransferase 2)	AGT3 (At2g38400) (T19C21.11)	Arabidopsis thaliana (Mouse-ear cress)	477	2.6.1.44	alanine-glyoxylate transaminase activity; mitochondrion; photorespiration; pyridoxal phosphate binding	GO:0008453; GO:0005739; GO:0009853; GO:0030170	IPR005814; IPR015421	Binding site (1); Chain (1); Sequence conflict (1); Transit peptide (1)	3702		Class-III pyridoxal-phosphate-dependent aminotransferase family
O64474	AHM2_ARATH	reviewed	Putative cadmium/zinc-transporting ATPase 2 (EC 3.6.3.3) (EC 3.6.3.5)	HMA4 (At2g19110) (T20K24.12)	Arabidopsis thaliana (Mouse-ear cress)	1172	3.6.3.3; 3.6.3.5	ATP binding; ATP biosynthetic process; cadmium ion binding; cadmium ion transport; cadmium-exporting ATPase activity; copper ion transport; copper-exporting ATPase activity; integral to membrane; magnesium ion binding; plasma membrane; zinc ion binding; zinc ion transport; zinc-exporting ATPase activity	GO:0005524; GO:0006754; GO:0046870; GO:0015691; GO:0008551; GO:0006825; GO:0004008; GO:0016021; GO:0000287; GO:0005886; GO:0008270; GO:0006829; GO:0016463	IPR008250; IPR006404; IPR001756; IPR006416; IPR001757; IPR005834; IPR017969; IPR006121	Active site (1); Chain (1); Compositional bias (1); Domain (1); Metal binding (2); Topological domain (9); Transmembrane (8)	3702		Cation transport ATPase (P-type) family, Type IB subfamily
Q9SZW4	AHM3_ARATH	reviewed	Putative cadmium/zinc-transporting ATPase 3 (EC 3.6.3.3) (EC 3.6.3.5)	HMA2 (At4g30110) (F6G3.140)	Arabidopsis thaliana (Mouse-ear cress)	951	3.6.3.3; 3.6.3.5	ATP binding; ATP biosynthetic process; cadmium ion binding; cadmium-exporting ATPase activity; integral to membrane; magnesium ion binding; metal ion transport; zinc ion binding; zinc-exporting ATPase activity	GO:0005524; GO:0006754; GO:0046870; GO:0008551; GO:0016021; GO:0000287; GO:0030001; GO:0008270; GO:0016463	IPR008250; IPR006404; IPR000695; IPR006416; IPR001757; IPR005834; IPR017969; IPR006121	Active site (1); Chain (1); Compositional bias (1); Domain (1); Metal binding (2); Topological domain (9); Transmembrane (8)	3702		Cation transport ATPase (P-type) family, Type IB subfamily
P54121	AIG2_ARATH	reviewed	Protein AIG2 (Avirulence-induced gene 2 protein)	AIG2 (At3g28930) (K5K13.3) (K5K13_1)	Arabidopsis thaliana (Mouse-ear cress)	170		response to bacterium	GO:0009617	IPR009288; IPR013024	Chain (1)	3702		AIG2 family
Q56YU0	AL2C4_ARATH	reviewed	Aldehyde dehydrogenase family 2 member C4 (EC 1.2.1.3) (ALDH1a) (Protein REDUCED EPIDERMAL FLUORESCENCE 1)	ALDH2C4 (REF1) (At3g24503) (MOB24.3)	Arabidopsis thaliana (Mouse-ear cress)	501	1.2.1.3	aldehyde dehydrogenase (NAD) activity; coniferyl-aldehyde dehydrogenase activity; cytoplasm; oxidation reduction; phenylpropanoid biosynthetic process	GO:0004029; GO:0050269; GO:0005737; GO:0055114; GO:0009699	IPR016160; IPR016162; IPR015590	Active site (2); Chain (1); Mutagenesis (2); Nucleotide binding (1); Site (1)	3702		Aldehyde dehydrogenase family
Q70DU8	AL3H1_ARATH	reviewed	Aldehyde dehydrogenase family 3 member H1 (AtALDH4) (EC 1.2.1.3)	ALDH3H1 (At1g44170) (T7O23.15)	Arabidopsis thaliana (Mouse-ear cress)	484	1.2.1.3	aldehyde dehydrogenase (NAD) activity; aldehyde dehydrogenase [NAD(P)+] activity; cellular aldehyde metabolic process; endoplasmic reticulum; membrane; oxidation reduction; response to abscisic acid stimulus; response to desiccation; response to salt stress; vacuole	GO:0004029; GO:0004030; GO:0006081; GO:0005783; GO:0016020; GO:0055114; GO:0009737; GO:0009269; GO:0009651; GO:0005773	IPR016160; IPR016162; IPR012394; IPR015590	Active site (2); Chain (1); Nucleotide binding (1); Sequence conflict (5); Site (1)	3702		Aldehyde dehydrogenase family
P34106	ALA2_PANMI	reviewed	Alanine aminotransferase 2 (ALAAT-2) (EC 2.6.1.2) (Glutamic--pyruvic transaminase 2) (Glutamate pyruvate transaminase 2) (GPT) (Glutamic--alanine transaminase 2)		Panicum miliaceum (Proso millet) (Broomcorn millet)	482	2.6.1.2	1-aminocyclopropane-1-carboxylate synthase activity; alanine transaminase activity; biosynthetic process; pyridoxal phosphate binding	GO:0016847; GO:0004021; GO:0009058; GO:0030170	IPR001176; IPR004839; IPR015421; IPR015422	Binding site (1); Chain (1)	4540	Photosynthesis; C4 acid pathway. Amino-acid degradation; L-alanine degradation via transaminase pathway; pyruvate from L-alanine: step 1/1.	Class-I pyridoxal-phosphate-dependent aminotransferase family, Alanine aminotransferase subfamily
Q9SX33	ALA9_ARATH	reviewed	Putative phospholipid-transporting ATPase 9 (EC 3.6.3.1) (Aminophospholipid flippase 9)	ALA9 (At1g68710) (F24J5.6)	Arabidopsis thaliana (Mouse-ear cress)	1200	3.6.3.1	ATP binding; ATP biosynthetic process; ATPase activity, coupled to transmembrane movement of ions, phosphorylative mechanism; integral to membrane; magnesium ion binding; phospholipid transport; phospholipid-translocating ATPase activity	GO:0005524; GO:0006754; GO:0015662; GO:0016021; GO:0000287; GO:0015914; GO:0004012	IPR008250; IPR001757; IPR006539; IPR005834; IPR013200	Active site (1); Chain (1); Metal binding (2); Topological domain (11); Transmembrane (10)	3702		Cation transport ATPase (P-type) family, Type IV subfamily
P08688	ALB2_PEA	reviewed	Albumin-2 (PA2)		Pisum sativum (Garden pea)	231		cytoplasm; nutrient reservoir activity	GO:0005737; GO:0045735	IPR000585	Chain (1); Domain (4); Natural variant (1)	3888
P23901	ALDR_HORVU	reviewed	Aldose reductase (AR) (EC 1.1.1.21) (Aldehyde reductase)		Hordeum vulgare (Barley)	320	1.1.1.21	aldehyde reductase activity; oxidation reduction; response to stress	GO:0004032; GO:0055114; GO:0006950	IPR001395; IPR018170	Active site (1); Binding site (1); Chain (1); Nucleotide binding (1); Site (1)	4513		Aldo/keto reductase family
Q8H166	ALEU_ARATH	reviewed	Thiol protease aleurain (AtALEU) (EC 3.4.22.16) (Senescence-associated gene product 2)	ALEU (AALP) (SAG2) (At5g60360) (MUF9.1)	Arabidopsis thaliana (Mouse-ear cress)	358	3.4.22.16	aging; cysteine-type endopeptidase activity; protein binding; proteolysis; vacuole	GO:0007568; GO:0004197; GO:0005515; GO:0006508; GO:0005773	IPR000169; IPR013128; IPR000668; IPR013201	Active site (3); Chain (1); Disulfide bond (3); Glycosylation (2); Propeptide (1); Region (1); Sequence conflict (4); Signal peptide (1)	3702		Peptidase C1 family
O65735	ALF_CICAR	reviewed	Fructose-bisphosphate aldolase, cytoplasmic isozyme (EC 4.1.2.13)	ALDC	Cicer arietinum (Chickpea) (Garbanzo)	359	4.1.2.13	cytoplasm; fructose-bisphosphate aldolase activity; glycolysis	GO:0005737; GO:0004332; GO:0006096	IPR000741; IPR013785	Active site (2); Binding site (2); Chain (1); Site (1)	3827	Carbohydrate degradation; glycolysis; D-glyceraldehyde 3-phosphate and glycerone phosphate from D-glucose: step 4/4.	Class I fructose-bisphosphate aldolase family
Q9ZU52	ALFC3_ARATH	reviewed	Probable fructose-bisphosphate aldolase 3, chloroplastic (EC 4.1.2.13)	FBA3 (At2g01140) (F10A8.2)	Arabidopsis thaliana (Mouse-ear cress)	391	4.1.2.13	fructose-bisphosphate aldolase activity; glycolysis; mitochondrion; plastoglobule; response to cadmium ion; response to oxidative stress	GO:0004332; GO:0006096; GO:0005739; GO:0010287; GO:0046686; GO:0006979	IPR000741; IPR013785	Active site (2); Binding site (2); Chain (1); Site (1); Transit peptide (1)	3702	Carbohydrate degradation; glycolysis; D-glyceraldehyde 3-phosphate and glycerone phosphate from D-glucose: step 4/4.	Class I fructose-bisphosphate aldolase family
Q39967	ALL5_HEVBR	reviewed	Major latex allergen Hev b 5 (allergen Hev b 5)		Hevea brasiliensis (Para rubber tree)	151					Chain (1); Initiator methionine (1); Mass spectrometry (1); Modified residue (1)	3981
Q9ZVJ2	AMERL_ARATH	reviewed	Uncharacterized protein At2g38710	At2g38710 (T6A23.9)	Arabidopsis thaliana (Mouse-ear cress)	214		response to salt stress	GO:0009651	IPR002733	Chain (1); Domain (1)	3702
P49252	AMO_LENCU	reviewed	Primary amine oxidase (EC 1.4.3.21) (Amine oxidase [copper-containing]) (Fragment)		Lens culinaris (Lentil) (Cicer lens)	667	1.4.3.21	amine oxidase activity; cellular amine metabolic process; copper ion binding; oxidation reduction; quinone binding	GO:0008131; GO:0009308; GO:0005507; GO:0055114; GO:0048038	IPR000269; IPR015798; IPR015800; IPR015801; IPR015802	Active site (2); Chain (1); Disulfide bond (2); Frameshift (1); Glycosylation (4); Metal binding (8); Modified residue (1); Non-terminal residue (1); Sequence conflict (4); Signal peptide (1)	3864		Copper/topaquinone oxidase family
Q43077	AMO_PEA	reviewed	Primary amine oxidase (EC 1.4.3.21) (Amine oxidase [copper-containing])		Pisum sativum (Garden pea)	674	1.4.3.21	amine oxidase activity; cellular amine metabolic process; copper ion binding; manganese ion binding; oxidation reduction; quinone binding	GO:0008131; GO:0009308; GO:0005507; GO:0030145; GO:0055114; GO:0048038	IPR000269; IPR015798; IPR015800; IPR015801; IPR015802	Active site (2); Beta strand (36); Chain (1); Disulfide bond (2); Glycosylation (3); Helix (16); Metal binding (8); Modified residue (1); Signal peptide (1); Turn (10)	3888		Copper/topaquinone oxidase family
O80452	AMPD_ARATH	reviewed	AMP deaminase (AtAMPD) (EC 3.5.4.6) (Protein EMBRYONIC FACTOR 1)	AMPD (FAC1) (At2g38280) (F16M14.21)	Arabidopsis thaliana (Mouse-ear cress)	839	3.5.4.6	AMP deaminase activity; ATP binding; embryonic development ending in seed dormancy; integral to membrane; microsome; purine ribonucleoside monophosphate biosynthetic process; zinc ion binding	GO:0003876; GO:0005524; GO:0009793; GO:0016021; GO:0005792; GO:0009168; GO:0008270	IPR006650; IPR001365; IPR006329	Beta strand (16); Chain (1); Compositional bias (2); Helix (28); Metal binding (4); Mutagenesis (1); Nucleotide binding (1); Sequence caution (1); Transmembrane (1); Turn (12)	3702	Purine metabolism; IMP biosynthesis via salvage pathway; IMP from AMP: step 1/1.	Adenosine and AMP deaminases family
Q6K669	AMPL2_ORYSJ	reviewed	Leucine aminopeptidase 2, chloroplastic (EC 3.4.11.1) (Leucyl aminopeptidase 2) (LAP 2) (Proline aminopeptidase 2) (EC 3.4.11.5) (Prolyl aminopeptidase 2)	Os02g0794700 (LOC_Os02g55140) (OJ1695_H09.4) (P0700F06.36)	Oryza sativa subsp. japonica (Rice)	598	3.4.11.1; 3.4.11.5	aminopeptidase activity; chloroplast; manganese ion binding; metalloexopeptidase activity; proteolysis; zinc ion binding	GO:0004177; GO:0009507; GO:0030145; GO:0008235; GO:0006508; GO:0008270	IPR011356; IPR000819; IPR008283	Active site (2); Chain (1); Metal binding (7); Transit peptide (1)	39947		Peptidase M17 family
Q944P7	AMPL3_ARATH	reviewed	Leucine aminopeptidase 3, chloroplastic (EC 3.4.11.1) (Leucyl aminopeptidase 3) (LAP 3) (Proline aminopeptidase 3) (EC 3.4.11.5) (Prolyl aminopeptidase 3)	At4g30920 (F6I18.170)	Arabidopsis thaliana (Mouse-ear cress)	583	3.4.11.1; 3.4.11.5	aminopeptidase activity; chloroplast; manganese ion binding; metalloexopeptidase activity; proteolysis; vacuole; zinc ion binding	GO:0004177; GO:0009507; GO:0030145; GO:0008235; GO:0006508; GO:0005773; GO:0008270	IPR011356; IPR000819; IPR008283	Active site (2); Chain (1); Compositional bias (1); Erroneous gene model prediction (2); Metal binding (7); Sequence conflict (2); Transit peptide (1)	3702		Peptidase M17 family
P17859	AMYA_VIGMU	reviewed	Alpha-amylase (EC 3.2.1.1) (1,4-alpha-D-glucan glucanohydrolase)	AMY1.1	Vigna mungo (Rice bean) (Black gram)	421	3.2.1.1	alpha-amylase activity; calcium ion binding; carbohydrate metabolic process	GO:0004556; GO:0005509; GO:0005975	IPR012850; IPR013775; IPR006046; IPR006047; IPR006589; IPR013781	Active site (3); Chain (1); Metal binding (10); Signal peptide (1)	3915		Glycosyl hydrolase 13 family
Q4R1I9	ANGLT_ROSHC	reviewed	Anthocyanidin 5,3-O-glucosyltransferase (EC 2.4.1.-) (UDP-glucose: anthocyanidin 5,3-O-glucosyltransferase)	RhGT1	Rosa hybrid cultivar	473	2.4.1.-	metabolic process; transferase activity, transferring hexosyl groups	GO:0008152; GO:0016758	IPR002213	Chain (1)	128735	Pigment biosynthesis; anthocyanin biosynthesis.	UDP-glycosyltransferase family
Q9ZWR8	ANTA_GENTR	reviewed	Anthocyanin 5-aromatic acyltransferase (5AT) (EC 2.3.1.153)		Gentiana triflora (Clustered gentian)	469	2.3.1.153	anthocyanin 5-aromatic acyltransferase activity; cytoplasm	GO:0047183; GO:0005737	IPR003480	Chain (1)	55190		Plant acetyltransferase family
P51074	ANX4_FRAAN	reviewed	Annexin-like protein RJ4		Fragaria ananassa (Strawberry)	314		calcium ion binding; calcium-dependent phospholipid binding	GO:0005509; GO:0005544	IPR001464; IPR015472; IPR009118	Chain (1); Repeat (4); Sequence conflict (1)	3747		Annexin family
P24639	ANXA7_DICDI	reviewed	Annexin A7 (Annexin-7) (Annexin VII) (Synexin)	nxnA (ann7) (DDB_G0269160)	Dictyostelium discoideum (Slime mold)	462		calcium ion binding; calcium-dependent phospholipid binding	GO:0005509; GO:0005544	IPR001464; IPR006031	Alternative sequence (1); Chain (1); Region (1); Repeat (4); Sequence conflict (1)	44689		Annexin family
Q9SYT0	ANXD1_ARATH	reviewed	Annexin D1 (Annexin A1) (AnnAt1)	ANN1 (ANNAT1) (ANX23-ATH) (ATOXY5) (OXY5) (At1g35720) (F14D7.2)	Arabidopsis thaliana (Mouse-ear cress)	317		ATP binding; apoplast; calcium ion binding; calcium-dependent phospholipid binding; cell wall; chloroplast stroma; copper ion binding; cytosol; mitochondrion; peroxidase activity; plasma membrane; protein homodimerization activity; response to abscisic acid stimulus; response to cadmium ion; response to osmotic stress; response to oxidative stress; thylakoid; vacuole	GO:0005524; GO:0048046; GO:0005509; GO:0005544; GO:0005618; GO:0009570; GO:0005507; GO:0005829; GO:0005739; GO:0004601; GO:0005886; GO:0042803; GO:0009737; GO:0046686; GO:0006970; GO:0006979; GO:0009579; GO:0005773	IPR001464; IPR015472; IPR009118	Beta strand (1); Chain (1); Compositional bias (1); Helix (19); Mutagenesis (1); Repeat (4); Sequence conflict (7); Turn (2)	3702		Annexin family
O03376	AOX3_SOYBN	reviewed	Alternative oxidase 3, mitochondrial (EC 1.-.-.-)	AOX3	Glycine max (Soybean)	326	1.-.-.-	electron transport chain; integral to membrane; iron ion binding; mitochondrial respiratory chain; oxidoreductase activity; respiratory gaseous exchange; transport	GO:0022900; GO:0016021; GO:0005506; GO:0005746; GO:0016491; GO:0007585; GO:0006810	IPR002680	Chain (1); Compositional bias (1); Disulfide bond (1); Metal binding (6); Transit peptide (1); Transmembrane (2)	3847		Alternative oxidase family
O14617	AP3D1_HUMAN	reviewed	AP-3 complex subunit delta-1 (Adapter-related protein complex 3 subunit delta-1) (AP-3 complex subunit delta) (Delta-adaptin)	AP3D1 (PRO0039)	Homo sapiens (Human)	1153		Golgi membrane; eye pigment biosynthetic process; intracellular protein transport; membrane coat; protein binding; protein transporter activity; vesicle-mediated transport	GO:0000139; GO:0006726; GO:0006886; GO:0030117; GO:0005515; GO:0008565; GO:0016192	IPR017105; IPR011989; IPR010474; IPR002553	Alternative sequence (5); Chain (1); Modified residue (12); Natural variant (2); Sequence caution (2); Sequence conflict (4)	9606		Adaptor complexes large subunit family
Q93WK5	APRR7_ARATH	reviewed	Two-component response regulator-like APRR7 (Pseudo-response regulator 7)	APRR7 (At5g02810) (F9G14_120)	Arabidopsis thaliana (Mouse-ear cress)	727		circadian rhythm; mitochondrion; nucleus; red or far red light signaling pathway; regulation of transcription, DNA-dependent; response to temperature stimulus; two-component response regulator activity; two-component signal transduction system (phosphorelay)	GO:0007623; GO:0005739; GO:0005634; GO:0010017; GO:0006355; GO:0009266; GO:0000156; GO:0000160	IPR010402; IPR001789	Chain (1); Compositional bias (2); Domain (2); Erroneous gene model prediction (1)	3702		ARR-like family
P31166	APT1_ARATH	reviewed	Adenine phosphoribosyltransferase 1 (APRT 1) (EC 2.4.2.7)	APT1 (APT) (At1g27450) (F17L21.24)	Arabidopsis thaliana (Mouse-ear cress)	243	2.4.2.7	adenine phosphoribosyltransferase activity; adenine salvage; chloroplast; cytosol; plant-type cell wall; plasma membrane; purine ribonucleoside salvage; response to cadmium ion	GO:0003999; GO:0006168; GO:0009507; GO:0005829; GO:0009505; GO:0005886; GO:0006166; GO:0046686	IPR005764; IPR000836	Alternative sequence (1); Chain (1); Erroneous gene model prediction (1)	3702	Purine metabolism; AMP biosynthesis via salvage pathway; AMP from adenine: step 1/1.	Purine/pyrimidine phosphoribosyltransferase family
Q4I8Q4	APTH1_GIBZE	reviewed	Acyl-protein thioesterase 1 (EC 3.1.2.-)	FG06404	Gibberella zeae (Fusarium graminearum)	235	3.1.2.-	carboxylesterase activity; cytoplasm; fatty acid metabolic process	GO:0004091; GO:0005737; GO:0006631	IPR003140	Active site (3); Chain (1)	5518		AB hydrolase 2 family
P48534	APX1_PEA	reviewed	L-ascorbate peroxidase, cytosolic (AP) (EC 1.11.1.11) (PsAPx01)	APX1 (APPX1)	Pisum sativum (Garden pea)	250	1.11.1.11	L-ascorbate peroxidase activity; calcium ion binding; cytoplasm; heme binding; hydrogen peroxide catabolic process; iron ion binding; oxidation reduction; potassium ion binding	GO:0016688; GO:0005509; GO:0005737; GO:0020037; GO:0042744; GO:0005506; GO:0055114; GO:0030955	IPR002207; IPR002016	Active site (1); Beta strand (2); Chain (1); Helix (14); Initiator methionine (1); Metal binding (6); Site (1); Turn (5)	3888		Peroxidase family, Ascorbate peroxidase subfamily
Q42564	APX3_ARATH	reviewed	L-ascorbate peroxidase 3, peroxisomal (AtAPx03) (EC 1.11.1.11)	APX3 (APX) (APXIII) (At4g35000) (M4E13.60)	Arabidopsis thaliana (Mouse-ear cress)	287	1.11.1.11	L-ascorbate peroxidase activity; calcium ion binding; chloroplast envelope; glyoxysomal membrane; heme binding; hydrogen peroxide catabolic process; integral to membrane; iron ion binding; mitochondrion; oxidation reduction; peroxisomal membrane; plasma membrane; potassium ion binding; vacuole	GO:0016688; GO:0005509; GO:0009941; GO:0046861; GO:0020037; GO:0042744; GO:0016021; GO:0005506; GO:0005739; GO:0055114; GO:0005778; GO:0005886; GO:0030955; GO:0005773	IPR002207; IPR002016	Active site (1); Chain (1); Metal binding (4); Sequence conflict (3); Site (1); Transit peptide (1); Transmembrane (1)	3702		Peroxidase family, Ascorbate peroxidase subfamily
P19892	ARA1_ARATH	reviewed	Ras-related protein ARA-1	ARA-1 (ARA) (At1g05810) (T20M3.8)	Arabidopsis thaliana (Mouse-ear cress)	218		GTP binding; plasma membrane; protein transport; small GTPase mediated signal transduction	GO:0005525; GO:0005886; GO:0015031; GO:0007264	IPR003579; IPR015595; IPR013753; IPR001806; IPR005225	Chain (1); Lipidation (2); Motif (1); Nucleotide binding (3)	3702		Small GTPase superfamily, Rab family
P28186	ARA3_ARATH	reviewed	Ras-related protein ARA-3	ARA-3 (At3g46060) (F12M12_30)	Arabidopsis thaliana (Mouse-ear cress)	216		GTP binding; ethylene mediated signaling pathway; plasma membrane; protein transport; small GTPase mediated signal transduction; vacuole	GO:0005525; GO:0009873; GO:0005886; GO:0015031; GO:0007264; GO:0005773	IPR003579; IPR013753; IPR001806; IPR005225	Chain (1); Lipidation (2); Motif (1); Nucleotide binding (3)	3702		Small GTPase superfamily, Rab family
Q8H0B2	ARAE3_ORYSJ	reviewed	Probable UDP-arabinose 4-epimerase 3 (EC 5.1.3.5) (UDP-D-xylose 4-epimerase 3) (UDP-galactose 4-epimerase-like protein 3) (OsUEL-3)	UEL-3 (Os08g0129700) (LOC_Os08g03570) (P0582D05.120)	Oryza sativa subsp. japonica (Rice)	406	5.1.3.5	Golgi apparatus; UDP-arabinose 4-epimerase activity; UDP-glucose 4-epimerase activity; coenzyme binding; galactose metabolic process; integral to membrane	GO:0005794; GO:0050373; GO:0003978; GO:0050662; GO:0006012; GO:0016021	IPR001509; IPR005886; IPR016040	Active site (1); Chain (1); Erroneous gene model prediction (1); Nucleotide binding (1); Topological domain (2); Transmembrane (1)	39947	Nucleotide-sugar biosynthesis; UDP-arabinose biosynthesis; UDP-L-arabinose from UDP-D-xylose: step 1/1. Cell wall biogenesis; cell wall polysaccharide biosynthesis.	Sugar epimerase family
Q3UX61	ARD1B_MOUSE	reviewed	N-terminal acetyltransferase complex ARD1 subunit homolog B (EC 2.3.1.88)	Ard1b (Ard2)	Mus musculus (Mouse)	218	2.3.1.88	cytoplasm; metabolic process; nucleus; peptide alpha-N-acetyltransferase activity	GO:0005737; GO:0008152; GO:0005634; GO:0004596	IPR016181; IPR000182	Chain (1); Domain (1); Region (1); Sequence conflict (1)	10090		Acetyltransferase family, ARD1 subfamily
Q8W108	ARD3_ARATH	reviewed	1,2-dihydroxy-3-keto-5-methylthiopentene dioxygenase 3 (EC 1.13.-.-) (Aci-reductone dioxygenase 3)	ARD3 (At4g14710) (dl3395c) (FCAALL.141)	Arabidopsis thaliana (Mouse-ear cress)	199	1.13.-.-	iron ion binding; methionine biosynthetic process; methionine salvage; oxidation reduction; oxidoreductase activity, acting on single donors with incorporation of molecular oxygen, incorporation of two atoms of oxygen	GO:0005506; GO:0009086; GO:0019509; GO:0055114; GO:0016702	IPR004313; IPR014710	Chain (1); Erroneous gene model prediction (2); Metal binding (4)	3702	Amino-acid biosynthesis; L-methionine biosynthesis via salvage pathway; L-methionine from (S)-methyl-5-thio-alpha-D-ribose 1-phosphate: step 5/6.	Acireductone dioxygenase (ARD) family
Q06396	ARF1_ORYSJ	reviewed	ADP-ribosylation factor 1 (13 kDa cold-induced protein)	Os01g0813400 (LOC_Os01g59790) (OSJNBa0085D07.10) (P0425G02.41) (P0432B10.14)	Oryza sativa subsp. japonica (Rice)	181		GTP binding; Golgi apparatus; protein transport; small GTPase mediated signal transduction; vesicle-mediated transport	GO:0005525; GO:0005794; GO:0015031; GO:0007264; GO:0016192	IPR006688; IPR006689; IPR005225	Chain (1); Erroneous gene model prediction (1); Frameshift (1); Initiator methionine (1); Lipidation (1); Nucleotide binding (3); Sequence caution (1)	39947		Small GTPase superfamily, Arf family
P51823	ARF2_ORYSJ	reviewed	ADP-ribosylation factor 2	ARF (Os05g0489600) (LOC_Os05g41060) (OJ1119_H02.17)	Oryza sativa subsp. japonica (Rice)	181		GTP binding; Golgi apparatus; intracellular protein transport; protein amino acid ADP-ribosylation; small GTPase mediated signal transduction; vesicle-mediated transport	GO:0005525; GO:0005794; GO:0006886; GO:0006471; GO:0007264; GO:0016192	IPR006688; IPR006689; IPR005225	Chain (1); Initiator methionine (1); Lipidation (1); Nucleotide binding (3)	39947		Small GTPase superfamily, Arf family
Q9ZPX1	ARF5_ARATH	reviewed	Probable ADP-ribosylation factor At2g18390	At2g18390 (T30D6.10)	Arabidopsis thaliana (Mouse-ear cress)	185		GTP binding; Golgi apparatus; cellularization of the embryo sac; embryonic development ending in seed dormancy; endosperm development; protein transport; small GTPase mediated signal transduction; vesicle-mediated transport	GO:0005525; GO:0005794; GO:0009558; GO:0009793; GO:0009960; GO:0015031; GO:0007264; GO:0016192	IPR006688; IPR006689; IPR005225	Chain (1); Initiator methionine (1); Lipidation (1); Nucleotide binding (3)	3702		Small GTPase superfamily, Arf family
O23661	ARFC_ARATH	reviewed	Auxin response factor 3 (Protein ETTIN)	ARF3 (ETT) (At2g33860) (T1B8.30)	Arabidopsis thaliana (Mouse-ear cress)	608		abaxial cell fate specification; auxin mediated signaling pathway; auxin metabolic process; nucleus; regulation of transcription, DNA-dependent; transcription factor activity; vegetative phase change	GO:0010158; GO:0009734; GO:0009850; GO:0005634; GO:0006355; GO:0003700; GO:0010050	IPR010525; IPR003340	Chain (1); Compositional bias (1); DNA binding (1); Sequence conflict (2)	3702		ARF family
P32292	ARG2_PHAAU	reviewed	Indole-3-acetic acid-induced protein ARG2	ARG2	Phaseolus aureus (Mung bean) (Vigna radiata)	99		response to stress	GO:0006950	IPR004926	Chain (1)	3916
Q49W96	ARGD2_STAS1	reviewed	Acetylornithine aminotransferase 2 (ACOAT 2) (EC 2.6.1.11)	argD2 (SSP1818)	Staphylococcus saprophyticus subsp. saprophyticus (strain ATCC 15305 / DSM 20229)	396	2.6.1.11	acetylornithine transaminase activity; arginine biosynthetic process; cytoplasm; pyridoxal phosphate binding	GO:0003992; GO:0006526; GO:0005737; GO:0030170	IPR005814; IPR010164; IPR015421	Binding site (1); Chain (1)	342451	Amino-acid biosynthesis; L-arginine biosynthesis; N(2)-acetyl-L-ornithine from L-glutamate: step 4/4.	Class-III pyridoxal-phosphate-dependent aminotransferase family
P54638	ARGE_DICDI	reviewed	Acetylornithine deacetylase (EC 3.5.1.16) (N-acetylornithinase) (NAO) (Acetylornithinase) (AO)	argE (aodD) (DDB_G0267380)	Dictyostelium discoideum (Slime mold)	447	3.5.1.16	acetylornithine deacetylase activity; arginine biosynthetic process; cobalt ion binding; metallopeptidase activity; protein dimerization activity; proteolysis; zinc ion binding	GO:0008777; GO:0006526; GO:0050897; GO:0008237; GO:0046983; GO:0006508; GO:0008270	IPR001261; IPR002933; IPR011650	Active site (2); Chain (1); Metal binding (5); Sequence conflict (5)	44689	Amino-acid biosynthesis; L-arginine biosynthesis; L-ornithine from N(2)-acetyl-L-ornithine (linear): step 1/1.	Peptidase M20A family, ArgE subfamily
P46637	ARGI1_ARATH	reviewed	Arginase (EC 3.5.3.1)	At4g08900 (T3H13.7)	Arabidopsis thaliana (Mouse-ear cress)	342	3.5.3.1	arginase activity; arginine catabolic process; chloroplast; defense response to bacterium; manganese ion binding	GO:0004053; GO:0006527; GO:0009507; GO:0042742; GO:0030145	IPR006035	Binding site (2); Chain (1); Metal binding (8); Region (2)	3702	Nitrogen metabolism; urea cycle; L-ornithine and urea from L-arginine: step 1/1.	Arginase family
Q6D2F1	ARNA_ERWCT	reviewed	Bifunctional polymyxin resistance protein arnA [Includes: UDP-4-amino-4-deoxy-L-arabinose formyltransferase (EC 2.1.2.n1) (UDP-L-Ara4N formyltransferase) (ArnAFT); UDP-glucuronic acid oxidase, UDP-4-keto-hexauronic acid decarboxylating (EC 1.1.1.n1) (UDP-GlcUA decarboxylase) (UDP-glucuronic acid dehydrogenase) (ArnADH)]	arnA (ECA3144)	Erwinia carotovora subsp. atroseptica (Pectobacterium atrosepticum)	673	2.1.2.n1; 1.1.1.n1	coenzyme binding; hydroxymethyl-, formyl- and related transferase activity; lipid A biosynthetic process; oxidation reduction; oxidoreductase activity, acting on the CH-OH group of donors, NAD or NADP as acceptor; response to antibiotic	GO:0050662; GO:0016742; GO:0009245; GO:0055114; GO:0016616; GO:0046677	IPR001509; IPR005793; IPR002376; IPR016040	Active site (3); Binding site (7); Chain (1); Nucleotide binding (1); Region (5); Site (2)	29471	Nucleotide-sugar biosynthesis; UDP-beta-(4-deoxy-4-formamido-L-arabinose) biosynthesis; UDP-beta-(4-deoxy-4-formamido-L-arabinose) from UDP-glucuronate: step 1/3. Nucleotide-sugar biosynthesis; UDP-beta-(4-deoxy-4-formamido-L-arabinose) biosynthesis; UDP-beta-(4-deoxy-4-formamido-L-arabinose) from UDP-glucuronate: step 3/3. Bacterial outer membrane biogenesis; lipopolysaccharide biosynthesis.	Fmt family, UDP-L-Ara4N formyltransferase subfamily; Sugar epimerase family, UDP-glucuronic acid decarboxylase subfamily
P27608	AROF_TOBAC	reviewed	Phospho-2-dehydro-3-deoxyheptonate aldolase 1, chloroplastic (EC 2.5.1.54) (Phospho-2-keto-3-deoxyheptonate aldolase 1) (3-deoxy-D-arabino-heptulosonate 7-phosphate synthase 1) (DAHP synthetase 1)	DHAPS-1	Nicotiana tabacum (Common tobacco)	542	2.5.1.54	3-deoxy-7-phosphoheptulonate synthase activity; aromatic amino acid family biosynthetic process; chloroplast	GO:0003849; GO:0009073; GO:0009507	IPR002480	Chain (1); Transit peptide (1)	4097	Metabolic intermediate biosynthesis; chorismate biosynthesis; chorismate from D-erythrose 4-phosphate and PEP: step 1/7.	Class-II DAHP synthetase family
P13027	ARRS_MAIZE	reviewed	Anthocyanin regulatory R-S protein	R-S	Zea mays (Maize)	612		DNA binding; nucleus; regulation of transcription, DNA-dependent; transcription regulator activity	GO:0003677; GO:0005634; GO:0006355; GO:0030528	IPR001092; IPR011598	Chain (1); DNA binding (1); Domain (1)	4577
Q8TGM7	ART2_YEAST	reviewed	Uncharacterized protein ART2 (Antisense to ribosomal RNA transcript protein 2)	ART2 (YLR154W-A) (YLR154W-C)	Saccharomyces cerevisiae (Baker's yeast)	61					Chain (1)	4932
Q84WW6	ASHH1_ARATH	reviewed	Histone-lysine N-methyltransferase ASHH1 (EC 2.1.1.43) (ASH1 homolog 1) (Protein SET DOMAIN GROUP 26)	ASHH1 (SDG26) (SET26) (At1g76710) (F28O16.8)	Arabidopsis thaliana (Mouse-ear cress)	492	2.1.1.43	chromatin modification; chromosome, centromeric region; histone-lysine N-methyltransferase activity; nucleus	GO:0016568; GO:0000775; GO:0018024; GO:0005634	IPR006560; IPR003616; IPR001214	Chain (1); Domain (3); Erroneous gene model prediction (1)	3702		Histone-lysine methyltransferase family, SET2 subfamily
P19251	ASNS1_PEA	reviewed	Asparagine synthetase, nodule [glutamine-hydrolyzing] (EC 6.3.5.4) (Glutamine-dependent asparagine synthetase)	AS1	Pisum sativum (Garden pea)	586	6.3.5.4	asparagine biosynthetic process; asparagine synthase (glutamine-hydrolyzing) activity; glutamine metabolic process	GO:0006529; GO:0004066; GO:0006541	IPR006426; IPR001962; IPR000583; IPR017932; IPR014729	Active site (1); Chain (1); Domain (2); Initiator methionine (1)	3888	Amino-acid biosynthesis; L-asparagine biosynthesis; L-asparagine from L-aspartate (L-glutamine route): step 1/1.
P19252	ASNS2_PEA	reviewed	Asparagine synthetase, root [glutamine-hydrolyzing] (EC 6.3.5.4) (Glutamine-dependent asparagine synthetase)	AS2	Pisum sativum (Garden pea)	583	6.3.5.4	asparagine biosynthetic process; asparagine synthase (glutamine-hydrolyzing) activity; glutamine metabolic process	GO:0006529; GO:0004066; GO:0006541	IPR006426; IPR001962; IPR000583; IPR017932; IPR014729	Active site (1); Chain (1); Domain (2); Initiator methionine (1); Sequence conflict (4)	3888	Amino-acid biosynthesis; L-asparagine biosynthesis; L-asparagine from L-aspartate (L-glutamine route): step 1/1.
P32765	ASP_THECC	reviewed	21 kDa seed protein	ASP	Theobroma cacao (Cacao) (Cocoa)	221		endopeptidase inhibitor activity	GO:0004866	IPR002160	Chain (1); Disulfide bond (1); Signal peptide (1)	3641		Protease inhibitor I3 (leguminous Kunitz-type inhibitor) family
Q9BZE9	ASPC1_HUMAN	reviewed	Tether containing UBX domain for GLUT4 (Alveolar soft part sarcoma chromosomal region candidate gene 1 protein) (Alveolar soft part sarcoma locus) (Renal papillary cell carcinoma protein 17) (UBX domain-containing protein 9)	ASPSCR1 (ASPL) (RCC17) (TUG) (UBXD9) (UBXN9)	Homo sapiens (Human)	553		endomembrane system; membrane; protein binding	GO:0012505; GO:0016020; GO:0005515	IPR001012	Alternative sequence (5); Chain (1); Domain (1); Modified residue (2); Natural variant (3); Region (1); Sequence conflict (2); Site (1)	9606
Q42456	ASPR1_ORYSJ	reviewed	Aspartic proteinase oryzasin-1 (EC 3.4.23.-)	Os05g0567100 (LOC_Os05g49200) (OJ1781_H11.11)	Oryza sativa subsp. japonica (Rice)	509	3.4.23.-	aspartic-type endopeptidase activity; lipid metabolic process; proteolysis	GO:0004190; GO:0006629; GO:0006508	IPR001969; IPR009007; IPR001461; IPR007856; IPR008138; IPR008139	Active site (2); Chain (1); Disulfide bond (3); Domain (1); Glycosylation (2); Propeptide (1); Sequence conflict (2); Signal peptide (1)	39947		Peptidase A1 family
P42211	ASPRX_ORYSJ	reviewed	Aspartic proteinase (EC 3.4.23.-)	RAP (Os05g0137400) (LOC_Os05g04630) (OJ1127_B08.13)	Oryza sativa subsp. japonica (Rice)	496	3.4.23.-	aspartic-type endopeptidase activity; lipid metabolic process; proteolysis	GO:0004190; GO:0006629; GO:0006508	IPR001969; IPR009007; IPR001461; IPR007856; IPR008138; IPR008139	Active site (2); Chain (1); Disulfide bond (3); Domain (1); Glycosylation (1); Propeptide (1); Sequence conflict (3); Signal peptide (1)	39947		Peptidase A1 family
Q9M276	ATB12_ARATH	reviewed	Homeobox-leucine zipper protein ATHB-12 (Homeodomain transcription factor ATHB-12) (HD-ZIP protein ATHB-12)	ATHB-12 (At3g61890) (F21F14.60)	Arabidopsis thaliana (Mouse-ear cress)	235		multicellular organismal development; nucleus; positive regulation of transcription; regulation of transcription, DNA-dependent; response to abscisic acid stimulus; response to salt stress; response to water deprivation; sequence-specific DNA binding; transcription activator activity; transcription factor activity	GO:0007275; GO:0005634; GO:0045941; GO:0006355; GO:0009737; GO:0009651; GO:0009414; GO:0043565; GO:0016563; GO:0003700	IPR001356; IPR017970; IPR012287; IPR000047; IPR003106	Chain (1); DNA binding (1); Domain (1); Sequence conflict (3)	3702		HD-ZIP homeobox family, Class I subfamily
Q0WWQ1	ATG3_ARATH	reviewed	Autophagy-related protein 3 (Autophagy-related E2-like conjugation enzyme ATG3) (Protein autophagy 3) (AtAPG3)	ATG3 (APG3) (At5g61500) (K11J9.3)	Arabidopsis thaliana (Mouse-ear cress)	313		autophagy; cytoplasm; protein transport; ubiquitin-dependent protein catabolic process	GO:0006914; GO:0005737; GO:0015031; GO:0006511	IPR007135; IPR007134	Active site (1); Chain (1); Erroneous gene model prediction (1); Sequence conflict (1)	3702		ATG3 family
Q7XPR1	ATG8B_ORYSJ	reviewed	Autophagy-related protein 8B (Autophagy-related ubiquitin-like modifier ATG8B)	ATG8B (APG8B) (Os04g0624000) (LOC_Os04g53240) (OSJNBa0053K19.12) (OsJ_015525)	Oryza sativa subsp. japonica (Rice)	119		autophagy; cytoplasmic vesicle; microtubule; protein transport; ubiquitin-dependent protein catabolic process; vacuolar membrane	GO:0006914; GO:0031410; GO:0005874; GO:0015031; GO:0006511; GO:0005774	IPR004241	Chain (1); Lipidation (1); Propeptide (1)	39947		MAP1 LC3 family
Q6Z1D5	ATG8C_ORYSJ	reviewed	Autophagy-related protein 8C (Autophagy-related ubiquitin-like modifier ATG8C)	ATG8C (APG8C) (Os08g0191600) (LOC_Os08g09240) (OSJNBa0056O06.5)	Oryza sativa subsp. japonica (Rice)	120		autophagy; cytoplasmic vesicle; microtubule; protein transport; ubiquitin-dependent protein catabolic process; vacuolar membrane	GO:0006914; GO:0031410; GO:0005874; GO:0015031; GO:0006511; GO:0005774	IPR004241	Chain (1); Lipidation (1); Propeptide (1)	39947		MAP1 LC3 family
Q9LRP7	ATG8I_ARATH	reviewed	Autophagy-related protein 8i (Autophagy-related ubiquitin-like modifier ATG8i) (Protein autophagy 8i) (AtAPG8i)	ATG8I (APG8I) (At3g15580) (MQD17.3)	Arabidopsis thaliana (Mouse-ear cress)	115		autophagy; cytoplasmic vesicle; microtubule; protein transport; ubiquitin-dependent protein catabolic process; vacuolar membrane	GO:0006914; GO:0031410; GO:0005874; GO:0015031; GO:0006511; GO:0005774	IPR004241	Chain (1); Lipidation (1)	3702		MAP1 LC3 family
Q8LBA0	ATL1Q_ARATH	reviewed	RING-H2 finger protein ATL1Q	ATL1Q (At1g74410) (F1M20.9)	Arabidopsis thaliana (Mouse-ear cress)	223		integral to membrane; protein binding; response to chitin; ubiquitin-dependent protein catabolic process; zinc ion binding	GO:0016021; GO:0005515; GO:0010200; GO:0006511; GO:0008270	IPR001841; IPR013083; IPR017907	Chain (1); Erroneous gene model prediction (1); Sequence conflict (1); Transmembrane (1); Zinc finger (1)	3702	Protein modification; protein ubiquitination.	RING-type zinc finger family, ATL subfamily
Q8GT74	ATL2B_ARATH	reviewed	RING-H2 finger protein ATL2B (NEP1-interacting protein 2)	ATL2B (NIP2) (At2g17730) (T17A5.9)	Arabidopsis thaliana (Mouse-ear cress)	241		integral to membrane; protein binding; ubiquitin-dependent protein catabolic process; zinc ion binding	GO:0016021; GO:0005515; GO:0006511; GO:0008270	IPR001841; IPR013083; IPR017907	Chain (1); Compositional bias (1); Sequence conflict (1); Transmembrane (1); Zinc finger (1)	3702	Protein modification; protein ubiquitination.	RING-type zinc finger family, ATL subfamily
Q9FGJ6	ATL5M_ARATH	reviewed	RING-H2 finger protein ATL5M	ATL5M (At5g47610) (MNJ7.20)	Arabidopsis thaliana (Mouse-ear cress)	166		integral to membrane; protein binding; ubiquitin-dependent protein catabolic process; zinc ion binding	GO:0016021; GO:0005515; GO:0006511; GO:0008270	IPR001841; IPR013083; IPR017907	Chain (1); Signal peptide (1); Transmembrane (1); Zinc finger (1)	3702	Protein modification; protein ubiquitination.	RING-type zinc finger family, ATL subfamily
Q9M3G7	ATM_ARATH	reviewed	Serine/threonine-protein kinase ATM (EC 2.7.11.1) (Ataxia telangiectasia mutated homolog) (AtATM)	ATM (At3g48190) (T24C20.70)	Arabidopsis thaliana (Mouse-ear cress)	3856	2.7.11.1	DNA binding; DNA repair; chromosome; meiosis; nucleus; protein serine/threonine kinase activity	GO:0003677; GO:0006281; GO:0005694; GO:0007126; GO:0005634; GO:0004674	IPR015519; IPR003152; IPR000403; IPR003151; IPR014009; IPR000313	Chain (1); Domain (4); Motif (1); Sequence conflict (1)	3702		PI3/PI4-kinase family
Q9XT28	ATOX1_SHEEP	reviewed	Copper transport protein ATOX1 (Metal transport protein ATX1) (Copper chaperone SAH)	ATOX1	Ovis aries (Sheep)	68		copper ion binding; copper ion transport	GO:0005507; GO:0006825	IPR017969; IPR006121	Chain (1); Domain (1); Metal binding (2)	9940		ATX1 family
Q40089	ATP4_IPOBA	reviewed	ATP synthase subunit delta', mitochondrial (F-ATPase delta' subunit)		Ipomoea batatas (Sweet potato) (Batate)	200		ATP synthesis coupled proton transport; hydrogen ion transporting ATP synthase activity, rotational mechanism; metal ion binding; mitochondrial inner membrane; proton-transporting ATP synthase complex, catalytic core F(1); proton-transporting ATPase activity, rotational mechanism	GO:0015986; GO:0046933; GO:0046872; GO:0005743; GO:0045261; GO:0046961	IPR001469	Chain (1); Transit peptide (1)	4120		ATPase epsilon chain family
P24499	ATP6_TRYBB	reviewed	ATP synthase subunit a (F-ATPase protein 6)	ATP6 (MURF4)	Trypanosoma brucei brucei	229		ATP synthesis coupled proton transport; hydrogen ion transmembrane transporter activity; integral to membrane; metal ion binding; mitochondrial inner membrane; proton-transporting ATP synthase complex, coupling factor F(o)	GO:0015986; GO:0015078; GO:0016021; GO:0046872; GO:0005743; GO:0045263	IPR000568	Chain (1); Transmembrane (7)	5702		ATPase A chain family
Q9SJ12	ATP7_ARATH	reviewed	Probable ATP synthase 24 kDa subunit, mitochondrial	At2g21870 (F7D8.19)	Arabidopsis thaliana (Mouse-ear cress)	240		chloroplast; hydrogen ion transmembrane transporter activity; mitochondrial inner membrane; nucleolus; proton transport; proton-transporting ATP synthase complex, coupling factor F(o)	GO:0009507; GO:0015078; GO:0005743; GO:0005730; GO:0015992; GO:0045263		Chain (1); Sequence conflict (1); Transit peptide (1)	3702
Q01915	ATPAM_SOYBN	reviewed	ATP synthase subunit alpha, mitochondrial	ATPA	Glycine max (Soybean)	508		ATP binding; ATP synthesis coupled proton transport; hydrogen ion transporting ATP synthase activity, rotational mechanism; metal ion binding; mitochondrial inner membrane; proton-transporting ATP synthase complex, catalytic core F(1); proton-transporting ATPase activity, rotational mechanism	GO:0005524; GO:0015986; GO:0046933; GO:0046872; GO:0005743; GO:0045261; GO:0046961	IPR005294; IPR000793; IPR004100; IPR000194	Chain (1); Nucleotide binding (1); Site (1)	3847		ATPase alpha/beta chains family
P17614	ATPBM_NICPL	reviewed	ATP synthase subunit beta, mitochondrial (EC 3.6.3.14)	ATPB (ATP2-1)	Nicotiana plumbaginifolia (Leadwort-leaved tobacco)	560	3.6.3.14	ATP binding; ATP synthesis coupled proton transport; hydrogen ion transporting ATP synthase activity, rotational mechanism; hydrogen-exporting ATPase activity, phosphorylative mechanism; metal ion binding; mitochondrial inner membrane; proton-transporting ATP synthase complex, catalytic core F(1); proton-transporting ATPase activity, rotational mechanism	GO:0005524; GO:0015986; GO:0046933; GO:0008553; GO:0046872; GO:0005743; GO:0045261; GO:0046961	IPR003593; IPR005722; IPR000793; IPR004100; IPR000194	Beta strand (1); Chain (1); Helix (3); Nucleotide binding (1); Transit peptide (1); Turn (2)	4092		ATPase alpha/beta chains family
Q9C5A9	ATPBO_ARATH	reviewed	ATP synthase subunit beta-3, mitochondrial (EC 3.6.3.14)	At5g08680 (T2K12.16)	Arabidopsis thaliana (Mouse-ear cress)	559	3.6.3.14	ATP binding; ATP synthesis coupled proton transport; copper ion binding; hydrogen ion transporting ATP synthase activity, rotational mechanism; hydrogen-exporting ATPase activity, phosphorylative mechanism; mitochondrial proton-transporting ATP synthase complex, catalytic core F(1); proton-transporting ATPase activity, rotational mechanism; response to cadmium ion	GO:0005524; GO:0015986; GO:0005507; GO:0046933; GO:0008553; GO:0000275; GO:0046961; GO:0046686	IPR003593; IPR005722; IPR000793; IPR004100; IPR000194	Chain (1); Nucleotide binding (1); Transit peptide (1)	3702		ATPase alpha/beta chains family
Q96250	ATPG3_ARATH	reviewed	ATP synthase subunit gamma, mitochondrial (F-ATPase gamma subunit)	ATPC (At2g33040) (F25I18.22)	Arabidopsis thaliana (Mouse-ear cress)	325		ATP synthesis coupled proton transport; cell wall; chloroplast; hydrogen ion transporting ATP synthase activity, rotational mechanism; metal ion binding; mitochondrial inner membrane; nucleolus; proton-transporting ATP synthase complex, catalytic core F(1); proton-transporting ATPase activity, rotational mechanism	GO:0015986; GO:0005618; GO:0009507; GO:0046933; GO:0046872; GO:0005743; GO:0005730; GO:0045261; GO:0046961	IPR000131	Chain (1); Transit peptide (1)	3702		ATPase gamma chain family
P22778	ATPO_IPOBA	reviewed	ATP synthase subunit O, mitochondrial (Oligomycin sensitivity conferral protein) (OSCP)		Ipomoea batatas (Sweet potato) (Batate)	244		ATP synthesis coupled proton transport; hydrogen ion transporting ATP synthase activity, rotational mechanism; metal ion binding; mitochondrial inner membrane; proton-transporting ATP synthase complex, catalytic core F(1); proton-transporting ATPase activity, rotational mechanism	GO:0015986; GO:0046933; GO:0046872; GO:0005743; GO:0045261; GO:0046961	IPR000711	Chain (1); Natural variant (1); Transit peptide (1)	4120		ATPase delta chain family
P80497	ATPY_SOLTU	reviewed	ATP synthase 6 kDa subunit, mitochondrial (Fragment)		Solanum tuberosum (Potato)	25		hydrogen ion transmembrane transporter activity; mitochondrial inner membrane; proton transport; proton-transporting ATP synthase complex, coupling factor F(o)	GO:0015078; GO:0005743; GO:0015992; GO:0045263		Chain (1); Non-terminal residue (1)	4113
Q9U7E0	ATRX_CAEEL	reviewed	Transcriptional regulator ATRX homolog (EC 3.6.1.-) (ATP-dependent helicase xnp-1) (X-linked nuclear protein 1)	xnp-1 (B0041.7)	Caenorhabditis elegans	1359	3.6.1.-	ATP binding; DNA binding; DNA repair; gonad development; helicase activity; nucleus; vulval development	GO:0005524; GO:0003677; GO:0006281; GO:0008406; GO:0004386; GO:0005634; GO:0040025	IPR014001; IPR001650; IPR002464; IPR014021; IPR000330	Chain (1); Compositional bias (6); Domain (2); Motif (1); Nucleotide binding (1); Sequence conflict (1)	6239		SNF2/RAD54 helicase family
P82798	ATRX_MACEU	reviewed	Transcriptional regulator ATRX (EC 3.6.1.-) (ATP-dependent helicase ATRX) (X-linked nuclear protein) (Fragment)	ATRX	Macropus eugenii (Tammar wallaby)	497	3.6.1.-	ATP binding; DNA binding; DNA repair; helicase activity; nucleus; protein binding; zinc ion binding	GO:0005524; GO:0003677; GO:0006281; GO:0004386; GO:0005634; GO:0005515; GO:0008270	IPR000679; IPR001965; IPR001841	Chain (1); Non-terminal residue (2); Zinc finger (2)	9315		SNF2/RAD54 helicase family
O23372	ATXR3_ARATH	reviewed	Probable histone-lysine N-methyltransferase ATXR3 (EC 2.1.1.43) (Trithorax-related protein 3) (TRX-related protein 3) (Protein SET DOMAIN GROUP 2)	ATXR3 (SDG2) (SET2) (At4g15180) (dl3635w) (FCAALL.214)	Arabidopsis thaliana (Mouse-ear cress)	2351	2.1.1.43	chromatin modification; histone-lysine N-methyltransferase activity; nucleus	GO:0016568; GO:0018024; GO:0005634	IPR001214	Chain (1); Compositional bias (3); Domain (1)	3702		Histone-lysine methyltransferase family, TRX/MLL subfamily
P33081	AX15A_SOYBN	reviewed	Auxin-induced protein 15A		Glycine max (Soybean)	82		auxin mediated signaling pathway	GO:0009734	IPR003676	Chain (1)	3847		ARG7 family
P37707	B2_DAUCA	reviewed	B2 protein		Daucus carota (Carrot)	207				IPR013989; IPR013089	Chain (1); Domain (1)	4039
Q8LG89	BABL_ARATH	reviewed	Putative basic blue protein (Plantacyanin)	At2g02850 (T17M13.2)	Arabidopsis thaliana (Mouse-ear cress)	129		anther development; apoplast; copper ion binding; electron carrier activity; electron transport chain; middle lamella-containing extracellular matrix; pollination; transport	GO:0048653; GO:0048046; GO:0005507; GO:0009055; GO:0022900; GO:0048196; GO:0009856; GO:0006810	IPR000923; IPR008972; IPR003245	Chain (1); Disulfide bond (1); Domain (1); Metal binding (4); Signal peptide (1)	3702
P00303	BABL_CUCSA	reviewed	Basic blue protein (Cusacyanin) (Plantacyanin) (CBP)		Cucumis sativus (Cucumber)	96		copper ion binding; electron carrier activity; electron transport chain; transport	GO:0005507; GO:0009055; GO:0022900; GO:0006810	IPR000923; IPR008972; IPR003245	Beta strand (7); Chain (1); Disulfide bond (1); Domain (1); Helix (3); Metal binding (4); Turn (3)	3659
Q94F62	BAK1_ARATH	reviewed	BRASSINOSTEROID INSENSITIVE 1-associated receptor kinase 1 (BRI1-associated receptor kinase 1) (EC 2.7.11.1) (Somatic embryogenesis receptor-like kinase 3)	BAK1 (SERK3) (At4g33430) (F17M5.190)	Arabidopsis thaliana (Mouse-ear cress)	615	2.7.11.1	ATP binding; brassinosteroid mediated signaling; cell growth; defense response to bacterium; defense response to fungus; defense response to oomycetes; endosome membrane; integral to membrane; plasma membrane; protein amino acid phosphorylation; protein complex; protein heterodimerization activity; protein serine/threonine kinase activity	GO:0005524; GO:0009742; GO:0016049; GO:0042742; GO:0050832; GO:0002229; GO:0010008; GO:0016021; GO:0005886; GO:0006468; GO:0043234; GO:0046982; GO:0004674	IPR001611; IPR013210; IPR000719; IPR017441; IPR017442; IPR008271	Active site (1); Binding site (1); Chain (1); Compositional bias (1); Domain (1); Erroneous gene model prediction (2); Glycosylation (6); Modified residue (2); Motif (1); Nucleotide binding (1); Repeat (4); Sequence conflict (1); Signal peptide (1); Transmembrane (1)	3702		Protein kinase superfamily, Ser/Thr protein kinase family
Q9C5R8	BAS1B_ARATH	reviewed	2-Cys peroxiredoxin BAS1-like, chloroplastic (2-Cys peroxiredoxin B) (2-Cys Prx B) (EC 1.11.1.15) (Thiol-specific antioxidant protein B)	At5g06290 (MHF15.19)	Arabidopsis thaliana (Mouse-ear cress)	271	1.11.1.15	apoplast; cell redox homeostasis; chloroplast stroma; defense response to bacterium; oxidation reduction; peroxiredoxin activity; response to cold	GO:0048046; GO:0045454; GO:0009570; GO:0042742; GO:0055114; GO:0051920; GO:0009409	IPR000866; IPR017936; IPR012335	Active site (1); Chain (1); Disulfide bond (2); Domain (1); Sequence conflict (1); Transit peptide (1)	3702		AhpC/TSA family
Q6BSP4	BBP_DEBHA	reviewed	Branchpoint-bridging protein	BBP (DEHA2D07238g)	Debaryomyces hansenii (Yeast) (Torulaspora hansenii)	518		RNA binding; RNA splicing; mRNA processing; spliceosome; zinc ion binding	GO:0003723; GO:0008380; GO:0006397; GO:0005681; GO:0008270	IPR004087; IPR004088; IPR001878	Chain (1); Compositional bias (2); Domain (1); Zinc finger (1)	4959		BBP/SF1 family
Q9M439	BCAT2_ARATH	reviewed	Branched-chain-amino-acid aminotransferase 2, chloroplastic (Atbcat-2) (EC 2.6.1.42)	BCAT2 (At1g10070) (T27I1.9)	Arabidopsis thaliana (Mouse-ear cress)	388	2.6.1.42	branched chain family amino acid biosynthetic process; branched-chain-amino-acid transaminase activity; chloroplast	GO:0009082; GO:0004084; GO:0009507	IPR001544; IPR005786	Binding site (1); Chain (1); Erroneous gene model prediction (1); Transit peptide (1)	3702	Amino-acid biosynthesis; L-isoleucine biosynthesis; L-isoleucine from 2-oxobutanoate: step 4/4. Amino-acid biosynthesis; L-leucine biosynthesis; L-leucine from 3-methyl-2-oxobutanoate: step 4/4. Amino-acid biosynthesis; L-valine biosynthesis; L-valine from pyruvate: step 4/4.	Class-IV pyridoxal-phosphate-dependent aminotransferase family
O80517	BCB2_ARATH	reviewed	Uclacyanin-2 (Uclacyanin-II) (Blue copper-binding protein II) (BCB II) (Phytocyanin 2)	At2g44790 (F16B22.32)	Arabidopsis thaliana (Mouse-ear cress)	202		anchored to plasma membrane; copper ion binding; electron carrier activity; electron transport chain; transport	GO:0046658; GO:0005507; GO:0009055; GO:0022900; GO:0006810	IPR000923; IPR008972; IPR003245	Chain (1); Compositional bias (1); Domain (1); Frameshift (2); Glycosylation (1); Lipidation (1); Metal binding (4); Natural variant (1); Propeptide (1); Sequence conflict (5); Signal peptide (1)	3702
Q8GZ13	BEE1_ARATH	reviewed	Transcription factor BEE 1 (Protein Brassinosteroid enhanced expression 1) (Transcription factor EN 77) (bHLH transcription factor bHLH044) (Basic helix-loop-helix protein 44) (bHLH 44) (AtbHLH44)	BEE1 (BHLH44) (EN77) (At1g18400) (F15H18.11) (F15H18.16)	Arabidopsis thaliana (Mouse-ear cress)	260		DNA binding; nucleus; regulation of transcription, DNA-dependent; transcription regulator activity	GO:0003677; GO:0005634; GO:0006355; GO:0030528	IPR001092; IPR011598	Chain (1); Compositional bias (2); DNA binding (1); Domain (1); Erroneous gene model prediction (1); Sequence conflict (1)	3702
Q93VJ4	BEE2_ARATH	reviewed	Transcription factor BEE 2 (Protein Brassinosteroid enhanced expression 2) (Transcription factor EN 80) (bHLH transcription factor bHLH058) (Basic helix-loop-helix protein 58) (bHLH 58) (AtbHLH58)	BEE2 (BHLH58) (EN80) (At4g36540) (AP22.3)	Arabidopsis thaliana (Mouse-ear cress)	304		DNA binding; nucleus; regulation of transcription, DNA-dependent; transcription regulator activity	GO:0003677; GO:0005634; GO:0006355; GO:0030528	IPR001092; IPR011598; IPR001680	Alternative sequence (1); Chain (1); Compositional bias (1); DNA binding (1); Domain (1); Erroneous gene model prediction (2); Sequence conflict (3)	3702
Q9M2J9	BET11_ARATH	reviewed	Bet1-like SNARE 1-1 (AtBET11) (Bet1/Sft1-like SNARE 14a) (AtBS14a)	BET11 (At3g58170) (F9D24.80)	Arabidopsis thaliana (Mouse-ear cress)	122		Golgi membrane; SNAP receptor activity; endoplasmic reticulum membrane; integral to membrane; plasma membrane; protein transport; vesicle-mediated transport	GO:0000139; GO:0005484; GO:0005789; GO:0016021; GO:0005886; GO:0015031; GO:0016192	IPR000727	Chain (1); Domain (1); Topological domain (2); Transmembrane (1)	3702		BET1 family
Q9SE50	BGL1_ARATH	reviewed	Beta-glucosidase homolog (EC 3.2.1.-)	BG1 (At1g52400) (F19K6.15)	Arabidopsis thaliana (Mouse-ear cress)	528	3.2.1.-	carbohydrate metabolic process; cation binding; chloroplast; endoplasmic reticulum; hydrolase activity, hydrolyzing O-glycosyl compounds; nucleus; peroxisome; vacuole	GO:0005975; GO:0043169; GO:0009507; GO:0005783; GO:0004553; GO:0005634; GO:0005777; GO:0005773	IPR001360; IPR018120; IPR013781	Active site (2); Chain (1); Disulfide bond (1); Glycosylation (3); Motif (1); Sequence conflict (1); Signal peptide (1)	3702		Glycosyl hydrolase 1 family
P26204	BGLS_TRIRP	reviewed	Non-cyanogenic beta-glucosidase (EC 3.2.1.21)		Trifolium repens (Creeping white clover)	493	3.2.1.21	beta-glucosidase activity; carbohydrate metabolic process; cation binding	GO:0008422; GO:0005975; GO:0043169	IPR001360; IPR018120; IPR013781	Active site (2); Chain (1); Glycosylation (4); Signal peptide (1)	3899		Glycosyl hydrolase 1 family
P26205	BGLT_TRIRP	reviewed	Cyanogenic beta-glucosidase (EC 3.2.1.21) (Linamarase) (Fragment)	LI	Trifolium repens (Creeping white clover)	425	3.2.1.21	beta-glucosidase activity; carbohydrate metabolic process; cation binding	GO:0008422; GO:0005975; GO:0043169	IPR001360; IPR018120; IPR013781	Active site (2); Beta strand (13); Chain (1); Disulfide bond (1); Glycosylation (2); Helix (23); Non-terminal residue (1); Signal peptide (1); Turn (2)	3899		Glycosyl hydrolase 1 family
Q03682	BIP2_TOBAC	reviewed	Luminal-binding protein 2 (BiP 2) (78 kDa glucose-regulated protein homolog 2) (GRP 78-2) (Fragment)	BIP2	Nicotiana tabacum (Common tobacco)	292		ATP binding; endoplasmic reticulum; endoplasmic reticulum lumen	GO:0005524; GO:0005783; GO:0005788	IPR018181; IPR001023; IPR013126	Chain (1); Glycosylation (1); Motif (1); Non-terminal residue (1)	4097		Heat shock protein 70 family
O24581	BIP3_MAIZE	reviewed	Luminal-binding protein 3 (BiP3)	BIPE3	Zea mays (Maize)	663		ATP binding; endoplasmic reticulum; endoplasmic reticulum lumen	GO:0005524; GO:0005783; GO:0005788	IPR018181; IPR001023; IPR013126	Chain (1); Glycosylation (1); Motif (1); Signal peptide (1)	4577		Heat shock protein 70 family
O08863	BIRC3_MOUSE	reviewed	Baculoviral IAP repeat-containing protein 3 (Inhibitor of apoptosis protein 1) (MIAP-1) (MIAP1)	Birc3 (Birc2) (Iap1)	Mus musculus (Mouse)	600		cytoplasm; protein binding; regulation of apoptosis; zinc ion binding	GO:0005737; GO:0005515; GO:0042981; GO:0008270	IPR001315; IPR001370; IPR001841; IPR013083; IPR017907	Chain (1); Domain (1); Repeat (3); Zinc finger (1)	10090		IAP family
Q46036	BLC_CITFR	reviewed	Outer membrane lipoprotein blc		Citrobacter freundii	177		cell outer membrane; plasma membrane; retinoid binding; transport; transporter activity	GO:0009279; GO:0005886; GO:0005501; GO:0006810; GO:0005215	IPR012674; IPR002345; IPR013208; IPR002446; IPR002449	Chain (1); Lipidation (2); Signal peptide (1)	546		Calycin superfamily, Lipocalin family
Q15059	BRD3_HUMAN	reviewed	Bromodomain-containing protein 3 (RING3-like protein)	BRD3 (KIAA0043) (RING3L)	Homo sapiens (Human)	726		nucleus	GO:0005634	IPR001487	Alternative sequence (2); Chain (1); Coiled coil (2); Compositional bias (2); Domain (2); Helix (16); Modified residue (6); Natural variant (6); Site (1); Turn (1)	9606
Q9ESU6	BRD4_MOUSE	reviewed	Bromodomain-containing protein 4 (Mitotic chromosome-associated protein) (MCAP)	Brd4 (Mcap)	Mus musculus (Mouse)	1400		DNA binding; nucleus; positive regulation of DNA binding; protein amino acid phosphorylation; protein binding	GO:0003677; GO:0005634; GO:0043388; GO:0006468; GO:0005515	IPR001487	Alternative sequence (2); Chain (1); Compositional bias (7); Domain (2); Helix (8); Modified residue (4); Sequence conflict (3)	10090
P35694	BRU1_SOYBN	reviewed	Brassinosteroid-regulated protein BRU1		Glycine max (Soybean)	283		apoplast; cell wall; cellular glucan metabolic process; hydrolase activity, hydrolyzing O-glycosyl compounds; xyloglucan:xyloglucosyl transferase activity	GO:0048046; GO:0005618; GO:0006073; GO:0004553; GO:0016762	IPR008264; IPR013320; IPR000757; IPR008263; IPR016455; IPR010713	Chain (1); Signal peptide (1)	3847		Glycosyl hydrolase 16 family
Q12140	BSC1_YEAST	reviewed	Bypass of stop codon protein 1	BSC1 (YDL037C) (D2734)	Saccharomyces cerevisiae (Baker's yeast)	328		protein binding	GO:0005515		Chain (1); Compositional bias (1)	4932
Q09117	BSPB_POPDE	reviewed	Bark storage protein B	BSP	Populus deltoides (Eastern poplar) (Eastern cottonwood)	312		catalytic activity; nucleoside metabolic process; nutrient reservoir activity	GO:0003824; GO:0009116; GO:0045735	IPR000845; IPR018017	Chain (1); Glycosylation (1); Signal peptide (1)	3696
Q5M8V0	BT3L4_XENTR	reviewed	Transcription factor BTF3 homolog 4 (Basic transcription factor 3-like 4)	btf3l4 (TNeu120e23.1)	Xenopus tropicalis (Western clawed frog) (Silurana tropicalis)	158				IPR002715	Chain (1); Domain (1)	8364		NAC-beta family
Q2L4X1	BZW2_MUSMM	reviewed	Basic leucine zipper and W2 domain-containing protein 2 (Brain development-related molecule 2)	Bzw2 (Bdm2)	Mus musculus molossinus (Japanese house mouse)	419		binding; cell differentiation; nervous system development	GO:0005488; GO:0030154; GO:0007399	IPR003307	Chain (1); Domain (1); Modified residue (2)	57486		BZW family
P24465	C71A1_PERAE	reviewed	Cytochrome P450 71A1 (EC 1.14.-.-) (CYPLXXIA1) (ARP-2)	CYP71A1	Persea americana (Avocado)	471	1.14.-.-	electron carrier activity; endoplasmic reticulum membrane; heme binding; integral to membrane; iron ion binding; microsome; monooxygenase activity; oxidation reduction; ripening	GO:0009055; GO:0005789; GO:0020037; GO:0016021; GO:0005506; GO:0005792; GO:0004497; GO:0055114; GO:0009835	IPR001128; IPR017973; IPR017972; IPR002401	Chain (1); Metal binding (1); Transmembrane (1)	3435		Cytochrome P450 family
Q9LVD2	C71BA_ARATH	reviewed	Cytochrome P450 71B10 (EC 1.14.-.-)	CYP71B10 (At5g57260) (MJB24.7)	Arabidopsis thaliana (Mouse-ear cress)	502	1.14.-.-	electron carrier activity; heme binding; integral to membrane; iron ion binding; monooxygenase activity; oxidation reduction	GO:0009055; GO:0020037; GO:0016021; GO:0005506; GO:0004497; GO:0055114	IPR001128; IPR017973; IPR017972; IPR002401	Chain (1); Metal binding (1); Transmembrane (1)	3702		Cytochrome P450 family
Q9LIP3	C71BY_ARATH	reviewed	Cytochrome P450 71B37 (EC 1.14.-.-)	CYP71B37 (At3g26330) (F20C19.5)	Arabidopsis thaliana (Mouse-ear cress)	500	1.14.-.-	electron carrier activity; heme binding; integral to membrane; iron ion binding; monooxygenase activity; oxidation reduction	GO:0009055; GO:0020037; GO:0016021; GO:0005506; GO:0004497; GO:0055114	IPR001128; IPR017973; IPR017972; IPR002401	Chain (1); Erroneous gene model prediction (1); Metal binding (1); Transmembrane (1)	3702		Cytochrome P450 family
Q05047	C72A1_CATRO	reviewed	Secologanin synthase (SLS) (EC 1.3.3.9) (Cytochrome P450 72A1) (CYPLXXII)	CYP72A1 (CYP72) (P450CR3)	Catharanthus roseus (Madagascar periwinkle) (Vinca rosea)	524	1.3.3.9	alkaloid metabolic process; electron carrier activity; heme binding; integral to membrane; iron ion binding; monooxygenase activity; oxidation reduction; secologanin synthase activity; vacuolar membrane	GO:0009820; GO:0009055; GO:0020037; GO:0016021; GO:0005506; GO:0004497; GO:0055114; GO:0050616; GO:0005774	IPR001128; IPR017973; IPR017972; IPR002401	Chain (1); Metal binding (1); Natural variant (8); Transmembrane (1)	4058	Alkaloid biosynthesis; secologanin biosynthesis.	Cytochrome P450 family
Q40778	C74A2_PARAR	reviewed	Cytochrome P450 74A2 (EC 4.2.1.92) (Allene oxide synthase) (Rubber particle protein) (RPP)	CYP74A2 (RPP30)	Parthenium argentatum (Guayule rubber plant)	473	4.2.1.92	electron carrier activity; heme binding; hydroperoxide dehydratase activity; iron ion binding; monooxygenase activity; oxylipin biosynthetic process	GO:0009055; GO:0020037; GO:0047987; GO:0005506; GO:0004497; GO:0031408	IPR001128; IPR017972; IPR002403	Chain (1); Metal binding (1); Sequence conflict (2)	35935	Lipid metabolism; oxylipin biosynthesis.	Cytochrome P450 family
O64637	C76C2_ARATH	reviewed	Cytochrome P450 76C2 (EC 1.14.-.-)	CYP76C2 (At2g45570) (F17K2.10)	Arabidopsis thaliana (Mouse-ear cress)	512	1.14.-.-	electron carrier activity; heme binding; integral to membrane; iron ion binding; monooxygenase activity; oxidation reduction	GO:0009055; GO:0020037; GO:0016021; GO:0005506; GO:0004497; GO:0055114	IPR001128; IPR017973; IPR017972; IPR002401	Chain (1); Metal binding (1); Transmembrane (1)	3702		Cytochrome P450 family
O64638	C76C3_ARATH	reviewed	Cytochrome P450 76C3 (EC 1.14.-.-)	CYP76C3 (At2g45580) (F17K2.11)	Arabidopsis thaliana (Mouse-ear cress)	515	1.14.-.-	electron carrier activity; heme binding; integral to membrane; iron ion binding; monooxygenase activity; oxidation reduction	GO:0009055; GO:0020037; GO:0016021; GO:0005506; GO:0004497; GO:0055114	IPR001128; IPR017973; IPR017972; IPR002401	Chain (1); Metal binding (1); Sequence conflict (1); Transmembrane (1)	3702		Cytochrome P450 family
P93147	C81E1_GLYEC	reviewed	Cytochrome P450 81E1 (EC 1.14.13.89) (Isoflavone 2'-hydroxylase) (P450 91A4) (CYP GE-3)	CYP81E1 (CYP91A4)	Glycyrrhiza echinata (Licorice)	499	1.14.13.89	electron carrier activity; heme binding; iron ion binding; isoflavone 2'-hydroxylase activity; membrane; oxidation reduction	GO:0009055; GO:0020037; GO:0005506; GO:0033773; GO:0016020; GO:0055114	IPR001128; IPR017973; IPR017972; IPR002401	Chain (1); Metal binding (1)	46348		Cytochrome P450 family
P93149	C93B1_GLYEC	reviewed	Licodione synthase (EC 1.14.13.87) (Cytochrome P450 93B1) ((2S)-flavanone 2-hydroxylase) (Flavone synthase II) (CYP GE-5)	CYP93B1	Glycyrrhiza echinata (Licorice)	523	1.14.13.87	electron carrier activity; heme binding; integral to membrane; iron ion binding; licodione synthase activity; oxidation reduction	GO:0009055; GO:0020037; GO:0016021; GO:0005506; GO:0033771; GO:0055114	IPR001128; IPR017973; IPR017972; IPR002401	Chain (1); Metal binding (1); Transmembrane (1)	46348		Cytochrome P450 family
P98188	C94A2_VICSA	reviewed	Cytochrome P450 94A2 (EC 1.14.-.-) (P450-dependent fatty acid omega-hydroxylase)	CYP94A2 (VAGH811)	Vicia sativa (Spring vetch) (Tare)	513	1.14.-.-	electron carrier activity; endoplasmic reticulum membrane; heme binding; integral to membrane; iron ion binding; monooxygenase activity; oxidation reduction	GO:0009055; GO:0005789; GO:0020037; GO:0016021; GO:0005506; GO:0004497; GO:0055114	IPR001128; IPR017973; IPR017972; IPR002401	Chain (1); Metal binding (1); Transmembrane (1)	3908		Cytochrome P450 family
O48922	C98A2_SOYBN	reviewed	Cytochrome P450 98A2 (EC 1.14.-.-)	CYP98A2	Glycine max (Soybean)	509	1.14.-.-	electron carrier activity; heme binding; integral to membrane; iron ion binding; monooxygenase activity; oxidation reduction	GO:0009055; GO:0020037; GO:0016021; GO:0005506; GO:0004497; GO:0055114	IPR001128; IPR017973; IPR017972; IPR002401	Chain (1); Metal binding (1); Transmembrane (1)	3847		Cytochrome P450 family
P31656	CADH_MEDSA	reviewed	Cinnamyl alcohol dehydrogenase (CAD) (EC 1.1.1.195)	CAD2	Medicago sativa (Alfalfa)	358	1.1.1.195	cinnamyl-alcohol dehydrogenase activity; lignin biosynthetic process; oxidation reduction; zinc ion binding	GO:0045551; GO:0009809; GO:0055114; GO:0008270	IPR013154; IPR002085; IPR013149; IPR002328	Chain (1); Metal binding (7)	3879	Aromatic compound metabolism; phenylpropanoid biosynthesis.	Zinc-containing alcohol dehydrogenase family
P59395	CAID_SHIFL	reviewed	Carnitinyl-CoA dehydratase (EC 4.2.1.-) (Crotonobetainyl-CoA hydratase)	caiD (SF0033) (S0035)	Shigella flexneri	261	4.2.1.-	hydro-lyase activity; metabolic process	GO:0016836; GO:0008152	IPR001753	Active site (2); Chain (1); Initiator methionine (1)	623	Amine and polyamine metabolism; carnitine metabolism.	Enoyl-CoA hydratase/isomerase family
P62162	CALM_HORVU	reviewed	Calmodulin (CaM)	CAM	Hordeum vulgare (Barley)	149		calcium ion binding	GO:0005509	IPR011992; IPR002048	Calcium binding (4); Chain (1); Domain (4); Initiator methionine (1); Modified residue (2)	4513		Calmodulin family
P62201	CALM_LILLO	reviewed	Calmodulin (CaM)		Lilium longiflorum (Trumpet lily)	149		calcium ion binding	GO:0005509	IPR011992; IPR002048	Calcium binding (4); Chain (1); Domain (4); Initiator methionine (1); Modified residue (2)	4690		Calmodulin family
P17928	CALM_MEDSA	reviewed	Calmodulin (CaM)	CAL1	Medicago sativa (Alfalfa)	149		calcium ion binding	GO:0005509	IPR011992; IPR002048	Calcium binding (4); Chain (1); Domain (4); Initiator methionine (1); Modified residue (2)	3879		Calmodulin family
O82709	CALX_PEA	reviewed	Calnexin homolog		Pisum sativum (Garden pea)	551		calcium ion binding; endoplasmic reticulum membrane; integral to membrane; protein folding; sugar binding; unfolded protein binding	GO:0005509; GO:0005789; GO:0016021; GO:0006457; GO:0005529; GO:0051082	IPR001580; IPR018124; IPR009033; IPR013320	Chain (1); Glycosylation (2); Region (2); Repeat (8); Signal peptide (1); Topological domain (2); Transmembrane (1)	3888		Calreticulin family
O65922	CAMT2_POPTR	reviewed	Caffeoyl-CoA O-methyltransferase 2 (EC 2.1.1.104) (Trans-caffeoyl-CoA 3-O-methyltransferase 2) (CCoAOMT-2) (CCoAMT-2)	CCOAOMT2	Populus trichocarpa (Western balsam poplar) (Populus balsamifera subsp. trichocarpa)	247	2.1.1.104	caffeoyl-CoA O-methyltransferase activity; lignin biosynthetic process; metal ion binding	GO:0042409; GO:0009809; GO:0046872	IPR002935	Binding site (11); Chain (1); Metal binding (3); Region (1)	3694	Aromatic compound metabolism; phenylpropanoid biosynthesis.	Methyltransferase superfamily, Type 3 family, CCoAMT subfamily
O49499	CAMT4_ARATH	reviewed	Probable caffeoyl-CoA O-methyltransferase At4g34050 (EC 2.1.1.104) (Trans-caffeoyl-CoA 3-O-methyltransferase) (CCoAOMT) (CCoAMT)	At4g34050 (F28A23.190)	Arabidopsis thaliana (Mouse-ear cress)	259	2.1.1.104	caffeoyl-CoA O-methyltransferase activity; coumarin biosynthetic process; lignin biosynthetic process; metal ion binding; response to cadmium ion	GO:0042409; GO:0009805; GO:0009809; GO:0046872; GO:0046686	IPR002935	Binding site (10); Chain (1); Metal binding (3); Region (1)	3702	Aromatic compound metabolism; phenylpropanoid biosynthesis.	Methyltransferase superfamily, Type 3 family, CCoAMT subfamily
Q40313	CAMT_MEDSA	reviewed	Caffeoyl-CoA O-methyltransferase (EC 2.1.1.104) (Trans-caffeoyl-CoA 3-O-methyltransferase) (CCoAOMT) (CCoAMT)	CCOMT	Medicago sativa (Alfalfa)	247	2.1.1.104	caffeoyl-CoA O-methyltransferase activity; calcium ion binding; lignin biosynthetic process	GO:0042409; GO:0005509; GO:0009809	IPR002935	Beta strand (9); Binding site (11); Chain (1); Helix (13); Metal binding (3); Region (1)	3879	Aromatic compound metabolism; phenylpropanoid biosynthesis.	Methyltransferase superfamily, Type 3 family, CCoAMT subfamily
P42322	CANB1_NAEGR	reviewed	Calcineurin subunit B (Protein phosphatase 2B regulatory subunit) (Calcineurin regulatory subunit)	CNB1	Naegleria gruberi (Amoeba)	177		calcium ion binding	GO:0005509	IPR011992; IPR002048; IPR001125	Calcium binding (4); Chain (1); Domain (4)	5762		Calcineurin regulatory subunit family
Q02909	CAPP1_SOYBN	reviewed	Phosphoenolpyruvate carboxylase, housekeeping isozyme (PEPCase) (EC 4.1.1.31) (PEPC 1)	PPC16	Glycine max (Soybean)	967	4.1.1.31	carbon utilization by fixation of carbon dioxide; cytoplasm; phosphoenolpyruvate carboxylase activity; photosynthesis; tricarboxylic acid cycle	GO:0015977; GO:0005737; GO:0008964; GO:0015979; GO:0006099	IPR001449; IPR018129; IPR015813	Active site (2); Chain (1); Modified residue (1)	3847	Carbohydrate metabolism; tricarboxylic acid cycle.	PEPCase type 1 family
O48561	CATA4_SOYBN	reviewed	Catalase-4 (EC 1.11.1.6)	CAT4	Glycine max (Soybean)	492	1.11.1.6	catalase activity; glyoxysome; heme binding; hydrogen peroxide catabolic process; iron ion binding; oxidation reduction; peroxisome	GO:0004096; GO:0009514; GO:0020037; GO:0042744; GO:0005506; GO:0055114; GO:0005777	IPR002226; IPR010582; IPR011614; IPR018028	Active site (2); Chain (1); Metal binding (1)	3847		Catalase family
Q59296	CATA_CAMJE	reviewed	Catalase (EC 1.11.1.6)	katA (Cj1385)	Campylobacter jejuni	507	1.11.1.6	catalase activity; heme binding; hydrogen peroxide catabolic process; iron ion binding; oxidation reduction; protein binding	GO:0004096; GO:0020037; GO:0042744; GO:0005506; GO:0055114; GO:0005515	IPR002226; IPR010582; IPR011614; IPR018028	Active site (2); Chain (1); Metal binding (1); Sequence conflict (7)	197		Catalase family
P32290	CATA_PHAAU	reviewed	Catalase (EC 1.11.1.6)		Phaseolus aureus (Mung bean) (Vigna radiata)	492	1.11.1.6	catalase activity; glyoxysome; heme binding; hydrogen peroxide catabolic process; iron ion binding; oxidation reduction; peroxisome	GO:0004096; GO:0009514; GO:0020037; GO:0042744; GO:0005506; GO:0055114; GO:0005777	IPR002226; IPR010582; IPR011614; IPR018028	Active site (2); Chain (1); Metal binding (1)	3916		Catalase family
P00787	CATB_RAT	reviewed	Cathepsin B (EC 3.4.22.1) (Cathepsin B1) (RSG-2) [Cleaved into: Cathepsin B light chain; Cathepsin B heavy chain]	Ctsb	Rattus norvegicus (Rat)	339	3.4.22.1	cysteine-type endopeptidase activity; lysosome; melanosome; proteolysis; regulation of catalytic activity	GO:0004197; GO:0005764; GO:0042470; GO:0006508; GO:0050790	IPR000169; IPR013128; IPR000668; IPR015643; IPR012599	Active site (3); Beta strand (9); Chain (3); Disulfide bond (6); Glycosylation (1); Helix (10); Natural variant (1); Propeptide (2); Sequence conflict (1); Signal peptide (1); Turn (4)	10116		Peptidase C1 family
Q93Z81	CAX3_ARATH	reviewed	Vacuolar cation/proton exchanger 3 (Ca(2+)/H(+) exchanger 3) (Ca(2+)/H(+) antiporter CAX3)	CAX3 (At3g51860) (ATEM1.11)	Arabidopsis thaliana (Mouse-ear cress)	459		calcium ion binding; calcium ion transport; calcium:hydrogen antiporter activity; cellular calcium ion homeostasis; cellular manganese ion homeostasis; cellular zinc ion homeostasis; integral to membrane; lithium ion transport; phosphorus metabolic process; plant-type vacuole membrane; response to calcium ion; response to nematode; sodium ion transport	GO:0005509; GO:0006816; GO:0015369; GO:0006874; GO:0030026; GO:0006882; GO:0016021; GO:0010351; GO:0006793; GO:0009705; GO:0051592; GO:0009624; GO:0006814	IPR004713; IPR004798; IPR004837	Chain (1); Mutagenesis (1); Region (2); Sequence conflict (1); Topological domain (12); Transmembrane (11)	3702		Sodium/potassium/calcium exchanger family, Cation/proton exchanger (CAX) subfamily
P07371	CB22_PEA	reviewed	Chlorophyll a-b binding protein AB80, chloroplastic (LHCII type I CAB-AB80) (LHCP)	AB80	Pisum sativum (Garden pea)	269		chlorophyll binding; chloroplast; integral to membrane; magnesium ion binding; photosynthesis, light harvesting; photosystem I; photosystem II; protein-chromophore linkage; thylakoid	GO:0016168; GO:0009507; GO:0016021; GO:0000287; GO:0009765; GO:0009522; GO:0009523; GO:0018298; GO:0009579	IPR001344	Beta strand (1); Binding site (13); Chain (1); Helix (9); Metal binding (9); Modified residue (1); Mutagenesis (15); Transit peptide (1); Transmembrane (3); Turn (3)	3888		Light-harvesting chlorophyll a/b-binding (LHC) protein family
P27524	CB4A_SOLLC	reviewed	Chlorophyll a-b binding protein CP24 10A, chloroplastic (CAB-10A) (LHCP)	CAP10A	Solanum lycopersicum (Tomato) (Lycopersicon esculentum)	256		chlorophyll binding; chloroplast; integral to membrane; photosynthesis, light harvesting; photosystem II; protein-chromophore linkage; thylakoid	GO:0016168; GO:0009507; GO:0016021; GO:0009765; GO:0009523; GO:0018298; GO:0009579	IPR001344	Chain (1); Transit peptide (1); Transmembrane (2)	4081		ELIP/psbS family
Q9SN11	CCD33_ARATH	reviewed	Cyclin-D3-3 (G1/S-specific cyclin-D3-3) (CycD3;3)	CYCD3-3 (At3g50070) (F3A4.150)	Arabidopsis thaliana (Mouse-ear cress)	361		cell cycle; cell division; nucleus; regulation of cell proliferation	GO:0007049; GO:0051301; GO:0005634; GO:0042127	IPR015451; IPR006670; IPR004367; IPR006671; IPR013763	Chain (1)	3702		Cyclin family, Cyclin D subfamily
Q4SUE2	CCD72_TETNG	reviewed	Coiled-coil domain-containing protein 72	ccdc72 (GSTENG00012505001)	Tetraodon nigroviridis (Green puffer)	64				IPR015157	Chain (1); Coiled coil (1)	99883		TMA7 family
Q96F63	CCD97_HUMAN	reviewed	Coiled-coil domain-containing protein 97	CCDC97	Homo sapiens (Human)	343					Chain (1); Coiled coil (1); Modified residue (3)	9606
Q01302	CCG6_NEUCR	reviewed	Clock-controlled protein 6	ccg-6 (B8P8.100) (NCU01418)	Neurospora crassa	142					Chain (1); Frameshift (1); Sequence conflict (4)	5141
A2Q9L0	CCR4_ASPNC	reviewed	Glucose-repressible alcohol dehydrogenase transcriptional effector (EC 3.1.13.4) (Carbon catabolite repressor protein 4) (Cytoplasmic deadenylase)	ccr4 (An01g08240)	Aspergillus niger (strain CBS 513.88 / FGSC A1513)	656	3.1.13.4	RNA binding; cytoplasm; magnesium ion binding; nucleus; poly(A)-specific ribonuclease activity; protein binding; regulation of transcription, DNA-dependent	GO:0003723; GO:0005737; GO:0000287; GO:0005634; GO:0004535; GO:0005515; GO:0006355	IPR005135; IPR001611	Chain (1); Compositional bias (1); Metal binding (1); Repeat (4)	425011		CCR4/nocturin family
Q6BK66	CCS1_DEBHA	reviewed	Superoxide dismutase 1 copper chaperone	CCS1 (DEHA2F24486g)	Debaryomyces hansenii (Yeast) (Torulaspora hansenii)	250		copper ion binding; cytoplasm; metal ion transport; superoxide metabolic process	GO:0005507; GO:0005737; GO:0030001; GO:0006801	IPR017969; IPR006121; IPR018152; IPR001424	Chain (1); Domain (1); Metal binding (4)	4959		CCS1 family
Q8GY31	CDC25_ARATH	reviewed	Dual specificity phosphatase Cdc25 (EC 3.1.3.48) (Arath;CDC25)	CDC25 (At5g03455) (F12E4_220)	Arabidopsis thaliana (Mouse-ear cress)	146	3.1.3.48	arsenate reductase activity; cell division; chloroplast; mitosis; nucleus; protein amino acid phosphorylation; protein tyrosine phosphatase activity; response to arsenic; zinc ion binding	GO:0030611; GO:0051301; GO:0009507; GO:0007067; GO:0005634; GO:0006468; GO:0004725; GO:0046685; GO:0008270	IPR001763	Active site (1); Beta strand (8); Chain (1); Compositional bias (1); Domain (1); Erroneous gene model prediction (1); Helix (4); Metal binding (4); Mutagenesis (2); Region (3); Turn (1)	3702		MPI phosphatase family
P38042	CDC27_YEAST	reviewed	Anaphase-promoting complex subunit CDC27 (Cell division control protein 27) (Anaphase-promoting complex subunit 3)	CDC27 (APC3) (SNB1) (YBL084C) (YBL0718)	Saccharomyces cerevisiae (Baker's yeast)	758		anaphase-promoting complex; anaphase-promoting complex-dependent proteasomal ubiquitin-dependent protein catabolic process; cell division; cyclin catabolic process; cytoplasm; mitotic metaphase/anaphase transition; mitotic sister chromatid segregation; mitotic spindle elongation; protein binding; protein ubiquitination; ubiquitin-protein ligase activity	GO:0005680; GO:0031145; GO:0051301; GO:0008054; GO:0005737; GO:0007091; GO:0000070; GO:0000022; GO:0005515; GO:0016567; GO:0004842	IPR001440; IPR011990; IPR013026	Chain (1); Compositional bias (1); Modified residue (1); Mutagenesis (7); Repeat (8)	4932	Protein modification; protein ubiquitination.	APC3/CDC27 family
P54774	CDC48_SOYBN	reviewed	Cell division cycle protein 48 homolog (Valosin-containing protein homolog) (VCP)	CDC48	Glycine max (Soybean)	807		ATP binding; cell cycle; nucleoside-triphosphatase activity; plasma membrane	GO:0005524; GO:0007049; GO:0017111; GO:0005886	IPR009010; IPR003593; IPR005938; IPR003959; IPR003960; IPR003338; IPR004201	Chain (1); Nucleotide binding (2)	3847		AAA ATPase family
Q38869	CDPK4_ARATH	reviewed	Calcium-dependent protein kinase 4 (EC 2.7.11.1) (Calmodulin-domain protein kinase CDPK isoform 4)	CPK4 (At4g09570) (T25P22.10)	Arabidopsis thaliana (Mouse-ear cress)	501	2.7.11.1	ATP binding; calcium ion binding; cytoplasm; nucleus; positive regulation of abscisic acid mediated signaling; protein amino acid phosphorylation; protein binding; protein serine/threonine kinase activity	GO:0005524; GO:0005509; GO:0005737; GO:0005634; GO:0009789; GO:0006468; GO:0005515; GO:0004674	IPR011992; IPR002048; IPR000719; IPR017441; IPR017442; IPR008271; IPR002290	Active site (1); Binding site (1); Calcium binding (4); Chain (1); Domain (5); Modified residue (1); Nucleotide binding (1); Region (1)	3702		Protein kinase superfamily, Ser/Thr protein kinase family, CDPK subfamily
Q32LK2	CE032_BOVIN	reviewed	UPF0467 protein C5orf32 homolog		Bos taurus (Bovine)	103					Chain (1); Compositional bias (2)	9913		UPF0467 family
Q9ZNV5	CEN_ARATH	reviewed	Protein CENTRORADIALIS-like	CEN (ATC) (At2g27550) (F15K20.35) (F10A12.22)	Arabidopsis thaliana (Mouse-ear cress)	175		cytoplasm	GO:0005737	IPR001858; IPR008914	Chain (1)	3702		Phosphatidylethanolamine-binding protein family
O48947	CESA2_ARATH	reviewed	Cellulose synthase A catalytic subunit 2 [UDP-forming] (AtCesA2) (Ath-A) (EC 2.4.1.12)	CESA2 (ATHA) (At4g39350) (T22F8.250)	Arabidopsis thaliana (Mouse-ear cress)	1084	2.4.1.12	cell wall organization; cellulose biosynthetic process; cellulose synthase (UDP-forming) activity; integral to membrane; plasma membrane; protein binding; zinc ion binding	GO:0007047; GO:0030244; GO:0016760; GO:0016021; GO:0005886; GO:0005515; GO:0008270	IPR005150; IPR001841; IPR013083; IPR017907	Active site (2); Binding site (2); Chain (1); Coiled coil (1); Compositional bias (1); Glycosylation (1); Metal binding (8); Topological domain (9); Transmembrane (8); Zinc finger (1)	3702	Glycan metabolism; plant cellulose biosynthesis.	Glycosyltransferase 2 family, Plant cellulose synthase subfamily
Q941L0	CESA3_ARATH	reviewed	Cellulose synthase A catalytic subunit 3 [UDP-forming] (AtCesA3) (EC 2.4.1.12) (Constitutive expression of VSP1 protein 1) (Isoxaben-resistant protein 1) (Ath-B) (Protein ECTOPIC LIGNIN 1) (Protein RADIALLY SWOLLEN 5) (AtRSW5)	CESA3 (ATHB) (CEV1) (ELI1) (IXR1) (RSW5) (At5g05170) (K2A11.4)	Arabidopsis thaliana (Mouse-ear cress)	1065	2.4.1.12	Golgi apparatus; cellulose biosynthetic process; cellulose synthase (UDP-forming) activity; defense response; integral to membrane; plasma membrane; primary cell wall biogenesis; protein binding; zinc ion binding	GO:0005794; GO:0030244; GO:0016760; GO:0006952; GO:0016021; GO:0005886; GO:0009833; GO:0005515; GO:0008270	IPR005150; IPR001841; IPR013083; IPR017907	Active site (2); Binding site (2); Chain (1); Coiled coil (1); Compositional bias (1); Glycosylation (1); Metal binding (8); Modified residue (4); Mutagenesis (6); Sequence conflict (3); Topological domain (9); Transmembrane (8); Zinc finger (1)	3702	Glycan metabolism; plant cellulose biosynthesis.	Glycosyltransferase 2 family, Plant cellulose synthase subfamily
Q2TBN3	CETN2_BOVIN	reviewed	Centrin-2	CETN2	Bos taurus (Bovine)	172		calcium ion binding; mitosis	GO:0005509; GO:0007067	IPR011992; IPR002048	Calcium binding (2); Chain (1); Domain (4); Modified residue (2)	9913		Centrin family
Q5VUM1	CF057_HUMAN	reviewed	UPF0369 protein C6orf57	C6orf57	Homo sapiens (Human)	108		extracellular region	GO:0005576	IPR012875	Chain (1); Natural variant (2); Signal peptide (1)	9606		UPF0369 family
P28012	CFI1_MEDSA	reviewed	Chalcone--flavonone isomerase 1 (Chalcone isomerase 1) (EC 5.5.1.6)	CHI1 (CHI-1)	Medicago sativa (Alfalfa)	222	5.5.1.6	chalcone isomerase activity; flavonoid biosynthetic process	GO:0045430; GO:0009813	IPR016088; IPR003466	Beta strand (9); Binding site (3); Chain (1); Helix (7); Mutagenesis (5); Site (1); Turn (2)	3879	Secondary metabolite biosynthesis; flavonoid biosynthesis.	Chalcone isomerase family
A4F1Q8	CFI_CLITE	reviewed	Chalcone--flavonone isomerase (Chalcone isomerase) (EC 5.5.1.6)	CHI	Clitoria ternatea (Butterfly pea)	219	5.5.1.6	chalcone isomerase activity; flavonoid biosynthetic process	GO:0045430; GO:0009813	IPR016088; IPR003466	Binding site (3); Chain (1); Site (1)	43366	Secondary metabolite biosynthesis; flavonoid biosynthesis.	Chalcone isomerase family
Q96539	CH10_BRANA	reviewed	10 kDa chaperonin (Protein CPN10) (Protein groES)		Brassica napus (Rape)	98		ATP binding; cytoplasm; protein folding	GO:0005524; GO:0005737; GO:0006457	IPR001476	Chain (1)	3708		GroES chaperonin family
Q91Z98	CH3L4_MOUSE	reviewed	Chitinase-3-like protein 4 (Secreted protein Ym2)	Chi3l4 (Ym2)	Mus musculus (Mouse)	402		cation binding; chitin catabolic process; chitinase activity; extracellular region; inflammatory response	GO:0043169; GO:0006032; GO:0004568; GO:0005576; GO:0006954	IPR011583; IPR001223; IPR013781	Binding site (2); Chain (1); Disulfide bond (2); Signal peptide (1)	10090		Glycosyl hydrolase 18 family, Chitinase class II subfamily
Q5PPV4	CHAC2_XENLA	reviewed	Cation transport regulator-like protein 2	chac2	Xenopus laevis (African clawed frog)	184				IPR006840	Chain (1)	8355		ChaC family
Q9P2D1	CHD7_HUMAN	reviewed	Chromodomain-helicase-DNA-binding protein 7 (CHD-7) (EC 3.6.1.-) (ATP-dependent helicase CHD7)	CHD7 (KIAA1416)	Homo sapiens (Human)	2997	3.6.1.-	ATP binding; DNA binding; T cell differentiation; central nervous system development; chromatin; chromatin assembly or disassembly; chromatin binding; chromatin modification; cranial nerve development; face development; heart morphogenesis; helicase activity; in utero embryonic development; inner ear morphogenesis; nose development; nucleus; palate development; regulation of growth hormone secret…	GO:0005524; GO:0003677; GO:0030217; GO:0007417; GO:0000785; GO:0006333; GO:0003682; GO:0016568; GO:0021545; GO:0060324; GO:0003007; GO:0004386; GO:0001701; GO:0042472; GO:0043584; GO:0005634; GO:0060021; GO:0060123; GO:0006355; GO:0060041; GO:0001501	IPR006576; IPR000953; IPR014001; IPR001650; IPR002464; IPR014021; IPR001005; IPR000330	Alternative sequence (2); Beta strand (3); Chain (1); Coiled coil (1); Compositional bias (7); Domain (4); Helix (1); Modified residue (6); Motif (1); Natural variant (15); Nucleotide binding (1); Sequence conflict (1); Turn (2)	9606		SNF2/RAD54 helicase family
P21226	CHI2_PEA	reviewed	Endochitinase A2 (EC 3.2.1.14)	CHI2	Pisum sativum (Garden pea)	324	3.2.1.14	cell wall catabolic process; chitin binding; chitin catabolic process; chitinase activity; defense response	GO:0016998; GO:0008061; GO:0006032; GO:0004568; GO:0006952	IPR001002; IPR016283; IPR000726	Chain (1); Disulfide bond (6); Domain (1); Propeptide (1); Signal peptide (1)	3888		Glycosyl hydrolase 19 family, Chitinase class I subfamily
P36908	CHIA_CICAR	reviewed	Acidic endochitinase (EC 3.2.1.14)		Cicer arietinum (Chickpea) (Garbanzo)	293	3.2.1.14	cation binding; chitin catabolic process; chitinase activity; extracellular region	GO:0043169; GO:0006032; GO:0004568; GO:0005576	IPR001223; IPR001579; IPR013781	Active site (1); Chain (1); Disulfide bond (3); Signal peptide (1)	3827		Glycosyl hydrolase 18 family, Chitinase class II subfamily
Q7M443	CHIT2_TULBA	reviewed	Chitinase 2 (EC 3.2.1.14) (Tulip bulb chitinase-2) (TBC-2)		Tulipa bakeri (Tulip)	275	3.2.1.14	cation binding; chitin binding; chitin catabolic process; chitinase activity	GO:0043169; GO:0008061; GO:0006032; GO:0004568	IPR000677; IPR001223; IPR001579; IPR013781	Active site (1); Chain (1)	110455		Glycosyl hydrolase 18 family, Chitinase class II subfamily
Q11174	CHIT_CAEEL	reviewed	Probable endochitinase (EC 3.2.1.14)	cht-1 (C04F6.3)	Caenorhabditis elegans	617	3.2.1.14	cation binding; chitin binding; chitin catabolic process; chitinase activity; embryonic development ending in birth or egg hatching; extracellular region	GO:0043169; GO:0008061; GO:0006032; GO:0004568; GO:0009792; GO:0005576	IPR002557; IPR011583; IPR001223; IPR001579; IPR013781	Active site (1); Chain (1); Compositional bias (1); Disulfide bond (2); Domain (2); Glycosylation (1); Sequence conflict (3)	6239		Glycosyl hydrolase 18 family, Chitinase class II subfamily
P85084	CHIT_CARPA	reviewed	Endochitinase (EC 3.2.1.14)		Carica papaya (Papaya)	243	3.2.1.14	cell wall catabolic process; chitin binding; chitin catabolic process; chitinase activity; defense response; vacuole	GO:0016998; GO:0008061; GO:0006032; GO:0004568; GO:0006952; GO:0005773	IPR016283; IPR000726	Chain (1); Disulfide bond (3); Mass spectrometry (1)	3649		Glycosyl hydrolase 19 family, Chitinase class I subfamily
P06215	CHIT_PHAVU	reviewed	Endochitinase (EC 3.2.1.14)		Phaseolus vulgaris (Kidney bean) (French bean)	328	3.2.1.14	cell wall catabolic process; chitin binding; chitin catabolic process; chitinase activity; defense response; vacuole	GO:0016998; GO:0008061; GO:0006032; GO:0004568; GO:0006952; GO:0005773	IPR001002; IPR016283; IPR000726	Chain (1); Disulfide bond (7); Domain (1); Natural variant (3); Propeptide (1); Sequence conflict (3); Signal peptide (1)	3885		Glycosyl hydrolase 19 family, Chitinase class I subfamily
Q5E994	CHM1B_BOVIN	reviewed	Charged multivesicular body protein 1b (Chromatin-modifying protein 1b) (CHMP1b)	CHMP1B	Bos taurus (Bovine)	199		endosome; protein transport	GO:0005768; GO:0015031	IPR005024	Chain (1); Coiled coil (2)	9913		SNF7 family
Q8CGS4	CHMP3_RAT	reviewed	Charged multivesicular body protein 3 (Chromatin-modifying protein 3) (Vacuolar protein-sorting-associated protein 24) (rVps24p)	Vps24 (Chmp3)	Rattus norvegicus (Rat)	223		cytoplasm; membrane; phosphatidylinositol-4,5-bisphosphate binding; protein transport; regulation of endosome size	GO:0005737; GO:0016020; GO:0005546; GO:0015031; GO:0051036	IPR005024	Chain (1); Coiled coil (2); Initiator methionine (1); Lipidation (1); Modified residue (3); Mutagenesis (1)	10116		SNF7 family
Q9SML4	CHS1_CICAR	reviewed	Chalcone synthase 1 (EC 2.3.1.74) (Naringenin-chalcone synthase 1)	CHS1	Cicer arietinum (Chickpea) (Garbanzo)	389	2.3.1.74	acyltransferase activity; flavonoid biosynthetic process; naringenin-chalcone synthase activity	GO:0008415; GO:0009813; GO:0016210	IPR012328; IPR018088; IPR001099; IPR011141; IPR016038	Active site (1); Chain (1)	3827	Secondary metabolite biosynthesis; flavonoid biosynthesis.	Chalcone/stilbene synthases family
P30080	CHS6_SOYBN	reviewed	Chalcone synthase 6 (EC 2.3.1.74) (Naringenin-chalcone synthase 6)	CHS6	Glycine max (Soybean)	388	2.3.1.74	acyltransferase activity; flavonoid biosynthetic process; naringenin-chalcone synthase activity	GO:0008415; GO:0009813; GO:0016210	IPR012328; IPR018088; IPR001099; IPR011141; IPR016038	Active site (1); Chain (1)	3847	Secondary metabolite biosynthesis; flavonoid biosynthesis.	Chalcone/stilbene synthases family
Q69VG1	CIGR1_ORYSJ	reviewed	Chitin-inducible gibberellin-responsive protein 1	CIGR1 (Os07g0545800) (LOC_Os07g36170) (P0006G05.102)	Oryza sativa subsp. japonica (Rice)	571		nucleus; regulation of transcription, DNA-dependent	GO:0005634; GO:0006355	IPR005202	Chain (1); Frameshift (1); Motif (1)	39947		GRAS family
Q8GVE1	CIGR2_ORYSJ	reviewed	Chitin-inducible gibberellin-responsive protein 2	CIGR2 (Os07g0583600) (LOC_Os07g39470) (OJ1127_E01.113)	Oryza sativa subsp. japonica (Rice)	544		nucleus; regulation of transcription, DNA-dependent	GO:0005634; GO:0006355	IPR005202	Chain (1); Motif (1)	39947		GRAS family
Q9SPL2	CIP8_ARATH	reviewed	E3 ubiquitin-protein ligase CIP8 (EC 6.3.2.-) (COP1-interacting protein 8)	CIP8 (At5g64920) (MXK3.15)	Arabidopsis thaliana (Mouse-ear cress)	334	6.3.2.-	cytoplasm; ligase activity; protein binding; protein ubiquitination; ubiquitin-dependent protein catabolic process; zinc ion binding	GO:0005737; GO:0016874; GO:0005515; GO:0016567; GO:0006511; GO:0008270	IPR001841; IPR013083; IPR017907	Chain (1); Compositional bias (3); Mutagenesis (4); Zinc finger (1)	3702	Protein modification; protein ubiquitination.
P92937	CIPKF_ARATH	reviewed	CBL-interacting serine/threonine-protein kinase 15 (EC 2.7.11.1) (SOS2-like protein kinase PKS3) (SNF1-related kinase 3.1) (SOS-interacting protein 2) (Serine/threonine-protein kinase ATPK10)	CIPK15 (ATPK10) (PKS3) (SIP2) (SnRK3.1) (At5g01810) (T20L15_80)	Arabidopsis thaliana (Mouse-ear cress)	421	2.7.11.1	ATP binding; manganese ion binding; negative regulation of abscisic acid mediated signaling; protein amino acid phosphorylation; protein binding; protein serine/threonine kinase activity	GO:0005524; GO:0030145; GO:0009788; GO:0006468; GO:0005515; GO:0004674	IPR004041; IPR000719; IPR017441; IPR017442; IPR008271; IPR002290	Active site (1); Binding site (1); Chain (1); Domain (2); Nucleotide binding (1); Region (2); Sequence conflict (4)	3702		Protein kinase superfamily, CAMK Ser/Thr protein kinase family, SNF1 subfamily
Q6X4A2	CIPKV_ORYSJ	reviewed	CBL-interacting protein kinase 31 (EC 2.7.11.1) (OsCIPK31) (OsCK1)	CIPK31 (CK1) (Os03g0319400) (LOC_Os03g20380)	Oryza sativa subsp. japonica (Rice)	449	2.7.11.1	ATP binding; calcium ion binding; manganese ion binding; protein amino acid phosphorylation; protein serine/threonine kinase activity; signal transduction	GO:0005524; GO:0005509; GO:0030145; GO:0006468; GO:0004674; GO:0007165	IPR004041; IPR000719; IPR017441; IPR017442; IPR008271; IPR002290	Active site (1); Alternative sequence (3); Binding site (1); Chain (1); Domain (2); Nucleotide binding (1); Region (1)	39947		Protein kinase superfamily, CAMK Ser/Thr protein kinase family, SNF1 subfamily
Q9DA19	CIR_MOUSE	reviewed	CBF1-interacting corepressor	Cir	Mus musculus (Mouse)	450		RNA splicing; mRNA processing; nuclear speck; protein binding; regulation of transcription, DNA-dependent	GO:0008380; GO:0006397; GO:0016607; GO:0005515; GO:0006355		Alternative sequence (2); Chain (1); Compositional bias (2); Modified residue (1); Motif (2); Region (2); Sequence caution (1); Sequence conflict (2)	10090
Q8YM56	CLPB2_ANASP	reviewed	Chaperone protein clpB 2	clpB2 (alr5084)	Anabaena sp. (strain PCC 7120)	872		ATP binding; cytoplasm; nucleoside-triphosphatase activity; protein binding; protein metabolic process; response to stress	GO:0005524; GO:0005737; GO:0017111; GO:0005515; GO:0019538; GO:0006950	IPR003593; IPR013093; IPR003959; IPR017730; IPR001270; IPR004176	Chain (1); Coiled coil (1); Nucleotide binding (2); Region (5)	103690		ClpA/clpB family
P35100	CLPC_PEA	reviewed	ATP-dependent Clp protease ATP-binding subunit clpC homolog, chloroplastic		Pisum sativum (Garden pea)	922		ATP binding; DNA binding; chloroplast; nuclease activity; nucleoside-triphosphatase activity; nucleotide-excision repair; protein binding; protein metabolic process	GO:0005524; GO:0003677; GO:0009507; GO:0004518; GO:0017111; GO:0006289; GO:0005515; GO:0019538	IPR003593; IPR013093; IPR003959; IPR001270; IPR004176; IPR001943	Chain (1); Domain (1); Nucleotide binding (2); Region (2); Transit peptide (1)	3888		ClpA/clpB family, ClpC subfamily
Q06GN5	CLPP_PIPCE	reviewed	ATP-dependent Clp protease proteolytic subunit (EC 3.4.21.92) (Endopeptidase Clp)	clpP	Piper cenocladum (Ant piper)	202	3.4.21.92	chloroplast; proteolysis; serine-type endopeptidase activity	GO:0009507; GO:0006508; GO:0004252	IPR001907; IPR018215	Active site (2); Chain (1)	398741		Peptidase S14 family
Q9M8U1	CML18_ARATH	reviewed	Probable calcium-binding protein CML18 (Calmodulin-like protein 18) (Calmodulin-15) (AtCaM-15)	CML18 (CAM15) (At3g03000) (F13E7.5)	Arabidopsis thaliana (Mouse-ear cress)	165		calcium ion binding; plant-type vacuole; protein binding; regulation of ion transport	GO:0005509; GO:0000325; GO:0005515; GO:0043269	IPR011992; IPR002048	Calcium binding (4); Chain (1); Domain (4)	3702
P30188	CML35_ARATH	reviewed	Probable calcium-binding protein CML35 (Calmodulin-like protein 35) (Calmodulin-like protein 1)	CML35 (At2g41410) (F13H10.4)	Arabidopsis thaliana (Mouse-ear cress)	216		calcium ion binding; plasma membrane	GO:0005509; GO:0005886	IPR011992; IPR002048	Calcium binding (3); Chain (1); Compositional bias (1); Domain (4); Frameshift (1); Sequence conflict (1)	3702
Q8L3R2	CML41_ARATH	reviewed	Probable calcium-binding protein CML41 (Calmodulin-like protein 41)	CML41 (At3g50770) (F18B3.50)	Arabidopsis thaliana (Mouse-ear cress)	205		calcium ion binding	GO:0005509	IPR011992; IPR002048	Calcium binding (3); Chain (1); Domain (4); Sequence conflict (1)	3702
Q3KQ85	CNOT7_XENLA	reviewed	CCR4-NOT transcription complex subunit 7 (CCR4-associated factor 1) (CAF-1)	cnot7 (caf1)	Xenopus laevis (African clawed frog)	285		nucleic acid binding; nucleus; regulation of transcription, DNA-dependent	GO:0003676; GO:0005634; GO:0006355	IPR006941	Chain (1)	8355		CAF1 family
P04258	CO3A1_BOVIN	reviewed	Collagen alpha-1(III) chain	COL3A1	Bos taurus (Bovine)	1049				IPR008160; IPR001007	Chain (1); Disulfide bond (2); Glycosylation (2); Modified residue (5); Region (3)	9913		Fibrillar collagen family
P14282	CO8A1_RABIT	reviewed	Collagen alpha-1(VIII) chain (Endothelial collagen)	COL8A1	Oryctolagus cuniculus (Rabbit)	744		basement membrane; cell adhesion; protein binding	GO:0005604; GO:0007155; GO:0005515	IPR001073; IPR008160; IPR008983	Chain (1); Domain (1); Region (3); Signal peptide (1)	9986
Q07092	COGA1_HUMAN	reviewed	Collagen alpha-1(XVI) chain	COL16A1 (FP1572)	Homo sapiens (Human)	1604		cell adhesion; collagen type XVI; female pregnancy; integrin binding; integrin-mediated signaling pathway; structural molecule activity	GO:0007155; GO:0005597; GO:0007565; GO:0005178; GO:0007229; GO:0005198	IPR008160; IPR003129	Alternative sequence (2); Chain (1); Domain (1); Glycosylation (2); Motif (3); Natural variant (5); Region (19); Sequence conflict (7); Signal peptide (1)	9606		Fibril-associated collagens with interrupted helices (FACIT) family
Q9SK82	COGT2_ARATH	reviewed	Cytokinin-O-glucosyltransferase 2 (EC 2.4.1.-) (Zeatin O-glucosyltransferase 2) (AtZOG2) (UDP-glucosyl transferase 85A1)	UGT85A1 (ZOG2) (At1g22400) (F12K8.26)	Arabidopsis thaliana (Mouse-ear cress)	489	2.4.1.-	metabolic process; transferase activity, transferring hexosyl groups	GO:0008152; GO:0016758	IPR002213	Chain (1)	3702		UDP-glycosyltransferase family
Q9ZQ94	COGT3_ARATH	reviewed	Cytokinin-O-glucosyltransferase 3 (EC 2.4.1.-) (Deoxynivalenol-glucosyl-transferase) (Zeatin O-glucosyltransferase 3) (AtZOG3) (UDP-glycosyltransferase 73C5)	UGT73C5 (DOGT1) (ZOG3) (At2g36800) (F13K3.20)	Arabidopsis thaliana (Mouse-ear cress)	495	2.4.1.-	brassinosteroid metabolic process; glucosyltransferase activity; integral to membrane	GO:0016131; GO:0046527; GO:0016021	IPR002213	Chain (1); Transmembrane (1)	3702		UDP-glycosyltransferase family
Q5UQ13	COLL2_MIMIV	reviewed	Collagen-like protein 2	MIMI_R196	Acanthamoeba polyphaga mimivirus (APMV)	1595		virion	GO:0019012	IPR008160	Chain (1); Domain (9); Glycosylation (12)	212035
Q8NFW1	COMA1_HUMAN	reviewed	Collagen alpha-1(XXII) chain	COL22A1	Homo sapiens (Human)	1626		cell adhesion; cytoplasm; proteinaceous extracellular matrix; structural molecule activity	GO:0007155; GO:0005737; GO:0005578; GO:0005198	IPR008160; IPR003129; IPR002035	Alternative sequence (1); Chain (1); Compositional bias (3); Domain (18); Glycosylation (1); Natural variant (3); Sequence conflict (1); Signal peptide (1)	9606		Fibril-associated collagens with interrupted helices (FACIT) family
O94581	COX12_SCHPO	reviewed	Cytochrome c oxidase polypeptide VIb (EC 1.9.3.1)	cox12 (SPCC1442.08c)	Schizosaccharomyces pombe (Fission yeast)	83	1.9.3.1	cytochrome-c oxidase activity; cytosol; mitochondrion; nucleus; oxidation reduction	GO:0004129; GO:0005829; GO:0005739; GO:0005634; GO:0055114	IPR003213	Chain (1); Disulfide bond (2)	4896		Cytochrome c oxidase VIb family
P03945	COX1_NEUCR	reviewed	Cytochrome c oxidase subunit 1 (EC 1.9.3.1) (Cytochrome c oxidase polypeptide I)	cox-1 (coi) (cox1)	Neurospora crassa	557	1.9.3.1	aerobic respiration; copper ion binding; cytochrome-c oxidase activity; electron carrier activity; electron transport chain; heme binding; integral to membrane; iron ion binding; mitochondrial respiratory chain; transport	GO:0009060; GO:0005507; GO:0004129; GO:0009055; GO:0022900; GO:0020037; GO:0016021; GO:0005506; GO:0005746; GO:0006810	IPR000883	Chain (1); Cross-link (1); Lipidation (1); Metal binding (7); Transmembrane (12)	5141	Energy metabolism; oxidative phosphorylation.	Heme-copper respiratory oxidase family
A6Q0K5	CP12_CHLRE	reviewed	Calvin cycle protein CP12 (Chloroplast protein 12)	cp12	Chlamydomonas reinhardtii	80		chloroplast; reductive pentose-phosphate cycle	GO:0009507; GO:0019253	IPR003823	Chain (1)	3055		CP12 family
Q9SP02	CP20A_ARATH	reviewed	Peptidyl-prolyl cis-trans isomerase CYP20-1 (PPIase CYP20-1) (EC 5.2.1.8) (Rotamase cyclophilin-7) (Cyclophilin of 20 kDa 1)	CYP20-1 (ROC7) (At5g58710) (MZN1.15)	Arabidopsis thaliana (Mouse-ear cress)	204	5.2.1.8	chloroplast; endoplasmic reticulum; extracellular region; peptide binding; peptidyl-prolyl cis-trans isomerase activity; protein folding	GO:0009507; GO:0005783; GO:0005576; GO:0042277; GO:0003755; GO:0006457	IPR002130	Chain (1); Domain (1); Mutagenesis (1); Signal peptide (1)	3702		Cyclophilin-type PPIase family
P93846	CP51_SORBI	reviewed	Cytochrome P450 51 (EC 1.14.13.70) (CYPLI) (P450-LIA1) (Obtusifoliol 14-alpha demethylase)	CYP51	Sorghum bicolor (Sorghum) (Sorghum vulgare)	492	1.14.13.70	electron carrier activity; heme binding; integral to membrane; iron ion binding; methyltransferase activity; oxidation reduction; sterol 14-demethylase activity; sterol biosynthetic process	GO:0009055; GO:0020037; GO:0016021; GO:0005506; GO:0008168; GO:0055114; GO:0008398; GO:0016126	IPR001128; IPR017973; IPR017972; IPR002403	Chain (1); Metal binding (1); Transmembrane (1)	4558	Steroid biosynthesis; zymosterol biosynthesis; zymosterol from lanosterol: step 1/6.	Cytochrome P450 family
P48417	CP74_LINUS	reviewed	Cytochrome P450 74A, chloroplastic (EC 4.2.1.92) (Allene oxide synthase) (Hydroperoxide dehydrase)	CYP74A (CYP74)	Linum usitatissimum (Flax) (Linseed)	536	4.2.1.92	chloroplast; electron carrier activity; heme binding; hydroperoxide dehydratase activity; iron ion binding; monooxygenase activity; oxylipin biosynthetic process	GO:0009507; GO:0009055; GO:0020037; GO:0047987; GO:0005506; GO:0004497; GO:0031408	IPR001128; IPR017972; IPR002403	Chain (1); Metal binding (1); Natural variant (1); Transit peptide (1)	4006	Lipid metabolism; oxylipin biosynthesis.	Cytochrome P450 family
Q99090	CPRF2_PETCR	reviewed	Light-inducible protein CPRF-2	CPRF-2	Petroselinum crispum (Parsley) (Petroselinum hortense)	401		nucleus; protein dimerization activity; regulation of transcription, DNA-dependent; sequence-specific DNA binding; transcription factor activity	GO:0005634; GO:0046983; GO:0006355; GO:0043565; GO:0003700	IPR011616; IPR004827	Chain (1); Compositional bias (1); DNA binding (1); Domain (1); Sequence conflict (1)	4043		BZIP family
Q4KM65	CPSF5_RAT	reviewed	Cleavage and polyadenylation specificity factor subunit 5 (Nucleoside diphosphate-linked moiety X motif 21) (Nudix motif 21)	Nudt21 (Cpsf5)	Rattus norvegicus (Rat)	227		RNA binding; hydrolase activity; mRNA processing; paraspeckles; protein binding	GO:0003723; GO:0016787; GO:0006397; GO:0042382; GO:0005515	IPR016706; IPR000086	Chain (1); Domain (1); Initiator methionine (1); Modified residue (3); Region (2); Site (1)	10116		Nudix hydrolase family, CPSF5 subfamily
Q6DDW4	CPSF6_XENLA	reviewed	Cleavage and polyadenylation specificity factor subunit 6	cpsf6	Xenopus laevis (African clawed frog)	548		mRNA processing; nucleic acid binding; nucleotide binding; nucleus	GO:0006397; GO:0003676; GO:0000166; GO:0005634	IPR012677; IPR000504	Chain (1); Compositional bias (2); Domain (1)	8355		RRM CPSF6/7 family
Q8J0P4	CRF1_ASPFU	reviewed	Probable glycosidase crf1 (EC 3.2.-.-) (Crh-like protein 1) (allergen Asp f 9)	crf1 (AFUA_1G16190)	Aspergillus fumigatus (Sartorya fumigata)	395	3.2.-.-	anchored to membrane; carbohydrate metabolic process; cell wall; cell wall organization; extracellular region; hydrolase activity, hydrolyzing O-glycosyl compounds; plasma membrane	GO:0031225; GO:0005975; GO:0005618; GO:0007047; GO:0005576; GO:0004553; GO:0005886	IPR013320; IPR000757; IPR017168; IPR008263	Active site (2); Chain (1); Compositional bias (1); Frameshift (1); Glycosylation (1); Lipidation (1); Propeptide (1); Sequence conflict (5); Signal peptide (1)	5085		Glycosyl hydrolase 16 family, CRH1 subfamily
Q9LDT0	CRK30_ARATH	reviewed	Putative cysteine-rich receptor-like protein kinase 30 (Cysteine-rich RLK30) (EC 2.7.11.-)	CRK30 (At4g11460) (F25E4.80)	Arabidopsis thaliana (Mouse-ear cress)	700	2.7.11.-	ATP binding; integral to membrane; protein amino acid phosphorylation; protein serine/threonine kinase activity; receptor activity	GO:0005524; GO:0016021; GO:0006468; GO:0004674; GO:0004872	IPR002902; IPR000719; IPR017441; IPR017442; IPR008271	Active site (1); Binding site (1); Chain (1); Domain (3); Glycosylation (5); Nucleotide binding (1); Signal peptide (1); Topological domain (2); Transmembrane (1)	3702		Protein kinase superfamily, Ser/Thr protein kinase family, CRK subfamily
Q01332	CRTZ_ESCVU	reviewed	Beta-carotene hydroxylase	crtZ (crtH)	Escherichia vulneris	176		carotenoid biosynthetic process; endoplasmic reticulum; fatty acid biosynthetic process; iron ion binding; oxidation reduction; oxidoreductase activity	GO:0016117; GO:0005783; GO:0006633; GO:0005506; GO:0055114; GO:0016491	IPR006694	Chain (1)	566	Carotenoid biosynthesis; zeaxanthin biosynthesis.
Q8WUQ7	CS029_HUMAN	reviewed	Uncharacterized protein C19orf29 (Renal carcinoma antigen NY-REN-24)	C19orf29	Homo sapiens (Human)	690		RNA splicing; mRNA processing; protein binding; spliceosome	GO:0008380; GO:0006397; GO:0005515; GO:0005681		Alternative sequence (1); Chain (1); Coiled coil (2); Compositional bias (2); Frameshift (1); Modified residue (1); Sequence conflict (1)	9606
Q8L5U0	CSN4_ARATH	reviewed	COP9 signalosome complex subunit 4 (Signalosome subunit 4) (AtS4) (Constitutive photomorphogenesis protein 8) (Protein FUSCA 4)	CSN4 (COP8) (FUS4) (At5g42970) (MBD2.17)	Arabidopsis thaliana (Mouse-ear cress)	397		G2 phase of mitotic cell cycle; cullin deneddylation; cytoplasm; multicellular organismal development; protein binding; red or far red light signaling pathway; red, far-red light phototransduction; signalosome	GO:0000085; GO:0010388; GO:0005737; GO:0007275; GO:0005515; GO:0010017; GO:0009585; GO:0008180	IPR000717; IPR011991	Chain (1); Domain (1); Mutagenesis (1); Sequence conflict (2)	3702		CSN4 family
Q8W206	CSN6A_ARATH	reviewed	COP9 signalosome complex subunit 6a (Signalosome subunit 6a) (AtCSN6a)	CSN6A (At5g56280) (K24C1.10)	Arabidopsis thaliana (Mouse-ear cress)	317		cytoplasm; multicellular organismal development; protein binding; red or far red light signaling pathway; red, far-red light phototransduction; signalosome; signalosome assembly; ubiquitin-dependent protein catabolic process	GO:0005737; GO:0007275; GO:0005515; GO:0010017; GO:0009585; GO:0008180; GO:0010387; GO:0006511	IPR000555	Chain (1); Domain (1); Erroneous gene model prediction (1); Sequence conflict (2)	3702		Peptidase M67 family, CSN6 subfamily
Q94JU3	CSN7_ARATH	reviewed	COP9 signalosome complex subunit 7 (CSN complex subunit 7) (Protein FUSCA 5)	CSN7 (FUS5) (At1g02090) (T7I23.24) (T7I23.25)	Arabidopsis thaliana (Mouse-ear cress)	260		cullin deneddylation; cytoplasm; multicellular organismal development; protein binding; red or far red light signaling pathway; red, far-red light phototransduction; signalosome; signalosome assembly	GO:0010388; GO:0005737; GO:0007275; GO:0005515; GO:0010017; GO:0009585; GO:0008180; GO:0010387	IPR000717	Alternative sequence (1); Chain (1); Domain (1)	3702		CSN7/EIF3M family, CSN7 subfamily
P23093	CSP_PLABA	reviewed	Circumsporozoite protein (CS)		Plasmodium berghei (strain Anka)	347		cell surface	GO:0009986	IPR003067; IPR000884	Chain (1); Domain (1); Region (2); Repeat (30); Signal peptide (1)	5823		Plasmodium circumsporozoite protein family
P52569	CTR2_HUMAN	reviewed	Low affinity cationic amino acid transporter 2 (CAT-2) (CAT2) (Solute carrier family 7 member 2)	SLC7A2 (ATRC2)	Homo sapiens (Human)	658		amino acid metabolic process; amino acid transport; basic amino acid transmembrane transporter activity; cytoplasm; integral to plasma membrane; membrane fraction	GO:0006520; GO:0006865; GO:0015174; GO:0005737; GO:0005887; GO:0005624	IPR002293; IPR015606; IPR004755; IPR004841	Alternative sequence (1); Chain (1); Glycosylation (3); Modified residue (1); Natural variant (3); Sequence conflict (5); Topological domain (15); Transmembrane (14)	9606		Amino acid-polyamine-organocation (APC) superfamily, Cationic amino acid transporter (CAT) (TC 2.A.3.3) family
Q39547	CUCM1_CUCME	reviewed	Cucumisin (EC 3.4.21.25) (allergen Cuc m 1)		Cucumis melo (Muskmelon)	731	3.4.21.25	extracellular region; identical protein binding; negative regulation of catalytic activity; proteolysis; serine-type endopeptidase activity	GO:0005576; GO:0042802; GO:0043086; GO:0006508; GO:0004252	IPR003137; IPR000209; IPR015500; IPR010259	Active site (3); Chain (1); Compositional bias (1); Glycosylation (2); Propeptide (2); Sequence conflict (1); Signal peptide (1)	3656		Peptidase S8 family
P93009	CUTA_ARATH	reviewed	Protein CutA, chloroplastic (Copper-binding protein CutA) (AtCUTA)	CUTA (At2g33740) (T1B8.5)	Arabidopsis thaliana (Mouse-ear cress)	182		chloroplast; copper ion binding; response to metal ion	GO:0009507; GO:0005507; GO:0010038	IPR004323	Alternative sequence (2); Chain (1); Compositional bias (1); Transit peptide (1)	3702		CutA family
Q2KJD3	CWC15_BOVIN	reviewed	Protein CWC15 homolog	CWC15	Bos taurus (Bovine)	231		RNA binding; nuclear mRNA splicing, via spliceosome; spliceosome	GO:0003723; GO:0000398; GO:0005681	IPR006973	Chain (1); Coiled coil (2); Initiator methionine (1); Modified residue (4)	9913		CWC15 family
P27450	CX32_ARATH	reviewed	Probable serine/threonine-protein kinase Cx32, chloroplastic (EC 2.7.11.1)	At4g35600 (F8D20.110)	Arabidopsis thaliana (Mouse-ear cress)	419	2.7.11.1	ATP binding; chloroplast; plasma membrane; protein amino acid phosphorylation; protein binding; protein serine/threonine kinase activity	GO:0005524; GO:0009507; GO:0005886; GO:0006468; GO:0005515; GO:0004674	IPR000719; IPR017441; IPR017442; IPR008271	Active site (1); Binding site (1); Chain (1); Compositional bias (1); Domain (1); Erroneous gene model prediction (2); Frameshift (1); Modified residue (1); Nucleotide binding (1); Sequence caution (1); Transit peptide (1)	3702		Protein kinase superfamily, Ser/Thr protein kinase family
Q5RCZ2	CY561_PONAB	reviewed	Cytochrome b561 (Cytochrome b-561)	CYB561	Pongo abelii (Sumatran orangutan)	251		electron transport chain; integral to membrane; iron ion binding; transport	GO:0022900; GO:0016021; GO:0005506; GO:0006810	IPR006593; IPR004877	Chain (1); Domain (1); Metal binding (6); Topological domain (2); Transmembrane (6)	9601
P40934	CYB5_BRAOB	reviewed	Cytochrome b5	CYB5	Brassica oleracea var. botrytis (Cauliflower)	134		electron transport chain; endoplasmic reticulum membrane; heme binding; integral to membrane; iron ion binding; microsome; transport	GO:0022900; GO:0005789; GO:0020037; GO:0016021; GO:0005506; GO:0005792; GO:0006810	IPR001199	Chain (1); Domain (1); Metal binding (2); Natural variant (1); Transmembrane (1)	3715		Cytochrome b5 family
P49098	CYB5_TOBAC	reviewed	Cytochrome b5		Nicotiana tabacum (Common tobacco)	136		electron transport chain; endoplasmic reticulum membrane; heme binding; integral to membrane; iron ion binding; microsome; transport	GO:0022900; GO:0005789; GO:0020037; GO:0016021; GO:0005506; GO:0005792; GO:0006810	IPR001199	Chain (1); Domain (1); Metal binding (2); Sequence conflict (2); Transmembrane (1)	4097		Cytochrome b5 family
Q9T0G2	CYC3_ARATH	reviewed	Probable cytochrome c At4g10040	At4g10040 (T5L19.170)	Arabidopsis thaliana (Mouse-ear cress)	112		electron carrier activity; electron transport chain; heme binding; iron ion binding; mitochondrial matrix; mitochondrial respiratory chain; transport	GO:0009055; GO:0022900; GO:0020037; GO:0005506; GO:0005759; GO:0005746; GO:0006810	IPR002327; IPR003088; IPR009056	Binding site (2); Chain (1); Metal binding (2)	3702		Cytochrome c family
Q28092	CYLC2_BOVIN	reviewed	Cylicin-2 (Cylicin II) (Multiple-band polypeptide II)	CYLC2 (CYL2)	Bos taurus (Bovine)	488		cell differentiation; cytoplasm; cytoskeleton; multicellular organismal development; spermatogenesis	GO:0030154; GO:0005737; GO:0005856; GO:0007275; GO:0007283		Chain (1); Region (2); Repeat (8)	9913
Q39613	CYPH_CATRO	reviewed	Peptidyl-prolyl cis-trans isomerase (PPIase) (Rotamase) (EC 5.2.1.8) (Cyclophilin) (Cyclosporin A-binding protein)	PCKR1	Catharanthus roseus (Madagascar periwinkle) (Vinca rosea)	172	5.2.1.8	cytoplasm; peptide binding; peptidyl-prolyl cis-trans isomerase activity; protein folding	GO:0005737; GO:0042277; GO:0003755; GO:0006457	IPR002130	Chain (1); Domain (1)	4058		Cyclophilin-type PPIase family
O49886	CYPH_LUPLU	reviewed	Peptidyl-prolyl cis-trans isomerase (PPIase) (Rotamase) (EC 5.2.1.8) (Cyclophilin) (Cyclosporin A-binding protein)		Lupinus luteus (European yellow lupin)	172	5.2.1.8	cytoplasm; peptide binding; peptidyl-prolyl cis-trans isomerase activity; protein folding	GO:0005737; GO:0042277; GO:0003755; GO:0006457	IPR002130	Beta strand (11); Chain (1); Domain (1); Helix (3); Turn (3)	3873		Cyclophilin-type PPIase family
P10255	CYPH_NEUCR	reviewed	Peptidyl-prolyl cis-trans isomerase, mitochondrial (PPIase) (Rotamase) (EC 5.2.1.8) (Cyclophilin) (CPH) (Cyclosporin A-binding protein)	NCU00726	Neurospora crassa	223	5.2.1.8	mitochondrion; peptide binding; peptidyl-prolyl cis-trans isomerase activity; protein folding	GO:0005739; GO:0042277; GO:0003755; GO:0006457	IPR002130	Alternative sequence (2); Chain (1); Domain (1); Transit peptide (1)	5141		Cyclophilin-type PPIase family
P40782	CYPR1_CYNCA	reviewed	Cyprosin (EC 3.4.23.-) (Fragment)	CYPRO1	Cynara cardunculus (Cardoon)	473	3.4.23.-	aspartic-type endopeptidase activity; lipid metabolic process; proteolysis	GO:0004190; GO:0006629; GO:0006508	IPR001969; IPR009007; IPR001461; IPR007856; IPR008138; IPR011001; IPR008139	Active site (2); Chain (1); Disulfide bond (3); Domain (1); Glycosylation (2); Non-terminal residue (1); Propeptide (1)	4265		Peptidase A1 family
O65039	CYSEP_RICCO	reviewed	Vignain (EC 3.4.22.-) (Cysteine endopeptidase)	CYSEP	Ricinus communis (Castor bean)	360	3.4.22.-	cysteine-type endopeptidase activity; cytoplasmic vesicle; endoplasmic reticulum; proteolysis	GO:0004197; GO:0031410; GO:0005783; GO:0006508	IPR000169; IPR013128; IPR000668; IPR013201	Active site (3); Beta strand (8); Chain (1); Disulfide bond (3); Helix (7); Propeptide (2); Region (1); Signal peptide (1); Turn (2)	3988		Peptidase C1 family
O81154	CYSK_SOLTU	reviewed	Cysteine synthase (EC 2.5.1.47) (O-acetylserine sulfhydrylase) (CSase A) (CS-A) (O-acetylserine (Thiol)-lyase) (OAS-TL A)		Solanum tuberosum (Potato)	325	2.5.1.47	cysteine biosynthetic process from serine; cysteine synthase activity; cytoplasm; pyridoxal phosphate binding; transferase activity	GO:0006535; GO:0004124; GO:0005737; GO:0030170; GO:0016740	IPR001216; IPR005856; IPR005859; IPR001926	Binding site (3); Chain (1); Compositional bias (1); Region (1)	4113	Amino-acid biosynthesis; L-cysteine biosynthesis; L-cysteine from L-serine: step 2/2.	Cysteine synthase/cystathionine beta-synthase family
P43156	CYSP_HEMSP	reviewed	Thiol protease SEN102 (EC 3.4.22.-)	SEN102	Hemerocallis sp. (Daylily)	360	3.4.22.-	cysteine-type endopeptidase activity; endoplasmic reticulum; endoplasmic reticulum lumen; proteolysis	GO:0004197; GO:0005783; GO:0005788; GO:0006508	IPR000169; IPR013128; IPR000668; IPR013201	Active site (3); Chain (1); Glycosylation (1); Motif (1); Propeptide (1); Signal peptide (1)	29711		Peptidase C1 family
P25804	CYSP_PEA	reviewed	Cysteine proteinase 15A (EC 3.4.22.-) (Turgor-responsive protein 15A)		Pisum sativum (Garden pea)	363	3.4.22.-	cysteine-type endopeptidase activity; proteolysis; response to stress	GO:0004197; GO:0006508; GO:0006950	IPR000169; IPR013128; IPR000668; IPR013201	Active site (3); Chain (1); Disulfide bond (3); Glycosylation (1); Propeptide (1); Signal peptide (1)	3888		Peptidase C1 family
Q0JNR2	CYT12_ORYSJ	reviewed	Cysteine proteinase inhibitor 12 (Oryzacystatin-12) (Oryzacystatin XII) (OC-XII)	Os01g0270100 (LOC_Os01g16430) (P0667A10.20)	Oryza sativa subsp. japonica (Rice)	250		cysteine-type endopeptidase inhibitor activity; defense response; extracellular region	GO:0004869; GO:0006952; GO:0005576	IPR000010; IPR018073	Chain (1); Domain (2); Motif (1); Signal peptide (1); Site (1)	39947		Cystatin family, Phytocystatin subfamily
Q41916	CYT5_ARATH	reviewed	Cysteine proteinase inhibitor 5 (AtCYS-5)	CYS5 (At5g47550) (MNJ7.14)	Arabidopsis thaliana (Mouse-ear cress)	122		cell wall; cysteine-type endopeptidase inhibitor activity; defense response; extracellular region	GO:0005618; GO:0004869; GO:0006952; GO:0005576	IPR000010; IPR018073	Chain (1); Domain (1); Glycosylation (2); Motif (1); Sequence conflict (2); Signal peptide (1); Site (1)	3702		Cystatin family, Phytocystatin subfamily
Q06445	CYTI_VIGUN	reviewed	Cysteine proteinase inhibitor (Cystatin)		Vigna unguiculata (Cowpea)	97		cysteine-type endopeptidase inhibitor activity	GO:0004869	IPR000010; IPR018073	Chain (1); Motif (1); Site (1)	3917		Cystatin family, Phytocystatin subfamily
Q9ZRA3	DAD1_PEA	reviewed	Defender against cell death 1 (DAD-1) (Peadad)	DAD1	Pisum sativum (Garden pea)	117		apoptosis; integral to membrane	GO:0006915; GO:0016021	IPR003038	Chain (1); Transmembrane (2)	3888		DAD/OST2 family
A5DAC8	DBP3_PICGU	reviewed	ATP-dependent RNA helicase DBP3 (EC 3.6.1.-)	DBP3 (PGUG_00233)	Pichia guilliermondii (Yeast) (Candida guilliermondii)	534	3.6.1.-	ATP binding; ATP-dependent helicase activity; RNA binding; nucleus; rRNA processing	GO:0005524; GO:0008026; GO:0003723; GO:0005634; GO:0006364	IPR014001; IPR001650; IPR011545; IPR014021; IPR000629; IPR014014	Chain (1); Compositional bias (1); Domain (2); Motif (2); Nucleotide binding (1)	4929		DEAD box helicase family, DDX5/DBP2 subfamily
A3LRW2	DBP3_PICST	reviewed	ATP-dependent RNA helicase DBP3 (EC 3.6.1.-)	DBP3 (PICST_82655)	Pichia stipitis (Yeast)	526	3.6.1.-	ATP binding; ATP-dependent helicase activity; RNA binding; nucleus; rRNA processing	GO:0005524; GO:0008026; GO:0003723; GO:0005634; GO:0006364	IPR014001; IPR001650; IPR011545; IPR014021; IPR000629; IPR014014	Chain (1); Compositional bias (1); Domain (2); Motif (2); Nucleotide binding (1)	4924		DEAD box helicase family, DDX5/DBP2 subfamily
Q96471	DCAM_IPONI	reviewed	S-adenosylmethionine decarboxylase proenzyme (AdoMetDC) (SAMDC) (EC 4.1.1.50) [Cleaved into: S-adenosylmethionine decarboxylase alpha chain; S-adenosylmethionine decarboxylase beta chain]	SAMDC (SDCG1)	Ipomoea nil (Japanese morning glory) (Pharbitis nil)	362	4.1.1.50	adenosylmethionine decarboxylase activity; spermidine biosynthetic process; spermine biosynthetic process	GO:0004014; GO:0008295; GO:0006597	IPR001985; IPR018167; IPR016067; IPR018166	Active site (6); Chain (2); Modified residue (1); Site (1)	35883	Amine and polyamine biosynthesis; S-adenosylmethioninamine biosynthesis; S-adenosylmethioninamine from S-adenosyl-L-methionine: step 1/1.	Eukaryotic AdoMetDC family
Q9M4D8	DCAM_VICFA	reviewed	S-adenosylmethionine decarboxylase proenzyme (AdoMetDC) (SAMDC) (EC 4.1.1.50) [Cleaved into: S-adenosylmethionine decarboxylase alpha chain; S-adenosylmethionine decarboxylase beta chain]	SAMDC	Vicia faba (Broad bean)	353	4.1.1.50	adenosylmethionine decarboxylase activity; spermidine biosynthetic process; spermine biosynthetic process	GO:0004014; GO:0008295; GO:0006597	IPR001985; IPR018167; IPR016067; IPR018166	Active site (6); Chain (2); Modified residue (1); Site (1)	3906	Amine and polyamine biosynthesis; S-adenosylmethioninamine biosynthesis; S-adenosylmethioninamine from S-adenosyl-L-methionine: step 1/1.	Eukaryotic AdoMetDC family
Q9VUQ8	DCN1L_DROME	reviewed	DCN1-like protein (Defective in cullin neddylation protein 1-like protein)	CG7427	Drosophila melanogaster (Fruit fly)	288		cytoplasm; nucleus; protein neddylation; ubiquitin binding; ubiquitin-dependent protein catabolic process	GO:0005737; GO:0005634; GO:0045116; GO:0043130; GO:0006511	IPR014764; IPR005176	Chain (1); Domain (2)	7227
Q6QNU4	DDB1_SOLLC	reviewed	DNA damage-binding protein 1 (UV-damaged DNA-binding protein 1) (High pigmentation protein 1)	DDB1 (hp1)	Solanum lycopersicum (Tomato) (Lycopersicon esculentum)	1090		nucleic acid binding; nucleus; red or far red light signaling pathway; red, far-red light phototransduction	GO:0003676; GO:0005634; GO:0010017; GO:0009585	IPR004871	Chain (1); Mutagenesis (1); Natural variant (1)	4081	Protein modification; protein ubiquitination.	DDB1 family
O65740	DEF2_CAPAN	reviewed	Defensin J1-2		Capsicum annuum (Bell pepper)	74		defense response to fungus; extracellular region; xenobiotic metabolic process	GO:0050832; GO:0005576; GO:0006805	IPR008177; IPR008176; IPR003614	Chain (1); Disulfide bond (4); Signal peptide (1)	4072		Plant defensin family
P51103	DFRA_CALCH	reviewed	Dihydroflavonol-4-reductase (DFR) (EC 1.1.1.219) (Dihydrokaempferol 4-reductase)	F	Callistephus chinensis (China aster)	364	1.1.1.219	coenzyme binding; dihydrokaempferol 4-reductase activity; flavonoid biosynthetic process; oxidation reduction	GO:0050662; GO:0045552; GO:0009813; GO:0055114	IPR001509; IPR016040	Chain (1)	13379	Pigment biosynthesis; anthocyanin biosynthesis.	Dihydroflavonol-4-reductase family
P51105	DFRA_GERHY	reviewed	Dihydroflavonol-4-reductase (DFR) (EC 1.1.1.219) (Dihydrokaempferol 4-reductase)	DFR	Gerbera hybrida	366	1.1.1.219	coenzyme binding; dihydrokaempferol 4-reductase activity; flavonoid biosynthetic process; oxidation reduction	GO:0050662; GO:0045552; GO:0009813; GO:0055114	IPR001509; IPR016040	Chain (1)	18101	Pigment biosynthesis; anthocyanin biosynthesis.	Dihydroflavonol-4-reductase family
P51110	DFRA_VITVI	reviewed	Dihydroflavonol-4-reductase (DFR) (EC 1.1.1.219) (Dihydrokaempferol 4-reductase)	DFR	Vitis vinifera (Grape)	337	1.1.1.219	coenzyme binding; dihydrokaempferol 4-reductase activity; flavonoid biosynthetic process; oxidation reduction	GO:0050662; GO:0045552; GO:0009813; GO:0055114	IPR001509; IPR016040	Beta strand (12); Chain (1); Helix (16); Turn (2)	29760	Pigment biosynthesis; anthocyanin biosynthesis.	Dihydroflavonol-4-reductase family
Q96DF8	DGC14_HUMAN	reviewed	Protein DGCR14 (DiGeorge syndrome critical region 14) (DiGeorge syndrome critical region 13) (DiGeorge syndrome protein H) (DGS-H) (Protein ES2)	DGCR14 (DGCR13) (DGSH) (DGSI) (ES2)	Homo sapiens (Human)	476		RNA splicing; cytoplasm; mRNA processing; nervous system development; spliceosome	GO:0008380; GO:0005737; GO:0006397; GO:0007399; GO:0005681		Chain (1); Erroneous translation (1); Modified residue (3); Natural variant (3)	9606		DGCR14 family
Q9LEC8	DHEB_NICPL	reviewed	Glutamate dehydrogenase B (GDH B) (EC 1.4.1.3)	GDHB	Nicotiana plumbaginifolia (Leadwort-leaved tobacco)	411	1.4.1.3	amino acid metabolic process; binding; glutamate dehydrogenase [NAD(P)+] activity; oxidation reduction	GO:0006520; GO:0005488; GO:0004353; GO:0055114	IPR006095; IPR006096; IPR006097; IPR014362; IPR016040	Active site (1); Chain (1); Sequence conflict (2)	4092		Glu/Leu/Phe/Val dehydrogenases family
P28639	DHN1_PEA	reviewed	Dehydrin DHN1	DHN1	Pisum sativum (Garden pea)	197		response to stress; response to water	GO:0006950; GO:0009415	IPR000167	Chain (1); Region (2); Repeat (4)	3888		Plant dehydrin family
P28640	DHN2_PEA	reviewed	Dehydrin DHN2	DHN2	Pisum sativum (Garden pea)	232		response to stress; response to water	GO:0006950; GO:0009415	IPR000167	Chain (1)	3888		Plant dehydrin family
P28641	DHN3_PEA	reviewed	Dehydrin DHN3	DHN3	Pisum sativum (Garden pea)	232		response to stress; response to water	GO:0006950; GO:0009415	IPR000167	Chain (1)	3888		Plant dehydrin family
Q8GXR9	DHNA_ARATH	reviewed	Probable NADH dehydrogenase, chloroplastic/mitochondrial (EC 1.6.-.-)	NDC1 (At5g08740) (T2K12.12) (T2K12_90)	Arabidopsis thaliana (Mouse-ear cress)	519	1.6.-.-	FAD binding; chloroplast; mitochondrial inner membrane; oxidation reduction; oxidoreductase activity	GO:0050660; GO:0009507; GO:0005743; GO:0055114; GO:0016491	IPR013027; IPR001327	Alternative sequence (4); Chain (1); Erroneous gene model prediction (1); Erroneous termination (1); Sequence conflict (2); Transit peptide (1)	3702		NADH dehydrogenase family
Q8LB02	DHSB2_ARATH	reviewed	Succinate dehydrogenase [ubiquinone] iron-sulfur subunit 2, mitochondrial (EC 1.3.5.1) (Iron-sulfur subunit of complex II) (Ip)	SDH2-2 (At5g40650) (MNF13.21) (MNF13.170)	Arabidopsis thaliana (Mouse-ear cress)	280	1.3.5.1	2 iron, 2 sulfur cluster binding; 3 iron, 4 sulfur cluster binding; 4 iron, 4 sulfur cluster binding; electron carrier activity; electron transport chain; iron ion binding; mitochondrial inner membrane; succinate dehydrogenase (ubiquinone) activity; transport; tricarboxylic acid cycle	GO:0051537; GO:0051538; GO:0051539; GO:0009055; GO:0022900; GO:0005506; GO:0005743; GO:0008177; GO:0006810; GO:0006099	IPR006058; IPR017896; IPR017900; IPR012675; IPR001041; IPR012285; IPR004489	Binding site (1); Chain (1); Domain (2); Metal binding (11); Sequence conflict (5); Transit peptide (1)	3702	Carbohydrate metabolism; tricarboxylic acid cycle.	Succinate dehydrogenase/fumarate reductase iron-sulfur protein family
O22899	DHX15_ARATH	reviewed	Probable pre-mRNA-splicing factor ATP-dependent RNA helicase (EC 3.6.1.-)	At2g47250 (T08I13.9)	Arabidopsis thaliana (Mouse-ear cress)	729	3.6.1.-	ATP binding; RNA splicing; chloroplast envelope; helicase activity; mRNA processing; membrane; nucleic acid binding; nucleus	GO:0005524; GO:0008380; GO:0009941; GO:0004386; GO:0006397; GO:0016020; GO:0003676; GO:0005634	IPR003593; IPR014001; IPR001650; IPR002464; IPR011709; IPR007502; IPR014021	Chain (1); Domain (2); Motif (1); Nucleotide binding (1)	3702		DEAD box helicase family, DEAH subfamily, DDX15/PRP43 sub-subfamily
Q39083	DI191_ARATH	reviewed	Protein DEHYDRATION-INDUCED 19 (AtDi19-1)	DI19-1 (DI19) (At1g56280) (F14G9.11)	Arabidopsis thaliana (Mouse-ear cress)	206		nucleus; protein binding	GO:0005634; GO:0005515	IPR008598	Chain (1); Erroneous gene model prediction (1); Modified residue (3); Sequence conflict (1)	3702		Di19 family
Q6NM26	DI196_ARATH	reviewed	Protein DEHYDRATION-INDUCED 19 homolog 6 (AtDi19-6)	DI19-6 (At5g26990) (F2P16.10)	Arabidopsis thaliana (Mouse-ear cress)	222		nucleus	GO:0005634	IPR008598	Chain (1); Compositional bias (1); Erroneous gene model prediction (1)	3702		Di19 family
P27626	DIN1_RAPSA	reviewed	Senescence-associated protein DIN1	DIN1	Raphanus sativus (Radish)	183				IPR001763	Chain (1); Domain (1)	3726
Q949R4	DIOXL_ARATH	reviewed	4,5-DOPA dioxygenase extradiol-like protein (EC 1.13.-.-)	At4g15093 (dl3590w)	Arabidopsis thaliana (Mouse-ear cress)	269	1.13.-.-	cellular aromatic compound metabolic process; electron carrier activity; ferrous iron binding; oxidation reduction; oxidoreductase activity, acting on single donors with incorporation of molecular oxygen; zinc ion binding	GO:0006725; GO:0009055; GO:0008198; GO:0055114; GO:0016701; GO:0008270	IPR014436; IPR004183	Chain (1); Erroneous gene model prediction (2); Metal binding (4)	3702		DODA-type extradiol aromatic ring-opening dioxygenase family
O01352	DJ_DROME	reviewed	Sperm-specific protein Don juan	dj (CG1980)	Drosophila melanogaster (Fruit fly)	248		microtubule-based flagellum; mitochondrial derivative; nucleus; sperm individualization	GO:0009434; GO:0016007; GO:0005634; GO:0007291		Alternative sequence (1); Chain (1); Coiled coil (2); Region (1); Repeat (8); Sequence conflict (2)	7227
P59910	DJB13_HUMAN	reviewed	DnaJ homolog subfamily B member 13 (Testis spermatocyte apoptosis-related gene 6 protein) (Testis and spermatogenesis cell-related protein 6) (Testis spermatogenesis apoptosis-related gene 6 protein) (Testis spermatogenesis apoptosis-related gene 3 protein)	DNAJB13 (TSARG3) (TSARG6)	Homo sapiens (Human)	316		apoptosis; heat shock protein binding; protein folding; spermatogenesis; unfolded protein binding	GO:0006915; GO:0031072; GO:0006457; GO:0007283; GO:0051082	IPR002939; IPR001623; IPR015609; IPR003095	Alternative sequence (2); Chain (1); Domain (1)	9606
Q498R3	DJC10_RAT	reviewed	DnaJ homolog subfamily C member 10	Dnajc10	Rattus norvegicus (Rat)	793		cell redox homeostasis; endoplasmic reticulum; endoplasmic reticulum lumen; extracellular region; heat shock protein binding; protein folding; unfolded protein binding	GO:0045454; GO:0005783; GO:0005788; GO:0005576; GO:0031072; GO:0006457; GO:0051082	IPR001623; IPR015609; IPR003095; IPR017936; IPR017937; IPR013766; IPR012335	Chain (1); Domain (5); Glycosylation (1); Motif (1); Signal peptide (1)	10116
Q9SAG8	DNAJ8_ARATH	reviewed	Chaperone protein dnaJ 8, chloroplastic (AtJ8) (AtDjC8)	ATJ8 (C8) (J8) (At1g80920) (F23A5.28)	Arabidopsis thaliana (Mouse-ear cress)	163		chloroplast; heat shock protein binding; protein folding; unfolded protein binding	GO:0009507; GO:0031072; GO:0006457; GO:0051082	IPR001623; IPR015609; IPR003095	Chain (1); Compositional bias (2); Domain (1); Frameshift (1); Transit peptide (1)	3702		DnaJ family, C/III subfamily
Q9XCA6	DNAJ_PORGI	reviewed	Chaperone protein dnaJ	dnaJ (PG_1776)	Porphyromonas gingivalis (Bacteroides gingivalis)	383		ATP binding; DNA replication; cytoplasm; heat shock protein binding; protein folding; response to heat; unfolded protein binding; zinc ion binding	GO:0005524; GO:0006260; GO:0005737; GO:0031072; GO:0006457; GO:0009408; GO:0051082; GO:0008270	IPR012724; IPR002939; IPR001623; IPR015609; IPR003095; IPR001305	Chain (1); Compositional bias (1); Domain (1); Metal binding (8); Repeat (4); Zinc finger (1)	837		DnaJ family
Q8DKR7	DNAJ_THEEB	reviewed	Chaperone protein dnaJ	dnaJ (tll0790)	Thermosynechococcus elongatus (strain BP-1)	373		ATP binding; DNA replication; cytoplasm; heat shock protein binding; protein folding; response to heat; unfolded protein binding; zinc ion binding	GO:0005524; GO:0006260; GO:0005737; GO:0031072; GO:0006457; GO:0009408; GO:0051082; GO:0008270	IPR012724; IPR002939; IPR001623; IPR015609; IPR003095; IPR001305	Chain (1); Compositional bias (1); Domain (1); Metal binding (8); Repeat (4); Zinc finger (1)	197221		DnaJ family
Q9FYB5	DNJ11_ARATH	reviewed	Chaperone protein dnaJ 11, chloroplastic (AtJ11) (AtDjC11)	ATJ11 (C11) (J11) (At4g36040) (T19K4.170)	Arabidopsis thaliana (Mouse-ear cress)	161		chloroplast; heat shock protein binding	GO:0009507; GO:0031072	IPR001623; IPR015609	Chain (1); Domain (1); Sequence conflict (1); Transit peptide (1)	3702		DnaJ family, C/III subfamily
Q9FH28	DNJ49_ARATH	reviewed	Chaperone protein dnaJ 49 (AtJ49) (AtDjC49)	ATJ49 (C49) (At5g49060) (K19E20.16) (K20J1_3)	Arabidopsis thaliana (Mouse-ear cress)	354		heat shock protein binding; integral to membrane; protein folding; unfolded protein binding	GO:0031072; GO:0016021; GO:0006457; GO:0051082	IPR001623; IPR015399; IPR015609; IPR003095	Chain (1); Domain (1); Erroneous gene model prediction (1); Transmembrane (1)	3702		DnaJ family, C/III subfamily
P42824	DNJH2_ALLPO	reviewed	DnaJ protein homolog 2	LDJ2	Allium porrum (Leek)	418		heat shock protein binding; membrane; protein folding; unfolded protein binding; zinc ion binding	GO:0031072; GO:0016020; GO:0006457; GO:0051082; GO:0008270	IPR002939; IPR001623; IPR015609; IPR003095; IPR001305	Chain (1); Compositional bias (2); Domain (1); Lipidation (1); Repeat (4); Zinc finger (1)	4681
Q9JMF7	DOPP1_MOUSE	reviewed	Dolichyldiphosphatase 1 (EC 3.6.1.43) (Dolichyl pyrophosphate phosphatase 1) (Protein 2-23)	Dolpp1	Mus musculus (Mouse)	238	3.6.1.43	dolichyldiphosphatase activity; integral to endoplasmic reticulum membrane; protein amino acid N-linked glycosylation	GO:0047874; GO:0030176; GO:0006487	IPR000326	Chain (1); Sequence conflict (2); Transmembrane (4)	10090	Protein modification; protein glycosylation.	Dolichyldiphosphatase family
O60673	DPOLZ_HUMAN	reviewed	DNA polymerase zeta catalytic subunit (hREV3) (EC 2.7.7.7)	REV3L (POLZ) (REV3)	Homo sapiens (Human)	3130	2.7.7.7	DNA binding; DNA repair; DNA-dependent DNA replication; DNA-directed DNA polymerase activity; nucleotide binding; nucleus; zinc ion binding	GO:0003677; GO:0006281; GO:0006261; GO:0003887; GO:0000166; GO:0005634; GO:0008270	IPR006172; IPR006134; IPR017966; IPR017964; IPR006133; IPR004578	Alternative sequence (1); Chain (1); Modified residue (4); Natural variant (27); Sequence conflict (2); Zinc finger (2)	9606		DNA polymerase type-B family
P13240	DR206_PEA	reviewed	Disease resistance response protein 206	PI206	Pisum sativum (Garden pea)	184		defense response; response to biotic stimulus	GO:0006952; GO:0009607	IPR004265	Chain (1)	3888
Q9SZA7	DRL29_ARATH	reviewed	Probable disease resistance protein At4g33300	At4g33300 (F17M5.60)	Arabidopsis thaliana (Mouse-ear cress)	832		ATP binding; apoplast; apoptosis; defense response; protein binding	GO:0005524; GO:0048046; GO:0006915; GO:0006952; GO:0005515	IPR014011; IPR001611; IPR002182	Chain (1); Coiled coil (2); Domain (3); Erroneous gene model prediction (2); Nucleotide binding (1); Repeat (5)	3702		Disease resistance NB-LRR family
P42697	DRP1A_ARATH	reviewed	Dynamin-related protein 1A (Dynamin-like protein A) (Dynamin-like protein 1)	DRP1A (ADL1) (ADL1A) (AG68) (At5g42080) (MJC20.19)	Arabidopsis thaliana (Mouse-ear cress)	610		GTP binding; GTPase activity; cell plate formation involved in plant-type cell wall biogenesis; chloroplast thylakoid membrane; embryonic development ending in seed dormancy; microtubule; motor activity; plasma membrane; protein binding; trichome branching; vacuole; xylem and phloem pattern formation	GO:0005525; GO:0003924; GO:0009920; GO:0009535; GO:0009793; GO:0005874; GO:0003774; GO:0005886; GO:0005515; GO:0010091; GO:0005773; GO:0010051	IPR000375; IPR001401; IPR003130	Alternative sequence (1); Chain (1); Domain (1); Frameshift (1); Nucleotide binding (3); Sequence conflict (4)	3702		Dynamin family
P22242	DRPE_CRAPL	reviewed	Desiccation-related protein PCC13-62		Craterostigma plantagineum	313		response to stress	GO:0006950		Chain (1); Signal peptide (1)	4153
P27047	DRR4_PEA	reviewed	Disease resistance response protein DRRG49-C		Pisum sativum (Garden pea)	158		defense response; response to biotic stimulus	GO:0006952; GO:0009607	IPR000916	Chain (1)	3888		BetVI family
P47013	DS1P1_YEAST	reviewed	Dihydrosphingosine 1-phosphate phosphatase LCB3 (EC 3.1.3.-) (Long-chain base protein 3) (Sphingolipid resistance protein 2)	LCB3 (LBP1) (YSR2) (YJL134W) (J0671)	Saccharomyces cerevisiae (Baker's yeast)	409	3.1.3.-	calcium-mediated signaling; endoplasmic reticulum membrane; integral to membrane; sphingolipid biosynthetic process; sphingosine-1-phosphate phosphatase activity	GO:0019722; GO:0005789; GO:0016021; GO:0030148; GO:0042392	IPR000326	Chain (1); Modified residue (2); Mutagenesis (3); Topological domain (9); Transmembrane (8)	4932		Type 2 lipid phosphate phosphatase family
Q9NZW4	DSPP_HUMAN	reviewed	Dentin sialophosphoprotein [Cleaved into: Dentin phosphoprotein (Dentin phosphophoryn) (DPP); Dentin sialoprotein (DSP)]	DSPP	Homo sapiens (Human)	1301		calcium ion binding; collagen binding; extracellular matrix structural constituent; ossification; proteinaceous extracellular matrix; sensory perception of sound	GO:0005509; GO:0005518; GO:0005201; GO:0001503; GO:0005578; GO:0007605		Chain (3); Compositional bias (1); Glycosylation (12); Modified residue (1); Motif (1); Natural variant (7); Sequence conflict (25); Signal peptide (1)	9606
Q5U3T3	DULDB_DANRE	reviewed	Serine/threonine-protein phosphatase dullard-B (EC 3.1.3.16) (Dullard-like protein)	dullardl	Danio rerio (Zebrafish) (Brachydanio rerio)	245	3.1.3.16	endoplasmic reticulum membrane; integral to membrane; nuclear envelope organization; nuclear membrane; protein serine/threonine phosphatase activity	GO:0005789; GO:0016021; GO:0006998; GO:0031965; GO:0004722	IPR011948; IPR004274	Chain (1); Domain (1); Transmembrane (1)	7955		Dullard family
O78328	DXS_CAPAN	reviewed	Probable 1-deoxy-D-xylulose-5-phosphate synthase, chloroplastic (1-deoxyxylulose-5-phosphate synthase) (DXP synthase) (DXPS) (EC 2.2.1.7) (CapTKT2)	TKT2	Capsicum annuum (Bell pepper)	719	2.2.1.7	1-deoxy-D-xylulose-5-phosphate synthase activity; chloroplast; terpenoid biosynthetic process; thiamin biosynthetic process	GO:0008661; GO:0009507; GO:0016114; GO:0009228	IPR005477; IPR005476; IPR005475; IPR005474; IPR015941	Chain (1); Transit peptide (1)	4072	Metabolic intermediate biosynthesis; 1-deoxy-D-xylulose 5-phosphate biosynthesis; 1-deoxy-D-xylulose 5-phosphate from D-glyceraldehyde 3-phosphate and pyruvate: step 1/1.	Transketolase family, DXPS subfamily
Q78P75	DYL2_RAT	reviewed	Dynein light chain 2, cytoplasmic (Dynein light chain LC8-type 2)	Dynll2 (Dlc2)	Rattus norvegicus (Rat)	89		cytoplasm; cytoskeletal protein binding; dynein complex; microtubule; microtubule motor activity; microtubule-based process; synaptic target recognition	GO:0005737; GO:0008092; GO:0030286; GO:0005874; GO:0003777; GO:0007017; GO:0008039	IPR001372	Beta strand (4); Chain (1); Helix (2); Site (1); Turn (1)	10116		Dynein light chain family
Q63470	DYR1A_RAT	reviewed	Dual specificity tyrosine-phosphorylation-regulated kinase 1A (EC 2.7.12.2) (Protein kinase minibrain homolog) (MNBH) (RP86) (Dual specificity YAK1-related kinase)	Dyrk1a (Dyrk)	Rattus norvegicus (Rat)	763	2.7.12.2	ATP binding; nuclear speck; peptidyl-tyrosine phosphorylation; protein amino acid autophosphorylation; protein self-association; protein serine/threonine kinase activity; protein tyrosine kinase activity	GO:0005524; GO:0016607; GO:0018108; GO:0046777; GO:0043621; GO:0004674; GO:0004713	IPR000719; IPR017441; IPR017442; IPR008271; IPR002290	Active site (1); Alternative sequence (1); Binding site (1); Chain (1); Compositional bias (5); Domain (1); Modified residue (6); Motif (1); Mutagenesis (4); Nucleotide binding (1)	10116		Protein kinase superfamily, CMGC Ser/Thr protein kinase family, MNB/DYRK subfamily
Q9ZQG9	E1314_ARATH	reviewed	Putative glucan endo-1,3-beta-glucosidase 14 (EC 3.2.1.39) ((1->3)-beta-glucan endohydrolase 14) ((1->3)-beta-glucanase 14) (Beta-1,3-endoglucanase 14) (Beta-1,3-glucanase 14)	At2g27500/F10A12.18 (At2g27500)	Arabidopsis thaliana (Mouse-ear cress)	392	3.2.1.39	anchored to plasma membrane; carbohydrate metabolic process; cation binding; cell wall; cell wall organization; cytoplasm; defense response; extracellular region; glucan endo-1,3-beta-D-glucosidase activity; nucleus	GO:0046658; GO:0005975; GO:0043169; GO:0005618; GO:0007047; GO:0005737; GO:0006952; GO:0005576; GO:0042973; GO:0005634	IPR000490; IPR013781	Alternative sequence (2); Chain (1); Glycosylation (2); Lipidation (1); Propeptide (1); Signal peptide (1)	3702		Glycosyl hydrolase 17 family
Q03467	E13B_PEA	reviewed	Glucan endo-1,3-beta-glucosidase (EC 3.2.1.39) ((1->3)-beta-glucan endohydrolase) ((1->3)-beta-glucanase) (Beta-1,3-endoglucanase)		Pisum sativum (Garden pea)	370	3.2.1.39	carbohydrate metabolic process; cation binding; defense response; glucan endo-1,3-beta-D-glucosidase activity	GO:0005975; GO:0043169; GO:0006952; GO:0042973	IPR000490; IPR013781	Active site (2); Chain (1); Glycosylation (1); Modified residue (1); Propeptide (1); Signal peptide (1)	3888		Glycosyl hydrolase 17 family
Q01197	E6_GOSHI	reviewed	Protein E6	E6	Gossypium hirsutum (Upland cotton) (Gossypium mexicanum)	238		cell wall; extracellular region	GO:0005618; GO:0005576		Chain (1)	3635
P24162	ECHH_RHOCA	reviewed	Probable enoyl-CoA hydratase (EC 4.2.1.17)	fadB1	Rhodobacter capsulatus (Rhodopseudomonas capsulata)	257	4.2.1.17	enoyl-CoA hydratase activity; fatty acid metabolic process	GO:0004300; GO:0006631	IPR001753	Chain (1)	1061		Enoyl-CoA hydratase/isomerase family
Q9XJ56	ECP44_DAUCA	reviewed	Phosphoprotein ECPP44	ECPP44	Daucus carota (Carrot)	258		embryonic development ending in seed dormancy; response to stress; response to water	GO:0009793; GO:0006950; GO:0009415	IPR000167	Chain (1); Compositional bias (7)	4039		Plant dehydrin family
Q5ZMC0	EDF1_CHICK	reviewed	Endothelial differentiation-related factor 1 homolog (EDF-1)	EDF1 (RCJMB04_2j2)	Gallus gallus (Chicken)	148		nucleus; regulation of transcription, DNA-dependent; sequence-specific DNA binding	GO:0005634; GO:0006355; GO:0043565	IPR001387; IPR013729	Chain (1); DNA binding (1); Domain (1)	9031
P69736	EDF1_RAT	reviewed	Endothelial differentiation-related factor 1 (EDF-1) (Multiprotein-bridging factor 1) (MBF1) (Calmodulin-associated peptide 19) (CAP-19)	Edf1	Rattus norvegicus (Rat)	148		calmodulin binding; cell differentiation; cytoplasm; multicellular organismal development; nucleus; regulation of transcription, DNA-dependent; sequence-specific DNA binding	GO:0005516; GO:0030154; GO:0005737; GO:0007275; GO:0005634; GO:0006355; GO:0043565	IPR001387; IPR013729	Chain (1); DNA binding (1); Domain (1); Motif (1); Mutagenesis (1); Region (2)	10116
O64937	EF1A_ORYSJ	reviewed	Elongation factor 1-alpha (EF-1-alpha)	REFA1 (Os03g0177400) (LOC_Os03g08010); REFA2 (Os03g0178000) (LOC_Os03g08060); REFA3 (Os03g0177900) (LOC_Os03g08050); REFA4 (Os03g0177500) (LOC_Os03g08020)	Oryza sativa subsp. japonica (Rice)	447		GTP binding; GTPase activity; cytoplasm; translation elongation factor activity; translational elongation	GO:0005525; GO:0003924; GO:0005737; GO:0003746; GO:0006414	IPR000795; IPR004539; IPR004161; IPR004160	Chain (1); Nucleotide binding (3); Sequence conflict (2)	39947		GTP-binding elongation factor family, EF-Tu/EF-1A subfamily
P34825	EF1A_TRIRE	reviewed	Elongation factor 1-alpha (EF-1-alpha)	tef1	Trichoderma reesei (Hypocrea jecorina)	460		GTP binding; GTPase activity; cytoplasm; translation elongation factor activity; translational elongation	GO:0005525; GO:0003924; GO:0005737; GO:0003746; GO:0006414	IPR000795; IPR004539; IPR004161; IPR004160	Chain (1); Nucleotide binding (3)	51453		GTP-binding elongation factor family, EF-Tu/EF-1A subfamily
Q9SI20	EF1D2_ARATH	reviewed	Elongation factor 1-delta 2 (EF-1-delta 2) (Elongation factor 1B-beta 2) (eEF-1B beta 2)	At2g18110 (F8D23.11) (T27K22.2)	Arabidopsis thaliana (Mouse-ear cress)	231		eukaryotic translation elongation factor 1 complex; translation elongation factor activity; translational elongation	GO:0005853; GO:0003746; GO:0006414	IPR014717; IPR001326; IPR014038	Chain (1); Compositional bias (1); Domain (1); Sequence conflict (2)	3702		EF-1-beta/EF-1-delta family
Q9ZRI7	EF1G1_ORYSJ	reviewed	Elongation factor 1-gamma 1 (EF-1-gamma 1) (eEF-1B gamma 1)	Os02g0220600 (LOC_Os02g12800) (B1131G07.12)	Oryza sativa subsp. japonica (Rice)	418		eukaryotic translation elongation factor 1 complex; translation elongation factor activity; translational elongation	GO:0005853; GO:0003746; GO:0006414	IPR010987; IPR004045; IPR017933; IPR004046; IPR012335; IPR001662	Chain (1); Domain (3)	39947
P36008	EF1G2_YEAST	reviewed	Elongation factor 1-gamma 2 (EF-1-gamma 2) (Translation elongation factor 1B gamma 2) (Eukaryotic elongation factor 1Bgamma 2) (eEF1Bgamma 2)	TEF4 (EFC1) (YKL081W)	Saccharomyces cerevisiae (Baker's yeast)	412		eukaryotic translation elongation factor 1 complex; mitochondrion; protein binding; ribosome; translation elongation factor activity; translational elongation	GO:0005853; GO:0005739; GO:0005515; GO:0005840; GO:0003746; GO:0006414	IPR010987; IPR004045; IPR017933; IPR004046; IPR012335; IPR001662	Chain (1); Domain (3); Modified residue (2); Sequence conflict (2)	4932	Protein biosynthesis; polypeptide chain elongation.
O23755	EF2_BETVU	reviewed	Elongation factor 2 (EF-2)		Beta vulgaris (Sugar beet)	843		GTP binding; GTPase activity; cytoplasm; translation; translation elongation factor activity	GO:0005525; GO:0003924; GO:0005737; GO:0006412; GO:0003746	IPR000795; IPR014721; IPR000640; IPR005517; IPR004161	Chain (1); Modified residue (3); Nucleotide binding (3)	161934		GTP-binding elongation factor family, EF-G/EF-2 subfamily
P29691	EF2_CAEEL	reviewed	Elongation factor 2 (EF-2)	eft-2 (F25H5.4)	Caenorhabditis elegans	852		GTP binding; GTPase activity; cytoplasm; embryonic development ending in birth or egg hatching; growth; hermaphrodite genitalia development; nematode larval development; translation; translation elongation factor activity	GO:0005525; GO:0003924; GO:0005737; GO:0009792; GO:0040007; GO:0040035; GO:0002119; GO:0006412; GO:0003746	IPR000795; IPR014721; IPR000640; IPR005517; IPR004161	Chain (1); Initiator methionine (1); Modified residue (3); Nucleotide binding (3); Sequence conflict (4)	6239		GTP-binding elongation factor family, EF-G/EF-2 subfamily
Q9C641	EFGM_ARATH	reviewed	Probable elongation factor G, mitochondrial (mEF-G)	At1g45332 (F2G19.2)	Arabidopsis thaliana (Mouse-ear cress)	754		ATP binding; GTP binding; GTPase activity; mitochondrion; translation elongation factor activity; translational elongation	GO:0005524; GO:0005525; GO:0003924; GO:0005739; GO:0003746; GO:0006414	IPR000795; IPR014721; IPR005225; IPR004540; IPR000640; IPR005517; IPR004161	Chain (1); Nucleotide binding (3); Transit peptide (1)	3702		GTP-binding elongation factor family, EF-G/EF-2 subfamily
Q64270	EI2BA_RAT	reviewed	Translation initiation factor eIF-2B subunit alpha (eIF-2B GDP-GTP exchange factor subunit alpha)	Eif2b1 (Eif2ba)	Rattus norvegicus (Rat)	305		GDP binding; GTP binding; eukaryotic translation initiation factor 2 complex; eukaryotic translation initiation factor 2B complex; guanyl-nucleotide exchange factor activity; negative regulation of translational initiation in response to stress; oligodendrocyte development; protein binding; response to glucose stimulus; response to heat; response to peptide hormone stimulus; soluble fraction; tra…	GO:0019003; GO:0005525; GO:0005850; GO:0005851; GO:0005085; GO:0032057; GO:0014003; GO:0005515; GO:0009749; GO:0009408; GO:0043434; GO:0005625; GO:0003743	IPR000649	Chain (1)	10116		EIF-2B alpha/beta/delta subunits family
Q8LEA8	EID1_ARATH	reviewed	Phytochrome A-associated F-box protein (Empfindlicher im dunkelroten Licht protein 1)	EID1 (At4g02440) (T14P8.22)	Arabidopsis thaliana (Mouse-ear cress)	336		leaf development; nucleus; photoperiodism, flowering; protein binding; red or far red light signaling pathway; red, far-red light phototransduction; regulation of photomorphogenesis; ubiquitin-dependent protein catabolic process	GO:0048366; GO:0005634; GO:0048573; GO:0005515; GO:0010017; GO:0009585; GO:0010099; GO:0006511	IPR001810	Chain (1); Domain (1); Motif (1); Mutagenesis (3); Sequence conflict (2)	3702	Protein modification; protein ubiquitination.
Q9XHM1	EIF3C_MEDTR	reviewed	Eukaryotic translation initiation factor 3 subunit C (eIF3c) (Eukaryotic translation initiation factor 3 subunit 8) (eIF3 p110)	TIF3C1 (AM3-1)	Medicago truncatula (Barrel medic)	935		eukaryotic translation initiation factor 3 complex; translation initiation factor activity; translational initiation	GO:0005852; GO:0003743; GO:0006413	IPR008905; IPR000717; IPR011991	Chain (1); Domain (1)	3880		EIF-3 subunit C family
Q9Z1D1	EIF3G_MOUSE	reviewed	Eukaryotic translation initiation factor 3 subunit G (eIF3g) (Eukaryotic translation initiation factor 3 subunit 4) (eIF-3-delta) (Eukaryotic translation initiation factor 3 RNA-binding subunit) (eIF-3 RNA-binding subunit) (eIF3 p44) (eIF3 p42)	Eif3g (Eif3p42) (Eif3s4)	Mus musculus (Mouse)	320		RNA binding; nucleotide binding; translation; translation initiation factor activity	GO:0003723; GO:0000166; GO:0006412; GO:0003743	IPR012677; IPR000504; IPR017334	Chain (1); Domain (1); Initiator methionine (1); Modified residue (3); Sequence conflict (7)	10090		EIF-3 subunit G family
Q8BYZ7	ELMO3_MOUSE	reviewed	Engulfment and cell motility protein 3	Elmo3	Mus musculus (Mouse)	607		SH3 domain binding; apoptosis; cytoplasm; cytoskeleton; phagocytosis	GO:0017124; GO:0006915; GO:0005737; GO:0005856; GO:0006909	IPR006816; IPR011993; IPR001849	Chain (1); Domain (2); Motif (1)	10090
Q8LHP0	ELOF1_ORYSJ	reviewed	Transcription elongation factor 1 homolog	Os07g0631100 (LOC_Os07g43730) (P0519E12.3)	Oryza sativa subsp. japonica (Rice)	89		nucleus; regulation of transcription, DNA-dependent; zinc ion binding	GO:0005634; GO:0006355; GO:0008270	IPR007808	Chain (1); Metal binding (4)	39947		ELOF1 family
Q8T4F7	ENA_DROME	reviewed	Protein enabled	ena (enb) (CG15112)	Drosophila melanogaster (Fruit fly)	829		SH3 domain binding; actin binding; axon guidance; cytoplasm; cytoskeleton; dendrite morphogenesis; dorsal closure; intracellular transport; lamellipodium; regulation of actin polymerization or depolymerization; regulation of cell shape	GO:0017124; GO:0003779; GO:0007411; GO:0005737; GO:0005856; GO:0048813; GO:0007391; GO:0046907; GO:0030027; GO:0008064; GO:0008360	IPR000697; IPR011993; IPR000156; IPR014885	Alternative sequence (4); Chain (1); Compositional bias (2); Domain (1); Modified residue (9); Motif (1); Region (4); Sequence conflict (5)	7227		Ena/VASP family
Q9LEI9	ENO2_HEVBR	reviewed	Enolase 2 (EC 4.2.1.11) (2-phosphoglycerate dehydratase 2) (2-phospho-D-glycerate hydro-lyase 2) (allergen Hev b 9)	ENO2	Hevea brasiliensis (Para rubber tree)	445	4.2.1.11	glycolysis; magnesium ion binding; phosphopyruvate hydratase activity; phosphopyruvate hydratase complex	GO:0006096; GO:0000287; GO:0004634; GO:0000015	IPR000941	Active site (2); Binding site (5); Chain (1); Metal binding (3); Region (1)	3981	Carbohydrate degradation; glycolysis; pyruvate from D-glyceraldehyde 3-phosphate: step 4/5.	Enolase family
Q42971	ENO_ORYSJ	reviewed	Enolase (EC 4.2.1.11) (2-phosphoglycerate dehydratase) (2-phospho-D-glycerate hydro-lyase) (OSE1)	ENO1 (AD709) (Os10g0167300) (LOC_Os10g08550) (OSJNAb0015J03.9)	Oryza sativa subsp. japonica (Rice)	446	4.2.1.11	glycolysis; magnesium ion binding; phosphopyruvate hydratase activity; phosphopyruvate hydratase complex	GO:0006096; GO:0000287; GO:0004634; GO:0000015	IPR000941	Active site (2); Binding site (5); Chain (1); Erroneous gene model prediction (4); Metal binding (3); Region (1); Sequence conflict (1)	39947	Carbohydrate degradation; glycolysis; pyruvate from D-glyceraldehyde 3-phosphate: step 4/5.	Enolase family
Q0VD27	ENOPH_BOVIN	reviewed	Enolase-phosphatase E1 (EC 3.1.3.77) (2,3-diketo-5-methylthio-1-phosphopentane phosphatase) (MASA homolog)	ENOPH1 (MASA)	Bos taurus (Bovine)	261	3.1.3.77	acireductone synthase activity; magnesium ion binding; methionine biosynthetic process; methionine salvage; phosphoglycolate phosphatase activity	GO:0043874; GO:0000287; GO:0009086; GO:0019509; GO:0008967	IPR005834; IPR010041; IPR006439	Binding site (1); Chain (1); Compositional bias (1); Metal binding (3); Region (1)	9913	Amino-acid biosynthesis; L-methionine biosynthesis via salvage pathway; L-methionine from (S)-methyl-5-thio-alpha-D-ribose 1-phosphate: step 3/6. Amino-acid biosynthesis; L-methionine biosynthesis via salvage pathway; L-methionine from (S)-methyl-5-thio-alpha-D-ribose 1-phosphate: step 4/6.	HAD-like hydrolase superfamily, MasA/mtnC family
P35016	ENPL_CATRO	reviewed	Endoplasmin homolog (GRP94 homolog)	HSP90	Catharanthus roseus (Madagascar periwinkle) (Vinca rosea)	817		ATP binding; calcium ion binding; endoplasmic reticulum; endoplasmic reticulum lumen; protein folding; unfolded protein binding	GO:0005524; GO:0005509; GO:0005783; GO:0005788; GO:0006457; GO:0051082	IPR003594; IPR015566; IPR001404	Binding site (4); Chain (1); Glycosylation (5); Motif (1); Signal peptide (1)	4058		Heat shock protein 90 family
P42763	ERD14_ARATH	reviewed	Dehydrin ERD14	ERD14 (At1g76180) (T23E18.12) (T23E18_36)	Arabidopsis thaliana (Mouse-ear cress)	185		calcium ion binding; chloroplast; plasma membrane; response to abscisic acid stimulus; response to cold; response to desiccation	GO:0005509; GO:0009507; GO:0005886; GO:0009737; GO:0009409; GO:0009269	IPR000167	Chain (1); Compositional bias (2); Region (1); Repeat (2)	3702		Plant dehydrin family
O76767	ERD2_DROME	reviewed	ER lumen protein retaining receptor	KdelR (Erd2) (CG5183)	Drosophila melanogaster (Fruit fly)	212		ER retention sequence binding; endoplasmic reticulum membrane; integral to membrane; protein retention in ER lumen; protein transport; receptor activity; vesicle-mediated transport	GO:0046923; GO:0005789; GO:0016021; GO:0006621; GO:0015031; GO:0004872; GO:0016192	IPR000133	Chain (1); Topological domain (8); Transmembrane (7)	7227		ERD2 family
Q93YP9	ERDL4_ARATH	reviewed	Sugar transporter ERD6-like 4	At1g19450 (F18O14.22)	Arabidopsis thaliana (Mouse-ear cress)	488		carbohydrate transport; integral to membrane; plasma membrane; sugar:hydrogen symporter activity; transmembrane transport; vacuole	GO:0008643; GO:0016021; GO:0005886; GO:0005351; GO:0055085; GO:0005773	IPR007114; IPR005828; IPR003663; IPR005829	Chain (1); Erroneous gene model prediction (1); Transmembrane (12)	3702		Major facilitator superfamily, Sugar transporter (TC 2.A.1.1) family
Q84QC2	ERF17_ARATH	reviewed	Ethylene-responsive transcription factor ERF017	ERF017 (At1g19210) (T29M8.8)	Arabidopsis thaliana (Mouse-ear cress)	185		ethylene mediated signaling pathway; nucleus; regulation of transcription, DNA-dependent; transcription factor activity	GO:0009873; GO:0005634; GO:0006355; GO:0003700	IPR001471	Chain (1); DNA binding (1)	3702		AP2/ERF transcription factor family, ERF subfamily
Q40477	ERF4_TOBAC	reviewed	Ethylene-responsive transcription factor 4 (Ethylene-responsive element-binding factor 4 homolog) (Ethylene-responsive element-binding factor 3) (EREBP-3) (NtERF3)	ERF4 (ERF-3) (ERF3)	Nicotiana tabacum (Common tobacco)	225		defense response; ethylene mediated signaling pathway; nucleus; regulation of transcription, DNA-dependent; transcription factor activity	GO:0006952; GO:0009873; GO:0005634; GO:0006355; GO:0003700	IPR001471	Chain (1); DNA binding (1); Motif (1); Region (1)	4097		Ethylene-response factor family, Class 2 subfamily
Q40478	ERF5_TOBAC	reviewed	Ethylene-responsive transcription factor 5 (Ethylene-responsive element-binding factor 5 homolog) (Ethylene-responsive element-binding factor 4) (EREBP-4) (NtERF4)	ERF5 (ERF-4) (ERF4)	Nicotiana tabacum (Common tobacco)	291		defense response; ethylene mediated signaling pathway; nucleus; regulation of transcription, DNA-dependent; transcription factor activity	GO:0006952; GO:0009873; GO:0005634; GO:0006355; GO:0003700	IPR001471	Chain (1); Compositional bias (1); DNA binding (1)	4097		Ethylene-response factor family, Class 3 subfamily
Q8LDC8	ERF92_ARATH	reviewed	Ethylene-responsive transcription factor 1B (AtERF1B) (Ethylene-responsive element-binding factor 1B) (EREBP-1B)	ERF1B (ERF092) (ERF1) (At3g23240) (K14B15.15)	Arabidopsis thaliana (Mouse-ear cress)	218		defense response; ethylene mediated signaling pathway; jasmonic acid mediated signaling pathway; nucleus; regulation of transcription, DNA-dependent; transcription factor activity	GO:0006952; GO:0009873; GO:0009867; GO:0005634; GO:0006355; GO:0003700	IPR001471	Chain (1); Compositional bias (1); DNA binding (1); Motif (1); Sequence conflict (4)	3702		AP2/ERF transcription factor family, ERF subfamily
Q9S7C9	ESCA_ARATH	reviewed	Putative DNA-binding protein ESCAROLA	ESC (At1g20900) (F9H16.12)	Arabidopsis thaliana (Mouse-ear cress)	311		double-stranded DNA binding; establishment or maintenance of chromatin architecture; leaf senescence; nucleus; photomorphogenesis	GO:0003690; GO:0006325; GO:0010150; GO:0005634; GO:0009640	IPR017956; IPR005175; IPR014476	Chain (1); Compositional bias (3); DNA binding (1)	3702
Q7Y1X1	EST_HEVBR	reviewed	Esterase (EC 3.1.1.-) (Early nodule-specific protein homolog) (Latex allergen Hev b 13) (allergen Hev b 13)		Hevea brasiliensis (Para rubber tree)	391	3.1.1.-	IgE binding; defense response; hydrolase activity, acting on ester bonds; lipid metabolic process	GO:0019863; GO:0006952; GO:0016788; GO:0006629	IPR001087; IPR008265	Active site (1); Chain (1); Glycosylation (3); Mass spectrometry (1); Sequence conflict (1); Signal peptide (1)	3981		'GDSL' lipolytic enzyme family
O81122	ETR1_MALDO	reviewed	Ethylene receptor (EC 2.7.13.3)	ETR1	Malus domestica (Apple) (Malus sylvestris)	741	2.7.13.3	ATP binding; copper ion binding; endoplasmic reticulum membrane; ethylene mediated signaling pathway; integral to membrane; peptidyl-histidine phosphorylation; receptor activity; regulation of transcription, DNA-dependent; two-component response regulator activity; two-component sensor activity	GO:0005524; GO:0005507; GO:0005789; GO:0009873; GO:0016021; GO:0018106; GO:0004872; GO:0006355; GO:0000156; GO:0000155	IPR003594; IPR003018; IPR004358; IPR014525; IPR003661; IPR005467; IPR001789	Chain (1); Disulfide bond (2); Domain (3); Metal binding (2); Modified residue (2); Transmembrane (3)	3750		Ethylene receptor family
Q9M7M1	ETR1_PRUPE	reviewed	Ethylene receptor (EC 2.7.13.3)	ETR1	Prunus persica (Peach)	738	2.7.13.3	ATP binding; copper ion binding; endoplasmic reticulum membrane; ethylene mediated signaling pathway; integral to membrane; peptidyl-histidine phosphorylation; receptor activity; regulation of transcription, DNA-dependent; two-component response regulator activity; two-component sensor activity	GO:0005524; GO:0005507; GO:0005789; GO:0009873; GO:0016021; GO:0018106; GO:0004872; GO:0006355; GO:0000156; GO:0000155	IPR003594; IPR003018; IPR004358; IPR014525; IPR003661; IPR005467; IPR001789	Chain (1); Disulfide bond (2); Domain (3); Metal binding (2); Modified residue (2); Transmembrane (3)	3760		Ethylene receptor family
Q9LZT5	EXLA3_ARATH	reviewed	Expansin-like A3 (AtEXLA3) (At-EXPL3) (AtEXPL3) (Ath-ExpBeta-2.3)	EXLA3 (EXPL3) (At3g45960) (F16L2_170)	Arabidopsis thaliana (Mouse-ear cress)	263		extracellular region; membrane; plant-type cell wall	GO:0005576; GO:0016020; GO:0009505	IPR007112; IPR007118; IPR007117; IPR014734; IPR005132	Alternative sequence (1); Chain (1); Domain (2); Glycosylation (2); Signal peptide (1)	3702		Expansin family, Expansin-like A subfamily
O23547	EXLB1_ARATH	reviewed	Expansin-like B1 (AtEXLB1) (At-EXPR1) (AtEXPR1) (Ath-ExpBeta-3.1)	EXLB1 (EXPR1) (At4g17030) (dl4545c)	Arabidopsis thaliana (Mouse-ear cress)	250		extracellular region; sexual reproduction	GO:0005576; GO:0019953	IPR007112; IPR007118; IPR007117; IPR005795; IPR014734; IPR005132	Chain (1); Domain (2); Erroneous gene model prediction (2); Glycosylation (1); Signal peptide (1)	3702		Expansin family, Expansin-like B subfamily
P56960	EXOSX_MOUSE	reviewed	Exosome component 10 (Polymyositis/scleroderma autoantigen 2 homolog) (Autoantigen PM/Scl 2 homolog)	Exosc10 (Pmscl2)	Mus musculus (Mouse)	887		3'-5' exonuclease activity; RNA binding; cytoplasm; nuclear exosome (RNase complex); nuclear-transcribed mRNA catabolic process, nonsense-mediated decay; nucleolus; rRNA processing	GO:0008408; GO:0003723; GO:0005737; GO:0000176; GO:0000184; GO:0005730; GO:0006364	IPR002562; IPR012588; IPR002121	Chain (1); Domain (1)	10090
O48818	EXPA4_ARATH	reviewed	Expansin-A4 (AtEXPA4) (Alpha-expansin-4) (At-EXP4) (AtEx4) (Ath-ExpAlpha-1.6)	EXPA4 (EXP4) (At2g39700) (F17A14.7)	Arabidopsis thaliana (Mouse-ear cress)	257		extracellular region; membrane; plant-type cell wall; plant-type cell wall organization; syncytium formation	GO:0005576; GO:0016020; GO:0009505; GO:0009664; GO:0006949	IPR007112; IPR007118; IPR007117; IPR002963; IPR014734; IPR005132	Chain (1); Disulfide bond (3); Domain (2); Sequence conflict (1); Signal peptide (1)	3702		Expansin family, Expansin A subfamily
Q5IGR8	EXT1A_DANRE	reviewed	Exostosin-1a (EC 2.4.1.224) (EC 2.4.1.225) (Glucuronosyl-N-acetylglucosaminyl-proteoglycan/N-acetylglucosaminyl-proteoglycan 4-alpha-N-acetylglucosaminyltransferase 1a) (Multiple exostoses protein 1 homolog a)	ext1a	Danio rerio (Zebrafish) (Brachydanio rerio)	730	2.4.1.224; 2.4.1.225	N-acetylglucosaminyl-proteoglycan 4-beta-glucuronosyltransferase activity; glucuronosyl-N-acetylglucosaminyl-proteoglycan 4-alpha-N-acetylglucosaminyltransferase activity; heparan sulfate proteoglycan biosynthetic process; integral to endoplasmic reticulum membrane	GO:0050509; GO:0050508; GO:0015012; GO:0030176	IPR004263; IPR015338	Chain (1); Glycosylation (1); Topological domain (2); Transmembrane (1)	7955	Protein modification; protein glycosylation.	Glycosyltransferase 47 family
Q38913	EXTN1_ARATH	reviewed	Extensin-1 (AtExt1) (AtExt4)	EXT1 (EXT4) (At1g76930) (F22K20.3)	Arabidopsis thaliana (Mouse-ear cress)	373		cell wall; extracellular region; plant-type cell wall organization; response to abscisic acid stimulus; response to jasmonic acid stimulus; response to salicylic acid stimulus; response to wounding; structural constituent of cell wall	GO:0005618; GO:0005576; GO:0009664; GO:0009737; GO:0009753; GO:0009751; GO:0009611; GO:0005199	IPR006706	Alternative sequence (1); Chain (1); Region (6); Repeat (36); Sequence caution (1); Sequence conflict (2); Signal peptide (1)	3702		Extensin family
Q9M1G9	EXTN2_ARATH	reviewed	Extensin-2 (AtExt2) (Cell wall hydroxyproline-rich glycoprotein 1) (HRGP1)	EXT2 (HRGP1) (At3g54590) (T14E10_160)	Arabidopsis thaliana (Mouse-ear cress)	743		cell wall; extracellular region; plant-type cell wall organization; structural constituent of cell wall	GO:0005618; GO:0005576; GO:0009664; GO:0005199	IPR006706	Chain (1); Frameshift (1); Region (2); Repeat (47); Sequence caution (1); Signal peptide (1)	3702		Extensin family
Q9FS16	EXTN3_ARATH	reviewed	Extensin-3 (AtExt3) (AtExt5)	EXT3 (EXT5) (At1g21310) (F16F4.4)	Arabidopsis thaliana (Mouse-ear cress)	427		cell wall; extracellular region; plant-type cell wall organization; structural constituent of cell wall	GO:0005618; GO:0005576; GO:0009664; GO:0005199	IPR006706	Chain (1); Region (17); Repeat (38); Sequence caution (2); Signal peptide (1)	3702		Extensin family
P06599	EXTN_DAUCA	reviewed	Extensin		Daucus carota (Carrot)	306		cell wall; extracellular region; plant-type cell wall organization; structural constituent of cell wall	GO:0005618; GO:0005576; GO:0009664; GO:0005199	IPR006706	Chain (1); Signal peptide (1)	4039
P14918	EXTN_MAIZE	reviewed	Extensin (Proline-rich glycoprotein)	HRGP	Zea mays (Maize)	267		cell wall; cell wall organization; extracellular region	GO:0005618; GO:0007047; GO:0005576		Chain (1); Natural variant (2); Region (2); Repeat (13); Signal peptide (1)	4577
P24152	EXTN_SORBI	reviewed	Extensin (Proline-rich glycoprotein)	HRGP	Sorghum bicolor (Sorghum) (Sorghum vulgare)	283		cell wall; cell wall organization; extracellular region	GO:0005618; GO:0007047; GO:0005576		Chain (1); Signal peptide (1)	4558
P13983	EXTN_TOBAC	reviewed	Extensin (Cell wall hydroxyproline-rich glycoprotein)	HRGPNT3	Nicotiana tabacum (Common tobacco)	620		cell wall; cell wall organization; extracellular region	GO:0005618; GO:0007047; GO:0005576		Chain (1); Region (3); Repeat (4); Signal peptide (1)	4097
Q93YR3	F10AL_ARATH	reviewed	FAM10 family protein At4g22670	At4g22670 (T12H17.60)	Arabidopsis thaliana (Mouse-ear cress)	441		binding; response to cadmium ion	GO:0005488; GO:0046686	IPR006636; IPR001440; IPR011990; IPR013026	Chain (1); Coiled coil (1); Compositional bias (2); Domain (1); Erroneous gene model prediction (2); Modified residue (1); Repeat (3)	3702		FAM10 family
Q9XI00	FB15_ARATH	reviewed	F-box protein 7	FBP7 (At1g21760) (F8K7.20)	Arabidopsis thaliana (Mouse-ear cress)	328		mitochondrion; nucleus; protein binding; regulation of translation; response to cold; response to heat; ubiquitin-dependent protein catabolic process	GO:0005739; GO:0005634; GO:0005515; GO:0006417; GO:0009409; GO:0009408; GO:0006511	IPR001810	Chain (1); Domain (1); Region (2)	3702	Protein modification; protein ubiquitination.
Q9FL82	FB270_ARATH	reviewed	F-box protein At5g39250	At5g39250 (K3K3.16)	Arabidopsis thaliana (Mouse-ear cress)	252				IPR001810	Chain (1); Domain (1)	3702
Q9C8K7	FBK21_ARATH	reviewed	F-box/Kelch-repeat protein At1g51550	At1g51550 (F5D21.4)	Arabidopsis thaliana (Mouse-ear cress)	478				IPR001810; IPR015915; IPR006652; IPR011498	Chain (1); Domain (1); Repeat (2); Sequence conflict (2)	3702
Q9M8L2	FBK30_ARATH	reviewed	F-box/Kelch-repeat protein At1g80440	At1g80440 (T21F11.23)	Arabidopsis thaliana (Mouse-ear cress)	354				IPR001810; IPR015915; IPR006652; IPR013089	Chain (1); Domain (1); Repeat (4); Sequence conflict (2)	3702
O49286	FBL5_ARATH	reviewed	F-box/LRR-repeat protein 5	FBL5 (At1g77000) (F22K20.10)	Arabidopsis thaliana (Mouse-ear cress)	360		heat acclimation; proteolysis involved in cellular protein catabolic process	GO:0010286; GO:0051603	IPR001810; IPR006553	Chain (1); Domain (1); Repeat (10)	3702
Q9FMV0	FBL91_ARATH	reviewed	F-box/LRR-repeat protein At5g63520	At5g63520 (MLE2.15)	Arabidopsis thaliana (Mouse-ear cress)	529				IPR001810; IPR013702	Chain (1); Domain (1); Frameshift (1); Repeat (2)	3702
Q94AH9	FBRL2_ARATH	reviewed	rRNA 2'-O-methyltransferase fibrillarin 2 (EC 2.1.1.-) (Fibrillarin-like protein 2)	FIB2 (FLP) (At4g25630) (L73G19.10)	Arabidopsis thaliana (Mouse-ear cress)	320	2.1.1.-	RNA binding; RNA methylation; methyltransferase activity; nucleolus; protein binding; rRNA processing; ribonucleoprotein complex	GO:0003723; GO:0001510; GO:0008168; GO:0005730; GO:0005515; GO:0006364; GO:0030529	IPR000692	Binding site (2); Chain (1); Compositional bias (1); Modified residue (14); Region (3); Sequence conflict (1)	3702		Fibrillarin family
Q8I1F4	FBRL_DROER	reviewed	rRNA 2'-O-methyltransferase fibrillarin (EC 2.1.1.-)	Fib (GG20072)	Drosophila erecta (Fruit fly)	345	2.1.1.-	RNA binding; dense fibrillar component; methyltransferase activity; rRNA processing; ribonucleoprotein complex	GO:0003723; GO:0001651; GO:0008168; GO:0006364; GO:0030529	IPR000692	Binding site (2); Chain (1); Compositional bias (1); Modified residue (15); Region (3)	7220		Fibrillarin family
P48631	FD6E2_SOYBN	reviewed	Omega-6 fatty acid desaturase, endoplasmic reticulum isozyme 2 (EC 1.14.19.-)	FAD2-2	Glycine max (Soybean)	383	1.14.19.-	endoplasmic reticulum membrane; fatty acid biosynthetic process; integral to membrane; oxidation reduction; oxidoreductase activity	GO:0005789; GO:0006633; GO:0016021; GO:0055114; GO:0016491	IPR005804	Chain (1); Motif (3); Transmembrane (6)	3847	Lipid metabolism; polyunsaturated fatty acid biosynthesis.	Fatty acid desaturase family
Q9C6S1	FH14_ARATH	reviewed	Formin-like protein 14 (AtFH14)	FH14 (At1g31810) (F5M6.18)	Arabidopsis thaliana (Mouse-ear cress)	1230		actin binding; actin cytoskeleton organization; cellular component organization; phosphoprotein phosphatase activity	GO:0003779; GO:0030036; GO:0016043; GO:0004721	IPR014020; IPR015425; IPR003104	Active site (1); Chain (1); Compositional bias (2); Domain (3); Erroneous gene model prediction (1)	3702		Formin-like family, Class-II subfamily
Q9FLQ7	FH20_ARATH	reviewed	Formin-like protein 20 (AtFH20)	FH20 (At5g07740/At5g07750) (MBK20.20)	Arabidopsis thaliana (Mouse-ear cress)	1615		actin binding; actin cytoskeleton organization; cellular component organization; phosphoprotein phosphatase activity	GO:0003779; GO:0030036; GO:0016043; GO:0004721	IPR014020; IPR015425; IPR003104	Active site (1); Chain (1); Compositional bias (2); Domain (3); Erroneous gene model prediction (2)	3702		Formin-like family, Class-II subfamily
P05790	FIBH_BOMMO	reviewed	Fibroin heavy chain (Fib-H) (H-fibroin)	FIBH	Bombyx mori (Silk moth)	5263					Chain (1); Disulfide bond (2); Region (1); Sequence conflict (1); Signal peptide (1)	7091
O04287	FKB12_VICFA	reviewed	Peptidyl-prolyl isomerase FKBP12 (EC 5.2.1.8) (12 kDa FK506-binding protein) (12 kDa FKBP) (FKBP-12) (Immunophilin FKBP12) (Peptidyl-prolyl cis-trans isomerase) (PPIase) (Rotamase)	FKBP12	Vicia faba (Broad bean)	112	5.2.1.8	cytoplasm; peptidyl-prolyl cis-trans isomerase activity; protein folding	GO:0005737; GO:0003755; GO:0006457	IPR001179	Chain (1); Disulfide bond (1); Domain (1)	3906		FKBP-type PPIase family, FKBP1 subfamily
Q38931	FKB70_ARATH	reviewed	70 kDa peptidyl-prolyl isomerase (EC 5.2.1.8) (Peptidyl-prolyl cis-trans isomerase) (PPIase) (Rotamase) (Peptidylprolyl isomerase ROF1)	ROF1 (At3g25230) (MJL12.19)	Arabidopsis thaliana (Mouse-ear cress)	551	5.2.1.8	calmodulin binding; peptidyl-prolyl cis-trans isomerase activity; protein folding; response to cadmium ion	GO:0005516; GO:0003755; GO:0006457; GO:0046686	IPR001179; IPR001440; IPR011990; IPR013026	Chain (1); Compositional bias (1); Domain (3); Erroneous gene model prediction (1); Region (1); Repeat (3); Sequence conflict (1)	3702
Q43207	FKB70_WHEAT	reviewed	70 kDa peptidyl-prolyl isomerase (EC 5.2.1.8) (Peptidyl-prolyl cis-trans isomerase) (PPIase) (Rotamase)	FKBP70	Triticum aestivum (Wheat)	559	5.2.1.8	calmodulin binding; peptidyl-prolyl cis-trans isomerase activity; protein folding; response to stress	GO:0005516; GO:0003755; GO:0006457; GO:0006950	IPR001179; IPR001440; IPR011990; IPR013026	Chain (1); Domain (3); Repeat (3)	4565
O22870	FKBP2_ARATH	reviewed	Probable FKBP-type peptidyl-prolyl cis-trans isomerase 2, chloroplastic (PPIase) (Rotamase) (EC 5.2.1.8)	At2g43560 (T1O24.30)	Arabidopsis thaliana (Mouse-ear cress)	223	5.2.1.8	chloroplast thylakoid lumen; peptidyl-prolyl cis-trans isomerase activity; protein binding; protein folding	GO:0009543; GO:0003755; GO:0005515; GO:0006457	IPR001179	Chain (1); Domain (1); Transit peptide (2)	3702		FKBP-type PPIase family
P0C1J6	FKBP4_RHIOR	reviewed	FK506-binding protein 4 (EC 5.2.1.8) (Peptidyl-prolyl cis-trans isomerase) (PPIase) (Rotamase)	FKBP4 (fpr4) (RO3G_04236)	Rhizopus oryzae (Rhizopus delemar)	382	5.2.1.8	nucleus; peptidyl-prolyl cis-trans isomerase activity; protein folding	GO:0005634; GO:0003755; GO:0006457	IPR001179	Chain (1); Compositional bias (1); Domain (1)	64495		FKBP-type PPIase family, FKBP3/4 subfamily
Q64733	FOXB2_MOUSE	reviewed	Forkhead box protein B2 (Transcription factor FKH-4)	Foxb2 (Fkh4)	Mus musculus (Mouse)	428		nucleus; regulation of transcription, DNA-dependent; sequence-specific DNA binding; transcription factor activity	GO:0005634; GO:0006355; GO:0043565; GO:0003700	IPR001766; IPR018122; IPR011991	Chain (1); Compositional bias (7); DNA binding (1)	10090
Q25434	FP1_MYTCO	reviewed	Adhesive plaque matrix protein (Foot protein 1) (MCFP1)	FP1	Mytilus coruscus (Sea mussel)	872		extracellular region; structural constituent of cell wall	GO:0005576; GO:0005199	IPR002964; IPR003883	Chain (1); Region (4); Repeat (69); Signal peptide (1)	42192
Q41709	FRI2_VIGUN	reviewed	Ferritin-2, chloroplastic (EC 1.16.3.1)	PFE2	Vigna unguiculata (Cowpea)	250	1.16.3.1	cellular iron ion homeostasis; chloroplast; ferric iron binding; ferroxidase activity; iron ion transport; oxidation reduction	GO:0006879; GO:0009507; GO:0008199; GO:0004322; GO:0006826; GO:0055114	IPR014034; IPR008331; IPR009040; IPR001519; IPR012347	Chain (1); Domain (1); Metal binding (6); Region (1); Transit peptide (1)	3917		Ferritin family
Q948P6	FRI3_SOYBN	reviewed	Ferritin-3, chloroplastic (EC 1.16.3.1) (SFerH-3)		Glycine max (Soybean)	256	1.16.3.1	cellular iron ion homeostasis; chloroplast; ferric iron binding; ferroxidase activity; iron ion transport; oxidation reduction	GO:0006879; GO:0009507; GO:0008199; GO:0004322; GO:0006826; GO:0055114	IPR014034; IPR008331; IPR009040; IPR001519; IPR012347	Chain (1); Domain (1); Metal binding (6); Region (1); Transit peptide (1)	3847		Ferritin family
O65100	FRI3_VIGUN	reviewed	Ferritin-3, chloroplastic (EC 1.16.3.1)		Vigna unguiculata (Cowpea)	256	1.16.3.1	cellular iron ion homeostasis; chloroplast; ferric iron binding; ferroxidase activity; iron ion transport; oxidation reduction	GO:0006879; GO:0009507; GO:0008199; GO:0004322; GO:0006826; GO:0055114	IPR014034; IPR008331; IPR009040; IPR001519; IPR012347	Chain (1); Domain (1); Metal binding (6); Region (1); Transit peptide (1)	3917		Ferritin family
Q6ZNA5	FRRS1_HUMAN	reviewed	Ferric-chelate reductase 1 (EC 1.-.-.-) (Stromal cell-derived receptor 2) (SDR-2)	FRRS1 (SDFR2) (SDR2)	Homo sapiens (Human)	592	1.-.-.-	dopamine beta-monooxygenase activity; electron transport chain; ferric-chelate reductase activity; histidine catabolic process; integral to membrane; iron ion binding; transport	GO:0004500; GO:0022900; GO:0000293; GO:0006548; GO:0016021; GO:0005506; GO:0006810	IPR006593; IPR013050; IPR005018; IPR002861	Alternative sequence (1); Chain (1); Domain (3); Glycosylation (2); Metal binding (4); Sequence conflict (1); Transmembrane (7)	9606		FRRS1 family
P34921	G3PC_DIACA	reviewed	Glyceraldehyde-3-phosphate dehydrogenase, cytosolic (EC 1.2.1.12)	GAPC	Dianthus caryophyllus (Carnation) (Clove pink)	338	1.2.1.12	NAD or NADH binding; cytoplasm; glyceraldehyde-3-phosphate dehydrogenase (phosphorylating) activity; glycolysis; oxidation reduction	GO:0051287; GO:0005737; GO:0004365; GO:0006096; GO:0055114	IPR000173; IPR006424	Active site (1); Binding site (5); Chain (1); Nucleotide binding (1); Region (2); Site (1)	3570	Carbohydrate degradation; glycolysis; pyruvate from D-glyceraldehyde 3-phosphate: step 1/5.	Glyceraldehyde-3-phosphate dehydrogenase family
P34922	G3PC_PEA	reviewed	Glyceraldehyde-3-phosphate dehydrogenase, cytosolic (EC 1.2.1.12)	GAPC1	Pisum sativum (Garden pea)	338	1.2.1.12	NAD or NADH binding; cytoplasm; glyceraldehyde-3-phosphate dehydrogenase (phosphorylating) activity; glycolysis; oxidation reduction	GO:0051287; GO:0005737; GO:0004365; GO:0006096; GO:0055114	IPR000173; IPR006424	Active site (1); Binding site (5); Chain (1); Nucleotide binding (1); Region (2); Site (1)	3888	Carbohydrate degradation; glycolysis; pyruvate from D-glyceraldehyde 3-phosphate: step 1/5.	Glyceraldehyde-3-phosphate dehydrogenase family
Q9M0B6	GAE1_ARATH	reviewed	UDP-glucuronate 4-epimerase 1 (EC 5.1.3.6) (UDP-glucuronic acid epimerase 1) (AtUGlcAE3)	GAE1 (UGlcAE3) (At4g30440) (F17I23.220)	Arabidopsis thaliana (Mouse-ear cress)	429	5.1.3.6	Golgi apparatus; UDP-glucuronate 4-epimerase activity; carbohydrate metabolic process; cellular metabolic process; coenzyme binding; integral to membrane	GO:0005794; GO:0050378; GO:0005975; GO:0044237; GO:0050662; GO:0016021	IPR001509; IPR016040; IPR008089	Active site (1); Chain (1); Compositional bias (1); Nucleotide binding (1); Transmembrane (2)	3702		Sugar epimerase family
Q43070	GALE1_PEA	reviewed	UDP-glucose 4-epimerase (EC 5.1.3.2) (UDP-galactose 4-epimerase) (Galactowaldenase)	GALE	Pisum sativum (Garden pea)	350	5.1.3.2	UDP-glucose 4-epimerase activity; coenzyme binding; galactose metabolic process	GO:0003978; GO:0050662; GO:0006012	IPR001509; IPR005886; IPR016040	Active site (1); Binding site (1); Chain (1); Nucleotide binding (1)	3888	Carbohydrate metabolism; galactose metabolism.	Sugar epimerase family
O65781	GALE2_CYATE	reviewed	UDP-glucose 4-epimerase GEPI48 (EC 5.1.3.2) (UDP-galactose 4-epimerase) (Galactowaldenase)		Cyamopsis tetragonoloba (Guar) (Cluster bean)	350	5.1.3.2	UDP-glucose 4-epimerase activity; coenzyme binding; galactose metabolic process	GO:0003978; GO:0050662; GO:0006012	IPR001509; IPR005886; IPR016040	Active site (1); Binding site (1); Chain (1); Nucleotide binding (1)	3832	Carbohydrate metabolism; galactose metabolism.	Sugar epimerase family
P51570	GALK1_HUMAN	reviewed	Galactokinase (EC 2.7.1.6) (Galactose kinase)	GALK1 (GALK)	Homo sapiens (Human)	392	2.7.1.6	ATP binding; Golgi apparatus; carbohydrate phosphorylation; cytosol; galactokinase activity; galactose binding; galactose metabolic process	GO:0005524; GO:0005794; GO:0046835; GO:0005829; GO:0004335; GO:0005534; GO:0006012	IPR000705; IPR006204; IPR013750; IPR006203; IPR006206; IPR014721	Beta strand (15); Chain (1); Helix (15); Natural variant (14); Nucleotide binding (1); Turn (2)	9606	Carbohydrate metabolism; galactose metabolism.	GHMP kinase family, GalK subfamily
P0AEP6	GALU_SHIFL	reviewed	UTP--glucose-1-phosphate uridylyltransferase (EC 2.7.7.9) (UDP-glucose pyrophosphorylase) (UDPGP) (Alpha-D-glucosyl-1-phosphate uridylyltransferase) (Uridine diphosphoglucose pyrophosphorylase)	galU (SF1236) (S1322)	Shigella flexneri	302	2.7.7.9	UDP-glucose metabolic process; UTP:glucose-1-phosphate uridylyltransferase activity; lipopolysaccharide biosynthetic process; magnesium ion binding; pathogenesis	GO:0006011; GO:0003983; GO:0009103; GO:0000287; GO:0009405	IPR005771; IPR005835	Chain (1); Initiator methionine (1)	623	Bacterial outer membrane biogenesis; lipopolysaccharide biosynthesis.	UDPGP type 2 family
P41891	GAR2_SCHPO	reviewed	Protein gar2	gar2 (SPAC140.02)	Schizosaccharomyces pombe (Fission yeast)	500		RNA binding; nucleolus; nucleolus organization; nucleotide binding; rRNA processing	GO:0003723; GO:0005730; GO:0007000; GO:0000166; GO:0006364	IPR012677; IPR000504	Chain (1); Compositional bias (1); Domain (2); Modified residue (3); Sequence conflict (1)	4896		RRM GAR family
P13816	GARP_PLAFF	reviewed	Glutamic acid-rich protein	GARP	Plasmodium falciparum (isolate FC27 / Papua New Guinea)	678					Chain (1); Compositional bias (3); Region (3); Repeat (29); Signal peptide (1)	5837
P46689	GASA1_ARATH	reviewed	Gibberellin-regulated protein 1	GASA1 (At1g75750) (F10A5.6) (F10A5_16)	Arabidopsis thaliana (Mouse-ear cress)	98		extracellular region; plant-type cell wall; response to abscisic acid stimulus; response to gibberellin stimulus	GO:0005576; GO:0009505; GO:0009737; GO:0009739	IPR003854	Chain (1); Erroneous gene model prediction (1); Sequence conflict (1); Signal peptide (1)	3702		GASA family
P27057	GAST1_SOLLC	reviewed	Protein GAST1	GAST1	Solanum lycopersicum (Tomato) (Lycopersicon esculentum)	112		extracellular region	GO:0005576	IPR003854	Chain (1); Signal peptide (1)	4081		GASA family
Q8GXL7	GAT27_ARATH	reviewed	GATA transcription factor 27 (Protein TIFY 2B) (ZIM-like 1 protein)	TIFY2B (ZML1) (At3g21175) (MXL8.2)	Arabidopsis thaliana (Mouse-ear cress)	297		nucleus; regulation of transcription, DNA-dependent; sequence-specific DNA binding; transcription factor activity; zinc ion binding	GO:0005634; GO:0006355; GO:0043565; GO:0003700; GO:0008270	IPR010402; IPR010399; IPR000679; IPR013088	Alternative sequence (1); Chain (1); Domain (2); Sequence conflict (3); Zinc finger (1)	3702		Type IV zinc-finger family, Class C subfamily
Q8LAU9	GATA1_ARATH	reviewed	GATA transcription factor 1 (AtGATA-1)	GATA1 (At3g24050) (F14O13.24)	Arabidopsis thaliana (Mouse-ear cress)	274		nucleus; regulation of transcription, DNA-dependent; sequence-specific DNA binding; transcription factor activity; zinc ion binding	GO:0005634; GO:0006355; GO:0043565; GO:0003700; GO:0008270	IPR000679; IPR013088	Chain (1); Compositional bias (1); Motif (1); Sequence conflict (1); Zinc finger (1)	3702		Type IV zinc-finger family, Class A subfamily
P42777	GBF4_ARATH	reviewed	G-box-binding factor 4 (AtbZIP40)	GBF4 (BZIP40) (At1g03970) (F21M11.10)	Arabidopsis thaliana (Mouse-ear cress)	270		nucleus; protein dimerization activity; regulation of transcription, DNA-dependent; sequence-specific DNA binding; transcription factor activity	GO:0005634; GO:0046983; GO:0006355; GO:0043565; GO:0003700	IPR011616; IPR004827	Chain (1); DNA binding (1); Domain (1)	3702		BZIP family
O24076	GBLP_MEDSA	reviewed	Guanine nucleotide-binding protein subunit beta-like protein	GB1	Medicago sativa (Alfalfa)	325				IPR015943; IPR001680; IPR017986	Chain (1); Repeat (7)	3879		WD repeat G protein beta family
Q8H0V6	GCN3_ARATH	reviewed	GCN20-type ATP-binding cassette protein GCN3	GCN3 (At1g64550) (F1N19.11)	Arabidopsis thaliana (Mouse-ear cress)	715		ATP binding; ATPase activity; response to cadmium ion	GO:0005524; GO:0016887; GO:0046686	IPR003439; IPR017871; IPR003593	Chain (1); Domain (2); Erroneous gene model prediction (1); Nucleotide binding (2)	3702		ABC transporter family, EF3 subfamily
P49364	GCST_PEA	reviewed	Aminomethyltransferase, mitochondrial (EC 2.1.2.10) (Glycine cleavage system T protein) (GCVT)	GDCST (GDCT)	Pisum sativum (Garden pea)	408	2.1.2.10	aminomethyltransferase activity; glycine catabolic process; glycine cleavage complex; mitochondrion; transaminase activity	GO:0004047; GO:0006546; GO:0005960; GO:0005739; GO:0008483	IPR013977; IPR006222; IPR006223	Chain (1); Sequence conflict (3); Transit peptide (1)	3888		GcvT family
Q74ZH9	GDE1_ASHGO	reviewed	Glycerophosphodiester phosphodiesterase GDE1 (EC 3.1.4.46)	GDE1 (AGR223W)	Ashbya gossypii (Yeast) (Eremothecium gossypii)	1321	3.1.4.46	cytoplasm; glycerol metabolic process; glycerophosphodiester phosphodiesterase activity; lipid metabolic process	GO:0005737; GO:0006071; GO:0008889; GO:0006629	IPR002110; IPR004129; IPR017946; IPR004331	Chain (1); Domain (2); Repeat (6)	33169		GDE1 family
O65355	GGH_ARATH	reviewed	Gamma-glutamyl hydrolase (EC 3.4.19.9) (Gamma-Glu-X carboxypeptidase) (Conjugase) (GH)	GGH (GGH1) (At1g78680) (F9K20.28)	Arabidopsis thaliana (Mouse-ear cress)	347	3.4.19.9	cell wall; extracellular space; gamma-glutamyl-peptidase activity; glutamine metabolic process; tetrahydrofolylpolyglutamate metabolic process; vacuole	GO:0005618; GO:0005615; GO:0034722; GO:0006541; GO:0046900; GO:0005773	IPR015527; IPR011697	Active site (2); Chain (1); Domain (1); Frameshift (1); Sequence conflict (6); Signal peptide (1)	3702		Peptidase C26 family
P80042	GGPPS_CAPAN	reviewed	Geranylgeranyl pyrophosphate synthetase, chloroplastic (GGPP synthetase) (GGPS) [Includes: Dimethylallyltranstransferase (EC 2.5.1.1); Geranyltranstransferase (EC 2.5.1.10); Farnesyltranstransferase (EC 2.5.1.29)]	GGPS1	Capsicum annuum (Bell pepper)	369	2.5.1.1; 2.5.1.10; 2.5.1.29	carotenoid biosynthetic process; chloroplast; dimethylallyltranstransferase activity; farnesyltranstransferase activity; geranyltranstransferase activity	GO:0016117; GO:0009507; GO:0004161; GO:0004311; GO:0004337	IPR000092; IPR017446; IPR008949	Chain (1); Transit peptide (1)	4072	Isoprenoid biosynthesis; farnesyl-PP biosynthesis; farnesyl-PP from geranyl-PP and isopentenyl-PP: step 1/1. Isoprenoid biosynthesis; geranyl-PP biosynthesis; geranyl-PP from dimethylallyl-PP and isopentenyl-PP: step 1/1. Isoprenoid biosynthesis; geranylgeranyl-PP biosynthesis; geranylgeranyl-PP from farnesyl-PP and isopentenyl-PP: step 1/1.	FPP/GGPP synthetase family
O22190	GH33_ARATH	reviewed	Indole-3-acetic acid-amido synthetase GH3.3 (EC 6.3.2.-) (Auxin-responsive GH3-like protein 3) (AtGH3-3)	GH3.3 (At2g23170) (T20D16.20)	Arabidopsis thaliana (Mouse-ear cress)	595	6.3.2.-	auxin homeostasis; indole-3-acetic acid amido synthetase	GO:0010252; GO:0010279	IPR004993	Chain (1)	3702		IAA-amido conjugating enzyme family
P13284	GILT_HUMAN	reviewed	Gamma-interferon-inducible lysosomal thiol reductase (Gamma-interferon-inducible protein IP-30)	IFI30 (GILT)	Homo sapiens (Human)	261		extracellular region; lysosome; oxidation reduction; oxidoreductase activity	GO:0005576; GO:0005764; GO:0055114; GO:0016491	IPR004911	Chain (1); Disulfide bond (1); Glycosylation (3); Modified residue (1); Propeptide (2); Sequence conflict (3); Signal peptide (1)	9606		GILT family
Q9SFF9	GL17_ARATH	reviewed	Germin-like protein subfamily 1 member 7	At3g05950 (F2O10.9) (F10A16.25)	Arabidopsis thaliana (Mouse-ear cress)	229		apoplast; manganese ion binding; nutrient reservoir activity	GO:0048046; GO:0030145; GO:0045735	IPR006045; IPR001929; IPR014710	Chain (1); Disulfide bond (1); Glycosylation (1); Metal binding (4); Signal peptide (1)	3702		Germin family
Q9SR72	GL32_ARATH	reviewed	Germin-like protein subfamily 3 member 2	At3g10080 (T22K18.9)	Arabidopsis thaliana (Mouse-ear cress)	227		apoplast; manganese ion binding; nutrient reservoir activity	GO:0048046; GO:0030145; GO:0045735	IPR006045; IPR001929; IPR014710	Chain (1); Disulfide bond (1); Glycosylation (2); Metal binding (4); Signal peptide (1)	3702		Germin family
Q8UIF1	GLND_AGRT5	reviewed	[Protein-PII] uridylyltransferase (PII uridylyl-transferase) (EC 2.7.7.59) (Uridylyl-removing enzyme) (UTase)	glnD (Atu0346) (AGR_C_606)	Agrobacterium tumefaciens (strain C58 / ATCC 33970)	942	2.7.7.59	[protein-PII] uridylyltransferase activity; amino acid binding; nitrogen compound metabolic process	GO:0008773; GO:0016597; GO:0006807	IPR002912; IPR010043; IPR003607; IPR006674; IPR002934; IPR013546	Chain (1)	176299		GlnD family
Q9SID3	GLO2N_ARATH	reviewed	Putative hydroxyacylglutathione hydrolase 2, mitochondrial (EC 3.1.2.6) (Glyoxalase II) (Glx II)	At2g31350 (T28P16.16)	Arabidopsis thaliana (Mouse-ear cress)	324	3.1.2.6	hydroxyacylglutathione hydrolase activity; iron ion binding; manganese ion binding; mitochondrion; zinc ion binding	GO:0004416; GO:0005506; GO:0030145; GO:0005739; GO:0008270	IPR001279; IPR017782	Alternative sequence (1); Beta strand (13); Chain (1); Helix (12); Metal binding (8); Transit peptide (1); Turn (2)	3702	Secondary metabolite metabolism; methylglyoxal degradation; D-lactate from methylglyoxal: step 2/2.	Metallo-beta-lactamase superfamily, Glyoxalase II family
P17695	GLRX2_YEAST	reviewed	Glutaredoxin-2, mitochondrial (Thioltransferase) (Glutathione-dependent oxidoreductase 2)	GRX2 (TTR) (TTR1) (YDR513W) (D9719.17)	Saccharomyces cerevisiae (Baker's yeast)	143		cell redox homeostasis; cytosol; electron carrier activity; electron transport chain; glutathione peroxidase activity; glutathione transferase activity; mitochondrion; protein binding; protein disulfide oxidoreductase activity; response to oxidative stress; transport	GO:0045454; GO:0005829; GO:0009055; GO:0022900; GO:0004602; GO:0004364; GO:0005739; GO:0005515; GO:0015035; GO:0006979; GO:0006810	IPR011767; IPR002109; IPR014025; IPR011899; IPR012335	Chain (1); Disulfide bond (1); Domain (1); Modified residue (4); Transit peptide (1)	4932		Glutaredoxin family
P54493	GLUP_BACSU	reviewed	Rhomboid protease gluP (EC 3.4.21.105) (Intramembrane serine protease)	gluP (yqgP) (BSU24870)	Bacillus subtilis	507	3.4.21.105	binding; integral to membrane; plasma membrane; serine-type peptidase activity	GO:0005488; GO:0016021; GO:0005886; GO:0008236	IPR002610; IPR001440; IPR011990; IPR013026	Active site (2); Chain (1); Mutagenesis (6); Repeat (2); Transmembrane (7)	1423		Peptidase S54 family
P34899	GLYM_PEA	reviewed	Serine hydroxymethyltransferase, mitochondrial (SHMT) (Serine methylase) (EC 2.1.2.1) (Glycine hydroxymethyltransferase)		Pisum sativum (Garden pea)	518	2.1.2.1	L-serine metabolic process; glycine hydroxymethyltransferase activity; glycine metabolic process; mitochondrion; one-carbon compound metabolic process; pyridoxal phosphate binding	GO:0006563; GO:0004372; GO:0006544; GO:0005739; GO:0006730; GO:0030170	IPR001085; IPR015421	Binding site (1); Chain (1); Transit peptide (1)	3888	One-carbon metabolism; tetrahydrofolate pathway.	SHMT family
P14519	GLYM_RABIT	reviewed	Serine hydroxymethyltransferase, mitochondrial (SHMT) (Serine methylase) (EC 2.1.2.1) (Glycine hydroxymethyltransferase)	SHMT2	Oryctolagus cuniculus (Rabbit)	504	2.1.2.1	L-serine metabolic process; glycine hydroxymethyltransferase activity; glycine metabolic process; mitochondrion; one-carbon compound metabolic process; pyridoxal phosphate binding	GO:0006563; GO:0004372; GO:0006544; GO:0005739; GO:0006730; GO:0030170	IPR001085; IPR015421	Binding site (1); Chain (1); Sequence conflict (2); Transit peptide (1)	9986	One-carbon metabolism; tetrahydrofolate pathway.	SHMT family
Q2R1V8	GME2_ORYSJ	reviewed	GDP-mannose 3,5-epimerase 2 (GDP-Man 3,5-epimerase 2) (EC 5.1.3.18)	GME-2 (Os11g0591100) (LOC_Os11g37890)	Oryza sativa subsp. japonica (Rice)	371	5.1.3.18	GDP-mannose 3,5-epimerase activity; L-ascorbic acid biosynthetic process; coenzyme binding	GO:0047918; GO:0019853; GO:0050662	IPR001509; IPR016040	Active site (1); Binding site (9); Chain (1); Erroneous gene model prediction (2); Erroneous termination (1); Nucleotide binding (1); Region (3)	39947	Cofactor biosynthesis; L-ascorbate biosynthesis.	Sugar epimerase family
Q9FPQ6	GP1_CHLRE	reviewed	Vegetative cell wall protein gp1 (Hydroxyproline-rich glycoprotein 1)	GP1	Chlamydomonas reinhardtii	555		structural constituent of cell wall	GO:0005199	IPR003882	Chain (1); Compositional bias (1); Glycosylation (3); Region (1); Signal peptide (1)	3055
Q40224	GPA1_LUPLU	reviewed	Guanine nucleotide-binding protein alpha-1 subunit (GP-alpha-1)	GPA1	Lupinus luteus (European yellow lupin)	384		G-protein coupled receptor protein signaling pathway; GTP binding; protein amino acid ADP-ribosylation; signal transducer activity	GO:0007186; GO:0005525; GO:0006471; GO:0004871	IPR001019; IPR002976	Chain (1); Initiator methionine (1); Lipidation (2); Nucleotide binding (3)	3873		G-alpha family
Q9M5A9	GPT1_ARATH	reviewed	Glucose-6-phosphate/phosphate translocator 1, chloroplastic	GPT1 (At5g54800) (MBG8.6)	Arabidopsis thaliana (Mouse-ear cress)	388		chloroplast; integral to membrane; response to nematode; transport; transporter activity	GO:0009507; GO:0016021; GO:0009624; GO:0006810; GO:0005215	IPR004853; IPR000620; IPR004696	Chain (1); Compositional bias (1); Domain (1); Erroneous gene model prediction (1); Sequence conflict (2); Transit peptide (1); Transmembrane (8)	3702		TPT transporter family, GPT (TC 2.A.7.9.2) subfamily
Q94B38	GPT2_ARATH	reviewed	Glucose-6-phosphate/phosphate translocator 2, chloroplastic	GPT2 (At1g61800) (F8K4.1)	Arabidopsis thaliana (Mouse-ear cress)	388		chloroplast; integral to membrane; plasma membrane; transport; transporter activity	GO:0009507; GO:0016021; GO:0005886; GO:0006810; GO:0005215	IPR004853; IPR000620; IPR004696	Chain (1); Compositional bias (1); Domain (1); Erroneous gene model prediction (1); Sequence conflict (2); Transit peptide (1); Transmembrane (7)	3702		TPT transporter family, GPT (TC 2.A.7.9.2) subfamily
Q21827	GPTC1_CAEEL	reviewed	G patch domain-containing protein 1 homolog	R07E5.1	Caenorhabditis elegans	812		body morphogenesis; intracellular; nematode larval development; nucleic acid binding	GO:0010171; GO:0005622; GO:0002119; GO:0003676	IPR011666; IPR000467	Chain (1); Domain (1)	6239		GPATCH1 family
O04922	GPX2_ARATH	reviewed	Probable glutathione peroxidase 2 (EC 1.11.1.9)	GPX2 (At2g31570) (T9H9.9)	Arabidopsis thaliana (Mouse-ear cress)	169	1.11.1.9	cytosol; glutathione peroxidase activity; oxidation reduction; response to oxidative stress	GO:0005829; GO:0004602; GO:0055114; GO:0006979	IPR000889; IPR012335	Active site (1); Chain (1)	3702		Glutathione peroxidase family
Q5SNZ0	GRDN_MOUSE	reviewed	Girdin (Girders of actin filament) (Coiled-coil domain-containing protein 88A) (Akt phosphorylation enhancer) (APE) (Hook-related protein 1) (HkRP1) (G alpha-interacting vesicle-associated protein) (GIV)	Ccdc88a (Grdn) (Kiaa1212)	Mus musculus (Mouse)	1873		Golgi apparatus; actin binding; activation of protein kinase B activity; cell migration; cytoplasmic vesicle; cytosol; endoplasmic reticulum; lamellipodium; lamellipodium assembly; membrane organization; microtubule binding; phosphoinositide binding; plasma membrane; protein homodimerization activity; protein kinase B binding; regulation of DNA replication; regulation of actin cytoskeleton organi…	GO:0005794; GO:0003779; GO:0032148; GO:0016477; GO:0031410; GO:0005829; GO:0005783; GO:0030027; GO:0030032; GO:0016044; GO:0008017; GO:0035091; GO:0005886; GO:0042803; GO:0043422; GO:0006275; GO:0032956; GO:0042127; GO:0001932		Alternative sequence (2); Chain (1); Coiled coil (3); Erroneous gene model prediction (1); Modified residue (9); Region (1); Sequence conflict (2)	10090		CCDC88 family
P22151	GRG1_NEUCR	reviewed	Glucose-repressible gene protein	grg-1 (ccg-1) (93G11.200) (NCU03753)	Neurospora crassa	71					Chain (1)	5141
A2ZJC9	GRP1_ORYSI	reviewed	Putative glycine-rich cell wall structural protein 1	GRP-1 (OsI_036672)	Oryza sativa subsp. indica (Rice)	165		cell wall; cell wall organization; extracellular region	GO:0005618; GO:0007047; GO:0005576		Chain (1); Compositional bias (1); Repeat (3); Signal peptide (1)	39946
A3C5A7	GRP2_ORYSJ	reviewed	Glycine-rich cell wall structural protein 2 (Glycine-rich protein 1) (GRP-1)	GRP0.9 (GRP1) (Os10g0450900) (LOC_Os10g31330) (OsJ_030479)	Oryza sativa subsp. japonica (Rice)	185		cell wall; cell wall organization; extracellular region	GO:0005618; GO:0007047; GO:0005576		Chain (1); Compositional bias (1); Erroneous gene model prediction (2); Signal peptide (1)	39947
P49311	GRP2_SINAL	reviewed	Glycine-rich RNA-binding protein GRP2A		Sinapis alba (White mustard) (Brassica hirta)	169		RNA binding; nucleotide binding; nucleus	GO:0003723; GO:0000166; GO:0005634	IPR012677; IPR015465; IPR000504	Chain (1); Compositional bias (6); Domain (1)	3728
Q09134	GRPA_MEDFA	reviewed	Abscisic acid and environmental stress-inducible protein		Medicago falcata (Sickle medic)	159		response to stress	GO:0006950	IPR010800	Chain (1); Region (1); Repeat (7)	3878
Q8LBK6	GRS15_ARATH	reviewed	Monothiol glutaredoxin-S15 (AtGrxS15)	GRXS15 (At3g15660) (MSJ11.6)	Arabidopsis thaliana (Mouse-ear cress)	169		cell redox homeostasis; electron carrier activity; electron transport chain; metal ion binding; mitochondrion; protein disulfide oxidoreductase activity; transport	GO:0045454; GO:0009055; GO:0022900; GO:0046872; GO:0005739; GO:0015035; GO:0006810	IPR002109; IPR004480	Chain (1); Domain (1); Sequence conflict (1)	3702		Glutaredoxin family, Monothiol subfamily
Q9FNE2	GRXC2_ARATH	reviewed	Glutaredoxin-C2 (AtGrxC2)	GRXC2 (At5g40370) (MPO12.80)	Arabidopsis thaliana (Mouse-ear cress)	111		cell redox homeostasis; electron carrier activity; electron transport chain; plasma membrane; protein disulfide oxidoreductase activity; transport; vacuole	GO:0045454; GO:0009055; GO:0022900; GO:0005886; GO:0015035; GO:0006810; GO:0005773	IPR011767; IPR002109; IPR014025; IPR011899; IPR012335	Chain (1); Disulfide bond (1); Domain (1)	3702		Glutaredoxin family
Q9LYC8	GRXS6_ARATH	reviewed	Monothiol glutaredoxin-S6 (AtGrxS6)	GRXS6 (At3g62930) (T20O10.30)	Arabidopsis thaliana (Mouse-ear cress)	102		cell redox homeostasis; cytoplasm; electron carrier activity; electron transport chain; protein disulfide oxidoreductase activity; transport	GO:0045454; GO:0005737; GO:0009055; GO:0022900; GO:0015035; GO:0006810	IPR011905; IPR002109; IPR014025; IPR012335	Chain (1); Domain (1)	3702		Glutaredoxin family, Monothiol subfamily
P27456	GSHRP_PEA	reviewed	Glutathione reductase, chloroplastic/mitochondrial (GRase) (GR) (EC 1.8.1.7) (GOR1)	GR (GOR1)	Pisum sativum (Garden pea)	552	1.8.1.7	FAD binding; NADP or NADPH binding; cell redox homeostasis; chloroplast; glutathione metabolic process; glutathione-disulfide reductase activity; mitochondrion; oxidation reduction	GO:0050660; GO:0050661; GO:0045454; GO:0009507; GO:0006749; GO:0004362; GO:0005739; GO:0055114	IPR013027; IPR006324; IPR000815; IPR004099; IPR012999; IPR001327	Active site (1); Binding site (2); Chain (1); Disulfide bond (1); Nucleotide binding (1); Transit peptide (1)	3888		Class-I pyridine nucleotide-disulfide oxidoreductase family
P42761	GSTF3_ARATH	reviewed	Glutathione S-transferase ERD13 (EC 2.5.1.18) (GST class-phi)	ERD13 (At2g30870) (F7F1.8)	Arabidopsis thaliana (Mouse-ear cress)	215	2.5.1.18	apoplast; cell wall; chloroplast; copper ion binding; glutathione binding; glutathione transferase activity; plasma membrane; response to cadmium ion; response to water deprivation; toxin catabolic process; vacuole	GO:0048046; GO:0005618; GO:0009507; GO:0005507; GO:0043295; GO:0004364; GO:0005886; GO:0046686; GO:0009414; GO:0009407; GO:0005773	IPR010987; IPR004045; IPR017933; IPR004046; IPR012335	Chain (1); Domain (2); Initiator methionine (1)	3702		GST superfamily, Phi family
P42769	GSTF5_ARATH	reviewed	Glutathione S-transferase PM239X14 (EC 2.5.1.18) (GST class-phi)		Arabidopsis thaliana (Mouse-ear cress)	218	2.5.1.18	cytoplasm; glutathione transferase activity; oxidation reduction; peroxidase activity	GO:0005737; GO:0004364; GO:0055114; GO:0004601	IPR010987; IPR004045; IPR017933; IPR004046; IPR012335	Chain (1); Domain (2)	3702		GST superfamily, Phi family
P30713	GSTT2_RAT	reviewed	Glutathione S-transferase theta-2 (EC 2.5.1.18) (GST class-theta-2) (Glutathione S-transferase 12) (GST 12-12) (Glutathione S-transferase Yrs-Yrs)	Gstt2	Rattus norvegicus (Rat)	244	2.5.1.18	cytoplasm; glutathione metabolic process; glutathione transferase activity; nucleus	GO:0005737; GO:0006749; GO:0004364; GO:0005634	IPR010987; IPR004045; IPR017933; IPR004046; IPR012335	Active site (1); Chain (1); Domain (2); Initiator methionine (1); Sequence conflict (4)	10116		GST superfamily, Theta family
P32110	GSTX6_SOYBN	reviewed	Probable glutathione S-transferase (EC 2.5.1.18) (Heat shock protein 26A) (G2-4)	HSP26-A	Glycine max (Soybean)	225	2.5.1.18	glutathione transferase activity; response to stress	GO:0004364; GO:0006950	IPR010987; IPR004045; IPR017933; IPR004046; IPR012335	Chain (1); Domain (2); Sequence conflict (1)	3847		GST superfamily, HSP26 family
P25317	GSTXA_TOBAC	reviewed	Probable glutathione S-transferase parA (EC 2.5.1.18) (Auxin-regulated protein parA) (STR246C protein)	PARA (PAR)	Nicotiana tabacum (Common tobacco)	220	2.5.1.18	auxin mediated signaling pathway; glutathione transferase activity	GO:0009734; GO:0004364	IPR010987; IPR004045; IPR017933; IPR004046; IPR012335	Chain (1); Domain (2)	4097		GST superfamily, HSP26 family
P57108	GSTZ_EUPES	reviewed	Glutathione S-transferase zeta class (EC 2.5.1.18)		Euphorbia esula (Leafy spurge)	225	2.5.1.18	aromatic amino acid family metabolic process; cytoplasm; glutathione transferase activity	GO:0009072; GO:0005737; GO:0004364	IPR010987; IPR004045; IPR017933; IPR004046; IPR005955; IPR012335	Active site (1); Chain (1); Domain (2)	3993		GST superfamily, Zeta family
Q9FT54	GTE6_ARATH	reviewed	Transcription factor GTE6 (Protein GENERAL TRANSCRIPTION FACTOR GROUP E6)	GTE6 (At3g52280) (T25B15.50)	Arabidopsis thaliana (Mouse-ear cress)	369		H3/H4 histone acetyltransferase activity; chromatin remodeling; multicellular organismal development; nucleus; regulation of transcription, DNA-dependent	GO:0004406; GO:0006338; GO:0007275; GO:0005634; GO:0006355	IPR001487; IPR017413	Chain (1); Coiled coil (1); Domain (1); Motif (1)	3702
Q9AWA5	GWD1_SOLTU	reviewed	Alpha-glucan water dikinase, chloroplastic (EC 2.7.9.4) (EC 2.7.13.3) (Starch-related R1 protein)	R1	Solanum tuberosum (Potato)	1464	2.7.9.4; 2.7.13.3	ATP binding; alpha-glucan, water dikinase activity; carbohydrate metabolic process; chloroplast; magnesium ion binding; phosphorylation; protein histidine kinase activity	GO:0005524; GO:0050521; GO:0005975; GO:0009507; GO:0000287; GO:0016310; GO:0004673	IPR008279; IPR000121; IPR002192	Active site (1); Chain (1); Mutagenesis (1); Sequence conflict (27); Transit peptide (1)	4113		PEP-utilizing enzyme family
Q873N2	GWT1_CANAL	reviewed	GPI-anchored wall transfer protein 1 (EC 2.3.-.-)	GWT1 (CaO19.6884) (CaO19.14173)	Candida albicans (Yeast)	485	2.3.-.-	GPI anchor biosynthetic process; acyltransferase activity; endoplasmic reticulum membrane; integral to membrane	GO:0006506; GO:0008415; GO:0005789; GO:0016021	IPR009447	Chain (1); Glycosylation (3); Transmembrane (12)	5476	Glycolipid biosynthesis; glycosylphosphatidylinositol-anchor biosynthesis.	PIGW family
O59737	GYP1_SCHPO	reviewed	GTPase-activating protein gyp1 (GAP for ypt1)	gyp1 (SPBC530.01)	Schizosaccharomyces pombe (Fission yeast)	514		Golgi apparatus; Rab GTPase activator activity; cytosol; nucleus; regulation of Rab GTPase activity	GO:0005794; GO:0005097; GO:0005829; GO:0005634; GO:0032313	IPR000195	Chain (1); Domain (1)	4896
Q08864	H11_VOLCA	reviewed	Histone H1-I	H1-I	Volvox carteri	261		DNA binding; nucleosome; nucleosome assembly; nucleus	GO:0003677; GO:0000786; GO:0006334; GO:0005634	IPR005818; IPR005819; IPR011991	Chain (1); DNA binding (1); Initiator methionine (1); Region (2); Repeat (7)	3067		Histone H1/H5 family
Q08865	H12_VOLCA	reviewed	Histone H1-II	H1-II	Volvox carteri	241		DNA binding; nucleosome; nucleosome assembly; nucleus	GO:0003677; GO:0000786; GO:0006334; GO:0005634	IPR005818; IPR005819; IPR011991	Chain (1); DNA binding (3); Initiator methionine (1); Region (2); Repeat (8)	3067		Histone H1/H5 family
P08283	H1_PEA	reviewed	Histone H1 (PsH1b) (PsH1b-40)		Pisum sativum (Garden pea)	265		DNA binding; nucleosome; nucleosome assembly; nucleus	GO:0003677; GO:0000786; GO:0006334; GO:0005634	IPR005818; IPR005819; IPR011991	Chain (1)	3888		Histone H1/H5 family
P40267	H1_SOLPN	reviewed	Histone H1		Solanum pennellii (Tomato) (Lycopersicon pennellii)	202		DNA binding; nucleosome; nucleosome assembly; nucleus; response to stress	GO:0003677; GO:0000786; GO:0006334; GO:0005634; GO:0006950	IPR005818; IPR005819; IPR011991	Chain (1)	28526		Histone H1/H5 family
Q9LD28	H2A6_ARATH	reviewed	Histone H2A.6 (Protein RESISTANT TO AGROBACTERIUM TRANSFORMATION 5) (HTA1)	RAT5 (H2A-1) (At5g54640) (MRB17.14)	Arabidopsis thaliana (Mouse-ear cress)	130		DNA binding; DNA mediated transformation; nucleolus; nucleosome; nucleosome assembly; response to bacterium; response to wounding	GO:0003677; GO:0009294; GO:0005730; GO:0000786; GO:0006334; GO:0009617; GO:0009611	IPR009072; IPR007125; IPR002119	Chain (1)	3702		Histone H2A family
Q9C944	H2AV3_ARATH	reviewed	Probable histone H2A variant 3 (H2A.F/Z 3) (HTA9)	At1g52740 (F14G24.1)	Arabidopsis thaliana (Mouse-ear cress)	134		DNA binding; defense response to bacterium; nucleosome; nucleosome assembly; nucleus; regulation of flower development; vacuole	GO:0003677; GO:0042742; GO:0000786; GO:0006334; GO:0005634; GO:0009909; GO:0005773	IPR009072; IPR007125; IPR002119	Chain (1)	3702		Histone H2A family
Q943L2	H2B11_ORYSJ	reviewed	Histone H2B.11	H2B.11 (Os01g0839500) (LOC_Os01g62230) (P0031D11.32) (P0408C03.7) (OsJ_003922)	Oryza sativa subsp. japonica (Rice)	139		DNA binding; nucleosome; nucleosome assembly; nucleus	GO:0003677; GO:0000786; GO:0006334; GO:0005634	IPR009072; IPR007125; IPR000558	Chain (1); Cross-link (1); Initiator methionine (1); Modified residue (2)	39947		Histone H2B family
Q1S9I9	H2B1_MEDTR	reviewed	Probable histone H2B.1		Medicago truncatula (Barrel medic)	148		DNA binding; nucleosome; nucleosome assembly; nucleus	GO:0003677; GO:0000786; GO:0006334; GO:0005634	IPR009072; IPR007125; IPR000558	Chain (1); Cross-link (1); Initiator methionine (1); Modified residue (3)	3880		Histone H2B family
Q1SU99	H2B3_MEDTR	reviewed	Probable histone H2B.3		Medicago truncatula (Barrel medic)	138		DNA binding; nucleosome; nucleosome assembly; nucleus	GO:0003677; GO:0000786; GO:0006334; GO:0005634	IPR009072; IPR007125; IPR000558	Chain (1); Cross-link (1); Initiator methionine (1); Modified residue (3)	3880		Histone H2B family
O65819	H2B3_SOLLC	reviewed	Histone H2B.3 (LeH2B-3) (Fragment)	H2B-3	Solanum lycopersicum (Tomato) (Lycopersicon esculentum)	137		DNA binding; nucleosome; nucleosome assembly; nucleus	GO:0003677; GO:0000786; GO:0006334; GO:0005634	IPR009072; IPR007125; IPR000558	Chain (1); Cross-link (1); Modified residue (2); Non-terminal residue (1)	4081		Histone H2B family
Q71H73	H33_VITVI	reviewed	Histone H3.3		Vitis vinifera (Grape)	136		DNA binding; nucleosome; nucleosome assembly; nucleus	GO:0003677; GO:0000786; GO:0006334; GO:0005634	IPR009072; IPR007125; IPR000164	Chain (1); Initiator methionine (1); Modified residue (13)	29760		Histone H3 family
P08437	H3_VOLCA	reviewed	Histone H3	H3-I; H3-II	Volvox carteri	135		DNA binding; nucleosome; nucleosome assembly; nucleus	GO:0003677; GO:0000786; GO:0006334; GO:0005634	IPR009072; IPR007125; IPR000164	Chain (1); Initiator methionine (1)	3067		Histone H3 family
Q76H85	H4_SILLA	reviewed	Histone H4	SlH4	Silene latifolia (White campion) (Bladder campion)	103		DNA binding; nucleosome; nucleosome assembly; nucleus	GO:0003677; GO:0000786; GO:0006334; GO:0005634	IPR007125; IPR001951	Chain (1); DNA binding (1); Initiator methionine (1); Modified residue (3)	37657		Histone H4 family
Q9FED2	HA22E_ARATH	reviewed	HVA22-like protein e (AtHVA22e)	HVA22E (At5g50720) (MFB16.12)	Arabidopsis thaliana (Mouse-ear cress)	116		hyperosmotic salinity response; integral to membrane; response to abscisic acid stimulus; response to cold; response to water deprivation	GO:0042538; GO:0016021; GO:0009737; GO:0009409; GO:0009414	IPR004345	Chain (1); Erroneous gene model prediction (1); Transmembrane (3)	3702		DP1 family
Q84MS3	HAK16_ORYSJ	reviewed	Probable potassium transporter 16 (OsHAK16)	HAK16 (Os03g0575200) (LOC_Os03g37840) (OSJNBa0008D12.19) (OSJNBa0029P07.17)	Oryza sativa subsp. japonica (Rice)	811		integral to membrane; potassium ion binding; potassium ion transmembrane transporter activity; potassium ion transport	GO:0016021; GO:0030955; GO:0015079; GO:0006813	IPR003855	Chain (1); Sequence conflict (4); Topological domain (13); Transmembrane (12)	39947		HAK/KUP transporter (TC 2.A.72) family
Q13442	HAP28_HUMAN	reviewed	28 kDa heat- and acid-stable phosphoprotein (PDGF-associated protein) (PAP) (PDGFA-associated protein 1) (PAP1)	PDAP1 (HASPP28)	Homo sapiens (Human)	181		cell proliferation; signal transduction	GO:0008283; GO:0007165		Chain (1); Modified residue (6); Sequence conflict (7)	9606		PDAP1 family
Q02283	HAT5_ARATH	reviewed	Homeobox-leucine zipper protein HAT5 (Homeodomain-leucine zipper protein HAT5) (HD-ZIP protein 5) (Homeodomain transcription factor ATHB-1) (HD-ZIP protein ATHB-1)	HAT5 (ATHB-1) (At3g01470) (F4P13.2)	Arabidopsis thaliana (Mouse-ear cress)	272		leaf morphogenesis; nucleus; positive regulation of transcription; protein homodimerization activity; regulation of transcription, DNA-dependent; response to blue light; response to salt stress; sequence-specific DNA binding; transcription activator activity; transcription factor activity	GO:0009965; GO:0005634; GO:0045941; GO:0042803; GO:0006355; GO:0009637; GO:0009651; GO:0043565; GO:0016563; GO:0003700	IPR001356; IPR017970; IPR012287; IPR000047; IPR003106	Chain (1); Compositional bias (2); DNA binding (1); Domain (1); Mutagenesis (1)	3702		HD-ZIP homeobox family, Class I subfamily
P23922	HBP1A_WHEAT	reviewed	Transcription factor HBP-1a (Histone-specific transcription factor HBP1)		Triticum aestivum (Wheat)	349		nucleus; protein dimerization activity; regulation of transcription, DNA-dependent; sequence-specific DNA binding; transcription factor activity	GO:0005634; GO:0046983; GO:0006355; GO:0043565; GO:0003700	IPR011616; IPR012900; IPR004827	Chain (1); DNA binding (1); Domain (1)	4565		BZIP family
O24645	HCBT1_DIACA	reviewed	Anthranilate N-benzoyltransferase protein 1 (EC 2.3.1.144) (Anthranilate N-hydroxycinnamoyl/benzoyltransferase 1)	HCBT1	Dianthus caryophyllus (Carnation) (Clove pink)	445	2.3.1.144	acyltransferase activity; anthranilate N-benzoyltransferase activity; flavonoid biosynthetic process	GO:0008415; GO:0047672; GO:0009813	IPR003480	Chain (1)	3570	Phytoalexin biosynthesis; methoxydianthramide B biosynthesis.	Plant acetyltransferase family
Q94EJ2	HDA8_ARATH	reviewed	Histone deacetylase 8 (EC 3.5.1.98)	HDA8 (At1g08460) (T27G7_7) (T27G7.14)	Arabidopsis thaliana (Mouse-ear cress)	377	3.5.1.98	chromatin modification; hydrolase activity; nucleus; regulation of transcription, DNA-dependent	GO:0016568; GO:0016787; GO:0005634; GO:0006355	IPR000286	Active site (1); Chain (1); Erroneous gene model prediction (1); Region (1)	3702		Histone deacetylase family
Q8LJS2	HDT1_SOYBN	reviewed	Histone deacetylase HDT1 (Histone deacetylase 2a) (HD2a) (Nucleolar histone deacetylase HD2-p39)	HDT1 (HD2A)	Glycine max (Soybean)	295		chromatin modification; hydrolase activity; nucleus; regulation of transcription, DNA-dependent; zinc ion binding	GO:0016568; GO:0016787; GO:0005634; GO:0006355; GO:0008270	IPR007087; IPR015880	Chain (1); Compositional bias (1); Zinc finger (1)	3847		Histone deacetylase HD2 family
P42044	HEMH_CUCSA	reviewed	Ferrochelatase-2, chloroplastic (EC 4.99.1.1) (Ferrochelatase II) (Protoheme ferro-lyase 2) (Heme synthetase 2)	HEMH	Cucumis sativus (Cucumber)	514	4.99.1.1	chloroplast; ferrochelatase activity; heme biosynthetic process; iron ion binding	GO:0009507; GO:0004325; GO:0006783; GO:0005506	IPR001015	Chain (1); Transit peptide (1)	3659	Porphyrin metabolism; protoheme biosynthesis; protoheme from protoporphyrin-IX: step 1/1.	Ferrochelatase family
P43082	HEVL_ARATH	reviewed	Hevein-like protein	HEL (At3g04720) (F7O18.21)	Arabidopsis thaliana (Mouse-ear cress)	212		cell wall catabolic process; chitin binding; chitin catabolic process; chitinase activity; defense response to bacterium; defense response to fungus; response to ethylene stimulus; response to salt stress; response to virus; systemic acquired resistance	GO:0016998; GO:0008061; GO:0006032; GO:0004568; GO:0042742; GO:0050832; GO:0009723; GO:0009651; GO:0009615; GO:0009627	IPR001153; IPR014733; IPR001002; IPR000726	Chain (1); Disulfide bond (7); Domain (2); Signal peptide (1)	3702
Q04832	HEXP_LEIMA	reviewed	DNA-binding protein HEXBP (Hexamer-binding protein)	HEXBP	Leishmania major	271		DNA binding; nucleus; zinc ion binding	GO:0003677; GO:0005634; GO:0008270	IPR013084; IPR001878	Chain (1); Zinc finger (9)	5664
Q9ZRA2	HGD_ARATH	reviewed	Homogentisate 1,2-dioxygenase (EC 1.13.11.5) (Homogentisic acid oxidase) (Homogentisate oxygenase) (Homogentisicase)	HGO (At5g54080) (MJP23.6)	Arabidopsis thaliana (Mouse-ear cress)	461	1.13.11.5	L-phenylalanine catabolic process; homogentisate 1,2-dioxygenase activity; iron ion binding; oxidation reduction; tyrosine catabolic process	GO:0006559; GO:0004411; GO:0005506; GO:0055114; GO:0006572	IPR005708	Chain (1); Metal binding (3); Sequence conflict (8)	3702	Amino-acid degradation; L-phenylalanine degradation; acetoacetic acid and fumarate from L-phenylalanine: step 4/6.	Homogentisate dioxygenase family
Q5ZJ60	HIBCH_CHICK	reviewed	3-hydroxyisobutyryl-CoA hydrolase, mitochondrial (EC 3.1.2.4) (3-hydroxyisobutyryl-coenzyme A hydrolase) (HIB-CoA hydrolase) (HIBYL-CoA-H)	HIBCH (RCJMB04_20j11)	Gallus gallus (Chicken)	385	3.1.2.4	3-hydroxyisobutyryl-CoA hydrolase activity; branched chain family amino acid catabolic process; mitochondrion	GO:0003860; GO:0009083; GO:0005739	IPR001753	Binding site (4); Chain (1); Transit peptide (1)	9031	Amino-acid degradation; L-valine degradation.	Enoyl-CoA hydratase/isomerase family
Q6NVY1	HIBCH_HUMAN	reviewed	3-hydroxyisobutyryl-CoA hydrolase, mitochondrial (EC 3.1.2.4) (3-hydroxyisobutyryl-coenzyme A hydrolase) (HIB-CoA hydrolase) (HIBYL-CoA-H)	HIBCH	Homo sapiens (Human)	386	3.1.2.4	3-hydroxyisobutyryl-CoA hydrolase activity; branched chain family amino acid catabolic process; mitochondrion; protein binding	GO:0003860; GO:0009083; GO:0005739; GO:0005515	IPR001753	Alternative sequence (1); Binding site (4); Chain (1); Natural variant (2); Sequence conflict (5); Transit peptide (1)	9606	Amino-acid degradation; L-valine degradation.	Enoyl-CoA hydratase/isomerase family
O82030	HIS8_TOBAC	reviewed	Histidinol-phosphate aminotransferase, chloroplastic (EC 2.6.1.9) (Imidazole acetol-phosphate transaminase)	HPA	Nicotiana tabacum (Common tobacco)	413	2.6.1.9	chloroplast; histidine biosynthetic process; histidinol-phosphate transaminase activity; pyridoxal phosphate binding	GO:0009507; GO:0000105; GO:0004400; GO:0030170	IPR004839; IPR005861; IPR015421	Binding site (1); Chain (1); Transit peptide (1)	4097	Amino-acid biosynthesis; L-histidine biosynthesis; L-histidine from 5-phospho-alpha-D-ribose 1-diphosphate: step 7/9.	Class-II pyridoxal-phosphate-dependent aminotransferase family, Histidinol-phosphate aminotransferase subfamily
P16237	HMDH_SCHMA	reviewed	3-hydroxy-3-methylglutaryl-coenzyme A reductase (HMG-CoA reductase) (EC 1.1.1.34)		Schistosoma mansoni (Blood fluke)	948	1.1.1.34	NADP or NADPH binding; cholesterol biosynthetic process; coenzyme A metabolic process; endoplasmic reticulum membrane; hydroxymethylglutaryl-CoA reductase (NADPH) activity; integral to membrane; isoprenoid biosynthetic process; oxidation reduction; peroxisomal membrane	GO:0050661; GO:0006695; GO:0015936; GO:0005789; GO:0004420; GO:0016021; GO:0008299; GO:0055114; GO:0005778	IPR002202; IPR004554	Active site (4); Chain (1); Glycosylation (3); Region (2); Transmembrane (7)	6183	Metabolic intermediate biosynthesis; mevalonic acid biosynthesis; (R)-mevalonic acid from acetyl-CoA: step 3/3.	HMG-CoA reductase family
P26585	HMGL_SOYBN	reviewed	HMG1/2-like protein (Protein SB11)		Glycine max (Soybean)	152		DNA binding; nucleus	GO:0003677; GO:0005634	IPR000910	Chain (1); Compositional bias (1); DNA binding (1)	3847		HMGB family
P40620	HMGL_VICFA	reviewed	HMG1/2-like protein		Vicia faba (Broad bean)	149		DNA binding; nucleus	GO:0003677; GO:0005634	IPR000910	Chain (1); Compositional bias (1); DNA binding (1)	3906		HMGB family
Q00423	HMGYA_SOYBN	reviewed	HMG-Y-related protein A (Protein SB16A)		Glycine max (Soybean)	176		DNA binding; nucleosome; nucleosome assembly; nucleus; regulation of transcription, DNA-dependent	GO:0003677; GO:0000786; GO:0006334; GO:0005634; GO:0006355	IPR017956; IPR000116; IPR005818; IPR011991	Chain (1); DNA binding (4)	3847		HMGA family; Histone H1/H5 family
Q10370	HMGYB_SOYBN	reviewed	HMG-Y-related protein B (Protein SB16B) (Fragment)		Glycine max (Soybean)	152		DNA binding; nucleosome; nucleosome assembly; nucleus; regulation of transcription, DNA-dependent	GO:0003677; GO:0000786; GO:0006334; GO:0005634; GO:0006355	IPR017956; IPR000116; IPR005818	Chain (1); DNA binding (4); Non-terminal residue (1)	3847		HMGA family; Histone H1/H5 family
Q8LAX0	HMT3_ARATH	reviewed	Homocysteine S-methyltransferase 3 (EC 2.1.1.10) (S-methylmethionine:homocysteine methyltransferase 3) (SMM:Hcy S-methyltransferase 3) (AtHMT-3)	HMT3 (At3g22740) (MWI23.11)	Arabidopsis thaliana (Mouse-ear cress)	347	2.1.1.10	homocysteine S-methyltransferase activity; methionine biosynthetic process; plasma membrane; zinc ion binding	GO:0008898; GO:0009086; GO:0005886; GO:0008270	IPR003726	Chain (1); Domain (1); Metal binding (3); Sequence conflict (3)	3702
O48604	HPPD_HORVU	reviewed	4-hydroxyphenylpyruvate dioxygenase (EC 1.13.11.27) (4-hydroxyphenylpyruvic acid oxidase) (HPPDase) (4HPPD) (HPD)		Hordeum vulgare (Barley)	434	1.13.11.27	4-hydroxyphenylpyruvate dioxygenase activity; L-phenylalanine catabolic process; cytoplasm; iron ion binding; oxidation reduction; tyrosine catabolic process	GO:0003868; GO:0006559; GO:0005737; GO:0005506; GO:0055114; GO:0006572	IPR005956; IPR004360	Chain (1); Metal binding (3)	4513	Amino-acid degradation; L-phenylalanine degradation; acetoacetic acid and fumarate from L-phenylalanine: step 3/6. Cofactor biosynthesis; prenylquinone biosynthesis.	4HPPD family
Q28640	HRG_RABIT	reviewed	Histidine-rich glycoprotein (Histidine-proline-rich glycoprotein) (HPRG) (Fragment)	HRG	Oryctolagus cuniculus (Rabbit)	526		cysteine-type endopeptidase inhibitor activity; extracellular region; heparin binding	GO:0004869; GO:0005576; GO:0008201	IPR000010	Chain (1); Compositional bias (2); Disulfide bond (6); Domain (2); Glycosylation (5); Non-terminal residue (1); Signal peptide (1); Site (2)	9986
P04929	HRPX_PLALO	reviewed	Histidine-rich glycoprotein		Plasmodium lophurae	351					Chain (1); Glycosylation (1); Propeptide (1); Region (4); Repeat (6); Signal peptide (1)	5853
Q03164	HRX_HUMAN	reviewed	Histone-lysine N-methyltransferase HRX (EC 2.1.1.43) (Zinc finger protein HRX) (ALL-1) (Trithorax-like protein) (Lysine N-methyltransferase 2A) (CXXC-type zinc finger protein 7)	MLL (ALL1) (CXXC7) (HRX) (HTRX) (KMT2A) (TRX1)	Homo sapiens (Human)	3969	2.1.1.43	RNA polymerase II transcription factor activity; apoptosis; chromatin modification; embryonic hemopoiesis; histone methyltransferase activity (H3-K4 specific); histone methyltransferase complex; protein complex assembly; protein homodimerization activity; regulation of transcription, DNA-dependent; transcription factor activity; transcription from RNA polymerase II promoter; zinc ion binding	GO:0003702; GO:0006915; GO:0016568; GO:0035162; GO:0042800; GO:0035097; GO:0006461; GO:0042803; GO:0006355; GO:0003700; GO:0006366; GO:0008270	IPR017956; IPR001487; IPR003889; IPR003888; IPR016569; IPR003616; IPR001214; IPR002857; IPR001965; IPR013083	Alternative sequence (1); Beta strand (5); Chain (1); Compositional bias (4); Cross-link (3); DNA binding (3); Domain (3); Helix (3); Modified residue (26); Natural variant (9); Sequence caution (1); Sequence conflict (16); Site (7); Turn (3); Zinc finger (4)	9606		Histone-lysine methyltransferase family, TRX/MLL subfamily
P09886	HS21C_PEA	reviewed	Small heat shock protein, chloroplastic	HSP21	Pisum sativum (Garden pea)	232		chloroplast; response to stress	GO:0009507; GO:0006950	IPR002068	Chain (1); Transit peptide (1)	3888		Small heat shock protein (HSP20) family
Q94BZ5	HSFA5_ARATH	reviewed	Heat stress transcription factor A-5 (AtHsfA5) (AtHsf-12)	HSFA5 (HSF12) (At4g13980) (dl3030c) (FCAALL.27)	Arabidopsis thaliana (Mouse-ear cress)	466		cytoplasm; nucleus; regulation of transcription, DNA-dependent; response to stress; sequence-specific DNA binding; transcription factor activity	GO:0005737; GO:0005634; GO:0006355; GO:0006950; GO:0043565; GO:0003700	IPR000232; IPR011991	Chain (1); DNA binding (1); Erroneous gene model prediction (2); Motif (3); Region (1)	3702		HSF family, Class A subfamily
O22230	HSFB3_ARATH	reviewed	Heat stress transcription factor B-3 (AtHsfB3) (AtHsf-05)	HSFB3 (HSF05) (At2g41690) (T32G6.21)	Arabidopsis thaliana (Mouse-ear cress)	244		cytoplasm; nucleus; regulation of transcription, DNA-dependent; response to cadmium ion; response to stress; sequence-specific DNA binding; transcription factor activity	GO:0005737; GO:0005634; GO:0006355; GO:0046686; GO:0006950; GO:0043565; GO:0003700	IPR000232; IPR011991	Chain (1); Compositional bias (1); DNA binding (1); Motif (2); Region (1)	3702		HSF family, Class B subfamily
Q05832	HSP11_CHERU	reviewed	18.3 kDa class I heat shock protein (HSP 18.3)	HSP18	Chenopodium rubrum (Red goosefoot) (Pigweed)	161		cytoplasm; response to stress	GO:0005737; GO:0006950	IPR002068	Chain (1)	3560		Small heat shock protein (HSP20) family
P27879	HSP11_MEDSA	reviewed	18.1 kDa class I heat shock protein (Fragment)	HSP18.1	Medicago sativa (Alfalfa)	143		cytoplasm; response to stress	GO:0005737; GO:0006950	IPR002068	Chain (1); Non-terminal residue (1)	3879		Small heat shock protein (HSP20) family
P27880	HSP12_MEDSA	reviewed	18.2 kDa class I heat shock protein	HSP18.2	Medicago sativa (Alfalfa)	158		cytoplasm; response to stress	GO:0005737; GO:0006950	IPR002068	Chain (1)	3879		Small heat shock protein (HSP20) family
P04793	HSP13_SOYBN	reviewed	17.5 kDa class I heat shock protein (HSP 17.5-M)	HSP17.5-M	Glycine max (Soybean)	153		cytoplasm; response to stress	GO:0005737; GO:0006950	IPR002068	Chain (1)	3847		Small heat shock protein (HSP20) family
P05478	HSP16_SOYBN	reviewed	18.5 kDa class I heat shock protein (HSP 18.5)	HSP18.5-C	Glycine max (Soybean)	161		cytoplasm; response to stress	GO:0005737; GO:0006950	IPR002068	Chain (1)	3847		Small heat shock protein (HSP20) family
P19752	HSP30_NEUCR	reviewed	30 kDa heat shock protein	hsp30 (NCU09364)	Neurospora crassa	228		cytoplasm; response to stress	GO:0005737; GO:0006950	IPR002068	Chain (1)	5141		Small heat shock protein (HSP20) family
P30236	HSP41_SOYBN	reviewed	22.0 kDa class IV heat shock protein	HSP22.0	Glycine max (Soybean)	192		endoplasmic reticulum; endoplasmic reticulum lumen; response to stress	GO:0005783; GO:0005788; GO:0006950	IPR002068	Chain (1); Motif (1); Signal peptide (1)	3847		Small heat shock protein (HSP20) family
P26413	HSP70_SOYBN	reviewed	Heat shock 70 kDa protein	HSP70	Glycine max (Soybean)	645		ATP binding; response to stress	GO:0005524; GO:0006950	IPR018181; IPR001023; IPR013126	Chain (1)	3847		Heat shock protein 70 family
P24629	HSP71_SOLLC	reviewed	Heat shock cognate 70 kDa protein 1	HSC-I	Solanum lycopersicum (Tomato) (Lycopersicon esculentum)	650		ATP binding; response to stress	GO:0005524; GO:0006950	IPR018181; IPR001023; IPR013126	Chain (1)	4081		Heat shock protein 70 family
P22954	HSP72_ARATH	reviewed	Heat shock cognate 70 kDa protein 2 (Hsc70.2)	HSC70-2 (HSP70-2) (At5g02490) (T22P11_80)	Arabidopsis thaliana (Mouse-ear cress)	653		ATP binding; cell wall; cytoplasm; plasma membrane; response to bacterium; response to cadmium ion; response to heat	GO:0005524; GO:0005618; GO:0005737; GO:0005886; GO:0009617; GO:0046686; GO:0009408	IPR018181; IPR001023; IPR013126	Chain (1); Sequence conflict (2)	3702		Heat shock protein 70 family
P27322	HSP72_SOLLC	reviewed	Heat shock cognate 70 kDa protein 2	HSC-2	Solanum lycopersicum (Tomato) (Lycopersicon esculentum)	644		ATP binding; response to stress	GO:0005524; GO:0006950	IPR018181; IPR001023; IPR013126	Chain (1)	4081		Heat shock protein 70 family
Q5RDM4	HSP74_PONAB	reviewed	Heat shock 70 kDa protein 4	HSPA4	Pongo abelii (Sumatran orangutan)	840		ATP binding; cytoplasm; response to stress	GO:0005524; GO:0005737; GO:0006950	IPR018181; IPR001023; IPR013126	Chain (1); Modified residue (6)	9601		Heat shock protein 70 family
Q707X3	HSP75_ZYGRO	reviewed	Heat shock protein SSB	SSB	Zygosaccharomyces rouxii (Candida mogii)	613		ATP binding; cytoplasm; response to stress; translation	GO:0005524; GO:0005737; GO:0006950; GO:0006412	IPR018181; IPR001023; IPR013126	Chain (1); Initiator methionine (1); Modified residue (1)	4956		Heat shock protein 70 family
P09189	HSP7C_PETHY	reviewed	Heat shock cognate 70 kDa protein	HSP70	Petunia hybrida (Petunia)	651		ATP binding; response to stress	GO:0005524; GO:0006950	IPR018181; IPR001023; IPR013126	Chain (1)	4102		Heat shock protein 70 family
Q01899	HSP7M_PHAVU	reviewed	Heat shock 70 kDa protein, mitochondrial		Phaseolus vulgaris (Kidney bean) (French bean)	675		ATP binding; mitochondrion; protein folding; response to stress; unfolded protein binding	GO:0005524; GO:0005739; GO:0006457; GO:0006950; GO:0051082	IPR012725; IPR018181; IPR001023; IPR013126	Chain (1); Transit peptide (1)	3885		Heat shock protein 70 family
P36181	HSP80_SOLLC	reviewed	Heat shock cognate protein 80	HSC80	Solanum lycopersicum (Tomato) (Lycopersicon esculentum)	699		ATP binding; cytoplasm; protein folding; response to stress; unfolded protein binding	GO:0005524; GO:0005737; GO:0006457; GO:0006950; GO:0051082	IPR003594; IPR001404	Chain (1)	4081		Heat shock protein 90 family
Q0J4P2	HSP81_ORYSJ	reviewed	Heat shock protein 81-1 (HSP81-1) (Heat shock protein 82)	HSP81-1 (HSP82) (Os08g0500700) (LOC_Os08g39140) (OJ1118_A06.20-1) (OJ1345_D02.4-1)	Oryza sativa subsp. japonica (Rice)	699		ATP binding; cytoplasm; protein folding; response to stress; unfolded protein binding	GO:0005524; GO:0005737; GO:0006457; GO:0006950; GO:0051082	IPR003594; IPR001404	Chain (1); Erroneous gene model prediction (1)	39947		Heat shock protein 90 family
P36182	HSP82_TOBAC	reviewed	Heat shock protein 82 (Fragment)	HSP82	Nicotiana tabacum (Common tobacco)	499		ATP binding; cytoplasm; protein folding; response to stress; unfolded protein binding	GO:0005524; GO:0005737; GO:0006457; GO:0006950; GO:0051082	IPR001404	Chain (1); Non-terminal residue (1)	4097		Heat shock protein 90 family
P51819	HSP83_IPONI	reviewed	Heat shock protein 83	HSP83A	Ipomoea nil (Japanese morning glory) (Pharbitis nil)	703		ATP binding; cytoplasm; protein folding; response to stress; unfolded protein binding	GO:0005524; GO:0005737; GO:0006457; GO:0006950; GO:0051082	IPR003594; IPR001404	Chain (1)	35883		Heat shock protein 90 family
Q2MHE4	HT1_ARATH	reviewed	Serine/threonine-protein kinase HT1 (EC 2.7.11.1) (High leaf temperature protein 1)	HT1 (At1g62400) (F24O1.13)	Arabidopsis thaliana (Mouse-ear cress)	390	2.7.11.1	ATP binding; protein amino acid phosphorylation; protein serine/threonine kinase activity; protein tyrosine kinase activity; regulation of stomatal movement	GO:0005524; GO:0006468; GO:0004674; GO:0004713; GO:0010119	IPR000719; IPR017441; IPR008271; IPR001245	Active site (1); Binding site (1); Chain (1); Domain (1); Erroneous gene model prediction (1); Mutagenesis (2); Nucleotide binding (1)	3702		Protein kinase superfamily, Ser/Thr protein kinase family
Q9JKR6	HYOU1_MOUSE	reviewed	Hypoxia up-regulated protein 1 (170 kDa glucose-regulated protein) (GRP-170) (140 kDa Ca(2+)-binding protein) (CBP-140)	Hyou1 (Grp170)	Mus musculus (Mouse)	999		ATP binding; endoplasmic reticulum; endoplasmic reticulum lumen	GO:0005524; GO:0005783; GO:0005788	IPR018181; IPR001023; IPR013126	Chain (1); Compositional bias (1); Glycosylation (9); Motif (1); Sequence conflict (13); Signal peptide (1)	10090		Heat shock protein 70 family
O24407	IAA16_ARATH	reviewed	Auxin-responsive protein IAA16 (Indoleacetic acid-induced protein 16)	IAA16 (At3g04730) (F7O18.22)	Arabidopsis thaliana (Mouse-ear cress)	236		auxin mediated signaling pathway; nucleus; protein dimerization activity; regulation of transcription, DNA-dependent	GO:0009734; GO:0005634; GO:0046983; GO:0006355	IPR003311; IPR011525	Chain (1); Domain (1); Motif (1)	3702		Aux/IAA family
Q38826	IAA8_ARATH	reviewed	Auxin-responsive protein IAA8 (Indoleacetic acid-induced protein 8)	IAA8 (At2g22670) (T9I22.11)	Arabidopsis thaliana (Mouse-ear cress)	321		auxin mediated signaling pathway; cytoplasm; nucleus; protein dimerization activity; regulation of transcription, DNA-dependent	GO:0009734; GO:0005737; GO:0005634; GO:0046983; GO:0006355	IPR003311; IPR011525	Chain (1); Domain (1); Motif (1)	3702		Aux/IAA family
Q9M647	IAR1_ARATH	reviewed	IAA-alanine resistance protein 1	IAR1 (At1g68100) (T23K23.5)	Arabidopsis thaliana (Mouse-ear cress)	469		integral to membrane; metal ion transmembrane transporter activity; metal ion transport	GO:0016021; GO:0046873; GO:0030001	IPR003689	Chain (1); Compositional bias (3); Erroneous gene model prediction (1); Frameshift (1); Signal peptide (1); Transmembrane (6)	3702		ZIP transporter (TC 2.A.5) family, KE4/Catsup subfamily
Q945K7	IDH5_ARATH	reviewed	Isocitrate dehydrogenase [NAD] catalytic subunit 5, mitochondrial (EC 1.1.1.41) (Isocitric dehydrogenase 5) (NAD(+)-specific ICDH 5) (IDH-V)	IDH5 (At5g03290) (MOK16.20) (F12E4_20)	Arabidopsis thaliana (Mouse-ear cress)	374	1.1.1.41	ATP binding; chloroplast; isocitrate dehydrogenase (NAD+) activity; magnesium ion binding; manganese ion binding; mitochondrion; oxidation reduction; tricarboxylic acid cycle	GO:0005524; GO:0009507; GO:0004449; GO:0000287; GO:0030145; GO:0005739; GO:0055114; GO:0006099	IPR004434; IPR001804	Binding site (4); Chain (1); Metal binding (3); Site (2); Transit peptide (1)	3702		Isocitrate and isopropylmalate dehydrogenases family
Q01042	IE68_SHV21	reviewed	Immediate-early protein	73 (ECLF1)	Saimiriine herpesvirus 2 (strain 11) (SaHV-2) (Herpesvirus saimiri)	407					Chain (1); Compositional bias (1)	10383		Herpesviridae IE68 family
Q6A7M5	IF2_PROAC	reviewed	Translation initiation factor IF-2	infB (PPA1493)	Propionibacterium acnes	964		GTP binding; GTPase activity; cytoplasm; translation initiation factor activity; translational initiation	GO:0005525; GO:0003924; GO:0005737; GO:0003743; GO:0006413	IPR015760; IPR000178; IPR006847; IPR000795; IPR005225; IPR004161	Chain (1); Nucleotide binding (3); Region (1)	1747		IF-2 family
Q47RV1	IF2_THEFY	reviewed	Translation initiation factor IF-2	infB (Tfu_0778)	Thermobifida fusca (strain YX)	955		GTP binding; GTPase activity; cytoplasm; translation initiation factor activity; translational initiation	GO:0005525; GO:0003924; GO:0005737; GO:0003743; GO:0006413	IPR015760; IPR000178; IPR006847; IPR000795; IPR005225; IPR004161	Chain (1); Nucleotide binding (3); Region (1)	269800		IF-2 family
P55871	IF2B_MALDO	reviewed	Eukaryotic translation initiation factor 2 subunit beta (eIF-2-beta)		Malus domestica (Apple) (Malus sylvestris)	271		translation initiation factor activity; translational initiation; zinc ion binding	GO:0003743; GO:0006413; GO:0008270	IPR002735	Chain (1); Compositional bias (2); Zinc finger (1)	3750		EIF-2-beta/eIF-5 family
P41382	IF410_TOBAC	reviewed	Eukaryotic initiation factor 4A-10 (eIF-4A-10) (EC 3.6.1.-) (ATP-dependent RNA helicase eIF4A-10)		Nicotiana tabacum (Common tobacco)	413	3.6.1.-	ATP binding; ATP-dependent helicase activity; RNA binding; translation; translation initiation factor activity	GO:0005524; GO:0008026; GO:0003723; GO:0006412; GO:0003743	IPR014001; IPR001650; IPR011545; IPR014021; IPR000629; IPR014014	Chain (1); Domain (2); Motif (2); Nucleotide binding (1)	4097		DEAD box helicase family, eIF4A subfamily
Q40468	IF415_TOBAC	reviewed	Eukaryotic initiation factor 4A-15 (eIF-4A-15) (EC 3.6.1.-) (ATP-dependent RNA helicase eIF4A-15)		Nicotiana tabacum (Common tobacco)	413	3.6.1.-	ATP binding; ATP-dependent helicase activity; RNA binding; translation; translation initiation factor activity	GO:0005524; GO:0008026; GO:0003723; GO:0006412; GO:0003743	IPR014001; IPR001650; IPR011545; IPR014021; IPR000629; IPR014014	Chain (1); Domain (2); Motif (2); Nucleotide binding (1)	4097		DEAD box helicase family, eIF4A subfamily
P41377	IF4A2_ARATH	reviewed	Eukaryotic initiation factor 4A-2 (eIF-4A-2) (EC 3.6.1.-) (ATP-dependent RNA helicase eIF4A-2) (DEAD-box ATP-dependent RNA helicase 19)	TIF4A-2 (RH19) (At1g54270) (F20D21.9) (F20D21_52)	Arabidopsis thaliana (Mouse-ear cress)	412	3.6.1.-	ATP binding; ATP-dependent helicase activity; RNA binding; cytoplasm; plasma membrane; response to cadmium ion; translation; translation initiation factor activity	GO:0005524; GO:0008026; GO:0003723; GO:0005737; GO:0005886; GO:0046686; GO:0006412; GO:0003743	IPR014001; IPR001650; IPR011545; IPR014021; IPR000629; IPR014014	Chain (1); Domain (2); Motif (2); Nucleotide binding (1)	3702		DEAD box helicase family, eIF4A subfamily
Q40471	IF4A9_TOBAC	reviewed	Eukaryotic initiation factor 4A-9 (eIF-4A-9) (EC 3.6.1.-) (ATP-dependent RNA helicase eIF4A-9)		Nicotiana tabacum (Common tobacco)	413	3.6.1.-	ATP binding; ATP-dependent helicase activity; RNA binding; translation; translation initiation factor activity	GO:0005524; GO:0008026; GO:0003723; GO:0006412; GO:0003743	IPR014001; IPR001650; IPR011545; IPR014021; IPR000629; IPR014014	Chain (1); Domain (2); Motif (2); Nucleotide binding (1)	4097		DEAD box helicase family, eIF4A subfamily
Q41741	IF4A_MAIZE	reviewed	Eukaryotic initiation factor 4A (eIF-4A) (EC 3.6.1.-) (ATP-dependent RNA helicase eIF4A)		Zea mays (Maize)	410	3.6.1.-	ATP binding; ATP-dependent helicase activity; RNA binding; translation; translation initiation factor activity	GO:0005524; GO:0008026; GO:0003723; GO:0006412; GO:0003743	IPR014001; IPR001650; IPR011545; IPR014021; IPR000629; IPR014014	Chain (1); Domain (2); Motif (2); Nucleotide binding (1)	4577		DEAD box helicase family, eIF4A subfamily
Q9FK59	IF4E3_ARATH	reviewed	Eukaryotic translation initiation factor 4E type 3 (eIF-4E type 3) (eIF4E type 3) (mRNA cap-binding protein type 3) (Novel cap-binding protein) (nCBP)	At5g18110 (MRG7.7)	Arabidopsis thaliana (Mouse-ear cress)	221		RNA binding; cytoplasm; regulation of translation; translation initiation factor activity; translational initiation	GO:0003723; GO:0005737; GO:0006417; GO:0003743; GO:0006413	IPR001040	Chain (1); Sequence conflict (1)	3702		Eukaryotic initiation factor 4E family
P26564	IF5A1_MEDSA	reviewed	Eukaryotic translation initiation factor 5A-1 (eIF-5A-1) (eIF-4D)		Medicago sativa (Alfalfa)	161		translation initiation factor activity; translational initiation	GO:0003743; GO:0006413	IPR001884; IPR012340; IPR014722	Chain (1); Modified residue (1)	3879		EIF-5A family
Q945F4	IF5A2_MEDSA	reviewed	Eukaryotic translation initiation factor 5A-2 (eIF-5A-2)		Medicago sativa (Alfalfa)	159		translation initiation factor activity; translational initiation	GO:0003743; GO:0006413	IPR001884; IPR012340; IPR014722	Chain (1); Modified residue (1)	3879		EIF-5A family
P24922	IF5A2_NICPL	reviewed	Eukaryotic translation initiation factor 5A-2 (eIF-5A-2) (eIF-4D)	EIF-5A2	Nicotiana plumbaginifolia (Leadwort-leaved tobacco)	159		translation initiation factor activity; translational initiation	GO:0003743; GO:0006413	IPR001884; IPR012340; IPR014722	Chain (1); Modified residue (1)	4092		EIF-5A family
P56336	IF5A4_SOLTU	reviewed	Eukaryotic translation initiation factor 5A-4 (eIF-5A-4) (eIF-4D)	EIF5A4	Solanum tuberosum (Potato)	159		translation initiation factor activity; translational initiation	GO:0003743; GO:0006413	IPR001884; IPR012340; IPR014722	Chain (1); Modified residue (1)	4113		EIF-5A family
Q9SC12	IF5A_SENVE	reviewed	Eukaryotic translation initiation factor 5A (eIF-5A)	EIFSV1	Senecio vernalis (Spring groundsel)	159		translation initiation factor activity; translational initiation	GO:0003743; GO:0006413	IPR001884; IPR012340; IPR014722	Chain (1); Modified residue (1)	93496		EIF-5A family
Q9S825	IF5Z_ARATH	reviewed	Probable eukaryotic translation initiation factor 5-2 (eIF-5 2)	At1g77840 (T32E8.15) (F28K19.5)	Arabidopsis thaliana (Mouse-ear cress)	437		GTP binding; cytoplasm; nucleus; translation initiation factor activity; translational initiation	GO:0005525; GO:0005737; GO:0005634; GO:0003743; GO:0006413	IPR003307; IPR002735	Chain (1); Domain (1); Nucleotide binding (1)	3702		EIF-2-beta/eIF-5 family
Q5S1U6	IFRD1_PIG	reviewed	Interferon-related developmental regulator 1	IFRD1	Sus scrofa (Pig)	450		binding; cell differentiation; multicellular organismal development	GO:0005488; GO:0030154; GO:0007275	IPR006921; IPR007701	Chain (1); Compositional bias (2); Modified residue (1)	9823		IFRD family
P52577	IFRH_ARATH	reviewed	Isoflavone reductase homolog P3 (EC 1.3.1.-)	At1g75280 (F22H5.17)	Arabidopsis thaliana (Mouse-ear cress)	310	1.3.1.-	binding; cytoplasm; oxidation reduction; oxidoreductase activity; plasma membrane; regulation of nitrogen utilization; response to cadmium ion; response to oxidative stress; transcription repressor activity	GO:0005488; GO:0005737; GO:0055114; GO:0016491; GO:0005886; GO:0006808; GO:0046686; GO:0006979; GO:0016564	IPR016040; IPR008030	Chain (1); Erroneous gene model prediction (1)	3702		NmrA-type oxidoreductase family, Isoflavone reductase subfamily
P52578	IFRH_SOLTU	reviewed	Isoflavone reductase homolog (EC 1.3.1.-) (CP100)		Solanum tuberosum (Potato)	308	1.3.1.-	binding; cytoplasm; oxidation reduction; oxidoreductase activity; regulation of nitrogen utilization; transcription repressor activity	GO:0005488; GO:0005737; GO:0055114; GO:0016491; GO:0006808; GO:0016564	IPR016040; IPR008030	Chain (1)	4113		NmrA-type oxidoreductase family, Isoflavone reductase subfamily
O04373	ILL4_ARATH	reviewed	IAA-amino acid hydrolase ILR1-like 4 (EC 3.5.1.-)	ILL4 (IAR3) (JR3) (At1g51760) (F19C24.4)	Arabidopsis thaliana (Mouse-ear cress)	440	3.5.1.-	IAA-Ala conjugate hydrolase activity; endoplasmic reticulum; endoplasmic reticulum lumen; manganese ion binding; metallopeptidase activity; plasma membrane; protein dimerization activity; proteolysis	GO:0010179; GO:0005783; GO:0005788; GO:0030145; GO:0008237; GO:0005886; GO:0046983; GO:0006508	IPR017439; IPR010168; IPR002933; IPR011650	Chain (1); Motif (1); Mutagenesis (4); Sequence conflict (3); Signal peptide (1)	3702		Peptidase M20 family
O82043	ILV5_PEA	reviewed	Ketol-acid reductoisomerase, chloroplastic (EC 1.1.1.86) (Acetohydroxy-acid reductoisomerase) (Alpha-keto-beta-hydroxylacil reductoisomerase)	PGAAIR	Pisum sativum (Garden pea)	581	1.1.1.86	branched chain family amino acid biosynthetic process; chloroplast; coenzyme binding; ketol-acid reductoisomerase activity; magnesium ion binding; oxidation reduction	GO:0009082; GO:0009507; GO:0050662; GO:0004455; GO:0000287; GO:0055114	IPR013023; IPR000506; IPR013328; IPR013116; IPR016206; IPR016040	Active site (1); Chain (1); Transit peptide (1)	3888	Amino-acid biosynthesis; L-isoleucine biosynthesis; L-isoleucine from 2-oxobutanoate: step 2/4. Amino-acid biosynthesis; L-valine biosynthesis; L-valine from pyruvate: step 2/4.	Ketol-acid reductoisomerase family
P49248	IN21_MAIZE	reviewed	Protein IN2-1	IN2-1 (SAF1)	Zea mays (Maize)	243				IPR004045; IPR017933; IPR012335	Chain (1); Domain (2)	4577		GST superfamily, HSP26 family
Q41107	INO1_PHAVU	reviewed	Inositol-3-phosphate synthase (EC 5.5.1.4) (Myo-inositol-1-phosphate synthase) (MI-1-P synthase) (IPS)		Phaseolus vulgaris (Kidney bean) (French bean)	511	5.5.1.4	binding; cytoplasm; inositol biosynthetic process; inositol-3-phosphate synthase activity; phospholipid biosynthetic process	GO:0005488; GO:0005737; GO:0006021; GO:0004512; GO:0008654	IPR002587; IPR013021; IPR016040	Chain (1)	3885	Polyol metabolism; myo-inositol biosynthesis; myo-inositol from D-glucose 6-phosphate: step 1/2.	Myo-inositol-1-phosphate synthase family
Q9LW96	INO1_TOBAC	reviewed	Inositol-3-phosphate synthase (EC 5.5.1.4) (Myo-inositol-1-phosphate synthase) (MI-1-P synthase) (IPS)		Nicotiana tabacum (Common tobacco)	510	5.5.1.4	binding; cytoplasm; inositol biosynthetic process; inositol-3-phosphate synthase activity; phospholipid biosynthetic process	GO:0005488; GO:0005737; GO:0006021; GO:0004512; GO:0008654	IPR002587; IPR013021; IPR016040	Chain (1)	4097	Polyol metabolism; myo-inositol biosynthesis; myo-inositol from D-glucose 6-phosphate: step 1/2.	Myo-inositol-1-phosphate synthase family
Q9FUR2	IP5P2_ARATH	reviewed	Type I inositol-1,4,5-trisphosphate 5-phosphatase 2 (At5PTase2) (EC 3.1.3.56)	IP5P2 (5P2) (At4g18010) (T6K21.190)	Arabidopsis thaliana (Mouse-ear cress)	646	3.1.3.56	abscisic acid mediated signaling; inositol phosphate dephosphorylation; inositol trisphosphate metabolic process; inositol-polyphosphate 5-phosphatase activity; seed germination	GO:0009738; GO:0046855; GO:0032957; GO:0004445; GO:0009845	IPR005135; IPR000300	Alternative sequence (1); Chain (1); Compositional bias (1); Erroneous gene model prediction (2); Region (2); Sequence conflict (5)	3702		Inositol-1,4,5-trisphosphate 5-phosphatase type I family
Q5EAF2	IP5PB_ARATH	reviewed	Type I inositol-1,4,5-trisphosphate 5-phosphatase 11 (At5PTase11) (EC 3.1.3.56)	At1g47510 (F16N3.22)	Arabidopsis thaliana (Mouse-ear cress)	334	3.1.3.56	inositol-polyphosphate 5-phosphatase activity; phosphatidylinositol-3,4,5-trisphosphate 5-phosphatase activity; phosphatidylinositol-3,5-bisphosphate 5-phosphatase activity; phosphatidylinositol-4,5-bisphosphate 5-phosphatase activity; phosphoinositide dephosphorylation; response to abscisic acid stimulus; response to auxin stimulus; response to jasmonic acid stimulus	GO:0004445; GO:0034485; GO:0043813; GO:0004439; GO:0046856; GO:0009737; GO:0009733; GO:0009753	IPR005135; IPR000300	Chain (1); Region (2)	3702		Inositol-1,4,5-trisphosphate 5-phosphatase type I family
Q8LPG9	IQD14_ARATH	reviewed	Protein IQ-DOMAIN 14	IQD14 (At2g43680) (F18O19.21)	Arabidopsis thaliana (Mouse-ear cress)	668				IPR000048	Chain (1); Compositional bias (2); Domain (2); Erroneous gene model prediction (1); Modified residue (7)	3702		IQD family
Q9SF32	IQD1_ARATH	reviewed	Protein IQ-DOMAIN 1	IQD1 (At3g09710) (F11F8.30)	Arabidopsis thaliana (Mouse-ear cress)	454		calmodulin binding; defense response; glucosinolate biosynthetic process; nucleus	GO:0005516; GO:0006952; GO:0019761; GO:0005634	IPR000048	Chain (1); Compositional bias (1); Domain (1)	3702		IQD family
Q3B8G7	IR3IP_XENLA	reviewed	Immediate early response 3-interacting protein 1	ier3ip1	Xenopus laevis (African clawed frog)	82		endoplasmic reticulum membrane; integral to membrane	GO:0005789; GO:0016021	IPR013880	Chain (1); Transmembrane (2)	8355		YOS1 family
Q9CAK8	ISPF_ARATH	reviewed	2-C-methyl-D-erythritol 2,4-cyclodiphosphate synthase, chloroplastic (MECDP-synthase) (MECPS) (EC 4.6.1.12)	ISPF (At1g63970) (F22C12.26) (T12P18.1)	Arabidopsis thaliana (Mouse-ear cress)	231	4.6.1.12	2-C-methyl-D-erythritol 2,4-cyclodiphosphate synthase activity; carotenoid biosynthetic process; chlorophyll biosynthetic process; chloroplast stroma	GO:0008685; GO:0016117; GO:0015995; GO:0009570	IPR003526	Alternative sequence (1); Beta strand (7); Chain (1); Erroneous gene model prediction (1); Helix (7); Sequence conflict (5); Transit peptide (1)	3702	Isoprenoid biosynthesis; isopentenyl-PP biosynthesis via DXP pathway; isopentenyl-PP from 1-deoxy-D-xylulose 5-phosphate: step 4/6.	IspF family
Q6MD85	ISPG_PARUW	reviewed	4-hydroxy-3-methylbut-2-en-1-yl diphosphate synthase (EC 1.17.4.3) (1-hydroxy-2-methyl-2-(E)-butenyl 4-diphosphate synthase)	ispG (gcpE) (pc0740)	Protochlamydia amoebophila (strain UWE25)	654	1.17.4.3	4 iron, 4 sulfur cluster binding; 4-hydroxy-3-methylbut-2-en-1-yl diphosphate synthase activity; iron ion binding; oxidation reduction; terpenoid biosynthetic process	GO:0051539; GO:0046429; GO:0005506; GO:0055114; GO:0016114	IPR017178; IPR004588	Chain (1)	264201	Isoprenoid biosynthesis; isopentenyl-PP biosynthesis via DXP pathway; isopentenyl-PP from 1-deoxy-D-xylulose 5-phosphate: step 5/6.	IspG family
P13645	K1C10_HUMAN	reviewed	Keratin, type I cytoskeletal 10 (Cytokeratin-10) (CK-10) (Keratin-10) (K10)	KRT10 (KPP)	Homo sapiens (Human)	593		epidermis development; intermediate filament; protein binding; structural constituent of epidermis	GO:0008544; GO:0005882; GO:0005515; GO:0030280	IPR016044; IPR001664; IPR018039; IPR002957	Chain (1); Compositional bias (2); Modified residue (2); Natural variant (16); Region (8); Sequence conflict (34)	9606		Intermediate filament family
Q29426	K2C3_RABIT	reviewed	Keratin, type II cytoskeletal 3 (Cytokeratin-3) (CK-3) (Keratin-3) (K3)	KRT3	Oryctolagus cuniculus (Rabbit)	629		epithelial cell differentiation; intermediate filament cytoskeleton organization; keratin filament; structural molecule activity	GO:0030855; GO:0045104; GO:0045095; GO:0005198	IPR016044; IPR001664; IPR018039; IPR003054	Chain (1); Compositional bias (2); Modified residue (1); Region (8)	9986		Intermediate filament family
Q8H038	KATAM_ORYSJ	reviewed	Xyloglucan galactosyltransferase KATAMARI1 homolog (EC 2.4.1.-)	Os03g0144800 (LOC_Os03g05110) (OJ1172F09.5)	Oryza sativa subsp. japonica (Rice)	588	2.4.1.-	Golgi apparatus; integral to membrane; transferase activity, transferring glycosyl groups	GO:0005794; GO:0016021; GO:0016757	IPR004263	Chain (1); Sequence conflict (1); Topological domain (2); Transmembrane (1)	39947	Protein modification; protein glycosylation.	Glycosyltransferase 47 family
Q9FG87	KCS19_ARATH	reviewed	3-ketoacyl-CoA synthase 19 (KCS-19) (EC 2.3.1.-) (Very long-chain fatty acid condensing enzyme 19) (VLCFA condensing enzyme 19)	KCS19 (At5g43760) (MQD19.11)	Arabidopsis thaliana (Mouse-ear cress)	529	2.3.1.-	fatty acid biosynthetic process; fatty acid elongase activity; integral to membrane; response to cold; response to light stimulus	GO:0006633; GO:0009922; GO:0016021; GO:0009409; GO:0009416	IPR012392; IPR012328; IPR013601; IPR016038	Active site (5); Chain (1); Domain (1); Sequence conflict (1); Transmembrane (2)	3702	Lipid metabolism; fatty acid biosynthesis.	Chalcone/stilbene synthases family
Q7L273	KCTD9_HUMAN	reviewed	BTB/POZ domain-containing protein KCTD9	KCTD9	Homo sapiens (Human)	389		potassium ion transport; protein binding; voltage-gated potassium channel activity; voltage-gated potassium channel complex	GO:0006813; GO:0005515; GO:0005249; GO:0008076	IPR001646; IPR000210; IPR011333; IPR003131	Chain (1); Domain (4); Sequence conflict (1)	9606
Q61771	KIF3B_MOUSE	reviewed	Kinesin-like protein KIF3B (Microtubule plus end-directed kinesin motor 3B)	Kif3b	Mus musculus (Mouse)	747		ATP binding; microtubule; microtubule associated complex; microtubule motor activity; microtubule-based movement; protein binding	GO:0005524; GO:0005874; GO:0005875; GO:0003777; GO:0007018; GO:0005515	IPR001752	Chain (1); Coiled coil (1); Compositional bias (3); Domain (1); Nucleotide binding (1); Region (1)	10090		Kinesin-like protein family, Kinesin II subfamily
P15792	KPK1_PHAVU	reviewed	Protein kinase PVPK-1 (EC 2.7.11.1)		Phaseolus vulgaris (Kidney bean) (French bean)	609	2.7.11.1	ATP binding; protein amino acid phosphorylation; protein serine/threonine kinase activity	GO:0005524; GO:0006468; GO:0004674	IPR000719; IPR017441; IPR017442; IPR008271; IPR002290	Active site (1); Binding site (1); Chain (1); Domain (1); Nucleotide binding (1)	3885		Protein kinase superfamily, Ser/Thr protein kinase family
Q42954	KPYC_TOBAC	reviewed	Pyruvate kinase, cytosolic isozyme (PK) (EC 2.7.1.40)		Nicotiana tabacum (Common tobacco)	508	2.7.1.40	cytoplasm; glycolysis; magnesium ion binding; potassium ion binding; pyruvate kinase activity	GO:0005737; GO:0006096; GO:0000287; GO:0030955; GO:0004743	IPR001697; IPR015813; IPR015794; IPR018209; IPR015793	Active site (1); Chain (1); Metal binding (3)	4097	Carbohydrate degradation; glycolysis; pyruvate from D-glyceraldehyde 3-phosphate: step 5/5.	Pyruvate kinase family
Q6L8H2	KRA53_HUMAN	reviewed	Keratin-associated protein 5-3 (Keratin-associated protein 5.3) (Ultrahigh sulfur keratin-associated protein 5.3) (Keratin-associated protein 5-9) (Keratin-associated protein 5.9) (UHS KerB-like)	KRTAP5-3 (KAP5-9) (KAP5.3) (KRTAP5-9) (KRTAP5.3) (KRTAP5.9)	Homo sapiens (Human)	238		keratin filament	GO:0045095	IPR002494	Chain (1); Region (1); Repeat (11); Sequence conflict (1)	9606		KRTAP type 5 family
Q39011	KSG7_ARATH	reviewed	Shaggy-related protein kinase eta (EC 2.7.11.1) (ASK-eta) (Protein BRASSINOSTEROID INSENSITIVE 2) (Protein ULTRACURVATA 1)	ASK7 (BIN2) (DWF12) (UCU1) (At4g18710) (F28A21.120)	Arabidopsis thaliana (Mouse-ear cress)	380	2.7.11.1	ATP binding; brassinosteroid mediated signaling; detection of brassinosteroid stimulus; identical protein binding; interspecies interaction between organisms; leaf morphogenesis; multidimensional cell growth; plasma membrane; positive regulation of protein export from nucleus; protein amino acid phosphorylation; protein serine/threonine kinase activity; response to auxin stimulus	GO:0005524; GO:0009742; GO:0009729; GO:0042802; GO:0044419; GO:0009965; GO:0009825; GO:0005886; GO:0046827; GO:0006468; GO:0004674; GO:0009733	IPR000719; IPR017441; IPR017442; IPR008271; IPR002290	Active site (1); Binding site (1); Chain (1); Domain (1); Modified residue (8); Mutagenesis (6); Nucleotide binding (1); Sequence conflict (19)	3702		Protein kinase superfamily, CMGC Ser/Thr protein kinase family, GSK-3 subfamily
P52779	L18B_LUPLU	reviewed	Protein LlR18B (EC 3.1.27.-) (LlPR10.1B)	LLR18B	Lupinus luteus (European yellow lupin)	156	3.1.27.-	defense response; hydrolase activity; response to biotic stimulus	GO:0006952; GO:0016787; GO:0009607	IPR000916	Beta strand (7); Chain (1); Helix (4); Turn (1)	3873		BetVI family
Q96323	LDOX_ARATH	reviewed	Leucoanthocyanidin dioxygenase (LDOX) (Leucocyanidin oxygenase) (EC 1.14.11.19) (Leucoanthocyanidin hydroxylase) (Anthocyanidin synthase) (ANS)	LDOX (At4g22880) (F7H19.60)	Arabidopsis thaliana (Mouse-ear cress)	356	1.14.11.19	L-ascorbic acid binding; anthocyanin biosynthetic process; iron ion binding; leucocyanidin oxygenase activity; oxidation reduction; oxidoreductase activity, acting on single donors with incorporation of molecular oxygen, incorporation of two atoms of oxygen; proanthocyanidin biosynthetic process; response to jasmonic acid stimulus; response to wounding; vacuole organization	GO:0031418; GO:0009718; GO:0005506; GO:0050589; GO:0055114; GO:0016702; GO:0010023; GO:0009753; GO:0009611; GO:0007033	IPR005123	Beta strand (13); Chain (1); Helix (18); Metal binding (3); Turn (4)	3702	Pigment biosynthesis; anthocyanin biosynthesis.	Iron/ascorbate-dependent oxidoreductase family
P51093	LDOX_VITVI	reviewed	Leucoanthocyanidin dioxygenase (LDOX) (Leucocyanidin oxygenase) (EC 1.14.11.19) (Leucoanthocyanidin hydroxylase)		Vitis vinifera (Grape)	362	1.14.11.19	L-ascorbic acid binding; flavonoid biosynthetic process; iron ion binding; leucocyanidin oxygenase activity; oxidation reduction; oxidoreductase activity, acting on single donors with incorporation of molecular oxygen, incorporation of two atoms of oxygen	GO:0031418; GO:0009813; GO:0005506; GO:0050589; GO:0055114; GO:0016702	IPR005123	Chain (1); Metal binding (3)	29760	Pigment biosynthesis; anthocyanin biosynthesis.	Iron/ascorbate-dependent oxidoreductase family
P46519	LEA14_SOYBN	reviewed	Desiccation protectant protein Lea14 homolog		Glycine max (Soybean)	152		response to desiccation	GO:0009269	IPR004864; IPR013990	Chain (1)	3847		LEA type 2 family
O49816	LEA1_CICAR	reviewed	Late embryogenesis abundant protein 1 (CapLEA-1)		Cicer arietinum (Chickpea) (Garbanzo)	177					Chain (1); Region (1); Repeat (4)	3827		LEA type 1 family
O49817	LEA2_CICAR	reviewed	Late embryogenesis abundant protein 2 (CapLEA-2)		Cicer arietinum (Chickpea) (Garbanzo)	155					Chain (1); Region (1); Repeat (2)	3827		LEA type 1 family
P20075	LEAD8_DAUCA	reviewed	Embryonic protein DC-8		Daucus carota (Carrot)	555		cell wall; cytoplasm; extracellular region	GO:0005618; GO:0005737; GO:0005576	IPR004238	Chain (1); Region (1); Repeat (17)	4039		LEA type 1 family
P05693	LEGK_PEA	reviewed	Legumin K [Cleaved into: Legumin K alpha chain (Legumin K acidic chain); Legumin K beta chain (Legumin K basic chain)] (Fragment)	LEGK	Pisum sativum (Garden pea)	350		nutrient reservoir activity	GO:0045735	IPR006045; IPR014710; IPR006044	Chain (2); Disulfide bond (1); Non-terminal residue (1)	3888		11S seed storage protein (globulins) family
P49046	LEGU_CANEN	reviewed	Legumain (EC 3.4.22.34) (Asparaginyl endopeptidase)		Canavalia ensiformis (Jack bean) (Horse bean)	475	3.4.22.34	cysteine-type endopeptidase activity; proteolysis	GO:0004197; GO:0006508	IPR001096	Active site (2); Chain (1); Glycosylation (1); Propeptide (1); Signal peptide (1)	3823		Peptidase C13 family
Q944N1	LHP1_SOLLC	reviewed	Chromo domain protein LHP1 (Protein LIKE HETEROCHROMATIN PROTEIN 1) (Sl LHP1)	LHP1 (HP1-L)	Solanum lycopersicum (Tomato) (Lycopersicon esculentum)	399		chromatin; chromatin assembly or disassembly; chromatin binding; chromatin modification; nucleus; regulation of transcription, DNA-dependent	GO:0000785; GO:0006333; GO:0003682; GO:0016568; GO:0005634; GO:0006355	IPR000953	Chain (1); Domain (2); Mutagenesis (1)	4081
O69177	LON_RHIME	reviewed	ATP-dependent protease La (EC 3.4.21.53)	lon (R01257) (SMc01905)	Rhizobium meliloti (Sinorhizobium meliloti)	806	3.4.21.53	ATP binding; ATP-dependent peptidase activity; ATP-dependent proteolysis; cytoplasm; nucleoside-triphosphatase activity; serine-type endopeptidase activity	GO:0005524; GO:0004176; GO:0006510; GO:0005737; GO:0017111; GO:0004252	IPR003593; IPR003959; IPR008269; IPR004815; IPR003111; IPR008268; IPR001984	Active site (2); Chain (1); Domain (1); Nucleotide binding (1); Sequence conflict (13)	382		Peptidase S16 family
O64948	LONH1_ARATH	reviewed	Lon protease homolog 1, mitochondrial (EC 3.4.21.-)	LON (At5g47040) (MQD22.18)	Arabidopsis thaliana (Mouse-ear cress)	888	3.4.21.-	ATP binding; ATP-dependent peptidase activity; ATP-dependent proteolysis; mitochondrial matrix; nucleoside-triphosphatase activity; serine-type endopeptidase activity	GO:0005524; GO:0004176; GO:0006510; GO:0005759; GO:0017111; GO:0004252	IPR003593; IPR003959; IPR008269; IPR004815; IPR003111; IPR008268; IPR001984	Active site (2); Chain (1); Nucleotide binding (1); Transit peptide (1)	3702		Peptidase S16 family
P18165	LORI_MOUSE	reviewed	Loricrin	Lor	Mus musculus (Mouse)	486		cornified envelope; internal side of plasma membrane; keratinization; structural constituent of cytoskeleton; structural constituent of epidermis	GO:0001533; GO:0009898; GO:0031424; GO:0005200; GO:0030280		Chain (1); Sequence conflict (6)	10090
P38414	LOX1_LENCU	reviewed	Lipoxygenase (EC 1.13.11.12)	LOX1.1	Lens culinaris (Lentil) (Cicer lens)	866	1.13.11.12	cytoplasm; electron carrier activity; iron ion binding; lipoxygenase activity; oxidation reduction; oxylipin biosynthetic process	GO:0005737; GO:0009055; GO:0005506; GO:0016165; GO:0055114; GO:0031408	IPR000907; IPR013819; IPR001024; IPR001246	Chain (1); Domain (2); Metal binding (5)	3864	Lipid metabolism; oxylipin biosynthesis.	Lipoxygenase family
P09918	LOX3_PEA	reviewed	Seed lipoxygenase-3 (EC 1.13.11.12)	LOX1.3	Pisum sativum (Garden pea)	861	1.13.11.12	cytoplasm; electron carrier activity; iron ion binding; lipoxygenase activity; oxidation reduction; oxylipin biosynthetic process	GO:0005737; GO:0009055; GO:0005506; GO:0016165; GO:0055114; GO:0031408	IPR000907; IPR013819; IPR001024; IPR001246	Chain (1); Domain (2); Metal binding (5)	3888	Lipid metabolism; oxylipin biosynthesis.	Lipoxygenase family
P09186	LOX3_SOYBN	reviewed	Seed lipoxygenase-3 (L-3) (EC 1.13.11.12)	LOX1.3 (LOX3)	Glycine max (Soybean)	857	1.13.11.12	cytoplasm; electron carrier activity; iron ion binding; lipoxygenase activity; oxidation reduction; oxylipin biosynthetic process	GO:0005737; GO:0009055; GO:0005506; GO:0016165; GO:0055114; GO:0031408	IPR000907; IPR013819; IPR001024; IPR001246	Beta strand (28); Chain (1); Domain (2); Helix (43); Metal binding (5); Mutagenesis (2); Natural variant (7); Turn (11)	3847	Lipid metabolism; oxylipin biosynthesis.	Lipoxygenase family
P38417	LOX4_SOYBN	reviewed	Lipoxygenase-4 (L-4) (EC 1.13.11.12) (VSP94)	LOX1.5 (LOX4)	Glycine max (Soybean)	853	1.13.11.12	cytoplasm; electron carrier activity; iron ion binding; lipoxygenase activity; oxidation reduction; oxylipin biosynthetic process	GO:0005737; GO:0009055; GO:0005506; GO:0016165; GO:0055114; GO:0031408	IPR000907; IPR013819; IPR001024; IPR001246	Chain (1); Domain (2); Metal binding (5)	3847	Lipid metabolism; oxylipin biosynthesis.	Lipoxygenase family
P24095	LOXX_SOYBN	reviewed	Seed lipoxygenase (EC 1.13.11.12)	LOX1.4 (SC514)	Glycine max (Soybean)	864	1.13.11.12	cytoplasm; electron carrier activity; iron ion binding; lipoxygenase activity; oxidation reduction; oxylipin biosynthetic process	GO:0005737; GO:0009055; GO:0005506; GO:0016165; GO:0055114; GO:0031408	IPR000907; IPR013819; IPR001024; IPR001246	Beta strand (30); Chain (1); Domain (2); Helix (45); Metal binding (5); Sequence conflict (4); Turn (6)	3847	Lipid metabolism; oxylipin biosynthesis.	Lipoxygenase family
Q8LFD1	LPP3_ARATH	reviewed	Putative lipid phosphate phosphatase 3, chloroplastic (AtLPP3) (EC 3.1.3.-) (Phosphatidic acid phosphatase 3) (Phosphatidate phosphohydrolase 3)	LPP3 (At3g02600) (F16B3.23)	Arabidopsis thaliana (Mouse-ear cress)	364	3.1.3.-	chloroplast; hydrolase activity; integral to membrane; plasma membrane	GO:0009507; GO:0016787; GO:0016021; GO:0005886	IPR016118; IPR000326	Chain (1); Erroneous gene model prediction (1); Transit peptide (1); Transmembrane (4)	3702		PA-phosphatase related phosphoesterase family
Q6GP89	LSM12_XENLA	reviewed	Protein LSM12 homolog	lsm12	Xenopus laevis (African clawed frog)	194					Chain (1)	8355		LSM12 family
P62311	LSM3_MOUSE	reviewed	U6 snRNA-associated Sm-like protein LSm3	Lsm3	Mus musculus (Mouse)	102		RNA binding; RNA splicing; mRNA processing; spliceosome	GO:0003723; GO:0008380; GO:0006397; GO:0005681	IPR006649; IPR001163	Chain (1); Initiator methionine (1); Modified residue (1)	10090		SnRNP Sm proteins family
Q5RCP3	LSM8_PONAB	reviewed	U6 snRNA-associated Sm-like protein LSm8	LSM8	Pongo abelii (Sumatran orangutan)	96		RNA binding; RNA splicing; mRNA processing; nucleus; ribonucleoprotein complex	GO:0003723; GO:0008380; GO:0006397; GO:0005634; GO:0030529	IPR006649; IPR001163	Chain (1); Initiator methionine (1); Modified residue (1)	9601		SnRNP Sm proteins family
Q04980	LTI65_ARATH	reviewed	Low-temperature-induced 65 kDa protein (Desiccation-responsive protein 29B)	LTI65 (RD29B) (At5g52300) (K24M7.3)	Arabidopsis thaliana (Mouse-ear cress)	619		abscisic acid mediated signaling; response to cold; response to salt stress; response to water deprivation	GO:0009738; GO:0009409; GO:0009651; GO:0009414	IPR012418	Chain (1); Compositional bias (3); Region (1); Repeat (5); Sequence conflict (16)	3702		LTI78/LTI65 family
Q8H5T6	LTI6A_ORYSJ	reviewed	Hydrophobic protein LTI6A (Low temperature-induced protein 6A)	LTI6A (DRR1) (Os07g0635900) (LOC_Os07g44180) (OJ1136_D11.102)	Oryza sativa subsp. japonica (Rice)	56		integral to membrane; membrane fraction; response to abscisic acid stimulus; response to cold; response to salt stress; response to water deprivation	GO:0016021; GO:0005624; GO:0009737; GO:0009409; GO:0009651; GO:0009414	IPR000612	Chain (1); Transmembrane (2)	39947		UPF0057 (PMP3) family
Q0DKW8	LTI6B_ORYSJ	reviewed	Hydrophobic protein LTI6B (Low temperature-induced protein 6B)	LTI6B (DRR2) (R1G1B) (Os05g0138300) (LOC_Os05g04700) (OSJNBa0069I13.6)	Oryza sativa subsp. japonica (Rice)	55		integral to membrane	GO:0016021	IPR000612	Chain (1); Erroneous gene model prediction (1); Transmembrane (2)	39947		UPF0057 (PMP3) family
Q9QYL8	LYPA2_RAT	reviewed	Acyl-protein thioesterase 2 (EC 3.1.2.-) (Lysophospholipase II) (Lysophospholipase 2)	Lypla2	Rattus norvegicus (Rat)	231	3.1.2.-	cytoplasm; fatty acid metabolic process; hydrolase activity	GO:0005737; GO:0006631; GO:0016787	IPR003140	Active site (3); Chain (1)	10116		AB hydrolase 2 family
P93276	M030_ARATH	reviewed	Uncharacterized mitochondrial protein AtMg00030 (ORF107a)	AtMg00030	Arabidopsis thaliana (Mouse-ear cress)	107		mitochondrion	GO:0005739		Chain (1)	3702
P0C582	M2OM_NEUCR	reviewed	Putative mitochondrial 2-oxoglutarate/malate carrier protein (OGCP)	NCU10732 (NCU04792)	Neurospora crassa	331		binding; integral to membrane; mitochondrial inner membrane; transport; transporter activity	GO:0005488; GO:0016021; GO:0005743; GO:0006810; GO:0005215	IPR002113; IPR002067; IPR001993; IPR018108	Chain (1); Repeat (3); Transmembrane (6)	5141		Mitochondrial carrier family
Q96T17	MA7D2_HUMAN	reviewed	MAP7 domain-containing protein 2	MAP7D2	Homo sapiens (Human)	732				IPR008604	Alternative sequence (4); Chain (1); Coiled coil (1); Modified residue (1); Natural variant (2); Sequence conflict (5)	9606		MAP7 family
Q9FJZ3	MAN7_ARATH	reviewed	Mannan endo-1,4-beta-mannosidase 7 (EC 3.2.1.78) (Beta-mannanase 7) (Endo-beta-1,4-mannanase 7) (AtMAN7)	MAN7 (At5g66460) (K1F13.12)	Arabidopsis thaliana (Mouse-ear cress)	431	3.2.1.78	carbohydrate metabolic process; cation binding; extracellular region; mannan endo-1,4-beta-mannosidase activity	GO:0005975; GO:0043169; GO:0005576; GO:0016985	IPR001547; IPR018087; IPR013781	Active site (2); Chain (1); Signal peptide (1)	3702		Glycosyl hydrolase 5 (cellulase A) family
Q9LDD8	MCCB_ARATH	reviewed	Methylcrotonoyl-CoA carboxylase beta chain, mitochondrial (MCCase subunit beta) (EC 6.4.1.4) (3-methylcrotonyl-CoA:carbon dioxide ligase subunit beta) (3-methylcrotonyl-CoA carboxylase 2)	MCCB (At4g34030) (F28A23.210) (F17I5.220)	Arabidopsis thaliana (Mouse-ear cress)	587	6.4.1.4	leucine catabolic process; methylcrotonoyl-CoA carboxylase activity; mitochondrial matrix	GO:0006552; GO:0004485; GO:0005759	IPR000022; IPR011763; IPR011762	Chain (1); Domain (1); Erroneous gene model prediction (3); Region (1); Sequence conflict (1); Transit peptide (1)	3702	Amino-acid degradation; L-leucine degradation; HMG-CoA from 3-isovaleryl-CoA: step 2/3.	AccD/PCCB family
Q64298	MCSP_RAT	reviewed	Sperm mitochondrial-associated cysteine-rich protein	Smcp (Mcs) (Mcsp)	Rattus norvegicus (Rat)	145		mitochondrial membrane; sperm motility	GO:0031966; GO:0030317		Chain (1)	10116
O48905	MDHC_MEDSA	reviewed	Malate dehydrogenase, cytoplasmic (EC 1.1.1.37)	CMDH	Medicago sativa (Alfalfa)	332	1.1.1.37	L-malate dehydrogenase activity; binding; cytoplasm; glycolysis; malate metabolic process; oxidation reduction; tricarboxylic acid cycle	GO:0030060; GO:0005488; GO:0005737; GO:0006096; GO:0006108; GO:0055114; GO:0006099	IPR001557; IPR001236; IPR015955; IPR001252; IPR011274; IPR010945; IPR016040	Active site (1); Binding site (6); Chain (1); Nucleotide binding (2)	3879		LDH/MDH superfamily, MDH type 2 family
Q42662	METE_SOLSC	reviewed	5-methyltetrahydropteroyltriglutamate--homocysteine methyltransferase (EC 2.1.1.14) (Vitamin-B12-independent methionine synthase isozyme) (Cobalamin-independent methionine synthase isozyme)	MET	Solenostemon scutellarioides (Coleus) (Coleus blumei)	764	2.1.1.14	5-methyltetrahydropteroyltriglutamate-homocysteine S-methyltransferase activity; cytoplasm; methionine biosynthetic process; zinc ion binding	GO:0003871; GO:0005737; GO:0009086; GO:0008270	IPR013215; IPR002629; IPR006276	Chain (1); Metal binding (3)	4142	Amino-acid biosynthesis; L-methionine biosynthesis via de novo pathway; L-methionine from L-homocysteine (MetE route): step 1/1.	Vitamin-B12 independent methionine synthase family
Q96551	METK1_CATRO	reviewed	S-adenosylmethionine synthetase 1 (AdoMet synthetase 1) (EC 2.5.1.6) (Methionine adenosyltransferase 1) (MAT 1)	SAMS1	Catharanthus roseus (Madagascar periwinkle) (Vinca rosea)	393	2.5.1.6	ATP binding; cobalt ion binding; cytoplasm; magnesium ion binding; manganese ion binding; methionine adenosyltransferase activity; one-carbon compound metabolic process; potassium ion binding	GO:0005524; GO:0050897; GO:0005737; GO:0000287; GO:0030145; GO:0004478; GO:0006730; GO:0030955	IPR002133	Binding site (1); Chain (1); Metal binding (4); Nucleotide binding (2)	4058	Amino-acid biosynthesis; S-adenosyl-L-methionine biosynthesis; S-adenosyl-L-methionine from L-methionine: step 1/1.	AdoMet synthetase family
P50302	METK2_ACTCH	reviewed	S-adenosylmethionine synthetase 2 (AdoMet synthetase 2) (EC 2.5.1.6) (Methionine adenosyltransferase 2) (MAT 2)	SAM2	Actinidia chinensis (Kiwi) (Yangtao)	390	2.5.1.6	ATP binding; cobalt ion binding; cytoplasm; magnesium ion binding; methionine adenosyltransferase activity; one-carbon compound metabolic process; potassium ion binding	GO:0005524; GO:0050897; GO:0005737; GO:0000287; GO:0004478; GO:0006730; GO:0030955	IPR002133	Binding site (1); Chain (1); Metal binding (4); Nucleotide binding (2)	3625	Amino-acid biosynthesis; S-adenosyl-L-methionine biosynthesis; S-adenosyl-L-methionine from L-methionine: step 1/1.	AdoMet synthetase family
Q96552	METK2_CATRO	reviewed	S-adenosylmethionine synthetase 2 (AdoMet synthetase 2) (EC 2.5.1.6) (Methionine adenosyltransferase 2) (MAT 2)	SAMS2	Catharanthus roseus (Madagascar periwinkle) (Vinca rosea)	393	2.5.1.6	ATP binding; cobalt ion binding; cytoplasm; magnesium ion binding; manganese ion binding; methionine adenosyltransferase activity; one-carbon compound metabolic process; potassium ion binding	GO:0005524; GO:0050897; GO:0005737; GO:0000287; GO:0030145; GO:0004478; GO:0006730; GO:0030955	IPR002133	Binding site (1); Chain (1); Metal binding (4); Nucleotide binding (2)	4058	Amino-acid biosynthesis; S-adenosyl-L-methionine biosynthesis; S-adenosyl-L-methionine from L-methionine: step 1/1.	AdoMet synthetase family
P49613	METK2_PEA	reviewed	S-adenosylmethionine synthetase 2 (AdoMet synthetase 2) (EC 2.5.1.6) (Methionine adenosyltransferase 2) (MAT 2)	SAMS2	Pisum sativum (Garden pea)	374	2.5.1.6	ATP binding; cobalt ion binding; cytoplasm; magnesium ion binding; methionine adenosyltransferase activity; one-carbon compound metabolic process; potassium ion binding	GO:0005524; GO:0050897; GO:0005737; GO:0000287; GO:0004478; GO:0006730; GO:0030955	IPR002133	Binding site (1); Chain (1); Metal binding (4); Nucleotide binding (2)	3888	Amino-acid biosynthesis; S-adenosyl-L-methionine biosynthesis; S-adenosyl-L-methionine from L-methionine: step 1/1.	AdoMet synthetase family
Q99685	MGLL_HUMAN	reviewed	Monoglyceride lipase (MGL) (EC 3.1.1.23) (Lysophospholipase homolog) (Lysophospholipase-like) (HU-K5)	MGLL	Homo sapiens (Human)	303	3.1.1.23	acylglycerol lipase activity; inflammatory response; lipid metabolic process; lysophospholipase activity	GO:0047372; GO:0006954; GO:0006629; GO:0004622	IPR000073	Active site (3); Chain (1)	9606	Glycerolipid metabolism; triacylglycerol degradation.	AB hydrolase superfamily, Monoacylglycerol lipase family
Q6GNY1	MIB1_XENLA	reviewed	E3 ubiquitin-protein ligase mib1 (EC 6.3.2.-) (Mind bomb homolog 1)	mib1	Xenopus laevis (African clawed frog)	1011	6.3.2.-	Notch signaling pathway; cytoplasm; protein binding; protein ubiquitination; ubiquitin-dependent protein catabolic process; ubiquitin-protein ligase activity; zinc ion binding	GO:0007219; GO:0005737; GO:0005515; GO:0016567; GO:0006511; GO:0004842; GO:0008270	IPR002110; IPR010606; IPR001841; IPR013083; IPR017907; IPR000433	Chain (1); Coiled coil (1); Domain (2); Repeat (9); Zinc finger (4)	8355	Protein modification; protein ubiquitination.
P91850	MIFH_BRUMA	reviewed	Macrophage migration inhibitory factor homolog (BmMIF) (Bm-MIF-1)	BMBAC01P19.1	Brugia malayi (Filarial nematode worm)	115		cytokine activity; extracellular space	GO:0005125; GO:0005615	IPR001398; IPR014347	Chain (1); Initiator methionine (1); Sequence conflict (1)	6279		MIF family
P13087	MIRA_RICDU	reviewed	Miraculin (MIR)		Richadella dulcifica (Miracle fruit) (Synsepalum dulcificum)	220		endopeptidase inhibitor activity	GO:0004866	IPR002160	Chain (1); Disulfide bond (4); Glycosylation (2); Sequence conflict (1); Signal peptide (1)	3743		Protease inhibitor I3 (leguminous Kunitz-type inhibitor) family
O49621	MLO1_ARATH	reviewed	MLO-like protein 1 (AtMlo1) (MLO protein homolog 1) (AtMlo-H1)	MLO1 (MLO-H1) (At4g02600) (T10P11.12)	Arabidopsis thaliana (Mouse-ear cress)	526		calmodulin binding; cell death; defense response; integral to membrane; plasma membrane; response to biotic stimulus	GO:0005516; GO:0008219; GO:0006952; GO:0016021; GO:0005886; GO:0009607	IPR004326	Chain (1); Mutagenesis (2); Region (1); Topological domain (7); Transmembrane (7)	3702		MLO family
Q941R6	MLP31_ARATH	reviewed	MLP-like protein 31	MLP31 (At1g70840) (F15H11.9)	Arabidopsis thaliana (Mouse-ear cress)	171		defense response; response to biotic stimulus	GO:0006952; GO:0009607	IPR000916	Chain (1)	3702		MLP family
Q9SSK7	MLP34_ARATH	reviewed	MLP-like protein 34	MLP34 (At1g70850) (F15H11.10)	Arabidopsis thaliana (Mouse-ear cress)	316		defense response; response to biotic stimulus	GO:0006952; GO:0009607	IPR000916	Chain (1)	3702		MLP family
Q9SSK5	MLP43_ARATH	reviewed	MLP-like protein 43	MLP43 (At1g70890) (F15H11.12)	Arabidopsis thaliana (Mouse-ear cress)	158		chloroplast; defense response; response to biotic stimulus	GO:0009507; GO:0006952; GO:0009607	IPR000916	Chain (1)	3702		MLP family
Q96T76	MMS19_HUMAN	reviewed	MMS19 nucleotide excision repair protein homolog (hMMS19) (MMS19-like protein) (MET18 homolog)	MMS19 (MMS19L)	Homo sapiens (Human)	1030		estrogen receptor binding; holo TFIIH complex; nucleotide-excision repair; positive regulation of transcription, DNA-dependent; protein binding, bridging; receptor signaling complex scaffold activity; response to hormone stimulus; transcription coactivator activity; two-component signal transduction system (phosphorelay)	GO:0030331; GO:0005675; GO:0006289; GO:0045893; GO:0030674; GO:0030159; GO:0009725; GO:0003713; GO:0000160	IPR011989; IPR000357	Alternative sequence (7); Chain (1); Frameshift (1); Modified residue (2); Natural variant (11); Repeat (7); Sequence conflict (6)	9606		MET18/MMS19 family
Q7QC84	MMSA_ANOGA	reviewed	Probable methylmalonate-semialdehyde dehydrogenase [acylating], mitochondrial (MMSDH) (Malonate-semialdehyde dehydrogenase [acylating]) (EC 1.2.1.27) (EC 1.2.1.18)	AGAP002499	Anopheles gambiae (African malaria mosquito)	521	1.2.1.27; 1.2.1.18	malonate-semialdehyde dehydrogenase (acetylating) activity; methylmalonate-semialdehyde dehydrogenase (acylating) activity; mitochondrion; oxidation reduction; valine metabolic process	GO:0018478; GO:0004491; GO:0005739; GO:0055114; GO:0006573	IPR016160; IPR016162; IPR015590; IPR010061	Active site (1); Binding site (1); Chain (1); Nucleotide binding (2); Transit peptide (1)	7165		Aldehyde dehydrogenase family
Q9BU76	MMTA2_HUMAN	reviewed	Multiple myeloma tumor-associated protein 2 (hMMTAG2)	MMTAG2 (C1orf35)	Homo sapiens (Human)	263					Alternative sequence (6); Chain (1); Compositional bias (2); Modified residue (2); Sequence conflict (3)	9606
P36044	MNN4_YEAST	reviewed	Protein MNN4	MNN4 (YKL201C/YKL200C)	Saccharomyces cerevisiae (Baker's yeast)	1178		integral to membrane; protein amino acid N-linked glycosylation; protein amino acid O-linked glycosylation; response to stress	GO:0016021; GO:0006487; GO:0006493; GO:0006950	IPR007074	Chain (1); Compositional bias (20); Region (1); Repeat (17); Topological domain (2); Transmembrane (1)	4932
Q8BPB0	MOL1A_MOUSE	reviewed	Mps one binder kinase activator-like 1A (Mob1 homolog 1A)	Mobkl1a	Mus musculus (Mouse)	216		cytoplasm; kinase activator activity; kinase binding; nucleus; protein amino acid autophosphorylation; zinc ion binding	GO:0005737; GO:0019209; GO:0019900; GO:0005634; GO:0046777; GO:0008270	IPR005301	Chain (1); Initiator methionine (1); Metal binding (4); Modified residue (1)	10090		MOB1/phocein family
P12234	MPCP_BOVIN	reviewed	Phosphate carrier protein, mitochondrial (Phosphate transport protein) (PTP) (Solute carrier family 25 member 3)	SLC25A3 (PHC)	Bos taurus (Bovine)	362		binding; integral to membrane; mitochondrial inner membrane; symporter activity; transport	GO:0005488; GO:0016021; GO:0005743; GO:0015293; GO:0006810	IPR001993; IPR018108	Alternative sequence (1); Chain (1); Modified residue (2); Repeat (3); Transit peptide (1); Transmembrane (6)	9913		Mitochondrial carrier family
Q9LZJ5	MRP10_ARATH	reviewed	Multidrug resistance-associated protein 10 (EC 3.6.3.44) (Glutathione S-conjugate-transporting ATPase 10) (ATP-energized glutathione S-conjugate pump 10)	MRP10 (MRP14) (At3g62700) (F26K9.130)	Arabidopsis thaliana (Mouse-ear cress)	1539	3.6.3.44	ATP binding; integral to membrane; plant-type vacuole; plasma membrane; transport; vacuolar membrane; xenobiotic-transporting ATPase activity	GO:0005524; GO:0016021; GO:0000325; GO:0005886; GO:0006810; GO:0005774; GO:0008559	IPR001140; IPR003439; IPR017871; IPR017940; IPR003593	Chain (1); Domain (4); Nucleotide binding (2); Transmembrane (17)	3702		ABC transporter family, Conjugate transporter (TC 3.A.1.208) subfamily
Q6C8H7	MRS2_YARLI	reviewed	Mitochondrial inner membrane magnesium transporter mrs2 (RNA-splicing protein MRS2)	MRS2 (YALI0D19514g)	Yarrowia lipolytica (Candida lipolytica)	455		RNA splicing; integral to membrane; mRNA processing; magnesium ion binding; magnesium ion transmembrane transporter activity; mitochondrial inner membrane; mitochondrial magnesium ion transport	GO:0008380; GO:0016021; GO:0006397; GO:0000287; GO:0015095; GO:0005743; GO:0045016	IPR002523	Chain (1); Motif (1); Transit peptide (1); Transmembrane (2)	4952		CorA metal ion transporter (MIT) (TC 1.A.35) family
O22466	MSI1_SOLLC	reviewed	WD-40 repeat-containing protein MSI1	MSI1	Solanum lycopersicum (Tomato) (Lycopersicon esculentum)	424		nucleus	GO:0005634	IPR015943; IPR001680; IPR017986	Chain (1); Repeat (6)	4081		WD repeat RBAP46/RBAP48/MSI1 family
P51138	MSK2_MEDSA	reviewed	Glycogen synthase kinase-3 homolog MsK-2 (EC 2.7.11.1)	MSK-2	Medicago sativa (Alfalfa)	411	2.7.11.1	ATP binding; protein amino acid phosphorylation; protein serine/threonine kinase activity	GO:0005524; GO:0006468; GO:0004674	IPR000719; IPR017441; IPR017442; IPR008271; IPR002290	Active site (1); Binding site (1); Chain (1); Domain (1); Modified residue (1); Nucleotide binding (1)	3879		Protein kinase superfamily, CMGC Ser/Thr protein kinase family, GSK-3 subfamily
Q8LPQ8	MSSP2_ARATH	reviewed	Monosaccharide-sensing protein 2 (Sugar transporter MSSP2)	MSSP2 (At4g35300) (F23E12.140)	Arabidopsis thaliana (Mouse-ear cress)	729		carbohydrate transport; integral to membrane; plasma membrane; sugar:hydrogen symporter activity; transmembrane transport; vacuole	GO:0008643; GO:0016021; GO:0005886; GO:0005351; GO:0055085; GO:0005773	IPR007114; IPR005828; IPR003663; IPR005829	Alternative sequence (1); Chain (1); Transmembrane (12)	3702		Major facilitator superfamily, Sugar transporter (TC 2.A.1.1) family
Q08696	MST2_DROHY	reviewed	Axoneme-associated protein mst101(2)	mst101(2)	Drosophila hydei (Fruit fly)	1391		cytoplasm; sperm axoneme assembly	GO:0005737; GO:0007288		Chain (1); Region (1); Repeat (59)	7224
Q39458	MT1_CICAR	reviewed	Metallothionein-like protein 1 (MT-1)		Cicer arietinum (Chickpea) (Garbanzo)	75		metal ion binding	GO:0046872	IPR000347	Chain (1)	3827		Metallothionein superfamily, Type 15 family
P43399	MT1_TRIRP	reviewed	Metallothionein-like protein 1 (Metallothionein-like protein B) (MT-B)	MT1B	Trifolium repens (Creeping white clover)	75		metal ion binding	GO:0046872	IPR000347	Chain (1)	3899		Metallothionein superfamily, Type 15 family
Q39459	MT2_CICAR	reviewed	Metallothionein-like protein 2 (MT-2)		Cicer arietinum (Chickpea) (Garbanzo)	79		metal ion binding	GO:0046872	IPR000347	Chain (1)	3827		Metallothionein superfamily, Type 15 family
Q96386	MT3_CARPA	reviewed	Metallothionein-like protein type 3 (MT-3)		Carica papaya (Papaya)	65		metal ion binding	GO:0046872	IPR000347	Chain (1)	3649		Metallothionein superfamily, Type 15 family
O48951	MT3_PRUAV	reviewed	Metallothionein-like protein 1 (MT-1)	MT1	Prunus avium (Cherry)	64		metal ion binding	GO:0046872	IPR000347	Chain (1)	42229		Metallothionein superfamily, Type 15 family
Q5ZJC8	MTER1_CHICK	reviewed	mTERF domain-containing protein 1, mitochondrial	MTERFD1 (RCJMB04_19e6)	Gallus gallus (Chicken)	405		mitochondrion	GO:0005739	IPR003690	Chain (1); Transit peptide (1)	9031		MTERF family
P53214	MTL1_YEAST	reviewed	Protein MTL1 (MID two-like protein 1)	MTL1 (YGR023W)	Saccharomyces cerevisiae (Baker's yeast)	551		cell wall organization; integral to membrane; response to stress	GO:0007047; GO:0016021; GO:0006950	IPR007567	Chain (1); Compositional bias (2); Natural variant (2); Signal peptide (1); Topological domain (2); Transmembrane (1)	4932		MID2 like cell wall stress sensor family
Q9LXS1	MTPA2_ARATH	reviewed	Metal tolerance protein A2 (AtMTPa2) (AtMTP3)	MTPA2 (MTP3) (At3g58810) (T20N10_160)	Arabidopsis thaliana (Mouse-ear cress)	378		cation transmembrane transporter activity; detoxification of cobalt ion; detoxification of zinc ion; integral to membrane; plant-type vacuole membrane; zinc ion binding; zinc ion transport	GO:0008324; GO:0010299; GO:0010312; GO:0016021; GO:0009705; GO:0008270; GO:0006829	IPR002524	Chain (1); Compositional bias (1); Topological domain (7); Transmembrane (6)	3702		Cation diffusion facilitator (CDF) transporter (TC 2.A.4) family, SLC30A subfamily
Q6DBM8	MTPB_ARATH	reviewed	Metal tolerance protein B (AtMTPb) (AtMTP4)	MTPB (MTP4) (At2g29410) (F16P2.21)	Arabidopsis thaliana (Mouse-ear cress)	375		cation transmembrane transporter activity; integral to membrane; vacuolar membrane; zinc ion binding; zinc ion transport	GO:0008324; GO:0016021; GO:0005774; GO:0008270; GO:0006829	IPR002524	Chain (1); Compositional bias (1); Topological domain (7); Transmembrane (6)	3702		Cation diffusion facilitator (CDF) transporter (TC 2.A.4) family, SLC30A subfamily
Q9SW27	MUB3_ARATH	reviewed	Membrane-anchored ubiquitin-fold protein 3 (Membrane-anchored ub-fold protein 3) (AtMUB3) (ATGP4)	MUB3 (At4g24990) (F13M23.130)	Arabidopsis thaliana (Mouse-ear cress)	118		plasma membrane; protein modification process	GO:0005886; GO:0006464	IPR017000; IPR000626	Chain (1); Domain (1); Lipidation (1); Modified residue (1); Mutagenesis (1); Propeptide (1); Sequence conflict (1)	3702
Q02817	MUC2_HUMAN	reviewed	Mucin-2 (MUC-2) (Intestinal mucin-2)	MUC2 (SMUC)	Homo sapiens (Human)	5179		extracellular region	GO:0005576	IPR014853; IPR006208; IPR006207; IPR013032; IPR001846; IPR006552; IPR001007	Chain (1); Disulfide bond (5); Domain (8); Glycosylation (30); Modified residue (3); Region (1); Repeat (21); Sequence conflict (13); Signal peptide (1)	9606
P98088	MUC5A_HUMAN	reviewed	Mucin-5AC (Mucin-5 subtype AC, tracheobronchial) (Tracheobronchial mucin) (TBM) (Major airway glycoprotein) (Gastric mucin) (Lewis B blood group antigen) (LeB) (Fragments)	MUC5AC (MUC5)	Homo sapiens (Human)	5030		cell adhesion; digestion; extracellular matrix constituent, lubricant activity; fibril; fibril organization	GO:0007155; GO:0007586; GO:0030197; GO:0043205; GO:0043206	IPR014853; IPR006208; IPR006207; IPR002919; IPR001846; IPR001007	Chain (1); Compositional bias (1); Disulfide bond (7); Domain (7); Frameshift (4); Glycosylation (26); Motif (1); Mutagenesis (2); Natural variant (1); Non-adjacent residues (2); Region (5); Repeat (9); Sequence conflict (27); Signal peptide (1); Site (1)	9606
Q6W4X9	MUC6_HUMAN	reviewed	Mucin-6 (MUC-6) (Gastric mucin-6)	MUC6	Homo sapiens (Human)	2392		extracellular matrix structural constituent; extracellular region; maintenance of gastrointestinal epithelium	GO:0005201; GO:0005576; GO:0030277	IPR014853; IPR006207; IPR002919; IPR001846	Chain (1); Compositional bias (3); Disulfide bond (6); Domain (5); Erroneous termination (1); Glycosylation (5); Region (1); Repeat (2); Sequence conflict (26); Signal peptide (1)	9606
Q9LX82	MYB48_ARATH	reviewed	Transcription factor MYB48 (Myb-related protein 48) (AtMYB48)	MYB48 (At3g46130) (F12M12.100)	Arabidopsis thaliana (Mouse-ear cress)	256		DNA binding; flavonol biosynthetic process; nucleus; regulation of transcription, DNA-dependent; response to abscisic acid stimulus; response to cadmium ion; response to ethylene stimulus; response to gibberellin stimulus; response to jasmonic acid stimulus; response to salicylic acid stimulus; response to salt stress	GO:0003677; GO:0051555; GO:0005634; GO:0006355; GO:0009737; GO:0046686; GO:0009723; GO:0009739; GO:0009753; GO:0009751; GO:0009651	IPR012287; IPR017930; IPR014778; IPR015495; IPR001005	Alternative sequence (3); Chain (1); Compositional bias (1); DNA binding (2); Domain (2); Motif (2)	3702
P34127	MYBA_DICDI	reviewed	Myb-like protein A	mybA (DDB_G0293900)	Dictyostelium discoideum (Slime mold)	1230		DNA binding; nucleus; regulation of transcription, DNA-dependent	GO:0003677; GO:0005634; GO:0006355	IPR012287; IPR017930; IPR014778; IPR015495; IPR001005	Chain (1); Compositional bias (3); DNA binding (3); Domain (3); Sequence conflict (1)	44689
Q700D9	MYBF_ARATH	reviewed	Putative Myb family transcription factor At1g14600	At1g14600 (T5E21.10)	Arabidopsis thaliana (Mouse-ear cress)	255		DNA binding; nucleus; regulation of transcription, DNA-dependent	GO:0003677; GO:0005634; GO:0006355	IPR012287; IPR017930; IPR014778; IPR006447	Chain (1); Compositional bias (4); DNA binding (1); Domain (1); Erroneous gene model prediction (1); Sequence conflict (1)	3702
Q99104	MYO5A_MOUSE	reviewed	Myosin-Va (Dilute myosin heavy chain, non-muscle)	Myo5a (Dilute)	Mus musculus (Mouse)	1853		ATP binding; ER localization; Golgi apparatus; actin filament binding; actomyosin; anagen; calcium ion binding; calmodulin binding; cell soma; exocytosis; insulin secretion; intermediate filament; locomotion during locomotory behavior; long-chain fatty acid biosynthetic process; melanin biosynthetic process; melanocyte differentiation; melanosome; melanosome transport; microfilament motor activit…	GO:0005524; GO:0051643; GO:0005794; GO:0051015; GO:0042641; GO:0042640; GO:0005509; GO:0005516; GO:0043025; GO:0006887; GO:0030073; GO:0005882; GO:0031987; GO:0042759; GO:0042438; GO:0030318; GO:0042470; GO:0032402; GO:0000146; GO:0051010; GO:0042552; GO:0016459; GO:0042476; GO:0001750; GO:0031585; GO:0030141; GO:0032252; GO:0050808; GO:0007268; GO:0030050; GO:0007601	IPR002710; IPR000048; IPR001609	Chain (1); Coiled coil (2); Domain (8); Modified residue (3); Nucleotide binding (1); Region (1)	10090
P54696	MYOH_DICDI	reviewed	Myosin IH heavy chain	myoH (DDB_G0289447)	Dictyostelium discoideum (Slime mold)	2359		ATP binding; actin binding; calmodulin binding; microtubule; motor activity; myosin complex; tubulin complex assembly; unfolded protein binding	GO:0005524; GO:0003779; GO:0005516; GO:0005874; GO:0003774; GO:0016459; GO:0007021; GO:0051082	IPR002710; IPR000048; IPR001609; IPR004009	Chain (1); Coiled coil (4); Compositional bias (2); Domain (5); Nucleotide binding (1)	44689
O49255	NAC29_ARATH	reviewed	NAC domain-containing protein 29 (ANAC029) (NAC2) (Protein NAC-LIKE, ACTIVATED BY AP3/PI) (NAP)	NAP (At1g69490) (F10D13.14)	Arabidopsis thaliana (Mouse-ear cress)	268		DNA binding; flower development; leaf senescence; multidimensional cell growth; nucleus; regulation of transcription, DNA-dependent	GO:0003677; GO:0009908; GO:0010150; GO:0009825; GO:0005634; GO:0006355	IPR003441	Chain (1); Domain (1); Sequence conflict (3)	3702
Q39013	NAC2_ARATH	reviewed	NAC domain-containing protein 2 (ANAC002)	ATAF1 (At1g01720) (T1N6.12)	Arabidopsis thaliana (Mouse-ear cress)	289		DNA binding; negative regulation of abscisic acid mediated signaling; nucleus; regulation of transcription, DNA-dependent; response to wounding; transcription activator activity	GO:0003677; GO:0009788; GO:0005634; GO:0006355; GO:0009611; GO:0016563	IPR003441	Chain (1); Domain (1)	3702
Q9LHG9	NACA1_ARATH	reviewed	Nascent polypeptide-associated complex subunit alpha-like protein 1 (NAC-alpha-like protein 1) (Alpha-NAC-like protein 1)	At3g12390 (T2E22.29)	Arabidopsis thaliana (Mouse-ear cress)	203		cytosolic ribosome; protein transport; response to salt stress	GO:0022626; GO:0015031; GO:0009651	IPR002715; IPR016641; IPR000449	Chain (1); Domain (2)	3702		NAC-alpha family
Q94JX9	NACA2_ARATH	reviewed	Nascent polypeptide-associated complex subunit alpha-like protein 2 (NAC-alpha-like protein 2) (Alpha-NAC-like protein 2)	At3g49470 (T9C5.70)	Arabidopsis thaliana (Mouse-ear cress)	217		protein transport	GO:0015031	IPR002715; IPR016641; IPR000449	Chain (1); Compositional bias (1); Domain (2); Sequence conflict (1)	3702		NAC-alpha family
Q7G764	NADO1_ORYSJ	reviewed	Probable NAD(P)H-dependent oxidoreductase 1 (EC 1.1.1.-)	Os10g0113000 (LOC_Os10g02380) (OJ1014H12.13) (OSJNBb0012A20.18)	Oryza sativa subsp. japonica (Rice)	321	1.1.1.-	oxidation reduction; oxidoreductase activity	GO:0055114; GO:0016491	IPR001395; IPR018170	Active site (1); Binding site (1); Chain (1); Nucleotide binding (1); Site (1)	39947		Aldo/keto reductase family
P43293	NAK_ARATH	reviewed	Probable serine/threonine-protein kinase NAK (EC 2.7.11.1)	NAK (At5g02290) (T1E22_50)	Arabidopsis thaliana (Mouse-ear cress)	389	2.7.11.1	ATP binding; plasma membrane; protein amino acid phosphorylation; protein serine/threonine kinase activity	GO:0005524; GO:0005886; GO:0006468; GO:0004674	IPR000719; IPR017441; IPR017442; IPR008271	Active site (1); Binding site (1); Chain (1); Domain (1); Nucleotide binding (1); Sequence conflict (1)	3702		Protein kinase superfamily, Ser/Thr protein kinase family
P27929	NAM9_YEAST	reviewed	37S ribosomal protein NAM9, mitochondrial (Nuclear accommodation of mitochondria protein 9)	NAM9 (MNA6) (YNL137C) (N1211) (N1840)	Saccharomyces cerevisiae (Baker's yeast)	486		mitochondrial small ribosomal subunit; mitochondrial translation; rRNA binding; structural constituent of ribosome	GO:0005763; GO:0032543; GO:0019843; GO:0003735	IPR001912; IPR018079; IPR002942	Chain (1); Domain (1); Mutagenesis (5); Transit peptide (1)	4932		Ribosomal protein S4P family
Q9ZS97	NAP1_ARATH	reviewed	Protein NAP1, chloroplastic (Non-intrinsic ABC protein 1) (Protein ABC1) (Protein LONG AFTER FAR-RED 6) (Plastid sufB-like protein)	NAP1 (LAF6) (At4g04770) (T4B21.16)	Arabidopsis thaliana (Mouse-ear cress)	557		ATPase activity, coupled to transmembrane movement of substances; cellular iron ion homeostasis; chloroplast; iron-sulfur cluster assembly; protein binding	GO:0042626; GO:0006879; GO:0009507; GO:0016226; GO:0005515	IPR010231; IPR000825	Chain (1); Transit peptide (1)	3702
Q8GZD4	NAT3_ARATH	reviewed	Nucleobase-ascorbate transporter 3 (AtNAT3)	NAT3 (At2g26510) (T9J22.18)	Arabidopsis thaliana (Mouse-ear cress)	551		integral to membrane; plasma membrane; transport; transporter activity	GO:0016021; GO:0005886; GO:0006810; GO:0005215	IPR006042; IPR006043	Chain (1); Sequence conflict (1); Transmembrane (12)	3702		Xanthine/uracil permease family
Q9VJ87	NCM_DROME	reviewed	Nucampholin	ncm (CG12750)	Drosophila melanogaster (Fruit fly)	1330		RNA binding; RNA splicing; mRNA processing; protein binding; spliceosome	GO:0003723; GO:0008380; GO:0006397; GO:0005515; GO:0005681	IPR003891; IPR016021; IPR003890	Chain (1); Compositional bias (7); Domain (2); Modified residue (10); Sequence conflict (3)	7227		CWC22 family
P47922	NDK1_PEA	reviewed	Nucleoside diphosphate kinase 1 (EC 2.7.4.6) (Nucleoside diphosphate kinase I) (NDP kinase I) (NDPK I) (NDK I)	NDPK1 (NDKN1)	Pisum sativum (Garden pea)	149	2.7.4.6	ATP binding; CTP biosynthetic process; GTP biosynthetic process; UTP biosynthetic process; magnesium ion binding; nucleoside diphosphate kinase activity; red or far red light signaling pathway; red, far-red light phototransduction	GO:0005524; GO:0006241; GO:0006183; GO:0006228; GO:0000287; GO:0004550; GO:0010017; GO:0009585	IPR001564	Active site (1); Binding site (6); Chain (1); Sequence conflict (1)	3888		NDK family
Q9FLX7	NDUA5_ARATH	reviewed	Probable NADH dehydrogenase [ubiquinone] 1 alpha subcomplex subunit 5, mitochondrial	At5g52840 (MXC20.6)	Arabidopsis thaliana (Mouse-ear cress)	169		chloroplast; mitochondrial respiratory chain; oxidoreductase activity, acting on NADH or NADPH; photorespiration; respiratory chain complex I; respiratory electron transport chain; transport	GO:0009507; GO:0005746; GO:0016651; GO:0009853; GO:0045271; GO:0022904; GO:0006810	IPR006806	Chain (1); Transit peptide (1)	3702		Complex I NDUFA5 subunit family
P25284	NDUA9_NEUCR	reviewed	NADH-ubiquinone oxidoreductase 40 kDa subunit, mitochondrial (Complex I-40kD) (CI-40kD)	nuo-40 (NCU02373)	Neurospora crassa	375		catalytic activity; coenzyme binding; electron transport chain; mitochondrial matrix; mitochondrial respiratory chain; transport	GO:0003824; GO:0050662; GO:0022900; GO:0005759; GO:0005746; GO:0006810	IPR001509; IPR016040	Chain (1); Erroneous gene model prediction (1); Sequence conflict (2); Transit peptide (1)	5141		Complex I NDUFA9 subunit family
Q9M9M9	NDUAC_ARATH	reviewed	Probable NADH dehydrogenase [ubiquinone] 1 alpha subcomplex subunit 12	At3g03100 (T17B22.21)	Arabidopsis thaliana (Mouse-ear cress)	159		NADH dehydrogenase (ubiquinone) activity; electron carrier activity; electron transport chain; mitochondrial respiratory chain; respiratory chain complex I; transport	GO:0008137; GO:0009055; GO:0022900; GO:0005746; GO:0045271; GO:0006810	IPR007763	Chain (1)	3702		Complex I NDUFA12 subunit family
Q95KV7	NDUAD_BOVIN	reviewed	NADH dehydrogenase [ubiquinone] 1 alpha subcomplex subunit 13 (NADH-ubiquinone oxidoreductase B16.6 subunit) (Complex I-B16.6) (CI-B16.6) (Gene associated with retinoic-interferon-induced mortality 19 protein) (GRIM-19) (Cell death regulatory protein GRIM-19)	NDUFA13 (GRIM19)	Bos taurus (Bovine)	144		NADH dehydrogenase (ubiquinone) activity; apoptotic nuclear changes; electron transport chain; induction of apoptosis by extracellular signals; integral to membrane; negative regulation of cell growth; negative regulation of transcription, DNA-dependent; nucleoplasm; protein binding; transport	GO:0008137; GO:0030262; GO:0022900; GO:0008624; GO:0016021; GO:0030308; GO:0045892; GO:0005654; GO:0005515; GO:0006810	IPR009346	Chain (1); Initiator methionine (1); Mass spectrometry (1); Modified residue (1); Transmembrane (1)	9913		Complex I NDUFA13 subunit family
Q02369	NDUB9_BOVIN	reviewed	NADH dehydrogenase [ubiquinone] 1 beta subcomplex subunit 9 (NADH-ubiquinone oxidoreductase B22 subunit) (Complex I-B22) (CI-B22)	NDUFB9 (UQOR22)	Bos taurus (Bovine)	179		electron transport chain; mitochondrial respiratory chain; transport	GO:0022900; GO:0005746; GO:0006810	IPR008011	Chain (1); Initiator methionine (1); Modified residue (2)	9913		Complex I LYR family
Q9M9B4	NDUS6_ARATH	reviewed	NADH dehydrogenase [ubiquinone] iron-sulfur protein 6	At1g49140 (F27J15.9)	Arabidopsis thaliana (Mouse-ear cress)	107		electron transport chain; mitochondrial respiratory chain; photorespiration; respiratory chain complex I; transport	GO:0022900; GO:0005746; GO:0009853; GO:0045271; GO:0006810		Chain (1)	3702		Complex I NDUFS6 subunit family
Q42599	NDUS8_ARATH	reviewed	NADH dehydrogenase [ubiquinone] iron-sulfur protein 8, mitochondrial (EC 1.6.5.3) (EC 1.6.99.3) (NADH-ubiquinone oxidoreductase 23 kDa subunit) (Complex I-23kD) (CI-23kD) (Complex I-28.5kD) (CI-28.5kD)	TYKY (At1g79010) (YUP8H12R_21) (YUP8H12R.37)	Arabidopsis thaliana (Mouse-ear cress)	222	1.6.5.3; 1.6.99.3	4 iron, 4 sulfur cluster binding; NADH dehydrogenase (ubiquinone) activity; electron carrier activity; electron transport chain; iron ion binding; mitochondrial respiratory chain; respiratory chain complex I; transport	GO:0051539; GO:0008137; GO:0009055; GO:0022900; GO:0005506; GO:0005746; GO:0045271; GO:0006810	IPR017896; IPR001450; IPR017900; IPR010226	Chain (1); Domain (2); Metal binding (8); Transit peptide (1)	3702		Complex I 23 kDa subunit family
O22769	NDUV2_ARATH	reviewed	NADH-ubiquinone oxidoreductase 24 kDa subunit, mitochondrial (EC 1.6.5.3) (EC 1.6.99.3)	At4g02580 (T10P11.14)	Arabidopsis thaliana (Mouse-ear cress)	255	1.6.5.3; 1.6.99.3	2 iron, 2 sulfur cluster binding; NAD or NADH binding; NADH dehydrogenase (ubiquinone) activity; electron carrier activity; electron transport chain; iron ion binding; mitochondrial respiratory chain; respiratory chain complex I; response to oxidative stress; transport	GO:0051537; GO:0051287; GO:0008137; GO:0009055; GO:0022900; GO:0005506; GO:0005746; GO:0045271; GO:0006979; GO:0006810	IPR002023; IPR012335	Chain (1); Erroneous gene model prediction (2); Metal binding (4); Transit peptide (1)	3702		Complex I 24 kDa subunit family
P12839	NFM_RAT	reviewed	Neurofilament medium polypeptide (NF-M) (Neurofilament triplet M protein) (160 kDa neurofilament protein) (Neurofilament 3)	Nefm (Nef3) (Nfm)	Rattus norvegicus (Rat)	846		structural molecule activity	GO:0005198	IPR016044; IPR001664; IPR006821; IPR018039; IPR002957	Chain (1); Glycosylation (2); Initiator methionine (1); Modified residue (13); Region (10); Sequence conflict (4)	10116		Intermediate filament family
O23310	NFYB3_ARATH	reviewed	Nuclear transcription factor Y subunit B-3 (AtNF-YB-3) (Transcriptional activator HAP3C)	NFYB3 (HAP3C) (At4g14540) (dl3310w) (FCAALL.252)	Arabidopsis thaliana (Mouse-ear cress)	161		nucleus; regulation of transcription, DNA-dependent; sequence-specific DNA binding	GO:0005634; GO:0006355; GO:0043565	IPR003958; IPR009072; IPR003957; IPR003956	Chain (1); Compositional bias (1); DNA binding (1); Region (1)	3702		NFYB/HAP3 subunit family
Q8L4B2	NFYC9_ARATH	reviewed	Nuclear transcription factor Y subunit C-9 (AtNF-YC-9) (Transcriptional activator HAP5C)	NFYC9 (HAP5C) (At1g08970) (F7G19.16)	Arabidopsis thaliana (Mouse-ear cress)	231		cytoplasm; nucleus; regulation of transcription, DNA-dependent; sequence-specific DNA binding	GO:0005737; GO:0005634; GO:0006355; GO:0043565	IPR003958	Chain (1); Compositional bias (1); Sequence conflict (1)	3702		NFYC/HAP5 subunit family
P55770	NH2L1_RAT	reviewed	NHP2-like protein 1 (High mobility group-like nuclear protein 2 homolog 1) (U4/U6.U5 tri-snRNP 15.5 kDa protein) (OTK27)	Nhp2l1	Rattus norvegicus (Rat)	128		RNA binding; RNA splicing; mRNA processing; ribosome biogenesis; spliceosome	GO:0003723; GO:0008380; GO:0006397; GO:0042254; GO:0005681	IPR002415; IPR004037; IPR004038	Chain (1); Frameshift (1); Initiator methionine (1); Modified residue (1)	10116		Ribosomal protein L7Ae family
Q9LEY9	NHP2_ARATH	reviewed	H/ACA ribonucleoprotein complex subunit 2-like protein (Nhp2-like protein)	At5g08180 (T22D6.120)	Arabidopsis thaliana (Mouse-ear cress)	156		nucleolus; rRNA pseudouridine synthesis; small nucleolar ribonucleoprotein complex; snoRNA binding	GO:0005730; GO:0031118; GO:0005732; GO:0030515	IPR002415; IPR004037; IPR004038	Chain (1)	3702		Ribosomal protein L7Ae family
Q39161	NIR_ARATH	reviewed	Ferredoxin--nitrite reductase, chloroplastic (NiR) (EC 1.7.7.1)	NIR1 (NIR) (At2g15620) (F9O13.17)	Arabidopsis thaliana (Mouse-ear cress)	586	1.7.7.1	4 iron, 4 sulfur cluster binding; apoplast; chloroplast stroma; electron carrier activity; electron transport chain; ferredoxin-nitrite reductase activity; heme binding; iron ion binding; membrane; mitochondrion; nitrate assimilation; protein binding; transport	GO:0051539; GO:0048046; GO:0009570; GO:0009055; GO:0022900; GO:0048307; GO:0020037; GO:0005506; GO:0016020; GO:0005739; GO:0042128; GO:0005515; GO:0006810	IPR006066; IPR006067; IPR005117	Chain (1); Cross-link (1); Metal binding (5); Sequence conflict (2); Transit peptide (1)	3702	Nitrogen metabolism; nitrate reduction (assimilation).	Nitrite and sulfite reductase 4Fe-4S domain family
P38681	NIR_NEUCR	reviewed	Nitrite reductase [NAD(P)H] (EC 1.7.1.4)	nit-6 (NCU04720)	Neurospora crassa	1176	1.7.1.4	2 iron, 2 sulfur cluster binding; 4 iron, 4 sulfur cluster binding; FAD binding; NADP or NADPH binding; electron carrier activity; heme binding; iron ion binding; nitrate assimilation; nitrite reductase [NAD(P)H] activity; oxidation reduction	GO:0051537; GO:0051539; GO:0050660; GO:0050661; GO:0009055; GO:0020037; GO:0005506; GO:0042128; GO:0008942; GO:0055114	IPR007419; IPR013027; IPR006066; IPR006067; IPR005117; IPR012744; IPR012748; IPR001327; IPR017941; IPR005806	Chain (1); Compositional bias (1); Domain (1); Metal binding (9); Nucleotide binding (2); Sequence conflict (1)	5141	Nitrogen metabolism; nitrate reduction (assimilation).	Nitrite and sulfite reductase 4Fe-4S domain family
Q32LH4	NIT1_BOVIN	reviewed	Nitrilase homolog 1 (EC 3.5.-.-)	NIT1	Bos taurus (Bovine)	328	3.5.-.-	hydrolase activity, acting on carbon-nitrogen (but not peptide) bonds; nitrogen compound metabolic process	GO:0016810; GO:0006807	IPR003010; IPR001110	Active site (3); Chain (1); Domain (1)	9913		UPF0012 family
Q9ZQI8	NLTL2_ARATH	reviewed	Non-specific lipid-transfer protein-like protein At2g13820	At2g13820 (F17L24.13)	Arabidopsis thaliana (Mouse-ear cress)	169		anchored to plasma membrane; extracellular region; lipid binding; lipid transport	GO:0046658; GO:0005576; GO:0008289; GO:0006869	IPR013770; IPR003612; IPR000528	Alternative sequence (1); Chain (1); Disulfide bond (2); Lipidation (1); Propeptide (1); Sequence conflict (2); Signal peptide (1)	3702		Plant LTP family
A0AT33	NLTP4_LENCU	reviewed	Non-specific lipid-transfer protein 4 (LTP4) [Cleaved into: Non-specific lipid-transfer protein 8 (LTP8)] (Fragment)		Lens culinaris (Lentil) (Cicer lens)	110		lipid binding; lipid transport	GO:0008289; GO:0006869	IPR013770; IPR003612; IPR000528	Chain (2); Disulfide bond (4); Mass spectrometry (2); Non-terminal residue (1); Signal peptide (1)	3864		Plant LTP family
O23758	NLTP_CICAR	reviewed	Non-specific lipid-transfer protein (LTP)		Cicer arietinum (Chickpea) (Garbanzo)	116		lipid binding; lipid transport	GO:0008289; GO:0006869	IPR013770; IPR003612; IPR000528	Chain (1); Disulfide bond (4); Signal peptide (1)	3827		Plant LTP family
Q9M5X8	NLTP_PRUAV	reviewed	Non-specific lipid-transfer protein (LTP) (allergen Pru av 3)		Prunus avium (Cherry)	117		lipid binding; lipid transport	GO:0008289; GO:0006869	IPR013770; IPR003612; IPR000528	Chain (1); Disulfide bond (4); Signal peptide (1)	42229		Plant LTP family
Q43681	NLTP_VIGUN	reviewed	Probable non-specific lipid-transfer protein AKCS9 (LTP)		Vigna unguiculata (Cowpea)	99		lipid binding; lipid transport	GO:0008289; GO:0006869	IPR013770; IPR003612; IPR000528	Chain (1); Disulfide bond (4); Signal peptide (1)	3917		Plant LTP family
Q40357	NO10_MEDSA	reviewed	Early nodulin-10	ENOD10	Medicago sativa (Alfalfa)	122		nodulation	GO:0009877		Chain (1); Region (1); Repeat (10); Signal peptide (1)	3879
Q02918	NO36A_SOYBN	reviewed	Early nodulin-36A (N-36A)		Glycine max (Soybean)	90		nodulation	GO:0009877		Chain (1)	3847
Q02921	NO93_SOYBN	reviewed	Early nodulin-93 (N-93)		Glycine max (Soybean)	105		integral to membrane; nodulation	GO:0016021; GO:0009877	IPR005050	Chain (1); Transmembrane (1)	3847
Q9MAB3	NOP5B_ARATH	reviewed	Probable nucleolar protein NOP5-2 (Nucleolar protein NOP58-2) (MAR-binding NOP56/58 homolog 2)	NOP5-2 (NOP58-2) (At3g05060) (T12H1.2)	Arabidopsis thaliana (Mouse-ear cress)	533		membrane; nucleolus; ribosome biogenesis	GO:0016020; GO:0005730; GO:0042254	IPR002687; IPR012974; IPR012976	Chain (1); Compositional bias (2); Domain (1)	3702		NOP5/NOP56 family
Q5ZLS7	NP60_CHICK	reviewed	Nuclear protein NP60	NP60 (RCJMB04_4p18)	Gallus gallus (Chicken)	553		DNA binding; coenzyme binding; nucleus; pentose-phosphate shunt; phosphogluconate dehydrogenase (decarboxylating) activity	GO:0003677; GO:0050662; GO:0005634; GO:0006098; GO:0004616	IPR002204; IPR015815; IPR006115; IPR017956; IPR013328; IPR016040; IPR000313	Chain (1); DNA binding (1); Domain (1); Nucleotide binding (1)	9031		3-hydroxyisobutyrate dehydrogenase family, NP60 subfamily
Q687E1	NPP_HORVU	reviewed	Nucleotide pyrophosphatase/phosphodiesterase (EC 3.-.-.-) (Fragments)	npp	Hordeum vulgare (Barley)	368	3.-.-.-	chloroplast; hydrolase activity	GO:0009507; GO:0016787	IPR004843	Chain (1); Compositional bias (1); Non-adjacent residues (1)	4513		Metallophosphoesterase superfamily
Q6DGT7	NSE1_DANRE	reviewed	Non-structural maintenance of chromosomes element 1 homolog (Non-SMC element 1 homolog)	nsmce1 (zgc:92777)	Danio rerio (Zebrafish) (Brachydanio rerio)	239		DNA recombination; DNA repair; nucleus; zinc ion binding	GO:0006310; GO:0006281; GO:0005634; GO:0008270	IPR011513; IPR014857	Chain (1); Zinc finger (1)	7955		NSE1 family
Q9C7F5	NTF2_ARATH	reviewed	Nuclear transport factor 2 (NTF-2)	NTF2 (At1g27970) (F13K9.26)	Arabidopsis thaliana (Mouse-ear cress)	126		Ran GTPase binding; cytoplasm; nuclear envelope; plasma membrane; protein import into nucleus	GO:0008536; GO:0005737; GO:0005635; GO:0005886; GO:0006606	IPR002075	Chain (1); Domain (1)	3702
P52914	NTPA_PEA	reviewed	Nucleoside-triphosphatase (NTPase) (EC 3.6.1.15) (Nucleoside triphosphate phosphohydrolase) (Apyrase)		Pisum sativum (Garden pea)	455	3.6.1.15	mRNA transport; nucleoside-triphosphatase activity; nucleus	GO:0051028; GO:0017111; GO:0005634	IPR000407	Chain (1)	3888		GDA1/CD39 NTPase family
P15577	NU2M_PARTE	reviewed	NADH-ubiquinone oxidoreductase chain 2 (EC 1.6.5.3) (NADH dehydrogenase subunit 2)	ND2 (NDH2)	Paramecium tetraurelia	193	1.6.5.3	NADH dehydrogenase (ubiquinone) activity; electron transport chain; integral to membrane; mitochondrial respiratory chain; transport	GO:0008137; GO:0022900; GO:0016021; GO:0005746; GO:0006810		Chain (1); Transmembrane (5)	5888
Q36424	NU4M_LOCMI	reviewed	NADH-ubiquinone oxidoreductase chain 4 (EC 1.6.5.3) (NADH dehydrogenase subunit 4)	ND4	Locusta migratoria (Migratory locust)	444	1.6.5.3	NADH dehydrogenase (ubiquinone) activity; integral to membrane; mitochondrial electron transport, NADH to ubiquinone; mitochondrial respiratory chain; transport	GO:0008137; GO:0016021; GO:0006120; GO:0005746; GO:0006810	IPR003918; IPR001750; IPR000260	Chain (1); Transmembrane (13)	7004		Complex I subunit 4 family
P04540	NU5M_TRYBB	reviewed	NADH-ubiquinone oxidoreductase chain 5 (EC 1.6.5.3) (NADH dehydrogenase subunit 5)	ND5	Trypanosoma brucei brucei	590	1.6.5.3	ATP synthesis coupled electron transport; NADH dehydrogenase (ubiquinone) activity; integral to membrane; mitochondrial respiratory chain; transport	GO:0042773; GO:0008137; GO:0016021; GO:0005746; GO:0006810	IPR003916; IPR001750	Chain (1); Transmembrane (18)	5702		Complex I subunit 5 family
P08199	NUCL_MESAU	reviewed	Nucleolin (Protein C23)	NCL	Mesocricetus auratus (Golden hamster)	714		RNA binding; nucleotide binding; nucleus; telomeric DNA binding	GO:0003723; GO:0000166; GO:0005634; GO:0042162	IPR012677; IPR000504	Beta strand (12); Chain (1); Compositional bias (4); Domain (4); Helix (6); Initiator methionine (1); Modified residue (27); Region (1); Repeat (8); Sequence conflict (2); Turn (1)	10036
Q9CA40	NUDT1_ARATH	reviewed	Nudix hydrolase 1 (AtNUDT1) (EC 3.6.1.-) (NADH pyrophosphatase) (EC 3.6.1.22) (Dihydroneopterin triphosphate pyrophosphohydrolase) (DHNTP pyrophosphohydrolase)	NUDT1 (At1g68760) (F14K14.13)	Arabidopsis thaliana (Mouse-ear cress)	147	3.6.1.-; 3.6.1.22	NAD+ diphosphatase activity; cytosol; dihydroneopterin triphosphate pyrophosphohydrolase activity; magnesium ion binding; manganese ion binding; response to DNA damage stimulus	GO:0000210; GO:0005829; GO:0019177; GO:0000287; GO:0030145; GO:0006974	IPR000086	Chain (1); Metal binding (2); Motif (1)	3702		Nudix hydrolase family
Q9LE73	NUDT4_ARATH	reviewed	Nudix hydrolase 4 (AtNUDT4) (EC 3.6.1.-) (ADP-ribose pyrophosphatase) (EC 3.6.1.13) (NADH pyrophosphatase) (EC 3.6.1.22)	NUDT4 (At1g18300) (F15H18.18)	Arabidopsis thaliana (Mouse-ear cress)	207	3.6.1.-; 3.6.1.13; 3.6.1.22	ADP-ribose diphosphatase activity; NAD+ diphosphatase activity; magnesium ion binding; manganese ion binding	GO:0047631; GO:0000210; GO:0000287; GO:0030145	IPR000086	Chain (1); Metal binding (2); Motif (1)	3702		Nudix hydrolase family
P24068	OCS1_MAIZE	reviewed	Ocs element-binding factor 1 (OCSBF-1)	OBF1	Zea mays (Maize)	151		nucleus; protein dimerization activity; regulation of transcription, DNA-dependent; sequence-specific DNA binding; transcription factor activity	GO:0005634; GO:0046983; GO:0006355; GO:0043565; GO:0003700	IPR011616; IPR004827	Chain (1); DNA binding (1); Domain (1)	4577		BZIP family
Q9BQT8	ODC_HUMAN	reviewed	Mitochondrial 2-oxodicarboxylate carrier (Solute carrier family 25 member 21)	SLC25A21 (ODC)	Homo sapiens (Human)	299		binding; integral to membrane; mitochondrial inner membrane; transport	GO:0005488; GO:0016021; GO:0005743; GO:0006810	IPR002067; IPR001993; IPR018108	Chain (1); Natural variant (1); Repeat (3); Transmembrane (6)	9606		Mitochondrial carrier family
Q38799	ODPB_ARATH	reviewed	Pyruvate dehydrogenase E1 component subunit beta, mitochondrial (PDHE1-B) (EC 1.2.4.1)	PDH2 (At5g50850) (K16E14.1)	Arabidopsis thaliana (Mouse-ear cress)	363	1.2.4.1	defense response to bacterium; glycolysis; mitochondrial matrix; nucleolus; oxidation reduction; plasma membrane; pyruvate dehydrogenase (acetyl-transferring) activity	GO:0042742; GO:0006096; GO:0005759; GO:0005730; GO:0055114; GO:0005886; GO:0004739	IPR005476; IPR005475; IPR015941	Binding site (1); Chain (1); Cross-link (3); Sequence conflict (2); Transit peptide (1)	3702
P24603	OPSD_LOLFO	reviewed	Rhodopsin	RHO	Loligo forbesi (Northern European squid)	452		G-protein coupled receptor activity; G-protein coupled receptor protein signaling pathway; integral to membrane; photoreceptor activity; phototransduction; protein-chromophore linkage	GO:0004930; GO:0007186; GO:0016021; GO:0009881; GO:0007602; GO:0018298	IPR000276; IPR017452; IPR001760; IPR000856; IPR006031	Binding site (1); Chain (1); Compositional bias (2); Disulfide bond (1); Glycosylation (1); Lipidation (2); Topological domain (8); Transmembrane (7)	6618		G-protein coupled receptor 1 family, Opsin subfamily
Q32PJ3	ORC3_BOVIN	reviewed	Origin recognition complex subunit 3	ORC3L	Bos taurus (Bovine)	712		DNA binding; DNA replication; nuclear origin of replication recognition complex	GO:0003677; GO:0006260; GO:0005664	IPR010748	Chain (1); Modified residue (3)	9913		ORC3 family
P50700	OSL3_ARATH	reviewed	Osmotin-like protein OSM34	OSM34 (At4g11650) (T5C23.80)	Arabidopsis thaliana (Mouse-ear cress)	244		response to salt stress	GO:0009651	IPR001938; IPR017949	Chain (1); Disulfide bond (8); Sequence conflict (1); Signal peptide (1)	3702		Thaumatin family
P17772	OSS2_PEA	reviewed	Organ-specific protein S2		Pisum sativum (Garden pea)	181					Chain (1); Region (1); Repeat (4)	3888
Q43814	OTC_PEA	reviewed	Ornithine carbamoyltransferase, chloroplastic (EC 2.1.3.3) (Ornithine transcarbamylase) (OTCase)	ARGF	Pisum sativum (Garden pea)	375	2.1.3.3	amino acid binding; arginine biosynthetic process; chloroplast; ornithine carbamoyltransferase activity; ornithine carbamoyltransferase complex	GO:0016597; GO:0006526; GO:0009507; GO:0004585; GO:0009348	IPR006132; IPR006130; IPR006131; IPR002292	Active site (1); Binding site (6); Chain (1); Region (4); Transit peptide (1)	3888		ATCase/OTCase family
Q9LSF1	OXI1_ARATH	reviewed	Serine/threonine-protein kinase OXI1 (EC 2.7.11.1) (Protein OXIDATIVE SIGNAL-INDUCIBLE 1)	OXI1 (At3g25250) (MJL12.21)	Arabidopsis thaliana (Mouse-ear cress)	421	2.7.11.1	ATP binding; defense response; protein amino acid phosphorylation; protein serine/threonine kinase activity	GO:0005524; GO:0006952; GO:0006468; GO:0004674	IPR000961; IPR000719; IPR017441; IPR017442; IPR008271; IPR002290	Active site (1); Binding site (1); Chain (1); Domain (2); Nucleotide binding (1)	3702		Protein kinase superfamily, Ser/Thr protein kinase family
P25096	P21_SOYBN	reviewed	Protein P21		Glycine max (Soybean)	202				IPR001938; IPR017949	Chain (1); Disulfide bond (8); Natural variant (1)	3847		Thaumatin family
Q39173	P2_ARATH	reviewed	Probable NADP-dependent oxidoreductase P2 (EC 1.3.1.74)	P2 (At5g16990) (F2K13_140)	Arabidopsis thaliana (Mouse-ear cress)	343	1.3.1.74	2-alkenal reductase activity; oxidation reduction; plasma membrane; zinc ion binding	GO:0032440; GO:0055114; GO:0005886; GO:0008270	IPR002085; IPR013149; IPR016040	Chain (1); Sequence conflict (1)	3702		NADP-dependent oxidoreductase L4BD family
Q9LEX0	P2A13_ARATH	reviewed	F-box protein PP2-A13 (Protein PHLOEM PROTEIN 2-LIKE A13) (AtPP2-A13)	PP2A13 (At3g61060) (T27I15.150)	Arabidopsis thaliana (Mouse-ear cress)	290		protein binding; response to wounding; ubiquitin-dependent protein catabolic process	GO:0005515; GO:0009611; GO:0006511	IPR001810	Chain (1); Domain (1); Sequence conflict (1)	3702	Protein modification; protein ubiquitination.
Q9FLU7	P2B12_ARATH	reviewed	Putative F-box protein PP2-B12 (Protein PHLOEM PROTEIN 2-LIKE B12) (AtPP2-B12)	PP2B12 (At5g24560) (K18P6.9)	Arabidopsis thaliana (Mouse-ear cress)	251				IPR001810	Chain (1); Domain (1)	3702
Q803V3	P2R3C_DANRE	reviewed	Serine/threonine-protein phosphatase 2A regulatory subunit B'' subunit gamma	ppp2r3c (zgc:55473)	Danio rerio (Zebrafish) (Brachydanio rerio)	457		calcium ion binding; cytoplasm; nucleus	GO:0005509; GO:0005737; GO:0005634	IPR011992; IPR002048	Calcium binding (1); Chain (1); Compositional bias (1); Domain (2)	7955
Q5RAG8	P4HA1_PONAB	reviewed	Prolyl 4-hydroxylase subunit alpha-1 (EC 1.14.11.2) (4-PH alpha-1) (Procollagen-proline,2-oxoglutarate-4-dioxygenase subunit alpha-1)	P4HA1	Pongo abelii (Sumatran orangutan)	534	1.14.11.2	L-ascorbic acid binding; endoplasmic reticulum; endoplasmic reticulum lumen; iron ion binding; oxidation reduction; oxidoreductase activity, acting on single donors with incorporation of molecular oxygen, incorporation of two atoms of oxygen; procollagen-proline 4-dioxygenase activity	GO:0031418; GO:0005783; GO:0005788; GO:0005506; GO:0055114; GO:0016702; GO:0004656	IPR005123; IPR006620; IPR013547; IPR011990; IPR013026	Binding site (1); Chain (1); Domain (1); Glycosylation (2); Metal binding (3); Repeat (1); Signal peptide (1)	9601		P4HA family
O04015	P5CS_ACTDE	reviewed	Delta-1-pyrroline-5-carboxylate synthetase (P5CS) [Includes: Glutamate 5-kinase (GK) (EC 2.7.2.11) (Gamma-glutamyl kinase); Gamma-glutamyl phosphate reductase (GPR) (EC 1.2.1.41) (Glutamate-5-semialdehyde dehydrogenase) (Glutamyl-gamma-semialdehyde dehydrogenase)]		Actinidia deliciosa (Kiwi)	717	2.7.2.11; 1.2.1.41	cytoplasm; glutamate 5-kinase activity; glutamate-5-semialdehyde dehydrogenase activity; oxidation reduction; proline biosynthetic process	GO:0005737; GO:0004349; GO:0004350; GO:0055114; GO:0006561	IPR016163; IPR016162; IPR001048; IPR000965; IPR001057; IPR005766; IPR005715	Chain (1); Region (2)	3627	Amino-acid biosynthesis; L-proline biosynthesis; L-glutamate 5-semialdehyde from L-glutamate: step 1/2. Amino-acid biosynthesis; L-proline biosynthesis; L-glutamate 5-semialdehyde from L-glutamate: step 2/2.	Glutamate 5-kinase family; Gamma-glutamyl phosphate reductase family
P50580	PA2G4_MOUSE	reviewed	Proliferation-associated protein 2G4 (Proliferation-associated protein 1) (Protein p38-2G4) (Mpp1) (IRES-specific cellular trans-acting factor 45 kDa) (ITAF45)	Pa2g4 (Ebp1) (Plfap)	Mus musculus (Mouse)	394		RNA binding; cytoplasm; nucleus; rRNA processing; regulation of translation; ribonucleoprotein complex	GO:0003723; GO:0005737; GO:0005634; GO:0006364; GO:0006417; GO:0030529	IPR004545; IPR000994; IPR002468	Beta strand (13); Chain (1); Helix (10); Initiator methionine (1); Modified residue (5); Mutagenesis (1); Region (4); Sequence conflict (2); Turn (1)	10090		Peptidase M24 family
P42731	PABP2_ARATH	reviewed	Polyadenylate-binding protein 2 (Poly(A)-binding protein 2) (PABP 2)	PAB2 (At4g34110) (F28A23.130)	Arabidopsis thaliana (Mouse-ear cress)	629		RNA binding; nucleotide binding; response to salt stress	GO:0003723; GO:0000166; GO:0009651	IPR012677; IPR002343; IPR006515; IPR002004; IPR000504	Chain (1); Domain (5)	3702		Polyadenylate-binding protein type-1 family
Q9SMK9	PAL2_CICAR	reviewed	Phenylalanine ammonia-lyase 2 (EC 4.3.1.24)	PAL2	Cicer arietinum (Chickpea) (Garbanzo)	718	4.3.1.24	L-phenylalanine catabolic process; ammonia ligase activity; ammonia-lyase activity; biosynthetic process; cytoplasm; phenylpropanoid metabolic process	GO:0006559; GO:0016211; GO:0016841; GO:0009058; GO:0005737; GO:0009698	IPR001106; IPR005922	Chain (1); Cross-link (1); Modified residue (1)	3827	Phenylpropanoid metabolism; cinnamic acid biosynthesis; trans-cinnamic acid from L-phenylalanine: step 1/1.	PAL/histidase family
P45732	PALY_STYHU	reviewed	Phenylalanine ammonia-lyase (EC 4.3.1.24)	PAL17.1	Stylosanthes humilis (Townsville stylo)	715	4.3.1.24	L-phenylalanine catabolic process; ammonia ligase activity; ammonia-lyase activity; biosynthetic process; cytoplasm; phenylpropanoid metabolic process	GO:0006559; GO:0016211; GO:0016841; GO:0009058; GO:0005737; GO:0009698	IPR001106; IPR005922	Chain (1); Cross-link (1); Modified residue (1)	35628	Phenylpropanoid metabolism; cinnamic acid biosynthesis; trans-cinnamic acid from L-phenylalanine: step 1/1.	PAL/histidase family
Q9LW57	PAP6_ARATH	reviewed	Probable plastid-lipid-associated protein 6, chloroplastic (Fibrillin-6) (AtPGL30.4) (Harpin-binding protein 1) (HrBP1)	PAP6 (HRBP1) (At3g23400) (MLM24.13)	Arabidopsis thaliana (Mouse-ear cress)	284		binding; chloroplast thylakoid membrane; nucleus; plasma membrane; plastoglobule; structural molecule activity; thylakoid lumen; transport; transporter activity	GO:0005488; GO:0009535; GO:0005634; GO:0005886; GO:0010287; GO:0005198; GO:0031977; GO:0006810; GO:0005215	IPR002345; IPR006843	Chain (1); Sequence conflict (1); Transit peptide (1)	3702		PAP/fibrillin family
Q5XJ36	PARK7_DANRE	reviewed	Protein DJ-1 (zDJ-1) (Parkinson disease protein 7 homolog)	park7 (dj1) (zgc:103725)	Danio rerio (Zebrafish) (Brachydanio rerio)	189		cytoplasm; nucleus	GO:0005737; GO:0005634	IPR006287; IPR002818	Chain (1); Cross-link (1); Modified residue (1)	7955		Peptidase C56 family
P51846	PDC2_TOBAC	reviewed	Pyruvate decarboxylase isozyme 2 (PDC) (EC 4.1.1.1)	PDC2	Nicotiana tabacum (Common tobacco)	614	4.1.1.1	magnesium ion binding; pyruvate decarboxylase activity; thiamin pyrophosphate binding	GO:0000287; GO:0004737; GO:0030976	IPR012110; IPR000399; IPR012001; IPR011766; IPR012000	Binding site (3); Chain (1); Metal binding (3); Region (1)	4097		TPP enzyme family
Q5RBT0	PDCD5_PONAB	reviewed	Programmed cell death protein 5	PDCD5	Pongo abelii (Sumatran orangutan)	125		DNA binding; apoptosis	GO:0003677; GO:0006915	IPR002836	Chain (1); Initiator methionine (1); Modified residue (1)	9601		PDCD5 family
P38661	PDIA6_MEDSA	reviewed	Probable protein disulfide-isomerase A6 (EC 5.3.4.1) (P5)		Medicago sativa (Alfalfa)	364	5.3.4.1	cell redox homeostasis; endoplasmic reticulum; endoplasmic reticulum lumen; protein disulfide isomerase activity	GO:0045454; GO:0005783; GO:0005788; GO:0003756	IPR005788; IPR011679; IPR017936; IPR006662; IPR017937; IPR013766; IPR012335	Active site (4); Chain (1); Disulfide bond (2); Domain (2); Signal peptide (1); Site (6)	3879		Protein disulfide isomerase family
Q9P2J9	PDP2_HUMAN	reviewed	[Pyruvate dehydrogenase [acetyl-transferring]]-phosphatase 2, mitochondrial (PDP 2) (EC 3.1.3.43) (Pyruvate dehydrogenase phosphatase, catalytic subunit 2) (PDPC 2)	PDP2 (KIAA1348)	Homo sapiens (Human)	529	3.1.3.43	[pyruvate dehydrogenase (lipoamide)] phosphatase activity; magnesium ion binding; manganese ion binding; mitochondrial matrix; protein amino acid dephosphorylation; protein serine/threonine phosphatase activity; protein serine/threonine phosphatase complex	GO:0004741; GO:0000287; GO:0030145; GO:0005759; GO:0006470; GO:0004722; GO:0008287	IPR015655; IPR001932; IPR000222; IPR014045	Chain (1); Metal binding (4); Transit peptide (1)	9606		PP2C family
Q949G3	PDR1_NICPL	reviewed	Pleiotropic drug resistance protein 1 (NpPDR1)	PDR1 (ABC1)	Nicotiana plumbaginifolia (Leadwort-leaved tobacco)	1436		ATP binding; ATPase activity; defense response; integral to membrane; plasma membrane; transport	GO:0005524; GO:0016887; GO:0006952; GO:0016021; GO:0005886; GO:0006810	IPR013525; IPR003439; IPR017871; IPR003593; IPR013581	Chain (1); Domain (4); Nucleotide binding (2); Transmembrane (14)	4092		ABC transporter family, PDR subfamily
Q76CU2	PDR1_TOBAC	reviewed	Pleiotropic drug resistance protein 1 (NtPDR1)	PDR1	Nicotiana tabacum (Common tobacco)	1434		ATP binding; ATPase activity; integral to membrane; transport	GO:0005524; GO:0016887; GO:0016021; GO:0006810	IPR013525; IPR003439; IPR017871; IPR003593; IPR013581	Chain (1); Domain (4); Nucleotide binding (2); Sequence conflict (1); Transmembrane (14)	4097		ABC transporter family, PDR subfamily
O75521	PECI_HUMAN	reviewed	Peroxisomal 3,2-trans-enoyl-CoA isomerase (EC 5.3.3.8) (Dodecenoyl-CoA isomerase) (Delta(3),delta(2)-enoyl-CoA isomerase) (D3,D2-enoyl-CoA isomerase) (DBI-related protein 1) (DRS-1) (Hepatocellular carcinoma-associated antigen 88) (Renal carcinoma antigen NY-REN-1)	PECI (DRS1) (HCA88)	Homo sapiens (Human)	359	5.3.3.8	acyl-CoA binding; dodecenoyl-CoA delta-isomerase activity; fatty acid metabolic process; peroxisomal matrix	GO:0000062; GO:0004165; GO:0006631; GO:0005782	IPR000582; IPR001753; IPR014352	Beta strand (8); Chain (1); Domain (1); Helix (19); Modified residue (1); Motif (1); Region (1); Sequence conflict (4); Turn (2)	9606		Enoyl-CoA hydratase/isomerase family
P12955	PEPD_HUMAN	reviewed	Xaa-Pro dipeptidase (X-Pro dipeptidase) (EC 3.4.13.9) (Proline dipeptidase) (Prolidase) (Imidodipeptidase) (Peptidase D)	PEPD (PRD)	Homo sapiens (Human)	493	3.4.13.9	amino acid metabolic process; aminopeptidase activity; collagen catabolic process; dipeptidase activity; manganese ion binding; metallocarboxypeptidase activity; proteolysis	GO:0006520; GO:0004177; GO:0030574; GO:0016805; GO:0030145; GO:0004181; GO:0006508	IPR000994; IPR007865; IPR001131	Beta strand (17); Chain (1); Helix (20); Initiator methionine (1); Mass spectrometry (1); Metal binding (7); Modified residue (3); Natural variant (7); Sequence conflict (9); Turn (4)	9606		Peptidase M24B family, Eukaryotic-type prolidase subfamily
Q9FX85	PER10_ARATH	reviewed	Peroxidase 10 (Atperox P10) (EC 1.11.1.7) (ATP5a)	PER10 (P10) (At1g49570) (F14J22.19)	Arabidopsis thaliana (Mouse-ear cress)	350	1.11.1.7	calcium ion binding; electron carrier activity; extracellular region; heme binding; hydrogen peroxide catabolic process; iron ion binding; oxidation reduction; peroxidase activity	GO:0005509; GO:0009055; GO:0005576; GO:0020037; GO:0042744; GO:0005506; GO:0055114; GO:0004601	IPR002016; IPR000823	Active site (1); Binding site (1); Chain (1); Disulfide bond (4); Glycosylation (2); Metal binding (10); Sequence conflict (2); Signal peptide (1); Site (1)	3702		Peroxidase family, Classical plant (class III) peroxidase subfamily
P22196	PER2_ARAHY	reviewed	Cationic peroxidase 2 (EC 1.11.1.7) (PNPC2)	PNC2	Arachis hypogaea (Peanut)	330	1.11.1.7	calcium ion binding; electron carrier activity; extracellular region; heme binding; hydrogen peroxide catabolic process; iron ion binding; oxidation reduction; peroxidase activity	GO:0005509; GO:0009055; GO:0005576; GO:0020037; GO:0042744; GO:0005506; GO:0055114; GO:0004601	IPR002016; IPR000823	Active site (1); Binding site (1); Chain (1); Disulfide bond (4); Glycosylation (1); Metal binding (10); Signal peptide (1); Site (1)	3818		Peroxidase family, Classical plant (class III) peroxidase subfamily
Q9SB81	PER42_ARATH	reviewed	Peroxidase 42 (Atperox P42) (EC 1.11.1.7) (PRXR1) (ATP1a/ATP1b)	PER42 (P42) (At4g21960) (F1N20.3) (T8O5.170)	Arabidopsis thaliana (Mouse-ear cress)	330	1.11.1.7	calcium ion binding; electron carrier activity; extracellular region; heme binding; hydrogen peroxide catabolic process; iron ion binding; oxidation reduction; peroxidase activity; rhythmic process	GO:0005509; GO:0009055; GO:0005576; GO:0020037; GO:0042744; GO:0005506; GO:0055114; GO:0004601; GO:0048511	IPR002016; IPR000823	Active site (1); Binding site (1); Chain (1); Disulfide bond (4); Glycosylation (1); Metal binding (9); Sequence conflict (6); Signal peptide (1); Site (1)	3702		Peroxidase family, Classical plant (class III) peroxidase subfamily
P16147	PERX_LUPPO	reviewed	Peroxidase (EC 1.11.1.7) (Fragment)		Lupinus polyphyllus (Large-leaved lupin)	158	1.11.1.7	calcium ion binding; electron carrier activity; heme binding; hydrogen peroxide catabolic process; iron ion binding; oxidation reduction; peroxidase activity	GO:0005509; GO:0009055; GO:0020037; GO:0042744; GO:0005506; GO:0055114; GO:0004601	IPR002016; IPR000823	Binding site (1); Chain (1); Disulfide bond (1); Glycosylation (1); Metal binding (5); Non-terminal residue (1)	3874		Peroxidase family, Classical plant (class III) peroxidase subfamily
Q03211	PEXLP_TOBAC	reviewed	Pistil-specific extensin-like protein (PELP)		Nicotiana tabacum (Common tobacco)	426		structural constituent of cell wall	GO:0005199	IPR006041; IPR003882	Chain (1); Glycosylation (1); Region (1); Repeat (4); Signal peptide (1)	4097
P57742	PFD5_ARATH	reviewed	Probable prefoldin subunit 5	At5g23290 (MKD15.15)	Arabidopsis thaliana (Mouse-ear cress)	151		prefoldin complex; protein folding; unfolded protein binding	GO:0016272; GO:0006457; GO:0051082	IPR011599; IPR004127	Chain (1)	3702		Prefoldin subunit alpha family
P27607	PGH2_CHICK	reviewed	Prostaglandin G/H synthase 2 (EC 1.14.99.1) (Cyclooxygenase-2) (COX-2) (Prostaglandin-endoperoxide synthase 2) (Prostaglandin H2 synthase 2) (PGH synthase 2) (PGHS-2) (PHS II) (Mitogen-inducible PGHS)	PTGS2 (CEF-147)	Gallus gallus (Chicken)	603	1.14.99.1	endoplasmic reticulum membrane; heme binding; iron ion binding; microsome; nucleus; oxidation reduction; oxidoreductase activity, acting on single donors with incorporation of molecular oxygen, incorporation of two atoms of oxygen; peroxidase activity; prostaglandin biosynthetic process; prostaglandin-endoperoxide synthase activity; regulation of blood pressure; response to oxidative stress	GO:0005789; GO:0020037; GO:0005506; GO:0005792; GO:0005634; GO:0055114; GO:0016702; GO:0004601; GO:0001516; GO:0004666; GO:0008217; GO:0006979	IPR000742; IPR006209; IPR013032; IPR002007	Active site (2); Chain (1); Disulfide bond (5); Domain (1); Glycosylation (3); Metal binding (1); Signal peptide (1); Site (1)	9031	Lipid metabolism; prostaglandin biosynthesis.	Prostaglandin G/H synthase family
P58822	PGIP2_PHAVU	reviewed	Polygalacturonase inhibitor 2 (Polygalacturonase-inhibiting protein 2) (PGIP-2)	PGIP2	Phaseolus vulgaris (Kidney bean) (French bean)	342		cell wall; defense response; extracellular region; membrane; protein binding	GO:0005618; GO:0006952; GO:0005576; GO:0016020; GO:0005515	IPR001611; IPR013210	Beta strand (21); Chain (1); Disulfide bond (4); Glycosylation (2); Helix (13); Mutagenesis (8); Repeat (10); Signal peptide (1); Turn (1)	3885		Polygalacturonase-inhibiting protein family
Q42962	PGKY_TOBAC	reviewed	Phosphoglycerate kinase, cytosolic (EC 2.7.2.3)		Nicotiana tabacum (Common tobacco)	401	2.7.2.3	ATP binding; cytoplasm; glycolysis; phosphoglycerate kinase activity	GO:0005524; GO:0005737; GO:0006096; GO:0004618	IPR001576; IPR015901; IPR015911; IPR015824	Binding site (6); Chain (1); Nucleotide binding (1); Region (2)	4097	Carbohydrate degradation; glycolysis; pyruvate from D-glyceraldehyde 3-phosphate: step 2/5.	Phosphoglycerate kinase family
Q9SM60	PGMC_PEA	reviewed	Phosphoglucomutase, cytoplasmic (PGM) (EC 5.4.2.2) (Glucose phosphomutase)	PGM1 (PGM)	Pisum sativum (Garden pea)	582	5.4.2.2	cytoplasm; glucose metabolic process; magnesium ion binding; phosphoglucomutase activity	GO:0005737; GO:0006006; GO:0000287; GO:0004614	IPR005844; IPR016055; IPR005845; IPR005846; IPR005843; IPR016066; IPR005841	Active site (1); Chain (1); Metal binding (4)	3888		Phosphohexose mutase family
Q9ST43	PH1_ARATH	reviewed	Pleckstrin homology domain-containing protein 1 (AtPH1)	PH1 (At2g29700) (T27A16.20)	Arabidopsis thaliana (Mouse-ear cress)	145		cytoplasm; lipid binding	GO:0005737; GO:0008289	IPR011993; IPR001849	Chain (1); Domain (1); Region (1); Sequence conflict (1)	3702
Q02752	PHPA_PLACH	reviewed	Acidic phosphoprotein (50 kDa antigen)	PCEMA1	Plasmodium chabaudi	441		plasma membrane	GO:0005886	IPR010882	Chain (1); Compositional bias (1); Glycosylation (2); Region (2); Repeat (18); Signal peptide (1)	5825
Q8GYF4	PHT15_ARATH	reviewed	Probable inorganic phosphate transporter 1-5 (AtPht1;5) (H(+)/Pi cotransporter)	PHT1-5 (PHT5) (At2g32830) (F24L7.3)	Arabidopsis thaliana (Mouse-ear cress)	542		inorganic phosphate transmembrane transporter activity; integral to membrane; phosphate transport; symporter activity	GO:0005315; GO:0016021; GO:0006817; GO:0015293	IPR007114; IPR004738; IPR005828; IPR005829	Chain (1); Frameshift (1); Topological domain (13); Transmembrane (12)	3702		Major facilitator superfamily, Sugar transporter (TC 2.A.1.1) family, H(+):phosphate symporter (TC 2.A.1.9) subfamily
P42339	PI3K_ARATH	reviewed	Phosphatidylinositol 3-kinase VPS34 (EC 2.7.1.137) (PtdIns-3-kinase VSP34) (PI3-kinase VPS34) (PI3K VPS34) (AtVPS34)	At1g60490 (F8A5.4)	Arabidopsis thaliana (Mouse-ear cress)	814	2.7.1.137	1-phosphatidylinositol-3-kinase activity; binding; microgametogenesis; phosphoinositide 3-kinase complex; phosphoinositide phosphorylation; phosphoinositide-mediated signaling	GO:0016303; GO:0005488; GO:0055046; GO:0005942; GO:0046854; GO:0048015	IPR000403; IPR002420; IPR008290; IPR001263; IPR015433	Chain (1); Domain (1); Sequence conflict (3)	3702		PI3/PI4-kinase family
P0C0R5	PI3R4_RAT	reviewed	Phosphoinositide 3-kinase regulatory subunit 4 (PI3-kinase regulatory subunit 4) (EC 2.7.11.1)	Pik3r4	Rattus norvegicus (Rat)	1358	2.7.11.1	ATP binding; protein amino acid phosphorylation; protein serine/threonine kinase activity	GO:0005524; GO:0006468; GO:0004674	IPR011989; IPR000357; IPR000719; IPR017441; IPR008271; IPR015943; IPR001680; IPR017986	Active site (1); Binding site (1); Chain (1); Compositional bias (2); Domain (1); Initiator methionine (1); Lipidation (1); Modified residue (5); Nucleotide binding (1); Repeat (11)	10116		Protein kinase superfamily, Ser/Thr protein kinase family
O64792	PIGP_ARATH	reviewed	Phosphatidylinositol N-acetylglucosaminyltransferase subunit P (EC 2.4.1.198)	At1g61280 (T1F9.23)	Arabidopsis thaliana (Mouse-ear cress)	137	2.4.1.198	GPI anchor biosynthetic process; integral to membrane; phosphatidylinositol N-acetylglucosaminyltransferase activity	GO:0006506; GO:0016021; GO:0017176	IPR013717; IPR016542	Chain (1); Transmembrane (2)	3702	Glycolipid biosynthesis; glycosylphosphatidylinositol-anchor biosynthesis.	PIGP family
Q6EU94	PIP11_ORYSJ	reviewed	Aquaporin PIP1-1 (Plasma membrane intrinsic protein 1-1) (OsPIP1;1) (Plasma membrane intrinsic protein 1a) (PIP1a) (Water channel protein RWC1) (RWC-1)	PIP1-1 (PIP1A) (RWC1) (Os02g0666200) (LOC_Os02g44630) (OJ1486_E07.10) (P0461B08.25) (OsJ_007594)	Oryza sativa subsp. japonica (Rice)	289		integral to membrane; plasma membrane; transport; transporter activity	GO:0016021; GO:0005886; GO:0006810; GO:0005215	IPR012269; IPR000425	Chain (1); Frameshift (1); Motif (2); Sequence conflict (1); Transmembrane (6)	39947		MIP/aquaporin (TC 1.A.8) family, PIP subfamily
Q84RL7	PIP21_MAIZE	reviewed	Aquaporin PIP2-1 (Plasma membrane intrinsic protein 2-1) (ZmPIP2-1) (ZmPIP2;1)	PIP2-1	Zea mays (Maize)	290		integral to membrane; plasma membrane; transport; transporter activity	GO:0016021; GO:0005886; GO:0006810; GO:0005215	IPR012269; IPR000425	Chain (1); Motif (2); Sequence conflict (1); Transmembrane (6)	4577		MIP/aquaporin (TC 1.A.8) family, PIP subfamily
O82711	PIP22_PEA	reviewed	Kunitz-type trypsin inhibitor-like 2 protein (Protease inhibitor from pea 2)	PIP20-2 (FUC2)	Pisum sativum (Garden pea)	217		extracellular region; serine-type endopeptidase inhibitor activity	GO:0005576; GO:0004867	IPR002160	Chain (1); Disulfide bond (2); Glycosylation (1); Signal peptide (1)	3888		Protease inhibitor I3 (leguminous Kunitz-type inhibitor) family
Q9ATM4	PIP27_MAIZE	reviewed	Aquaporin PIP2-7 (Plasma membrane intrinsic protein 2-7) (ZmPIP2-7) (ZmPIP2;7)	PIP2-7	Zea mays (Maize)	287		integral to membrane; plasma membrane; transport; transporter activity	GO:0016021; GO:0005886; GO:0006810; GO:0005215	IPR012269; IPR000425	Chain (1); Motif (2); Transmembrane (6)	4577		MIP/aquaporin (TC 1.A.8) family, PIP subfamily
P25794	PIP2_PEA	reviewed	Probable aquaporin PIP-type 7a (Turgor-responsive protein 7a) (Turgor-responsive protein 31)	TRG-31	Pisum sativum (Garden pea)	289		integral to membrane; plasma membrane; response to stress; transport; transporter activity	GO:0016021; GO:0005886; GO:0006950; GO:0006810; GO:0005215	IPR012269; IPR000425	Chain (1); Motif (2); Topological domain (7); Transmembrane (6)	3888		MIP/aquaporin (TC 1.A.8) family, PIP subfamily
P28178	PK2_DICDI	reviewed	Protein kinase 2 (PK2) (EC 2.7.11.1)	pkgB (pfkA) (DDB_G0290157)	Dictyostelium discoideum (Slime mold)	479	2.7.11.1	ATP binding; protein amino acid phosphorylation; protein serine/threonine kinase activity	GO:0005524; GO:0006468; GO:0004674	IPR000961; IPR017892; IPR000719; IPR017441; IPR017442; IPR008271; IPR002290	Active site (1); Binding site (1); Chain (1); Compositional bias (2); Domain (2); Modified residue (1); Nucleotide binding (1); Sequence conflict (1)	44689		Protein kinase superfamily, AGC Ser/Thr protein kinase family, S6 kinase subfamily
P51178	PLCD1_HUMAN	reviewed	1-phosphatidylinositol-4,5-bisphosphate phosphodiesterase delta-1 (EC 3.1.4.11) (Phosphoinositide phospholipase C) (Phospholipase C-delta-1) (PLC-delta-1) (PLC-III)	PLCD1	Homo sapiens (Human)	756	3.1.4.11	GTPase activating protein binding; calcium ion binding; cytoplasm; intracellular signaling cascade; lipid catabolic process; phosphoinositide phospholipase C activity; phospholipid metabolic process; signal transducer activity	GO:0032794; GO:0005509; GO:0005737; GO:0007242; GO:0016042; GO:0004435; GO:0006644; GO:0004871	IPR000008; IPR018029; IPR011992; IPR002048; IPR011993; IPR015359; IPR001192; IPR000909; IPR001711; IPR017946; IPR001849	Active site (2); Binding site (4); Calcium binding (2); Chain (1); Domain (6); Metal binding (10); Natural variant (1); Region (1); Sequence conflict (3)	9606
Q41142	PLDA1_RICCO	reviewed	Phospholipase D alpha 1 (PLD 1) (EC 3.1.4.4) (Choline phosphatase 1) (Phosphatidylcholine-hydrolyzing phospholipase D 1)	PLD1	Ricinus communis (Castor bean)	808	3.1.4.4	calcium ion binding; endoplasmic reticulum; lipid catabolic process; phosphatidylcholine metabolic process; phospholipase D activity; plasma membrane; plastid; vacuole	GO:0005509; GO:0005783; GO:0016042; GO:0046470; GO:0004630; GO:0005886; GO:0009536; GO:0005773	IPR000008; IPR015679; IPR011402; IPR001736	Active site (6); Chain (1); Domain (3); Propeptide (1); Sequence conflict (1)	3988		Phospholipase D family, C2-PLD subfamily
Q56ZZ7	PLST4_ARATH	reviewed	Plastidic glucose transporter 4 (AtpGlcT)	At5g16150 (T21H19.70)	Arabidopsis thaliana (Mouse-ear cress)	546		carbohydrate transport; chloroplast envelope; integral to membrane; plastid inner membrane; sugar:hydrogen symporter activity; transmembrane transport	GO:0008643; GO:0009941; GO:0016021; GO:0009528; GO:0005351; GO:0055085	IPR007114; IPR005828; IPR003663; IPR005829	Chain (1); Erroneous gene model prediction (2); Sequence conflict (4); Transmembrane (12)	3702		Major facilitator superfamily, Sugar transporter (TC 2.A.1.1) family
Q9FMP4	PM14_ARATH	reviewed	Pre-mRNA branch site p14-like protein	At5g12190 (MXC9_15)	Arabidopsis thaliana (Mouse-ear cress)	124		RNA binding; RNA splicing; mRNA processing; nucleotide binding; nucleus	GO:0003723; GO:0008380; GO:0006397; GO:0000166; GO:0005634	IPR012677; IPR000504	Chain (1); Domain (1)	3702
Q01417	PM1_SOYBN	reviewed	18 kDa seed maturation protein	GMPM1	Glycine max (Soybean)	173		embryonic development	GO:0009790	IPR005513	Chain (1)	3847		LEA type 1 family
Q03194	PMA4_NICPL	reviewed	Plasma membrane ATPase 4 (EC 3.6.3.6) (Proton pump 4)	PMA4	Nicotiana plumbaginifolia (Leadwort-leaved tobacco)	952	3.6.3.6	ATP binding; ATP biosynthetic process; hydrogen-exporting ATPase activity, phosphorylative mechanism; integral to membrane; magnesium ion binding; plasma membrane; proton transport	GO:0005524; GO:0006754; GO:0008553; GO:0016021; GO:0000287; GO:0005886; GO:0015992	IPR008250; IPR004014; IPR000695; IPR001757; IPR006534; IPR005834	Active site (1); Chain (1); Metal binding (2); Topological domain (11); Transmembrane (10)	4092		Cation transport ATPase (P-type) family, Type IIIA subfamily
Q9M2A0	PMA8_ARATH	reviewed	ATPase 8, plasma membrane-type (EC 3.6.3.6) (Proton pump 8)	AHA8 (At3g42640) (T12K4_90)	Arabidopsis thaliana (Mouse-ear cress)	948	3.6.3.6	ATP binding; ATP biosynthetic process; hydrogen-exporting ATPase activity, phosphorylative mechanism; integral to membrane; magnesium ion binding; plasma membrane; proton transport	GO:0005524; GO:0006754; GO:0008553; GO:0016021; GO:0000287; GO:0005886; GO:0015992	IPR008250; IPR004014; IPR000695; IPR001757; IPR006534; IPR005834	Active site (1); Chain (1); Metal binding (2); Modified residue (1); Region (1); Topological domain (11); Transmembrane (10)	3702		Cation transport ATPase (P-type) family, Type IIIA subfamily
P83947	PME1_FICAW	reviewed	Pectinesterase (PE) (EC 3.1.1.11) (Pectin methylesterase)		Ficus awkeotsang (Jelly fig)	545	3.1.1.11	aspartyl esterase activity; cell wall; cell wall modification; enzyme inhibitor activity; extracellular region; pectinesterase activity	GO:0045330; GO:0005618; GO:0042545; GO:0004857; GO:0005576; GO:0030599	IPR012334; IPR018040; IPR000070; IPR006501	Active site (2); Binding site (4); Chain (1); Disulfide bond (2); Glycosylation (2); Propeptide (1); Sequence conflict (2); Signal peptide (1); Site (1)	204231	Glycan metabolism; pectin degradation; 2-dehydro-3-deoxy-D-gluconic acid from pectin: step 1/5.	Pectinesterase family
O04887	PME2_CITSI	reviewed	Pectinesterase-2 (PE) (EC 3.1.1.11) (Pectin methylesterase)	PECS-2.1	Citrus sinensis (Sweet orange)	510	3.1.1.11	aspartyl esterase activity; cell wall; cell wall modification; enzyme inhibitor activity; extracellular region; pectinesterase activity	GO:0045330; GO:0005618; GO:0042545; GO:0004857; GO:0005576; GO:0030599	IPR012334; IPR018040; IPR000070; IPR006501	Active site (2); Binding site (4); Chain (1); Disulfide bond (1); Glycosylation (4); Sequence conflict (3); Signal peptide (1); Site (1)	2711	Glycan metabolism; pectin degradation; 2-dehydro-3-deoxy-D-gluconic acid from pectin: step 1/5.	Pectinesterase family
Q96576	PME3_SOLLC	reviewed	Pectinesterase-3 (PE 3) (EC 3.1.1.11) (Pectin methylesterase 3)	PME3	Solanum lycopersicum (Tomato) (Lycopersicon esculentum)	544	3.1.1.11	aspartyl esterase activity; cell wall; cell wall modification; enzyme inhibitor activity; extracellular region; pectinesterase activity; ripening	GO:0045330; GO:0005618; GO:0042545; GO:0004857; GO:0005576; GO:0030599; GO:0009835	IPR012334; IPR018040; IPR000070; IPR006501	Active site (2); Binding site (4); Chain (1); Glycosylation (4); Signal peptide (1); Site (1)	4081	Glycan metabolism; pectin degradation; 2-dehydro-3-deoxy-D-gluconic acid from pectin: step 1/5.	Pectinesterase family
Q6AWV1	POP5_ARATH	reviewed	Probable ribonuclease P/MRP protein subunit POP5 (EC 3.1.26.5) (Protein EMBRYO DEFECTIVE 1687)	EMB1687 (At1g04635) (T1G11.24)	Arabidopsis thaliana (Mouse-ear cress)	151	3.1.26.5	nucleus; ribonuclease P activity; tRNA processing; vacuole	GO:0005634; GO:0004526; GO:0008033; GO:0005773	IPR002759	Chain (1); Erroneous gene model prediction (1)	3702		Eukaryotic/archaeal RNase P protein component 2 family
Q9M7K4	POT5_ARATH	reviewed	Potassium transporter 5 (AtPOT5) (AtHAK1) (AtHAK5)	POT5 (HAK5) (At4g13420) (T9E8.160)	Arabidopsis thaliana (Mouse-ear cress)	785		integral to membrane; plasma membrane; potassium ion binding; potassium ion transport; potassium:sodium symporter activity	GO:0016021; GO:0005886; GO:0030955; GO:0006813; GO:0009674	IPR003855	Chain (1); Erroneous gene model prediction (2); Glycosylation (1); Mutagenesis (1); Topological domain (13); Transmembrane (12)	3702		HAK/KUP transporter (TC 2.A.72) family
P49597	PP2C1_ARATH	reviewed	Protein phosphatase 2C ABI1 (PP2C ABI1) (EC 3.1.3.16) (Protein ABSCISIC ACID-INSENSITIVE 1)	ABI1 (At4g26080) (F20B18.190)	Arabidopsis thaliana (Mouse-ear cress)	434	3.1.3.16	cytoplasm; magnesium ion binding; manganese ion binding; negative regulation of abscisic acid mediated signaling; nucleus; plasma membrane; protein amino acid dephosphorylation; protein binding; protein serine/threonine phosphatase activity; protein serine/threonine phosphatase complex; regulation of stomatal movement; response to cold; response to heat	GO:0005737; GO:0000287; GO:0030145; GO:0009788; GO:0005634; GO:0005886; GO:0006470; GO:0005515; GO:0004722; GO:0008287; GO:0010119; GO:0009409; GO:0009408	IPR015655; IPR001932; IPR000222; IPR014045	Chain (1); Compositional bias (1); Domain (1); Metal binding (5); Motif (1); Mutagenesis (16); Sequence conflict (2)	3702		PP2C family
P49598	PP2C4_ARATH	reviewed	Protein phosphatase 2C A (PP2CA) (AtPP2C) (EC 3.1.3.16) (Protein ABA-HYPERSENSITIVE GERMINATION 3)	PP2CA (AHG3) (At3g11410) (F24K9.8)	Arabidopsis thaliana (Mouse-ear cress)	399	3.1.3.16	magnesium ion binding; manganese ion binding; negative regulation of abscisic acid mediated signaling; protein amino acid dephosphorylation; protein binding; protein serine/threonine phosphatase activity; protein serine/threonine phosphatase complex; regulation of stomatal movement; response to cold; response to water deprivation	GO:0000287; GO:0030145; GO:0009788; GO:0006470; GO:0005515; GO:0004722; GO:0008287; GO:0010119; GO:0009409; GO:0009414	IPR015655; IPR001932; IPR000222; IPR014045	Chain (1); Domain (1); Metal binding (5); Mutagenesis (3)	3702		PP2C family
Q38924	PPA12_ARATH	reviewed	Fe(3+)-Zn(2+) purple acid phosphatase 12 (PAP) (EC 3.1.3.2) (Iron(III)-zinc(II) purple acid phosphatase 12)	PAP12 (At10) (Ath1) (PAP1) (At2g27190) (T22O13.4)	Arabidopsis thaliana (Mouse-ear cress)	469	3.1.3.2	acid phosphatase activity; extracellular region; iron ion binding; zinc ion binding	GO:0003993; GO:0005576; GO:0005506; GO:0008270	IPR004843; IPR015914	Active site (1); Binding site (1); Chain (1); Disulfide bond (1); Glycosylation (4); Metal binding (8); Region (1); Sequence conflict (7); Signal peptide (1)	3702		Metallophosphoesterase superfamily, Purple acid phosphatase family
P09889	PPA5_PIG	reviewed	Tartrate-resistant acid phosphatase type 5 (TR-AP) (EC 3.1.3.2) (Tartrate-resistant acid ATPase) (TrATPase) (Acid phosphatase 5, tartrate resistant) (Uteroferrin) (UF)	ACP5	Sus scrofa (Pig)	340	3.1.3.2	acid phosphatase activity; extracellular region; iron ion binding; iron ion transport	GO:0003993; GO:0005576; GO:0005506; GO:0006826	IPR004843	Beta strand (15); Chain (1); Disulfide bond (1); Glycosylation (2); Helix (12); Metal binding (8); Sequence conflict (1); Signal peptide (1); Turn (2)	9823
Q5KHA8	PPIL3_CRYNE	reviewed	Peptidyl-prolyl cis-trans isomerase-like 3 (PPIase) (Rotamase) (EC 5.2.1.8)	CYP10 (CNE00680) (CNBE0620)	Cryptococcus neoformans (Filobasidiella neoformans)	167	5.2.1.8	peptidyl-prolyl cis-trans isomerase activity; protein folding	GO:0003755; GO:0006457	IPR002130	Chain (1); Domain (1); Erroneous gene model prediction (1)	5207		Cyclophilin-type PPIase family, PPIL3 subfamily
P79126	PPM1G_BOVIN	reviewed	Protein phosphatase 1G (EC 3.1.3.16) (Protein phosphatase 2C isoform gamma) (PP2C-gamma) (Protein phosphatase magnesium-dependent 1 gamma) (Protein phosphatase 1B) (Magnesium-dependent calcium inhibitable phosphatase) (MCPP)	PPM1G (PPM1C)	Bos taurus (Bovine)	543	3.1.3.16	cytoplasm; magnesium ion binding; manganese ion binding; protein amino acid dephosphorylation; protein serine/threonine phosphatase activity; protein serine/threonine phosphatase complex	GO:0005737; GO:0000287; GO:0030145; GO:0006470; GO:0004722; GO:0008287	IPR001932; IPR000222; IPR014045	Chain (1); Compositional bias (3); Metal binding (5); Modified residue (2); Sequence conflict (6)	9913		PP2C family
Q5SGD2	PPM1L_HUMAN	reviewed	Protein phosphatase 1L (EC 3.1.3.16) (Protein phosphatase 1-like) (Protein phosphatase 2C isoform epsilon) (PP2C-epsilon)	PPM1L (PP2CE)	Homo sapiens (Human)	360	3.1.3.16	integral to membrane; magnesium ion binding; manganese ion binding; protein amino acid dephosphorylation; protein serine/threonine phosphatase activity; protein serine/threonine phosphatase complex	GO:0016021; GO:0000287; GO:0030145; GO:0006470; GO:0004722; GO:0008287	IPR015655; IPR001932; IPR000222; IPR014045	Alternative sequence (1); Chain (1); Domain (1); Metal binding (5); Natural variant (1); Topological domain (2); Transmembrane (1)	9606		PP2C family
Q8BHN0	PPM1L_MOUSE	reviewed	Protein phosphatase 1L (EC 3.1.3.16) (Protein phosphatase 1-like) (Protein phosphatase 2C isoform epsilon) (PP2C-epsilon)	Ppm1l (Kiaa4175)	Mus musculus (Mouse)	360	3.1.3.16	MAPKKK cascade; integral to membrane; magnesium ion binding; manganese ion binding; protein amino acid dephosphorylation; protein binding; protein serine/threonine phosphatase activity; protein serine/threonine phosphatase complex; transmembrane receptor protein serine/threonine kinase signaling pathway	GO:0000165; GO:0016021; GO:0000287; GO:0030145; GO:0006470; GO:0005515; GO:0004722; GO:0008287; GO:0007178	IPR015655; IPR001932; IPR000222; IPR014045	Alternative sequence (2); Chain (1); Domain (1); Metal binding (5); Mutagenesis (5); Sequence conflict (6); Topological domain (2); Transmembrane (1)	10090		PP2C family
Q6CEE7	PPN1_YARLI	reviewed	Endopolyphosphatase (EC 3.6.1.10)	PPN1 (YALI0B16236g)	Yarrowia lipolytica (Candida lipolytica)	747	3.6.1.10	endopolyphosphatase activity; integral to membrane; vacuolar membrane	GO:0000298; GO:0016021; GO:0005774	IPR012358; IPR004843	Chain (1); Compositional bias (1); Glycosylation (4); Topological domain (2); Transmembrane (1)	4952
Q06215	PPO_VICFA	reviewed	Polyphenol oxidase A1, chloroplastic (PPO) (EC 1.10.3.1) (Catechol oxidase)		Vicia faba (Broad bean)	606	1.10.3.1	catechol oxidase activity; chloroplast; copper ion binding; oxidation reduction	GO:0004097; GO:0009507; GO:0005507; GO:0055114	IPR008922; IPR016213; IPR002227	Chain (1); Cross-link (1); Disulfide bond (2); Metal binding (6); Transit peptide (1)	3906		Tyrosinase family
P33154	PR1_ARATH	reviewed	Pathogenesis-related protein 1 (PR-1)	At2g14610 (T6B13.15)	Arabidopsis thaliana (Mouse-ear cress)	161		apoplast; cell wall; response to vitamin B1; systemic acquired resistance	GO:0048046; GO:0005618; GO:0010266; GO:0009627	IPR001283; IPR014044	Chain (1); Disulfide bond (3); Modified residue (1); Signal peptide (1)	3702		CRISP family
Q43560	PR1_MEDSA	reviewed	Class-10 pathogenesis-related protein 1 (MSPR10-1)	MSPR10-1	Medicago sativa (Alfalfa)	157		cytoplasm; defense response; response to biotic stimulus	GO:0005737; GO:0006952; GO:0009607	IPR000916	Chain (1)	3879		BetVI family
P32937	PR1A_HORVU	reviewed	Pathogenesis-related protein 1A/1B		Hordeum vulgare (Barley)	173		defense response; response to biotic stimulus	GO:0006952; GO:0009607	IPR001938; IPR017949	Chain (1); Signal peptide (1)	4513		Thaumatin family
P25986	PR2_PHAVU	reviewed	Pathogenesis-related protein 2 (PvPR2)		Phaseolus vulgaris (Kidney bean) (French bean)	155		defense response; response to biotic stimulus	GO:0006952; GO:0009607	IPR000916	Chain (1)	3885		BetVI family
Q09020	PR4_PHAVU	reviewed	Wound-induced basic protein	PR4	Phaseolus vulgaris (Kidney bean) (French bean)	47				IPR012643	Chain (1)	3885
P29062	PR4A_TOBAC	reviewed	Pathogenesis-related protein PR-4A		Nicotiana tabacum (Common tobacco)	147		cell wall catabolic process; chitin catabolic process; chitinase activity; defense response to bacterium; defense response to fungus	GO:0016998; GO:0006032; GO:0004568; GO:0042742; GO:0050832	IPR001153; IPR014733; IPR000726	Chain (1); Disulfide bond (3); Domain (1); Signal peptide (1)	4097
P29063	PR4B_TOBAC	reviewed	Pathogenesis-related protein PR-4B		Nicotiana tabacum (Common tobacco)	147		cell wall catabolic process; chitin catabolic process; chitinase activity; defense response to bacterium; defense response to fungus	GO:0016998; GO:0006032; GO:0004568; GO:0042742; GO:0050832	IPR001153; IPR014733; IPR000726	Chain (1); Disulfide bond (3); Domain (1); Signal peptide (1)	4097
Q8HY39	PRAF1_CANFA	reviewed	Prenylated Rab acceptor protein 1 (PRA1 family protein 1)	RABAC1 (PRA1) (PRAF1)	Canis familiaris (Dog)	185		Golgi apparatus; cell junction; cytoplasmic vesicle; integral to membrane; synapse	GO:0005794; GO:0030054; GO:0031410; GO:0016021; GO:0045202	IPR004895	Chain (1); Region (4); Topological domain (3); Transmembrane (4)	9615		PRA1 family
Q52NJ0	PRAF1_PIG	reviewed	Prenylated Rab acceptor protein 1 (PRA1 family protein 1)	RABAC1 (PRAF1)	Sus scrofa (Pig)	185		Golgi apparatus; cell junction; cytoplasmic vesicle; integral to membrane; synapse	GO:0005794; GO:0030054; GO:0031410; GO:0016021; GO:0045202	IPR004895	Chain (1); Region (4); Topological domain (3); Transmembrane (4)	9823		PRA1 family
P02812	PRB2_HUMAN	reviewed	Basic salivary proline-rich protein 2 (Salivary proline-rich protein) (Con1 glycoprotein) [Cleaved into: Basic peptide P-F]	PRB2	Homo sapiens (Human)	416					Chain (2); Glycosylation (3); Natural variant (1); Region (1); Repeat (15); Sequence conflict (3); Signal peptide (1)	9606
Q04118	PRB3_HUMAN	reviewed	Basic salivary proline-rich protein 3 (Parotid salivary glycoprotein G1) (Proline-rich protein G1)	PRB3	Homo sapiens (Human)	309		extracellular region	GO:0005576		Chain (1); Glycosylation (9); Natural variant (1); Region (1); Repeat (10); Signal peptide (1)	9606
P10163	PRB4_HUMAN	reviewed	Basic salivary proline-rich protein 4 (Salivary proline-rich protein Po) (Parotid o protein) (Salivary proline-rich protein II-1) [Cleaved into: Protein N1; Glycosylated protein A; Peptide P-D]	PRB4	Homo sapiens (Human)	310		extracellular region	GO:0005576		Chain (3); Erroneous gene model prediction (2); Glycosylation (8); Natural variant (6); Peptide (1); Region (1); Repeat (10); Sequence conflict (15); Signal peptide (1)	9606
P99029	PRDX5_MOUSE	reviewed	Peroxiredoxin-5, mitochondrial (EC 1.11.1.15) (Prx-V) (Peroxisomal antioxidant enzyme) (PLP) (Thioredoxin reductase) (Thioredoxin peroxidase PMP20) (Antioxidant enzyme B166) (AOEB166) (Liver tissue 2D-page spot 2D-0014IV)	Prdx5 (Prdx6)	Mus musculus (Mouse)	210	1.11.1.15	cell redox homeostasis; mitochondrion; oxidation reduction; peroxiredoxin activity; peroxisome	GO:0045454; GO:0005739; GO:0055114; GO:0051920; GO:0005777	IPR013740; IPR017936; IPR012335	Active site (1); Alternative sequence (1); Chain (1); Disulfide bond (1); Domain (1); Motif (1); Sequence conflict (2); Transit peptide (1)	10090		Peroxiredoxin 2 family
Q00451	PRF1_SOLLC	reviewed	36.4 kDa proline-rich protein	TPRP-F1	Solanum lycopersicum (Tomato) (Lycopersicon esculentum)	346		lipid transport	GO:0006869	IPR013770; IPR003612; IPR003267	Chain (1)	4081
Q9JM99	PRG4_MOUSE	reviewed	Proteoglycan 4 (Lubricin) (Megakaryocyte-stimulating factor) (Superficial zone proteoglycan) [Cleaved into: Proteoglycan 4 C-terminal part]	Prg4 (Msf) (Szp)	Mus musculus (Mouse)	1054		extracellular region	GO:0005576	IPR000585; IPR001212	Alternative sequence (3); Chain (2); Compositional bias (3); Disulfide bond (15); Domain (4); Glycosylation (2); Mutagenesis (8); Region (1); Repeat (37); Sequence conflict (4); Signal peptide (1); Site (1)	10090
P05142	PRH1_MOUSE	reviewed	Proline-rich protein HaeIII subfamily 1 (Proline-rich protein MP-2)	Prh1 (Prp)	Mus musculus (Mouse)	261		extracellular region	GO:0005576		Chain (1); Sequence conflict (8); Signal peptide (1)	10090
P49231	PROF1_PHAVU	reviewed	Profilin-1		Phaseolus vulgaris (Kidney bean) (French bean)	131		actin binding; actin cytoskeleton; actin cytoskeleton organization; cytoplasm; cytoskeleton organization	GO:0003779; GO:0015629; GO:0030036; GO:0005737; GO:0007010	IPR002097; IPR005455	Chain (1)	3885		Profilin family
P04280	PRP1_HUMAN	reviewed	Basic salivary proline-rich protein 1 (Salivary proline-rich protein) [Cleaved into: Basic peptide IB-6; Peptide P-H]	PRB1	Homo sapiens (Human)	392		extracellular region	GO:0005576		Chain (3); Natural variant (4); Region (1); Repeat (15); Sequence conflict (15); Signal peptide (1)	9606
Q40375	PRP2_MEDTR	reviewed	Repetitive proline-rich cell wall protein 2	PRP2	Medicago truncatula (Barrel medic)	371		cell wall; extracellular region; multicellular organismal development; structural constituent of cell wall	GO:0005618; GO:0005576; GO:0007275; GO:0005199	IPR003883	Chain (1); Region (1); Repeat (67); Signal peptide (1)	3880		ENOD12 family
P10164	PRP2_RAT	reviewed	Acidic proline-rich protein PRP25 (Fragment)		Rattus norvegicus (Rat)	172		extracellular region	GO:0005576		Chain (1); Non-terminal residue (1); Signal peptide (1)	10116
P13993	PRP2_SOYBN	reviewed	Repetitive proline-rich cell wall protein 2	PRP2 (RPRP3)	Glycine max (Soybean)	230		cell wall; extracellular region; multicellular organismal development; structural constituent of cell wall	GO:0005618; GO:0005576; GO:0007275; GO:0005199	IPR002964; IPR003883	Chain (1); Region (1); Repeat (40); Signal peptide (1)	3847		ENOD12 family
Q5BDW4	PRP5_EMENI	reviewed	Pre-mRNA-processing ATP-dependent RNA helicase prp5 (EC 3.6.1.-)	prp5 (AN1266)	Emericella nidulans (Aspergillus nidulans)	1173	3.6.1.-	ATP binding; ATP-dependent helicase activity; RNA splicing; mRNA processing; nucleic acid binding; nucleus	GO:0005524; GO:0008026; GO:0008380; GO:0006397; GO:0003676; GO:0005634	IPR014001; IPR001650; IPR011545; IPR014021; IPR000629; IPR014014	Chain (1); Compositional bias (1); Domain (2); Motif (2); Nucleotide binding (1)	162425		DEAD box helicase family, DDX46/PRP5 subfamily
Q95JC9	PRP_PIG	reviewed	Basic proline-rich protein [Cleaved into: Proline-rich peptide SP-A (PRP-SP-A); Proline-rich peptide SP-B (PRP-SP-B); Parotid hormone (PH-Ab)]		Sus scrofa (Pig)	676		extracellular region; hormone activity	GO:0005576; GO:0005179		Alternative sequence (5); Compositional bias (1); Mass spectrometry (2); Modified residue (2); Peptide (27); Propeptide (1); Sequence conflict (6); Signal peptide (1)	9823
P10165	PRPG2_RAT	reviewed	Proline-rich proteoglycan 2 (Acidic proline-rich protein PRP18)	Prpg2	Rattus norvegicus (Rat)	295		extracellular region	GO:0005576		Chain (1); Compositional bias (1); Sequence conflict (1); Signal peptide (1)	10116
P06680	PRPH_MESAU	reviewed	Acidic proline-rich protein HP43A	H29	Mesocricetus auratus (Golden hamster)	183		extracellular region	GO:0005576		Chain (1); Repeat (5); Signal peptide (1)	10036
Q96S44	PRPK_HUMAN	reviewed	TP53-regulating kinase (EC 2.7.11.1) (p53-related protein kinase) (Nori-2)	TP53RK (C20orf64) (PRPK)	Homo sapiens (Human)	253	2.7.11.1	ATP binding; nucleus; p53 binding; protein amino acid phosphorylation; protein serine/threonine kinase activity; protein tyrosine kinase activity	GO:0005524; GO:0005634; GO:0002039; GO:0006468; GO:0004674; GO:0004713	IPR000719; IPR017441; IPR000687; IPR008266	Active site (1); Binding site (1); Chain (1); Domain (1); Modified residue (1); Motif (1); Natural variant (4); Nucleotide binding (1); Sequence conflict (2)	9606		Protein kinase superfamily
A2YQ93	PRR37_ORYSI	reviewed	Two-component response regulator-like PRR37 (Pseudo-response regulator 37) (OsPRR37)	PRR37 (OsI_026486)	Oryza sativa subsp. indica (Rice)	742		nucleus; regulation of transcription, DNA-dependent; rhythmic process; two-component response regulator activity; two-component signal transduction system (phosphorelay)	GO:0005634; GO:0006355; GO:0048511; GO:0000156; GO:0000160	IPR010402; IPR001789	Chain (1); Domain (2); Erroneous gene model prediction (1); Sequence conflict (8)	39946		ARR-like family
P17642	PRS2_SOLTU	reviewed	Pathogenesis-related protein STH-2	STH-2	Solanum tuberosum (Potato)	155		defense response; response to biotic stimulus	GO:0006952; GO:0009607	IPR000916	Chain (1)	4113		BetVI family
O64982	PRS7_PRUPE	reviewed	26S protease regulatory subunit 7 (26S proteasome subunit 7) (26S proteasome AAA-ATPase subunit RPT1) (Regulatory particle triple-A ATPase subunit 1)	RPT1 (PS7)	Prunus persica (Peach)	425		ATP binding; cytosol; nucleoside-triphosphatase activity; nucleus; protein catabolic process; protein complex	GO:0005524; GO:0005829; GO:0017111; GO:0005634; GO:0030163; GO:0043234	IPR005937; IPR003593; IPR003959; IPR003960	Chain (1); Nucleotide binding (1)	3760		AAA ATPase family
Q9XEX2	PRX2B_ARATH	reviewed	Peroxiredoxin-2B (EC 1.11.1.15) (Peroxiredoxin IIB) (Thioredoxin reductase 2B) (Peroxiredoxin TPx1) (Thioredoxin-dependent peroxidase 1)	PRXIIB (TPX1) (At1g65980) (F12P19.14)	Arabidopsis thaliana (Mouse-ear cress)	162	1.11.1.15	cell redox homeostasis; chloroplast; oxidation reduction; peroxiredoxin activity; plasma membrane; response to cadmium ion	GO:0045454; GO:0009507; GO:0055114; GO:0051920; GO:0005886; GO:0046686	IPR013740; IPR017936; IPR012335	Active site (1); Chain (1); Disulfide bond (1); Domain (1)	3702		Peroxiredoxin 2 family
O23708	PSA2A_ARATH	reviewed	Proteasome subunit alpha type-2-A (EC 3.4.25.1) (20S proteasome alpha subunit B) (Proteasome component 3)	PAB1 (PRC3) (At1g16470) (F3O9.27)	Arabidopsis thaliana (Mouse-ear cress)	235	3.4.25.1	cytosolic ribosome; nucleus; proteasome core complex; threonine-type endopeptidase activity; ubiquitin-dependent protein catabolic process	GO:0022626; GO:0005634; GO:0005839; GO:0004298; GO:0006511	IPR001353; IPR000426	Alternative sequence (1); Chain (1)	3702		Peptidase T1A family
P52427	PSA4_SPIOL	reviewed	Proteasome subunit alpha type-4 (EC 3.4.25.1) (20S proteasome alpha subunit C) (20S proteasome subunit alpha-3) (Proteasome 27 kDa subunit)	PAC1	Spinacia oleracea (Spinach)	250	3.4.25.1	cytosol; nucleus; proteasome core complex; threonine-type endopeptidase activity; ubiquitin-dependent protein catabolic process	GO:0005829; GO:0005634; GO:0005839; GO:0004298; GO:0006511	IPR001353; IPR000426	Chain (1)	3562		Peptidase T1A family
P12354	PSAE_SPIOL	reviewed	Photosystem I reaction center subunit IV, chloroplastic (PSI-E)	PSAE-1; PSAE-2	Spinacia oleracea (Spinach)	125		catalytic activity; chloroplast; photosynthesis; photosystem I reaction center; thylakoid	GO:0003824; GO:0009507; GO:0015979; GO:0009538; GO:0009579	IPR003375	Chain (1); Transit peptide (1)	3562		PsaE family
A0ZZ55	PSAJ_GOSBA	reviewed	Photosystem I reaction center subunit IX (PSI-J)	psaJ	Gossypium barbadense (Sea-island cotton) (Egyptian cotton)	55		chloroplast; integral to membrane; photosynthesis; photosystem I; thylakoid	GO:0009507; GO:0016021; GO:0015979; GO:0009522; GO:0009579	IPR016070; IPR002615	Chain (1); Transmembrane (1)	3634		PsaJ family
O82531	PSB1_PETHY	reviewed	Proteasome subunit beta type-1 (EC 3.4.25.1) (20S proteasome alpha subunit F) (20S proteasome subunit beta-6)	PBF1	Petunia hybrida (Petunia)	223	3.4.25.1	cytosol; nucleus; proteasome core complex; threonine-type endopeptidase activity; ubiquitin-dependent protein catabolic process	GO:0005829; GO:0005634; GO:0005839; GO:0004298; GO:0006511	IPR001353; IPR016050	Chain (1)	4102		Peptidase T1B family
P16059	PSBP_PEA	reviewed	Oxygen-evolving enhancer protein 2, chloroplastic (OEE2) (23 kDa subunit of oxygen evolving system of photosystem II) (OEC 23 kDa subunit) (23 kDa thylakoid membrane protein)	PSBP	Pisum sativum (Garden pea)	259		calcium ion binding; chloroplast; extrinsic to membrane; oxygen evolving complex; photosynthesis	GO:0005509; GO:0009507; GO:0019898; GO:0009654; GO:0015979	IPR016123; IPR002683	Chain (1); Sequence conflict (1); Transit peptide (1)	3888		PsbP family
P06183	PSBR_SOLTU	reviewed	Photosystem II 10 kDa polypeptide, chloroplastic (Light-inducible tissue-specific ST-LS1 protein)	PSBR	Solanum tuberosum (Potato)	138		chloroplast; oxygen evolving complex; photosynthesis; thylakoid membrane	GO:0009507; GO:0009654; GO:0015979; GO:0042651	IPR006814	Chain (1); Sequence conflict (2); Transit peptide (1)	4113		PsbR family
Q8BG32	PSD11_MOUSE	reviewed	26S proteasome non-ATPase regulatory subunit 11 (26S proteasome regulatory subunit S9) (26S proteasome regulatory subunit p44.5)	Psmd11	Mus musculus (Mouse)	422		cytosol; protein complex	GO:0005829; GO:0043234	IPR013143; IPR000717; IPR011991	Chain (1); Domain (1); Initiator methionine (1); Modified residue (4)	10090		Proteasome subunit S9 family
Q9LT08	PSDE_ARATH	reviewed	26S proteasome non-ATPase regulatory subunit 14 (26S proteasome regulatory subunit rpn11)	RPN11 (At5g23540) (MQM1.19)	Arabidopsis thaliana (Mouse-ear cress)	308		cytosol; nucleus; protein catabolic process; protein complex; response to salt stress	GO:0005829; GO:0005634; GO:0030163; GO:0043234; GO:0009651	IPR000555	Chain (1); Sequence conflict (1)	3702		Peptidase M67A family
Q9M2Y0	PSK3_ARATH	reviewed	Phytosulfokines 3 (AtPSK3) [Cleaved into: Phytosulfokine-alpha (PSK-alpha) (Phytosulfokine-a); Phytosulfokine-beta (PSK-beta) (Phytosulfokine-b)]	PSK3 (PSK4) (At3g49780) (T16K5.130)	Arabidopsis thaliana (Mouse-ear cress)	79		cell differentiation; cell proliferation; extracellular matrix; growth factor activity; multicellular organismal development	GO:0030154; GO:0008283; GO:0031012; GO:0008083; GO:0007275	IPR009438	Modified residue (2); Natural variant (1); Peptide (2); Propeptide (2); Signal peptide (1)	3702		Phytosulfokine family
Q9FS10	PSK_ASPOF	reviewed	Phytosulfokines [Cleaved into: Phytosulfokine-alpha (PSK-alpha) (Phytosulfokine-a); Phytosulfokine-beta (PSK-beta) (Phytosulfokine-b)]	PSK	Asparagus officinalis (Garden asparagus)	75		cell differentiation; cell proliferation; extracellular region; growth factor activity; multicellular organismal development	GO:0030154; GO:0008283; GO:0005576; GO:0008083; GO:0007275	IPR009438	Modified residue (2); Mutagenesis (1); Peptide (2); Propeptide (2); Signal peptide (1)	4686		Phytosulfokine family
Q8LPB4	PSKR1_DAUCA	reviewed	Phytosulfokine receptor 1 (DcPSKR1) (EC 2.7.11.1) (Phytosulfokine LRR receptor kinase 1)	PSKR	Daucus carota (Carrot)	1021	2.7.11.1	ATP binding; integral to membrane; plasma membrane; protein amino acid phosphorylation; protein binding; protein serine/threonine kinase activity; receptor activity	GO:0005524; GO:0016021; GO:0005886; GO:0006468; GO:0005515; GO:0004674; GO:0004872	IPR001611; IPR000719; IPR017441; IPR017442; IPR008271	Active site (1); Binding site (1); Chain (1); Domain (1); Glycosylation (19); Mutagenesis (2); Nucleotide binding (1); Repeat (21); Signal peptide (1); Transmembrane (1)	4039		Protein kinase superfamily, Ser/Thr protein kinase family
Q93Y35	PSMD6_ARATH	reviewed	Probable 26S proteasome non-ATPase regulatory subunit 6	At4g24820 (F6I7.30)	Arabidopsis thaliana (Mouse-ear cress)	387		cytosol; nucleus; plasma membrane; protein catabolic process; protein complex	GO:0005829; GO:0005634; GO:0005886; GO:0030163; GO:0043234	IPR000717	Chain (1); Domain (1); Erroneous gene model prediction (2)	3702		Proteasome subunit S10 family
P02889	PSMD8_DICDI	reviewed	Probable 26S proteasome non-ATPase regulatory subunit 8 (26S proteasome regulatory subunit S14) (Vegetative cell protein X) (Protein M4)	psmD8-1 (M4) (DDB_G0272564); psmD8-2 (M4) (DDB_G0273979)	Dictyostelium discoideum (Slime mold)	263		cytosol; multicellular organismal development; proteasome regulatory particle; proteolysis	GO:0005829; GO:0007275; GO:0005838; GO:0006508	IPR006746; IPR005062	Chain (1); Sequence conflict (1)	44689		Proteasome subunit S14 family
Q9M330	PSMF1_ARATH	reviewed	Probable proteasome inhibitor	At3g53970 (F5K20_270)	Arabidopsis thaliana (Mouse-ear cress)	302		cytosol; protein complex	GO:0005829; GO:0043234	IPR013886	Chain (1); Compositional bias (1)	3702		Proteasome inhibitor PI31 family
P46032	PTR2_ARATH	reviewed	Peptide transporter PTR2 (Histidine-transporting protein)	PTR2 (NTR1) (PTR2-B) (At2g02040) (F14H20.11)	Arabidopsis thaliana (Mouse-ear cress)	585		integral to membrane; oligopeptide transport; oligopeptide transporter activity; plant-type vacuole; plasma membrane; protein transport; vacuolar membrane	GO:0016021; GO:0006857; GO:0015198; GO:0000325; GO:0005886; GO:0015031; GO:0005774	IPR000109	Chain (1); Sequence conflict (1); Transmembrane (11)	3702		PTR2/POT transporter (TC 2.A.17) family
Q9P380	PTR2_SCHPO	reviewed	Probable peptide transporter ptr2 (Peptide permease ptr2)	ptr2 (SPBC13A2.04c)	Schizosaccharomyces pombe (Fission yeast)	618		integral to membrane; oligopeptide transport; oligopeptide transporter activity; protein transport; vacuole	GO:0016021; GO:0006857; GO:0015198; GO:0015031; GO:0005773	IPR000109	Chain (1); Frameshift (1); Modified residue (12); Sequence conflict (5); Transmembrane (10)	4896		PTR2/POT transporter (TC 2.A.17) family
Q8VZ40	PUB14_ARATH	reviewed	U-box domain-containing protein 14 (EC 6.3.2.-) (Plant U-box protein 14) (E3 ubiquitin-protein ligase PUB14) (Prototypical U-box domain protein 14)	PUB14 (At3g54850) (F28P10.170)	Arabidopsis thaliana (Mouse-ear cress)	632	6.3.2.-	binding; protein ubiquitination; ubiquitin ligase complex; ubiquitin-dependent protein catabolic process; ubiquitin-protein ligase activity	GO:0005488; GO:0016567; GO:0000151; GO:0006511; GO:0004842	IPR011989; IPR000225; IPR003613; IPR013083	Beta strand (3); Chain (1); Compositional bias (1); Domain (1); Erroneous gene model prediction (1); Helix (2); Repeat (5); Site (3); Turn (5)	3702	Protein modification; protein ubiquitination.
Q9M8D3	PUR4_ARATH	reviewed	Probable phosphoribosylformylglycinamidine synthase, chloroplastic (FGAM synthase) (FGAMS) (EC 6.3.5.3) (Formylglycinamide ribotide amidotransferase) (FGARAT) (Formylglycinamide ribotide synthetase)	At1g74260 (F1O17.7)	Arabidopsis thaliana (Mouse-ear cress)	1387	6.3.5.3	'de novo' IMP biosynthetic process; ATP binding; chloroplast; glutamine metabolic process; phosphoribosylformylglycinamidine synthase activity	GO:0006189; GO:0005524; GO:0009507; GO:0006541; GO:0004642	IPR000728; IPR010918; IPR017926; IPR010073	Active site (1); Chain (1); Domain (1); Nucleotide binding (1); Transit peptide (1)	3702	Purine metabolism; IMP biosynthesis via de novo pathway; 5-amino-1-(5-phospho-D-ribosyl)imidazole-4-carboxamide from N(2)-formyl-N(1)-(5-phospho-D-ribosyl)glycinamide: step 1/5.	FGAMS family
P48504	QCR6_SOLTU	reviewed	Cytochrome b-c1 complex subunit 6 (Ubiquinol-cytochrome c reductase complex 7.8 kDa protein) (Mitochondrial hinge protein) (Complex III subunit 6) (Complex III subunit VI) (CR7)		Solanum tuberosum (Potato)	69		mitochondrial electron transport, ubiquinol to cytochrome c; mitochondrial respiratory chain; transport; ubiquinol-cytochrome-c reductase activity	GO:0006122; GO:0005746; GO:0006810; GO:0008121	IPR003422	Chain (1); Disulfide bond (2); Initiator methionine (1)	4113		UQCRH/QCR6 family
P48502	QCR7_SOLTU	reviewed	Cytochrome b-c1 complex subunit 7 (Ubiquinol-cytochrome c reductase complex 14 kDa protein) (Complex III subunit 7) (Complex III subunit VII) (CR14)		Solanum tuberosum (Potato)	123		mitochondrial electron transport, ubiquinol to cytochrome c; mitochondrial respiratory chain; transport; ubiquinol-cytochrome-c reductase activity	GO:0006122; GO:0005746; GO:0006810; GO:0008121	IPR003197	Chain (1); Sequence conflict (1)	4113		UQCRB/QCR7 family
P46269	QCR8_SOLTU	reviewed	Cytochrome b-c1 complex subunit 8 (Ubiquinol-cytochrome c reductase complex ubiquinone-binding protein QP-C) (Ubiquinol-cytochrome c reductase complex 8.2 kDa protein) (Complex III subunit VII) (Complex III subunit 8)		Solanum tuberosum (Potato)	72		electron transport chain; mitochondrial respiratory chain; transport	GO:0022900; GO:0005746; GO:0006810		Chain (1); Initiator methionine (1); Sequence conflict (1)	4113		UQCRQ/QCR8 family
P40783	QOR_SALTY	reviewed	Quinone oxidoreductase (EC 1.6.5.5) (NADPH:quinone reductase) (Zeta-crystallin homolog protein)	qor (STM4245)	Salmonella typhimurium	327	1.6.5.5	NADPH:quinone reductase activity; oxidation reduction; zinc ion binding	GO:0003960; GO:0055114; GO:0008270	IPR013154; IPR002085; IPR013149; IPR016040; IPR002364	Chain (1); Sequence conflict (2)	602		Zinc-containing alcohol dehydrogenase family, Quinone oxidoreductase subfamily
Q9SV68	QORH_ARATH	reviewed	Putative quinone-oxidoreductase homolog, chloroplastic (EC 1.-.-.-)	At4g13010 (F25G13_100)	Arabidopsis thaliana (Mouse-ear cress)	329	1.-.-.-	chloroplast thylakoid membrane; oxidation reduction; oxidoreductase activity; plasma membrane; plastid inner membrane; vacuole; zinc ion binding	GO:0009535; GO:0055114; GO:0016491; GO:0005886; GO:0009528; GO:0005773; GO:0008270	IPR013154; IPR002085; IPR013149	Chain (1)	3702		Zinc-containing alcohol dehydrogenase family, Quinone oxidoreductase subfamily
Q9ZUC1	QORL_ARATH	reviewed	Quinone oxidoreductase-like protein At1g23740, chloroplastic (EC 1.-.-.-)	At1g23740 (F5O8.29)	Arabidopsis thaliana (Mouse-ear cress)	386	1.-.-.-	apoplast; chloroplast envelope; chloroplast stroma; oxidation reduction; oxidoreductase activity; response to cold; thylakoid; zinc ion binding	GO:0048046; GO:0009941; GO:0009570; GO:0055114; GO:0016491; GO:0009409; GO:0009579; GO:0008270	IPR013154; IPR002085; IPR013149; IPR002364	Chain (1); Transit peptide (1)	3702		Zinc-containing alcohol dehydrogenase family, Quinone oxidoreductase subfamily
Q8VZB9	R10A1_ARATH	reviewed	60S ribosomal protein L10a-1	RPL10AA (At1g08360) (T27G7.6)	Arabidopsis thaliana (Mouse-ear cress)	216		RNA binding; RNA processing; cytosolic large ribosomal subunit; plasma membrane; structural constituent of ribosome; translation	GO:0003723; GO:0006396; GO:0022625; GO:0005886; GO:0003735; GO:0006412	IPR002143; IPR016094	Chain (1); Erroneous gene model prediction (1)	3702		Ribosomal protein L1P family
Q9FKC0	R13A4_ARATH	reviewed	60S ribosomal protein L13a-4	RPL13AD (At5g48760) (K24G6.9)	Arabidopsis thaliana (Mouse-ear cress)	206		cytosolic large ribosomal subunit; structural constituent of ribosome; translation	GO:0022625; GO:0003735; GO:0006412	IPR005822; IPR005755	Chain (1); Sequence conflict (1)	3702		Ribosomal protein L13P family
Q9LRR4	R13L1_ARATH	reviewed	Putative disease resistance RPP13-like protein 1	RPPL1 (At3g14470) (MOA2.9)	Arabidopsis thaliana (Mouse-ear cress)	1054		ATP binding; apoptosis; defense response; protein binding	GO:0005524; GO:0006915; GO:0006952; GO:0005515	IPR001611; IPR015766; IPR002182	Chain (1); Coiled coil (1); Domain (3); Nucleotide binding (1); Repeat (4)	3702		Disease resistance NB-LRR family, RPP13 subfamily
Q9M0E0	R15A5_ARATH	reviewed	40S ribosomal protein S15a-5	RPS15AE (At4g29430) (F17A13.250)	Arabidopsis thaliana (Mouse-ear cress)	129		cytosolic small ribosomal subunit; mitochondrion; structural constituent of ribosome; translation; vacuole	GO:0022627; GO:0005739; GO:0003735; GO:0006412; GO:0005773	IPR000630	Chain (1)	3702		Ribosomal protein S8P family
P51418	R18A2_ARATH	reviewed	60S ribosomal protein L18a-2	RPL18AB (At2g34480) (T31E10.18)	Arabidopsis thaliana (Mouse-ear cress)	178		cytosolic large ribosomal subunit; plasma membrane; structural constituent of ribosome; translation	GO:0022625; GO:0005886; GO:0003735; GO:0006412	IPR002670	Chain (1); Sequence conflict (1)	3702		Ribosomal protein L18Ae family
P49637	R27A3_ARATH	reviewed	60S ribosomal protein L27a-3	RPL27AC (At1g70600) (F24J13.17) (F5A18.22)	Arabidopsis thaliana (Mouse-ear cress)	146		cytosolic large ribosomal subunit; membrane; structural constituent of ribosome; translation	GO:0022625; GO:0016020; GO:0003735; GO:0006412	IPR001196	Chain (1); Sequence conflict (1)	3702		Ribosomal protein L15P family
Q9C912	R35A3_ARATH	reviewed	60S ribosomal protein L35a-3	RPL35AC (At1g74270) (F1O17.6)	Arabidopsis thaliana (Mouse-ear cress)	112		cytosolic large ribosomal subunit; structural constituent of ribosome; translation	GO:0022625; GO:0003735; GO:0006412	IPR001780	Chain (1)	3702		Ribosomal protein L35Ae family
P51422	R35A4_ARATH	reviewed	60S ribosomal protein L35a-4	RPL35AD (At3g55750) (F1I16_160)	Arabidopsis thaliana (Mouse-ear cress)	111		cytosolic large ribosomal subunit; membrane; structural constituent of ribosome; translation	GO:0022625; GO:0016020; GO:0003735; GO:0006412	IPR001780	Chain (1)	3702		Ribosomal protein L35Ae family
Q39222	RAA1B_ARATH	reviewed	Ras-related protein RABA1b (Ras-related protein Rab11)	RABA1B (RAB11) (At1g16920) (F6I1.7)	Arabidopsis thaliana (Mouse-ear cress)	216		GTP binding; intracellular protein transport; plasma membrane; small GTPase mediated signal transduction; vacuole	GO:0005525; GO:0006886; GO:0005886; GO:0007264; GO:0005773	IPR003579; IPR015595; IPR013753; IPR001806; IPR005225	Chain (1); Lipidation (2); Motif (1); Nucleotide binding (3)	3702		Small GTPase superfamily, Rab family
Q5RAV6	RAB6A_PONAB	reviewed	Ras-related protein Rab-6A	RAB6A	Pongo abelii (Sumatran orangutan)	208		GTP binding; Golgi membrane; protein transport; small GTPase mediated signal transduction; vesicle-mediated transport	GO:0005525; GO:0000139; GO:0015031; GO:0007264; GO:0016192	IPR003579; IPR015600; IPR013753; IPR001806; IPR005225	Chain (1); Initiator methionine (1); Lipidation (2); Modified residue (3); Motif (1); Nucleotide binding (3)	9601		Small GTPase superfamily, Rab family
O24461	RAB7_PRUAR	reviewed	Ras-related protein Rab7		Prunus armeniaca (Apricot)	207		GTP binding; plasma membrane; protein transport; small GTPase mediated signal transduction	GO:0005525; GO:0005886; GO:0015031; GO:0007264	IPR003579; IPR013753; IPR001806; IPR005225	Chain (1); Lipidation (2); Modified residue (1); Nucleotide binding (3)	36596		Small GTPase superfamily, Rab family
P15153	RAC2_HUMAN	reviewed	Ras-related C3 botulinum toxin substrate 2 (p21-Rac2) (Small G protein) (GX)	RAC2	Homo sapiens (Human)	192		GTP binding; GTPase activity; cytoplasm; protein binding; regulation of hydrogen peroxide metabolic process; regulation of respiratory burst; small GTPase mediated signal transduction	GO:0005525; GO:0003924; GO:0005737; GO:0005515; GO:0010310; GO:0060263; GO:0007264	IPR003578; IPR013753; IPR001806; IPR005225	Beta strand (6); Chain (1); Helix (9); Lipidation (1); Modified residue (2); Motif (1); Mutagenesis (1); Natural variant (2); Nucleotide binding (3); Propeptide (1); Turn (11)	9606		Small GTPase superfamily, Rho family
P54765	RAN1A_LOTJA	reviewed	GTP-binding nuclear protein Ran1A (Fragment)	RAN1A	Lotus japonicus	209		GTP binding; GTPase activity; intracellular protein transport; nucleocytoplasmic transport; nucleus; protein binding; signal transduction	GO:0005525; GO:0003924; GO:0006886; GO:0006913; GO:0005634; GO:0005515; GO:0007165	IPR018210; IPR002041; IPR013753; IPR005225	Chain (1); Non-terminal residue (1); Nucleotide binding (3)	34305		Small GTPase superfamily, Ran family
P41918	RANA1_TOBAC	reviewed	GTP-binding nuclear protein Ran-A1	RAN-A1	Nicotiana tabacum (Common tobacco)	221		GTP binding; GTPase activity; intracellular protein transport; nucleocytoplasmic transport; nucleus; protein binding; signal transduction	GO:0005525; GO:0003924; GO:0006886; GO:0006913; GO:0005634; GO:0005515; GO:0007165	IPR018210; IPR002041; IPR013753; IPR005225	Chain (1); Nucleotide binding (3)	4097		Small GTPase superfamily, Ran family
Q8LC30	RAP21_ARATH	reviewed	Ethylene-responsive transcription factor RAP2-1 (Protein RELATED TO APETALA2 1)	RAP2-1 (ERF006) (At1g46768) (F2G19.32)	Arabidopsis thaliana (Mouse-ear cress)	153		ethylene mediated signaling pathway; nucleus; regulation of transcription, DNA-dependent; transcription factor activity	GO:0009873; GO:0005634; GO:0006355; GO:0003700	IPR001471	Chain (1); DNA binding (1); Sequence conflict (8)	3702		AP2/ERF transcription factor family, ERF subfamily
Q9LUM4	RAP22_ARATH	reviewed	Ethylene-responsive transcription factor RAP2-2 (Protein RELATED TO APETALA2 2)	RAP2-2 (ERF075) (At3g14230) (MLN21.1)	Arabidopsis thaliana (Mouse-ear cress)	379		ethylene mediated signaling pathway; nucleus; regulation of transcription, DNA-dependent; transcription factor activity	GO:0009873; GO:0005634; GO:0006355; GO:0003700	IPR001471	Alternative sequence (1); Chain (1); DNA binding (1); Erroneous gene model prediction (1); Sequence conflict (1)	3702		AP2/ERF transcription factor family, ERF subfamily
P42736	RAP23_ARATH	reviewed	Ethylene-responsive transcription factor RAP2-3 (Protein RELATED TO APETALA2 3) (Cadmium-induced protein AS30)	RAP2-3 (ERF072) (At3g16770) (MGL6.1) (MGL6.24)	Arabidopsis thaliana (Mouse-ear cress)	248		cadmium ion binding; nucleus; protein binding; regulation of transcription, DNA-dependent; transcription factor activity	GO:0046870; GO:0005634; GO:0005515; GO:0006355; GO:0003700	IPR001471	Chain (1); Compositional bias (1); DNA binding (1); Frameshift (1); Sequence caution (1); Sequence conflict (2)	3702		AP2/ERF transcription factor family, ERF subfamily
Q8H1E4	RAP24_ARATH	reviewed	Ethylene-responsive transcription factor RAP2-4 (Protein RELATED TO APETALA2 4)	RAP2-4 (ERF059) (At1g78080) (F28K19.29) (T11I11.1)	Arabidopsis thaliana (Mouse-ear cress)	334		ethylene mediated signaling pathway; nucleus; regulation of transcription, DNA-dependent; transcription factor activity	GO:0009873; GO:0005634; GO:0006355; GO:0003700	IPR001471	Chain (1); DNA binding (1); Sequence conflict (2)	3702		AP2/ERF transcription factor family, ERF subfamily
Q7Z6E9	RBBP6_HUMAN	reviewed	Retinoblastoma-binding protein 6 (p53-associated cellular protein of testis) (Proliferation potential-related protein) (Protein P2P-R) (Retinoblastoma-binding Q protein 1) (Protein RBQ-1)	RBBP6 (P2PR) (PACT) (RBQ1) (My038)	Homo sapiens (Human)	1792		nucleic acid binding; nucleus; protein binding; protein ubiquitination; ubiquitin ligase complex; ubiquitin-protein ligase activity; zinc ion binding	GO:0003676; GO:0005634; GO:0005515; GO:0016567; GO:0000151; GO:0004842; GO:0008270	IPR014891; IPR003613; IPR001878; IPR001841; IPR013083; IPR017907	Alternative sequence (4); Beta strand (6); Chain (1); Domain (1); Frameshift (2); Helix (3); Modified residue (21); Natural variant (3); Region (2); Sequence caution (4); Sequence conflict (2); Turn (2); Zinc finger (2)	9606
P28188	RBD2A_ARATH	reviewed	Ras-related protein RABD2A (Ras-related protein ARA-5) (Ras-related protein RAB1B) (AtRab1b)	RABD2A (ARA-5) (RAB1B) (At1g02130) (T7I23.6)	Arabidopsis thaliana (Mouse-ear cress)	203		ER to Golgi vesicle-mediated transport; GTP binding; Golgi membrane; plasma membrane; protein transport; response to cadmium ion; small GTPase mediated signal transduction; vacuole	GO:0006888; GO:0005525; GO:0000139; GO:0005886; GO:0015031; GO:0046686; GO:0007264; GO:0005773	IPR003579; IPR013753; IPR001806; IPR005225	Chain (1); Erroneous gene model prediction (1); Lipidation (2); Motif (1); Mutagenesis (1); Nucleotide binding (3)	3702		Small GTPase superfamily, Rab family
P49756	RBM25_HUMAN	reviewed	Probable RNA-binding protein 25 (RNA-binding motif protein 25) (RNA-binding region-containing protein 7) (Protein S164)	RBM25 (RNPC7)	Homo sapiens (Human)	784		mRNA binding; nuclear mRNA splicing, via spliceosome; nucleotide binding	GO:0003729; GO:0000398; GO:0000166	IPR012677; IPR002483; IPR000504	Chain (1); Compositional bias (2); Cross-link (1); Domain (2); Modified residue (4); Sequence conflict (1)	9606
Q948T9	RBOHB_SOLTU	reviewed	Respiratory burst oxidase homolog protein B (EC 1.6.3.-) (EC 1.11.1.-) (NADPH oxidase RBOHB) (StRBOHB)	RBOHB	Solanum tuberosum (Potato)	867	1.6.3.-; 1.11.1.-	FAD binding; calcium ion binding; electron carrier activity; integral to membrane; iron ion binding; oxidation reduction; oxidoreductase activity, acting on NADH or NADPH, with oxygen as acceptor; peroxidase activity; plasma membrane	GO:0050660; GO:0005509; GO:0009055; GO:0016021; GO:0005506; GO:0055114; GO:0050664; GO:0004601; GO:0005886	IPR000778; IPR011992; IPR002048; IPR013112; IPR017927; IPR013130; IPR013121; IPR013623	Calcium binding (1); Chain (1); Domain (4); Modified residue (2); Mutagenesis (3); Topological domain (7); Transmembrane (6)	4113		RBOH family
Q9FIJ0	RBOHD_ARATH	reviewed	Respiratory burst oxidase homolog protein D (EC 1.6.3.-) (EC 1.11.1.-) (NADPH oxidase RBOHD) (AtRBOHD)	RBOHD (At5g47910) (MCA23.25)	Arabidopsis thaliana (Mouse-ear cress)	921	1.6.3.-; 1.11.1.-	FAD binding; NAD(P)H oxidase activity; calcium ion binding; electron carrier activity; integral to membrane; iron ion binding; negative regulation of programmed cell death; oxidation reduction; oxygen and reactive oxygen species metabolic process; peroxidase activity; plasma membrane; response to heat	GO:0050660; GO:0016174; GO:0005509; GO:0009055; GO:0016021; GO:0005506; GO:0043069; GO:0055114; GO:0006800; GO:0004601; GO:0005886; GO:0009408	IPR000778; IPR011992; IPR002048; IPR013112; IPR017927; IPR013130; IPR013121; IPR013623	Calcium binding (1); Chain (1); Compositional bias (1); Domain (4); Modified residue (6); Topological domain (7); Transmembrane (6)	3702		RBOH family
Q9SUI0	RC24_ARATH	reviewed	UPF0057 membrane protein At4g30660	At4g30660 (T10C21.10)	Arabidopsis thaliana (Mouse-ear cress)	74		integral to membrane	GO:0016021	IPR000612	Chain (1); Transmembrane (2)	3702		UPF0057 (PMP3) family
Q92368	RCD1_SCHPO	reviewed	Cell differentiation protein rcd1	rcd1 (SPAC29B12.06c)	Schizosaccharomyces pombe (Fission yeast)	283		RNA binding; cell differentiation; cytoplasm; induction of conjugation upon nitrogen starvation; mRNA catabolic process; negative regulation of transcription from RNA polymerase II promoter; nucleus; sex determination	GO:0003723; GO:0030154; GO:0005737; GO:0031142; GO:0006402; GO:0000122; GO:0005634; GO:0007530	IPR007216	Chain (1)	4896		RCD1 family
Q9ZNS6	RCI2B_ARATH	reviewed	Hydrophobic protein RCI2B (Low temperature and salt-responsive protein LTI6B)	RCI2B (LTI6B) (At3g05890) (F10A16.19) (F2O10.15)	Arabidopsis thaliana (Mouse-ear cress)	54		integral to membrane; response to cold	GO:0016021; GO:0009409	IPR000612	Chain (1); Erroneous gene model prediction (1); Transmembrane (2)	3702		UPF0057 (PMP3) family
Q08298	RD22_ARATH	reviewed	Dehydration-responsive protein RD22	RD22 (At5g25610) (T14C9.150)	Arabidopsis thaliana (Mouse-ear cress)	392		response to salt stress	GO:0009651	IPR004873	Chain (1); Domain (1); Region (1); Repeat (5); Signal peptide (1)	3702
Q805H4	REP_PCV1	reviewed	Replication-associated protein (EC 2.7.7.-) (EC 3.1.21.-) (EC 3.6.1.3) (ATP-dependent helicase Rep) (RepP)	Rep (ORF1)	Porcine circovirus 1 (PCV1)	312	2.7.7.-; 3.1.21.-; 3.6.1.3	ATP binding; ATPase activity, uncoupled; DNA binding; DNA replication; DNA-protein covalent cross-linking; RNA binding; RNA helicase activity; endodeoxyribonuclease activity, producing 5'-phosphomonoesters; metal ion binding; nucleotidyltransferase activity; nucleus	GO:0005524; GO:0042624; GO:0003677; GO:0006260; GO:0018142; GO:0003723; GO:0003724; GO:0016888; GO:0046872; GO:0016779; GO:0005634	IPR000605; IPR003365	Active site (1); Alternative sequence (5); Chain (1); Metal binding (3); Motif (5); Nucleotide binding (1)	133704		Nanoviruses/circoviruses replication-associated protein family
O48671	RER1B_ARATH	reviewed	Protein RER1B (AtRER1B)	RER1B (At2g21600) (F2G1.13)	Arabidopsis thaliana (Mouse-ear cress)	195		cis-Golgi network; endoplasmic reticulum; integral to membrane; retrograde vesicle-mediated transport, Golgi to ER	GO:0005801; GO:0005783; GO:0016021; GO:0006890	IPR004932	Chain (1); Sequence conflict (2); Transmembrane (3)	3702		RER1 family
Q9SVG4	RETOL_ARATH	reviewed	Reticuline oxidase-like protein (EC 1.21.-.-)	At4g20830 (F21C20.180)	Arabidopsis thaliana (Mouse-ear cress)	570	1.21.-.-	FAD binding; anchored to membrane; apoplast; mitochondrion; oxidation reduction; oxidoreductase activity; plant-type cell wall; plasma membrane; response to oxidative stress; vacuole	GO:0050660; GO:0031225; GO:0048046; GO:0005739; GO:0055114; GO:0016491; GO:0009505; GO:0005886; GO:0006979; GO:0005773	IPR012951; IPR016166; IPR006094	Alternative sequence (2); Chain (1); Domain (1); Glycosylation (3); Lipidation (1); Modified residue (1); Propeptide (1); Sequence conflict (2); Signal peptide (1)	3702		Oxygen-dependent FAD-linked oxidoreductase family
Q8H0U8	RH42_ARATH	reviewed	DEAD-box ATP-dependent RNA helicase 42 (EC 3.6.1.-)	RH42 (At1g20920) (F9H16.10)	Arabidopsis thaliana (Mouse-ear cress)	1166	3.6.1.-	ATP binding; ATP-dependent helicase activity; RNA binding	GO:0005524; GO:0008026; GO:0003723	IPR014001; IPR001650; IPR011545; IPR014021; IPR000629; IPR014014	Chain (1); Coiled coil (2); Compositional bias (2); Domain (2); Motif (2); Nucleotide binding (1); Sequence conflict (1)	3702		DEAD box helicase family, DDX46/PRP5 subfamily
[truncated: 415 more rows]
