# Supplementary material for: A comprehensive resource of drought- and salinity- responsive ESTs for gene discovery and marker development in chickpea (Cicer arietinum L.)
Source: BMC Genomics. 2009 Nov 15;10:523. doi: 10.1186/1471-2164-10-523 (PMC2784481; doi:10.1186/1471-2164-10-523)
Supplement: Additional file 6 — UG-II Functional categorization results. Table showing functional categorization results of UG-II dataset according to Gene Ontology accessions available at the UniProt database. [file 1471-2164-10-523-S6.xls]

## Sheet: UG-II Functional Categorization
Accession	Entry name	Status	Protein names	Gene names	Organism	Length	EC numbers	Gene Ontology	Gene Ontology ID	InterPro	Features	Organism ID	Pathway	Protein family
P18646	10KD_VIGUN	reviewed	10 kDa protein (Clone PSAS10)		Vigna unguiculata (Cowpea)	75		defense response	GO:0006952	IPR008176; IPR003614	Chain (1); Disulfide bond (4); Signal peptide (1)	3917		Plant defensin family
Q05349	12KD_FRAAN	reviewed	Auxin-repressed 12.5 kDa protein		Fragaria ananassa (Strawberry)	111		auxin mediated signaling pathway	GO:0009734	IPR008406	Chain (1); Compositional bias (1)	3747
P83004	13SB_FAGES	reviewed	13S globulin basic chain		Fagopyrum esculentum (Common buckwheat)	194		nutrient reservoir activity	GO:0045735	IPR006045; IPR014710; IPR006044	Chain (1); Disulfide bond (1)	3617		11S seed storage protein (globulins) family
P46266	1433_PEA	reviewed	14-3-3-like protein		Pisum sativum (Garden pea)	260		protein domain specific binding	GO:0019904	IPR000308	Chain (1)	3888		14-3-3 family
P42653	1433A_VICFA	reviewed	14-3-3-like protein A (VFA-1433A)		Vicia faba (Broad bean)	261		protein domain specific binding	GO:0019904	IPR000308	Chain (1)	3906		14-3-3 family
P42654	1433B_VICFA	reviewed	14-3-3-like protein B (VFA-1433B)		Vicia faba (Broad bean)	261		protein domain specific binding	GO:0019904	IPR000308	Chain (1)	3906		14-3-3 family
Q96452	1433C_SOYBN	reviewed	14-3-3-like protein C (SGF14C)	GF14C	Glycine max (Soybean)	258		protein domain specific binding	GO:0019904	IPR000308	Chain (1)	3847		14-3-3 family
Q96453	1433D_SOYBN	reviewed	14-3-3-like protein D (SGF14D)	GF14D	Glycine max (Soybean)	261		protein domain specific binding	GO:0019904	IPR000308	Chain (1)	3847		14-3-3 family
P14009	14KD_DAUCA	reviewed	14 kDa proline-rich protein DC2.15		Daucus carota (Carrot)	137		integral to membrane; lipid transport	GO:0016021; GO:0006869	IPR013770; IPR003612	Chain (1); Compositional bias (1); Signal peptide (1); Transmembrane (1)	4039
P17407	21KD_DAUCA	reviewed	21 kDa protein (1.2 protein)		Daucus carota (Carrot)	193		enzyme inhibitor activity; pectinesterase activity	GO:0004857; GO:0030599	IPR006501	Chain (1); Signal peptide (1)	4039
P36875	2AAA_PEA	reviewed	Protein phosphatase PP2A regulatory subunit A (PR65) (Fragment)		Pisum sativum (Garden pea)	395		binding	GO:0005488	IPR011989; IPR000357	Chain (1); Non-terminal residue (1); Repeat (8)	3888		Phosphatase 2A regulatory subunit A family
P14912	4CL1_PETCR	reviewed	4-coumarate--CoA ligase 1 (4CL 1) (EC 6.2.1.12) (4-coumaroyl-CoA synthase 1)	4CL1 (4CL-1)	Petroselinum crispum (Parsley) (Petroselinum hortense)	544	6.2.1.12	4-coumarate-CoA ligase activity; phenylpropanoid metabolic process	GO:0016207; GO:0009698	IPR000873	Chain (1)	4043	Phytoalexin biosynthesis; 3,4',5-trihydroxystilbene biosynthesis; 3,4',5-trihydroxystilbene from 4-coumaric acid: step 1/2.	ATP-dependent AMP-binding enzyme family
P31686	4CL1_SOYBN	reviewed	4-coumarate--CoA ligase 1 (4CL 1) (EC 6.2.1.12) (4-coumaroyl-CoA synthase 1) (Clone 4CL14) (Fragment)		Glycine max (Soybean)	293	6.2.1.12	4-coumarate-CoA ligase activity; phenylpropanoid metabolic process	GO:0016207; GO:0009698	IPR000873	Chain (1); Non-terminal residue (1)	3847	Phytoalexin biosynthesis; 3,4',5-trihydroxystilbene biosynthesis; 3,4',5-trihydroxystilbene from 4-coumaric acid: step 1/2.	ATP-dependent AMP-binding enzyme family
Q9M0X9	4CLL7_ARATH	reviewed	4-coumarate--CoA ligase-like 7 (EC 6.2.1.-) (4-coumarate--CoA ligase isoform 6) (At4CL6)	4CLL7 (At4g05160) (C17L7.80)	Arabidopsis thaliana (Mouse-ear cress)	544	6.2.1.-	ATP binding; fatty-acyl-CoA synthase activity; jasmonic acid biosynthetic process; ligase activity; peroxisome	GO:0005524; GO:0004321; GO:0009695; GO:0016874; GO:0005777	IPR000873	Binding site (3); Chain (1); Motif (1); Nucleotide binding (2); Region (2)	3702		ATP-dependent AMP-binding enzyme family
Q6J163	5NG4_PINTA	reviewed	Auxin-induced protein 5NG4		Pinus taeda (Loblolly pine)	410		auxin mediated signaling pathway; cell cortex; integral to plasma membrane; transport	GO:0009734; GO:0005938; GO:0005887; GO:0006810	IPR000620	Chain (1); Domain (1); Glycosylation (1); Topological domain (11); Transmembrane (10)	3352
Q5ZIZ4	5NTC_CHICK	reviewed	Cytosolic purine 5'-nucleotidase (EC 3.1.3.5) (5'-nucleotidase cytosolic II)	NT5C2 (RCJMB04_22h21)	Gallus gallus (Chicken)	569	3.1.3.5	5'-nucleotidase activity; cytoplasm; magnesium ion binding; nucleotide binding; nucleotide metabolic process	GO:0008253; GO:0005737; GO:0000287; GO:0000166; GO:0009117	IPR008380; IPR016695	Active site (2); Binding site (5); Chain (1); Compositional bias (1); Metal binding (3); Region (1)	9031		5'(3')-deoxyribonucleotidase family
P26690	6DCS_SOYBN	reviewed	NAD(P)H-dependent 6'-deoxychalcone synthase (EC 2.3.1.170)		Glycine max (Soybean)	315	2.3.1.170	6'-deoxychalcone synthase activity; flavonoid biosynthetic process; oxidation reduction; oxidoreductase activity	GO:0033808; GO:0009813; GO:0055114; GO:0016491	IPR001395; IPR018170	Active site (1); Binding site (1); Chain (1); Nucleotide binding (1); Site (1)	3847	Phytoalexin biosynthesis; glyceollin biosynthesis.	Aldo/keto reductase family
O22308	7OMT6_MEDSA	reviewed	Isoflavone-7-O-methyltransferase 6 (EC 2.1.1.150) (Isoflavone-O-methyltransferase 6) (7-IOMT-6)		Medicago sativa (Alfalfa)	352	2.1.1.150	isoflavone 7-O-methyltransferase activity; protein dimerization activity	GO:0033800; GO:0046983	IPR016461; IPR001077; IPR012967; IPR011991	Active site (1); Binding site (5); Chain (1); Region (1)	3879	Phytoalexin biosynthesis; medicarpin biosynthesis.	Methyltransferase superfamily, Type 2 family, COMT subfamily
O22309	7OMT9_MEDSA	reviewed	Isoflavone-7-O-methyltransferase 9 (EC 2.1.1.150) (Isoflavone-O-methyltransferase 9) (7 IOMT-9)		Medicago sativa (Alfalfa)	352	2.1.1.150	isoflavone 7-O-methyltransferase activity; protein dimerization activity	GO:0033800; GO:0046983	IPR016461; IPR001077; IPR012967; IPR011991	Active site (1); Binding site (5); Chain (1); Region (1)	3879	Phytoalexin biosynthesis; medicarpin biosynthesis.	Methyltransferase superfamily, Type 2 family, COMT subfamily
P13917	7SB1_SOYBN	reviewed	Basic 7S globulin (SBg7S) (Bg) [Cleaved into: Basic 7S globulin high kDa subunit; Basic 7S globulin low kDa subunit]	BG (G7S)	Glycine max (Soybean)	427		aspartic-type endopeptidase activity; nutrient reservoir activity; proteolysis	GO:0004190; GO:0045735; GO:0006508	IPR009007; IPR001461	Chain (3); Sequence conflict (4); Signal peptide (1)	3847
P40691	A115_TOBAC	reviewed	Auxin-induced protein PCNT115		Nicotiana tabacum (Common tobacco)	307		auxin mediated signaling pathway; oxidation reduction; oxidoreductase activity	GO:0009734; GO:0055114; GO:0016491	IPR001395	Active site (1); Binding site (1); Chain (1); Nucleotide binding (1); Site (1)	4097		Aldo/keto reductase 2 family
Q08641	AB140_YEAST	reviewed	Uncharacterized methyltransferase ABP140 (EC 2.1.1.-) (140 kDa actin-binding protein)	ABP140 (YOR239W/YOR240W)	Saccharomyces cerevisiae (Baker's yeast)	628	2.1.1.-	actin cytoskeleton organization; actin filament; actin filament binding; cytoplasm; mating projection tip; methyltransferase activity; protein binding, bridging	GO:0030036; GO:0005884; GO:0051015; GO:0005737; GO:0043332; GO:0008168; GO:0030674	IPR013217	Chain (1); Initiator methionine (1); Modified residue (6)	4932		Methyltransferase superfamily, METL family
Q949P1	ABAH1_ARATH	reviewed	Abscisic acid 8'-hydroxylase 1 (ABA 8'-hydroxylase 1) (EC 1.14.13.93) (Cytochrome P450 707A1)	CYP707A1 (At4g19230) (T18B16.200)	Arabidopsis thaliana (Mouse-ear cress)	467	1.14.13.93	(+)-abscisic acid 8'-hydroxylase activity; abscisic acid metabolic process; electron carrier activity; heme binding; integral to membrane; iron ion binding; oxidation reduction; release of seed from dormancy; response to red or far red light; response to stress	GO:0010295; GO:0009687; GO:0009055; GO:0020037; GO:0016021; GO:0005506; GO:0055114; GO:0048838; GO:0009639; GO:0006950	IPR001128; IPR017973; IPR017972; IPR002401	Chain (1); Erroneous gene model prediction (2); Metal binding (1); Transmembrane (1)	3702	Plant hormone degradation; abscisic acid degradation.	Cytochrome P450 family
P61222	ABCE1_MOUSE	reviewed	ATP-binding cassette sub-family E member 1 (RNase L inhibitor) (Ribonuclease 4 inhibitor) (RNS4I)	Abce1 (Rli)	Mus musculus (Mouse)	599		ATP binding; ATPase activity; electron carrier activity; iron-sulfur cluster binding; mitochondrion	GO:0005524; GO:0016887; GO:0009055; GO:0051536; GO:0005739	IPR017896; IPR001450; IPR017900; IPR013283; IPR003439; IPR017871; IPR003593; IPR007209	Chain (1); Domain (4); Nucleotide binding (2); Sequence conflict (2)	10090		ABC transporter family, ABCE subfamily
O04011	ABP20_PRUPE	reviewed	Auxin-binding protein ABP20	ABP20	Prunus persica (Peach)	214		apoplast; auxin mediated signaling pathway; cell wall; manganese ion binding; nutrient reservoir activity; receptor activity	GO:0048046; GO:0009734; GO:0005618; GO:0030145; GO:0045735; GO:0004872	IPR006045; IPR001929; IPR014710	Chain (1); Disulfide bond (1); Glycosylation (1); Metal binding (4); Signal peptide (1)	3760		Germin family
Q06931	ABR17_PEA	reviewed	ABA-responsive protein ABR17		Pisum sativum (Garden pea)	157		defense response; response to biotic stimulus	GO:0006952; GO:0009607	IPR000916	Chain (1)	3888		BetVI family
Q06930	ABR18_PEA	reviewed	ABA-responsive protein ABR18		Pisum sativum (Garden pea)	158		defense response; response to biotic stimulus	GO:0006952; GO:0009607	IPR000916	Chain (1)	3888		BetVI family
Q00955	ACAC_YEAST	reviewed	Acetyl-CoA carboxylase (ACC) (EC 6.4.1.2) [Includes: Biotin carboxylase (EC 6.3.4.14)]	FAS3 (ACC1) (YNR016C) (N3175)	Saccharomyces cerevisiae (Baker's yeast)	2233	6.4.1.2; 6.3.4.14	ATP binding; acetyl-CoA carboxylase activity; biotin binding; biotin carboxylase activity; endoplasmic reticulum membrane; fatty acid biosynthetic process; manganese ion binding; mitochondrion; nuclear envelope organization; protein import into nucleus	GO:0005524; GO:0003989; GO:0009374; GO:0004075; GO:0005789; GO:0006633; GO:0030145; GO:0005739; GO:0006998; GO:0006606	IPR013537; IPR011761; IPR013816; IPR011764; IPR001882; IPR005482; IPR000089; IPR005479; IPR005481; IPR000022; IPR011763; IPR011762; IPR013817	Active site (1); Beta strand (49); Binding site (5); Chain (1); Domain (4); Helix (60); Metal binding (4); Modified residue (11); Mutagenesis (5); Nucleotide binding (1); Region (1); Sequence conflict (3); Turn (12)	4932	Lipid metabolism; malonyl-CoA biosynthesis; malonyl-CoA from acetyl-CoA: step 1/1.
O04066	ACBP_RICCO	reviewed	Acyl-CoA-binding protein (ACBP)		Ricinus communis (Castor bean)	90		acyl-CoA binding; transport	GO:0000062; GO:0006810	IPR000582; IPR014352	Chain (1); Domain (1)	3988		ACBP family
Q9BBS1	ACCD_LOTJA	reviewed	Acetyl-coenzyme A carboxylase carboxyl transferase subunit beta (Acetyl-CoA carboxylase carboxyltransferase subunit beta) (ACCase subunit beta) (EC 6.4.1.2)	accD	Lotus japonicus	501	6.4.1.2	acetyl-CoA carboxylase activity; acetyl-CoA carboxylase complex; chloroplast; fatty acid biosynthetic process; zinc ion binding	GO:0003989; GO:0009317; GO:0009507; GO:0006633; GO:0008270	IPR000438; IPR000022; IPR011762	Chain (1); Metal binding (4); Zinc finger (1)	34305	Lipid metabolism; malonyl-CoA biosynthesis; malonyl-CoA from acetyl-CoA: step 1/1.	AccD/PCCB family
P31239	ACCO_PEA	reviewed	1-aminocyclopropane-1-carboxylate oxidase (ACC oxidase) (EC 1.14.17.4) (Ethylene-forming enzyme) (EFE)	ACO	Pisum sativum (Garden pea)	317	1.14.17.4	1-aminocyclopropane-1-carboxylate oxidase activity; L-ascorbic acid binding; ethylene biosynthetic process; iron ion binding; oxidation reduction; ripening	GO:0009815; GO:0031418; GO:0009693; GO:0005506; GO:0055114; GO:0009835	IPR005123	Chain (1); Metal binding (3)	3888	Alkene biosynthesis; ethylene biosynthesis via S-adenosyl-L-methionine; ethylene from S-adenosyl-L-methionine: step 2/2.	Iron/ascorbate-dependent oxidoreductase family
Q80XL6	ACD11_MOUSE	reviewed	Acyl-CoA dehydrogenase family member 11 (ACAD-11)	Acad11	Mus musculus (Mouse)	779		FAD binding; acyl-CoA dehydrogenase activity; electron carrier activity; metabolic process; peroxisome	GO:0050660; GO:0003995; GO:0009055; GO:0008152; GO:0005777	IPR006091; IPR006092; IPR006090; IPR013786; IPR013764; IPR002575	Chain (1); Modified residue (2); Sequence conflict (2)	10090		Acyl-CoA dehydrogenase family
Q91V92	ACLY_MOUSE	reviewed	ATP-citrate synthase (EC 2.3.3.8) (ATP-citrate (pro-S-)-lyase) (Citrate cleavage enzyme)	Acly	Mus musculus (Mouse)	1091	2.3.3.8	ATP binding; ATP citrate synthase activity; acetyl-CoA biosynthetic process; cellular carbohydrate metabolic process; cytoplasm; lipid biosynthetic process; magnesium ion binding; protein binding; succinate-CoA ligase (ADP-forming) activity	GO:0005524; GO:0003878; GO:0006085; GO:0044262; GO:0005737; GO:0008610; GO:0000287; GO:0005515; GO:0004775	IPR014608; IPR013816; IPR017440; IPR016143; IPR003781; IPR005810; IPR005811; IPR016040; IPR017866; IPR016102	Active site (1); Chain (1); Metal binding (1); Modified residue (4); Nucleotide binding (2); Region (1)	10090		Succinate/malate CoA ligase beta subunit family; Succinate/malate CoA ligase alpha subunit family
Q9R0X4	ACOT9_MOUSE	reviewed	Acyl-coenzyme A thioesterase 9, mitochondrial (Acyl-CoA thioesterase 9) (EC 3.1.2.-) (Acyl-CoA thioester hydrolase 9) (Acyl coenzyme A thioester hydrolase 2) (MTE-2) (Mitochondrial 48 kDa acyl-CoA thioester hydrolase 1) (Mt-ACT48.1) (p48) (Protein U8)	Acot9 (Acate2)	Mus musculus (Mouse)	439	3.1.2.-	acyl-CoA thioesterase activity; carboxylesterase activity; mitochondrion	GO:0016291; GO:0004091; GO:0005739		Chain (1); Sequence conflict (1); Transit peptide (1)	10090		Acyl coenzyme A hydrolase family
O65202	ACOX1_ARATH	reviewed	Peroxisomal acyl-coenzyme A oxidase 1 (AOX 1) (EC 1.3.3.6) (Long-chain acyl-CoA oxidase) (AtCX1)	ACX1 (At4g16760) (dl4405c) (FCAALL.119)	Arabidopsis thaliana (Mouse-ear cress)	664	1.3.3.6	FAD binding; acyl-CoA dehydrogenase activity; acyl-CoA oxidase activity; electron carrier activity; fatty acid beta-oxidation; long-chain fatty acid metabolic process; oxidation reduction; peroxisome; response to cadmium ion	GO:0050660; GO:0003995; GO:0003997; GO:0009055; GO:0006635; GO:0001676; GO:0055114; GO:0005777; GO:0046686	IPR006091; IPR012258; IPR002655; IPR013786; IPR013764	Beta strand (13); Chain (1); Disulfide bond (1); Erroneous gene model prediction (2); Helix (39); Motif (1); Nucleotide binding (1); Turn (8)	3702		Acyl-CoA oxidase family
Q96329	ACOX4_ARATH	reviewed	Acyl-coenzyme A oxidase 4, peroxisomal (AOX 4) (EC 1.3.3.6) (Short-chain acyl-CoA oxidase) (SAOX) (AtCX4) (AtG6) (G6p)	ACX4 (G6) (At3g51840)	Arabidopsis thaliana (Mouse-ear cress)	436	1.3.3.6	FAD binding; acyl-CoA dehydrogenase activity; acyl-CoA oxidase activity; electron carrier activity; embryonic development ending in seed dormancy; fatty acid beta-oxidation; glyoxysome; oxidation reduction; peroxisome; short-chain fatty acid metabolic process	GO:0050660; GO:0003995; GO:0003997; GO:0009055; GO:0009793; GO:0006635; GO:0009514; GO:0055114; GO:0005777; GO:0046459	IPR006091; IPR006089; IPR006092; IPR006090; IPR013786; IPR013764	Beta strand (11); Binding site (6); Chain (1); Helix (20); Motif (1); Nucleotide binding (5); Region (1); Turn (4)	3702		Acyl-CoA dehydrogenase family
P93092	ACP1_CASGL	reviewed	Acyl carrier protein 1, chloroplastic (ACP 1)	ACP1	Casuarina glauca (Swamp oak)	136		acyl carrier activity; chloroplast; cofactor binding; fatty acid biosynthetic process; phosphopantetheine binding	GO:0000036; GO:0009507; GO:0048037; GO:0006633; GO:0031177	IPR003231; IPR009081; IPR006163; IPR006162	Binding site (1); Chain (1); Transit peptide (1)	3522	Lipid metabolism; fatty acid biosynthesis.
P53665	ACPM_ARATH	reviewed	Acyl carrier protein, mitochondrial (MtACP-1) (ACP) (NADH-ubiquinone oxidoreductase 9.6 kDa subunit)	At2g44620 (F16B22.11)	Arabidopsis thaliana (Mouse-ear cress)	122		acyl carrier activity; cofactor binding; electron transport chain; fatty acid biosynthetic process; mitochondrial matrix; mitochondrial respiratory chain; phosphopantetheine binding; transport	GO:0000036; GO:0048037; GO:0022900; GO:0006633; GO:0005759; GO:0005746; GO:0031177; GO:0006810	IPR003231; IPR009081; IPR006163; IPR006162	Binding site (1); Chain (1); Transit peptide (1)	3702	Lipid metabolism; fatty acid biosynthesis.
A1U2S9	ACSA_MARAV	reviewed	Acetyl-coenzyme A synthetase (EC 6.2.1.1) (Acetate--CoA ligase) (Acyl-activating enzyme)	acsA (Maqu_2219)	Marinobacter aquaeolei (strain ATCC 700491 / DSM 11845 / VT8) (Marinobacter hydrocarbonoclasticus (strain DSM 11845))	649	6.2.1.1	AMP binding; acetate-CoA ligase activity; metabolic process	GO:0016208; GO:0003987; GO:0008152	IPR011904; IPR000873	Active site (1); Chain (1); Modified residue (1)	351348		ATP-dependent AMP-binding enzyme family
P33121	ACSL1_HUMAN	reviewed	Long-chain-fatty-acid--CoA ligase 1 (EC 6.2.1.3) (Long-chain acyl-CoA synthetase 1) (LACS 1) (Long-chain acyl-CoA synthetase 2) (LACS 2) (Palmitoyl-CoA ligase 1) (Palmitoyl-CoA ligase 2) (Acyl-CoA synthetase 1) (ACS1) (Long-chain fatty acid-CoA ligase 2)	ACSL1 (FACL1) (FACL2) (LACS) (LACS1) (LACS2)	Homo sapiens (Human)	698	6.2.1.3	cytosol; digestion; endoplasmic reticulum membrane; integral to membrane; long-chain-fatty-acid-CoA ligase activity; magnesium ion binding; microsome; mitochondrial outer membrane; peroxisomal membrane; regulation of fatty acid oxidation	GO:0005829; GO:0007586; GO:0005789; GO:0016021; GO:0004467; GO:0000287; GO:0005792; GO:0005741; GO:0005778; GO:0046320	IPR000873	Alternative sequence (1); Chain (1); Modified residue (4); Sequence conflict (11); Topological domain (1); Transmembrane (1)	9606		ATP-dependent AMP-binding enzyme family
Q9ULC5	ACSL5_HUMAN	reviewed	Long-chain-fatty-acid--CoA ligase 5 (EC 6.2.1.3) (Long-chain acyl-CoA synthetase 5) (LACS 5)	ACSL5 (ACS5) (FACL5) (UNQ633/PRO1250)	Homo sapiens (Human)	683	6.2.1.3	endoplasmic reticulum membrane; fatty acid metabolic process; integral to membrane; long-chain-fatty-acid-CoA ligase activity; magnesium ion binding; microsome; mitochondrial outer membrane; peroxisomal membrane	GO:0005789; GO:0006631; GO:0016021; GO:0004467; GO:0000287; GO:0005792; GO:0005741; GO:0005778	IPR000873	Alternative sequence (1); Chain (1); Natural variant (4); Topological domain (1); Transmembrane (1)	9606		ATP-dependent AMP-binding enzyme family
O88813	ACSL5_RAT	reviewed	Long-chain-fatty-acid--CoA ligase 5 (EC 6.2.1.3) (Long-chain acyl-CoA synthetase 5) (LACS 5)	Acsl5 (Acs5) (Facl5)	Rattus norvegicus (Rat)	683	6.2.1.3	endoplasmic reticulum membrane; fatty acid metabolic process; integral to membrane; long-chain-fatty-acid-CoA ligase activity; magnesium ion binding; microsome; mitochondrial outer membrane; peroxisomal membrane	GO:0005789; GO:0006631; GO:0016021; GO:0004467; GO:0000287; GO:0005792; GO:0005741; GO:0005778	IPR000873	Chain (1); Topological domain (1); Transmembrane (1)	10116		ATP-dependent AMP-binding enzyme family
Q55DP8	ACY1_DICDI	reviewed	Aminoacylase-1 (EC 3.5.1.14) (N-acyl-L-amino-acid amidohydrolase) (ACY-1)	acy1 (DDB_G0270562)	Dictyostelium discoideum (Slime mold)	408	3.5.1.14	amino acid metabolic process; aminoacylase activity; cytoplasm; metallopeptidase activity; protein dimerization activity; proteolysis; zinc ion binding	GO:0006520; GO:0004046; GO:0005737; GO:0008237; GO:0046983; GO:0006508; GO:0008270	IPR001261; IPR010159; IPR002933; IPR011650	Active site (2); Chain (1); Metal binding (6)	44689		Peptidase M20A family
Q6NSR3	ADCK2_MOUSE	reviewed	Uncharacterized aarF domain-containing protein kinase 2 (EC 2.7.11.-)	Adck2	Mus musculus (Mouse)	617	2.7.11.-	ATP binding; integral to membrane; protein serine/threonine kinase activity	GO:0005524; GO:0016021; GO:0004674	IPR004147; IPR017441	Active site (1); Binding site (1); Chain (1); Compositional bias (1); Domain (1); Nucleotide binding (1); Sequence conflict (2); Transmembrane (1)	10090		Protein kinase superfamily, ADCK protein kinase family
Q39250	ADF1_ARATH	reviewed	Actin-depolymerizing factor 1 (AtADF1) (ADF-1)	ADF1 (At3g46010) (F16L2_220)	Arabidopsis thaliana (Mouse-ear cress)	139		actin binding; actin filament organization; intracellular	GO:0003779; GO:0007015; GO:0005622	IPR002108	Beta strand (5); Chain (1); Domain (1); Helix (3); Turn (1)	3702		Actin-binding proteins ADF family
Q9FVI1	ADF2_PETHY	reviewed	Actin-depolymerizing factor 2 (ADF-2)	ADF2	Petunia hybrida (Petunia)	143		actin binding; intracellular	GO:0003779; GO:0005622	IPR002108	Chain (1); Domain (1)	4102		Actin-binding proteins ADF family
Q9ZNT3	ADF5_ARATH	reviewed	Actin-depolymerizing factor 5 (AtADF5) (ADF-5)	ADF5 (At2g16700) (T24I21.11)	Arabidopsis thaliana (Mouse-ear cress)	143		actin binding; intracellular	GO:0003779; GO:0005622	IPR002108	Chain (1); Domain (1)	3702		Actin-binding proteins ADF family
Q0DLA3	ADF7_ORYSJ	reviewed	Actin-depolymerizing factor 7 (OsADF7) (ADF-7)	ADF7 (Os05g0113400) (LOC_Os05g02250)	Oryza sativa subsp. japonica (Rice)	139		actin binding; intracellular	GO:0003779; GO:0005622	IPR002108	Chain (1); Domain (1); Erroneous gene model prediction (1)	39947		Actin-binding proteins ADF family
P12886	ADH1_PEA	reviewed	Alcohol dehydrogenase 1 (EC 1.1.1.1)		Pisum sativum (Garden pea)	380	1.1.1.1	alcohol dehydrogenase activity; cytoplasm; oxidation reduction; zinc ion binding	GO:0004022; GO:0005737; GO:0055114; GO:0008270	IPR013154; IPR002085; IPR013149; IPR002328	Binding site (3); Chain (1); Metal binding (7); Nucleotide binding (2)	3888		Zinc-containing alcohol dehydrogenase family
P60066	ADIC_SALTY	reviewed	Arginine/agmatine antiporter	adiC (aniC) (STM4294)	Salmonella typhimurium	445		amino acid transmembrane transporter activity; amino acid transport; antiporter activity; integral to membrane; plasma membrane	GO:0015171; GO:0006865; GO:0015297; GO:0016021; GO:0005886	IPR002293; IPR004841	Chain (1); Topological domain (13); Transmembrane (12)	602		Amino acid-polyamine-organocation (APC) superfamily
Q98SH3	ADRM1_CHICK	reviewed	Proteasomal ubiquitin receptor ADRM1 (Adhesion-regulating molecule 1) (ARM-1)	ADRM1	Gallus gallus (Chicken)	406		cytosol; nucleus; proteasome activator activity; proteasome assembly; proteasome complex	GO:0005829; GO:0005634; GO:0008538; GO:0043248; GO:0000502	IPR006773	Chain (1); Compositional bias (2); Domain (1)	9031		ADRM1 family
P31167	ADT1_ARATH	reviewed	ADP,ATP carrier protein 1, mitochondrial (ADP/ATP translocase 1) (Adenine nucleotide translocator 1) (ANT 1)	ANT1 (At3g08580) (F17O14.5)	Arabidopsis thaliana (Mouse-ear cress)	381		ATP:ADP antiporter activity; binding; cell wall; chloroplast envelope; integral to membrane; mitochondrial inner membrane; nucleolus; plasma membrane; purine nucleotide transport; vacuole	GO:0005471; GO:0005488; GO:0005618; GO:0009941; GO:0016021; GO:0005743; GO:0005730; GO:0005886; GO:0015865; GO:0005773	IPR002113; IPR002067; IPR001993; IPR018108	Binding site (1); Chain (1); Motif (1); Repeat (3); Sequence conflict (3); Transit peptide (1); Transmembrane (6)	3702		Mitochondrial carrier family
Q6PDY2	AEDO_MOUSE	reviewed	2-aminoethanethiol dioxygenase (EC 1.13.11.19) (Cysteamine dioxygenase)	Ado (Gm237)	Mus musculus (Mouse)	256	1.13.11.19	cysteamine dioxygenase activity; iron ion binding; oxidation reduction	GO:0047800; GO:0005506; GO:0055114	IPR012864	Chain (1)	10090
Q42656	AGAL_COFAR	reviewed	Alpha-galactosidase (EC 3.2.1.22) (Alpha-D-galactoside galactohydrolase) (Melibiase)		Coffea arabica (Coffee)	378	3.2.1.22	alpha-galactosidase activity; carbohydrate metabolic process	GO:0004557; GO:0005975	IPR013785; IPR002241; IPR000111	Active site (2); Chain (1); Disulfide bond (2); Region (1); Signal peptide (1)	13443		Glycosyl hydrolase 27 family
Q5W7F2	AGD3_ARATH	reviewed	ADP-ribosylation factor GTPase-activating protein AGD3 (Protein ARF-GAP DOMAIN 3) (AtAGD3) (Protein VASCULAR NETWORK 3) (Protein SCARFACE)	AGD3 (SFC) (VAN3) (At5g13300) (T31B5.120)	Arabidopsis thaliana (Mouse-ear cress)	827		ARF GTPase activator activity; leaf morphogenesis; phloem or xylem histogenesis; phosphoinositide binding; plasma membrane; protein binding; regulation of ARF GTPase activity; response to auxin stimulus; trans-Golgi network transport vesicle; xylem and phloem pattern formation; zinc ion binding	GO:0008060; GO:0009965; GO:0010087; GO:0035091; GO:0005886; GO:0005515; GO:0032312; GO:0009733; GO:0030140; GO:0010051; GO:0008270	IPR002110; IPR001164; IPR004148; IPR011993; IPR001849	Chain (1); Coiled coil (2); Compositional bias (1); Domain (3); Erroneous gene model prediction (1); Mutagenesis (2); Repeat (3); Zinc finger (1)	3702
O04379	AGO1_ARATH	reviewed	Protein argonaute	AGO1 (At1g48410) (F11A17.3) (T1N15.2)	Arabidopsis thaliana (Mouse-ear cress)	1048		RNA interference; adventitious root development; auxin metabolic process; cytoplasm; embryonic development ending in seed dormancy; endoribonuclease activity; gene silencing by miRNA; leaf morphogenesis; miRNA binding; nucleus; protein binding; response to auxin stimulus; response to far red light; siRNA binding; virus induced gene silencing	GO:0016246; GO:0048830; GO:0009850; GO:0005737; GO:0009793; GO:0004521; GO:0035195; GO:0009965; GO:0035198; GO:0005634; GO:0005515; GO:0009733; GO:0010218; GO:0035197; GO:0009616	IPR014811; IPR003100; IPR003165	Chain (1); Compositional bias (1); Domain (2); Erroneous gene model prediction (1)	3702		Argonaute family
Q9LYF6	AGP15_ARATH	reviewed	Arabinogalactan peptide 15 (AG-peptide 15)	AGP15 (At5g11740) (T22P22_130)	Arabidopsis thaliana (Mouse-ear cress)	61		anchored to membrane; plasma membrane	GO:0031225; GO:0005886		Glycosylation (3); Lipidation (1); Modified residue (4); Peptide (1); Propeptide (1); Signal peptide (1)	3702		AG-peptide AGP family
Q9FPR2	AGP18_ARATH	reviewed	Lysine-rich arabinogalactan protein 18 (Lys-rich AGP 18)	AGP18 (At4g37450) (F6G17.100)	Arabidopsis thaliana (Mouse-ear cress)	209		anchored to membrane; plasma membrane	GO:0031225; GO:0005886		Chain (1); Compositional bias (1); Erroneous gene model prediction (2); Frameshift (1); Lipidation (1); Modified residue (1); Propeptide (1); Signal peptide (1)	3702		Lysine-rich AGP family
Q8LCN5	AGP1_ARATH	reviewed	Classical arabinogalactan protein 1	AGP1 (At5g64310) (MSJ1.15)	Arabidopsis thaliana (Mouse-ear cress)	131		anchored to membrane; plasma membrane	GO:0031225; GO:0005886		Chain (1); Compositional bias (1); Lipidation (1); Modified residue (1); Propeptide (1); Sequence conflict (2); Signal peptide (1)	3702		Classical AGP family
Q94AL9	AGT22_ARATH	reviewed	Alanine--glyoxylate aminotransferase 2 homolog 2, mitochondrial (EC 2.6.1.44) (Beta-alanine-pyruvate aminotransferase 2)	AGT3 (At2g38400) (T19C21.11)	Arabidopsis thaliana (Mouse-ear cress)	477	2.6.1.44	alanine-glyoxylate transaminase activity; mitochondrion; photorespiration; pyridoxal phosphate binding	GO:0008453; GO:0005739; GO:0009853; GO:0030170	IPR005814; IPR015421	Binding site (1); Chain (1); Sequence conflict (1); Transit peptide (1)	3702		Class-III pyridoxal-phosphate-dependent aminotransferase family
Q9SR86	AGT23_ARATH	reviewed	Alanine--glyoxylate aminotransferase 2 homolog 3, mitochondrial (EC 2.6.1.44) (Beta-alanine-pyruvate aminotransferase 3)	At3g08860 (T16O11.21)	Arabidopsis thaliana (Mouse-ear cress)	481	2.6.1.44	alanine-glyoxylate transaminase activity; mitochondrion; photorespiration; pyridoxal phosphate binding	GO:0008453; GO:0005739; GO:0009853; GO:0030170	IPR005814; IPR015421	Binding site (1); Chain (1); Transit peptide (1)	3702		Class-III pyridoxal-phosphate-dependent aminotransferase family
Q9ZNV9	AHP1_ARATH	reviewed	Histidine-containing phosphotransfer protein 1	AHP1 (ATHP3) (At3g21510) (MIL23.8)	Arabidopsis thaliana (Mouse-ear cress)	154		cytokinin mediated signaling; cytoplasm; histidine phosphotransfer kinase activity; nucleus; protein binding; response to stress; two-component signal transduction system (phosphorelay)	GO:0009736; GO:0005737; GO:0009927; GO:0005634; GO:0005515; GO:0006950; GO:0000160	IPR008207	Chain (1); Domain (1); Modified residue (1)	3702
Q8L9T7	AHP5_ARATH	reviewed	Histidine-containing phosphotransfer protein 5	AHP5 (At1g03430) (F21B7.5)	Arabidopsis thaliana (Mouse-ear cress)	157		cytokinin mediated signaling; cytoplasm; histidine phosphotransfer kinase activity; nucleus; two-component signal transduction system (phosphorelay)	GO:0009736; GO:0005737; GO:0009927; GO:0005634; GO:0000160	IPR008207	Chain (1); Domain (1); Erroneous gene model prediction (1); Modified residue (1)	3702
O95433	AHSA1_HUMAN	reviewed	Activator of 90 kDa heat shock protein ATPase homolog 1 (AHA1) (p38)	AHSA1 (C14orf3) (HSPC322)	Homo sapiens (Human)	338		ATPase activator activity; chaperone activator activity; chaperone binding; endoplasmic reticulum; protein folding; response to stress	GO:0001671; GO:0030189; GO:0051087; GO:0005783; GO:0006457; GO:0006950	IPR013538; IPR015310	Beta strand (5); Chain (1); Helix (4); Sequence conflict (1); Turn (3)	9606		AHA1 family
Q55DB6	AHSA_DICDI	reviewed	Activator of 90 kDa heat shock protein ATPase homolog	ahsa (aha1) (DDB_G0269712)	Dictyostelium discoideum (Slime mold)	383		ATPase activator activity; chaperone activator activity; chaperone binding; cytoplasm; response to stress	GO:0001671; GO:0030189; GO:0051087; GO:0005737; GO:0006950	IPR013538; IPR015310	Chain (1); Compositional bias (3)	44689		AHA1 family
Q54NS8	AIFB_DICDI	reviewed	Apoptosis-inducing factor homolog B (EC 1.-.-.-)	aifB (DDB_G0285005)	Dictyostelium discoideum (Slime mold)	387	1.-.-.-	FAD binding; oxidation reduction; oxidoreductase activity	GO:0050660; GO:0055114; GO:0016491	IPR013027; IPR001327	Binding site (2); Chain (1); Nucleotide binding (1)	44689		FAD-dependent oxidoreductase family
Q9SAR5	AKR2_ARATH	reviewed	Ankyrin repeat domain-containing protein 2 (AtAKR2)	AKR2 (AFT) (At4g35450) (F15J1.20)	Arabidopsis thaliana (Mouse-ear cress)	342		defense response to bacterium, incompatible interaction; integral to chloroplast outer membrane; protein folding; protein targeting to chloroplast; response to cadmium ion	GO:0009816; GO:0031359; GO:0006457; GO:0045036; GO:0046686	IPR002110	Chain (1); Compositional bias (1); Repeat (3); Sequence conflict (2)	3702
Q0WSF1	AL221_ARATH	reviewed	Aldehyde dehydrogenase 22A1 (EC 1.2.1.3) (Novel aldehyde dehydrogenase family 22 member A1)	ALDH22A1 (At3g66658) (T8E24.4)	Arabidopsis thaliana (Mouse-ear cress)	596	1.2.1.3	aldehyde dehydrogenase (NAD) activity; endoplasmic reticulum; extracellular region; oxidation reduction	GO:0004029; GO:0005783; GO:0005576; GO:0055114	IPR016160; IPR016162; IPR015590	Active site (2); Chain (1); Erroneous gene model prediction (1); Nucleotide binding (1); Sequence conflict (1); Signal peptide (1); Site (1)	3702		Aldehyde dehydrogenase family
P52894	ALA2_HORVU	reviewed	Alanine aminotransferase 2 (ALAAT-2) (EC 2.6.1.2) (Glutamic--pyruvic transaminase 2) (Glutamate pyruvate transaminase 2) (GPT) (Glutamic--alanine transaminase 2)		Hordeum vulgare (Barley)	482	2.6.1.2	1-aminocyclopropane-1-carboxylate synthase activity; alanine transaminase activity; biosynthetic process; pyridoxal phosphate binding	GO:0016847; GO:0004021; GO:0009058; GO:0030170	IPR001176; IPR004839; IPR015421; IPR015422	Binding site (1); Chain (1)	4513	Photosynthesis; C4 acid pathway. Amino-acid degradation; L-alanine degradation via transaminase pathway; pyruvate from L-alanine: step 1/1.	Class-I pyridoxal-phosphate-dependent aminotransferase family, Alanine aminotransferase subfamily
Q9SX33	ALA9_ARATH	reviewed	Putative phospholipid-transporting ATPase 9 (EC 3.6.3.1) (Aminophospholipid flippase 9)	ALA9 (At1g68710) (F24J5.6)	Arabidopsis thaliana (Mouse-ear cress)	1200	3.6.3.1	ATP binding; ATP biosynthetic process; ATPase activity, coupled to transmembrane movement of ions, phosphorylative mechanism; integral to membrane; magnesium ion binding; phospholipid transport; phospholipid-translocating ATPase activity	GO:0005524; GO:0006754; GO:0015662; GO:0016021; GO:0000287; GO:0015914; GO:0004012	IPR008250; IPR001757; IPR006539; IPR005834; IPR013200	Active site (1); Chain (1); Metal binding (2); Topological domain (11); Transmembrane (10)	3702		Cation transport ATPase (P-type) family, Type IV subfamily
P08688	ALB2_PEA	reviewed	Albumin-2 (PA2)		Pisum sativum (Garden pea)	231		cytoplasm; nutrient reservoir activity	GO:0005737; GO:0045735	IPR000585	Chain (1); Domain (4); Natural variant (1)	3888
Q8H166	ALEU_ARATH	reviewed	Thiol protease aleurain (AtALEU) (EC 3.4.22.16) (Senescence-associated gene product 2)	ALEU (AALP) (SAG2) (At5g60360) (MUF9.1)	Arabidopsis thaliana (Mouse-ear cress)	358	3.4.22.16	aging; cysteine-type endopeptidase activity; protein binding; proteolysis; vacuole	GO:0007568; GO:0004197; GO:0005515; GO:0006508; GO:0005773	IPR000169; IPR013128; IPR000668; IPR013201	Active site (3); Chain (1); Disulfide bond (3); Glycosylation (2); Propeptide (1); Region (1); Sequence conflict (4); Signal peptide (1)	3702		Peptidase C1 family
O65735	ALF_CICAR	reviewed	Fructose-bisphosphate aldolase, cytoplasmic isozyme (EC 4.1.2.13)	ALDC	Cicer arietinum (Chickpea) (Garbanzo)	359	4.1.2.13	cytoplasm; fructose-bisphosphate aldolase activity; glycolysis	GO:0005737; GO:0004332; GO:0006096	IPR000741; IPR013785	Active site (2); Binding site (2); Chain (1); Site (1)	3827	Carbohydrate degradation; glycolysis; D-glyceraldehyde 3-phosphate and glycerone phosphate from D-glucose: step 4/4.	Class I fructose-bisphosphate aldolase family
Q9ZU52	ALFC3_ARATH	reviewed	Probable fructose-bisphosphate aldolase 3, chloroplastic (EC 4.1.2.13)	FBA3 (At2g01140) (F10A8.2)	Arabidopsis thaliana (Mouse-ear cress)	391	4.1.2.13	fructose-bisphosphate aldolase activity; glycolysis; mitochondrion; plastoglobule; response to cadmium ion; response to oxidative stress	GO:0004332; GO:0006096; GO:0005739; GO:0010287; GO:0046686; GO:0006979	IPR000741; IPR013785	Active site (2); Binding site (2); Chain (1); Site (1); Transit peptide (1)	3702	Carbohydrate degradation; glycolysis; D-glyceraldehyde 3-phosphate and glycerone phosphate from D-glucose: step 4/4.	Class I fructose-bisphosphate aldolase family
Q7ZW24	ALG11_DANRE	reviewed	Asparagine-linked glycosylation protein 11 homolog (EC 2.4.-.-)	alg11	Danio rerio (Zebrafish) (Brachydanio rerio)	500	2.4.-.-	biosynthetic process; integral to membrane; transferase activity, transferring glycosyl groups	GO:0009058; GO:0016021; GO:0016757	IPR001296	Chain (1); Transmembrane (2)	7955		Glycosyltransferase 1 family
Q6AY85	ALG14_RAT	reviewed	UDP-N-acetylglucosamine transferase subunit ALG14 homolog	Alg14	Rattus norvegicus (Rat)	216		endoplasmic reticulum membrane; integral to membrane	GO:0005789; GO:0016021	IPR013969	Chain (1); Topological domain (2); Transmembrane (1)	10116		ALG14 family
Q39967	ALL5_HEVBR	reviewed	Major latex allergen Hev b 5 (allergen Hev b 5)		Hevea brasiliensis (Para rubber tree)	151					Chain (1); Initiator methionine (1); Mass spectrometry (1); Modified residue (1)	3981
Q9M7R0	ALL8_OLEEU	reviewed	Calcium-binding allergen Ole e 8 (PCA18/PCA23) (allergen Ole e 8)		Olea europaea (Common olive)	171		calcium ion binding; ciliary or flagellar motility; flagellin-based flagellum	GO:0005509; GO:0001539; GO:0009288	IPR011992; IPR002048	Calcium binding (4); Chain (1); Domain (4); Natural variant (3)	4146
Q07123	AMO2_ARTS1	reviewed	Copper methylamine oxidase (EC 1.4.3.21) (Primary amine oxidase) (MAOXII)	maoII	Arthrobacter sp. (strain P1)	648	1.4.3.21	amine oxidase activity; cellular amine metabolic process; copper ion binding; oxidation reduction; quinone binding	GO:0008131; GO:0009308; GO:0005507; GO:0055114; GO:0048038	IPR000269; IPR015798; IPR015800; IPR015801; IPR015802	Active site (2); Chain (1); Metal binding (3); Modified residue (1); Propeptide (1)	47915		Copper/topaquinone oxidase family
P49252	AMO_LENCU	reviewed	Primary amine oxidase (EC 1.4.3.21) (Amine oxidase [copper-containing]) (Fragment)		Lens culinaris (Lentil) (Cicer lens)	667	1.4.3.21	amine oxidase activity; cellular amine metabolic process; copper ion binding; oxidation reduction; quinone binding	GO:0008131; GO:0009308; GO:0005507; GO:0055114; GO:0048038	IPR000269; IPR015798; IPR015800; IPR015801; IPR015802	Active site (2); Chain (1); Disulfide bond (2); Frameshift (1); Glycosylation (4); Metal binding (8); Modified residue (1); Non-terminal residue (1); Sequence conflict (4); Signal peptide (1)	3864		Copper/topaquinone oxidase family
Q9SLN5	AMP1A_ARATH	reviewed	Methionine aminopeptidase 1A (MetAP 1A) (MAP 1A) (EC 3.4.11.18) (Peptidase M 1A)	MAP1A (At2g45240) (F4L23.25)	Arabidopsis thaliana (Mouse-ear cress)	398	3.4.11.18	N-terminal protein amino acid modification; aminopeptidase activity; cobalt ion binding; cytoplasm; metalloexopeptidase activity; protein processing; proteolysis	GO:0031365; GO:0004177; GO:0050897; GO:0005737; GO:0008235; GO:0016485; GO:0006508	IPR001714; IPR000994; IPR002467	Binding site (2); Chain (1); Metal binding (7); Sequence conflict (1)	3702		Peptidase M24A family
P10537	AMYB_IPOBA	reviewed	Beta-amylase (EC 3.2.1.2) (1,4-alpha-D-glucan maltohydrolase)	BMY1 (AMYB)	Ipomoea batatas (Sweet potato) (Batate)	499	3.2.1.2	beta-amylase activity; cation binding; polysaccharide catabolic process	GO:0016161; GO:0043169; GO:0000272	IPR001554; IPR001371; IPR013781	Active site (2); Beta strand (14); Chain (1); Helix (25); Initiator methionine (1); Sequence conflict (5); Turn (5)	4120		Glycosyl hydrolase 14 family
Q4R1I9	ANGLT_ROSHC	reviewed	Anthocyanidin 5,3-O-glucosyltransferase (EC 2.4.1.-) (UDP-glucose: anthocyanidin 5,3-O-glucosyltransferase)	RhGT1	Rosa hybrid cultivar	473	2.4.1.-	metabolic process; transferase activity, transferring hexosyl groups	GO:0008152; GO:0016758	IPR002213	Chain (1)	128735	Pigment biosynthesis; anthocyanin biosynthesis.	UDP-glycosyltransferase family
Q8H0F2	ANGT_GENTR	reviewed	Anthocyanin 3'-O-beta-glucosyltransferase (3'GT) (EC 2.4.1.238)		Gentiana triflora (Clustered gentian)	482	2.4.1.238	anthocyanin 3'-O-beta-glucosyltransferase activity; metabolic process	GO:0033837; GO:0008152	IPR002213	Chain (1)	55190		UDP-glycosyltransferase family
Q9ZWR8	ANTA_GENTR	reviewed	Anthocyanin 5-aromatic acyltransferase (5AT) (EC 2.3.1.153)		Gentiana triflora (Clustered gentian)	469	2.3.1.153	anthocyanin 5-aromatic acyltransferase activity; cytoplasm	GO:0047183; GO:0005737	IPR003480	Chain (1)	55190		Plant acetyltransferase family
P51074	ANX4_FRAAN	reviewed	Annexin-like protein RJ4		Fragaria ananassa (Strawberry)	314		calcium ion binding; calcium-dependent phospholipid binding	GO:0005509; GO:0005544	IPR001464; IPR015472; IPR009118	Chain (1); Repeat (4); Sequence conflict (1)	3747		Annexin family
Q9SYT0	ANXD1_ARATH	reviewed	Annexin D1 (Annexin A1) (AnnAt1)	ANN1 (ANNAT1) (ANX23-ATH) (ATOXY5) (OXY5) (At1g35720) (F14D7.2)	Arabidopsis thaliana (Mouse-ear cress)	317		ATP binding; apoplast; calcium ion binding; calcium-dependent phospholipid binding; cell wall; chloroplast stroma; copper ion binding; cytosol; mitochondrion; peroxidase activity; plasma membrane; protein homodimerization activity; response to abscisic acid stimulus; response to cadmium ion; response to osmotic stress; response to oxidative stress; thylakoid; vacuole	GO:0005524; GO:0048046; GO:0005509; GO:0005544; GO:0005618; GO:0009570; GO:0005507; GO:0005829; GO:0005739; GO:0004601; GO:0005886; GO:0042803; GO:0009737; GO:0046686; GO:0006970; GO:0006979; GO:0009579; GO:0005773	IPR001464; IPR015472; IPR009118	Beta strand (1); Chain (1); Compositional bias (1); Helix (19); Mutagenesis (1); Repeat (4); Sequence conflict (7); Turn (2)	3702		Annexin family
Q08DS7	AP1B1_BOVIN	reviewed	AP-1 complex subunit beta-1 (Adapter-related protein complex 1 subunit beta-1) (Adaptor protein complex AP-1 subunit beta-1) (Beta-adaptin 1) (Beta1-adaptin) (Golgi adaptor HA1/AP1 adaptin beta subunit) (Clathrin assembly protein complex 1 beta large chain)	AP2B1	Bos taurus (Bovine)	951		Golgi apparatus; clathrin adaptor complex; cytoplasmic vesicle; endocytosis; intracellular protein transport; protein binding; protein transporter activity	GO:0005794; GO:0030131; GO:0031410; GO:0006897; GO:0006886; GO:0005515; GO:0008565	IPR016342; IPR011989; IPR012295; IPR002553; IPR008152; IPR013037; IPR015151	Chain (1); Compositional bias (1); Modified residue (1)	9913		Adaptor complexes large subunit family
Q54NZ4	AP4S_DICDI	reviewed	AP-4 complex subunit sigma (Adapter-related protein complex 4 subunit sigma) (AP-4 adapter complex subunit sigma) (Sigma subunit of AP-4) (Sigma4-adaptin)	ap4s1 (DDB_G0284905)	Dictyostelium discoideum (Slime mold)	139		cytoplasmic vesicle membrane; intracellular protein transport; membrane coat; protein binding; protein transporter activity; vesicle-mediated transport	GO:0030659; GO:0006886; GO:0030117; GO:0005515; GO:0008565; GO:0016192	IPR016635; IPR000804	Chain (1)	44689		Adaptor complexes small subunit family
O94556	APC8_SCHPO	reviewed	Anaphase-promoting complex subunit 8 (20S cyclosome/APC complex protein apc8) (Cell untimely torn protein 23)	cut23 (apc8) (SPAC6F12.14)	Schizosaccharomyces pombe (Fission yeast)	565		anaphase-promoting complex; anaphase-promoting complex-dependent proteasomal ubiquitin-dependent protein catabolic process; cell division; protein binding; protein ubiquitination; regulation of mitotic metaphase/anaphase transition	GO:0005680; GO:0031145; GO:0051301; GO:0005515; GO:0016567; GO:0030071	IPR007192; IPR001440; IPR011990; IPR013026	Chain (1); Repeat (8)	4896
P46573	APK1B_ARATH	reviewed	Protein kinase APK1B, chloroplastic (EC 2.7.11.1)	APK1B (At2g28930) (T9I4.1)	Arabidopsis thaliana (Mouse-ear cress)	412	2.7.11.1	ATP binding; chloroplast; plasma membrane; protein amino acid phosphorylation; protein serine/threonine kinase activity; protein tyrosine kinase activity	GO:0005524; GO:0009507; GO:0005886; GO:0006468; GO:0004674; GO:0004713	IPR000719; IPR017441; IPR017442; IPR008271	Active site (1); Binding site (1); Chain (1); Domain (1); Nucleotide binding (1); Transit peptide (1)	3702		Protein kinase superfamily, Ser/Thr protein kinase family
Q6LA42	APRR5_ARATH	reviewed	Two-component response regulator-like APRR5 (Pseudo-response regulator 5)	APRR5 (At5g24470) (T31K7.5)	Arabidopsis thaliana (Mouse-ear cress)	558		circadian rhythm; nucleus; photomorphogenesis; regulation of transcription, DNA-dependent; response to far red light; response to red light; two-component response regulator activity; two-component signal transduction system (phosphorelay)	GO:0007623; GO:0005634; GO:0009640; GO:0006355; GO:0010218; GO:0010114; GO:0000156; GO:0000160	IPR010402; IPR001789	Chain (1); Coiled coil (1); Domain (2); Modified residue (1)	3702		ARR-like family
P48534	APX1_PEA	reviewed	L-ascorbate peroxidase, cytosolic (AP) (EC 1.11.1.11) (PsAPx01)	APX1 (APPX1)	Pisum sativum (Garden pea)	250	1.11.1.11	L-ascorbate peroxidase activity; calcium ion binding; cytoplasm; heme binding; hydrogen peroxide catabolic process; iron ion binding; oxidation reduction; potassium ion binding	GO:0016688; GO:0005509; GO:0005737; GO:0020037; GO:0042744; GO:0005506; GO:0055114; GO:0030955	IPR002207; IPR002016	Active site (1); Beta strand (2); Chain (1); Helix (14); Initiator methionine (1); Metal binding (6); Site (1); Turn (5)	3888		Peroxidase family, Ascorbate peroxidase subfamily
Q8H0B6	ARAE2_ORYSJ	reviewed	Probable UDP-arabinose 4-epimerase 2 (EC 5.1.3.5) (UDP-D-xylose 4-epimerase 2) (UDP-galactose 4-epimerase-like protein 2) (OsUEL-2)	UEL-2 (Os04g0618200) (LOC_Os04g52730) (OSJNBa0058K23.4) (OSJNBa0093O08.14)	Oryza sativa subsp. japonica (Rice)	391	5.1.3.5	Golgi apparatus; UDP-arabinose 4-epimerase activity; UDP-glucose 4-epimerase activity; coenzyme binding; galactose metabolic process; integral to membrane	GO:0005794; GO:0050373; GO:0003978; GO:0050662; GO:0006012; GO:0016021	IPR001509; IPR005886; IPR016040	Active site (1); Chain (1); Nucleotide binding (1); Topological domain (2); Transmembrane (1)	39947	Nucleotide-sugar biosynthesis; UDP-arabinose biosynthesis; UDP-L-arabinose from UDP-D-xylose: step 1/1. Cell wall biogenesis; cell wall polysaccharide biosynthesis.	Sugar epimerase family
Q06396	ARF1_ORYSJ	reviewed	ADP-ribosylation factor 1 (13 kDa cold-induced protein)	Os01g0813400 (LOC_Os01g59790) (OSJNBa0085D07.10) (P0425G02.41) (P0432B10.14)	Oryza sativa subsp. japonica (Rice)	181		GTP binding; Golgi apparatus; protein transport; small GTPase mediated signal transduction; vesicle-mediated transport	GO:0005525; GO:0005794; GO:0015031; GO:0007264; GO:0016192	IPR006688; IPR006689; IPR005225	Chain (1); Erroneous gene model prediction (1); Frameshift (1); Initiator methionine (1); Lipidation (1); Nucleotide binding (3); Sequence caution (1)	39947		Small GTPase superfamily, Arf family
P51823	ARF2_ORYSJ	reviewed	ADP-ribosylation factor 2	ARF (Os05g0489600) (LOC_Os05g41060) (OJ1119_H02.17)	Oryza sativa subsp. japonica (Rice)	181		GTP binding; Golgi apparatus; intracellular protein transport; protein amino acid ADP-ribosylation; small GTPase mediated signal transduction; vesicle-mediated transport	GO:0005525; GO:0005794; GO:0006886; GO:0006471; GO:0007264; GO:0016192	IPR006688; IPR006689; IPR005225	Chain (1); Initiator methionine (1); Lipidation (1); Nucleotide binding (3)	39947		Small GTPase superfamily, Arf family
Q9ZTX8	ARFF_ARATH	reviewed	Auxin response factor 6	ARF6 (At1g30330) (T4K22.6)	Arabidopsis thaliana (Mouse-ear cress)	933		DNA binding; auxin mediated signaling pathway; flower development; nucleus; protein dimerization activity; regulation of transcription, DNA-dependent	GO:0003677; GO:0009734; GO:0009908; GO:0005634; GO:0046983; GO:0006355	IPR011525; IPR010525; IPR003340	Chain (1); Compositional bias (1); DNA binding (1); Domain (1)	3702		ARF family
P32292	ARG2_PHAAU	reviewed	Indole-3-acetic acid-induced protein ARG2	ARG2	Phaseolus aureus (Mung bean) (Vigna radiata)	99		response to stress	GO:0006950	IPR004926	Chain (1)	3916
P32295	ARG7_PHAAU	reviewed	Indole-3-acetic acid-induced protein ARG7	ARG7	Phaseolus aureus (Mung bean) (Vigna radiata)	92				IPR003676	Chain (1)	3916		ARG7 family
Q8VEH3	ARL8A_MOUSE	reviewed	ADP-ribosylation factor-like protein 8A (ADP-ribosylation factor-like protein 10B) (Novel small G protein indispensable for equal chromosome segregation 2)	Arl8a (Arl10b) (Gie2)	Mus musculus (Mouse)	186		GTP binding; late endosome membrane; lysosomal membrane; small GTPase mediated signal transduction	GO:0005525; GO:0031902; GO:0005765; GO:0007264	IPR006688; IPR006689; IPR005225	Chain (1); Nucleotide binding (3); Region (1)	10090		Small GTPase superfamily, Arf family
O96623	ARPC2_DICDI	reviewed	Actin-related protein 2/3 complex subunit 2 (Arp2/3 complex 34 kDa subunit) (p34-ARC)	arcB (Arc35) (arpE) (DDB_G0282813)	Dictyostelium discoideum (Slime mold)	293		actin binding; cell projection; cytoplasm; cytoskeleton; regulation of actin filament polymerization	GO:0003779; GO:0042995; GO:0005737; GO:0005856; GO:0030833	IPR007188	Chain (1)	44689		ARPC2 family
Q9SB04	ARR5_ARATH	reviewed	Two-component response regulator ARR5 (Response reactor 2)	ARR5 (ATRR2) (IBC6) (At3g48100) (T17F15.30)	Arabidopsis thaliana (Mouse-ear cress)	184		circadian rhythm; cytokinin mediated signaling; cytoplasm; nucleus; protein binding; regulation of transcription, DNA-dependent; response to red light; two-component response regulator activity; two-component signal transduction system (phosphorelay)	GO:0007623; GO:0009736; GO:0005737; GO:0005634; GO:0005515; GO:0006355; GO:0010114; GO:0000156; GO:0000160	IPR001789	Chain (1); Domain (1); Modified residue (1); Sequence conflict (2)	3702		ARR family, Type-A subfamily
Q8TGM7	ART2_YEAST	reviewed	Uncharacterized protein ART2 (Antisense to ribosomal RNA transcript protein 2)	ART2 (YLR154W-A) (YLR154W-C)	Saccharomyces cerevisiae (Baker's yeast)	61					Chain (1)	4932
P19251	ASNS1_PEA	reviewed	Asparagine synthetase, nodule [glutamine-hydrolyzing] (EC 6.3.5.4) (Glutamine-dependent asparagine synthetase)	AS1	Pisum sativum (Garden pea)	586	6.3.5.4	asparagine biosynthetic process; asparagine synthase (glutamine-hydrolyzing) activity; glutamine metabolic process	GO:0006529; GO:0004066; GO:0006541	IPR006426; IPR001962; IPR000583; IPR017932; IPR014729	Active site (1); Chain (1); Domain (2); Initiator methionine (1)	3888	Amino-acid biosynthesis; L-asparagine biosynthesis; L-asparagine from L-aspartate (L-glutamine route): step 1/1.
P19252	ASNS2_PEA	reviewed	Asparagine synthetase, root [glutamine-hydrolyzing] (EC 6.3.5.4) (Glutamine-dependent asparagine synthetase)	AS2	Pisum sativum (Garden pea)	583	6.3.5.4	asparagine biosynthetic process; asparagine synthase (glutamine-hydrolyzing) activity; glutamine metabolic process	GO:0006529; GO:0004066; GO:0006541	IPR006426; IPR001962; IPR000583; IPR017932; IPR014729	Active site (1); Chain (1); Domain (2); Initiator methionine (1); Sequence conflict (4)	3888	Amino-acid biosynthesis; L-asparagine biosynthesis; L-asparagine from L-aspartate (L-glutamine route): step 1/1.
Q9S9K4	ASPL2_ARATH	reviewed	Aspartic proteinase-like protein 2 (EC 3.4.23.-)	At1g65240 (T23K8.15)	Arabidopsis thaliana (Mouse-ear cress)	475	3.4.23.-	anchored to plasma membrane; aspartic-type endopeptidase activity; proteolysis	GO:0046658; GO:0004190; GO:0006508	IPR001969; IPR009007; IPR001461	Active site (2); Chain (1); Erroneous gene model prediction (1); Glycosylation (4); Lipidation (1); Propeptide (1); Signal peptide (1)	3702		Peptidase A1 family
O04057	ASPR_CUCPE	reviewed	Aspartic proteinase (EC 3.4.23.-)		Cucurbita pepo (Vegetable marrow) (Summer squash)	513	3.4.23.-	aspartic-type endopeptidase activity; lipid metabolic process; proteolysis; vacuole	GO:0004190; GO:0006629; GO:0006508; GO:0005773	IPR001969; IPR009007; IPR001461; IPR007856; IPR008138; IPR011001; IPR008139	Active site (2); Chain (1); Disulfide bond (3); Domain (1); Glycosylation (2); Propeptide (1); Signal peptide (1)	3663		Peptidase A1 family
Q08655	ASR1_SOLLC	reviewed	Abscisic stress-ripening protein 1	ASR1	Solanum lycopersicum (Tomato) (Lycopersicon esculentum)	115		nucleus; response to stress	GO:0005634; GO:0006950	IPR003496	Chain (1); Compositional bias (2)	4081
Q9M276	ATB12_ARATH	reviewed	Homeobox-leucine zipper protein ATHB-12 (Homeodomain transcription factor ATHB-12) (HD-ZIP protein ATHB-12)	ATHB-12 (At3g61890) (F21F14.60)	Arabidopsis thaliana (Mouse-ear cress)	235		multicellular organismal development; nucleus; positive regulation of transcription; regulation of transcription, DNA-dependent; response to abscisic acid stimulus; response to salt stress; response to water deprivation; sequence-specific DNA binding; transcription activator activity; transcription factor activity	GO:0007275; GO:0005634; GO:0045941; GO:0006355; GO:0009737; GO:0009651; GO:0009414; GO:0043565; GO:0016563; GO:0003700	IPR001356; IPR017970; IPR012287; IPR000047; IPR003106	Chain (1); DNA binding (1); Domain (1); Sequence conflict (3)	3702		HD-ZIP homeobox family, Class I subfamily
Q8LFY8	ATL1O_ARATH	reviewed	RING-H2 finger protein ATL1O (RING-H2 finger protein ATL11)	ATL1O (ATL11) (At1g72220) (T9N14.22)	Arabidopsis thaliana (Mouse-ear cress)	413		integral to membrane; protein binding; ubiquitin-dependent protein catabolic process; zinc ion binding	GO:0016021; GO:0005515; GO:0006511; GO:0008270	IPR001841; IPR013083; IPR017907	Chain (1); Compositional bias (1); Transmembrane (1); Zinc finger (1)	3702	Protein modification; protein ubiquitination.	RING-type zinc finger family, ATL subfamily
Q9XF63	ATL1P_ARATH	reviewed	RING-H2 finger protein ATL1P (RING-H2 finger protein ATL3)	ATL1P (ATL3) (At1g72310) (T9N14.21) (T10D10.22)	Arabidopsis thaliana (Mouse-ear cress)	324		integral to membrane; protein binding; ubiquitin-dependent protein catabolic process; zinc ion binding	GO:0016021; GO:0005515; GO:0006511; GO:0008270	IPR001841; IPR013083; IPR017907	Chain (1); Compositional bias (2); Transmembrane (1); Zinc finger (1)	3702	Protein modification; protein ubiquitination.	RING-type zinc finger family, ATL subfamily
Q8LBA0	ATL1Q_ARATH	reviewed	RING-H2 finger protein ATL1Q	ATL1Q (At1g74410) (F1M20.9)	Arabidopsis thaliana (Mouse-ear cress)	223		integral to membrane; protein binding; response to chitin; ubiquitin-dependent protein catabolic process; zinc ion binding	GO:0016021; GO:0005515; GO:0010200; GO:0006511; GO:0008270	IPR001841; IPR013083; IPR017907	Chain (1); Erroneous gene model prediction (1); Sequence conflict (1); Transmembrane (1); Zinc finger (1)	3702	Protein modification; protein ubiquitination.	RING-type zinc finger family, ATL subfamily
Q8LC69	ATL1R_ARATH	reviewed	RING-H2 finger protein ATL1R (RING-H2 finger protein ATL8)	ATL1R (ATL8) (At1g76410) (F14G6.1) (F15M4.9)	Arabidopsis thaliana (Mouse-ear cress)	185		integral to membrane; protein binding; ubiquitin-dependent protein catabolic process; zinc ion binding	GO:0016021; GO:0005515; GO:0006511; GO:0008270	IPR001841; IPR013083; IPR017907	Chain (1); Sequence conflict (1); Transmembrane (1); Zinc finger (1)	3702	Protein modification; protein ubiquitination.	RING-type zinc finger family, ATL subfamily
Q9SLC3	ATL2L_ARATH	reviewed	RING-H2 finger protein ATL2L	ATL2L (At2g42360) (MHK10.8)	Arabidopsis thaliana (Mouse-ear cress)	236		integral to membrane; protein binding; ubiquitin-dependent protein catabolic process; ubiquitin-protein ligase activity; zinc ion binding	GO:0016021; GO:0005515; GO:0006511; GO:0004842; GO:0008270	IPR001841; IPR013083; IPR017907	Chain (1); Transmembrane (1); Zinc finger (1)	3702	Protein modification; protein ubiquitination.	RING-type zinc finger family, ATL subfamily
Q8RXX9	ATL3B_ARATH	reviewed	RING-H2 finger protein ATL3B (RING-H2 finger protein ATL6)	ATL3B (ATL6) (At3g05200) (T12H1.17)	Arabidopsis thaliana (Mouse-ear cress)	398		defense response; integral to membrane; plasma membrane; protein binding; response to chitin; ubiquitin-dependent protein catabolic process; zinc ion binding	GO:0006952; GO:0016021; GO:0005886; GO:0005515; GO:0010200; GO:0006511; GO:0008270	IPR001841; IPR013083; IPR017907	Chain (1); Modified residue (2); Sequence conflict (4); Signal peptide (1); Transmembrane (1); Zinc finger (1)	3702	Protein modification; protein ubiquitination.	RING-type zinc finger family, ATL subfamily
Q9M0R6	ATL4B_ARATH	reviewed	Putative RING-H2 finger protein ATL4B	ATL4B (At4g09110) (F23J3.140)	Arabidopsis thaliana (Mouse-ear cress)	302		integral to membrane; protein binding; ubiquitin-dependent protein catabolic process; zinc ion binding	GO:0016021; GO:0005515; GO:0006511; GO:0008270	IPR001841; IPR013083; IPR017907	Chain (1); Signal peptide (1); Transmembrane (1); Zinc finger (1)	3702	Protein modification; protein ubiquitination.	RING-type zinc finger family, ATL subfamily
Q9SZL4	ATL4N_ARATH	reviewed	RING-H2 finger protein ATL4N	ATL4N (At4g38140) (F20D10.260)	Arabidopsis thaliana (Mouse-ear cress)	145		anchored to membrane; integral to membrane; protein binding; ubiquitin-dependent protein catabolic process; zinc ion binding	GO:0031225; GO:0016021; GO:0005515; GO:0006511; GO:0008270	IPR001841; IPR013083; IPR017907	Chain (1); Compositional bias (1); Signal peptide (1); Transmembrane (1); Zinc finger (1)	3702	Protein modification; protein ubiquitination.	RING-type zinc finger family, ATL subfamily
Q9XT28	ATOX1_SHEEP	reviewed	Copper transport protein ATOX1 (Metal transport protein ATX1) (Copper chaperone SAH)	ATOX1	Ovis aries (Sheep)	68		copper ion binding; copper ion transport	GO:0005507; GO:0006825	IPR017969; IPR006121	Chain (1); Domain (1); Metal binding (2)	9940		ATX1 family
Q40089	ATP4_IPOBA	reviewed	ATP synthase subunit delta', mitochondrial (F-ATPase delta' subunit)		Ipomoea batatas (Sweet potato) (Batate)	200		ATP synthesis coupled proton transport; hydrogen ion transporting ATP synthase activity, rotational mechanism; metal ion binding; mitochondrial inner membrane; proton-transporting ATP synthase complex, catalytic core F(1); proton-transporting ATPase activity, rotational mechanism	GO:0015986; GO:0046933; GO:0046872; GO:0005743; GO:0045261; GO:0046961	IPR001469	Chain (1); Transit peptide (1)	4120		ATPase epsilon chain family
Q41000	ATP4_PEA	reviewed	ATP synthase subunit delta', mitochondrial (F-ATPase delta' subunit)		Pisum sativum (Garden pea)	197		ATP synthesis coupled proton transport; hydrogen ion transporting ATP synthase activity, rotational mechanism; metal ion binding; mitochondrial inner membrane; proton-transporting ATP synthase complex, catalytic core F(1); proton-transporting ATPase activity, rotational mechanism	GO:0015986; GO:0046933; GO:0046872; GO:0005743; GO:0045261; GO:0046961	IPR001469	Chain (1); Transit peptide (1)	3888		ATPase epsilon chain family
Q96253	ATP5E_ARATH	reviewed	ATP synthase subunit epsilon, mitochondrial	At1g51650 (F19C24.25)	Arabidopsis thaliana (Mouse-ear cress)	70		ATP synthesis coupled proton transport; hydrogen ion transporting ATP synthase activity, rotational mechanism; metal ion binding; mitochondrial proton-transporting ATP synthase complex, catalytic core F(1); proton-transporting ATPase activity, rotational mechanism	GO:0015986; GO:0046933; GO:0046872; GO:0000275; GO:0046961	IPR006721	Chain (1); Initiator methionine (1)	3702		Eukaryotic ATPase epsilon family
Q9FT52	ATP5H_ARATH	reviewed	ATP synthase subunit d, mitochondrial	At3g52300 (T25B15.70)	Arabidopsis thaliana (Mouse-ear cress)	168		ATP synthesis coupled proton transport; chloroplast thylakoid membrane; cytosolic ribosome; hydrogen ion transmembrane transporter activity; hydrolase activity; mitochondrial proton-transporting ATP synthase complex, coupling factor F(o); nucleolus; plasma membrane; response to salt stress	GO:0015986; GO:0009535; GO:0022626; GO:0015078; GO:0016787; GO:0000276; GO:0005730; GO:0005886; GO:0009651	IPR008689	Chain (1); Initiator methionine (1)	3702		ATPase d subunit family
Q9SJ12	ATP7_ARATH	reviewed	Probable ATP synthase 24 kDa subunit, mitochondrial	At2g21870 (F7D8.19)	Arabidopsis thaliana (Mouse-ear cress)	240		chloroplast; hydrogen ion transmembrane transporter activity; mitochondrial inner membrane; nucleolus; proton transport; proton-transporting ATP synthase complex, coupling factor F(o)	GO:0009507; GO:0015078; GO:0005743; GO:0005730; GO:0015992; GO:0045263		Chain (1); Sequence conflict (1); Transit peptide (1)	3702
P05493	ATPAM_PEA	reviewed	ATP synthase subunit alpha, mitochondrial	ATPA	Pisum sativum (Garden pea)	507		ATP binding; ATP synthesis coupled proton transport; hydrogen ion transporting ATP synthase activity, rotational mechanism; metal ion binding; mitochondrial inner membrane; proton-transporting ATP synthase complex, catalytic core F(1); proton-transporting ATPase activity, rotational mechanism	GO:0005524; GO:0015986; GO:0046933; GO:0046872; GO:0005743; GO:0045261; GO:0046961	IPR005294; IPR000793; IPR004100; IPR000194	Chain (1); Nucleotide binding (1); Site (1)	3888		ATPase alpha/beta chains family
P29685	ATPBM_HEVBR	reviewed	ATP synthase subunit beta, mitochondrial (EC 3.6.3.14)	ATPB	Hevea brasiliensis (Para rubber tree)	562	3.6.3.14	ATP binding; ATP synthesis coupled proton transport; hydrogen ion transporting ATP synthase activity, rotational mechanism; hydrogen-exporting ATPase activity, phosphorylative mechanism; metal ion binding; mitochondrial inner membrane; proton-transporting ATP synthase complex, catalytic core F(1); proton-transporting ATPase activity, rotational mechanism	GO:0005524; GO:0015986; GO:0046933; GO:0008553; GO:0046872; GO:0005743; GO:0045261; GO:0046961	IPR003593; IPR005722; IPR000793; IPR004100; IPR000194	Chain (1); Nucleotide binding (1); Transit peptide (1)	3981		ATPase alpha/beta chains family
Q2L911	ATPE_GOSHI	reviewed	ATP synthase epsilon chain, chloroplastic (ATP synthase F1 sector epsilon subunit) (F-ATPase epsilon subunit)	atpE	Gossypium hirsutum (Upland cotton) (Gossypium mexicanum)	133		ATP binding; chloroplast; hydrogen ion transporting ATP synthase activity, rotational mechanism; metal ion binding; plasma membrane ATP synthesis coupled proton transport; proton-transporting ATP synthase complex, catalytic core F(1); proton-transporting ATPase activity, rotational mechanism; thylakoid	GO:0005524; GO:0009507; GO:0046933; GO:0046872; GO:0042777; GO:0045261; GO:0046961; GO:0009579	IPR001469	Chain (1)	3635		ATPase epsilon chain family
P08214	ATPF_PEA	reviewed	ATP synthase subunit B, chloroplastic (EC 3.6.3.14) (ATPase subunit I) (ATP synthase F0 sector subunit B)	atpF	Pisum sativum (Garden pea)	172	3.6.3.14	ATP synthesis coupled proton transport; chloroplast; hydrogen ion transmembrane transporter activity; integral to membrane; metal ion binding; proton-transporting ATP synthase complex, coupling factor F(o); thylakoid	GO:0015986; GO:0009507; GO:0015078; GO:0016021; GO:0046872; GO:0045263; GO:0009579	IPR002146	Chain (1); Transmembrane (1)	3888		ATPase B chain family
P22778	ATPO_IPOBA	reviewed	ATP synthase subunit O, mitochondrial (Oligomycin sensitivity conferral protein) (OSCP)		Ipomoea batatas (Sweet potato) (Batate)	244		ATP synthesis coupled proton transport; hydrogen ion transporting ATP synthase activity, rotational mechanism; metal ion binding; mitochondrial inner membrane; proton-transporting ATP synthase complex, catalytic core F(1); proton-transporting ATPase activity, rotational mechanism	GO:0015986; GO:0046933; GO:0046872; GO:0005743; GO:0045261; GO:0046961	IPR000711	Chain (1); Natural variant (1); Transit peptide (1)	4120		ATPase delta chain family
P31853	ATPX_SPIOL	reviewed	ATP synthase B' chain, chloroplastic (EC 3.6.3.14) (Subunit II)	ATPG	Spinacia oleracea (Spinach)	222	3.6.3.14	ATP synthesis coupled proton transport; chloroplast; hydrogen ion transmembrane transporter activity; integral to membrane; proton-transporting ATP synthase complex, coupling factor F(o)	GO:0015986; GO:0009507; GO:0015078; GO:0016021; GO:0045263	IPR002146	Chain (1); Sequence conflict (1); Transit peptide (1); Transmembrane (1)	3562		ATPase B chain family
P80497	ATPY_SOLTU	reviewed	ATP synthase 6 kDa subunit, mitochondrial (Fragment)		Solanum tuberosum (Potato)	25		hydrogen ion transmembrane transporter activity; mitochondrial inner membrane; proton transport; proton-transporting ATP synthase complex, coupling factor F(o)	GO:0015078; GO:0005743; GO:0015992; GO:0045263		Chain (1); Non-terminal residue (1)	4113
Q9LT02	ATY1_ARATH	reviewed	Putative cation-transporting ATPase (EC 3.6.3.-)	At5g23630 (MQM1.11)	Arabidopsis thaliana (Mouse-ear cress)	1179	3.6.3.-	ATP binding; ATP biosynthetic process; ATPase activity, coupled to transmembrane movement of ions, phosphorylative mechanism; cation transport; cation-transporting ATPase activity; cellular metal ion homeostasis; endoplasmic reticulum; integral to membrane; magnesium ion binding; plasma membrane; pollen germination; pollen maturation	GO:0005524; GO:0006754; GO:0015662; GO:0006812; GO:0019829; GO:0006875; GO:0005783; GO:0016021; GO:0000287; GO:0005886; GO:0009846; GO:0010152	IPR008250; IPR001757; IPR006544; IPR005834	Active site (1); Chain (1); Compositional bias (1); Metal binding (2); Topological domain (13); Transmembrane (12)	3702		Cation transport ATPase (P-type) family, Type V subfamily
Q9FWR2	AVPX_ARATH	reviewed	Putative pyrophosphate-energized membrane proton pump 3 (EC 3.6.1.1) (Pyrophosphate-energized inorganic pyrophosphatase 3) (H(+)-PPase 3) (AVP1-like protein 2)	AVPL2 (At1g16780) (F17F16.2)	Arabidopsis thaliana (Mouse-ear cress)	802	3.6.1.1	Golgi membrane; hydrogen ion transmembrane transporter activity; hydrogen-translocating pyrophosphatase activity; inorganic diphosphatase activity; integral to membrane; proton transport; vacuole	GO:0000139; GO:0015078; GO:0009678; GO:0004427; GO:0016021; GO:0015992; GO:0005773	IPR004131	Chain (1); Transmembrane (17)	3702		H(+)-translocating pyrophosphatase (TC 3.A.10) family, Type 2 subfamily
P33080	AX10A_SOYBN	reviewed	Auxin-induced protein X10A		Glycine max (Soybean)	92		auxin mediated signaling pathway	GO:0009734	IPR003676	Chain (1)	3847		ARG7 family
P32294	AX22B_PHAAU	reviewed	Auxin-induced protein 22B (Indole-3-acetic acid-induced protein ARG4)	AUX22B (ARG4)	Phaseolus aureus (Mung bean) (Vigna radiata)	196		auxin mediated signaling pathway; nucleus; protein dimerization activity; regulation of transcription, DNA-dependent	GO:0009734; GO:0005634; GO:0046983; GO:0006355	IPR003311; IPR011525	Chain (1); Domain (1); Motif (1)	3916		Aux/IAA family
P37707	B2_DAUCA	reviewed	B2 protein		Daucus carota (Carrot)	207				IPR013989; IPR013089	Chain (1); Domain (1)	4039
P00303	BABL_CUCSA	reviewed	Basic blue protein (Cusacyanin) (Plantacyanin) (CBP)		Cucumis sativus (Cucumber)	96		copper ion binding; electron carrier activity; electron transport chain; transport	GO:0005507; GO:0009055; GO:0022900; GO:0006810	IPR000923; IPR008972; IPR003245	Beta strand (7); Chain (1); Disulfide bond (1); Domain (1); Helix (3); Metal binding (4); Turn (3)	3659
Q9STS1	BADH2_ARATH	reviewed	Betaine aldehyde dehydrogenase 2, mitochondrial (BADH) (EC 1.2.1.8) (Aldehyde dehydrogenase family 10 member A9)	ALDH10A9 (At3g48170) (T24C20.50)	Arabidopsis thaliana (Mouse-ear cress)	503	1.2.1.8	betaine-aldehyde dehydrogenase activity; mitochondrion; oxidation reduction; peroxisome	GO:0008802; GO:0005739; GO:0055114; GO:0005777	IPR016160; IPR016162; IPR015590	Active site (2); Chain (1); Nucleotide binding (1); Site (1); Transit peptide (1)	3702		Aldehyde dehydrogenase family
Q94F62	BAK1_ARATH	reviewed	BRASSINOSTEROID INSENSITIVE 1-associated receptor kinase 1 (BRI1-associated receptor kinase 1) (EC 2.7.11.1) (Somatic embryogenesis receptor-like kinase 3)	BAK1 (SERK3) (At4g33430) (F17M5.190)	Arabidopsis thaliana (Mouse-ear cress)	615	2.7.11.1	ATP binding; brassinosteroid mediated signaling; cell growth; defense response to bacterium; defense response to fungus; defense response to oomycetes; endosome membrane; integral to membrane; plasma membrane; protein amino acid phosphorylation; protein complex; protein heterodimerization activity; protein serine/threonine kinase activity	GO:0005524; GO:0009742; GO:0016049; GO:0042742; GO:0050832; GO:0002229; GO:0010008; GO:0016021; GO:0005886; GO:0006468; GO:0043234; GO:0046982; GO:0004674	IPR001611; IPR013210; IPR000719; IPR017441; IPR017442; IPR008271	Active site (1); Binding site (1); Chain (1); Compositional bias (1); Domain (1); Erroneous gene model prediction (2); Glycosylation (6); Modified residue (2); Motif (1); Nucleotide binding (1); Repeat (4); Sequence conflict (1); Signal peptide (1); Transmembrane (1)	3702		Protein kinase superfamily, Ser/Thr protein kinase family
Q99728	BARD1_HUMAN	reviewed	BRCA1-associated RING domain protein 1 (BARD-1)	BARD1	Homo sapiens (Human)	777		BRCA1-BARD1 complex; RNA binding; cell cycle arrest; cytoplasm; kinase binding; negative regulation of apoptosis; negative regulation of mRNA 3'-end processing; negative regulation of protein export from nucleus; positive regulation of apoptosis; positive regulation of protein catabolic process; protein heterodimerization activity; protein homodimerization activity; protein ubiquitination; regula…	GO:0031436; GO:0003723; GO:0007050; GO:0005737; GO:0019900; GO:0043066; GO:0031441; GO:0046826; GO:0043065; GO:0045732; GO:0046982; GO:0042803; GO:0016567; GO:0042325; GO:0006974; GO:0001894; GO:0004842; GO:0008270	IPR002110; IPR001357; IPR001841; IPR013083; IPR017907	Beta strand (13); Chain (1); Compositional bias (2); Cross-link (1); Domain (2); Helix (22); Modified residue (3); Natural variant (13); Region (1); Repeat (3); Sequence conflict (1); Turn (3); Zinc finger (1)	9606
O80517	BCB2_ARATH	reviewed	Uclacyanin-2 (Uclacyanin-II) (Blue copper-binding protein II) (BCB II) (Phytocyanin 2)	At2g44790 (F16B22.32)	Arabidopsis thaliana (Mouse-ear cress)	202		anchored to plasma membrane; copper ion binding; electron carrier activity; electron transport chain; transport	GO:0046658; GO:0005507; GO:0009055; GO:0022900; GO:0006810	IPR000923; IPR008972; IPR003245	Chain (1); Compositional bias (1); Domain (1); Frameshift (2); Glycosylation (1); Lipidation (1); Metal binding (4); Natural variant (1); Propeptide (1); Sequence conflict (5); Signal peptide (1)	3702
Q41001	BCP_PEA	reviewed	Blue copper protein		Pisum sativum (Garden pea)	189		copper ion binding; electron carrier activity; electron transport chain; transport	GO:0005507; GO:0009055; GO:0022900; GO:0006810	IPR000923; IPR008972; IPR003245	Chain (1); Disulfide bond (1); Domain (1); Glycosylation (1); Metal binding (3); Signal peptide (1)	3888
Q93VJ4	BEE2_ARATH	reviewed	Transcription factor BEE 2 (Protein Brassinosteroid enhanced expression 2) (Transcription factor EN 80) (bHLH transcription factor bHLH058) (Basic helix-loop-helix protein 58) (bHLH 58) (AtbHLH58)	BEE2 (BHLH58) (EN80) (At4g36540) (AP22.3)	Arabidopsis thaliana (Mouse-ear cress)	304		DNA binding; nucleus; regulation of transcription, DNA-dependent; transcription regulator activity	GO:0003677; GO:0005634; GO:0006355; GO:0030528	IPR001092; IPR011598; IPR001680	Alternative sequence (1); Chain (1); Compositional bias (1); DNA binding (1); Domain (1); Erroneous gene model prediction (2); Sequence conflict (3)	3702
Q94CG2	BET12_ARATH	reviewed	Bet1-like SNARE 1-2 (AtBET12) (Bet1/Sft1-like SNARE 14b) (AtBS14b)	BET12 (At4g14455) (FCAALL.379)	Arabidopsis thaliana (Mouse-ear cress)	130		ER to Golgi vesicle-mediated transport; Golgi membrane; SNAP receptor activity; endoplasmic reticulum membrane; integral to membrane; protein transport	GO:0006888; GO:0000139; GO:0005484; GO:0005789; GO:0016021; GO:0015031	IPR000727	Chain (1); Coiled coil (1); Domain (1); Erroneous gene model prediction (2); Sequence conflict (1); Topological domain (2); Transmembrane (1)	3702		BET1 family
Q8VXX9	BETL1_ARATH	reviewed	Bet1-like protein At4g14600	At4g14600 (dl3340w) (FCAALL.126)	Arabidopsis thaliana (Mouse-ear cress)	137		Golgi membrane; endoplasmic reticulum membrane; integral to membrane; plasma membrane; protein transport; vesicle-mediated transport	GO:0000139; GO:0005789; GO:0016021; GO:0005886; GO:0015031; GO:0016192	IPR000727	Chain (1); Domain (1); Erroneous gene model prediction (2); Topological domain (2); Transmembrane (1)	3702		BET1 family
Q9SCW1	BGAL1_ARATH	reviewed	Beta-galactosidase 1 (Lactase 1) (EC 3.2.1.23)	BGAL1 (At3g13750) (MMM17.1)	Arabidopsis thaliana (Mouse-ear cress)	847	3.2.1.23	apoplast; beta-galactosidase activity; beta-galactosidase complex; carbohydrate metabolic process; cation binding; heme binding; peroxidase activity; plant-type cell wall; response to oxidative stress; sugar binding	GO:0048046; GO:0004565; GO:0009341; GO:0005975; GO:0043169; GO:0020037; GO:0004601; GO:0009505; GO:0006979; GO:0005529	IPR001944; IPR013781; IPR002016; IPR000922	Active site (2); Chain (1); Domain (1); Glycosylation (1); Sequence conflict (1); Signal peptide (1)	3702		Glycosyl hydrolase 35 family
P26204	BGLS_TRIRP	reviewed	Non-cyanogenic beta-glucosidase (EC 3.2.1.21)		Trifolium repens (Creeping white clover)	493	3.2.1.21	beta-glucosidase activity; carbohydrate metabolic process; cation binding	GO:0008422; GO:0005975; GO:0043169	IPR001360; IPR018120; IPR013781	Active site (2); Chain (1); Glycosylation (4); Signal peptide (1)	3899		Glycosyl hydrolase 1 family
Q9LD45	BI1_ARATH	reviewed	Bax inhibitor 1 (BI-1) (AtBI-1)	BI-1 (At5g47120) (K14A3.7)	Arabidopsis thaliana (Mouse-ear cress)	247		ER overload response; anti-apoptosis; endoplasmic reticulum; integral to membrane; nuclear envelope; protein binding	GO:0006983; GO:0006916; GO:0005783; GO:0016021; GO:0005635; GO:0005515	IPR006213; IPR006214	Chain (1); Transmembrane (6)	3702		BI1 family
Q94A20	BI1L_ARATH	reviewed	BI1-like protein	At4g15470 (dl3775w) (FCAALL.58)	Arabidopsis thaliana (Mouse-ear cress)	256		integral to membrane	GO:0016021	IPR006214	Chain (1); Erroneous gene model prediction (2); Frameshift (1); Transmembrane (7)	3702		BI1 family
Q03682	BIP2_TOBAC	reviewed	Luminal-binding protein 2 (BiP 2) (78 kDa glucose-regulated protein homolog 2) (GRP 78-2) (Fragment)	BIP2	Nicotiana tabacum (Common tobacco)	292		ATP binding; endoplasmic reticulum; endoplasmic reticulum lumen	GO:0005524; GO:0005783; GO:0005788	IPR018181; IPR001023; IPR013126	Chain (1); Glycosylation (1); Motif (1); Non-terminal residue (1)	4097		Heat shock protein 70 family
P49118	BIP_SOLLC	reviewed	Luminal-binding protein (BiP) (78 kDa glucose-regulated protein homolog) (GRP 78)		Solanum lycopersicum (Tomato) (Lycopersicon esculentum)	666		ATP binding; endoplasmic reticulum; endoplasmic reticulum lumen	GO:0005524; GO:0005783; GO:0005788	IPR018181; IPR001023; IPR013126	Chain (1); Glycosylation (1); Motif (1); Signal peptide (1)	4081		Heat shock protein 70 family
Q9SJ56	BLH1_ARATH	reviewed	BEL1-like homeodomain protein 1 (BEL1-like protein 1) (Protein EMBRYO SAC DEVELOPMENT ARREST 29)	BLH1 (EDA29) (At2g35940) (F11F19.15)	Arabidopsis thaliana (Mouse-ear cress)	680		cytoplasm; nucleus; polar nucleus fusion; protein heterodimerization activity; protein homodimerization activity; regulation of transcription, DNA-dependent; response to abscisic acid stimulus; response to symbiotic fungus; sequence-specific DNA binding; transcription factor activity	GO:0005737; GO:0005634; GO:0010197; GO:0046982; GO:0042803; GO:0006355; GO:0009737; GO:0009610; GO:0043565; GO:0003700	IPR001356; IPR017970; IPR012287; IPR006563	Chain (1); Compositional bias (3); DNA binding (1); Region (2); Sequence conflict (2)	3702		TALE/BELL homeobox family
Q8VYR7	BOR1_ARATH	reviewed	Boron transporter 1	BOR1 (At2g47160) (T3D7.3)	Arabidopsis thaliana (Mouse-ear cress)	704		anion transport; boron transport; boron transporter activity; endosome; inorganic anion exchanger activity; integral to membrane; plasma membrane	GO:0006820; GO:0046713; GO:0046715; GO:0005768; GO:0005452; GO:0016021; GO:0005886	IPR011531; IPR003020	Chain (1); Compositional bias (2); Erroneous gene model prediction (1); Mutagenesis (2); Transmembrane (10)	3702		Anion exchanger (TC 2.A.31) family
Q5VTR2	BRE1A_HUMAN	reviewed	E3 ubiquitin-protein ligase BRE1A (BRE1-A) (hBRE1) (EC 6.3.2.-) (RING finger protein 20)	RNF20 (BRE1A)	Homo sapiens (Human)	975	6.3.2.-	chromatin modification; chromosome; ligase activity; nucleus; protein binding; ubiquitin-dependent protein catabolic process; zinc ion binding	GO:0016568; GO:0005694; GO:0016874; GO:0005634; GO:0005515; GO:0006511; GO:0008270	IPR001841; IPR013083; IPR017907	Chain (1); Coiled coil (3); Modified residue (6); Sequence caution (1); Sequence conflict (7); Zinc finger (1)	9606	Protein modification; protein ubiquitination.	BRE1 family
Q5M8V0	BT3L4_XENTR	reviewed	Transcription factor BTF3 homolog 4 (Basic transcription factor 3-like 4)	btf3l4 (TNeu120e23.1)	Xenopus tropicalis (Western clawed frog) (Silurana tropicalis)	158				IPR002715	Chain (1); Domain (1)	8364		NAC-beta family
O81970	C71A9_SOYBN	reviewed	Cytochrome P450 71A9 (EC 1.14.-.-) (P450 CP1)	CYP71A9	Glycine max (Soybean)	499	1.14.-.-	electron carrier activity; heme binding; integral to membrane; iron ion binding; monooxygenase activity; oxidation reduction	GO:0009055; GO:0020037; GO:0016021; GO:0005506; GO:0004497; GO:0055114	IPR001128; IPR017973; IPR017972; IPR002401	Chain (1); Metal binding (1); Transmembrane (1)	3847		Cytochrome P450 family
Q9LIP3	C71BY_ARATH	reviewed	Cytochrome P450 71B37 (EC 1.14.-.-)	CYP71B37 (At3g26330) (F20C19.5)	Arabidopsis thaliana (Mouse-ear cress)	500	1.14.-.-	electron carrier activity; heme binding; integral to membrane; iron ion binding; monooxygenase activity; oxidation reduction	GO:0009055; GO:0020037; GO:0016021; GO:0005506; GO:0004497; GO:0055114	IPR001128; IPR017973; IPR017972; IPR002401	Chain (1); Erroneous gene model prediction (1); Metal binding (1); Transmembrane (1)	3702		Cytochrome P450 family
O64636	C76C1_ARATH	reviewed	Cytochrome P450 76C1 (EC 1.14.-.-)	CYP76C1 (At2g45560) (F17K2.9)	Arabidopsis thaliana (Mouse-ear cress)	512	1.14.-.-	electron carrier activity; heme binding; integral to membrane; iron ion binding; monooxygenase activity; oxidation reduction	GO:0009055; GO:0020037; GO:0016021; GO:0005506; GO:0004497; GO:0055114	IPR001128; IPR017973; IPR017972; IPR002401	Alternative sequence (2); Chain (1); Frameshift (1); Metal binding (1); Sequence conflict (1); Transmembrane (1)	3702		Cytochrome P450 family
O64637	C76C2_ARATH	reviewed	Cytochrome P450 76C2 (EC 1.14.-.-)	CYP76C2 (At2g45570) (F17K2.10)	Arabidopsis thaliana (Mouse-ear cress)	512	1.14.-.-	electron carrier activity; heme binding; integral to membrane; iron ion binding; monooxygenase activity; oxidation reduction	GO:0009055; GO:0020037; GO:0016021; GO:0005506; GO:0004497; GO:0055114	IPR001128; IPR017973; IPR017972; IPR002401	Chain (1); Metal binding (1); Transmembrane (1)	3702		Cytochrome P450 family
O64635	C76C4_ARATH	reviewed	Cytochrome P450 76C4 (EC 1.14.-.-)	CYP76C4 (At2g45550) (F17K2.8)	Arabidopsis thaliana (Mouse-ear cress)	511	1.14.-.-	electron carrier activity; heme binding; integral to membrane; iron ion binding; monooxygenase activity; oxidation reduction	GO:0009055; GO:0020037; GO:0016021; GO:0005506; GO:0004497; GO:0055114	IPR001128; IPR017973; IPR017972; IPR002401	Chain (1); Metal binding (1); Transmembrane (1)	3702		Cytochrome P450 family
Q9FG65	C81D1_ARATH	reviewed	Cytochrome P450 81D1 (EC 1.14.-.-)	CYP81D1 (CYP91A1) (At5g36220) (T30G6.3)	Arabidopsis thaliana (Mouse-ear cress)	502	1.14.-.-	electron carrier activity; heme binding; integral to membrane; iron ion binding; monooxygenase activity; oxidation reduction	GO:0009055; GO:0020037; GO:0016021; GO:0005506; GO:0004497; GO:0055114	IPR001128; IPR017973; IPR017972; IPR002401	Chain (1); Metal binding (1); Sequence conflict (1); Transmembrane (1)	3702		Cytochrome P450 family
P93147	C81E1_GLYEC	reviewed	Cytochrome P450 81E1 (EC 1.14.13.89) (Isoflavone 2'-hydroxylase) (P450 91A4) (CYP GE-3)	CYP81E1 (CYP91A4)	Glycyrrhiza echinata (Licorice)	499	1.14.13.89	electron carrier activity; heme binding; iron ion binding; isoflavone 2'-hydroxylase activity; membrane; oxidation reduction	GO:0009055; GO:0020037; GO:0005506; GO:0033773; GO:0016020; GO:0055114	IPR001128; IPR017973; IPR017972; IPR002401	Chain (1); Metal binding (1)	46348		Cytochrome P450 family
O65782	C83B1_ARATH	reviewed	Cytochrome P450 83B1 (EC 1.14.-.-)	CYP83B1 (At4g31500) (F3L17.70)	Arabidopsis thaliana (Mouse-ear cress)	499	1.14.-.-	adventitious root development; electron carrier activity; endoplasmic reticulum; heme binding; indole glucosinolate biosynthetic process; indoleacetic acid biosynthetic process; integral to membrane; iron ion binding; mitochondrion; oxidation reduction; oxidoreductase activity, acting on paired donors, with incorporation or reduction of molecular oxygen, NADH or NADPH as one donor, and incorporat…	GO:0048830; GO:0009055; GO:0005783; GO:0020037; GO:0009759; GO:0009684; GO:0016021; GO:0005506; GO:0005739; GO:0055114; GO:0016709; GO:0005886; GO:0010114; GO:0009641; GO:0000162	IPR001128; IPR017973; IPR017972; IPR002401	Chain (1); Metal binding (1); Transmembrane (1)	3702		Cytochrome P450 family
O23066	C86A2_ARATH	reviewed	Cytochrome P450 86A2 (EC 1.14.-.-)	CYP86A2 (At4g00360) (F5I10.21) (A_IG005I10.21)	Arabidopsis thaliana (Mouse-ear cress)	553	1.14.-.-	electron carrier activity; fatty acid (omega-1)-hydroxylase activity; fatty acid metabolic process; heme binding; integral to membrane; iron ion binding; oxidation reduction	GO:0009055; GO:0008393; GO:0006631; GO:0020037; GO:0016021; GO:0005506; GO:0055114	IPR001128; IPR017973; IPR017972; IPR002401	Chain (1); Metal binding (1); Transmembrane (1)	3702		Cytochrome P450 family
P93149	C93B1_GLYEC	reviewed	Licodione synthase (EC 1.14.13.87) (Cytochrome P450 93B1) ((2S)-flavanone 2-hydroxylase) (Flavone synthase II) (CYP GE-5)	CYP93B1	Glycyrrhiza echinata (Licorice)	523	1.14.13.87	electron carrier activity; heme binding; integral to membrane; iron ion binding; licodione synthase activity; oxidation reduction	GO:0009055; GO:0020037; GO:0016021; GO:0005506; GO:0033771; GO:0055114	IPR001128; IPR017973; IPR017972; IPR002401	Chain (1); Metal binding (1); Transmembrane (1)	46348		Cytochrome P450 family
A2A6M5	CACO2_MOUSE	reviewed	Calcium-binding and coiled-coil domain-containing protein 2 (Nuclear domain 10 protein NDP52) (Nuclear domain 10 protein 52)	Calcoco2 (Ndp52) (Ndp52l1)	Mus musculus (Mouse)	331		Golgi apparatus; cytoskeleton; protein binding	GO:0005794; GO:0005856; GO:0005515	IPR012852	Alternative sequence (4); Chain (1); Coiled coil (1); Frameshift (1)	10090		CALCOCO family
Q8L9J9	CAES_ARATH	reviewed	Probable carbohydrate esterase At4g34215 (EC 3.1.-.-)	At4g34215 (F10M10.12) (F28A23_20)	Arabidopsis thaliana (Mouse-ear cress)	260	3.1.-.-	hydrolase activity	GO:0016787	IPR005181	Active site (3); Beta strand (11); Chain (1); Erroneous gene model prediction (2); Helix (10); Sequence conflict (5); Turn (2)	3702		Carbohydrate esterase 6 family
P46513	CAH2_FLALI	reviewed	Carbonic anhydrase 2 (EC 4.2.1.1) (Carbonate dehydratase 2) (Fragment)		Flaveria linearis (Narrowleaf yellowtops)	190	4.2.1.1	carbon utilization; carbonate dehydratase activity; cytoplasm; zinc ion binding	GO:0015976; GO:0004089; GO:0005737; GO:0008270	IPR001765; IPR015892	Chain (1); Non-terminal residue (1)	4225		Beta-class carbonic anhydrase family
P62201	CALM_LILLO	reviewed	Calmodulin (CaM)		Lilium longiflorum (Trumpet lily)	149		calcium ion binding	GO:0005509	IPR011992; IPR002048	Calcium binding (4); Chain (1); Domain (4); Initiator methionine (1); Modified residue (2)	4690		Calmodulin family
P04353	CALM_SPIOL	reviewed	Calmodulin (CaM)		Spinacia oleracea (Spinach)	149		calcium ion binding	GO:0005509	IPR011992; IPR002048	Beta strand (4); Calcium binding (4); Chain (1); Domain (4); Helix (8); Initiator methionine (1); Modified residue (2); Sequence uncertainty (1)	3562		Calmodulin family
P06787	CALM_YEAST	reviewed	Calmodulin (CaM)	CMD1 (YBR109C) (YBR0904)	Saccharomyces cerevisiae (Baker's yeast)	147		NLS-bearing substrate import into nucleus; calcium ion binding; calcium-dependent protein binding; cell budding; cellular bud neck; cellular bud tip; central plaque of spindle pole body; cytoskeleton organization; incipient cellular bud site; karyogamy during conjugation with cellular fusion; mating projection tip; microautophagy; phosphatidylinositol biosynthetic process; receptor-mediated endoc…	GO:0006607; GO:0005509; GO:0048306; GO:0007114; GO:0005935; GO:0005934; GO:0005823; GO:0007010; GO:0000131; GO:0000742; GO:0043332; GO:0016237; GO:0006661; GO:0006898; GO:0051300; GO:0042991; GO:0042144	IPR011992; IPR002048	Beta strand (5); Calcium binding (3); Chain (1); Domain (4); Helix (8); Modified residue (4); Mutagenesis (6)	4932		Calmodulin family
O04153	CALR3_ARATH	reviewed	Calreticulin-3	CRT3 (At1g08450) (T27G7.13)	Arabidopsis thaliana (Mouse-ear cress)	424		calcium ion binding; endoplasmic reticulum; endoplasmic reticulum lumen; protein folding; sugar binding; unfolded protein binding; zinc ion binding	GO:0005509; GO:0005783; GO:0005788; GO:0006457; GO:0005529; GO:0051082; GO:0008270	IPR001580; IPR018124; IPR009169; IPR013320	Chain (1); Compositional bias (1); Disulfide bond (1); Erroneous gene model prediction (1); Glycosylation (1); Motif (1); Region (2); Repeat (7); Sequence conflict (1); Signal peptide (1)	3702		Calreticulin family
O82709	CALX_PEA	reviewed	Calnexin homolog		Pisum sativum (Garden pea)	551		calcium ion binding; endoplasmic reticulum membrane; integral to membrane; protein folding; sugar binding; unfolded protein binding	GO:0005509; GO:0005789; GO:0016021; GO:0006457; GO:0005529; GO:0051082	IPR001580; IPR018124; IPR009033; IPR013320	Chain (1); Glycosylation (2); Region (2); Repeat (8); Signal peptide (1); Topological domain (2); Transmembrane (1)	3888		Calreticulin family
O49499	CAMT4_ARATH	reviewed	Probable caffeoyl-CoA O-methyltransferase At4g34050 (EC 2.1.1.104) (Trans-caffeoyl-CoA 3-O-methyltransferase) (CCoAOMT) (CCoAMT)	At4g34050 (F28A23.190)	Arabidopsis thaliana (Mouse-ear cress)	259	2.1.1.104	caffeoyl-CoA O-methyltransferase activity; coumarin biosynthetic process; lignin biosynthetic process; metal ion binding; response to cadmium ion	GO:0042409; GO:0009805; GO:0009809; GO:0046872; GO:0046686	IPR002935	Binding site (10); Chain (1); Metal binding (3); Region (1)	3702	Aromatic compound metabolism; phenylpropanoid biosynthesis.	Methyltransferase superfamily, Type 3 family, CCoAMT subfamily
Q09011	CAST_SOLTU	reviewed	Calcium-binding protein CAST		Solanum tuberosum (Potato)	199		calcium ion binding	GO:0005509	IPR011992; IPR002048	Calcium binding (3); Chain (1); Compositional bias (1); Domain (4)	4113
O48561	CATA4_SOYBN	reviewed	Catalase-4 (EC 1.11.1.6)	CAT4	Glycine max (Soybean)	492	1.11.1.6	catalase activity; glyoxysome; heme binding; hydrogen peroxide catabolic process; iron ion binding; oxidation reduction; peroxisome	GO:0004096; GO:0009514; GO:0020037; GO:0042744; GO:0005506; GO:0055114; GO:0005777	IPR002226; IPR010582; IPR011614; IPR018028	Active site (2); Chain (1); Metal binding (1)	3847		Catalase family
Q4R5M2	CATB_MACFA	reviewed	Cathepsin B (EC 3.4.22.1) [Cleaved into: Cathepsin B light chain; Cathepsin B heavy chain]	CTSB (QccE-13673)	Macaca fascicularis (Crab eating macaque) (Cynomolgus monkey)	339	3.4.22.1	cysteine-type endopeptidase activity; lysosome; melanosome; proteolysis; regulation of catalytic activity	GO:0004197; GO:0005764; GO:0042470; GO:0006508; GO:0050790	IPR000169; IPR013128; IPR000668; IPR015643; IPR012599	Active site (3); Chain (3); Disulfide bond (6); Glycosylation (1); Propeptide (2); Signal peptide (1)	9541		Peptidase C1 family
Q93Z81	CAX3_ARATH	reviewed	Vacuolar cation/proton exchanger 3 (Ca(2+)/H(+) exchanger 3) (Ca(2+)/H(+) antiporter CAX3)	CAX3 (At3g51860) (ATEM1.11)	Arabidopsis thaliana (Mouse-ear cress)	459		calcium ion binding; calcium ion transport; calcium:hydrogen antiporter activity; cellular calcium ion homeostasis; cellular manganese ion homeostasis; cellular zinc ion homeostasis; integral to membrane; lithium ion transport; phosphorus metabolic process; plant-type vacuole membrane; response to calcium ion; response to nematode; sodium ion transport	GO:0005509; GO:0006816; GO:0015369; GO:0006874; GO:0030026; GO:0006882; GO:0016021; GO:0010351; GO:0006793; GO:0009705; GO:0051592; GO:0009624; GO:0006814	IPR004713; IPR004798; IPR004837	Chain (1); Mutagenesis (1); Region (2); Sequence conflict (1); Topological domain (12); Transmembrane (11)	3702		Sodium/potassium/calcium exchanger family, Cation/proton exchanger (CAX) subfamily
P12360	CB11_SOLLC	reviewed	Chlorophyll a-b binding protein 6A, chloroplastic (LHCI type I CAB-6A) (Light-harvesting complex I 26 kDa protein)	CAB6A	Solanum lycopersicum (Tomato) (Lycopersicon esculentum)	246		chlorophyll binding; chloroplast; integral to membrane; magnesium ion binding; photosynthesis, light harvesting; photosystem I; photosystem II; protein-chromophore linkage; thylakoid	GO:0016168; GO:0009507; GO:0016021; GO:0000287; GO:0009765; GO:0009522; GO:0009523; GO:0018298; GO:0009579	IPR001344	Binding site (6); Chain (1); Metal binding (9); Sequence conflict (5); Transit peptide (1); Transmembrane (2)	4081		Light-harvesting chlorophyll a/b-binding (LHC) protein family
P10708	CB12_SOLLC	reviewed	Chlorophyll a-b binding protein 7, chloroplastic (LHCI type II CAB-7)	CAB7	Solanum lycopersicum (Tomato) (Lycopersicon esculentum)	270		chlorophyll binding; chloroplast; integral to membrane; magnesium ion binding; photosynthesis, light harvesting; photosystem I; photosystem II; protein-chromophore linkage; thylakoid	GO:0016168; GO:0009507; GO:0016021; GO:0000287; GO:0009765; GO:0009522; GO:0009523; GO:0018298; GO:0009579	IPR001344	Binding site (6); Chain (1); Metal binding (9); Transit peptide (1); Transmembrane (3)	4081		Light-harvesting chlorophyll a/b-binding (LHC) protein family
P07371	CB22_PEA	reviewed	Chlorophyll a-b binding protein AB80, chloroplastic (LHCII type I CAB-AB80) (LHCP)	AB80	Pisum sativum (Garden pea)	269		chlorophyll binding; chloroplast; integral to membrane; magnesium ion binding; photosynthesis, light harvesting; photosystem I; photosystem II; protein-chromophore linkage; thylakoid	GO:0016168; GO:0009507; GO:0016021; GO:0000287; GO:0009765; GO:0009522; GO:0009523; GO:0018298; GO:0009579	IPR001344	Beta strand (1); Binding site (13); Chain (1); Helix (9); Metal binding (9); Modified residue (1); Mutagenesis (15); Transit peptide (1); Transmembrane (3); Turn (3)	3888		Light-harvesting chlorophyll a/b-binding (LHC) protein family
Q9SQL2	CB24_PEA	reviewed	Chlorophyll a-b binding protein P4, chloroplastic (LHCI type III CAB-P4)	lhcA-P4	Pisum sativum (Garden pea)	252		chlorophyll binding; chloroplast; integral to membrane; magnesium ion binding; photosynthesis, light harvesting; photosystem I; photosystem II; protein-chromophore linkage; thylakoid	GO:0016168; GO:0009507; GO:0016021; GO:0000287; GO:0009765; GO:0009522; GO:0009523; GO:0018298; GO:0009579	IPR001344	Binding site (6); Chain (1); Metal binding (8); Sequence conflict (2); Transit peptide (1); Transmembrane (2)	3888		Light-harvesting chlorophyll a/b-binding (LHC) protein family
P27490	CB28_PEA	reviewed	Chlorophyll a-b binding protein 8, chloroplastic (LHCII type I CAB-8)	CAB8 (LHCB1)	Pisum sativum (Garden pea)	268		chlorophyll binding; chloroplast; integral to membrane; magnesium ion binding; photosynthesis, light harvesting; photosystem I; photosystem II; protein-chromophore linkage; thylakoid	GO:0016168; GO:0009507; GO:0016021; GO:0000287; GO:0009765; GO:0009522; GO:0009523; GO:0018298; GO:0009579	IPR001344	Binding site (13); Chain (1); Metal binding (9); Modified residue (1); Sequence conflict (2); Transit peptide (1); Transmembrane (3)	3888		Light-harvesting chlorophyll a/b-binding (LHC) protein family
P07369	CB2G_SOLLC	reviewed	Chlorophyll a-b binding protein 3C, chloroplastic (LHCII type I CAB-3C) (LHCP)	CAB3C	Solanum lycopersicum (Tomato) (Lycopersicon esculentum)	267		chlorophyll binding; chloroplast; integral to membrane; magnesium ion binding; photosynthesis, light harvesting; photosystem I; photosystem II; protein-chromophore linkage; thylakoid	GO:0016168; GO:0009507; GO:0016021; GO:0000287; GO:0009765; GO:0009522; GO:0009523; GO:0018298; GO:0009579	IPR001344	Binding site (13); Chain (1); Metal binding (9); Modified residue (2); Sequence conflict (1); Transit peptide (1); Transmembrane (3)	4081		Light-harvesting chlorophyll a/b-binding (LHC) protein family
P27524	CB4A_SOLLC	reviewed	Chlorophyll a-b binding protein CP24 10A, chloroplastic (CAB-10A) (LHCP)	CAP10A	Solanum lycopersicum (Tomato) (Lycopersicon esculentum)	256		chlorophyll binding; chloroplast; integral to membrane; photosynthesis, light harvesting; photosystem II; protein-chromophore linkage; thylakoid	GO:0016168; GO:0009507; GO:0016021; GO:0009765; GO:0009523; GO:0018298; GO:0009579	IPR001344	Chain (1); Transit peptide (1); Transmembrane (2)	4081		ELIP/psbS family
Q3SZD7	CBR1_BOVIN	reviewed	Carbonyl reductase [NADPH] 1 (EC 1.1.1.184) (NADPH-dependent carbonyl reductase 1)	CBR1	Bos taurus (Bovine)	277	1.1.1.184	binding; carbonyl reductase (NADPH) activity; cytoplasm; oxidation reduction	GO:0005488; GO:0004090; GO:0005737; GO:0055114	IPR002198; IPR002347; IPR016040	Active site (1); Binding site (1); Chain (1); Initiator methionine (1); Modified residue (3); Nucleotide binding (1)	9913		Short-chain dehydrogenases/reductases (SDR) family
Q8MI29	CBR1_MACFA	reviewed	Carbonyl reductase [NADPH] 1 (EC 1.1.1.184) (NADPH-dependent carbonyl reductase 1) (NADP(+)-dependent prostaglandin dehydrogenase)	CBR1 (PGDH2)	Macaca fascicularis (Crab eating macaque) (Cynomolgus monkey)	277	1.1.1.184	binding; carbonyl reductase (NADPH) activity; cytoplasm; oxidation reduction	GO:0005488; GO:0004090; GO:0005737; GO:0055114	IPR002198; IPR002347; IPR016040	Active site (1); Binding site (1); Chain (1); Modified residue (1); Nucleotide binding (1)	9541		Short-chain dehydrogenases/reductases (SDR) family
Q0DWQ7	CCB12_ORYSJ	reviewed	Cyclin-B1-2 (G2/mitotic-specific cyclin-B1-2) (CycB1;2)	CYCB1-2 (Os02g0801300) (LOC_Os02g55720)	Oryza sativa subsp. japonica (Rice)	391		binding; catalytic activity; cell cycle; cell division; metabolic process	GO:0005488; GO:0003824; GO:0007049; GO:0051301; GO:0008152	IPR006670; IPR006671; IPR013763; IPR008012	Chain (1)	39947		Cyclin family, Cyclin AB subfamily
Q9FGQ7	CCD32_ARATH	reviewed	Cyclin-D3-2 (G1/S-specific cyclin-D3-2) (CycD3;2)	CYCD3-2 (At5g67260) (K3G17.2)	Arabidopsis thaliana (Mouse-ear cress)	367		cell cycle; cell division; nucleus; protein binding; regulation of cell proliferation	GO:0007049; GO:0051301; GO:0005634; GO:0005515; GO:0042127	IPR015451; IPR006670; IPR004367; IPR006671; IPR013763	Chain (1)	3702		Cyclin family, Cyclin D subfamily
Q4SUE2	CCD72_TETNG	reviewed	Coiled-coil domain-containing protein 72	ccdc72 (GSTENG00012505001)	Tetraodon nigroviridis (Green puffer)	64				IPR015157	Chain (1); Coiled coil (1)	99883		TMA7 family
P93286	CCMF_ARATH	reviewed	Putative cytochrome c biogenesis ccmF-like mitochondrial protein	CCMFC (CCB452) (CCB6C) (AtMg00180)	Arabidopsis thaliana (Mouse-ear cress)	442		cytochrome complex assembly; integral to membrane; mitochondrial membrane; transport	GO:0017004; GO:0016021; GO:0031966; GO:0006810		Chain (1); Transmembrane (4)	3702		CcmF/cycK/ccl1/nrfE/ccsA family
Q6BK66	CCS1_DEBHA	reviewed	Superoxide dismutase 1 copper chaperone	CCS1 (DEHA2F24486g)	Debaryomyces hansenii (Yeast) (Torulaspora hansenii)	250		copper ion binding; cytoplasm; metal ion transport; superoxide metabolic process	GO:0005507; GO:0005737; GO:0030001; GO:0006801	IPR017969; IPR006121; IPR018152; IPR001424	Chain (1); Domain (1); Metal binding (4)	4959		CCS1 family
P24923	CDC21_MEDSA	reviewed	Cell division control protein 2 homolog 1 (EC 2.7.11.22) (EC 2.7.11.23) (Fragment)	CDC2A	Medicago sativa (Alfalfa)	291	2.7.11.22; 2.7.11.23	ATP binding; RNA polymerase subunit kinase activity; cell division; cyclin-dependent protein kinase activity; mitosis; protein amino acid phosphorylation	GO:0005524; GO:0008353; GO:0051301; GO:0004693; GO:0007067; GO:0006468	IPR000719; IPR017441; IPR017442; IPR008271; IPR002290	Active site (1); Binding site (1); Chain (1); Domain (1); Modified residue (3); Non-terminal residue (1); Nucleotide binding (1)	3879		Protein kinase superfamily, CMGC Ser/Thr protein kinase family, CDC2/CDKX subfamily
Q8GY31	CDC25_ARATH	reviewed	Dual specificity phosphatase Cdc25 (EC 3.1.3.48) (Arath;CDC25)	CDC25 (At5g03455) (F12E4_220)	Arabidopsis thaliana (Mouse-ear cress)	146	3.1.3.48	arsenate reductase activity; cell division; chloroplast; mitosis; nucleus; protein amino acid phosphorylation; protein tyrosine phosphatase activity; response to arsenic; zinc ion binding	GO:0030611; GO:0051301; GO:0009507; GO:0007067; GO:0005634; GO:0006468; GO:0004725; GO:0046685; GO:0008270	IPR001763	Active site (1); Beta strand (8); Chain (1); Compositional bias (1); Domain (1); Erroneous gene model prediction (1); Helix (4); Metal binding (4); Mutagenesis (2); Region (3); Turn (1)	3702		MPI phosphatase family
P54774	CDC48_SOYBN	reviewed	Cell division cycle protein 48 homolog (Valosin-containing protein homolog) (VCP)	CDC48	Glycine max (Soybean)	807		ATP binding; cell cycle; nucleoside-triphosphatase activity; plasma membrane	GO:0005524; GO:0007049; GO:0017111; GO:0005886	IPR009010; IPR003593; IPR005938; IPR003959; IPR003960; IPR003338; IPR004201	Chain (1); Nucleotide binding (2)	3847		AAA ATPase family
Q39016	CDPKB_ARATH	reviewed	Calcium-dependent protein kinase 11 (EC 2.7.11.1) (Calcium-dependent protein kinase isoform CDPK2) (AtCDPK2)	CPK11 (CDPK2) (At1g35670) (F15O4.8)	Arabidopsis thaliana (Mouse-ear cress)	495	2.7.11.1	ATP binding; calcium ion binding; cytoplasm; nucleus; protein amino acid phosphorylation; protein binding; protein serine/threonine kinase activity	GO:0005524; GO:0005509; GO:0005737; GO:0005634; GO:0006468; GO:0005515; GO:0004674	IPR011992; IPR002048; IPR000719; IPR017441; IPR017442; IPR008271; IPR002290	Active site (1); Binding site (1); Calcium binding (4); Chain (1); Domain (5); Erroneous gene model prediction (1); Modified residue (1); Mutagenesis (3); Nucleotide binding (1); Region (1); Sequence conflict (2)	3702		Protein kinase superfamily, Ser/Thr protein kinase family, CDPK subfamily
Q9ZNV5	CEN_ARATH	reviewed	Protein CENTRORADIALIS-like	CEN (ATC) (At2g27550) (F15K20.35) (F10A12.22)	Arabidopsis thaliana (Mouse-ear cress)	175		cytoplasm	GO:0005737	IPR001858; IPR008914	Chain (1)	3702		Phosphatidylethanolamine-binding protein family
Q84JA6	CESA4_ARATH	reviewed	Cellulose synthase A catalytic subunit 4 [UDP-forming] (AtCesA4) (EC 2.4.1.12) (Protein IRREGULAR XYLEM 5) (AtIRX5)	CESA4 (IRX5) (At5g44030) (MRH10.14)	Arabidopsis thaliana (Mouse-ear cress)	1049	2.4.1.12	cellulose biosynthetic process; cellulose synthase (UDP-forming) activity; defense response to bacterium; defense response to fungus; integral to membrane; plasma membrane; secondary cell wall biogenesis; zinc ion binding	GO:0030244; GO:0016760; GO:0042742; GO:0050832; GO:0016021; GO:0005886; GO:0009834; GO:0008270	IPR005150; IPR013083; IPR017907	Active site (2); Binding site (2); Chain (1); Coiled coil (1); Compositional bias (2); Erroneous gene model prediction (1); Glycosylation (1); Metal binding (8); Modified residue (1); Mutagenesis (1); Sequence conflict (7); Topological domain (9); Transmembrane (8); Zinc finger (1)	3702	Glycan metabolism; plant cellulose biosynthesis.	Glycosyltransferase 2 family, Plant cellulose synthase subfamily
Q94JQ6	CESA6_ARATH	reviewed	Cellulose synthase A catalytic subunit 6 [UDP-forming] (AtCesA6) (EC 2.4.1.12) (Isoxaben-resistant protein 2) (Protein PROCUSTE 1) (Protein QUILL) (AraxCelA)	CESA6 (IXR2) (PRC1) (QUI) (At5g64740) (MVP7.7)	Arabidopsis thaliana (Mouse-ear cress)	1084	2.4.1.12	Golgi apparatus; cell growth; cellulose biosynthetic process; cellulose synthase (UDP-forming) activity; cellulose synthase complex; cortical microtubule organization; integral to membrane; plasma membrane; primary cell wall biogenesis; protein binding; zinc ion binding	GO:0005794; GO:0016049; GO:0030244; GO:0016760; GO:0010330; GO:0043622; GO:0016021; GO:0005886; GO:0009833; GO:0005515; GO:0008270	IPR005150; IPR001841; IPR013083; IPR017907	Active site (2); Binding site (2); Chain (1); Coiled coil (2); Compositional bias (1); Frameshift (1); Glycosylation (1); Metal binding (8); Mutagenesis (1); Sequence conflict (11); Topological domain (9); Transmembrane (8); Zinc finger (1)	3702	Glycan metabolism; plant cellulose biosynthesis.	Glycosyltransferase 2 family, Plant cellulose synthase subfamily
Q2TBN3	CETN2_BOVIN	reviewed	Centrin-2	CETN2	Bos taurus (Bovine)	172		calcium ion binding; mitosis	GO:0005509; GO:0007067	IPR011992; IPR002048	Calcium binding (2); Chain (1); Domain (4); Modified residue (2)	9913		Centrin family
P0A9H7	CFA_ECOLI	reviewed	Cyclopropane-fatty-acyl-phospholipid synthase (Cyclopropane fatty acid synthase) (CFA synthase) (EC 2.1.1.79)	cfa (cdfA) (b1661) (JW1653)	Escherichia coli (strain K12)	382	2.1.1.79	cyclopropane-fatty-acyl-phospholipid synthase activity; cytoplasm; lipid biosynthetic process; protein binding	GO:0008825; GO:0005737; GO:0008610; GO:0005515	IPR003333	Chain (1); Initiator methionine (1); Sequence conflict (4)	83333
P28012	CFI1_MEDSA	reviewed	Chalcone--flavonone isomerase 1 (Chalcone isomerase 1) (EC 5.5.1.6)	CHI1 (CHI-1)	Medicago sativa (Alfalfa)	222	5.5.1.6	chalcone isomerase activity; flavonoid biosynthetic process	GO:0045430; GO:0009813	IPR016088; IPR003466	Beta strand (9); Binding site (3); Chain (1); Helix (7); Mutagenesis (5); Site (1); Turn (2)	3879	Secondary metabolite biosynthesis; flavonoid biosynthesis.	Chalcone isomerase family
Q8H0G1	CFI2_LOTJA	reviewed	Chalcone--flavonone isomerase 2 (Chalcone isomerase 2) (EC 5.5.1.6)	CHI2	Lotus japonicus	221	5.5.1.6	chalcone isomerase activity; flavonoid biosynthetic process	GO:0045430; GO:0009813	IPR016088; IPR003466	Binding site (3); Chain (1); Site (1)	34305	Secondary metabolite biosynthesis; flavonoid biosynthesis.	Chalcone isomerase family
Q565D8	CFI_GENTR	reviewed	Chalcone--flavonone isomerase (Chalcone isomerase) (EC 5.5.1.6)	CHI	Gentiana triflora (Clustered gentian)	221	5.5.1.6	chalcone isomerase activity; flavonoid biosynthetic process	GO:0045430; GO:0009813	IPR016088; IPR003466	Binding site (3); Chain (1); Site (1)	55190	Secondary metabolite biosynthesis; flavonoid biosynthesis.	Chalcone isomerase family
Q641Z5	CHAC2_RAT	reviewed	Cation transport regulator-like protein 2	Chac2	Rattus norvegicus (Rat)	178				IPR006840	Chain (1)	10116		ChaC family
P21226	CHI2_PEA	reviewed	Endochitinase A2 (EC 3.2.1.14)	CHI2	Pisum sativum (Garden pea)	324	3.2.1.14	cell wall catabolic process; chitin binding; chitin catabolic process; chitinase activity; defense response	GO:0016998; GO:0008061; GO:0006032; GO:0004568; GO:0006952	IPR001002; IPR016283; IPR000726	Chain (1); Disulfide bond (6); Domain (1); Propeptide (1); Signal peptide (1)	3888		Glycosyl hydrolase 19 family, Chitinase class I subfamily
P36908	CHIA_CICAR	reviewed	Acidic endochitinase (EC 3.2.1.14)		Cicer arietinum (Chickpea) (Garbanzo)	293	3.2.1.14	cation binding; chitin catabolic process; chitinase activity; extracellular region	GO:0043169; GO:0006032; GO:0004568; GO:0005576	IPR001223; IPR001579; IPR013781	Active site (1); Chain (1); Disulfide bond (3); Signal peptide (1)	3827		Glycosyl hydrolase 18 family, Chitinase class II subfamily
Q9SLP4	CHIT1_TULBA	reviewed	Chitinase 1 (EC 3.2.1.14) (Tulip bulb chitinase-1) (TBC-1)		Tulipa bakeri (Tulip)	314	3.2.1.14	cation binding; chitin binding; chitin catabolic process; chitinase activity	GO:0043169; GO:0008061; GO:0006032; GO:0004568	IPR000677; IPR001223; IPR001579; IPR013781	Active site (1); Chain (1); Signal peptide (1)	110455		Glycosyl hydrolase 18 family, Chitinase class II subfamily
Q7M443	CHIT2_TULBA	reviewed	Chitinase 2 (EC 3.2.1.14) (Tulip bulb chitinase-2) (TBC-2)		Tulipa bakeri (Tulip)	275	3.2.1.14	cation binding; chitin binding; chitin catabolic process; chitinase activity	GO:0043169; GO:0008061; GO:0006032; GO:0004568	IPR000677; IPR001223; IPR001579; IPR013781	Active site (1); Chain (1)	110455		Glycosyl hydrolase 18 family, Chitinase class II subfamily
P36362	CHIT_MANSE	reviewed	Endochitinase (EC 3.2.1.14)		Manduca sexta (Tobacco hawkmoth) (Tobacco hornworm)	554	3.2.1.14	cation binding; chitin binding; chitin catabolic process; chitinase activity; extracellular region	GO:0043169; GO:0008061; GO:0006032; GO:0004568; GO:0005576	IPR002557; IPR011583; IPR001223; IPR001579; IPR013781	Active site (1); Chain (1); Compositional bias (1); Disulfide bond (1); Domain (1); Glycosylation (4); Signal peptide (1)	7130		Glycosyl hydrolase 18 family, Chitinase class II subfamily
P36907	CHIX_PEA	reviewed	Endochitinase (EC 3.2.1.14)		Pisum sativum (Garden pea)	320	3.2.1.14	cell wall catabolic process; chitin binding; chitin catabolic process; chitinase activity; defense response	GO:0016998; GO:0008061; GO:0006032; GO:0004568; GO:0006952	IPR001002; IPR016283; IPR000726	Chain (1); Disulfide bond (7); Domain (1); Signal peptide (1)	3888		Glycosyl hydrolase 19 family, Chitinase class I subfamily
Q5E994	CHM1B_BOVIN	reviewed	Charged multivesicular body protein 1b (Chromatin-modifying protein 1b) (CHMP1b)	CHMP1B	Bos taurus (Bovine)	199		endosome; protein transport	GO:0005768; GO:0015031	IPR005024	Chain (1); Coiled coil (2)	9913		SNF7 family
P93324	CHOMT_MEDSA	reviewed	Isoliquiritigenin 2'-O-methyltransferase (EC 2.1.1.-) (Chalcone O-methyltransferase) (ChOMT)		Medicago sativa (Alfalfa)	372	2.1.1.-	O-methyltransferase activity; protein dimerization activity	GO:0008171; GO:0046983	IPR016461; IPR001077; IPR012967; IPR011991	Active site (1); Beta strand (9); Binding site (5); Chain (1); Helix (17); Turn (3)	3879		Methyltransferase superfamily, Type 2 family, COMT subfamily
Q9SML4	CHS1_CICAR	reviewed	Chalcone synthase 1 (EC 2.3.1.74) (Naringenin-chalcone synthase 1)	CHS1	Cicer arietinum (Chickpea) (Garbanzo)	389	2.3.1.74	acyltransferase activity; flavonoid biosynthetic process; naringenin-chalcone synthase activity	GO:0008415; GO:0009813; GO:0016210	IPR012328; IPR018088; IPR001099; IPR011141; IPR016038	Active site (1); Chain (1)	3827	Secondary metabolite biosynthesis; flavonoid biosynthesis.	Chalcone/stilbene synthases family
P51084	CHS2_TRISU	reviewed	Chalcone synthase 2 (EC 2.3.1.74) (Naringenin-chalcone synthase 2)	CHS2	Trifolium subterraneum (Subterranean clover)	389	2.3.1.74	acyltransferase activity; flavonoid biosynthetic process; naringenin-chalcone synthase activity	GO:0008415; GO:0009813; GO:0016210	IPR012328; IPR018088; IPR001099; IPR011141; IPR016038	Active site (1); Chain (1)	3900	Secondary metabolite biosynthesis; flavonoid biosynthesis.	Chalcone/stilbene synthases family
Q69VG1	CIGR1_ORYSJ	reviewed	Chitin-inducible gibberellin-responsive protein 1	CIGR1 (Os07g0545800) (LOC_Os07g36170) (P0006G05.102)	Oryza sativa subsp. japonica (Rice)	571		nucleus; regulation of transcription, DNA-dependent	GO:0005634; GO:0006355	IPR005202	Chain (1); Frameshift (1); Motif (1)	39947		GRAS family
Q8GVE1	CIGR2_ORYSJ	reviewed	Chitin-inducible gibberellin-responsive protein 2	CIGR2 (Os07g0583600) (LOC_Os07g39470) (OJ1127_E01.113)	Oryza sativa subsp. japonica (Rice)	544		nucleus; regulation of transcription, DNA-dependent	GO:0005634; GO:0006355	IPR005202	Chain (1); Motif (1)	39947		GRAS family
Q9SPL2	CIP8_ARATH	reviewed	E3 ubiquitin-protein ligase CIP8 (EC 6.3.2.-) (COP1-interacting protein 8)	CIP8 (At5g64920) (MXK3.15)	Arabidopsis thaliana (Mouse-ear cress)	334	6.3.2.-	cytoplasm; ligase activity; protein binding; protein ubiquitination; ubiquitin-dependent protein catabolic process; zinc ion binding	GO:0005737; GO:0016874; GO:0005515; GO:0016567; GO:0006511; GO:0008270	IPR001841; IPR013083; IPR017907	Chain (1); Compositional bias (3); Mutagenesis (4); Zinc finger (1)	3702	Protein modification; protein ubiquitination.
Q9MAM1	CIPK9_ARATH	reviewed	CBL-interacting serine/threonine-protein kinase 9 (EC 2.7.11.1) (SOS2-like protein kinase PKS6) (SNF1-related kinase 3.12)	CIPK9 (PKS6) (SnRK3.12) (At1g01140) (F6F3.28) (T25K16.13)	Arabidopsis thaliana (Mouse-ear cress)	453	2.7.11.1	ATP binding; manganese ion binding; protein amino acid phosphorylation; protein serine/threonine kinase activity; signal transduction	GO:0005524; GO:0030145; GO:0006468; GO:0004674; GO:0007165	IPR004041; IPR000719; IPR017441; IPR017442; IPR008271; IPR002290	Active site (1); Alternative sequence (2); Binding site (1); Chain (1); Domain (2); Nucleotide binding (1); Region (2); Sequence conflict (1)	3702		Protein kinase superfamily, CAMK Ser/Thr protein kinase family, SNF1 subfamily
Q9FJ55	CIPKJ_ARATH	reviewed	CBL-interacting serine/threonine-protein kinase 19 (EC 2.7.11.1) (SOS2-like protein kinase PKS21) (SNF1-related kinase 3.5)	CIPK19 (PKS21) (SnRK3.5) (At5g45810) (K15I22.1)	Arabidopsis thaliana (Mouse-ear cress)	483	2.7.11.1	ATP binding; manganese ion binding; protein amino acid phosphorylation; protein serine/threonine kinase activity; signal transduction	GO:0005524; GO:0030145; GO:0006468; GO:0004674; GO:0007165	IPR004041; IPR000719; IPR017441; IPR017442; IPR008271; IPR002290	Active site (1); Binding site (1); Chain (1); Domain (2); Nucleotide binding (1); Region (2)	3702		Protein kinase superfamily, CAMK Ser/Thr protein kinase family, SNF1 subfamily
Q9LTS3	CKX3_ARATH	reviewed	Cytokinin dehydrogenase 3 (EC 1.5.99.12) (Cytokinin oxidase 3) (CKO 3) (AtCKX3)	CKX3 (At5g56970) (MHM17.8)	Arabidopsis thaliana (Mouse-ear cress)	523	1.5.99.12	FAD binding; amine oxidase activity; cytokinin catabolic process; cytokinin dehydrogenase activity; electron carrier activity; endoplasmic reticulum; oxidation reduction; vacuole	GO:0050660; GO:0008131; GO:0009823; GO:0019139; GO:0009055; GO:0005783; GO:0055114; GO:0005773	IPR015345; IPR016166; IPR006094; IPR006093	Binding site (5); Chain (1); Domain (1); Glycosylation (2); Modified residue (1); Nucleotide binding (4); Signal peptide (1)	3702		Oxygen-dependent FAD-linked oxidoreductase family
Q932C5	CLFA_STAAM	reviewed	Clumping factor A (Fibrinogen-binding protein A) (Fibrinogen receptor A)	clfA (fnb) (SAV0811)	Staphylococcus aureus (strain Mu50 / ATCC 700699)	935		cell adhesion; cell surface; cell wall; extracellular region; membrane; pathogenesis; protein binding	GO:0007155; GO:0009986; GO:0005618; GO:0005576; GO:0016020; GO:0009405; GO:0005515	IPR011252; IPR011266; IPR005877; IPR001899	Chain (1); Compositional bias (3); Modified residue (1); Motif (1); Propeptide (1); Region (1); Signal peptide (1)	158878		Serine-aspartate repeat-containing protein (SDr) family
Q8NUL0	CLFB_STAAW	reviewed	Clumping factor B (Fibrinogen-binding protein B) (Fibrinogen receptor B)	clfB (MW2551)	Staphylococcus aureus (strain MW2)	907		cell adhesion; cell surface; cell wall; extracellular region; membrane; pathogenesis; protein binding	GO:0007155; GO:0009986; GO:0005618; GO:0005576; GO:0016020; GO:0009405; GO:0005515	IPR011252; IPR011266; IPR005877; IPR001899	Chain (1); Compositional bias (2); Modified residue (1); Motif (2); Propeptide (1); Region (1); Signal peptide (1); Site (2)	196620		Serine-aspartate repeat-containing protein (SDr) family
Q9N2G5	CLIC6_RABIT	reviewed	Chloride intracellular channel protein 6 (Parchorin)	CLIC6	Oryctolagus cuniculus (Rabbit)	637		chloride ion binding; chloride transport; cytoplasm; plasma membrane; voltage-gated chloride channel activity	GO:0031404; GO:0006821; GO:0005737; GO:0005886; GO:0005247	IPR010987; IPR017933; IPR002946; IPR012335	Chain (1); Compositional bias (2); Domain (1); Region (1); Repeat (15)	9986		Chloride channel CLIC family
P46523	CLPA_BRANA	reviewed	ATP-dependent Clp protease ATP-binding subunit clpA homolog, chloroplastic (Fragment)	CLPA	Brassica napus (Rape)	874		ATP binding; DNA binding; chloroplast; nuclease activity; nucleoside-triphosphatase activity; nucleotide-excision repair; protein binding; protein metabolic process	GO:0005524; GO:0003677; GO:0009507; GO:0004518; GO:0017111; GO:0006289; GO:0005515; GO:0019538	IPR003593; IPR013093; IPR003959; IPR001270; IPR004176; IPR001943	Chain (1); Domain (1); Non-terminal residue (1); Nucleotide binding (2); Region (2); Transit peptide (1)	3708		ClpA/clpB family
Q8YM56	CLPB2_ANASP	reviewed	Chaperone protein clpB 2	clpB2 (alr5084)	Anabaena sp. (strain PCC 7120)	872		ATP binding; cytoplasm; nucleoside-triphosphatase activity; protein binding; protein metabolic process; response to stress	GO:0005524; GO:0005737; GO:0017111; GO:0005515; GO:0019538; GO:0006950	IPR003593; IPR013093; IPR003959; IPR017730; IPR001270; IPR004176	Chain (1); Coiled coil (1); Nucleotide binding (2); Region (5)	103690		ClpA/clpB family
Q9FN42	CLPP2_ARATH	reviewed	ATP-dependent Clp protease proteolytic subunit 2, mitochondrial (EC 3.4.21.92) (Endopeptidase ClpP2) (nClpP7)	CLPP2 (NCLPP7) (At5g23140) (MYJ24.13)	Arabidopsis thaliana (Mouse-ear cress)	241	3.4.21.92	chloroplast thylakoid membrane; chloroplastic endopeptidase Clp complex; mitochondrion; proteolysis; serine-type endopeptidase activity	GO:0009535; GO:0009840; GO:0005739; GO:0006508; GO:0004252	IPR001907; IPR018215	Active site (2); Chain (1); Transit peptide (1)	3702		Peptidase S14 family
Q8VBZ3	CLPT1_MOUSE	reviewed	Cleft lip and palate transmembrane protein 1 homolog (Thymic epithelial cell surface antigen)	Clptm1 (N14)	Mus musculus (Mouse)	664		external side of plasma membrane; integral to membrane; regulation of T cell differentiation in the thymus	GO:0009897; GO:0016021; GO:0033081	IPR008429	Chain (1); Frameshift (1); Glycosylation (6); Modified residue (3); Sequence conflict (2); Topological domain (6); Transmembrane (5)	10090		CLPTM1 family
Q9SYQ8	CLV1_ARATH	reviewed	Receptor protein kinase CLAVATA1 (EC 2.7.11.1)	CLV1 (At1g75820) (T4O12.5)	Arabidopsis thaliana (Mouse-ear cress)	980	2.7.11.1	ATP binding; cell differentiation; identical protein binding; integral to membrane; protein amino acid phosphorylation; protein serine/threonine kinase activity; receptor activity; regulation of meristem organization	GO:0005524; GO:0030154; GO:0042802; GO:0016021; GO:0006468; GO:0004674; GO:0004872; GO:0009934	IPR001611; IPR013210; IPR000719; IPR017441; IPR017442; IPR008271	Active site (1); Binding site (1); Chain (1); Domain (1); Erroneous translation (1); Glycosylation (15); Nucleotide binding (1); Repeat (18); Sequence caution (1); Sequence conflict (4); Signal peptide (1); Topological domain (2); Transmembrane (1)	3702		Protein kinase superfamily, Ser/Thr protein kinase family
P30188	CML35_ARATH	reviewed	Probable calcium-binding protein CML35 (Calmodulin-like protein 35) (Calmodulin-like protein 1)	CML35 (At2g41410) (F13H10.4)	Arabidopsis thaliana (Mouse-ear cress)	216		calcium ion binding; plasma membrane	GO:0005509; GO:0005886	IPR011992; IPR002048	Calcium binding (3); Chain (1); Compositional bias (1); Domain (4); Frameshift (1); Sequence conflict (1)	3702
Q8L3R2	CML41_ARATH	reviewed	Probable calcium-binding protein CML41 (Calmodulin-like protein 41)	CML41 (At3g50770) (F18B3.50)	Arabidopsis thaliana (Mouse-ear cress)	205		calcium ion binding	GO:0005509	IPR011992; IPR002048	Calcium binding (3); Chain (1); Domain (4); Sequence conflict (1)	3702
O81445	CNBL1_ARATH	reviewed	Calcineurin B-like protein 1 (SOS3-like calcium-binding protein 5)	CBL1 (SCABP5) (At4g17615) (dl4845w) (FCAALL.122)	Arabidopsis thaliana (Mouse-ear cress)	213		abscisic acid mediated signaling; calcium ion binding; calcium-mediated signaling; plasma membrane; potassium ion import; protein binding; response to cold; response to salt stress; response to water deprivation; stomatal movement	GO:0009738; GO:0005509; GO:0019722; GO:0005886; GO:0010107; GO:0005515; GO:0009409; GO:0009651; GO:0009414; GO:0010118	IPR015757; IPR011992; IPR002048; IPR001125	Calcium binding (4); Chain (1); Domain (4); Erroneous gene model prediction (2); Initiator methionine (1); Lipidation (1); Site (1)	3702		Calcineurin regulatory subunit family
Q8LAS7	CNBL2_ARATH	reviewed	Calcineurin B-like protein 2 (SOS3-like calcium-binding protein 1)	CBL2 (SCABP1) (At5g55990) (MDA7.3)	Arabidopsis thaliana (Mouse-ear cress)	226		calcium ion binding; calcium-mediated signaling; cytosolic ribosome; plant-type vacuole membrane; protein binding	GO:0005509; GO:0019722; GO:0022626; GO:0009705; GO:0005515	IPR015757; IPR011992; IPR002048; IPR001125	Beta strand (5); Calcium binding (4); Chain (1); Domain (4); Helix (12); Sequence conflict (1); Site (1)	3702		Calcineurin regulatory subunit family
O75175	CNOT3_HUMAN	reviewed	CCR4-NOT transcription complex subunit 3 (CCR4-associated factor 3) (Leukocyte receptor cluster member 2)	CNOT3 (KIAA0691) (LENG2) (NOT3)	Homo sapiens (Human)	753		cytoplasm; nucleus; protein binding; regulation of transcription, DNA-dependent; transcription regulator activity	GO:0005737; GO:0005634; GO:0005515; GO:0006355; GO:0030528	IPR007282; IPR007207; IPR012270	Alternative sequence (4); Chain (1); Compositional bias (3); Modified residue (2)	9606		CNOT2/3/5 family
Q92BF2	COAE_LISIN	reviewed	Dephospho-CoA kinase (EC 2.7.1.24) (Dephosphocoenzyme A kinase)	coaE (lin1598)	Listeria innocua	200	2.7.1.24	ATP binding; coenzyme A biosynthetic process; cytoplasm; dephospho-CoA kinase activity	GO:0005524; GO:0015937; GO:0005737; GO:0004140	IPR001977	Chain (1); Domain (1); Nucleotide binding (1)	1642	Cofactor biosynthesis; coenzyme A biosynthesis; coenzyme A from pantothenate: step 5/5.	CoaE family
Q8MIR4	COASY_PIG	reviewed	Bifunctional coenzyme A synthase (CoA synthase) (NBP) (POV-2) [Includes: Phosphopantetheine adenylyltransferase (EC 2.7.7.3) (Pantetheine-phosphate adenylyltransferase) (PPAT) (Dephospho-CoA pyrophosphorylase); Dephospho-CoA kinase (DPCK) (EC 2.7.1.24) (Dephosphocoenzyme A kinase) (DPCOAK)]	COASY	Sus scrofa (Pig)	562	2.7.7.3; 2.7.1.24	ATP binding; coenzyme A biosynthetic process; cytoplasm; dephospho-CoA kinase activity; pantetheine-phosphate adenylyltransferase activity	GO:0005524; GO:0015937; GO:0005737; GO:0004140; GO:0004595	IPR004821; IPR004820; IPR001977	Chain (1); Domain (1); Modified residue (1); Nucleotide binding (1); Region (1)	9823	Cofactor biosynthesis; coenzyme A biosynthesis; coenzyme A from pantothenate: step 4/5. Cofactor biosynthesis; coenzyme A biosynthesis; coenzyme A from pantothenate: step 5/5.	Eukaryotic coaD family
Q9LIB6	COBL8_ARATH	reviewed	COBRA-like protein 8	COBL8 (SEB2) (At3g16860) (MUH15.2)	Arabidopsis thaliana (Mouse-ear cress)	653		anchored to membrane; plasma membrane	GO:0031225; GO:0005886	IPR006918	Chain (1); Glycosylation (13); Lipidation (1); Propeptide (1); Signal peptide (1)	3702		COBRA family
O22800	COL14_ARATH	reviewed	Zinc finger protein CONSTANS-LIKE 14	COL14 (At2g33500) (F4P9.27)	Arabidopsis thaliana (Mouse-ear cress)	402		nucleus; regulation of transcription; zinc ion binding	GO:0005634; GO:0045449; GO:0008270	IPR010402; IPR000315	Chain (1); Coiled coil (1); Domain (1); Erroneous gene model prediction (1); Sequence conflict (1); Zinc finger (2)	3702		CONSTANS family
Q43609	COMT1_PRUDU	reviewed	Caffeic acid 3-O-methyltransferase (EC 2.1.1.68) (S-adenosysl-L-methionine:caffeic acid 3-O-methyltransferase) (CAOMT) (COMT)	COMT1	Prunus dulcis (Almond) (Prunus amygdalus)	365	2.1.1.68	caffeate O-methyltransferase activity; lignin biosynthetic process; protein dimerization activity	GO:0047763; GO:0009809; GO:0046983	IPR016461; IPR001077; IPR012967; IPR011991	Active site (1); Binding site (5); Chain (1); Region (2)	3755	Aromatic compound metabolism; phenylpropanoid biosynthesis.	Methyltransferase superfamily, Type 2 family, COMT subfamily
Q93Y22	COPD_ARATH	reviewed	Coatomer subunit delta (Delta-coat protein) (Delta-COP)	At5g05010 (MUG13.13)	Arabidopsis thaliana (Mouse-ear cress)	527		Golgi membrane; clathrin adaptor complex; cytoplasmic vesicle; intracellular protein transport; protein binding; vesicle-mediated transport	GO:0000139; GO:0030131; GO:0031410; GO:0006886; GO:0005515; GO:0016192	IPR008968	Chain (1); Compositional bias (1); Domain (1); Erroneous gene model prediction (1); Sequence conflict (1)	3702		Adaptor complexes medium subunit family, Delta-COP subfamily
Q8H852	COPG1_ORYSJ	reviewed	Coatomer subunit gamma-1 (Gamma-1-coat protein) (Gamma-1-COP)	Os03g0227000 (LOC_Os03g12590) (OJ1626B05.5)	Oryza sativa subsp. japonica (Rice)	884		COPI vesicle coat; intracellular protein transport; protein binding; structural molecule activity; vesicle-mediated transport	GO:0030126; GO:0006886; GO:0005515; GO:0005198; GO:0016192	IPR002553; IPR015873; IPR017106; IPR014863; IPR013040	Chain (1); Compositional bias (1); Erroneous gene model prediction (1); Repeat (5)	39947		COPG family
Q6Z382	COPG2_ORYSJ	reviewed	Coatomer subunit gamma-2 (Gamma-2-coat protein) (Gamma-2-COP)	Os07g0201100 (LOC_Os07g10150) (P0519E02.25)	Oryza sativa subsp. japonica (Rice)	889		COPI vesicle coat; intracellular protein transport; protein binding; structural molecule activity; vesicle-mediated transport	GO:0030126; GO:0006886; GO:0005515; GO:0005198; GO:0016192	IPR011989; IPR002553; IPR015873; IPR017106; IPR014863; IPR013040	Chain (1); Repeat (5); Sequence conflict (1)	39947		COPG family
P04146	COPIA_DROME	reviewed	Copia protein (Gag-int-pol protein) [Cleaved into: Copia VLP protein; Copia protease (EC 3.4.23.-)]	GIP (COPIA)	Drosophila melanogaster (Fruit fly)	1409	3.4.23.-	ATP binding; DNA binding; DNA integration; aspartic-type endopeptidase activity; transposition; zinc ion binding	GO:0005524; GO:0003677; GO:0015074; GO:0004190; GO:0032196; GO:0008270	IPR001584; IPR001969; IPR013103; IPR001878	Active site (1); Alternative sequence (1); Chain (2); Domain (1); Mutagenesis (1); Natural variant (2); Sequence conflict (3); Zinc finger (1)	7227
Q9MAX5	COPZ1_ORYSJ	reviewed	Coatomer subunit zeta-1 (Zeta-1-coat protein) (Zeta-COP 1) (Zeta1-COP)	COPZ1 (Os05g0461000) (LOC_Os05g38610) (OJ1281_H05.11) (OsJ_018059)	Oryza sativa subsp. japonica (Rice)	177		Golgi membrane; cytoplasmic vesicle; intracellular protein transport; membrane coat; protein binding; vesicle-mediated transport	GO:0000139; GO:0031410; GO:0006886; GO:0030117; GO:0005515; GO:0016192	IPR000804	Chain (1)	39947		Adaptor complexes small subunit family
P08744	COX2_PEA	reviewed	Cytochrome c oxidase subunit 2 (EC 1.9.3.1) (Cytochrome c oxidase polypeptide II)	COX2 (COII)	Pisum sativum (Garden pea)	258	1.9.3.1	copper ion binding; cytochrome-c oxidase activity; electron carrier activity; heme binding; integral to membrane; mitochondrial respiratory chain; respiratory electron transport chain; transport	GO:0005507; GO:0004129; GO:0009055; GO:0020037; GO:0016021; GO:0005746; GO:0022904; GO:0006810	IPR001505; IPR008972; IPR011759; IPR014222; IPR002429	Chain (1); Metal binding (4); Topological domain (3); Transmembrane (2)	3888		Cytochrome c oxidase subunit 2 family
P14853	COX3_SOYBN	reviewed	Cytochrome c oxidase subunit 3 (EC 1.9.3.1) (Cytochrome c oxidase polypeptide III)	COX3 (COXIII)	Glycine max (Soybean)	265	1.9.3.1	cytochrome-c oxidase activity; integral to membrane; mitochondrial electron transport, cytochrome c to oxygen; mitochondrial inner membrane	GO:0004129; GO:0016021; GO:0006123; GO:0005743	IPR000298; IPR013833	Chain (1); Transmembrane (8)	3847		Cytochrome c oxidase subunit 3 family
P00428	COX5B_BOVIN	reviewed	Cytochrome c oxidase subunit 5B, mitochondrial (Cytochrome c oxidase polypeptide Vb) (Cytochrome c oxidase polypeptide VIa)	COX5B	Bos taurus (Bovine)	129		cytochrome-c oxidase activity; mitochondrial inner membrane; zinc ion binding	GO:0004129; GO:0005743; GO:0008270	IPR002124	Beta strand (4); Chain (1); Helix (2); Metal binding (4); Transit peptide (1); Turn (1)	9913		Cytochrome c oxidase Vb family
Q38900	CP19A_ARATH	reviewed	Peptidyl-prolyl cis-trans isomerase CYP19-1 (PPIase CYP19-1) (EC 5.2.1.8) (Rotamase cyclophilin-3) (Cyclophilin of 19 kDa 1)	CYP19-1 (ROC3) (At2g16600) (T24I21.1)	Arabidopsis thaliana (Mouse-ear cress)	173	5.2.1.8	chloroplast; peptide binding; peptidyl-prolyl cis-trans isomerase activity; plasma membrane; protein folding	GO:0009507; GO:0042277; GO:0003755; GO:0005886; GO:0006457	IPR002130	Chain (1); Domain (1)	3702		Cyclophilin-type PPIase family
Q9SP02	CP20A_ARATH	reviewed	Peptidyl-prolyl cis-trans isomerase CYP20-1 (PPIase CYP20-1) (EC 5.2.1.8) (Rotamase cyclophilin-7) (Cyclophilin of 20 kDa 1)	CYP20-1 (ROC7) (At5g58710) (MZN1.15)	Arabidopsis thaliana (Mouse-ear cress)	204	5.2.1.8	chloroplast; endoplasmic reticulum; extracellular region; peptide binding; peptidyl-prolyl cis-trans isomerase activity; protein folding	GO:0009507; GO:0005783; GO:0005576; GO:0042277; GO:0003755; GO:0006457	IPR002130	Chain (1); Domain (1); Mutagenesis (1); Signal peptide (1)	3702		Cyclophilin-type PPIase family
O22059	CPC_ARATH	reviewed	Transcription factor CPC (Protein CAPRICE)	CPC (At2g46410) (F11C10.10)	Arabidopsis thaliana (Mouse-ear cress)	94		DNA binding; nucleus; positive regulation of trichoblast fate specification; protein binding; regulation of transcription, DNA-dependent; response to jasmonic acid stimulus; response to salicylic acid stimulus	GO:0003677; GO:0005634; GO:0010063; GO:0005515; GO:0006355; GO:0009753; GO:0009751	IPR012287; IPR017877; IPR014778; IPR015495; IPR001005	Chain (1); Domain (1); Mutagenesis (2); Region (2)	3702
Q9UKF6	CPSF3_HUMAN	reviewed	Cleavage and polyadenylation specificity factor subunit 3 (EC 3.1.27.-) (Cleavage and polyadenylation specificity factor 73 kDa subunit) (CPSF 73 kDa subunit) (mRNA 3'-end-processing endonuclease CPSF-73)	CPSF3 (CPSF73)	Homo sapiens (Human)	684	3.1.27.-	RNA binding; endonuclease activity; mRNA cleavage; mRNA polyadenylation; nuclear mRNA splicing, via spliceosome; nucleoplasm; zinc ion binding	GO:0003723; GO:0004519; GO:0006379; GO:0006378; GO:0000398; GO:0005654; GO:0008270	IPR001279; IPR011108	Active site (1); Chain (1); Cross-link (3); Metal binding (8); Mutagenesis (4); Natural variant (2)	9606		Metallo-beta-lactamase superfamily, RNA-metabolizing metallo-beta-lactamase-like family, CPSF3 subfamily
Q640S2	CRBN_XENTR	reviewed	Protein cereblon	crbn	Xenopus tropicalis (Western clawed frog) (Silurana tropicalis)	447		ATP-dependent peptidase activity; ATP-dependent proteolysis; cytoplasm; membrane	GO:0004176; GO:0006510; GO:0005737; GO:0016020	IPR003111	Chain (1); Domain (1)	8364
Q945B7	CRD1_EUPES	reviewed	Magnesium-protoporphyrin IX monomethyl ester [oxidative] cyclase, chloroplastic (Mg-protoporphyrin IX monomethyl ester oxidative cyclase) (EC 1.14.13.81)	CRD1 (AT103)	Euphorbia esula (Leafy spurge)	405	1.14.13.81	chlorophyll biosynthetic process; chloroplast; iron ion binding; magnesium-protoporphyrin IX monomethyl ester (oxidative) cyclase activity; oxidation reduction; photosynthesis	GO:0015995; GO:0009507; GO:0005506; GO:0048529; GO:0055114; GO:0015979	IPR008434; IPR003251	Chain (1); Transit peptide (1)	3993	Porphyrin biosynthesis; chlorophyll biosynthesis.	AcsF family
Q9LDQ3	CRK35_ARATH	reviewed	Putative cysteine-rich receptor-like protein kinase 35 (Cysteine-rich RLK35) (EC 2.7.11.-)	CRK35 (At4g11530) (F25E4.150)	Arabidopsis thaliana (Mouse-ear cress)	669	2.7.11.-	ATP binding; integral to membrane; protein amino acid phosphorylation; protein serine/threonine kinase activity; receptor activity	GO:0005524; GO:0016021; GO:0006468; GO:0004674; GO:0004872	IPR002902; IPR000719; IPR017441; IPR017442; IPR008271	Active site (1); Binding site (1); Chain (1); Compositional bias (1); Domain (3); Frameshift (2); Glycosylation (8); Nucleotide binding (1); Signal peptide (1); Topological domain (2); Transmembrane (1)	3702		Protein kinase superfamily, Ser/Thr protein kinase family, CRK subfamily
Q5R8W6	CROP_PONAB	reviewed	Cisplatin resistance-associated overexpressed protein	CROP	Pongo abelii (Sumatran orangutan)	432		DNA binding; RNA splicing; apoptosis; mRNA binding; mRNA processing; nuclear speck; response to stress	GO:0003677; GO:0008380; GO:0006915; GO:0003729; GO:0006397; GO:0016607; GO:0006950	IPR004882	Chain (1); Coiled coil (1); Compositional bias (2); Modified residue (6)	9601		Luc7 family
P40229	CSK2C_ARATH	reviewed	Casein kinase II subunit beta' (CK II beta')	CKB2 (At4g17640) (dl4855w)	Arabidopsis thaliana (Mouse-ear cress)	282		protein kinase CK2 complex; protein kinase CK2 regulator activity	GO:0005956; GO:0008605	IPR016149; IPR016150; IPR000704	Chain (1)	3702		Casein kinase 2 subunit beta family
O80891	CSLB4_ARATH	reviewed	Cellulose synthase-like protein B4 (AtCslB4) (EC 2.4.1.-)	CSLB4 (At2g32540) (T26B15.10)	Arabidopsis thaliana (Mouse-ear cress)	755	2.4.1.-	Golgi membrane; cell wall organization; cellulose biosynthetic process; cellulose synthase (UDP-forming) activity; integral to membrane	GO:0000139; GO:0007047; GO:0030244; GO:0016760; GO:0016021	IPR005150	Active site (2); Chain (1); Transmembrane (8)	3702		Glycosyltransferase 2 family, Plant cellulose synthase-like B subfamily
Q9M9M4	CSLD3_ARATH	reviewed	Cellulose synthase-like protein D3 (AtCslD3) (EC 2.4.1.-) (Protein KOJAK)	CSLD3 (KJK) (At3g03050) (T17B22.26)	Arabidopsis thaliana (Mouse-ear cress)	1145	2.4.1.-	Golgi membrane; cell wall organization; cellulose biosynthetic process; cellulose synthase (UDP-forming) activity; endoplasmic reticulum; integral to membrane; plasma membrane; response to cold	GO:0000139; GO:0007047; GO:0030244; GO:0016760; GO:0005783; GO:0016021; GO:0005886; GO:0009409	IPR005150; IPR013083	Active site (2); Chain (1); Modified residue (1); Mutagenesis (1); Transmembrane (8)	3702		Glycosyltransferase 2 family, Plant cellulose synthase-like D subfamily
Q9CQT9	CT024_MOUSE	reviewed	Uncharacterized protein C20orf24 homolog		Mus musculus (Mouse)	129				IPR010742	Chain (1)	10090
O04017	CUC2_ARATH	reviewed	Protein CUP-SHAPED COTYLEDON 2 (NAC domain-containing protein CUC2)	CUC2 (ANAC098) (At5g53950) (K19P17.12)	Arabidopsis thaliana (Mouse-ear cress)	375		DNA binding; formation of organ boundary; leaf development; nucleus; primary shoot apical meristem specification; regulation of timing of organ formation; regulation of transcription, DNA-dependent; secondary shoot formation	GO:0003677; GO:0010160; GO:0048366; GO:0005634; GO:0010072; GO:0048504; GO:0006355; GO:0010223	IPR003441	Chain (1); DNA binding (1); Domain (1); Mutagenesis (2); Region (2)	3702
Q6NUB2	CW15A_XENLA	reviewed	Protein CWC15 homolog A	cwc15-A	Xenopus laevis (African clawed frog)	228		RNA binding; nuclear mRNA splicing, via spliceosome; spliceosome	GO:0003723; GO:0000398; GO:0005681	IPR006973	Chain (1); Coiled coil (1)	8355		CWC15 family
Q6C8C5	CWC22_YARLI	reviewed	Pre-mRNA-splicing factor CWC22	CWC22 (YALI0D20790g)	Yarrowia lipolytica (Candida lipolytica)	954		RNA splicing; cytoplasm; mRNA processing; protein binding; spliceosome	GO:0008380; GO:0005737; GO:0006397; GO:0005515; GO:0005681	IPR003891; IPR016021; IPR003890	Chain (1); Compositional bias (2); Domain (2)	4952		CWC22 family
Q9LZQ0	CX5C2_ARATH	reviewed	Cytochrome c oxidase polypeptide Vc-2 (EC 1.9.3.1) (Cytochrome c oxidase subunit 5c-2)	At3g62400 (T12C14_100)	Arabidopsis thaliana (Mouse-ear cress)	64	1.9.3.1	cytochrome-c oxidase activity; integral to membrane; mitochondrial respiratory chain; oxidation reduction	GO:0004129; GO:0016021; GO:0005746; GO:0055114	IPR008432	Chain (1); Erroneous translation (2); Transmembrane (1)	3702		Cytochrome c oxidase Vc family
Q84Y18	CXIP4_ARATH	reviewed	CAX-interacting protein 4	CXIP4 (At2g28910) (F8N16.20)	Arabidopsis thaliana (Mouse-ear cress)	332		cytoplasm; nucleic acid binding; nucleus; positive regulation of calcium ion transport; zinc ion binding	GO:0005737; GO:0003676; GO:0005634; GO:0051928; GO:0008270	IPR001878	Chain (1); Compositional bias (1); Sequence conflict (2); Zinc finger (1)	3702
Q42342	CYB51_ARATH	reviewed	Cytochrome b5 isoform 1	At5g53560 (MNC6.10)	Arabidopsis thaliana (Mouse-ear cress)	134		chloroplast thylakoid membrane; electron transport chain; endoplasmic reticulum membrane; heme binding; integral to membrane; iron ion binding; microsome; plasma membrane; transport; vacuole	GO:0009535; GO:0022900; GO:0005789; GO:0020037; GO:0016021; GO:0005506; GO:0005792; GO:0005886; GO:0006810; GO:0005773	IPR001199	Chain (1); Domain (1); Metal binding (2); Sequence conflict (1); Transmembrane (1)	3702		Cytochrome b5 family
P40934	CYB5_BRAOB	reviewed	Cytochrome b5	CYB5	Brassica oleracea var. botrytis (Cauliflower)	134		electron transport chain; endoplasmic reticulum membrane; heme binding; integral to membrane; iron ion binding; microsome; transport	GO:0022900; GO:0005789; GO:0020037; GO:0016021; GO:0005506; GO:0005792; GO:0006810	IPR001199	Chain (1); Domain (1); Metal binding (2); Natural variant (1); Transmembrane (1)	3715		Cytochrome b5 family
P49098	CYB5_TOBAC	reviewed	Cytochrome b5		Nicotiana tabacum (Common tobacco)	136		electron transport chain; endoplasmic reticulum membrane; heme binding; integral to membrane; iron ion binding; microsome; transport	GO:0022900; GO:0005789; GO:0020037; GO:0016021; GO:0005506; GO:0005792; GO:0006810	IPR001199	Chain (1); Domain (1); Metal binding (2); Sequence conflict (2); Transmembrane (1)	4097		Cytochrome b5 family
Q3T168	CYBP_BOVIN	reviewed	Calcyclin-binding protein (CacyBP)	CACYBP	Bos taurus (Bovine)	230		cytoplasm; ubiquitin-dependent protein catabolic process	GO:0005737; GO:0006511	IPR017447; IPR007052; IPR007699; IPR015120	Chain (1); Domain (2); Modified residue (1); Region (3)	9913
O22683	CYNS_ARATH	reviewed	Cyanate hydratase (Cyanase) (EC 4.2.1.104) (Cyanate lyase) (Cyanate hydrolase)	CYN (At3g23490) (MEE5.3)	Arabidopsis thaliana (Mouse-ear cress)	168	4.2.1.104	DNA binding; cyanate hydratase activity; cyanate metabolic process; hydro-lyase activity	GO:0003677; GO:0008824; GO:0009439; GO:0016836	IPR008076; IPR003712	Active site (3); Chain (1)	3702		Cyanase family
Q39613	CYPH_CATRO	reviewed	Peptidyl-prolyl cis-trans isomerase (PPIase) (Rotamase) (EC 5.2.1.8) (Cyclophilin) (Cyclosporin A-binding protein)	PCKR1	Catharanthus roseus (Madagascar periwinkle) (Vinca rosea)	172	5.2.1.8	cytoplasm; peptide binding; peptidyl-prolyl cis-trans isomerase activity; protein folding	GO:0005737; GO:0042277; GO:0003755; GO:0006457	IPR002130	Chain (1); Domain (1)	4058		Cyclophilin-type PPIase family
Q43317	CYSK_CITLA	reviewed	Cysteine synthase (EC 2.5.1.47) (O-acetylserine sulfhydrylase) (CSase) (O-acetylserine (Thiol)-lyase) (OAS-TL) (Beta-pyrazolylalanine synthase) (Beta-PA/CSase) (EC 2.5.1.51) (L-mimosine synthase) (EC 2.5.1.52)		Citrullus lanatus (Watermelon) (Citrullus vulgaris)	325	2.5.1.47; 2.5.1.51; 2.5.1.52	L-mimosine synthase activity; beta-pyrazolylalanine synthase activity; cysteine biosynthetic process from serine; cysteine synthase activity; cytoplasm; pyridoxal phosphate binding	GO:0050461; GO:0047458; GO:0006535; GO:0004124; GO:0005737; GO:0030170	IPR001216; IPR005856; IPR005859; IPR001926	Binding site (3); Chain (1); Compositional bias (1); Region (1)	3654	Amino-acid biosynthesis; L-cysteine biosynthesis; L-cysteine from L-serine: step 2/2.	Cysteine synthase/cystathionine beta-synthase family
Q43725	CYSKM_ARATH	reviewed	Cysteine synthase, mitochondrial (EC 2.5.1.47) (O-acetylserine sulfhydrylase) (CSase C) (CS-C) (AtCS-C) (O-acetylserine (Thiol)-lyase) (OAS-TL C)	OASC (ACS 1) (At3g59760) (F24G16.30)	Arabidopsis thaliana (Mouse-ear cress)	430	2.5.1.47	ATP binding; chloroplast; cysteine biosynthetic process from serine; cysteine synthase activity; mitochondrion; pyridoxal phosphate binding; transferase activity	GO:0005524; GO:0009507; GO:0006535; GO:0004124; GO:0005739; GO:0030170; GO:0016740	IPR001216; IPR005856; IPR005859; IPR001926	Binding site (3); Chain (1); Compositional bias (2); Erroneous gene model prediction (1); Frameshift (1); Region (1); Sequence conflict (7); Transit peptide (1)	3702	Amino-acid biosynthesis; L-cysteine biosynthesis; L-cysteine from L-serine: step 2/2.	Cysteine synthase/cystathionine beta-synthase family
P25804	CYSP_PEA	reviewed	Cysteine proteinase 15A (EC 3.4.22.-) (Turgor-responsive protein 15A)		Pisum sativum (Garden pea)	363	3.4.22.-	cysteine-type endopeptidase activity; proteolysis; response to stress	GO:0004197; GO:0006508; GO:0006950	IPR000169; IPR013128; IPR000668; IPR013201	Active site (3); Chain (1); Disulfide bond (3); Glycosylation (1); Propeptide (1); Signal peptide (1)	3888		Peptidase C1 family
Q41916	CYT5_ARATH	reviewed	Cysteine proteinase inhibitor 5 (AtCYS-5)	CYS5 (At5g47550) (MNJ7.14)	Arabidopsis thaliana (Mouse-ear cress)	122		cell wall; cysteine-type endopeptidase inhibitor activity; defense response; extracellular region	GO:0005618; GO:0004869; GO:0006952; GO:0005576	IPR000010; IPR018073	Chain (1); Domain (1); Glycosylation (2); Motif (1); Sequence conflict (2); Signal peptide (1); Site (1)	3702		Cystatin family, Phytocystatin subfamily
Q06445	CYTI_VIGUN	reviewed	Cysteine proteinase inhibitor (Cystatin)		Vigna unguiculata (Cowpea)	97		cysteine-type endopeptidase inhibitor activity	GO:0004869	IPR000010; IPR018073	Chain (1); Motif (1); Site (1)	3917		Cystatin family, Phytocystatin subfamily
Q9ZRA3	DAD1_PEA	reviewed	Defender against cell death 1 (DAD-1) (Peadad)	DAD1	Pisum sativum (Garden pea)	117		apoptosis; integral to membrane	GO:0006915; GO:0016021	IPR003038	Chain (1); Transmembrane (2)	3888		DAD/OST2 family
Q9LFG2	DAPF_ARATH	reviewed	Diaminopimelate epimerase, chloroplastic (DAP epimerase) (EC 5.1.1.7)	DAPF (At3g53580) (F4P12.280)	Arabidopsis thaliana (Mouse-ear cress)	362	5.1.1.7	chloroplast; diaminopimelate epimerase activity; lysine biosynthetic process via diaminopimelate	GO:0009507; GO:0008837; GO:0009089	IPR001653	Active site (2); Chain (1); Transit peptide (1)	3702	Amino-acid biosynthesis; L-lysine biosynthesis via DAP pathway; DL-diaminopimelate from LL-diaminopimelate: step 1/1.	Diaminopimelate epimerase family
Q59LU0	DBP2_CANAL	reviewed	ATP-dependent RNA helicase DBP2 (EC 3.6.1.-)	DBP2 (CaO19.171) (CaO19.7804)	Candida albicans (Yeast)	562	3.6.1.-	ATP binding; ATP-dependent helicase activity; RNA binding; cytoplasm; nuclear-transcribed mRNA catabolic process, nonsense-mediated decay; nucleus; rRNA processing	GO:0005524; GO:0008026; GO:0003723; GO:0005737; GO:0000184; GO:0005634; GO:0006364	IPR014001; IPR001650; IPR011545; IPR014021; IPR000629; IPR014014	Chain (1); Domain (2); Erroneous gene model prediction (2); Motif (2); Nucleotide binding (1); Region (1)	5476		DEAD box helicase family, DDX5/DBP2 subfamily
Q9M4D8	DCAM_VICFA	reviewed	S-adenosylmethionine decarboxylase proenzyme (AdoMetDC) (SAMDC) (EC 4.1.1.50) [Cleaved into: S-adenosylmethionine decarboxylase alpha chain; S-adenosylmethionine decarboxylase beta chain]	SAMDC	Vicia faba (Broad bean)	353	4.1.1.50	adenosylmethionine decarboxylase activity; spermidine biosynthetic process; spermine biosynthetic process	GO:0004014; GO:0008295; GO:0006597	IPR001985; IPR018167; IPR016067; IPR018166	Active site (6); Chain (2); Modified residue (1); Site (1)	3906	Amine and polyamine biosynthesis; S-adenosylmethioninamine biosynthesis; S-adenosylmethioninamine from S-adenosyl-L-methionine: step 1/1.	Eukaryotic AdoMetDC family
Q949X7	DCDA1_ARATH	reviewed	Diaminopimelate decarboxylase 1, chloroplastic (DAP decarboxylase 1) (EC 4.1.1.20)	LYSA1 (At3g14390) (MLN21.17)	Arabidopsis thaliana (Mouse-ear cress)	484	4.1.1.20	chloroplast; diaminopimelate decarboxylase activity; lysine biosynthetic process via diaminopimelate	GO:0009507; GO:0008836; GO:0009089	IPR002986; IPR000183	Binding site (1); Chain (1); Transit peptide (1)	3702	Amino-acid biosynthesis; L-lysine biosynthesis via DAP pathway; L-lysine from DL-diaminopimelate: step 1/1.	Orn/Lys/Arg decarboxylase class-II family
Q42521	DCE1_ARATH	reviewed	Glutamate decarboxylase 1 (GAD 1) (EC 4.1.1.15)	GAD1 (GAD) (GDH1) (At5g17330) (MKP11.30) (MKP11_18)	Arabidopsis thaliana (Mouse-ear cress)	502	4.1.1.15	calmodulin binding; glutamate decarboxylase activity; glutamate metabolic process; pyridoxal phosphate binding; response to cadmium ion	GO:0005516; GO:0004351; GO:0006536; GO:0030170; GO:0046686	IPR010107; IPR002129; IPR015421	Binding site (1); Chain (1); Region (1); Sequence conflict (1)	3702		Group II decarboxylase family
Q07346	DCE_PETHY	reviewed	Glutamate decarboxylase (GAD) (EC 4.1.1.15)	GAD	Petunia hybrida (Petunia)	500	4.1.1.15	calmodulin binding; glutamate decarboxylase activity; glutamate metabolic process; pyridoxal phosphate binding	GO:0005516; GO:0004351; GO:0006536; GO:0030170	IPR010107; IPR002129; IPR015421	Binding site (1); Chain (1); Helix (1); Region (1)	4102		Group II decarboxylase family
Q42463	DCL_SOLLC	reviewed	Protein DCL, chloroplastic (Defective chloroplasts and leaves protein)	DCL	Solanum lycopersicum (Tomato) (Lycopersicon esculentum)	224		chloroplast	GO:0009507		Chain (1); Transit peptide (1)	4081
Q9LTV6	DECR2_ARATH	reviewed	Peroxisomal 2,4-dienoyl-CoA reductase (EC 1.3.1.34)	At3g12800 (MBK21.23)	Arabidopsis thaliana (Mouse-ear cress)	298	1.3.1.34	2,4-dienoyl-CoA reductase (NADPH) activity; binding; oxidation reduction; peroxisome; plasma membrane	GO:0008670; GO:0005488; GO:0055114; GO:0005777; GO:0005886	IPR002198; IPR002347; IPR016040	Chain (1); Motif (1); Nucleotide binding (1); Sequence conflict (2)	3702		Short-chain dehydrogenases/reductases (SDR) family, 2,4-dienoyl-CoA reductase subfamily
A7EJY3	DED1_SCLS1	reviewed	ATP-dependent RNA helicase ded1 (EC 3.6.1.-)	ded1 (SS1G_05629)	Sclerotinia sclerotiorum (strain ATCC 18683 / 1980 / Ss-1) (White mold) (Whetzelinia sclerotiorum)	678	3.6.1.-	ATP binding; ATP-dependent helicase activity; RNA binding; cytoplasm; translation; translation initiation factor activity	GO:0005524; GO:0008026; GO:0003723; GO:0005737; GO:0006412; GO:0003743	IPR014001; IPR001650; IPR011545; IPR014021; IPR000629; IPR014014	Chain (1); Compositional bias (2); Domain (2); Motif (2); Nucleotide binding (1)	325569		DEAD box helicase family, DDX3/DED1 subfamily
O65740	DEF2_CAPAN	reviewed	Defensin J1-2		Capsicum annuum (Bell pepper)	74		defense response to fungus; extracellular region; xenobiotic metabolic process	GO:0050832; GO:0005576; GO:0006805	IPR008177; IPR008176; IPR003614	Chain (1); Disulfide bond (4); Signal peptide (1)	4072		Plant defensin family
Q9ZS88	DER22_ARATH	reviewed	Derlin-2.2 (AtDerlin2-2)	DER2.2 (At4g04860) (T4B21.2)	Arabidopsis thaliana (Mouse-ear cress)	244		endoplasmic reticulum membrane; integral to membrane	GO:0005789; GO:0016021	IPR007599	Chain (1); Topological domain (5); Transmembrane (4)	3702		Derlin family
P51103	DFRA_CALCH	reviewed	Dihydroflavonol-4-reductase (DFR) (EC 1.1.1.219) (Dihydrokaempferol 4-reductase)	F	Callistephus chinensis (China aster)	364	1.1.1.219	coenzyme binding; dihydrokaempferol 4-reductase activity; flavonoid biosynthetic process; oxidation reduction	GO:0050662; GO:0045552; GO:0009813; GO:0055114	IPR001509; IPR016040	Chain (1)	13379	Pigment biosynthesis; anthocyanin biosynthesis.	Dihydroflavonol-4-reductase family
P51108	DFRA_MAIZE	reviewed	Dihydroflavonol-4-reductase (DFR) (EC 1.1.1.219) (Dihydrokaempferol 4-reductase)	A1	Zea mays (Maize)	357	1.1.1.219	coenzyme binding; dihydrokaempferol 4-reductase activity; flavonoid biosynthetic process; oxidation reduction	GO:0050662; GO:0045552; GO:0009813; GO:0055114	IPR001509; IPR016040	Chain (1)	4577	Pigment biosynthesis; anthocyanin biosynthesis.	Dihydroflavonol-4-reductase family
P73212	DFRA_SYNY3	reviewed	Putative dihydroflavonol-4-reductase (DFR) (EC 1.1.1.219) (Dihydrokaempferol 4-reductase)	dfrA (slr1706)	Synechocystis sp. (strain PCC 6803)	343	1.1.1.219	coenzyme binding; dihydrokaempferol 4-reductase activity; flavonoid biosynthetic process; oxidation reduction	GO:0050662; GO:0045552; GO:0009813; GO:0055114	IPR001509; IPR017829; IPR016040	Chain (1)	1148	Secondary metabolite biosynthesis; flavonoid biosynthesis.	Dihydroflavonol-4-reductase family
P51110	DFRA_VITVI	reviewed	Dihydroflavonol-4-reductase (DFR) (EC 1.1.1.219) (Dihydrokaempferol 4-reductase)	DFR	Vitis vinifera (Grape)	337	1.1.1.219	coenzyme binding; dihydrokaempferol 4-reductase activity; flavonoid biosynthetic process; oxidation reduction	GO:0050662; GO:0045552; GO:0009813; GO:0055114	IPR001509; IPR016040	Beta strand (12); Chain (1); Helix (16); Turn (2)	29760	Pigment biosynthesis; anthocyanin biosynthesis.	Dihydroflavonol-4-reductase family
Q43314	DHE1_ARATH	reviewed	Glutamate dehydrogenase 1 (GDH 1) (EC 1.4.1.3)	GDH1 (At5g18170) (MRG7.13)	Arabidopsis thaliana (Mouse-ear cress)	411	1.4.1.3	ATP binding; amino acid metabolic process; glutamate dehydrogenase [NAD(P)+] activity; mitochondrion; oxidation reduction; response to absence of light; response to cadmium ion; response to salt stress	GO:0005524; GO:0006520; GO:0004353; GO:0005739; GO:0055114; GO:0009646; GO:0046686; GO:0009651	IPR006095; IPR006096; IPR006097; IPR014362; IPR016040	Active site (1); Chain (1)	3702		Glu/Leu/Phe/Val dehydrogenases family
P28641	DHN3_PEA	reviewed	Dehydrin DHN3	DHN3	Pisum sativum (Garden pea)	232		response to stress; response to water	GO:0006950; GO:0009415	IPR000167	Chain (1)	3888		Plant dehydrin family
Q8LB02	DHSB2_ARATH	reviewed	Succinate dehydrogenase [ubiquinone] iron-sulfur subunit 2, mitochondrial (EC 1.3.5.1) (Iron-sulfur subunit of complex II) (Ip)	SDH2-2 (At5g40650) (MNF13.21) (MNF13.170)	Arabidopsis thaliana (Mouse-ear cress)	280	1.3.5.1	2 iron, 2 sulfur cluster binding; 3 iron, 4 sulfur cluster binding; 4 iron, 4 sulfur cluster binding; electron carrier activity; electron transport chain; iron ion binding; mitochondrial inner membrane; succinate dehydrogenase (ubiquinone) activity; transport; tricarboxylic acid cycle	GO:0051537; GO:0051538; GO:0051539; GO:0009055; GO:0022900; GO:0005506; GO:0005743; GO:0008177; GO:0006810; GO:0006099	IPR006058; IPR017896; IPR017900; IPR012675; IPR001041; IPR012285; IPR004489	Binding site (1); Chain (1); Domain (2); Metal binding (11); Sequence conflict (5); Transit peptide (1)	3702	Carbohydrate metabolism; tricarboxylic acid cycle.	Succinate dehydrogenase/fumarate reductase iron-sulfur protein family
P27867	DHSO_RAT	reviewed	Sorbitol dehydrogenase (EC 1.1.1.14) (L-iditol 2-dehydrogenase)	Sord (Sdh1)	Rattus norvegicus (Rat)	357	1.1.1.14	L-iditol 2-dehydrogenase activity; identical protein binding; oxidation reduction; response to cadmium ion; response to copper ion; response to drug; response to hormone stimulus; response to nutrient levels; response to osmotic stress; zinc ion binding	GO:0003939; GO:0042802; GO:0055114; GO:0046686; GO:0046688; GO:0042493; GO:0009725; GO:0031667; GO:0006970; GO:0008270	IPR013154; IPR002085; IPR013149; IPR002328	Chain (1); Initiator methionine (1); Metal binding (3); Modified residue (2); Sequence conflict (1)	10116		Zinc-containing alcohol dehydrogenase family
O70133	DHX9_MOUSE	reviewed	ATP-dependent RNA helicase A (EC 3.6.1.-) (Nuclear DNA helicase II) (NDH II) (DEAH box protein 9) (mHEL-5)	Dhx9 (Ddx9)	Mus musculus (Mouse)	1380	3.6.1.-	ATP binding; ATP-dependent helicase activity; DNA binding; double-stranded RNA binding; nucleolus	GO:0005524; GO:0008026; GO:0003677; GO:0003725; GO:0005730	IPR014001; IPR001650; IPR011545; IPR002464; IPR001159; IPR014720; IPR011709; IPR007502; IPR014021	Alternative sequence (2); Beta strand (6); Chain (1); Compositional bias (1); Domain (4); Frameshift (1); Helix (5); Modified residue (3); Motif (2); Nucleotide binding (1); Region (3); Sequence caution (1); Sequence conflict (11); Turn (2)	10090		DEAD box helicase family, DEAH subfamily
Q84J70	DI193_ARATH	reviewed	Protein DEHYDRATION-INDUCED 19 homolog 3 (AtDi19-3)	DI19-3 (At3g05700) (F18C1.3)	Arabidopsis thaliana (Mouse-ear cress)	223		nucleus	GO:0005634	IPR008598	Chain (1); Compositional bias (1); Erroneous gene model prediction (1)	3702		Di19 family
O60610	DIAP1_HUMAN	reviewed	Protein diaphanous homolog 1 (Diaphanous-related formin-1) (DRF1)	DIAPH1 (DIAP1)	Homo sapiens (Human)	1272		Rho GTPase binding; actin binding; actin cytoskeleton organization; cell projection; cellular component organization; cytoplasm; cytoskeleton; plasma membrane; receptor binding; sensory perception of sound	GO:0017048; GO:0003779; GO:0030036; GO:0042995; GO:0016043; GO:0005737; GO:0005856; GO:0005886; GO:0005102; GO:0007605	IPR014767; IPR010465; IPR009408; IPR010472; IPR010473; IPR015425; IPR003104; IPR014768	Alternative sequence (3); Chain (1); Coiled coil (2); Compositional bias (1); Cross-link (1); Domain (4); Modified residue (2); Sequence caution (1); Sequence conflict (4)	9606		Formin homology family, Diaphanous subfamily
P27626	DIN1_RAPSA	reviewed	Senescence-associated protein DIN1	DIN1	Raphanus sativus (Radish)	183				IPR001763	Chain (1); Domain (1)	3726
Q80Y75	DJB13_MOUSE	reviewed	DnaJ homolog subfamily B member 13 (Testis spermatocyte apoptosis-related gene 6 protein) (Testis and spermatogenesis cell-related protein 6) (Testis spermatogenesis apoptosis-related gene 6 protein) (Testis spermatogenesis apoptosis-related gene 3 protein)	Dnajb13 (Tsarg) (Tsarg3) (Tsarg6)	Mus musculus (Mouse)	316		heat shock protein binding; protein folding; unfolded protein binding	GO:0031072; GO:0006457; GO:0051082	IPR002939; IPR001623; IPR015609; IPR003095	Chain (1); Domain (1); Sequence conflict (1)	10090
O75165	DJC13_HUMAN	reviewed	DnaJ homolog subfamily C member 13 (Required for receptor-mediated endocytosis 8) (RME-8)	DNAJC13 (KIAA0678) (RME8)	Homo sapiens (Human)	2243		heat shock protein binding	GO:0031072	IPR001623; IPR015609	Chain (1); Domain (1); Erroneous termination (1); Modified residue (3); Natural variant (3); Sequence caution (2); Sequence conflict (9)	9606
Q95J56	DJC14_BOVIN	reviewed	DnaJ homolog subfamily C member 14 (J domain protein interacting with viral protein) (Jiv)	DNAJC14	Bos taurus (Bovine)	699		endoplasmic reticulum membrane; heat shock protein binding; integral to membrane; interspecies interaction between organisms; protein folding; protein transport; unfolded protein binding	GO:0005789; GO:0031072; GO:0016021; GO:0044419; GO:0006457; GO:0015031; GO:0051082	IPR001623; IPR015609; IPR003095	Chain (1); Domain (1); Transmembrane (3)	9913
Q78YY6	DJC15_MOUSE	reviewed	DnaJ homolog subfamily C member 15	Dnajc15 (Dnajd1)	Mus musculus (Mouse)	149		heat shock protein binding; integral to membrane	GO:0031072; GO:0016021	IPR001623	Chain (1); Domain (1); Modified residue (1); Transmembrane (1)	10090
Q9LD90	DKC1_ARATH	reviewed	H/ACA ribonucleoprotein complex subunit 4 (EC 5.4.99.-) (Nucleolar protein NAP57 homolog) (Nopp-140-associated protein of 57 kDa homolog) (AtNAP57)	NAP57 (At3g57150) (F24I3.230)	Arabidopsis thaliana (Mouse-ear cress)	565	5.4.99.-	RNA binding; nucleolus; protein binding; pseudouridine synthase activity; pseudouridine synthesis; rRNA processing; ribonucleoprotein complex	GO:0003723; GO:0005730; GO:0005515; GO:0009982; GO:0001522; GO:0006364; GO:0030529	IPR004802; IPR012960; IPR002478; IPR002501; IPR004521	Active site (1); Chain (1); Compositional bias (5); Domain (1); Frameshift (1)	3702		Pseudouridine synthase truB family
Q73IV4	DNAJ_WOLPM	reviewed	Chaperone protein dnaJ	dnaJ (WD_0040)	Wolbachia pipientis wMel	372		ATP binding; DNA replication; cytoplasm; heat shock protein binding; protein folding; response to heat; unfolded protein binding; zinc ion binding	GO:0005524; GO:0006260; GO:0005737; GO:0031072; GO:0006457; GO:0009408; GO:0051082; GO:0008270	IPR012724; IPR002939; IPR001623; IPR015609; IPR003095; IPR001305	Chain (1); Compositional bias (1); Domain (1); Metal binding (8); Repeat (4); Zinc finger (1)	66077		DnaJ family
Q9FYB5	DNJ11_ARATH	reviewed	Chaperone protein dnaJ 11, chloroplastic (AtJ11) (AtDjC11)	ATJ11 (C11) (J11) (At4g36040) (T19K4.170)	Arabidopsis thaliana (Mouse-ear cress)	161		chloroplast; heat shock protein binding	GO:0009507; GO:0031072	IPR001623; IPR015609	Chain (1); Domain (1); Sequence conflict (1); Transit peptide (1)	3702		DnaJ family, C/III subfamily
P42824	DNJH2_ALLPO	reviewed	DnaJ protein homolog 2	LDJ2	Allium porrum (Leek)	418		heat shock protein binding; membrane; protein folding; unfolded protein binding; zinc ion binding	GO:0031072; GO:0016020; GO:0006457; GO:0051082; GO:0008270	IPR002939; IPR001623; IPR015609; IPR003095; IPR001305	Chain (1); Compositional bias (2); Domain (1); Lipidation (1); Repeat (4); Zinc finger (1)	4681
P43644	DNJH_ATRNU	reviewed	DnaJ protein homolog ANJ1		Atriplex nummularia (Old man saltbush)	417		heat shock protein binding; membrane; protein folding; response to stress; unfolded protein binding; zinc ion binding	GO:0031072; GO:0016020; GO:0006457; GO:0006950; GO:0051082; GO:0008270	IPR002939; IPR001623; IPR015609; IPR003095; IPR001305	Chain (1); Compositional bias (2); Domain (1); Lipidation (1); Repeat (4); Zinc finger (1)	3553
Q9D1Q4	DPM3_MOUSE	reviewed	Dolichol-phosphate mannosyltransferase subunit 3 (Dolichyl-phosphate beta-D-mannosyltransferase subunit 3) (Dolichol-phosphate mannose synthase subunit 3) (DPM synthase complex subunit 3) (Mannose-P-dolichol synthase subunit 3) (MPD synthase subunit 3)	Dpm3	Mus musculus (Mouse)	92		dolichol-phosphate-mannose synthase complex; integral to endoplasmic reticulum membrane	GO:0033185; GO:0030176	IPR013174	Chain (1); Transmembrane (2)	10090		DPM3 family
O34996	DPO1_BACSU	reviewed	DNA polymerase I (POL I) (EC 2.7.7.7)	polA (BSU29090)	Bacillus subtilis	880	2.7.7.7	3'-5' exonuclease activity; 5'-3' exonuclease activity; DNA repair; DNA replication; DNA-directed DNA polymerase activity; intracellular; sequence-specific DNA binding	GO:0008408; GO:0008409; GO:0006281; GO:0006260; GO:0003887; GO:0005622; GO:0043565	IPR002562; IPR002421; IPR001098; IPR002298; IPR003583; IPR008918	Chain (1)	1423		DNA polymerase type-A family
P13240	DR206_PEA	reviewed	Disease resistance response protein 206	PI206	Pisum sativum (Garden pea)	184		defense response; response to biotic stimulus	GO:0006952; GO:0009607	IPR004265	Chain (1)	3888
Q9LRR5	DRL21_ARATH	reviewed	Putative disease resistance protein At3g14460	At3g14460 (MOA2.6)	Arabidopsis thaliana (Mouse-ear cress)	1424		ATP binding; apoptosis; defense response; protein binding	GO:0005524; GO:0006915; GO:0006952; GO:0005515	IPR001611; IPR002182	Chain (1); Domain (1); Nucleotide binding (1); Repeat (12)	3702		Disease resistance NB-LRR family
P27047	DRR4_PEA	reviewed	Disease resistance response protein DRRG49-C		Pisum sativum (Garden pea)	158		defense response; response to biotic stimulus	GO:0006952; GO:0009607	IPR000916	Chain (1)	3888		BetVI family
Q9NZW4	DSPP_HUMAN	reviewed	Dentin sialophosphoprotein [Cleaved into: Dentin phosphoprotein (Dentin phosphophoryn) (DPP); Dentin sialoprotein (DSP)]	DSPP	Homo sapiens (Human)	1301		calcium ion binding; collagen binding; extracellular matrix structural constituent; ossification; proteinaceous extracellular matrix; sensory perception of sound	GO:0005509; GO:0005518; GO:0005201; GO:0001503; GO:0005578; GO:0007605		Chain (3); Compositional bias (1); Glycosylation (12); Modified residue (1); Motif (1); Natural variant (7); Sequence conflict (25); Signal peptide (1)	9606
A5DBS1	DUS3_PICGU	reviewed	tRNA-dihydrouridine synthase 3 (EC 1.-.-.-)	DUS3 (PGUG_00726)	Pichia guilliermondii (Yeast) (Candida guilliermondii)	607	1.-.-.-	FAD binding; cytoplasm; nucleus; oxidation reduction; tRNA dihydrouridine synthase activity; tRNA processing; zinc ion binding	GO:0050660; GO:0005737; GO:0005634; GO:0055114; GO:0017150; GO:0008033; GO:0008270	IPR001269	Chain (1); Compositional bias (1); Zinc finger (2)	4929		Dus family, Dus3 subfamily
O75923	DYSF_HUMAN	reviewed	Dysferlin (Dystrophy-associated fer-1-like protein) (Fer-1-like protein 1)	DYSF (FER1L1)	Homo sapiens (Human)	2080		cytoplasmic vesicle membrane; integral to membrane; muscle contraction; plasma membrane	GO:0030659; GO:0016021; GO:0006936; GO:0005886	IPR000008; IPR018029; IPR006614; IPR006613; IPR012560; IPR012561; IPR012968	Alternative sequence (6); Chain (1); Compositional bias (1); Domain (5); Erroneous initiation (1); Frameshift (1); Modified residue (1); Mutagenesis (1); Natural variant (29); Topological domain (2); Transmembrane (1)	9606		Ferlin family
Q8L868	E1311_ARATH	reviewed	Putative glucan endo-1,3-beta-glucosidase 11 (EC 3.2.1.39) ((1->3)-beta-glucan endohydrolase 11) ((1->3)-beta-glucanase 11) (Beta-1,3-endoglucanase 11) (Beta-1,3-glucanase 11)	At1g32860 (F9L11.6)	Arabidopsis thaliana (Mouse-ear cress)	426	3.2.1.39	anchored to plasma membrane; carbohydrate metabolic process; cation binding; cell wall; cell wall organization; defense response; extracellular region; glucan endo-1,3-beta-D-glucosidase activity	GO:0046658; GO:0005975; GO:0043169; GO:0005618; GO:0007047; GO:0006952; GO:0005576; GO:0042973	IPR000490; IPR013781	Chain (1); Erroneous gene model prediction (1); Glycosylation (3); Lipidation (1); Propeptide (1); Signal peptide (1)	3702		Glycosyl hydrolase 17 family
P49237	E13B_MAIZE	reviewed	Glucan endo-1,3-beta-glucosidase, acidic isoform (EC 3.2.1.39) ((1->3)-beta-glucan endohydrolase) ((1->3)-beta-glucanase) (Beta-1,3-endoglucanase)		Zea mays (Maize)	335	3.2.1.39	carbohydrate metabolic process; cation binding; defense response; extracellular region; glucan endo-1,3-beta-D-glucosidase activity	GO:0005975; GO:0043169; GO:0006952; GO:0005576; GO:0042973	IPR000490; IPR013781	Active site (2); Chain (1); Signal peptide (1)	4577		Glycosyl hydrolase 17 family
P52409	E13B_WHEAT	reviewed	Glucan endo-1,3-beta-glucosidase (EC 3.2.1.39) ((1->3)-beta-glucan endohydrolase) ((1->3)-beta-glucanase) (Beta-1,3-endoglucanase)	GLC1	Triticum aestivum (Wheat)	461	3.2.1.39	carbohydrate metabolic process; cation binding; defense response; glucan endo-1,3-beta-D-glucosidase activity	GO:0005975; GO:0043169; GO:0006952; GO:0042973	IPR000490; IPR013781; IPR012946	Active site (2); Chain (1); Signal peptide (1)	4565		Glycosyl hydrolase 17 family
Q9FNQ2	E13L2_ARATH	reviewed	Glucan endo-1,3-beta-glucosidase-like protein 2	At5g61130 (MAF19.13)	Arabidopsis thaliana (Mouse-ear cress)	201		anchored to plasma membrane; plant-type cell wall	GO:0046658; GO:0009505	IPR012946	Chain (1); Compositional bias (1); Glycosylation (2); Lipidation (1); Propeptide (1); Signal peptide (1)	3702
Q01197	E6_GOSHI	reviewed	Protein E6	E6	Gossypium hirsutum (Upland cotton) (Gossypium mexicanum)	238		cell wall; extracellular region	GO:0005618; GO:0005576		Chain (1)	3635
Q3ZAV8	EDC4_RAT	reviewed	Enhancer of mRNA-decapping protein 4	Edc4	Rattus norvegicus (Rat)	1407		cytoplasm; nucleus	GO:0005737; GO:0005634	IPR015943; IPR001680; IPR017986	Chain (1); Coiled coil (1); Compositional bias (1); Modified residue (16); Repeat (4)	10116		WD repeat EDC4 family
O64937	EF1A_ORYSJ	reviewed	Elongation factor 1-alpha (EF-1-alpha)	REFA1 (Os03g0177400) (LOC_Os03g08010); REFA2 (Os03g0178000) (LOC_Os03g08060); REFA3 (Os03g0177900) (LOC_Os03g08050); REFA4 (Os03g0177500) (LOC_Os03g08020)	Oryza sativa subsp. japonica (Rice)	447		GTP binding; GTPase activity; cytoplasm; translation elongation factor activity; translational elongation	GO:0005525; GO:0003924; GO:0005737; GO:0003746; GO:0006414	IPR000795; IPR004539; IPR004161; IPR004160	Chain (1); Nucleotide binding (3); Sequence conflict (2)	39947		GTP-binding elongation factor family, EF-Tu/EF-1A subfamily
P29545	EF1B_ORYSJ	reviewed	Elongation factor 1-beta (EF-1-beta) (Elongation factor 1B-alpha 2) (eEF-1B alpha 2) (Elongation factor 1-beta') (EF-1-beta')	Os07g0662500 (LOC_Os07g46750) (P0453E03.116)	Oryza sativa subsp. japonica (Rice)	224		eukaryotic translation elongation factor 1 complex; translation elongation factor activity; translational elongation	GO:0005853; GO:0003746; GO:0006414	IPR014717; IPR001326; IPR014038	Chain (1); Frameshift (1); Initiator methionine (1)	39947		EF-1-beta/EF-1-delta family
Q9SI20	EF1D2_ARATH	reviewed	Elongation factor 1-delta 2 (EF-1-delta 2) (Elongation factor 1B-beta 2) (eEF-1B beta 2)	At2g18110 (F8D23.11) (T27K22.2)	Arabidopsis thaliana (Mouse-ear cress)	231		eukaryotic translation elongation factor 1 complex; translation elongation factor activity; translational elongation	GO:0005853; GO:0003746; GO:0006414	IPR014717; IPR001326; IPR014038	Chain (1); Compositional bias (1); Domain (1); Sequence conflict (2)	3702		EF-1-beta/EF-1-delta family
Q9ZRI7	EF1G1_ORYSJ	reviewed	Elongation factor 1-gamma 1 (EF-1-gamma 1) (eEF-1B gamma 1)	Os02g0220600 (LOC_Os02g12800) (B1131G07.12)	Oryza sativa subsp. japonica (Rice)	418		eukaryotic translation elongation factor 1 complex; translation elongation factor activity; translational elongation	GO:0005853; GO:0003746; GO:0006414	IPR010987; IPR004045; IPR017933; IPR004046; IPR012335; IPR001662	Chain (1); Domain (3)	39947
Q9FUM1	EF1G_PRUAV	reviewed	Elongation factor 1-gamma (EF-1-gamma) (eEF-1B gamma)		Prunus avium (Cherry)	422		eukaryotic translation elongation factor 1 complex; translation elongation factor activity; translational elongation	GO:0005853; GO:0003746; GO:0006414	IPR010987; IPR004045; IPR017933; IPR004046; IPR012335; IPR001662	Chain (1); Domain (3)	42229
O23755	EF2_BETVU	reviewed	Elongation factor 2 (EF-2)		Beta vulgaris (Sugar beet)	843		GTP binding; GTPase activity; cytoplasm; translation; translation elongation factor activity	GO:0005525; GO:0003924; GO:0005737; GO:0006412; GO:0003746	IPR000795; IPR014721; IPR000640; IPR005517; IPR004161	Chain (1); Modified residue (3); Nucleotide binding (3)	161934		GTP-binding elongation factor family, EF-G/EF-2 subfamily
Q9CAD0	EGL1_ARATH	reviewed	Transcription factor EGL1 (Transcription factor EN 30) (Protein ENHANCER OF GLABRA 3) (bHLH transcription factor bHLH002) (Basic helix-loop-helix protein 2) (bHLH 2) (AtbHLH2) (AtMYC146)	BHLH2 (EGL1) (EGL3) (EN30) (MYC146) (At1g63650) (F24D7.16)	Arabidopsis thaliana (Mouse-ear cress)	596		DNA binding; epidermal cell fate specification; nucleus; protein binding; regulation of transcription, DNA-dependent; transcription regulator activity	GO:0003677; GO:0009957; GO:0005634; GO:0005515; GO:0006355; GO:0030528	IPR001092; IPR011598	Chain (1); DNA binding (1); Domain (1); Frameshift (1); Sequence conflict (1)	3702
Q9LD55	EIF3A_ARATH	reviewed	Eukaryotic translation initiation factor 3 subunit A (eIF3a) (eIF-3-theta) (Eukaryotic translation initiation factor 3 large subunit) (p114)	TIF3A1 (At4g11420) (F25E4.40)	Arabidopsis thaliana (Mouse-ear cress)	987		plasma membrane; translation initiation factor activity; translational initiation	GO:0005886; GO:0003743; GO:0006413	IPR000717	Chain (1); Cross-link (1); Domain (1)	3702		EIF-3 subunit A family
Q5ZLA5	EIF3E_CHICK	reviewed	Eukaryotic translation initiation factor 3 subunit E (eIF3e) (Eukaryotic translation initiation factor 3 subunit 6)	EIF3E (EIF3S6) (RCJMB04_6o19)	Gallus gallus (Chicken)	445		cytoplasm; translation; translation initiation factor activity	GO:0005737; GO:0006412; GO:0003743	IPR000717; IPR016650	Chain (1); Domain (1)	9031		EIF-3 subunit E family
Q8LEF3	ELOF1_ARATH	reviewed	Transcription elongation factor 1 homolog	At5g46030 (MCL19.8)	Arabidopsis thaliana (Mouse-ear cress)	120		nucleus; regulation of transcription, DNA-dependent; zinc ion binding	GO:0005634; GO:0006355; GO:0008270	IPR007808	Chain (1); Erroneous gene model prediction (1); Metal binding (4)	3702		ELOF1 family
Q42971	ENO_ORYSJ	reviewed	Enolase (EC 4.2.1.11) (2-phosphoglycerate dehydratase) (2-phospho-D-glycerate hydro-lyase) (OSE1)	ENO1 (AD709) (Os10g0167300) (LOC_Os10g08550) (OSJNAb0015J03.9)	Oryza sativa subsp. japonica (Rice)	446	4.2.1.11	glycolysis; magnesium ion binding; phosphopyruvate hydratase activity; phosphopyruvate hydratase complex	GO:0006096; GO:0000287; GO:0004634; GO:0000015	IPR000941	Active site (2); Binding site (5); Chain (1); Erroneous gene model prediction (4); Metal binding (3); Region (1); Sequence conflict (1)	39947	Carbohydrate degradation; glycolysis; pyruvate from D-glyceraldehyde 3-phosphate: step 4/5.	Enolase family
P42896	ENO_RICCO	reviewed	Enolase (EC 4.2.1.11) (2-phosphoglycerate dehydratase) (2-phospho-D-glycerate hydro-lyase)		Ricinus communis (Castor bean)	445	4.2.1.11	glycolysis; magnesium ion binding; phosphopyruvate hydratase activity; phosphopyruvate hydratase complex	GO:0006096; GO:0000287; GO:0004634; GO:0000015	IPR000941	Active site (2); Binding site (5); Chain (1); Metal binding (3); Region (1)	3988	Carbohydrate degradation; glycolysis; pyruvate from D-glyceraldehyde 3-phosphate: step 4/5.	Enolase family
P35016	ENPL_CATRO	reviewed	Endoplasmin homolog (GRP94 homolog)	HSP90	Catharanthus roseus (Madagascar periwinkle) (Vinca rosea)	817		ATP binding; calcium ion binding; endoplasmic reticulum; endoplasmic reticulum lumen; protein folding; unfolded protein binding	GO:0005524; GO:0005509; GO:0005783; GO:0005788; GO:0006457; GO:0051082	IPR003594; IPR015566; IPR001404	Binding site (4); Chain (1); Glycosylation (5); Motif (1); Signal peptide (1)	4058		Heat shock protein 90 family
P42759	ERD10_ARATH	reviewed	Dehydrin ERD10 (Low-temperature-induced protein LTI45)	ERD10 (LTI29) (LTI45) (At1g20450) (F5M15.21) (F5M15_20)	Arabidopsis thaliana (Mouse-ear cress)	260		actin binding; cold acclimation; cytoplasm; membrane; response to abscisic acid stimulus; response to water deprivation	GO:0003779; GO:0009631; GO:0005737; GO:0016020; GO:0009737; GO:0009414	IPR000167	Chain (1); Compositional bias (5); Region (1); Repeat (2); Sequence conflict (5)	3702		Plant dehydrin family
Q09473	ERD22_CAEEL	reviewed	Putative ER lumen protein retaining receptor C28H8.4	C28H8.4	Caenorhabditis elegans	213		ER retention sequence binding; endoplasmic reticulum membrane; integral to membrane; protein retention in ER lumen; protein transport; receptor activity; vesicle-mediated transport	GO:0046923; GO:0005789; GO:0016021; GO:0006621; GO:0015031; GO:0004872; GO:0016192	IPR000133	Chain (1); Topological domain (8); Transmembrane (7)	6239		ERD2 family
Q9ZTN2	ERD2_PETHY	reviewed	ER lumen protein retaining receptor (HDEL receptor) (PGP169-12)	ERD2	Petunia hybrida (Petunia)	215		ER retention sequence binding; endoplasmic reticulum membrane; integral to membrane; protein retention in ER lumen; protein transport; receptor activity; vesicle-mediated transport	GO:0046923; GO:0005789; GO:0016021; GO:0006621; GO:0015031; GO:0004872; GO:0016192	IPR000133	Chain (1); Topological domain (8); Transmembrane (7)	4102		ERD2 family
Q9S7L5	ERF18_ARATH	reviewed	Ethylene-responsive transcription factor ERF018	ERF018 (At1g74930) (F9E10.22) (F25A4.10)	Arabidopsis thaliana (Mouse-ear cress)	195		ethylene mediated signaling pathway; nucleus; regulation of transcription, DNA-dependent; response to biotic stimulus; response to wounding; transcription factor activity	GO:0009873; GO:0005634; GO:0006355; GO:0009607; GO:0009611; GO:0003700	IPR001471	Chain (1); DNA binding (1)	3702		AP2/ERF transcription factor family, ERF subfamily
Q9LPV8	ERF1Y_ARATH	reviewed	Eukaryotic peptide chain release factor subunit 1-2 (Eukaryotic release factor 1-2) (eRF1-2) (Omnipotent suppressor protein 1 homolog 2) (SUP1 homolog 2)	ERF1-2 (At1g12920) (F13K23.17)	Arabidopsis thaliana (Mouse-ear cress)	434		cytoplasm; plasma membrane; translation release factor activity, codon specific; translational termination	GO:0005737; GO:0005886; GO:0016149; GO:0006415	IPR004403; IPR005140; IPR005141; IPR005142	Chain (1)	3702		Eukaryotic release factor 1 family
Q9SXS8	ERF3_TOBAC	reviewed	Ethylene-responsive transcription factor 3 (Ethylene-responsive element-binding factor 3 homolog) (Ethylene-responsive element-binding factor 5) (EREBP-5) (NtERF5)	ERF3 (ERF-5) (ERF5)	Nicotiana tabacum (Common tobacco)	225		defense response; ethylene mediated signaling pathway; nucleus; regulation of transcription, DNA-dependent; transcription factor activity	GO:0006952; GO:0009873; GO:0005634; GO:0006355; GO:0003700	IPR001471	Chain (1); DNA binding (1); Motif (1)	4097		Ethylene-response factor family, Class 2 subfamily
Q52QU1	ERF42_ARATH	reviewed	Ethylene-responsive transcription factor ERF042	ERF042 (At2g25820) (F17H15.15)	Arabidopsis thaliana (Mouse-ear cress)	225		ethylene mediated signaling pathway; nucleus; regulation of transcription, DNA-dependent; transcription factor activity	GO:0009873; GO:0005634; GO:0006355; GO:0003700	IPR001471	Chain (1); DNA binding (1); Erroneous termination (1); Sequence conflict (1)	3702		AP2/ERF transcription factor family, ERF subfamily
Q40478	ERF5_TOBAC	reviewed	Ethylene-responsive transcription factor 5 (Ethylene-responsive element-binding factor 5 homolog) (Ethylene-responsive element-binding factor 4) (EREBP-4) (NtERF4)	ERF5 (ERF-4) (ERF4)	Nicotiana tabacum (Common tobacco)	291		defense response; ethylene mediated signaling pathway; nucleus; regulation of transcription, DNA-dependent; transcription factor activity	GO:0006952; GO:0009873; GO:0005634; GO:0006355; GO:0003700	IPR001471	Chain (1); Compositional bias (1); DNA binding (1)	4097		Ethylene-response factor family, Class 3 subfamily
O80340	ERF78_ARATH	reviewed	Ethylene-responsive transcription factor 4 (AtERF4) (Ethylene-responsive element-binding factor 4) (EREBP-4) (Protein RELATED TO APETALA2 5)	ERF4 (ERF-4) (ERF078) (RAP2-5) (At3g15210) (K7L4.1)	Arabidopsis thaliana (Mouse-ear cress)	222		induced systemic resistance, jasmonic acid mediated signaling pathway; negative regulation of ethylene mediated signaling pathway; nuclear body; protein binding; regulation of transcription, DNA-dependent; response to abscisic acid stimulus; response to chitin; transcription factor activity; transcription repressor activity	GO:0009864; GO:0010105; GO:0016604; GO:0005515; GO:0006355; GO:0009737; GO:0010200; GO:0003700; GO:0016564	IPR001471	Chain (1); Compositional bias (1); DNA binding (1); Frameshift (1); Motif (1)	3702		AP2/ERF transcription factor family, ERF subfamily
O48651	ERG1_PANGI	reviewed	Squalene monooxygenase (EC 1.14.99.7) (Squalene epoxidase) (SE)		Panax ginseng (Korean ginseng)	539	1.14.99.7	FAD binding; integral to membrane; oxidation reduction; squalene monooxygenase activity	GO:0050660; GO:0016021; GO:0055114; GO:0004506	IPR006076; IPR003042; IPR013698	Chain (1); Nucleotide binding (1); Transmembrane (3)	4054	Terpene metabolism; lanosterol biosynthesis; lanosterol from farnesyl-PP: step 2/3.	Squalene monooxygenase family
Q7Y1X1	EST_HEVBR	reviewed	Esterase (EC 3.1.1.-) (Early nodule-specific protein homolog) (Latex allergen Hev b 13) (allergen Hev b 13)		Hevea brasiliensis (Para rubber tree)	391	3.1.1.-	IgE binding; defense response; hydrolase activity, acting on ester bonds; lipid metabolic process	GO:0019863; GO:0006952; GO:0016788; GO:0006629	IPR001087; IPR008265	Active site (1); Chain (1); Glycosylation (3); Mass spectrometry (1); Sequence conflict (1); Signal peptide (1)	3981		'GDSL' lipolytic enzyme family
Q9LXX6	EXOC6_ARATH	reviewed	Probable exocyst complex component 6 (Exocyst complex component Sec15)	At3g56640 (T5P19_290)	Arabidopsis thaliana (Mouse-ear cress)	789		exocyst; pollen germination; pollen tube growth; protein transport; vesicle docking during exocytosis	GO:0000145; GO:0009846; GO:0009860; GO:0015031; GO:0006904	IPR007225	Chain (1); Coiled coil (1)	3702		SEC15 family
Q28F19	EXOS6_XENTR	reviewed	Exosome complex exonuclease MTR3 (EC 3.1.13.-) (mRNA transport regulator 3 homolog) (Exosome component 6)	exosc6 (mtr3) (TGas126k07.1)	Xenopus tropicalis (Western clawed frog) (Silurana tropicalis)	270	3.1.13.-	3'-5'-exoribonuclease activity; RNA binding; cytoplasm; exosome (RNase complex); nucleus; rRNA processing	GO:0000175; GO:0003723; GO:0005737; GO:0000178; GO:0005634; GO:0006364	IPR001247	Chain (1)	8364		RNase PH family
Q9FS16	EXTN3_ARATH	reviewed	Extensin-3 (AtExt3) (AtExt5)	EXT3 (EXT5) (At1g21310) (F16F4.4)	Arabidopsis thaliana (Mouse-ear cress)	427		cell wall; extracellular region; plant-type cell wall organization; structural constituent of cell wall	GO:0005618; GO:0005576; GO:0009664; GO:0005199	IPR006706	Chain (1); Region (17); Repeat (38); Sequence caution (2); Signal peptide (1)	3702		Extensin family
P06599	EXTN_DAUCA	reviewed	Extensin		Daucus carota (Carrot)	306		cell wall; extracellular region; plant-type cell wall organization; structural constituent of cell wall	GO:0005618; GO:0005576; GO:0009664; GO:0005199	IPR006706	Chain (1); Signal peptide (1)	4039
P14918	EXTN_MAIZE	reviewed	Extensin (Proline-rich glycoprotein)	HRGP	Zea mays (Maize)	267		cell wall; cell wall organization; extracellular region	GO:0005618; GO:0007047; GO:0005576		Chain (1); Natural variant (2); Region (2); Repeat (13); Signal peptide (1)	4577
Q641I1	F135B_XENLA	reviewed	Protein FAM135B	fam135b	Xenopus laevis (African clawed frog)	1376				IPR007751	Chain (1)	8355		FAM135 family
Q0JHF8	F16P2_ORYSJ	reviewed	Fructose-1,6-bisphosphatase, cytosolic (FBPase) (EC 3.1.3.11) (D-fructose-1,6-bisphosphate 1-phosphohydrolase)	Os01g0866400 (LOC_Os01g64660) (P0505D12.36)	Oryza sativa subsp. japonica (Rice)	339	3.1.3.11	carbohydrate metabolic process; cytoplasm; fructose 1,6-bisphosphate 1-phosphatase activity	GO:0005975; GO:0005737; GO:0042132	IPR000146; IPR017955	Binding site (4); Chain (1); Erroneous gene model prediction (1); Metal binding (8); Region (1)	39947		FBPase class 1 family
Q9Y4F4	F179B_HUMAN	reviewed	Protein FAM179B	FAM179B (KIAA0423)	Homo sapiens (Human)	1720		binding	GO:0005488	IPR011989	Alternative sequence (4); Chain (1); Compositional bias (1); Frameshift (1); Modified residue (1); Natural variant (2); Repeat (6); Sequence conflict (2)	9606		FAM179 family
P32291	FAD3E_PHAAU	reviewed	Omega-3 fatty acid desaturase, endoplasmic reticulum (EC 1.14.19.-) (Indole-3-acetic acid-induced protein ARG1)	ARG1	Phaseolus aureus (Mung bean) (Vigna radiata)	380	1.14.19.-	endoplasmic reticulum membrane; fatty acid biosynthetic process; integral to membrane; oxidation reduction; oxidoreductase activity	GO:0005789; GO:0006633; GO:0016021; GO:0055114; GO:0016491	IPR005804	Chain (1); Motif (3); Transmembrane (3)	3916	Lipid metabolism; polyunsaturated fatty acid biosynthesis.	Fatty acid desaturase family
Q9XIN8	FB119_ARATH	reviewed	F-box protein At2g27310	At2g27310 (F12K2.11)	Arabidopsis thaliana (Mouse-ear cress)	337				IPR001810	Chain (1); Domain (1)	3702
Q1G391	FB217_ARATH	reviewed	F-box protein At4g00893	At4g00893	Arabidopsis thaliana (Mouse-ear cress)	388				IPR001810	Chain (1); Domain (1)	3702
Q9FZ32	FB60_ARATH	reviewed	F-box protein At1g55000	At1g55000 (F14C21.53) (T24C10.11)	Arabidopsis thaliana (Mouse-ear cress)	221		cell wall catabolic process	GO:0016998	IPR001810; IPR002482	Chain (1); Domain (1)	3702
Q9FYF9	FB76_ARATH	reviewed	F-box protein At1g67340	At1g67340 (F1N21.16)	Arabidopsis thaliana (Mouse-ear cress)	379		nucleus; zinc ion binding	GO:0005634; GO:0008270	IPR006597; IPR011990; IPR002893	Chain (1); Domain (1)	3702
Q8L736	FBK31_ARATH	reviewed	F-box/Kelch-repeat protein At2g02870	At2g02870 (T17M13.4)	Arabidopsis thaliana (Mouse-ear cress)	467				IPR015915; IPR006652; IPR013089	Chain (1); Domain (1); Repeat (5); Sequence conflict (1)	3702
Q9M0E1	FBL77_ARATH	reviewed	F-box/LRR-repeat protein At4g29420	At4g29420 (F17A13.240)	Arabidopsis thaliana (Mouse-ear cress)	446				IPR001810	Chain (1); Domain (1); Repeat (4); Sequence conflict (1)	3702
Q9ZPE4	FBW2_ARATH	reviewed	F-box protein FBW2	FBW2 (At4g08980) (T3H13.1)	Arabidopsis thaliana (Mouse-ear cress)	317		protein binding; ubiquitin-dependent protein catabolic process	GO:0005515; GO:0006511	IPR001810	Chain (1); Domain (1)	3702	Protein modification; protein ubiquitination.
Q41014	FENR2_PEA	reviewed	Ferredoxin--NADP reductase, root isozyme, chloroplastic (FNR) (EC 1.18.1.2)		Pisum sativum (Garden pea)	377	1.18.1.2	FAD binding; NADP or NADPH binding; chloroplast; electron carrier activity; electron transport chain; ferredoxin-NADP+ reductase activity; photosynthesis; thylakoid membrane; transport	GO:0050660; GO:0050661; GO:0009507; GO:0009055; GO:0022900; GO:0004324; GO:0015979; GO:0042651; GO:0006810	IPR017927; IPR001709; IPR012146; IPR015701; IPR001433	Binding site (7); Chain (1); Domain (1); Nucleotide binding (6); Transit peptide (1)	3888	Energy metabolism; photosynthesis.	Ferredoxin--NADP reductase type 1 family
Q4PF70	FET5_USTMA	reviewed	Transcription factor FET5 (Factor of eukaryotic transcription 5)	FET5 (UM01243)	Ustilago maydis (Smut fungus)	281		ATP binding; transcription	GO:0005524; GO:0006350	IPR004130	Chain (1); Nucleotide binding (1)	5270		FET5 family
Q9FLQ7	FH20_ARATH	reviewed	Formin-like protein 20 (AtFH20)	FH20 (At5g07740/At5g07750) (MBK20.20)	Arabidopsis thaliana (Mouse-ear cress)	1615		actin binding; actin cytoskeleton organization; cellular component organization; phosphoprotein phosphatase activity	GO:0003779; GO:0030036; GO:0016043; GO:0004721	IPR014020; IPR015425; IPR003104	Active site (1); Chain (1); Compositional bias (2); Domain (3); Erroneous gene model prediction (2)	3702		Formin-like family, Class-II subfamily
Q0V7S6	FK125_ARATH	reviewed	F-box/kelch-repeat protein OR23	OR23 (At4g03030) (T4I9.9)	Arabidopsis thaliana (Mouse-ear cress)	442				IPR001810; IPR015915; IPR006652; IPR013089	Chain (1); Compositional bias (1); Domain (1); Erroneous gene model prediction (2); Repeat (6)	3702
Q41649	FKB15_VICFA	reviewed	FK506-binding protein 2 (EC 5.2.1.8) (Peptidyl-prolyl cis-trans isomerase) (PPIase) (Rotamase) (15 kDa FKBP) (FKBP-15)	FKBP15	Vicia faba (Broad bean)	151	5.2.1.8	endoplasmic reticulum; endoplasmic reticulum lumen; peptidyl-prolyl cis-trans isomerase activity; protein folding; response to stress	GO:0005783; GO:0005788; GO:0003755; GO:0006457; GO:0006950	IPR001179	Chain (1); Domain (1); Motif (1); Signal peptide (1)	3906		FKBP-type PPIase family, FKBP2 subfamily
Q9VL78	FKB59_DROME	reviewed	FK506-binding protein 59 (EC 5.2.1.8) (Peptidyl-prolyl cis-trans isomerase) (PPIase) (Rotamase) (dFKBP59)	FKBP59 (CG4535)	Drosophila melanogaster (Fruit fly)	439	5.2.1.8	detection of light stimulus involved in visual perception; inaD signaling complex; peptidyl-prolyl cis-trans isomerase activity; peripheral nervous system development; protein binding; protein folding; regulation of calcium ion transport	GO:0050908; GO:0016027; GO:0003755; GO:0007422; GO:0005515; GO:0006457; GO:0051924	IPR001179; IPR001440; IPR011990; IPR013026	Chain (1); Domain (2); Repeat (3); Sequence conflict (5)	7227
Q38931	FKB70_ARATH	reviewed	70 kDa peptidyl-prolyl isomerase (EC 5.2.1.8) (Peptidyl-prolyl cis-trans isomerase) (PPIase) (Rotamase) (Peptidylprolyl isomerase ROF1)	ROF1 (At3g25230) (MJL12.19)	Arabidopsis thaliana (Mouse-ear cress)	551	5.2.1.8	calmodulin binding; peptidyl-prolyl cis-trans isomerase activity; protein folding; response to cadmium ion	GO:0005516; GO:0003755; GO:0006457; GO:0046686	IPR001179; IPR001440; IPR011990; IPR013026	Chain (1); Compositional bias (1); Domain (3); Erroneous gene model prediction (1); Region (1); Repeat (3); Sequence conflict (1)	3702
Q43207	FKB70_WHEAT	reviewed	70 kDa peptidyl-prolyl isomerase (EC 5.2.1.8) (Peptidyl-prolyl cis-trans isomerase) (PPIase) (Rotamase)	FKBP70	Triticum aestivum (Wheat)	559	5.2.1.8	calmodulin binding; peptidyl-prolyl cis-trans isomerase activity; protein folding; response to stress	GO:0005516; GO:0003755; GO:0006457; GO:0006950	IPR001179; IPR001440; IPR011990; IPR013026	Chain (1); Domain (3); Repeat (3)	4565
Q4PIN7	FKBP4_USTMA	reviewed	FK506-binding protein 4 (EC 5.2.1.8) (Peptidyl-prolyl cis-trans isomerase) (PPIase) (Rotamase)	FPR4 (UM00026)	Ustilago maydis (Smut fungus)	375	5.2.1.8	nucleus; peptidyl-prolyl cis-trans isomerase activity; protein folding	GO:0005634; GO:0003755; GO:0006457	IPR001179	Chain (1); Compositional bias (2); Domain (1)	5270		FKBP-type PPIase family, FKBP3/4 subfamily
Q9LZX4	FLA10_ARATH	reviewed	Fasciclin-like arabinogalactan protein 10	FLA10 (At3g60900) (T4C21.310)	Arabidopsis thaliana (Mouse-ear cress)	422		anchored to plasma membrane	GO:0046658	IPR000782	Chain (1); Compositional bias (1); Domain (2); Glycosylation (5); Lipidation (1); Propeptide (1); Signal peptide (1)	3702		Fasciclin-like AGP family
Q8LEE9	FLA12_ARATH	reviewed	Fasciclin-like arabinogalactan protein 12	FLA12 (At5g60490) (MUF9.12)	Arabidopsis thaliana (Mouse-ear cress)	249		anchored to membrane; plasma membrane	GO:0031225; GO:0005886	IPR000782	Chain (1); Compositional bias (1); Domain (1); Frameshift (2); Glycosylation (5); Lipidation (1); Propeptide (1); Sequence conflict (2); Signal peptide (1)	3702		Fasciclin-like AGP family
Q9SJ81	FLA7_ARATH	reviewed	Fasciclin-like arabinogalactan protein 7	FLA7 (At2g04780) (F28I8.18)	Arabidopsis thaliana (Mouse-ear cress)	254		anchored to plasma membrane	GO:0046658	IPR000782	Chain (1); Domain (1); Glycosylation (4); Lipidation (1); Propeptide (1); Sequence conflict (1); Signal peptide (1)	3702		Fasciclin-like AGP family
Q41452	FLS_SOLTU	reviewed	Flavonol synthase/flavanone 3-hydroxylase (FLS) (EC 1.14.11.23) (EC 1.14.11.9)		Solanum tuberosum (Potato)	349	1.14.11.23; 1.14.11.9	L-ascorbic acid binding; cytoplasm; flavonoid biosynthetic process; flavonol synthase activity; iron ion binding; naringenin 3-dioxygenase activity; oxidation reduction; oxidoreductase activity, acting on single donors with incorporation of molecular oxygen, incorporation of two atoms of oxygen	GO:0031418; GO:0005737; GO:0009813; GO:0045431; GO:0005506; GO:0045486; GO:0055114; GO:0016702	IPR005123	Chain (1); Metal binding (3)	4113	Secondary metabolite biosynthesis; flavonoid biosynthesis.	Iron/ascorbate-dependent oxidoreductase family
Q9LMA1	FMO1_ARATH	reviewed	Probable flavin-containing monooxygenase 1 (EC 1.14.13.-)	FMO1 (At1g19250) (T29M8.12)	Arabidopsis thaliana (Mouse-ear cress)	530	1.14.13.-	FAD binding; NADP or NADPH binding; defense response signaling pathway, resistance gene-dependent; defense response signaling pathway, resistance gene-independent; defense response to bacterium; defense response to fungus; electron carrier activity; flavin-containing monooxygenase activity; intrinsic to endoplasmic reticulum membrane; microsome; oxidation reduction; plant-type hypersensitive resp…	GO:0050660; GO:0050661; GO:0009870; GO:0010204; GO:0042742; GO:0050832; GO:0009055; GO:0004499; GO:0031227; GO:0005792; GO:0055114; GO:0009626; GO:0009627	IPR001613; IPR012143; IPR000960	Chain (1); Nucleotide binding (2)	3702		FMO family
Q948P6	FRI3_SOYBN	reviewed	Ferritin-3, chloroplastic (EC 1.16.3.1) (SFerH-3)		Glycine max (Soybean)	256	1.16.3.1	cellular iron ion homeostasis; chloroplast; ferric iron binding; ferroxidase activity; iron ion transport; oxidation reduction	GO:0006879; GO:0009507; GO:0008199; GO:0004322; GO:0006826; GO:0055114	IPR014034; IPR008331; IPR009040; IPR001519; IPR012347	Chain (1); Domain (1); Metal binding (6); Region (1); Transit peptide (1)	3847		Ferritin family
Q9FDW0	FRIGI_ARATH	reviewed	Protein FRIGIDA	FRI (At4g00650) (F6N23.25)	Arabidopsis thaliana (Mouse-ear cress)	609		cell differentiation; negative regulation of flower development; nucleus; protein heterodimerization activity; protein homodimerization activity; regulation of timing of transition from vegetative to reproductive phase; regulation of vegetative phase change; vernalization response	GO:0030154; GO:0009910; GO:0005634; GO:0046982; GO:0042803; GO:0048510; GO:0010321; GO:0010048	IPR012474	Chain (1); Coiled coil (2); Erroneous gene model prediction (2); Natural variant (4)	3702
Q55700	FTSH1_SYNY3	reviewed	Cell division protease ftsH homolog 1 (EC 3.4.24.-)	slr0228	Synechocystis sp. (strain PCC 6803)	627	3.4.24.-	ATP binding; cell cycle; cell division; integral to membrane; metalloendopeptidase activity; nucleoside-triphosphatase activity; plasma membrane; protein catabolic process; proteolysis; zinc ion binding	GO:0005524; GO:0007049; GO:0051301; GO:0016021; GO:0004222; GO:0017111; GO:0005886; GO:0030163; GO:0006508; GO:0008270	IPR003593; IPR003959; IPR003960; IPR005936; IPR011546; IPR000642	Active site (1); Chain (1); Metal binding (2); Nucleotide binding (1); Topological domain (3); Transmembrane (2)	1148		AAA ATPase family; Peptidase M41 family
P32907	FUN34_YEAST	reviewed	Protein FUN34	FUN34 (YNR002C) (N2029)	Saccharomyces cerevisiae (Baker's yeast)	282		ammonium transmembrane transporter activity; ammonium transport; integral to membrane; mitochondrion; nitrogen utilization; plasma membrane; protein binding	GO:0008519; GO:0015696; GO:0016021; GO:0005739; GO:0019740; GO:0005886; GO:0005515	IPR000791	Chain (1); Modified residue (6); Topological domain (7); Transmembrane (6)	4932		GPR1/FUN34/yaaH family
Q9XHM5	G2OX2_PEA	reviewed	Gibberellin 2-beta-dioxygenase 2 (EC 1.14.11.13) (Gibberellin 2-beta-hydroxylase 2) (Gibberellin 2-oxidase 2) (GA 2-oxidase 2)	GA2OX2	Pisum sativum (Garden pea)	345	1.14.11.13	gibberellin 2-beta-dioxygenase activity; iron ion binding; oxidation reduction; oxidoreductase activity, acting on single donors with incorporation of molecular oxygen, incorporation of two atoms of oxygen	GO:0045543; GO:0005506; GO:0055114; GO:0016702	IPR005123; IPR002283	Active site (1); Chain (1); Metal binding (3)	3888	Plant hormone biosynthesis; gibberellin biosynthesis.	Iron/ascorbate-dependent oxidoreductase family, GA2OX subfamily
P25861	G3PC_ANTMA	reviewed	Glyceraldehyde-3-phosphate dehydrogenase, cytosolic (EC 1.2.1.12)	GAPC (GAPDH)	Antirrhinum majus (Garden snapdragon)	337	1.2.1.12	NAD or NADH binding; cytoplasm; glyceraldehyde-3-phosphate dehydrogenase (phosphorylating) activity; glycolysis; oxidation reduction	GO:0051287; GO:0005737; GO:0004365; GO:0006096; GO:0055114	IPR000173; IPR006424	Active site (1); Binding site (5); Chain (1); Nucleotide binding (1); Region (2); Site (1)	4151	Carbohydrate degradation; glycolysis; pyruvate from D-glyceraldehyde 3-phosphate: step 1/5.	Glyceraldehyde-3-phosphate dehydrogenase family
P34922	G3PC_PEA	reviewed	Glyceraldehyde-3-phosphate dehydrogenase, cytosolic (EC 1.2.1.12)	GAPC1	Pisum sativum (Garden pea)	338	1.2.1.12	NAD or NADH binding; cytoplasm; glyceraldehyde-3-phosphate dehydrogenase (phosphorylating) activity; glycolysis; oxidation reduction	GO:0051287; GO:0005737; GO:0004365; GO:0006096; GO:0055114	IPR000173; IPR006424	Active site (1); Binding site (5); Chain (1); Nucleotide binding (1); Region (2); Site (1)	3888	Carbohydrate degradation; glycolysis; pyruvate from D-glyceraldehyde 3-phosphate: step 1/5.	Glyceraldehyde-3-phosphate dehydrogenase family
Q9M0B6	GAE1_ARATH	reviewed	UDP-glucuronate 4-epimerase 1 (EC 5.1.3.6) (UDP-glucuronic acid epimerase 1) (AtUGlcAE3)	GAE1 (UGlcAE3) (At4g30440) (F17I23.220)	Arabidopsis thaliana (Mouse-ear cress)	429	5.1.3.6	Golgi apparatus; UDP-glucuronate 4-epimerase activity; carbohydrate metabolic process; cellular metabolic process; coenzyme binding; integral to membrane	GO:0005794; GO:0050378; GO:0005975; GO:0044237; GO:0050662; GO:0016021	IPR001509; IPR016040; IPR008089	Active site (1); Chain (1); Compositional bias (1); Nucleotide binding (1); Transmembrane (2)	3702		Sugar epimerase family
Q0JH50	GAOX2_ORYSJ	reviewed	Gibberellin 20 oxidase 2 (EC 1.14.11.-) (Gibberellin C-20 oxidase 2) (GA 20-oxidase 2) (Os20ox2) (Protein semidwarf-1)	20ox2 (C20ox2) (GA20) (Sd-1) (Os01g0883800) (LOC_Os01g66100) (B1065E10.46)	Oryza sativa subsp. japonica (Rice)	389	1.14.11.-	iron ion binding; oxidation reduction; oxidoreductase activity	GO:0005506; GO:0055114; GO:0016491	IPR005123; IPR002283	Active site (1); Chain (1); Metal binding (3); Natural variant (3)	39947		Iron/ascorbate-dependent oxidoreductase family, GA20OX subfamily
Q4FLQ7	GATA_PELUB	reviewed	Glutamyl-tRNA(Gln) amidotransferase subunit A (Glu-ADT subunit A) (EC 6.3.5.-)	gatA (SAR11_1077)	Pelagibacter ubique	485	6.3.5.-	glutaminyl-tRNA synthase (glutamine-hydrolyzing) activity; translation	GO:0050567; GO:0006412	IPR000120; IPR004412	Active site (3); Chain (1)	335992		Amidase family
Q10XY9	GATB_TRIEI	reviewed	Aspartyl/glutamyl-tRNA(Asn/Gln) amidotransferase subunit B (Asp/Glu-ADT subunit B) (EC 6.3.5.-)	gatB (Tery_3843)	Trichodesmium erythraeum (strain IMS101)	494	6.3.5.-	glutaminyl-tRNA synthase (glutamine-hydrolyzing) activity; translation	GO:0050567; GO:0006412	IPR017959; IPR018027; IPR004413; IPR006107; IPR006075; IPR017958	Chain (1)	203124		GatB/gatE family, GatB subfamily
P93398	GBB2_TOBAC	reviewed	Guanine nucleotide-binding protein subunit beta-2		Nicotiana tabacum (Common tobacco)	377		signal transducer activity; signal transduction	GO:0004871; GO:0007165	IPR001632; IPR016346; IPR015943; IPR001680; IPR017986	Chain (1); Repeat (7)	4097		WD repeat G protein beta family
O24076	GBLP_MEDSA	reviewed	Guanine nucleotide-binding protein subunit beta-like protein	GB1	Medicago sativa (Alfalfa)	325				IPR015943; IPR001680; IPR017986	Chain (1); Repeat (7)	3879		WD repeat G protein beta family
Q9LSQ4	GH36_ARATH	reviewed	Indole-3-acetic acid-amido synthetase GH3.6 (EC 6.3.2.-) (Auxin-responsive GH3-like protein 6) (AtGH3-6) (Protein DWARF IN LIGHT 1) (DFL-1)	GH3.6 (DFL1) (At5g54510) (F24B18.13)	Arabidopsis thaliana (Mouse-ear cress)	612	6.3.2.-	auxin homeostasis; auxin mediated signaling pathway; chloroplast; indole-3-acetic acid amido synthetase; unidimensional cell growth	GO:0010252; GO:0009734; GO:0009507; GO:0010279; GO:0009826	IPR004993	Chain (1); Sequence conflict (1)	3702		IAA-amido conjugating enzyme family
Q9MAA7	GI1L1_ARATH	reviewed	Probable gibberellin receptor GID1L1 (EC 3.-.-.-) (GID1-like protein 1)	GID1L1 (At3g05120) (T12H1.8)	Arabidopsis thaliana (Mouse-ear cress)	345	3.-.-.-	cytoplasm; floral organ morphogenesis; hydrolase activity; nucleus; positive regulation of gibberellic acid mediated signaling; raffinose family oligosaccharide biosynthetic process; receptor activity	GO:0005737; GO:0048444; GO:0016787; GO:0005634; GO:0009939; GO:0010325; GO:0004872	IPR013094; IPR002168	Active site (2); Chain (1)	3702		'GDXG' lipolytic enzyme family
Q940G6	GI1L3_ARATH	reviewed	Probable gibberellin receptor GID1L3 (EC 3.-.-.-) (GID1-like protein 3)	GID1L3 (At5g27320) (F21A20.30)	Arabidopsis thaliana (Mouse-ear cress)	344	3.-.-.-	floral organ morphogenesis; hydrolase activity; nucleus; positive regulation of gibberellic acid mediated signaling; raffinose family oligosaccharide biosynthetic process; receptor activity	GO:0048444; GO:0016787; GO:0005634; GO:0009939; GO:0010325; GO:0004872	IPR013094; IPR002168	Active site (2); Chain (1)	3702		'GDXG' lipolytic enzyme family
Q9SQI2	GIGAN_ARATH	reviewed	Protein GIGANTEA	GI (At1g22770) (T22J18.6)	Arabidopsis thaliana (Mouse-ear cress)	1173		cell differentiation; flower development; nucleoplasm; positive regulation of long-day photoperiodism, flowering; protein binding; red or far red light signaling pathway; red, far-red light phototransduction; regulation of circadian rhythm; regulation of transcription; response to blue light; response to cold; response to hydrogen peroxide; temperature compensation of the circadian clock	GO:0030154; GO:0009908; GO:0005654; GO:0048578; GO:0005515; GO:0010017; GO:0009585; GO:0042752; GO:0045449; GO:0009637; GO:0009409; GO:0042542; GO:0010378		Chain (1); Erroneous gene model prediction (3)	3702		GIGANTEA family
P92996	GL120_ARATH	reviewed	Germin-like protein subfamily 1 member 20 (GLP2a copy 2) (GLP2b) (Germin type 2) (At-GERM2) (AtGER2)	GLP5A (GER2) (GERM2) (GLP2A) (GLP2B) (At5g39190) (K3K3.6)	Arabidopsis thaliana (Mouse-ear cress)	222		apoplast; extracellular matrix; manganese ion binding; nutrient reservoir activity	GO:0048046; GO:0031012; GO:0030145; GO:0045735	IPR006045; IPR001929; IPR014710	Chain (1); Disulfide bond (1); Glycosylation (1); Metal binding (4); Sequence conflict (4); Signal peptide (1)	3702		Germin family
Q9M263	GL24_ARATH	reviewed	Germin-like protein subfamily 2 member 4	GLP10 (At3g62020) (F21F14.190)	Arabidopsis thaliana (Mouse-ear cress)	220		apoplast; manganese ion binding; nutrient reservoir activity; plant-type cell wall	GO:0048046; GO:0030145; GO:0045735; GO:0009505	IPR006045; IPR001929; IPR014710	Chain (1); Disulfide bond (1); Glycosylation (2); Metal binding (4); Signal peptide (1)	3702		Germin family
Q6DJM3	GL8D1_XENLA	reviewed	Glycosyltransferase 8 domain-containing protein 1 (EC 2.4.1.-)	glt8d1	Xenopus laevis (African clawed frog)	364	2.4.1.-	integral to membrane; transferase activity, transferring glycosyl groups	GO:0016021; GO:0016757	IPR002495	Chain (1); Glycosylation (3); Topological domain (2); Transmembrane (1)	8355		Glycosyltransferase 8 family
P08281	GLNA2_PEA	reviewed	Glutamine synthetase leaf isozyme, chloroplastic (EC 6.3.1.2) (GS2) (Glutamate--ammonia ligase)	GS2	Pisum sativum (Garden pea)	430	6.3.1.2	chloroplast; glutamate-ammonia ligase activity; glutamine biosynthetic process; nitrogen fixation	GO:0009507; GO:0004356; GO:0006542; GO:0009399	IPR008147; IPR014746; IPR008146	Chain (1); Transit peptide (1)	3888		Glutamine synthetase family
Q93YT1	GLR32_ARATH	reviewed	Glutamate receptor 3.2 (AtGluR2) (Ligand-gated ion channel 3.2)	GLR3.2 (GLUR2) (At4g35290) (F23E12.150)	Arabidopsis thaliana (Mouse-ear cress)	912		extracellular-glutamate-gated ion channel activity; integral to membrane; ion transport; ionotropic glutamate receptor activity	GO:0005234; GO:0016021; GO:0006811; GO:0004970	IPR001828; IPR015683; IPR001320; IPR017103	Chain (1); Erroneous gene model prediction (2); Glycosylation (10); Sequence conflict (2); Signal peptide (1); Topological domain (5); Transmembrane (4)	3702		Glutamate-gated ion channel (TC 1.A.10) family
Q9ZR41	GLRX_SOLLC	reviewed	Glutaredoxin		Solanum lycopersicum (Tomato) (Lycopersicon esculentum)	108		cell redox homeostasis; cytoplasm; electron carrier activity; electron transport chain; protein disulfide oxidoreductase activity; transport	GO:0045454; GO:0005737; GO:0009055; GO:0022900; GO:0015035; GO:0006810	IPR011767; IPR002109; IPR014025; IPR011899; IPR012335	Chain (1); Disulfide bond (1); Domain (1)	4081		Glutaredoxin family
P13264	GLSK_RAT	reviewed	Glutaminase kidney isoform, mitochondrial (GLS) (EC 3.5.1.2) (L-glutamine amidohydrolase) (K-glutaminase) [Cleaved into: Glutaminase kidney isoform 68 kDa chain; Glutaminase kidney isoform 65 kDa chain]	Gls	Rattus norvegicus (Rat)	674	3.5.1.2	glutaminase activity; glutamine metabolic process; mitochondrion	GO:0004359; GO:0006541; GO:0005739	IPR002110; IPR007043; IPR015868	Chain (2); Compositional bias (1); Repeat (1); Sequence conflict (2); Transit peptide (1)	10116		Glutaminase family
Q54EW1	GLYC2_DICDI	reviewed	Serine hydroxymethyltransferase 2 (SHMT 2) (Serine methylase 2) (EC 2.1.2.1) (Glycine hydroxymethyltransferase 2)	shmt2 (DDB_G0291652)	Dictyostelium discoideum (Slime mold)	481	2.1.2.1	L-serine metabolic process; glycine hydroxymethyltransferase activity; glycine metabolic process; one-carbon compound metabolic process; pyridoxal phosphate binding	GO:0006563; GO:0004372; GO:0006544; GO:0006730; GO:0030170	IPR001085; IPR015421	Binding site (1); Chain (1)	44689	One-carbon metabolism; tetrahydrofolate pathway.	SHMT family
Q9SNY3	GMD1_ARATH	reviewed	GDP-mannose 4,6 dehydratase 1 (EC 4.2.1.47) (GDP-D-mannose dehydratase 1) (GMD 1)	GMD1 (At5g66280) (K1L20.6)	Arabidopsis thaliana (Mouse-ear cress)	361	4.2.1.47	GDP-mannose 4,6-dehydratase activity; GDP-mannose metabolic process; coenzyme binding; intracellular	GO:0008446; GO:0019673; GO:0050662; GO:0005622	IPR001509; IPR006368; IPR016040	Active site (3); Binding site (1); Chain (1)	3702	Nucleotide-sugar biosynthesis; GDP-L-fucose biosynthesis via de novo pathway; GDP-L-fucose from GDP-D-mannose: step 1/2.	GDP-mannose 4,6-dehydratase family
Q9LMP7	GOS11_ARATH	reviewed	Golgi SNARE 11 protein (AtGOS11) (Golgi SNAP receptor complex member 1-1)	GOS11 (At1g15880) (F7H2.21)	Arabidopsis thaliana (Mouse-ear cress)	223		Golgi membrane; integral to membrane; intracellular protein transport; vesicle-mediated transport	GO:0000139; GO:0016021; GO:0006886; GO:0016192	IPR007705	Chain (1); Coiled coil (1); Topological domain (2); Transmembrane (1)	3702		GOSR1 family
Q9CR60	GOT1B_MOUSE	reviewed	Vesicle transport protein GOT1B (Golgi transport 1 homolog B)	Golt1b	Mus musculus (Mouse)	138		Golgi membrane; integral to membrane; protein transport; vesicle-mediated transport	GO:0000139; GO:0016021; GO:0015031; GO:0016192	IPR007305	Chain (1); Compositional bias (1); Topological domain (5); Transmembrane (3)	10090		GOT1 family
Q40224	GPA1_LUPLU	reviewed	Guanine nucleotide-binding protein alpha-1 subunit (GP-alpha-1)	GPA1	Lupinus luteus (European yellow lupin)	384		G-protein coupled receptor protein signaling pathway; GTP binding; protein amino acid ADP-ribosylation; signal transducer activity	GO:0007186; GO:0005525; GO:0006471; GO:0004871	IPR001019; IPR002976	Chain (1); Initiator methionine (1); Lipidation (2); Nucleotide binding (3)	3873		G-alpha family
Q9Y302	GPR89_HUMAN	reviewed	Protein GPR89 (Putative MAPK-activating protein PM01) (Putative NF-kappa-B-activating protein 90)	GPR89A (GPR89) (SH120) (CGI-13) (HSPC201) (UNQ192/PRO218); GPR89B	Homo sapiens (Human)	455		integral to membrane; positive regulation of I-kappaB kinase/NF-kappaB cascade; signal transducer activity	GO:0016021; GO:0043123; GO:0004871	IPR015672	Alternative sequence (1); Chain (1); Erroneous termination (1); Glycosylation (2); Sequence conflict (5); Transmembrane (9)	9606		GPR89 family
P30708	GPX4_NICSY	reviewed	Probable phospholipid hydroperoxide glutathione peroxidase (PHGPx) (EC 1.11.1.12) (6P229)		Nicotiana sylvestris (Wood tobacco)	169	1.11.1.12	cytoplasm; glutathione peroxidase activity; oxidation reduction; phospholipid-hydroperoxide glutathione peroxidase activity; response to oxidative stress	GO:0005737; GO:0004602; GO:0055114; GO:0047066; GO:0006979	IPR000889; IPR012335	Active site (1); Chain (1)	4096		Glutathione peroxidase family
O48646	GPX6_ARATH	reviewed	Probable phospholipid hydroperoxide glutathione peroxidase 6, mitochondrial (PHGPx) (AtGPX1) (EC 1.11.1.12)	GPX6 (GPX1) (At4g11600) (T5C23.30)	Arabidopsis thaliana (Mouse-ear cress)	232	1.11.1.12	chloroplast; cytosol; glutathione peroxidase activity; mitochondrion; oxidation reduction; phospholipid-hydroperoxide glutathione peroxidase activity; plasma membrane; response to cadmium ion; response to oxidative stress; response to salt stress	GO:0009507; GO:0005829; GO:0004602; GO:0005739; GO:0055114; GO:0047066; GO:0005886; GO:0046686; GO:0006979; GO:0009651	IPR000889; IPR012335	Active site (1); Chain (1); Sequence conflict (2); Transit peptide (1)	3702		Glutathione peroxidase family
Q8LBU2	GPX8_ARATH	reviewed	Probable glutathione peroxidase 8 (EC 1.11.1.9)	GPX8 (At1g63460) (F2K11.16)	Arabidopsis thaliana (Mouse-ear cress)	167	1.11.1.9	glutathione peroxidase activity; oxidation reduction; response to oxidative stress	GO:0004602; GO:0055114; GO:0006979	IPR000889; IPR012335	Active site (1); Chain (1); Erroneous gene model prediction (1)	3702		Glutathione peroxidase family
P49310	GRP1_SINAL	reviewed	Glycine-rich RNA-binding protein GRP1A		Sinapis alba (White mustard) (Brassica hirta)	166		RNA binding; nucleus	GO:0003723; GO:0005634	IPR015465; IPR000504	Chain (1); Compositional bias (6); Domain (1)	3728
Q9SVM8	GRP2_ARATH	reviewed	Glycine-rich RNA-binding protein 2, mitochondrial (AtGRP2)	GRP2 (At4g13850) (F18A5.240)	Arabidopsis thaliana (Mouse-ear cress)	158		ATP binding; RNA binding; double-stranded DNA binding; mitochondrion; response to cold; response to osmotic stress; seed germination; single-stranded DNA binding	GO:0005524; GO:0003723; GO:0003690; GO:0005739; GO:0009409; GO:0006970; GO:0009845; GO:0003697	IPR012677; IPR015465; IPR000504	Chain (1); Compositional bias (1); Domain (1); Sequence conflict (4); Transit peptide (1)	3702
P27484	GRP2_NICSY	reviewed	Glycine-rich protein 2	GRP-2	Nicotiana sylvestris (Wood tobacco)	214		DNA binding; RNA binding; regulation of transcription, DNA-dependent; zinc ion binding	GO:0003677; GO:0003723; GO:0006355; GO:0008270	IPR011129; IPR002059; IPR012340; IPR001878	Chain (1); Compositional bias (2); Domain (1); Zinc finger (2)	4096
P37705	GRP3_DAUCA	reviewed	Glycine-rich protein A3		Daucus carota (Carrot)	195				IPR006031	Chain (1)	4039
Q09134	GRPA_MEDFA	reviewed	Abscisic acid and environmental stress-inducible protein		Medicago falcata (Sickle medic)	159		response to stress	GO:0006950	IPR010800	Chain (1); Region (1); Repeat (7)	3878
Q0J3L4	GRS10_ORYSJ	reviewed	Monothiol glutaredoxin-S10	GRXS10 (Os08g0565800) (LOC_Os08g45140) (OSJNBa0044E16.18-1) (OSJNBa0044E16.18-2) (P0705A05.134-1) (P0705A05.134-2)	Oryza sativa subsp. japonica (Rice)	164		cell redox homeostasis; electron carrier activity; electron transport chain; extracellular region; protein disulfide oxidoreductase activity; transport	GO:0045454; GO:0009055; GO:0022900; GO:0005576; GO:0015035; GO:0006810	IPR002109; IPR014025; IPR011899; IPR012335	Chain (1); Domain (1); Erroneous gene model prediction (3); Signal peptide (1)	39947		Glutaredoxin family, Monothiol subfamily
Q9M9Y9	GRS11_ARATH	reviewed	Monothiol glutaredoxin-S11 (AtGrxS11)	GRXS11 (At1g06830) (F4H5.9) (F4H5.25)	Arabidopsis thaliana (Mouse-ear cress)	99		cell redox homeostasis; cytoplasm; electron carrier activity; electron transport chain; protein disulfide oxidoreductase activity; transport	GO:0045454; GO:0005737; GO:0009055; GO:0022900; GO:0015035; GO:0006810	IPR011905; IPR002109; IPR012335	Chain (1); Domain (1)	3702		Glutaredoxin family, Monothiol subfamily
Q0IWL9	GRS11_ORYSJ	reviewed	Monothiol glutaredoxin-S11	GRXS11 (Os10g0500700) (LOC_Os10g35720) (OSJNBa0078O01.9)	Oryza sativa subsp. japonica (Rice)	491		cell redox homeostasis; cytoplasm; electron carrier activity; electron transport chain; protein disulfide oxidoreductase activity; transport	GO:0045454; GO:0005737; GO:0009055; GO:0022900; GO:0015035; GO:0006810	IPR002109; IPR004480; IPR017936; IPR013766; IPR012335	Chain (1); Domain (3); Erroneous gene model prediction (2)	39947		Glutaredoxin family, Monothiol subfamily
Q84Y95	GRS14_ARATH	reviewed	Monothiol glutaredoxin-S14, chloroplastic (AtGrxS14) (AtGRXcp) (CAX-interacting protein 1) (CXIP1)	GRXS14 (CXIP1) (At3g54900) (F28P10.120)	Arabidopsis thaliana (Mouse-ear cress)	173		antiporter activity; cation transport; cell redox homeostasis; chloroplast; electron carrier activity; electron transport chain; glutathione disulfide oxidoreductase activity; protein disulfide oxidoreductase activity	GO:0015297; GO:0006812; GO:0045454; GO:0009507; GO:0009055; GO:0022900; GO:0015038; GO:0015035	IPR002109; IPR004480	Chain (1); Domain (1); Mutagenesis (4); Region (2); Sequence conflict (1); Transit peptide (1)	3702		Glutaredoxin family, Monothiol subfamily
Q9ZPH2	GRS17_ARATH	reviewed	Monothiol glutaredoxin-S17 (AtGrxS17)	GRXS17 (At4g04950) (T1J1.6)	Arabidopsis thaliana (Mouse-ear cress)	488		cell redox homeostasis; cytoplasm; electron carrier activity; electron transport chain; protein disulfide oxidoreductase activity; transport	GO:0045454; GO:0005737; GO:0009055; GO:0022900; GO:0015035; GO:0006810	IPR002109; IPR004480; IPR017936; IPR013766; IPR012335	Chain (1); Domain (4)	3702		Glutaredoxin family, Monothiol subfamily
Q54ED4	GRWD1_DICDI	reviewed	Glutamate-rich WD repeat-containing protein 1	grwd1 (DDB_G0291566)	Dictyostelium discoideum (Slime mold)	482		nucleus	GO:0005634	IPR015943; IPR001680; IPR017986	Chain (1); Compositional bias (1); Repeat (5)	44689
P45621	GSA_SOYBN	reviewed	Glutamate-1-semialdehyde 2,1-aminomutase, chloroplastic (GSA) (EC 5.4.3.8) (Glutamate-1-semialdehyde aminotransferase) (GSA-AT)	GSA1 (GSA)	Glycine max (Soybean)	466	5.4.3.8	chlorophyll biosynthetic process; chloroplast; glutamate-1-semialdehyde 2,1-aminomutase activity; pyridoxal phosphate binding; transaminase activity	GO:0015995; GO:0009507; GO:0042286; GO:0030170; GO:0008483	IPR004639; IPR005814; IPR015421	Binding site (1); Chain (1); Transit peptide (1)	3847	Porphyrin metabolism; protoporphyrin-IX biosynthesis; 5-aminolevulinate from L-glutamyl-tRNA(Glu): step 2/2. Porphyrin biosynthesis; chlorophyll biosynthesis.	Class-III pyridoxal-phosphate-dependent aminotransferase family, HemL subfamily
Q43621	GSHRC_PEA	reviewed	Glutathione reductase, cytosolic (GRase) (GR) (EC 1.8.1.7) (GOR2)		Pisum sativum (Garden pea)	498	1.8.1.7	FAD binding; NADP or NADPH binding; cell redox homeostasis; cytoplasm; glutathione metabolic process; glutathione-disulfide reductase activity; oxidation reduction	GO:0050660; GO:0050661; GO:0045454; GO:0005737; GO:0006749; GO:0004362; GO:0055114	IPR013027; IPR006324; IPR004099; IPR012999; IPR001327	Active site (1); Binding site (2); Chain (1); Disulfide bond (1); Nucleotide binding (1)	3888		Class-I pyridine nucleotide-disulfide oxidoreductase family
P42761	GSTF3_ARATH	reviewed	Glutathione S-transferase ERD13 (EC 2.5.1.18) (GST class-phi)	ERD13 (At2g30870) (F7F1.8)	Arabidopsis thaliana (Mouse-ear cress)	215	2.5.1.18	apoplast; cell wall; chloroplast; copper ion binding; glutathione binding; glutathione transferase activity; plasma membrane; response to cadmium ion; response to water deprivation; toxin catabolic process; vacuole	GO:0048046; GO:0005618; GO:0009507; GO:0005507; GO:0043295; GO:0004364; GO:0005886; GO:0046686; GO:0009414; GO:0009407; GO:0005773	IPR010987; IPR004045; IPR017933; IPR004046; IPR012335	Chain (1); Domain (2); Initiator methionine (1)	3702		GST superfamily, Phi family
Q03662	GSTX1_TOBAC	reviewed	Probable glutathione S-transferase (EC 2.5.1.18) (Auxin-induced protein PGNT1/PCNT110)		Nicotiana tabacum (Common tobacco)	223	2.5.1.18	auxin mediated signaling pathway; glutathione transferase activity	GO:0009734; GO:0004364	IPR010987; IPR004045; IPR017933; IPR004046; IPR012335	Chain (1); Domain (2)	4097		GST superfamily, HSP26 family
Q03666	GSTX4_TOBAC	reviewed	Probable glutathione S-transferase (EC 2.5.1.18) (Auxin-induced protein PCNT107)		Nicotiana tabacum (Common tobacco)	221	2.5.1.18	auxin mediated signaling pathway; glutathione transferase activity	GO:0009734; GO:0004364	IPR010987; IPR004045; IPR017933; IPR004046; IPR012335	Chain (1); Domain (2)	4097		GST superfamily, HSP26 family
P32110	GSTX6_SOYBN	reviewed	Probable glutathione S-transferase (EC 2.5.1.18) (Heat shock protein 26A) (G2-4)	HSP26-A	Glycine max (Soybean)	225	2.5.1.18	glutathione transferase activity; response to stress	GO:0004364; GO:0006950	IPR010987; IPR004045; IPR017933; IPR004046; IPR012335	Chain (1); Domain (2); Sequence conflict (1)	3847		GST superfamily, HSP26 family
P25317	GSTXA_TOBAC	reviewed	Probable glutathione S-transferase parA (EC 2.5.1.18) (Auxin-regulated protein parA) (STR246C protein)	PARA (PAR)	Nicotiana tabacum (Common tobacco)	220	2.5.1.18	auxin mediated signaling pathway; glutathione transferase activity	GO:0009734; GO:0004364	IPR010987; IPR004045; IPR017933; IPR004046; IPR012335	Chain (1); Domain (2)	4097		GST superfamily, HSP26 family
Q54KX0	GTAN_DICDI	reviewed	GATA zinc finger domain-containing protein 14	gtaN (DDB_G0287057)	Dictyostelium discoideum (Slime mold)	953		nucleus; regulation of transcription, DNA-dependent; sequence-specific DNA binding; transcription factor activity; zinc ion binding	GO:0005634; GO:0006355; GO:0043565; GO:0003700; GO:0008270	IPR000679; IPR013088	Chain (1); Compositional bias (2); Zinc finger (1)	44689
Q6DCC6	GTPB6_XENLA	reviewed	Putative GTP-binding protein 6	gtpbp6	Xenopus laevis (African clawed frog)	527		GTP binding; intracellular	GO:0005525; GO:0005622	IPR016496; IPR002917	Chain (1); Nucleotide binding (2)	8355		GTP1/OBG family
Q38890	GUN25_ARATH	reviewed	Endoglucanase 25 (EC 3.2.1.4) (Endo-1,4-beta glucanase 25) (Protein KORRIGAN) (Protein RADIALLY SWOLLEN 2) (Cellulase homolog OR16pep)	KOR (DEC) (KOR1) (RSW2) (At5g49720) (K2I5.8)	Arabidopsis thaliana (Mouse-ear cress)	621	3.2.1.4	Golgi apparatus; cell plate; cell wall organization; cellulase activity; cellulose biosynthetic process; cellulose catabolic process; cortical microtubule organization; early endosome; hyperosmotic salinity response; integral to membrane; plasma membrane; unidimensional cell growth	GO:0005794; GO:0009504; GO:0007047; GO:0008810; GO:0030244; GO:0030245; GO:0043622; GO:0005769; GO:0042538; GO:0016021; GO:0005886; GO:0009826	IPR012341; IPR001701	Active site (3); Chain (1); Glycosylation (8); Modified residue (1); Mutagenesis (7); Region (2); Sequence conflict (5); Topological domain (2); Transmembrane (1)	3702		Glycosyl hydrolase 9 (cellulase E) family
P08283	H1_PEA	reviewed	Histone H1 (PsH1b) (PsH1b-40)		Pisum sativum (Garden pea)	265		DNA binding; nucleosome; nucleosome assembly; nucleus	GO:0003677; GO:0000786; GO:0006334; GO:0005634	IPR005818; IPR005819; IPR011991	Chain (1)	3888		Histone H1/H5 family
P40267	H1_SOLPN	reviewed	Histone H1		Solanum pennellii (Tomato) (Lycopersicon pennellii)	202		DNA binding; nucleosome; nucleosome assembly; nucleus; response to stress	GO:0003677; GO:0000786; GO:0006334; GO:0005634; GO:0006950	IPR005818; IPR005819; IPR011991	Chain (1)	28526		Histone H1/H5 family
Q2HU68	H2A1_MEDTR	reviewed	Probable histone H2A.1	MtrDRAFT_AC149210g1v1	Medicago truncatula (Barrel medic)	148		DNA binding; nucleosome; nucleosome assembly; nucleus	GO:0003677; GO:0000786; GO:0006334; GO:0005634	IPR009072; IPR007125; IPR002119	Chain (1); Motif (2)	3880		Histone H2A family
Q9C944	H2AV3_ARATH	reviewed	Probable histone H2A variant 3 (H2A.F/Z 3) (HTA9)	At1g52740 (F14G24.1)	Arabidopsis thaliana (Mouse-ear cress)	134		DNA binding; defense response to bacterium; nucleosome; nucleosome assembly; nucleus; regulation of flower development; vacuole	GO:0003677; GO:0042742; GO:0000786; GO:0006334; GO:0005634; GO:0009909; GO:0005773	IPR009072; IPR007125; IPR002119	Chain (1)	3702		Histone H2A family
Q9S9K7	H2AXB_ARATH	reviewed	Probable histone H2AXb (HTA3)	At1g54690 (T22H22.12)	Arabidopsis thaliana (Mouse-ear cress)	142		DNA binding; nucleolus; nucleosome; nucleosome assembly	GO:0003677; GO:0005730; GO:0000786; GO:0006334	IPR009072; IPR007125; IPR002119	Chain (1); Modified residue (1); Motif (1)	3702		Histone H2A family
Q1SWQ1	H2B2_MEDTR	reviewed	Probable histone H2B.2		Medicago truncatula (Barrel medic)	148		DNA binding; nucleosome; nucleosome assembly; nucleus	GO:0003677; GO:0000786; GO:0006334; GO:0005634	IPR009072; IPR007125; IPR000558	Chain (1); Cross-link (1); Initiator methionine (1); Modified residue (3)	3880		Histone H2B family
Q1SU99	H2B3_MEDTR	reviewed	Probable histone H2B.3		Medicago truncatula (Barrel medic)	138		DNA binding; nucleosome; nucleosome assembly; nucleus	GO:0003677; GO:0000786; GO:0006334; GO:0005634	IPR009072; IPR007125; IPR000558	Chain (1); Cross-link (1); Initiator methionine (1); Modified residue (3)	3880		Histone H2B family
P68428	H32_WHEAT	reviewed	Histone H3.2		Triticum aestivum (Wheat)	136		DNA binding; nucleosome; nucleosome assembly; nucleus	GO:0003677; GO:0000786; GO:0006334; GO:0005634	IPR009072; IPR007125; IPR000164	Chain (1); Initiator methionine (1); Modified residue (13)	4565		Histone H3 family
Q71H73	H33_VITVI	reviewed	Histone H3.3		Vitis vinifera (Grape)	136		DNA binding; nucleosome; nucleosome assembly; nucleus	GO:0003677; GO:0000786; GO:0006334; GO:0005634	IPR009072; IPR007125; IPR000164	Chain (1); Initiator methionine (1); Modified residue (13)	29760		Histone H3 family
Q9FKQ3	H3L5_ARATH	reviewed	Putative histone H3-like 5	At5g65350 (MNA5.8)	Arabidopsis thaliana (Mouse-ear cress)	139		DNA binding; nucleosome; nucleosome assembly; nucleus	GO:0003677; GO:0000786; GO:0006334; GO:0005634	IPR009072; IPR007125; IPR000164	Chain (1); Initiator methionine (1)	3702		Histone H3 family
Q76H85	H4_SILLA	reviewed	Histone H4	SlH4	Silene latifolia (White campion) (Bladder campion)	103		DNA binding; nucleosome; nucleosome assembly; nucleus	GO:0003677; GO:0000786; GO:0006334; GO:0005634	IPR007125; IPR001951	Chain (1); DNA binding (1); Initiator methionine (1); Modified residue (3)	37657		Histone H4 family
Q9FED2	HA22E_ARATH	reviewed	HVA22-like protein e (AtHVA22e)	HVA22E (At5g50720) (MFB16.12)	Arabidopsis thaliana (Mouse-ear cress)	116		hyperosmotic salinity response; integral to membrane; response to abscisic acid stimulus; response to cold; response to water deprivation	GO:0042538; GO:0016021; GO:0009737; GO:0009409; GO:0009414	IPR004345	Chain (1); Erroneous gene model prediction (1); Transmembrane (3)	3702		DP1 family
P46604	HAT22_ARATH	reviewed	Homeobox-leucine zipper protein HAT22 (Homeodomain-leucine zipper protein HAT22) (HD-ZIP protein 22)	HAT22 (At4g37790) (T28I19.70)	Arabidopsis thaliana (Mouse-ear cress)	278		nucleus; regulation of transcription, DNA-dependent; response to cytokinin stimulus; sequence-specific DNA binding; transcription factor activity	GO:0005634; GO:0006355; GO:0009735; GO:0043565; GO:0003700	IPR001356; IPR017970; IPR012287; IPR003106	Chain (1); DNA binding (1); Domain (1); Sequence conflict (1)	3702		HD-ZIP homeobox family, Class II subfamily
P46603	HAT9_ARATH	reviewed	Homeobox-leucine zipper protein HAT9 (Homeodomain-leucine zipper protein HAT9) (HD-ZIP protein 9)	HAT9 (At2g22800) (T30L20.6) (T20K9.1)	Arabidopsis thaliana (Mouse-ear cress)	274		nucleus; regulation of transcription, DNA-dependent; sequence-specific DNA binding; transcription factor activity	GO:0005634; GO:0006355; GO:0043565; GO:0003700	IPR001356; IPR017970; IPR012287; IPR003106	Chain (1); Compositional bias (2); DNA binding (1); Domain (1); Sequence conflict (3)	3702		HD-ZIP homeobox family, Class II subfamily
Q5R4V4	HCC1_PONAB	reviewed	Nuclear protein Hcc-1	HCC1	Pongo abelii (Sumatran orangutan)	210		DNA binding; nucleus; regulation of transcription, DNA-dependent; regulation of translation	GO:0003677; GO:0005634; GO:0006355; GO:0006417	IPR003034	Chain (1); Domain (1); Initiator methionine (1); Modified residue (2)	9601
Q8GXJ1	HDA15_ARATH	reviewed	Histone deacetylase 15 (EC 3.5.1.98)	HDA15 (At3g18520) (MYF24_23)	Arabidopsis thaliana (Mouse-ear cress)	552	3.5.1.98	DNA mediated transformation; chromatin modification; hydrolase activity; nucleus; regulation of transcription, DNA-dependent; zinc ion binding	GO:0009294; GO:0016568; GO:0016787; GO:0005634; GO:0006355; GO:0008270	IPR000286; IPR001876	Active site (1); Chain (1); Compositional bias (1); Erroneous gene model prediction (1); Region (1); Sequence conflict (3); Zinc finger (1)	3702		Histone deacetylase family, Type 2 subfamily
Q0P565	HDDC2_BOVIN	reviewed	HD domain-containing protein 2	HDDC2	Bos taurus (Bovine)	205		catalytic activity	GO:0003824	IPR003607; IPR006674	Chain (1); Domain (1)	9913		HDDC2 family
Q1LUI2	HDDC2_DANRE	reviewed	HD domain-containing protein 2	hddc2 (si:ch211-208c9.2) (zgc:112330)	Danio rerio (Zebrafish) (Brachydanio rerio)	200		catalytic activity	GO:0003824	IPR003607; IPR006674	Chain (1); Domain (1)	7955		HDDC2 family
Q6V9I6	HDT1_SOLCH	reviewed	Histone deacetylase HDT1 (Histone deacetylase 2a) (HD2a) (ScHD2a)	HDT1 (HD2A)	Solanum chacoense (Chaco potato)	269		chromatin modification; hydrolase activity; nucleus; regulation of transcription, DNA-dependent; zinc ion binding	GO:0016568; GO:0016787; GO:0005634; GO:0006355; GO:0008270	IPR007087; IPR015880	Chain (1); Compositional bias (1); Zinc finger (1)	4108		Histone deacetylase HD2 family
Q9Y5Z4	HEBP2_HUMAN	reviewed	Heme-binding protein 2 (Placental protein 23) (PP23) (Protein SOUL)	HEBP2 (C6orf34) (SOUL)	Homo sapiens (Human)	205		cytoplasm	GO:0005737	IPR006917	Alternative sequence (1); Chain (1); Natural variant (2)	9606		HEBP family
O95714	HERC2_HUMAN	reviewed	Probable E3 ubiquitin-protein ligase HERC2 (EC 6.3.2.-) (HECT domain and RCC1-like domain-containing protein 2)	HERC2	Homo sapiens (Human)	4834	6.3.2.-	anaphase-promoting complex; guanyl-nucleotide exchange factor activity; heme binding; intracellular protein transport; protein binding; protein ubiquitination; regulation of mitotic metaphase/anaphase transition; ubiquitin-dependent protein catabolic process; ubiquitin-protein ligase activity; zinc ion binding	GO:0005680; GO:0005085; GO:0020037; GO:0006886; GO:0005515; GO:0016567; GO:0030071; GO:0006511; GO:0004842; GO:0008270	IPR004939; IPR006624; IPR001199; IPR000569; IPR010606; IPR000408; IPR009091; IPR001680; IPR000433	Active site (1); Chain (1); Coiled coil (1); Domain (4); Modified residue (6); Repeat (25); Sequence conflict (6); Zinc finger (1)	9606	Protein modification; protein ubiquitination.
P43082	HEVL_ARATH	reviewed	Hevein-like protein	HEL (At3g04720) (F7O18.21)	Arabidopsis thaliana (Mouse-ear cress)	212		cell wall catabolic process; chitin binding; chitin catabolic process; chitinase activity; defense response to bacterium; defense response to fungus; response to ethylene stimulus; response to salt stress; response to virus; systemic acquired resistance	GO:0016998; GO:0008061; GO:0006032; GO:0004568; GO:0042742; GO:0050832; GO:0009723; GO:0009651; GO:0009615; GO:0009627	IPR001153; IPR014733; IPR001002; IPR000726	Chain (1); Disulfide bond (7); Domain (2); Signal peptide (1)	3702
Q04832	HEXP_LEIMA	reviewed	DNA-binding protein HEXBP (Hexamer-binding protein)	HEXBP	Leishmania major	271		DNA binding; nucleus; zinc ion binding	GO:0003677; GO:0005634; GO:0008270	IPR013084; IPR001878	Chain (1); Zinc finger (9)	5664
Q9ZRA2	HGD_ARATH	reviewed	Homogentisate 1,2-dioxygenase (EC 1.13.11.5) (Homogentisic acid oxidase) (Homogentisate oxygenase) (Homogentisicase)	HGO (At5g54080) (MJP23.6)	Arabidopsis thaliana (Mouse-ear cress)	461	1.13.11.5	L-phenylalanine catabolic process; homogentisate 1,2-dioxygenase activity; iron ion binding; oxidation reduction; tyrosine catabolic process	GO:0006559; GO:0004411; GO:0005506; GO:0055114; GO:0006572	IPR005708	Chain (1); Metal binding (3); Sequence conflict (8)	3702	Amino-acid degradation; L-phenylalanine degradation; acetoacetic acid and fumarate from L-phenylalanine: step 4/6.	Homogentisate dioxygenase family
Q9C5U8	HISX_ARATH	reviewed	Histidinol dehydrogenase, chloroplastic (HDH) (EC 1.1.1.23)	HDH (At5g63890) (MGI19.9)	Arabidopsis thaliana (Mouse-ear cress)	466	1.1.1.23	NAD or NADH binding; chloroplast stroma; histidine biosynthetic process; histidinol dehydrogenase activity; oxidation reduction; response to UV; zinc ion binding	GO:0051287; GO:0009570; GO:0000105; GO:0004399; GO:0055114; GO:0009411; GO:0008270	IPR001692; IPR012131	Active site (2); Alternative sequence (1); Binding site (10); Chain (1); Metal binding (4); Sequence conflict (1); Transit peptide (1)	3702	Amino-acid biosynthesis; L-histidine biosynthesis; L-histidine from 5-phospho-alpha-D-ribose 1-diphosphate: step 9/9.	Histidinol dehydrogenase family
P48021	HMDH_CAMAC	reviewed	3-hydroxy-3-methylglutaryl-coenzyme A reductase (HMG-CoA reductase) (EC 1.1.1.34)		Camptotheca acuminata (Happy tree)	593	1.1.1.34	NADP or NADPH binding; coenzyme A metabolic process; endoplasmic reticulum membrane; hydroxymethylglutaryl-CoA reductase (NADPH) activity; integral to membrane; isoprenoid biosynthetic process; oxidation reduction	GO:0050661; GO:0015936; GO:0005789; GO:0004420; GO:0016021; GO:0008299; GO:0055114	IPR002202; IPR004554	Active site (4); Chain (1); Glycosylation (3); Region (2); Transmembrane (2)	16922	Metabolic intermediate biosynthesis; mevalonic acid biosynthesis; (R)-mevalonic acid from acetyl-CoA: step 3/3.	HMG-CoA reductase family
P40619	HMGL_IPONI	reviewed	HMG1/2-like protein		Ipomoea nil (Japanese morning glory) (Pharbitis nil)	144		DNA binding; nucleus	GO:0003677; GO:0005634	IPR000910	Chain (1); Compositional bias (1); DNA binding (1)	35883		HMGB family
P40620	HMGL_VICFA	reviewed	HMG1/2-like protein		Vicia faba (Broad bean)	149		DNA binding; nucleus	GO:0003677; GO:0005634	IPR000910	Chain (1); Compositional bias (1); DNA binding (1)	3906		HMGB family
Q00423	HMGYA_SOYBN	reviewed	HMG-Y-related protein A (Protein SB16A)		Glycine max (Soybean)	176		DNA binding; nucleosome; nucleosome assembly; nucleus; regulation of transcription, DNA-dependent	GO:0003677; GO:0000786; GO:0006334; GO:0005634; GO:0006355	IPR017956; IPR000116; IPR005818; IPR011991	Chain (1); DNA binding (4)	3847		HMGA family; Histone H1/H5 family
Q9FUM7	HMT4_MAIZE	reviewed	Homocysteine S-methyltransferase 4 (EC 2.1.1.10) (S-methylmethionine:homocysteine methyltransferase 4) (SMM:Hcy S-methyltransferase 4) (ZmHMT-4)	HMT-4	Zea mays (Maize)	342	2.1.1.10	homocysteine S-methyltransferase activity; methionine biosynthetic process; zinc ion binding	GO:0008898; GO:0009086; GO:0008270	IPR003726	Chain (1); Domain (1); Metal binding (3)	4577
Q9AR73	HQGT_RAUSE	reviewed	Hydroquinone glucosyltransferase (EC 2.4.1.218) (Arbutin synthase)	AS	Rauvolfia serpentina (Serpentwood) (Devilpepper)	470	2.4.1.218	hydroquinone glucosyltransferase activity; metabolic process	GO:0050505; GO:0008152	IPR002213	Chain (1)	4060		UDP-glycosyltransferase family
P04929	HRPX_PLALO	reviewed	Histidine-rich glycoprotein		Plasmodium lophurae	351					Chain (1); Glycosylation (1); Propeptide (1); Region (4); Repeat (6); Signal peptide (1)	5853
P42730	HS101_ARATH	reviewed	Heat shock protein 101	HSP101 (At1g74310) (F1O17.2)	Arabidopsis thaliana (Mouse-ear cress)	911		ATP binding; nucleoside-triphosphatase activity; protein binding; protein unfolding; response to heat; response to high light intensity; response to hydrogen peroxide	GO:0005524; GO:0017111; GO:0005515; GO:0043335; GO:0009408; GO:0009644; GO:0042542	IPR003593; IPR013093; IPR003959; IPR001270; IPR004176	Chain (1); Nucleotide binding (2); Region (2); Sequence conflict (2)	3702		ClpA/clpB family
P09886	HS21C_PEA	reviewed	Small heat shock protein, chloroplastic	HSP21	Pisum sativum (Garden pea)	232		chloroplast; response to stress	GO:0009507; GO:0006950	IPR002068	Chain (1); Transit peptide (1)	3888		Small heat shock protein (HSP20) family
P46254	HS22M_PEA	reviewed	Heat shock 22 kDa protein, mitochondrial	HSP22	Pisum sativum (Garden pea)	202		mitochondrion; response to stress	GO:0005739; GO:0006950	IPR002068	Chain (1); Transit peptide (1)	3888		Small heat shock protein (HSP20) family
O80982	HSFA2_ARATH	reviewed	Heat stress transcription factor A-2 (AtHsfA2) (AtHsf-04)	HSFA2 (HSF04) (At2g26150) (T19L18.4)	Arabidopsis thaliana (Mouse-ear cress)	345		cytoplasm; nucleus; regulation of transcription, DNA-dependent; response to chitin; response to heat; response to high light intensity; response to hydrogen peroxide; sequence-specific DNA binding; transcription factor activity	GO:0005737; GO:0005634; GO:0006355; GO:0010200; GO:0009408; GO:0009644; GO:0042542; GO:0043565; GO:0003700	IPR000232; IPR011991	Chain (1); DNA binding (1); Motif (4); Region (1)	3702		HSF family, Class A subfamily
O22230	HSFB3_ARATH	reviewed	Heat stress transcription factor B-3 (AtHsfB3) (AtHsf-05)	HSFB3 (HSF05) (At2g41690) (T32G6.21)	Arabidopsis thaliana (Mouse-ear cress)	244		cytoplasm; nucleus; regulation of transcription, DNA-dependent; response to cadmium ion; response to stress; sequence-specific DNA binding; transcription factor activity	GO:0005737; GO:0005634; GO:0006355; GO:0046686; GO:0006950; GO:0043565; GO:0003700	IPR000232; IPR011991	Chain (1); Compositional bias (1); DNA binding (1); Motif (2); Region (1)	3702		HSF family, Class B subfamily
P27879	HSP11_MEDSA	reviewed	18.1 kDa class I heat shock protein (Fragment)	HSP18.1	Medicago sativa (Alfalfa)	143		cytoplasm; response to stress	GO:0005737; GO:0006950	IPR002068	Chain (1); Non-terminal residue (1)	3879		Small heat shock protein (HSP20) family
P04793	HSP13_SOYBN	reviewed	17.5 kDa class I heat shock protein (HSP 17.5-M)	HSP17.5-M	Glycine max (Soybean)	153		cytoplasm; response to stress	GO:0005737; GO:0006950	IPR002068	Chain (1)	3847		Small heat shock protein (HSP20) family
P05478	HSP16_SOYBN	reviewed	18.5 kDa class I heat shock protein (HSP 18.5)	HSP18.5-C	Glycine max (Soybean)	161		cytoplasm; response to stress	GO:0005737; GO:0006950	IPR002068	Chain (1)	3847		Small heat shock protein (HSP20) family
Q07160	HSP20_NIPBR	reviewed	Heat shock protein homolog (HSP20)	HSP20	Nippostrongylus brasiliensis	172		response to heat	GO:0009408	IPR001436; IPR002068	Chain (1)	27835		Small heat shock protein (HSP20) family
P19242	HSP21_PEA	reviewed	17.1 kDa class II heat shock protein	HSP17.7	Pisum sativum (Garden pea)	152		cytoplasm; response to stress	GO:0005737; GO:0006950	IPR002068	Chain (1)	3888		Small heat shock protein (HSP20) family
P26413	HSP70_SOYBN	reviewed	Heat shock 70 kDa protein	HSP70	Glycine max (Soybean)	645		ATP binding; response to stress	GO:0005524; GO:0006950	IPR018181; IPR001023; IPR013126	Chain (1)	3847		Heat shock protein 70 family
P22954	HSP72_ARATH	reviewed	Heat shock cognate 70 kDa protein 2 (Hsc70.2)	HSC70-2 (HSP70-2) (At5g02490) (T22P11_80)	Arabidopsis thaliana (Mouse-ear cress)	653		ATP binding; cell wall; cytoplasm; plasma membrane; response to bacterium; response to cadmium ion; response to heat	GO:0005524; GO:0005618; GO:0005737; GO:0005886; GO:0009617; GO:0046686; GO:0009408	IPR018181; IPR001023; IPR013126	Chain (1); Sequence conflict (2)	3702		Heat shock protein 70 family
P27322	HSP72_SOLLC	reviewed	Heat shock cognate 70 kDa protein 2	HSC-2	Solanum lycopersicum (Tomato) (Lycopersicon esculentum)	644		ATP binding; response to stress	GO:0005524; GO:0006950	IPR018181; IPR001023; IPR013126	Chain (1)	4081		Heat shock protein 70 family
P29357	HSP7E_SPIOL	reviewed	Chloroplast envelope membrane 70 kDa heat shock-related protein	SCE70	Spinacia oleracea (Spinach)	653		ATP binding; chloroplast; membrane; response to stress	GO:0005524; GO:0009507; GO:0016020; GO:0006950	IPR018181; IPR001023; IPR013126	Chain (1); Initiator methionine (1)	3562		Heat shock protein 70 family
Q01899	HSP7M_PHAVU	reviewed	Heat shock 70 kDa protein, mitochondrial		Phaseolus vulgaris (Kidney bean) (French bean)	675		ATP binding; mitochondrion; protein folding; response to stress; unfolded protein binding	GO:0005524; GO:0005739; GO:0006457; GO:0006950; GO:0051082	IPR012725; IPR018181; IPR001023; IPR013126	Chain (1); Transit peptide (1)	3885		Heat shock protein 70 family
Q02028	HSP7S_PEA	reviewed	Stromal 70 kDa heat shock-related protein, chloroplastic	HSP70 (ST70)	Pisum sativum (Garden pea)	706		ATP binding; chloroplast; protein folding; response to stress; unfolded protein binding	GO:0005524; GO:0009507; GO:0006457; GO:0006950; GO:0051082	IPR012725; IPR018181; IPR001023; IPR013126	Chain (1); Transit peptide (1)	3888		Heat shock protein 70 family
P36181	HSP80_SOLLC	reviewed	Heat shock cognate protein 80	HSC80	Solanum lycopersicum (Tomato) (Lycopersicon esculentum)	699		ATP binding; cytoplasm; protein folding; response to stress; unfolded protein binding	GO:0005524; GO:0005737; GO:0006457; GO:0006950; GO:0051082	IPR003594; IPR001404	Chain (1)	4081		Heat shock protein 90 family
P55737	HSP82_ARATH	reviewed	Heat shock protein 81-2 (HSP81-2)	HSP81-2 (At5g56030) (MDA7.7)	Arabidopsis thaliana (Mouse-ear cress)	699		ATP binding; cell wall; defense response; flower development; heat acclimation; leaf development; mitochondrion; protein folding; protein stabilization; unfolded protein binding	GO:0005524; GO:0005618; GO:0006952; GO:0009908; GO:0010286; GO:0048366; GO:0005739; GO:0006457; GO:0050821; GO:0051082	IPR003594; IPR001404	Chain (1); Compositional bias (4)	3702		Heat shock protein 90 family
P36182	HSP82_TOBAC	reviewed	Heat shock protein 82 (Fragment)	HSP82	Nicotiana tabacum (Common tobacco)	499		ATP binding; cytoplasm; protein folding; response to stress; unfolded protein binding	GO:0005524; GO:0005737; GO:0006457; GO:0006950; GO:0051082	IPR001404	Chain (1); Non-terminal residue (1)	4097		Heat shock protein 90 family
O74225	HSP88_NEUCR	reviewed	Heat shock protein Hsp88	hsp-88 (hsp88) (NCU05269)	Neurospora crassa	707		ATP binding; cytoplasm; response to stress	GO:0005524; GO:0005737; GO:0006950	IPR018181; IPR001023; IPR013126	Chain (1); Erroneous gene model prediction (1)	5141		Heat shock protein 70 family
Q94738	HSP97_STRFN	reviewed	97 kDa heat shock protein (Heat shock protein 110)	HSP110	Strongylocentrotus franciscanus (Sea urchin)	886		ATP binding; cytoplasm	GO:0005524; GO:0005737	IPR018181; IPR001023; IPR013126	Chain (1)	7665		Heat shock protein 70 family
Q2MHE4	HT1_ARATH	reviewed	Serine/threonine-protein kinase HT1 (EC 2.7.11.1) (High leaf temperature protein 1)	HT1 (At1g62400) (F24O1.13)	Arabidopsis thaliana (Mouse-ear cress)	390	2.7.11.1	ATP binding; protein amino acid phosphorylation; protein serine/threonine kinase activity; protein tyrosine kinase activity; regulation of stomatal movement	GO:0005524; GO:0006468; GO:0004674; GO:0004713; GO:0010119	IPR000719; IPR017441; IPR008271; IPR001245	Active site (1); Binding site (1); Chain (1); Domain (1); Erroneous gene model prediction (1); Mutagenesis (2); Nucleotide binding (1)	3702		Protein kinase superfamily, Ser/Thr protein kinase family
Q9I676	HYDA_PSEAE	reviewed	D-hydantoinase/dihydropyrimidinase (DHPase) (EC 3.5.2.2)	dht (PA0441)	Pseudomonas aeruginosa	479	3.5.2.2	dihydropyrimidinase activity; zinc ion binding	GO:0004157; GO:0008270	IPR006680; IPR011778	Binding site (3); Chain (1); Metal binding (7); Modified residue (1)	287		DHOase family, Hydantoinase/dihydropyrimidinase subfamily
P34914	HYES_MOUSE	reviewed	Epoxide hydrolase 2 (EC 3.3.2.10) (Soluble epoxide hydrolase) (SEH) (Epoxide hydratase) (Cytosolic epoxide hydrolase) (CEH)	Ephx2 (Eph2)	Mus musculus (Mouse)	554	3.3.2.10	aromatic compound catabolic process; epoxide hydrolase activity; magnesium ion binding; peroxisome; response to toxin	GO:0019439; GO:0004301; GO:0000287; GO:0005777; GO:0009636	IPR000073; IPR005834; IPR000639; IPR006402	Active site (3); Alternative sequence (1); Beta strand (18); Chain (1); Helix (28); Metal binding (3); Motif (1); Region (3); Sequence conflict (1); Turn (4)	10090		AB hydrolase superfamily, Epoxide hydrolase family
Q9JKR6	HYOU1_MOUSE	reviewed	Hypoxia up-regulated protein 1 (170 kDa glucose-regulated protein) (GRP-170) (140 kDa Ca(2+)-binding protein) (CBP-140)	Hyou1 (Grp170)	Mus musculus (Mouse)	999		ATP binding; endoplasmic reticulum; endoplasmic reticulum lumen	GO:0005524; GO:0005783; GO:0005788	IPR018181; IPR001023; IPR013126	Chain (1); Compositional bias (1); Glycosylation (9); Motif (1); Sequence conflict (13); Signal peptide (1)	10090		Heat shock protein 70 family
Q9LR44	IABG1_ARATH	reviewed	Indole-3-acetate beta-glucosyltransferase 1 (EC 2.4.1.121) (IAA-Glu synthetase 1) ((Uridine 5'-diphosphate-glucose:indol-3-ylacetyl)-beta-D-glucosyl transferase 1) (UDP-glucosyl transferase 75B1)	UGT75B1 (UGT1) (At1g05560) (T25N20.20)	Arabidopsis thaliana (Mouse-ear cress)	469	2.4.1.121	UDP-glucose:4-aminobenzoate acylglucosyltransferase activity; cell plate formation involved in plant-type cell wall biogenesis; cytoskeleton; indole-3-acetate beta-glucosyltransferase activity; para-aminobenzoic acid metabolic process; phragmoplast; protein binding; response to salicylic acid stimulus	GO:0080002; GO:0009920; GO:0005856; GO:0047215; GO:0046482; GO:0009524; GO:0005515; GO:0009751	IPR002213	Chain (1)	3702	Plant hormone metabolism; auxin conjugation.	UDP-glycosyltransferase family
Q41819	IABG_MAIZE	reviewed	Indole-3-acetate beta-glucosyltransferase (EC 2.4.1.121) (IAA-Glu synthetase) ((Uridine 5'-diphosphate-glucose:indol-3-ylacetyl)-beta-D-glucosyl transferase)	IAGLU	Zea mays (Maize)	471	2.4.1.121	indole-3-acetate beta-glucosyltransferase activity; metabolic process	GO:0047215; GO:0008152	IPR002213	Chain (1); Compositional bias (1)	4577	Plant hormone metabolism; auxin conjugation.	UDP-glycosyltransferase family
Q503L4	IAH1_DANRE	reviewed	Isoamyl acetate-hydrolyzing esterase 1 homolog (EC 3.1.-.-)	iah1 (si:dkey-174c12.2)	Danio rerio (Zebrafish) (Brachydanio rerio)	238	3.1.-.-	hydrolase activity, acting on ester bonds; lipid catabolic process	GO:0016788; GO:0016042	IPR013831; IPR001087; IPR008265	Active site (2); Binding site (2); Chain (1); Sequence conflict (1)	7955		'GDSL' lipolytic enzyme family, IAH1 subfamily
Q8LFC0	IDH1_ARATH	reviewed	Isocitrate dehydrogenase [NAD] regulatory subunit 1, mitochondrial (EC 1.1.1.41) (Isocitric dehydrogenase 1) (NAD(+)-specific ICDH 1) (IDH-I)	IDH1 (At4g35260) (F23E12.180)	Arabidopsis thaliana (Mouse-ear cress)	367	1.1.1.41	isocitrate dehydrogenase (NAD+) activity; magnesium ion binding; manganese ion binding; mitochondrion; oxidation reduction; tricarboxylic acid cycle	GO:0004449; GO:0000287; GO:0030145; GO:0005739; GO:0055114; GO:0006099	IPR004434; IPR001804	Binding site (3); Chain (1); Metal binding (1); Sequence conflict (5); Site (2); Transit peptide (1)	3702		Isocitrate and isopropylmalate dehydrogenases family
Q945K7	IDH5_ARATH	reviewed	Isocitrate dehydrogenase [NAD] catalytic subunit 5, mitochondrial (EC 1.1.1.41) (Isocitric dehydrogenase 5) (NAD(+)-specific ICDH 5) (IDH-V)	IDH5 (At5g03290) (MOK16.20) (F12E4_20)	Arabidopsis thaliana (Mouse-ear cress)	374	1.1.1.41	ATP binding; chloroplast; isocitrate dehydrogenase (NAD+) activity; magnesium ion binding; manganese ion binding; mitochondrion; oxidation reduction; tricarboxylic acid cycle	GO:0005524; GO:0009507; GO:0004449; GO:0000287; GO:0030145; GO:0005739; GO:0055114; GO:0006099	IPR004434; IPR001804	Binding site (4); Chain (1); Metal binding (3); Site (2); Transit peptide (1)	3702		Isocitrate and isopropylmalate dehydrogenases family
Q40345	IDHP_MEDSA	reviewed	Isocitrate dehydrogenase [NADP], chloroplastic (IDH) (EC 1.1.1.42) (Oxalosuccinate decarboxylase) (NADP(+)-specific ICDH) (IDP) (Fragment)		Medicago sativa (Alfalfa)	433	1.1.1.42	chloroplast; glyoxylate cycle; isocitrate dehydrogenase (NADP+) activity; isocitrate metabolic process; magnesium ion binding; manganese ion binding; oxidation reduction; tricarboxylic acid cycle	GO:0009507; GO:0006097; GO:0004450; GO:0006102; GO:0000287; GO:0030145; GO:0055114; GO:0006099	IPR004790; IPR001804	Binding site (6); Chain (1); Metal binding (2); Non-terminal residue (1); Nucleotide binding (2); Region (1); Site (2); Transit peptide (1)	3879		Isocitrate and isopropylmalate dehydrogenases family
P56331	IF1A_ONOVI	reviewed	Eukaryotic translation initiation factor 1A (EIF-1A) (EIF-4C)		Onobrychis viciifolia (Common sainfoin)	145		RNA binding; translation initiation factor activity; translational initiation	GO:0003723; GO:0003743; GO:0006413	IPR012340; IPR006196; IPR001253; IPR018104	Chain (1); Domain (1); Initiator methionine (1)	3882		EIF-1A family
P55871	IF2B_MALDO	reviewed	Eukaryotic translation initiation factor 2 subunit beta (eIF-2-beta)		Malus domestica (Apple) (Malus sylvestris)	271		translation initiation factor activity; translational initiation; zinc ion binding	GO:0003743; GO:0006413; GO:0008270	IPR002735	Chain (1); Compositional bias (2); Zinc finger (1)	3750		EIF-2-beta/eIF-5 family
O23252	IF4E1_ARATH	reviewed	Eukaryotic translation initiation factor 4E-1 (eIF-4E-1) (eIF4E-1) (mRNA cap-binding protein) (eIF-4F 25 kDa subunit) (eIF-4F p26 subunit)	EIF4E1 (At4g18040) (F15J5.10)	Arabidopsis thaliana (Mouse-ear cress)	235		RNA binding; cytoplasm; nucleolus; protein binding; regulation of translation; response to virus; translation initiation factor activity; translational initiation	GO:0003723; GO:0005737; GO:0005730; GO:0005515; GO:0006417; GO:0009615; GO:0003743; GO:0006413	IPR001040	Chain (1)	3702		Eukaryotic initiation factor 4E family
Q03389	IF4E2_WHEAT	reviewed	Eukaryotic translation initiation factor 4E-2 (eIF-4E-2) (eIF4E-2) (mRNA cap-binding protein) (eIF-(iso)4F 25 kDa subunit) (eIF-(iso)4F p28 subunit)		Triticum aestivum (Wheat)	209		RNA binding; cytoplasm; regulation of translation; translation initiation factor activity; translational initiation	GO:0003723; GO:0005737; GO:0006417; GO:0003743; GO:0006413	IPR001040	Chain (1); Natural variant (1)	4565		Eukaryotic initiation factor 4E family
Q9FK59	IF4E3_ARATH	reviewed	Eukaryotic translation initiation factor 4E type 3 (eIF-4E type 3) (eIF4E type 3) (mRNA cap-binding protein type 3) (Novel cap-binding protein) (nCBP)	At5g18110 (MRG7.7)	Arabidopsis thaliana (Mouse-ear cress)	221		RNA binding; cytoplasm; regulation of translation; translation initiation factor activity; translational initiation	GO:0003723; GO:0005737; GO:0006417; GO:0003743; GO:0006413	IPR001040	Chain (1); Sequence conflict (1)	3702		Eukaryotic initiation factor 4E family
Q76E23	IF4G1_ARATH	reviewed	Eukaryotic translation initiation factor 4G (Protein synthesis initiation factor 4G) (Cucumovirus multiplication 2 protein)	EIF4G (CUM2) (At3g60240) (F27H5_30)	Arabidopsis thaliana (Mouse-ear cress)	1725		RNA binding; RNA metabolic process; protein binding; regulation of translation; response to virus; translation initiation factor activity	GO:0003723; GO:0016070; GO:0005515; GO:0006417; GO:0009615; GO:0003743	IPR003891; IPR016021; IPR003890	Chain (1); Compositional bias (2); Domain (2); Erroneous gene model prediction (2); Sequence conflict (1)	3702		EIF4G family
Q945F4	IF5A2_MEDSA	reviewed	Eukaryotic translation initiation factor 5A-2 (eIF-5A-2)		Medicago sativa (Alfalfa)	159		translation initiation factor activity; translational initiation	GO:0003743; GO:0006413	IPR001884; IPR012340; IPR014722	Chain (1); Modified residue (1)	3879		EIF-5A family
P24922	IF5A2_NICPL	reviewed	Eukaryotic translation initiation factor 5A-2 (eIF-5A-2) (eIF-4D)	EIF-5A2	Nicotiana plumbaginifolia (Leadwort-leaved tobacco)	159		translation initiation factor activity; translational initiation	GO:0003743; GO:0006413	IPR001884; IPR012340; IPR014722	Chain (1); Modified residue (1)	4092		EIF-5A family
P56337	IF5A5_SOLTU	reviewed	Eukaryotic translation initiation factor 5A-5 (eIF-5A-5) (eIF-4D)	EIF5A5	Solanum tuberosum (Potato)	159		translation initiation factor activity; translational initiation	GO:0003743; GO:0006413	IPR001884; IPR012340; IPR014722	Chain (1); Modified residue (1)	4113		EIF-5A family
Q00016	IFR_CICAR	reviewed	Isoflavone reductase (IFR) (EC 1.3.1.45) (2'-hydroxyisoflavone reductase) (NADPH:isoflavone oxidoreductase)	IFR	Cicer arietinum (Chickpea) (Garbanzo)	318	1.3.1.45	2'-hydroxyisoflavone reductase activity; binding; oxidation reduction; regulation of nitrogen utilization; transcription repressor activity	GO:0047526; GO:0005488; GO:0055114; GO:0006808; GO:0016564	IPR016040; IPR008030	Chain (1); Nucleotide binding (1)	3827	Phytoalexin biosynthesis; pterocarpan phytoalexin biosynthesis.	NmrA-type oxidoreductase family, Isoflavone reductase subfamily
P52577	IFRH_ARATH	reviewed	Isoflavone reductase homolog P3 (EC 1.3.1.-)	At1g75280 (F22H5.17)	Arabidopsis thaliana (Mouse-ear cress)	310	1.3.1.-	binding; cytoplasm; oxidation reduction; oxidoreductase activity; plasma membrane; regulation of nitrogen utilization; response to cadmium ion; response to oxidative stress; transcription repressor activity	GO:0005488; GO:0005737; GO:0055114; GO:0016491; GO:0005886; GO:0006808; GO:0046686; GO:0006979; GO:0016564	IPR016040; IPR008030	Chain (1); Erroneous gene model prediction (1)	3702		NmrA-type oxidoreductase family, Isoflavone reductase subfamily
Q9LJM4	IKU2_ARATH	reviewed	Receptor-like protein kinase HAIKU2 (EC 2.7.11.1)	IKU2 (At3g19700) (MMB12.19)	Arabidopsis thaliana (Mouse-ear cress)	991	2.7.11.1	ATP binding; endosperm development; integral to membrane; protein amino acid phosphorylation; protein binding; protein serine/threonine kinase activity; receptor activity	GO:0005524; GO:0009960; GO:0016021; GO:0006468; GO:0005515; GO:0004674; GO:0004872	IPR001611; IPR013210; IPR000719; IPR017441; IPR017442; IPR008271	Active site (1); Binding site (1); Chain (1); Domain (1); Glycosylation (12); Mutagenesis (1); Nucleotide binding (1); Repeat (21); Signal peptide (1); Topological domain (2); Transmembrane (1)	3702		Protein kinase superfamily, Ser/Thr protein kinase family
O82043	ILV5_PEA	reviewed	Ketol-acid reductoisomerase, chloroplastic (EC 1.1.1.86) (Acetohydroxy-acid reductoisomerase) (Alpha-keto-beta-hydroxylacil reductoisomerase)	PGAAIR	Pisum sativum (Garden pea)	581	1.1.1.86	branched chain family amino acid biosynthetic process; chloroplast; coenzyme binding; ketol-acid reductoisomerase activity; magnesium ion binding; oxidation reduction	GO:0009082; GO:0009507; GO:0050662; GO:0004455; GO:0000287; GO:0055114	IPR013023; IPR000506; IPR013328; IPR013116; IPR016206; IPR016040	Active site (1); Chain (1); Transit peptide (1)	3888	Amino-acid biosynthesis; L-isoleucine biosynthesis; L-isoleucine from 2-oxobutanoate: step 2/4. Amino-acid biosynthesis; L-valine biosynthesis; L-valine from pyruvate: step 2/4.	Ketol-acid reductoisomerase family
Q71VM4	IMA1A_ORYSJ	reviewed	Importin subunit alpha-1a	Os01g0253300 (LOC_Os01g14950)	Oryza sativa subsp. japonica (Rice)	526		binding; cytoplasm; interspecies interaction between organisms; nuclear pore; protein import into nucleus; protein transporter activity	GO:0005488; GO:0005737; GO:0044419; GO:0005643; GO:0006606; GO:0008565	IPR011989; IPR000225; IPR002652	Chain (1); Domain (1); Repeat (8); Sequence conflict (1)	39947		Importin alpha family
O74476	IMB3_SCHPO	reviewed	Importin subunit beta-3	sal3 (SPCC1840.03)	Schizosaccharomyces pombe (Fission yeast)	1095		GTP binding; cytosol; nuclear envelope; protein import into nucleus; protein transporter activity; regulation of mitotic cell cycle	GO:0005525; GO:0005829; GO:0005635; GO:0006606; GO:0008565; GO:0007346	IPR011989; IPR000357	Chain (1); Repeat (9)	4896		Importin beta family
Q6AZD4	IMP2L_DANRE	reviewed	Mitochondrial inner membrane protease subunit 2 (EC 3.4.21.-) (IMP2-like protein)	immp2l (zgc:100888)	Danio rerio (Zebrafish) (Brachydanio rerio)	183	3.4.21.-	integral to membrane; mitochondrial inner membrane; proteolysis; serine-type peptidase activity	GO:0016021; GO:0005743; GO:0006508; GO:0008236	IPR000223; IPR011056; IPR014037	Active site (2); Chain (1); Transmembrane (1)	7955		Peptidase S26 family, IMP2 subfamily
P54928	IMP3_SOLLC	reviewed	Inositol monophosphatase 3 (EC 3.1.3.25) (Inositol-1(or 4)-monophosphatase 3) (IMPase 3) (IMP 3)	IMP3	Solanum lycopersicum (Tomato) (Lycopersicon esculentum)	268	3.1.3.25	inositol-1(or 4)-monophosphatase activity; lithium ion binding; magnesium ion binding	GO:0008934; GO:0031403; GO:0000287	IPR000760	Chain (1); Metal binding (6)	4081	Polyol metabolism; myo-inositol biosynthesis; myo-inositol from D-glucose 6-phosphate: step 2/2.	Inositol monophosphatase family
P49248	IN21_MAIZE	reviewed	Protein IN2-1	IN2-1 (SAF1)	Zea mays (Maize)	243				IPR004045; IPR017933; IPR012335	Chain (1); Domain (2)	4577		GST superfamily, HSP26 family
P42802	INO1_CITPA	reviewed	Inositol-3-phosphate synthase (EC 5.5.1.4) (Myo-inositol-1-phosphate synthase) (MI-1-P synthase) (IPS)		Citrus paradisi (Grapefruit)	507	5.5.1.4	binding; cytoplasm; inositol biosynthetic process; inositol-3-phosphate synthase activity; phospholipid biosynthetic process	GO:0005488; GO:0005737; GO:0006021; GO:0004512; GO:0008654	IPR002587; IPR013021; IPR016040	Chain (1)	37656	Polyol metabolism; myo-inositol biosynthesis; myo-inositol from D-glucose 6-phosphate: step 1/2.	Myo-inositol-1-phosphate synthase family
Q9FPK7	INO1_MAIZE	reviewed	Inositol-3-phosphate synthase (EC 5.5.1.4) (Myo-inositol-1-phosphate synthase) (MI-1-P synthase) (IPS)		Zea mays (Maize)	510	5.5.1.4	binding; cytoplasm; inositol biosynthetic process; inositol-3-phosphate synthase activity; phospholipid biosynthetic process	GO:0005488; GO:0005737; GO:0006021; GO:0004512; GO:0008654	IPR002587; IPR013021; IPR016040	Chain (1); Sequence conflict (2)	4577	Polyol metabolism; myo-inositol biosynthesis; myo-inositol from D-glucose 6-phosphate: step 1/2.	Myo-inositol-1-phosphate synthase family
O64437	INO1_ORYSJ	reviewed	Inositol-3-phosphate synthase (EC 5.5.1.4) (Myo-inositol-1-phosphate synthase) (MI-1-P synthase) (IPS)	INO1 (Os03g0192700) (LOC_Os03g09250)	Oryza sativa subsp. japonica (Rice)	510	5.5.1.4	binding; cytoplasm; inositol biosynthetic process; inositol-3-phosphate synthase activity; phospholipid biosynthetic process	GO:0005488; GO:0005737; GO:0006021; GO:0004512; GO:0008654	IPR002587; IPR013021; IPR016040	Chain (1); Sequence conflict (1)	39947	Polyol metabolism; myo-inositol biosynthesis; myo-inositol from D-glucose 6-phosphate: step 1/2.	Myo-inositol-1-phosphate synthase family
Q9LXC9	IPYR1_ARATH	reviewed	Soluble inorganic pyrophosphatase 1, chloroplastic (EC 3.6.1.1) (Pyrophosphate phospho-hydrolase 1) (PPase 1) (Inorganic pyrophosphatase 1)	PPA1 (PPA) (At5g09650) (F17I14_160)	Arabidopsis thaliana (Mouse-ear cress)	300	3.6.1.1	chloroplast envelope; chloroplast stroma; defense response to bacterium; inorganic diphosphatase activity; magnesium ion binding; phosphate metabolic process; response to cadmium ion; response to salt stress; thylakoid	GO:0009941; GO:0009570; GO:0042742; GO:0004427; GO:0000287; GO:0006796; GO:0046686; GO:0009651; GO:0009579	IPR008162	Binding site (1); Chain (1); Metal binding (4); Sequence conflict (2); Transit peptide (1)	3702		PPase family
P21216	IPYR2_ARATH	reviewed	Soluble inorganic pyrophosphatase 2 (EC 3.6.1.1) (Pyrophosphate phospho-hydrolase 2) (PPase 2)	PPA2 (PPA) (At2g18230) (T30D6.26)	Arabidopsis thaliana (Mouse-ear cress)	218	3.6.1.1	cytoplasm; inorganic diphosphatase activity; magnesium ion binding; phosphate metabolic process	GO:0005737; GO:0004427; GO:0000287; GO:0006796	IPR008162	Chain (1); Frameshift (1); Metal binding (4); Sequence conflict (3)	3702		PPase family
Q54I39	IST1L_DICDI	reviewed	IST1-like protein	DDB_G0289029	Dictyostelium discoideum (Slime mold)	369				IPR005061	Chain (1); Coiled coil (1); Compositional bias (3)	44689		IST1 family
Q6NRB9	K0090_XENLA	reviewed	Uncharacterized protein KIAA0090 homolog		Xenopus laevis (African clawed frog)	987		integral to membrane	GO:0016021	IPR011678	Chain (1); Domain (1); Glycosylation (3); Signal peptide (1); Topological domain (2); Transmembrane (1)	8355
Q5FW46	K1370_XENTR	reviewed	Uncharacterized protein KIAA1370 homolog		Xenopus tropicalis (Western clawed frog) (Silurana tropicalis)	946					Chain (1)	8364
Q9C5J7	K6PF7_ARATH	reviewed	6-phosphofructokinase 7 (EC 2.7.1.11) (Phosphofructokinase 7) (Phosphohexokinase 7)	PFK7 (At5g56630) (MIK19.8)	Arabidopsis thaliana (Mouse-ear cress)	485	2.7.1.11	6-phosphofructokinase activity; 6-phosphofructokinase complex; ATP binding; glycolysis	GO:0003872; GO:0005945; GO:0005524; GO:0006096	IPR000023; IPR012004	Active site (1); Chain (1); Erroneous gene model prediction (1); Nucleotide binding (3)	3702	Carbohydrate degradation; glycolysis; D-glyceraldehyde 3-phosphate and glycerone phosphate from D-glucose: step 3/4.	Phosphofructokinase family
Q8HSW1	KADC_SOLTU	reviewed	Adenylate kinase, chloroplastic (AK) (EC 2.7.4.3) (ATP-AMP transphosphorylase)	ADK	Solanum tuberosum (Potato)	288	2.7.4.3	ATP binding; adenylate kinase activity; chloroplast; nucleobase, nucleoside, nucleotide and nucleic acid metabolic process	GO:0005524; GO:0004017; GO:0009507; GO:0006139	IPR006259; IPR000850	Chain (1); Nucleotide binding (1); Transit peptide (1)	4113		Adenylate kinase family
P46014	KAPP_ARATH	reviewed	Kinase-associated protein phosphatase (EC 3.1.3.16)	KAPP (At5g19280) (T24G5.3) (F7K24.30)	Arabidopsis thaliana (Mouse-ear cress)	581	3.1.3.16	integral to membrane; magnesium ion binding; manganese ion binding; plasma membrane; protein amino acid dephosphorylation; protein kinase binding; protein serine/threonine phosphatase activity; protein serine/threonine phosphatase complex; regulation of meristem organization; signal transduction	GO:0016021; GO:0000287; GO:0030145; GO:0005886; GO:0006470; GO:0019901; GO:0004722; GO:0008287; GO:0009934; GO:0007165	IPR000253; IPR016660; IPR015655; IPR001932; IPR000222; IPR014045	Beta strand (10); Chain (1); Domain (2); Metal binding (5); Topological domain (2); Transmembrane (1); Turn (2)	3702
O49204	KAPS_CATRO	reviewed	Adenylyl-sulfate kinase, chloroplastic (EC 2.7.1.25) (Adenosine-5'-phosphosulfate kinase) (APS kinase) (ATP adenosine-5'-phosphosulfate 3'-phosphotransferase)	AKN	Catharanthus roseus (Madagascar periwinkle) (Vinca rosea)	312	2.7.1.25	ATP binding; adenylylsulfate kinase activity; chloroplast; cysteine biosynthetic process; sulfate assimilation	GO:0005524; GO:0004020; GO:0009507; GO:0019344; GO:0000103	IPR002891	Active site (1); Chain (1); Nucleotide binding (1); Transit peptide (1)	4058	Sulfur metabolism; hydrogen sulfide biosynthesis; sulfite from sulfate: step 2/3.	APS kinase family
P23902	KASC1_HORVU	reviewed	3-oxoacyl-[acyl-carrier-protein] synthase I, chloroplastic (EC 2.3.1.41) (Beta-ketoacyl-ACP synthase I) (KAS I)	KAS12	Hordeum vulgare (Barley)	462	2.3.1.41	3-oxoacyl-[acyl-carrier-protein] synthase activity; chloroplast; fatty acid biosynthetic process	GO:0004315; GO:0009507; GO:0006633	IPR017568; IPR000794; IPR018201; IPR014031; IPR014030; IPR016038	Active site (1); Chain (1); Transit peptide (1)	4513		Beta-ketoacyl-ACP synthases family
P42158	KC1D_ARATH	reviewed	Casein kinase I isoform delta-like (CKI-delta) (EC 2.7.11.1)	At4g26100 (F20B18.210)	Arabidopsis thaliana (Mouse-ear cress)	450	2.7.11.1	ATP binding; cytoplasm; plasmodesma; protein amino acid phosphorylation; protein serine/threonine kinase activity	GO:0005524; GO:0005737; GO:0009506; GO:0006468; GO:0004674	IPR000719; IPR017441; IPR017442; IPR008271	Active site (1); Binding site (1); Chain (1); Domain (1); Frameshift (1); Nucleotide binding (1); Sequence conflict (9)	3702		Protein kinase superfamily, CK1 Ser/Thr protein kinase family, Casein kinase I subfamily
Q40648	KCAB_ORYSJ	reviewed	Probable voltage-gated potassium channel subunit beta (K(+) channel subunit beta)	KOB1 (Os02g0817500) (LOC_Os02g57240) (P0643F09.35) (OJ1136_C12.15)	Oryza sativa subsp. japonica (Rice)	328		oxidation reduction; oxidoreductase activity; potassium ion binding; potassium ion transport; voltage-gated ion channel activity	GO:0055114; GO:0016491; GO:0030955; GO:0006813; GO:0005244	IPR001395; IPR005399	Chain (1); Frameshift (1)	39947		Shaker potassium channel beta subunit family
Q9LN49	KCS4_ARATH	reviewed	3-ketoacyl-CoA synthase 4 (KCS-4) (EC 2.3.1.-) (Very long-chain fatty acid condensing enzyme 4) (VLCFA condensing enzyme 4)	KCS4 (At1g19440) (F18O14.21)	Arabidopsis thaliana (Mouse-ear cress)	516	2.3.1.-	acyltransferase activity; fatty acid biosynthetic process; integral to membrane	GO:0008415; GO:0006633; GO:0016021	IPR012392; IPR012328; IPR013601; IPR016038	Active site (6); Chain (1); Domain (1); Transmembrane (2)	3702	Lipid metabolism; fatty acid biosynthesis.	Chalcone/stilbene synthases family
O95239	KIF4A_HUMAN	reviewed	Chromosome-associated kinesin KIF4A (Chromokinesin-A)	KIF4A (KIF4)	Homo sapiens (Human)	1232		ATP binding; DNA binding; anterograde axon cargo transport; cytoplasm; microtubule associated complex; microtubule motor activity; nuclear matrix; organelle organization; protein binding; spindle microtubule	GO:0005524; GO:0003677; GO:0008089; GO:0005737; GO:0005875; GO:0003777; GO:0016363; GO:0006996; GO:0005515; GO:0005876	IPR001752	Alternative sequence (2); Chain (1); Coiled coil (1); Domain (1); Modified residue (23); Motif (1); Natural variant (3); Nucleotide binding (1); Region (2); Sequence caution (1); Sequence conflict (16)	9606		Kinesin-like protein family, Chromokinesin subfamily
Q38997	KIN10_ARATH	reviewed	SNF1-related protein kinase catalytic subunit alpha KIN10 (AKIN10) (EC 2.7.11.1) (AKIN alpha-2)	KIN10 (AK21) (SKIN10) (SNR2) (At3g01090) (T4P13.22)	Arabidopsis thaliana (Mouse-ear cress)	535	2.7.11.1	ATP binding; carbohydrate metabolic process; detection of nutrient; fatty acid biosynthetic process; nitrate assimilation; nuclear ubiquitin ligase complex; protein amino acid phosphorylation; protein binding; protein serine/threonine kinase activity; ubiquitin-dependent protein catabolic process	GO:0005524; GO:0005975; GO:0009594; GO:0006633; GO:0042128; GO:0000152; GO:0006468; GO:0005515; GO:0004674; GO:0006511	IPR015741; IPR001772; IPR000719; IPR017441; IPR017442; IPR008271; IPR002290; IPR000449; IPR015940	Active site (1); Alternative sequence (1); Binding site (1); Chain (1); Cross-link (1); Domain (3); Nucleotide binding (1)	3702		Protein kinase superfamily, CAMK Ser/Thr protein kinase family, SNF1 subfamily
P27774	KPPR_MESCR	reviewed	Phosphoribulokinase, chloroplastic (PRKase) (PRK) (EC 2.7.1.19) (Phosphopentokinase)		Mesembryanthemum crystallinum (Common ice plant)	397	2.7.1.19	ATP binding; chloroplast; phosphoribulokinase activity; reductive pentose-phosphate cycle	GO:0005524; GO:0009507; GO:0008974; GO:0019253	IPR006082; IPR006083	Chain (1); Disulfide bond (1); Transit peptide (1)	3544	Carbohydrate biosynthesis; Calvin cycle.	Phosphoribulokinase family
O65595	KPYC_ARATH	reviewed	Probable pyruvate kinase, cytosolic isozyme (PK) (EC 2.7.1.40)	At4g26390 (M3E9.180)	Arabidopsis thaliana (Mouse-ear cress)	497	2.7.1.40	cytoplasm; glycolysis; magnesium ion binding; potassium ion binding; pyruvate kinase activity	GO:0005737; GO:0006096; GO:0000287; GO:0030955; GO:0004743	IPR001697; IPR015813; IPR015794; IPR018209; IPR015793	Active site (1); Chain (1); Metal binding (3)	3702	Carbohydrate degradation; glycolysis; pyruvate from D-glyceraldehyde 3-phosphate: step 5/5.	Pyruvate kinase family
Q42954	KPYC_TOBAC	reviewed	Pyruvate kinase, cytosolic isozyme (PK) (EC 2.7.1.40)		Nicotiana tabacum (Common tobacco)	508	2.7.1.40	cytoplasm; glycolysis; magnesium ion binding; potassium ion binding; pyruvate kinase activity	GO:0005737; GO:0006096; GO:0000287; GO:0030955; GO:0004743	IPR001697; IPR015813; IPR015794; IPR018209; IPR015793	Active site (1); Chain (1); Metal binding (3)	4097	Carbohydrate degradation; glycolysis; pyruvate from D-glyceraldehyde 3-phosphate: step 5/5.	Pyruvate kinase family
P52779	L18B_LUPLU	reviewed	Protein LlR18B (EC 3.1.27.-) (LlPR10.1B)	LLR18B	Lupinus luteus (European yellow lupin)	156	3.1.27.-	defense response; hydrolase activity; response to biotic stimulus	GO:0006952; GO:0016787; GO:0009607	IPR000916	Beta strand (7); Chain (1); Helix (4); Turn (1)	3873		BetVI family
Q05CL8	LARP7_MOUSE	reviewed	La-related protein 7 (La ribonucleoprotein domain family member 7)	Larp7 (D3Wsu161e)	Mus musculus (Mouse)	570		RNA binding; RNA processing; nucleotide binding; nucleus; ribonucleoprotein complex	GO:0003723; GO:0006396; GO:0000166; GO:0005634; GO:0030529	IPR012677; IPR002344; IPR006630; IPR014886; IPR000504; IPR011991	Alternative sequence (2); Chain (1); Compositional bias (1); Domain (2); Modified residue (6); Sequence conflict (3)	10090
Q9FEL8	LAX1_MEDTR	reviewed	Auxin transporter-like protein 1 (AUX1-like protein 1) (MtLAX1)	LAX1	Medicago truncatula (Barrel medic)	479		amino acid transport; auxin mediated signaling pathway; integral to membrane; plasma membrane; symporter activity	GO:0006865; GO:0009734; GO:0016021; GO:0005886; GO:0015293	IPR013057	Chain (1); Glycosylation (1); Topological domain (12); Transmembrane (11)	3880		Amino acid/polyamine transporter 2 family, Amino acid/auxin permease (AAAP) (TC 2.A.18.1.-) subfamily
Q9FEL7	LAX2_MEDTR	reviewed	Auxin transporter-like protein 2 (AUX1-like protein 2) (MtLAX2)	LAX2	Medicago truncatula (Barrel medic)	484		amino acid transport; auxin mediated signaling pathway; integral to membrane; plasma membrane; symporter activity	GO:0006865; GO:0009734; GO:0016021; GO:0005886; GO:0015293	IPR013057	Chain (1); Glycosylation (2); Topological domain (12); Transmembrane (11)	3880		Amino acid/polyamine transporter 2 family, Amino acid/auxin permease (AAAP) (TC 2.A.18.1.-) subfamily
Q9FEL6	LAX3_MEDTR	reviewed	Auxin transporter-like protein 3 (AUX1-like protein 3) (MtLAX3)	LAX3	Medicago truncatula (Barrel medic)	465		amino acid transport; auxin mediated signaling pathway; integral to membrane; plasma membrane; symporter activity	GO:0006865; GO:0009734; GO:0016021; GO:0005886; GO:0015293	IPR013057	Chain (1); Topological domain (12); Transmembrane (11)	3880		Amino acid/polyamine transporter 2 family, Amino acid/auxin permease (AAAP) (TC 2.A.18.1.-) subfamily
Q41160	LCB3_ROBPS	reviewed	Putative bark agglutinin LECRPA3 (Fragment)		Robinia pseudoacacia (Black locust)	272		calcium ion binding; manganese ion binding; sugar binding	GO:0005509; GO:0030145; GO:0005529	IPR013320; IPR016363; IPR000985; IPR001220	Chain (1); Glycosylation (3); Metal binding (8); Non-terminal residue (1); Signal peptide (1)	35938		Leguminous lectin family
Q9P7D7	LCF2_SCHPO	reviewed	Long-chain-fatty-acid--CoA ligase 2 (EC 6.2.1.3) (Long-chain acyl-CoA synthetase 2) (Fatty acid activator 2)	SPBP4H10.11c	Schizosaccharomyces pombe (Fission yeast)	689	6.2.1.3	Golgi apparatus; long-chain fatty acid metabolic process; long-chain-fatty-acid-CoA ligase activity; vacuolar membrane	GO:0005794; GO:0001676; GO:0004467; GO:0005774	IPR000873	Chain (1)	4896		ATP-dependent AMP-binding enzyme family
O24467	LE14B_PRUAR	reviewed	LEC14B homolog		Prunus armeniaca (Apricot)	475				IPR015943; IPR001680; IPR017986; IPR017399	Chain (1); Repeat (5)	36596		WD repeat LEC14B family
Q60V51	LE767_CAEBR	reviewed	Putative steroid dehydrogenase let-767 (EC 1.1.1.-) (Lethal protein 767)	let-767 (CBG19695)	Caenorhabditis briggsae	316	1.1.1.-	binding; embryonic development; female genitalia development; molting cycle; oxidation reduction; oxidoreductase activity; regulation of hormone metabolic process; steroid biosynthetic process	GO:0005488; GO:0009790; GO:0030540; GO:0042303; GO:0055114; GO:0016491; GO:0032350; GO:0006694	IPR002198; IPR002347; IPR016040	Active site (1); Binding site (3); Chain (1); Nucleotide binding (1)	6238		Short-chain dehydrogenases/reductases (SDR) family, 17-beta-HSD 3 subfamily
P46519	LEA14_SOYBN	reviewed	Desiccation protectant protein Lea14 homolog		Glycine max (Soybean)	152		response to desiccation	GO:0009269	IPR004864; IPR013990	Chain (1)	3847		LEA type 2 family
A4QNR8	LENG8_DANRE	reviewed	Leukocyte receptor cluster member 8 homolog	leng8 (zgc:158262)	Danio rerio (Zebrafish) (Brachydanio rerio)	839				IPR005062	Chain (1); Compositional bias (3)	7955
P93832	LEU32_ARATH	reviewed	3-isopropylmalate dehydrogenase 2, chloroplastic (3-IPM-DH 2) (IMDH 2) (EC 1.1.1.85) (Beta-IPM dehydrogenase 2)	IMDH2 (IMDH) (At1g80560) (T21F11.11)	Arabidopsis thaliana (Mouse-ear cress)	405	1.1.1.85	3-isopropylmalate dehydrogenase activity; chloroplast envelope; chloroplast stroma; leucine biosynthetic process; magnesium ion binding; manganese ion binding; oxidation reduction	GO:0003862; GO:0009941; GO:0009570; GO:0009098; GO:0000287; GO:0030145; GO:0055114	IPR004429; IPR001804	Binding site (4); Chain (1); Metal binding (3); Nucleotide binding (2); Sequence conflict (1); Site (2); Transit peptide (1)	3702	Amino-acid biosynthesis; L-leucine biosynthesis; L-leucine from 3-methyl-2-oxobutanoate: step 3/4.	Isocitrate and isopropylmalate dehydrogenases family
P81291	LEUC_METJA	reviewed	Isopropylmalate/citramalate isomerase large subunit (EC 4.2.1.33) (EC 4.2.1.35) (Isopropylmalate isomerase) (IPMI) (Alpha-isopropylmalate dehydratase) (3-isopropylmalate dehydratase) ((R)-citramalate dehydratase) ((R)-2-methylmalate dehydratase) (Citraconate hydratase) (Maleate hydratase) (Malease) (EC 4.2.1.31)	leuC (MJ0499)	Methanocaldococcus jannaschii (Methanococcus jannaschii)	424	4.2.1.33; 4.2.1.35; 4.2.1.31	(R)-2-methylmalate dehydratase activity; 3-isopropylmalate dehydratase activity; 4 iron, 4 sulfur cluster binding; iron ion binding; isoleucine biosynthetic process; leucine biosynthetic process; maleate hydratase activity	GO:0047508; GO:0003861; GO:0051539; GO:0005506; GO:0009097; GO:0009098; GO:0050075	IPR015931; IPR001030; IPR015937; IPR015932; IPR018136; IPR011826; IPR015936; IPR006251	Chain (1); Metal binding (3)	2190	Amino-acid biosynthesis; L-leucine biosynthesis; L-leucine from 3-methyl-2-oxobutanoate: step 2/4. Amino-acid biosynthesis; L-isoleucine biosynthesis; 2-oxobutanoate from pyruvate: step 2/3.	Aconitase/IPM isomerase family, LeuC type 2 subfamily
Q9MB73	LGT_CITUN	reviewed	Limonoid UDP-glucosyltransferase (Limonoid glucosyltransferase) (Limonoid GTase) (LGTase) (EC 2.4.1.210)		Citrus unshiu (Satsuma orange)	511	2.4.1.210	limonoid glucosyltransferase activity; metabolic process	GO:0050645; GO:0008152	IPR002213	Chain (1)	55188		UDP-glycosyltransferase family
Q39366	LGUL_BRAOG	reviewed	Putative lactoylglutathione lyase (EC 4.4.1.5) (Methylglyoxalase) (Aldoketomutase) (Glyoxalase I) (Glx I) (Ketone-aldehyde mutase) (S-D-lactoylglutathione methylglyoxal lyase)		Brassica oleracea var. gemmifera (Brussel sprouts)	282	4.4.1.5	lactoylglutathione lyase activity; zinc ion binding	GO:0004462; GO:0008270	IPR004360; IPR004361; IPR018146	Chain (1); Natural variant (6)	178616	Secondary metabolite metabolism; methylglyoxal degradation; D-lactate from methylglyoxal: step 1/2.	Glyoxalase I family
O49818	LGUL_CICAR	reviewed	Lactoylglutathione lyase (EC 4.4.1.5) (Methylglyoxalase) (Aldoketomutase) (Glyoxalase I) (Glx I) (Ketone-aldehyde mutase) (S-D-lactoylglutathione methylglyoxal lyase)		Cicer arietinum (Chickpea) (Garbanzo)	186	4.4.1.5	lactoylglutathione lyase activity; zinc ion binding	GO:0004462; GO:0008270	IPR004360; IPR004361; IPR018146	Chain (1); Metal binding (4)	3827	Secondary metabolite metabolism; methylglyoxal degradation; D-lactate from methylglyoxal: step 1/2.	Glyoxalase I family
Q9CPU0	LGUL_MOUSE	reviewed	Lactoylglutathione lyase (EC 4.4.1.5) (Methylglyoxalase) (Aldoketomutase) (Glyoxalase I) (Glx I) (Ketone-aldehyde mutase) (S-D-lactoylglutathione methylglyoxal lyase)	Glo1	Mus musculus (Mouse)	184	4.4.1.5	anti-apoptosis; lactoylglutathione lyase activity; zinc ion binding	GO:0006916; GO:0004462; GO:0008270	IPR004360; IPR004361; IPR018146	Chain (1); Initiator methionine (1); Metal binding (4); Sequence conflict (1)	10090	Secondary metabolite metabolism; methylglyoxal degradation; D-lactate from methylglyoxal: step 1/2.	Glyoxalase I family
Q946J8	LHP1_ARATH	reviewed	Chromo domain-containing protein LHP1 (Protein LIKE HETEROCHROMATIN PROTEIN 1) (Protein TERMINAL FLOWER 2)	LHP1 (TFL2) (TU8) (At5g17690) (MVA3.4)	Arabidopsis thaliana (Mouse-ear cress)	445		DNA binding; cell differentiation; chromatin assembly or disassembly; chromatin binding; chromatin modification; chromatin silencing; euchromatin; methylated histone residue binding; multidimensional cell growth; negative regulation of flower development; nuclear heterochromatin; photoperiodism, flowering; shoot morphogenesis; vernalization response	GO:0003677; GO:0030154; GO:0006333; GO:0003682; GO:0016568; GO:0006342; GO:0000791; GO:0035064; GO:0009825; GO:0009910; GO:0005720; GO:0048573; GO:0010016; GO:0010048	IPR017984; IPR000953	Chain (1); Compositional bias (3); Domain (2); Mutagenesis (1); Natural variant (1)	3702
P61872	LIP_RHIOR	reviewed	Lipase (EC 3.1.1.3) (Triacylglycerol lipase) (ROL) (RDL)		Rhizopus oryzae (Rhizopus delemar)	392	3.1.1.3	extracellular region; lipid catabolic process; triacylglycerol lipase activity	GO:0005576; GO:0016042; GO:0004806	IPR002921	Active site (3); Chain (1); Disulfide bond (3); Mutagenesis (10); Propeptide (1); Sequence conflict (7); Signal peptide (1)	64495		AB hydrolase superfamily, Lipase family
P38414	LOX1_LENCU	reviewed	Lipoxygenase (EC 1.13.11.12)	LOX1.1	Lens culinaris (Lentil) (Cicer lens)	866	1.13.11.12	cytoplasm; electron carrier activity; iron ion binding; lipoxygenase activity; oxidation reduction; oxylipin biosynthetic process	GO:0005737; GO:0009055; GO:0005506; GO:0016165; GO:0055114; GO:0031408	IPR000907; IPR013819; IPR001024; IPR001246	Chain (1); Domain (2); Metal binding (5)	3864	Lipid metabolism; oxylipin biosynthesis.	Lipoxygenase family
P09848	LPH_HUMAN	reviewed	Lactase-phlorizin hydrolase (Lactase-glycosylceramidase) [Includes: Lactase (EC 3.2.1.108); Phlorizin hydrolase (EC 3.2.1.62)]	LCT (LPH)	Homo sapiens (Human)	1927	3.2.1.108; 3.2.1.62	apical plasma membrane; carbohydrate metabolic process; cation binding; glycosylceramidase activity; integral to plasma membrane; lactase activity; membrane fraction	GO:0016324; GO:0005975; GO:0043169; GO:0017042; GO:0005887; GO:0000016; GO:0005624	IPR001360; IPR018120; IPR013781	Active site (4); Chain (1); Modified residue (2); Natural variant (5); Propeptide (1); Region (1); Repeat (4); Signal peptide (1); Topological domain (2); Transmembrane (1)	9606		Glycosyl hydrolase 1 family
P62311	LSM3_MOUSE	reviewed	U6 snRNA-associated Sm-like protein LSm3	Lsm3	Mus musculus (Mouse)	102		RNA binding; RNA splicing; mRNA processing; spliceosome	GO:0003723; GO:0008380; GO:0006397; GO:0005681	IPR006649; IPR001163	Chain (1); Initiator methionine (1); Modified residue (1)	10090		SnRNP Sm proteins family
P62313	LSM6_MOUSE	reviewed	U6 snRNA-associated Sm-like protein LSm6	Lsm6	Mus musculus (Mouse)	80		RNA binding; RNA splicing; cytoplasm; mRNA processing; nucleus; rRNA processing; ribonucleoprotein complex; tRNA processing	GO:0003723; GO:0008380; GO:0005737; GO:0006397; GO:0005634; GO:0006364; GO:0030529; GO:0008033	IPR006649; IPR001163	Chain (1)	10090		SnRNP Sm proteins family, SmF/LSm6 subfamily
Q9UK45	LSM7_HUMAN	reviewed	U6 snRNA-associated Sm-like protein LSm7	LSM7	Homo sapiens (Human)	103		U6 snRNA binding; nuclear mRNA splicing, via spliceosome; nucleus; protein binding; ribonucleoprotein complex	GO:0017070; GO:0000398; GO:0005634; GO:0005515; GO:0030529	IPR006649; IPR001163; IPR017132	Chain (1)	9606		SnRNP Sm proteins family
Q0DKW8	LTI6B_ORYSJ	reviewed	Hydrophobic protein LTI6B (Low temperature-induced protein 6B)	LTI6B (DRR2) (R1G1B) (Os05g0138300) (LOC_Os05g04700) (OSJNBa0069I13.6)	Oryza sativa subsp. japonica (Rice)	55		integral to membrane	GO:0016021	IPR000612	Chain (1); Erroneous gene model prediction (1); Transmembrane (2)	39947		UPF0057 (PMP3) family
P92563	M1330_ARATH	reviewed	Uncharacterized mitochondrial protein AtMg01330 (ORF107h)	AtMg01330	Arabidopsis thaliana (Mouse-ear cress)	127		mitochondrion	GO:0005739		Chain (1); Frameshift (1); Sequence conflict (1)	3702
O80397	M2K4_ARATH	reviewed	Mitogen-activated protein kinase kinase 4 (MAP kinase kinase 4) (AtMKK4) (EC 2.7.12.2)	MKK4 (At1g51660) (F19C24.26)	Arabidopsis thaliana (Mouse-ear cress)	366	2.7.12.2	ATP binding; cytoplasm; defense response, incompatible interaction; floral organ abscission; nucleus; plant-type hypersensitive response; protein amino acid phosphorylation; protein serine/threonine kinase activity	GO:0005524; GO:0005737; GO:0009814; GO:0010227; GO:0005634; GO:0009626; GO:0006468; GO:0004674	IPR000719; IPR017441; IPR017442; IPR008271; IPR002290	Active site (1); Binding site (1); Chain (1); Domain (1); Modified residue (2); Mutagenesis (5); Nucleotide binding (1)	3702		Protein kinase superfamily, STE Ser/Thr protein kinase family, MAP kinase kinase subfamily
Q39008	M3K1_ARATH	reviewed	Mitogen-activated protein kinase kinase kinase 1 (MAP kinase kinase kinase 1) (AtMEKK1) (ARAKIN) (EC 2.7.11.25)	MEKK1 (At4g08500) (T15F16.5)	Arabidopsis thaliana (Mouse-ear cress)	608	2.7.11.25	ATP binding; DNA binding; MAP kinase kinase kinase activity; MAPKKK cascade; kinase binding; nucleus; protein amino acid phosphorylation; response to cold; response to salt stress; response to wounding	GO:0005524; GO:0003677; GO:0004709; GO:0000165; GO:0019900; GO:0005634; GO:0006468; GO:0009409; GO:0009651; GO:0009611	IPR000719; IPR017441; IPR017442; IPR008271; IPR002290	Active site (1); Binding site (1); Chain (1); Domain (1); Frameshift (1); Nucleotide binding (1); Region (2); Sequence caution (1); Sequence conflict (2)	3702		Protein kinase superfamily, STE Ser/Thr protein kinase family, MAP kinase kinase kinase subfamily
P92523	M860_ARATH	reviewed	Uncharacterized mitochondrial protein AtMg00860 (ORF158)	AtMg00860	Arabidopsis thaliana (Mouse-ear cress)	158		mitochondrion	GO:0005739		Chain (1)	3702
Q7Y223	MAN2_ARATH	reviewed	Mannan endo-1,4-beta-mannosidase 2 (EC 3.2.1.78) (Beta-mannanase 2) (Endo-beta-1,4-mannanase 2) (AtMAN2)	MAN2 (At2g20680) (F5H14.35)	Arabidopsis thaliana (Mouse-ear cress)	433	3.2.1.78	carbohydrate metabolic process; cation binding; extracellular region; mannan endo-1,4-beta-mannosidase activity	GO:0005975; GO:0043169; GO:0005576; GO:0016985	IPR001547; IPR018087; IPR013781	Active site (2); Chain (1); Erroneous gene model prediction (1); Glycosylation (2); Signal peptide (1)	3702		Glycosyl hydrolase 5 (cellulase A) family
Q9M0H6	MAN5_ARATH	reviewed	Mannan endo-1,4-beta-mannosidase 5 (EC 3.2.1.78) (Beta-mannanase 5) (Endo-beta-1,4-mannanase 5) (AtMAN5)	MAN5 (At4g28320) (F26K10.200)	Arabidopsis thaliana (Mouse-ear cress)	431	3.2.1.78	carbohydrate metabolic process; cation binding; extracellular region; mannan endo-1,4-beta-mannosidase activity	GO:0005975; GO:0043169; GO:0005576; GO:0016985	IPR001547; IPR018087; IPR013781	Active site (2); Chain (1); Glycosylation (4); Signal peptide (1)	3702		Glycosyl hydrolase 5 (cellulase A) family
P46821	MAP1B_HUMAN	reviewed	Microtubule-associated protein 1B (MAP-1B) [Cleaved into: MAP1 light chain LC1]	MAP1B	Homo sapiens (Human)	2468		microtubule; microtubule associated complex; structural molecule activity	GO:0005874; GO:0005875; GO:0005198	IPR000102	Chain (2); Compositional bias (1); Modified residue (78); Natural variant (5); Repeat (10)	9606		MAP1 family
Q06060	MAPK_PEA	reviewed	Mitogen-activated protein kinase homolog D5 (EC 2.7.11.24)		Pisum sativum (Garden pea)	394	2.7.11.24	ATP binding; MAP kinase activity; cell cycle; protein amino acid phosphorylation	GO:0005524; GO:0004707; GO:0007049; GO:0006468	IPR008351; IPR003527; IPR000719; IPR017441; IPR017442; IPR008271; IPR002290	Active site (1); Binding site (1); Chain (1); Domain (1); Modified residue (2); Motif (1); Nucleotide binding (1)	3888		Protein kinase superfamily, CMGC Ser/Thr protein kinase family, MAP kinase subfamily
Q9SJI8	MBF1A_ARATH	reviewed	Multiprotein-bridging factor 1a	MBF1A (At2g42680) (F14N22.5)	Arabidopsis thaliana (Mouse-ear cress)	142		nucleolus; positive regulation of transcription; regulation of transcription, DNA-dependent; sequence-specific DNA binding; transcription coactivator activity	GO:0005730; GO:0045941; GO:0006355; GO:0043565; GO:0003713	IPR001387; IPR013729	Chain (1); DNA binding (1); Domain (1)	3702		MBF1 family
Q9LV58	MBF1C_ARATH	reviewed	Multiprotein-bridging factor 1c	MBF1C (At3g24500) (MOB24.13)	Arabidopsis thaliana (Mouse-ear cress)	148		cytoplasm; ethylene mediated signaling pathway; nucleolus; positive regulation of transcription; regulation of transcription, DNA-dependent; response to abscisic acid stimulus; response to heat; response to water deprivation; sequence-specific DNA binding; transcription coactivator activity; transcription factor activity	GO:0005737; GO:0009873; GO:0005730; GO:0045941; GO:0006355; GO:0009737; GO:0009408; GO:0009414; GO:0043565; GO:0003713; GO:0003700	IPR001387; IPR013729	Chain (1); DNA binding (1); Domain (1); Sequence conflict (1)	3702		MBF1 family
Q7XJE6	MCA1_ARATH	reviewed	Metacaspase-1 (AtMCP1b) (AtMC1) (EC 3.4.22.-) (Protein LSD ONE LIKE 3)	AMC1 (LOL3) (At1g02170) (T7I23.17)	Arabidopsis thaliana (Mouse-ear cress)	367	3.4.22.-	cysteine-type endopeptidase activity; induction of apoptosis; proteolysis	GO:0004197; GO:0006917; GO:0006508	IPR011600; IPR005735	Active site (2); Chain (1); Compositional bias (1); Erroneous gene model prediction (1); Mutagenesis (1)	3702		Peptidase C14B family
Q40977	MDAR_PEA	reviewed	Monodehydroascorbate reductase (MDAR) (EC 1.6.5.4) (Ascorbate free radical reductase) (AFR reductase)		Pisum sativum (Garden pea)	433	1.6.5.4	FAD binding; cytoplasm; monodehydroascorbate reductase (NADH) activity; oxidation reduction	GO:0050660; GO:0005737; GO:0016656; GO:0055114	IPR013027; IPR001327	Chain (1); Nucleotide binding (3)	3888		FAD-dependent oxidoreductase family
O48905	MDHC_MEDSA	reviewed	Malate dehydrogenase, cytoplasmic (EC 1.1.1.37)	CMDH	Medicago sativa (Alfalfa)	332	1.1.1.37	L-malate dehydrogenase activity; binding; cytoplasm; glycolysis; malate metabolic process; oxidation reduction; tricarboxylic acid cycle	GO:0030060; GO:0005488; GO:0005737; GO:0006096; GO:0006108; GO:0055114; GO:0006099	IPR001557; IPR001236; IPR015955; IPR001252; IPR011274; IPR010945; IPR016040	Active site (1); Binding site (6); Chain (1); Nucleotide binding (2)	3879		LDH/MDH superfamily, MDH type 2 family
Q9ZP05	MDHG1_ARATH	reviewed	Malate dehydrogenase, glyoxysomal (EC 1.1.1.37) (mbNAD-MDH)	At5g09660 (F17I14_150) (MTH16.8)	Arabidopsis thaliana (Mouse-ear cress)	354	1.1.1.37	L-malate dehydrogenase activity; apoplast; binding; chloroplast envelope; glycolysis; glyoxylate cycle; glyoxysome; malate metabolic process; oxidation reduction; peroxisome; tricarboxylic acid cycle; vacuole	GO:0030060; GO:0048046; GO:0005488; GO:0009941; GO:0006096; GO:0006097; GO:0009514; GO:0006108; GO:0055114; GO:0005777; GO:0006099; GO:0005773	IPR001557; IPR001236; IPR015955; IPR001252; IPR010097; IPR016040	Active site (1); Binding site (7); Chain (1); Nucleotide binding (2); Transit peptide (1)	3702		LDH/MDH superfamily, MDH type 1 family
Q54S20	MED13_DICDI	reviewed	Mediator of RNA polymerase II transcription subunit 13 (Mediator complex subunit 13) (Aggregation minus B protein)	amiB (med13) (DDB_G0282375)	Dictyostelium discoideum (Slime mold)	2678		nucleus; regulation of transcription, DNA-dependent	GO:0005634; GO:0006355	IPR009401	Chain (1); Compositional bias (36); Sequence conflict (1)	44689		Mediator complex subunit 13 family
Q6NS15	MED15_XENLA	reviewed	Mediator of RNA polymerase II transcription subunit 15 (Mediator complex subunit 15) (Activator-recruited cofactor 105 kDa component) (xARC105) (ARC105)	med15 (arc105)	Xenopus laevis (African clawed frog)	777		cytoplasm; nucleus; regulation of transcription, DNA-dependent	GO:0005737; GO:0005634; GO:0006355		Alternative sequence (1); Chain (1); Compositional bias (3); Sequence conflict (1)	8355		Mediator complex subunit 15 family
P08965	MEI2_SCHPO	reviewed	Meiosis protein mei2	mei2 (SPAC27D7.03c)	Schizosaccharomyces pombe (Fission yeast)	750		Mei2 nuclear dot; RNA binding; Tor2-Mei2-Ste11 complex; cytosol; meiosis I; nucleotide binding; positive regulation of meiosis; protein binding; response to stress	GO:0033620; GO:0003723; GO:0034064; GO:0005829; GO:0007127; GO:0000166; GO:0045836; GO:0005515; GO:0006950	IPR012677; IPR007201; IPR000504	Chain (1); Domain (2)	4896
Q54NZ1	MEMO1_DICDI	reviewed	Protein MEMO1 homolog	memo1 (DDB_G0284869)	Dictyostelium discoideum (Slime mold)	290				IPR002737	Chain (1); Coiled coil (1); Sequence conflict (2)	44689		UPF0103 family
Q4QQR9	MEMO1_RAT	reviewed	Protein MEMO1 (Mediator of ErbB2-driven cell motility 1) (Protein memo)	Memo1	Rattus norvegicus (Rat)	297				IPR002737	Chain (1); Modified residue (1)	10116		UPF0103 family
O50008	METE_ARATH	reviewed	5-methyltetrahydropteroyltriglutamate--homocysteine methyltransferase (EC 2.1.1.14) (Vitamin-B12-independent methionine synthase isozyme) (Cobalamin-independent methionine synthase isozyme)	CIMS (At5g17920) (MPI7.9)	Arabidopsis thaliana (Mouse-ear cress)	765	2.1.1.14	5-methyltetrahydropteroyltriglutamate-homocysteine S-methyltransferase activity; apoplast; chloroplast stroma; copper ion binding; cytosol; methionine biosynthetic process; methionine synthase activity; peroxisome; plasma membrane; response to cadmium ion; response to salt stress; zinc ion binding	GO:0003871; GO:0048046; GO:0009570; GO:0005507; GO:0005829; GO:0009086; GO:0008705; GO:0005777; GO:0005886; GO:0046686; GO:0009651; GO:0008270	IPR013215; IPR002629; IPR006276	Beta strand (25); Chain (1); Helix (33); Metal binding (3); Turn (5)	3702	Amino-acid biosynthesis; L-methionine biosynthesis via de novo pathway; L-methionine from L-homocysteine (MetE route): step 1/1.	Vitamin-B12 independent methionine synthase family
Q96551	METK1_CATRO	reviewed	S-adenosylmethionine synthetase 1 (AdoMet synthetase 1) (EC 2.5.1.6) (Methionine adenosyltransferase 1) (MAT 1)	SAMS1	Catharanthus roseus (Madagascar periwinkle) (Vinca rosea)	393	2.5.1.6	ATP binding; cobalt ion binding; cytoplasm; magnesium ion binding; manganese ion binding; methionine adenosyltransferase activity; one-carbon compound metabolic process; potassium ion binding	GO:0005524; GO:0050897; GO:0005737; GO:0000287; GO:0030145; GO:0004478; GO:0006730; GO:0030955	IPR002133	Binding site (1); Chain (1); Metal binding (4); Nucleotide binding (2)	4058	Amino-acid biosynthesis; S-adenosyl-L-methionine biosynthesis; S-adenosyl-L-methionine from L-methionine: step 1/1.	AdoMet synthetase family
Q96552	METK2_CATRO	reviewed	S-adenosylmethionine synthetase 2 (AdoMet synthetase 2) (EC 2.5.1.6) (Methionine adenosyltransferase 2) (MAT 2)	SAMS2	Catharanthus roseus (Madagascar periwinkle) (Vinca rosea)	393	2.5.1.6	ATP binding; cobalt ion binding; cytoplasm; magnesium ion binding; manganese ion binding; methionine adenosyltransferase activity; one-carbon compound metabolic process; potassium ion binding	GO:0005524; GO:0050897; GO:0005737; GO:0000287; GO:0030145; GO:0004478; GO:0006730; GO:0030955	IPR002133	Binding site (1); Chain (1); Metal binding (4); Nucleotide binding (2)	4058	Amino-acid biosynthesis; S-adenosyl-L-methionine biosynthesis; S-adenosyl-L-methionine from L-methionine: step 1/1.	AdoMet synthetase family
Q39659	MFPA_CUCSA	reviewed	Glyoxysomal fatty acid beta-oxidation multifunctional protein MFP-a [Includes: Enoyl-CoA hydratase/3-2-trans-enoyl-CoA isomerase/3-hydroxybutyryl-CoA epimerase (EC 4.2.1.17) (EC 5.3.3.8) (EC 5.1.2.3); 3-hydroxyacyl-CoA dehydrogenase (EC 1.1.1.35)]		Cucumis sativus (Cucumber)	725	4.2.1.17; 5.3.3.8; 5.1.2.3; 1.1.1.35	3-hydroxyacyl-CoA dehydratase activity; 3-hydroxyacyl-CoA dehydrogenase activity; 3-hydroxybutyryl-CoA epimerase activity; coenzyme binding; dodecenoyl-CoA delta-isomerase activity; enoyl-CoA hydratase activity; fatty acid beta-oxidation; glyoxysome; oxidation reduction	GO:0018812; GO:0003857; GO:0008692; GO:0050662; GO:0004165; GO:0004300; GO:0006635; GO:0009514; GO:0055114	IPR006180; IPR006176; IPR006108; IPR001753; IPR013328; IPR016040	Chain (1)	3659	Lipid metabolism; fatty acid beta-oxidation.	Enoyl-CoA hydratase/isomerase family; 3-hydroxyacyl-CoA dehydrogenase family
Q86V88	MGDP1_HUMAN	reviewed	Magnesium-dependent phosphatase 1 (MDP-1) (EC 3.1.3.-) (EC 3.1.3.48)	MDP1	Homo sapiens (Human)	176	3.1.3.-; 3.1.3.48	magnesium ion binding; protein tyrosine phosphatase activity	GO:0000287; GO:0004725	IPR010033; IPR010036	Active site (2); Alternative sequence (4); Binding site (7); Chain (1); Metal binding (3)	9606		HAD-like hydrolase superfamily
Q99685	MGLL_HUMAN	reviewed	Monoglyceride lipase (MGL) (EC 3.1.1.23) (Lysophospholipase homolog) (Lysophospholipase-like) (HU-K5)	MGLL	Homo sapiens (Human)	303	3.1.1.23	acylglycerol lipase activity; inflammatory response; lipid metabolic process; lysophospholipase activity	GO:0047372; GO:0006954; GO:0006629; GO:0004622	IPR000073	Active site (3); Chain (1)	9606	Glycerolipid metabolism; triacylglycerol degradation.	AB hydrolase superfamily, Monoacylglycerol lipase family
Q04613	MI25_ARATH	reviewed	ATP synthase protein MI25 (ORF25)	AtMg00640	Arabidopsis thaliana (Mouse-ear cress)	192		ATP synthesis coupled proton transport; hydrogen ion transmembrane transporter activity; integral to membrane; metal ion binding; mitochondrial proton-transporting ATP synthase complex, coupling factor F(o)	GO:0015986; GO:0015078; GO:0016021; GO:0046872; GO:0000276	IPR008688	Chain (1); Transmembrane (1)	3702		ATPase protein MI25 family
O44786	MIFH_WUCBA	reviewed	Macrophage migration inhibitory factor homolog	MIF	Wuchereria bancrofti	115		cytokine activity; extracellular space	GO:0005125; GO:0005615	IPR001398; IPR014347	Chain (1); Initiator methionine (1)	6293		MIF family
P13087	MIRA_RICDU	reviewed	Miraculin (MIR)		Richadella dulcifica (Miracle fruit) (Synsepalum dulcificum)	220		endopeptidase inhibitor activity	GO:0004866	IPR002160	Chain (1); Disulfide bond (4); Glycosylation (2); Sequence conflict (1); Signal peptide (1)	3743		Protease inhibitor I3 (leguminous Kunitz-type inhibitor) family
Q9H000	MKRN2_HUMAN	reviewed	Makorin-2 (RING finger protein 62)	MKRN2 (RNF62) (HSPC070)	Homo sapiens (Human)	416		intracellular; nucleic acid binding; protein binding; zinc ion binding	GO:0005622; GO:0003676; GO:0005515; GO:0008270	IPR000571; IPR001841; IPR013083; IPR017907	Chain (1); Natural variant (1); Region (1); Sequence conflict (2); Zinc finger (5)	9606
Q13434	MKRN4_HUMAN	reviewed	Putative makorin-4 (Makorin RING finger protein pseudogene 5) (Zinc finger protein 127-Xp) (ZNF127-Xp) (Zinc finger protein 127-like 1) (RING finger protein 64)	MKRNP5 (MKRN4) (RNF64) (ZNF127L1)	Homo sapiens (Human)	485		nucleic acid binding; protein binding; zinc ion binding	GO:0003676; GO:0005515; GO:0008270	IPR000571; IPR001841; IPR013083; IPR017907	Chain (1); Region (1); Zinc finger (5)	9606
Q8LGD5	MKS1_ARATH	reviewed	Protein MKS1 (Protein MAP kinase 4 substrate 1)	MKS1 (At3g18690) (MVE11.5)	Arabidopsis thaliana (Mouse-ear cress)	222		defense response signaling pathway, resistance gene-dependent; nucleus; protein binding	GO:0009870; GO:0005634; GO:0005515	IPR008889	Chain (1); Modified residue (1); Sequence conflict (1)	3702
Q941R6	MLP31_ARATH	reviewed	MLP-like protein 31	MLP31 (At1g70840) (F15H11.9)	Arabidopsis thaliana (Mouse-ear cress)	171		defense response; response to biotic stimulus	GO:0006952; GO:0009607	IPR000916	Chain (1)	3702		MLP family
Q9SSK5	MLP43_ARATH	reviewed	MLP-like protein 43	MLP43 (At1g70890) (F15H11.12)	Arabidopsis thaliana (Mouse-ear cress)	158		chloroplast; defense response; response to biotic stimulus	GO:0009507; GO:0006952; GO:0009607	IPR000916	Chain (1)	3702		MLP family
Q07176	MMK1_MEDSA	reviewed	Mitogen-activated protein kinase homolog MMK1 (EC 2.7.11.24) (MAP kinase MSK7) (MAP kinase ERK1)	MMK1 (ERK1) (MSK7)	Medicago sativa (Alfalfa)	387	2.7.11.24	ATP binding; MAP kinase activity; cell division; conjugation; mitosis; protein amino acid phosphorylation	GO:0005524; GO:0004707; GO:0051301; GO:0000746; GO:0007067; GO:0006468	IPR008351; IPR003527; IPR000719; IPR017441; IPR017442; IPR008271; IPR002290	Active site (1); Binding site (1); Chain (1); Domain (1); Modified residue (2); Motif (1); Nucleotide binding (1)	3879		Protein kinase superfamily, CMGC Ser/Thr protein kinase family, MAP kinase subfamily
Q3TUH1	MMP37_MOUSE	reviewed	MMP37-like protein, mitochondrial		Mus musculus (Mouse)	337		extrinsic to mitochondrial inner membrane; protein import into mitochondrial matrix	GO:0031314; GO:0030150	IPR015222	Alternative sequence (2); Chain (1); Frameshift (1); Transit peptide (1)	10090		MMP37 family
O96007	MOS2L_HUMAN	reviewed	Molybdenum cofactor synthesis protein 2 large subunit (MPT synthase large subunit) (Molybdopterin synthase large subunit) (MOCS2B) (MOCO1-B)	MOCS2 (MCBPE) (MOCO1)	Homo sapiens (Human)	188		Mo-molybdopterin cofactor biosynthetic process	GO:0006777	IPR003448	Chain (1); Modified residue (1); Natural variant (5)	9606	Cofactor biosynthesis; molybdopterin biosynthesis.	MoaE family
Q7DM58	MRP4_ARATH	reviewed	Multidrug resistance-associated protein 4 (EC 3.6.3.44) (Glutathione S-conjugate-transporting ATPase 4) (ATP-energized glutathione S-conjugate pump 4)	MRP4 (EST3) (At2g47800) (F17A22.19)	Arabidopsis thaliana (Mouse-ear cress)	1516	3.6.3.44	ATP binding; folic acid transporter activity; integral to membrane; plant-type vacuole; plasma membrane; response to nematode; response to water deprivation; response to wounding; stomatal movement; transport; vacuolar membrane; xenobiotic-transporting ATPase activity	GO:0005524; GO:0008517; GO:0016021; GO:0000325; GO:0005886; GO:0009624; GO:0009414; GO:0009611; GO:0010118; GO:0006810; GO:0005774; GO:0008559	IPR001140; IPR003439; IPR017871; IPR017940; IPR003593	Chain (1); Domain (4); Nucleotide binding (2); Sequence conflict (2); Transmembrane (16)	3702		ABC transporter family, Conjugate transporter (TC 3.A.1.208) subfamily
Q9XFM6	MSBP1_ARATH	reviewed	Membrane steroid-binding protein 1 (AtMP1)	MSBP1 (MP1) (At5g52240) (F17P19.14)	Arabidopsis thaliana (Mouse-ear cress)	220		endoplasmic reticulum; heme binding; integral to membrane; negative regulation of cell growth; plasma membrane; steroid binding; transition metal ion binding	GO:0005783; GO:0020037; GO:0016021; GO:0030308; GO:0005886; GO:0005496; GO:0046914	IPR001199	Chain (1); Domain (1); Region (1); Sequence conflict (4); Transmembrane (1)	3702		Cytochrome b5 family, MAPR subfamily
P51137	MSK1_MEDSA	reviewed	Glycogen synthase kinase-3 homolog MsK-1 (EC 2.7.11.1)	MSK-1	Medicago sativa (Alfalfa)	411	2.7.11.1	ATP binding; protein amino acid phosphorylation; protein serine/threonine kinase activity	GO:0005524; GO:0006468; GO:0004674	IPR000719; IPR017441; IPR017442; IPR008271; IPR002290	Active site (1); Binding site (1); Chain (1); Domain (1); Modified residue (1); Nucleotide binding (1)	3879		Protein kinase superfamily, CMGC Ser/Thr protein kinase family, GSK-3 subfamily
P54153	MSRA_SOLLC	reviewed	Peptide methionine sulfoxide reductase (EC 1.8.4.11) (Protein-methionine-S-oxide reductase) (Peptide-methionine (S)-S-oxide reductase) (Peptide Met(O) reductase) (Fruit-ripening protein E4) (Fragment)	E4	Solanum lycopersicum (Tomato) (Lycopersicon esculentum)	196	1.8.4.11	oxidation reduction; peptide-methionine-(S)-S-oxide reductase activity; protein metabolic process	GO:0055114; GO:0008113; GO:0019538	IPR002569	Chain (1); Non-terminal residue (1)	4081		MsrA Met sulfoxide reductase family
Q08696	MST2_DROHY	reviewed	Axoneme-associated protein mst101(2)	mst101(2)	Drosophila hydei (Fruit fly)	1391		cytoplasm; sperm axoneme assembly	GO:0005737; GO:0007288		Chain (1); Region (1); Repeat (59)	7224
Q39458	MT1_CICAR	reviewed	Metallothionein-like protein 1 (MT-1)		Cicer arietinum (Chickpea) (Garbanzo)	75		metal ion binding	GO:0046872	IPR000347	Chain (1)	3827		Metallothionein superfamily, Type 15 family
Q39459	MT2_CICAR	reviewed	Metallothionein-like protein 2 (MT-2)		Cicer arietinum (Chickpea) (Garbanzo)	79		metal ion binding	GO:0046872	IPR000347	Chain (1)	3827		Metallothionein superfamily, Type 15 family
O80585	MTHR2_ARATH	reviewed	Methylenetetrahydrofolate reductase 2 (AtMTHFR2) (EC 1.5.1.20)	MTHFR2 (At2g44160) (F6E13.29)	Arabidopsis thaliana (Mouse-ear cress)	594	1.5.1.20	methionine metabolic process; methylenetetrahydrofolate reductase (NADPH) activity; oxidation reduction	GO:0006555; GO:0004489; GO:0055114	IPR004621; IPR003171	Chain (1); Sequence conflict (3)	3702	One-carbon metabolism; tetrahydrofolate pathway.	Methylenetetrahydrofolate reductase family
O31663	MTNK_BACSU	reviewed	Methylthioribose kinase (MTR kinase) (EC 2.7.1.100)	mtnK (ykrT) (BSU13560)	Bacillus subtilis	397	2.7.1.100	ATP binding; S-methyl-5-thioribose kinase activity; methionine biosynthetic process from S-adenosylmethionine; response to stress	GO:0005524; GO:0046522; GO:0019284; GO:0006950	IPR009212; IPR002575	Beta strand (11); Binding site (4); Chain (1); Helix (19); Nucleotide binding (2); Turn (5)	1423	Amino-acid biosynthesis; L-methionine biosynthesis via salvage pathway; (S)-methyl-5-thio-alpha-D-ribose 1-phosphate from (S)-methyl-5'-thioadenosine (hydrolase route): step 2/2.	Methylthioribose kinase family
P45113	MTNN_HAEIN	reviewed	5'-methylthioadenosine/S-adenosylhomocysteine nucleosidase (MTA/SAH nucleosidase) (MTAN) (EC 3.2.2.9) (5'-methylthioadenosine nucleosidase) (MTA nucleosidase) (S-adenosylhomocysteine nucleosidase) (SAH nucleosidase) (AdoHcy nucleosidase) (SRH nucleosidase)	mtnN (HI1216)	Haemophilus influenzae	229	3.2.2.9	adenosylhomocysteine nucleosidase activity; methionine biosynthetic process from S-adenosylmethionine; methionine salvage; methylthioadenosine nucleosidase activity; nucleoside catabolic process	GO:0008782; GO:0019284; GO:0019509; GO:0008930; GO:0009164	IPR010049; IPR000845; IPR018017	Active site (1); Binding site (3); Chain (1); Region (1); Sequence conflict (4)	727	Amino-acid biosynthesis; L-methionine biosynthesis via salvage pathway; (S)-methyl-5-thio-alpha-D-ribose 1-phosphate from (S)-methyl-5'-thioadenosine (hydrolase route): step 1/2.	PNP/UDP phosphorylase family, MtnN subfamily
Q8H1G3	MTPC4_ARATH	reviewed	Metal tolerance protein C4 (AtMTPc4)	MTPC4 (At1g51610) (F5D21.21) (F19C24.16)	Arabidopsis thaliana (Mouse-ear cress)	457		cation transmembrane transporter activity; cation transport; integral to membrane; metal ion binding; vacuolar membrane	GO:0008324; GO:0006812; GO:0016021; GO:0046872; GO:0005774	IPR002524	Chain (1); Erroneous gene model prediction (2); Sequence conflict (1); Topological domain (7); Transmembrane (6)	3702		Cation diffusion facilitator (CDF) transporter (TC 2.A.4) family
Q02817	MUC2_HUMAN	reviewed	Mucin-2 (MUC-2) (Intestinal mucin-2)	MUC2 (SMUC)	Homo sapiens (Human)	5179		extracellular region	GO:0005576	IPR014853; IPR006208; IPR006207; IPR013032; IPR001846; IPR006552; IPR001007	Chain (1); Disulfide bond (5); Domain (8); Glycosylation (30); Modified residue (3); Region (1); Repeat (21); Sequence conflict (13); Signal peptide (1)	9606
Q9LK95	MYB21_ARATH	reviewed	Transcription factor MYB21 (Myb-related protein 21) (AtMYB21) (Myb homolog 3) (AtMyb3)	MYB21 (MYB3) (At3g27810) (MGF10.23)	Arabidopsis thaliana (Mouse-ear cress)	226		DNA binding; nucleus; red or far red light signaling pathway; red, far-red light phototransduction; regulation of transcription, DNA-dependent; response to jasmonic acid stimulus; stamen development	GO:0003677; GO:0005634; GO:0010017; GO:0009585; GO:0006355; GO:0009753; GO:0048443	IPR012287; IPR017930; IPR014778; IPR015495; IPR001005	Chain (1); DNA binding (2); Domain (2); Sequence conflict (1)	3702
Q7XBH4	MYB4_ORYSJ	reviewed	Myb-related protein Myb4 (OsMyb4) (Transcription factor RLTR1)	MYB4 (LTR1) (Os04g0517100) (LOC_Os04g43680) (OSJNBa0073E02.6)	Oryza sativa subsp. japonica (Rice)	257		DNA binding; nucleus; regulation of transcription, DNA-dependent; response to stress	GO:0003677; GO:0005634; GO:0006355; GO:0006950	IPR012287; IPR017930; IPR014778; IPR015495; IPR001005	Chain (1); DNA binding (2); Domain (2); Frameshift (1); Sequence conflict (2)	39947
Q54J55	MYBX_DICDI	reviewed	Myb-like protein X	mybX (DDB_G0288285)	Dictyostelium discoideum (Slime mold)	1620		DNA binding; nucleus	GO:0003677; GO:0005634	IPR014778; IPR001005; IPR017884; IPR007526	Chain (1); Compositional bias (9); Domain (2)	44689
Q63862	MYH11_RAT	reviewed	Myosin-11 (Myosin heavy chain 11) (Myosin heavy chain, smooth muscle isoform) (SMMHC) (Fragments)	Myh11	Rattus norvegicus (Rat)	1327		ATP binding; actin binding; calmodulin binding; melanosome; motor activity; smooth muscle contraction; striated muscle contraction; striated muscle thick filament; structural constituent of muscle	GO:0005524; GO:0003779; GO:0005516; GO:0042470; GO:0003774; GO:0006939; GO:0006941; GO:0005863; GO:0008307	IPR000048; IPR001609; IPR002928	Alternative sequence (2); Chain (1); Coiled coil (1); Domain (2); Modified residue (1); Non-adjacent residues (1); Non-terminal residue (1); Nucleotide binding (1); Region (3)	10116
P54696	MYOH_DICDI	reviewed	Myosin IH heavy chain	myoH (DDB_G0289447)	Dictyostelium discoideum (Slime mold)	2359		ATP binding; actin binding; calmodulin binding; microtubule; motor activity; myosin complex; tubulin complex assembly; unfolded protein binding	GO:0005524; GO:0003779; GO:0005516; GO:0005874; GO:0003774; GO:0016459; GO:0007021; GO:0051082	IPR002710; IPR000048; IPR001609; IPR004009	Chain (1); Coiled coil (4); Compositional bias (2); Domain (5); Nucleotide binding (1)	44689
O49255	NAC29_ARATH	reviewed	NAC domain-containing protein 29 (ANAC029) (NAC2) (Protein NAC-LIKE, ACTIVATED BY AP3/PI) (NAP)	NAP (At1g69490) (F10D13.14)	Arabidopsis thaliana (Mouse-ear cress)	268		DNA binding; flower development; leaf senescence; multidimensional cell growth; nucleus; regulation of transcription, DNA-dependent	GO:0003677; GO:0009908; GO:0010150; GO:0009825; GO:0005634; GO:0006355	IPR003441	Chain (1); Domain (1); Sequence conflict (3)	3702
P57103	NAC3_HUMAN	reviewed	Sodium/calcium exchanger 3 (Na(+)/Ca(2+)-exchange protein 3)	SLC8A3 (NCX3)	Homo sapiens (Human)	927		calcium ion binding; calcium ion transport; calcium:sodium antiporter activity; calmodulin binding; cell communication; integral to membrane; sodium ion binding; sodium ion transport	GO:0005509; GO:0006816; GO:0005432; GO:0005516; GO:0007154; GO:0016021; GO:0031402; GO:0006814	IPR003644; IPR004836; IPR004837	Alternative sequence (3); Chain (1); Domain (2); Glycosylation (2); Natural variant (1); Region (1); Repeat (2); Signal peptide (1); Topological domain (12); Transmembrane (11)	9606		Sodium/potassium/calcium exchanger family, SLC8 subfamily
Q94JX9	NACA2_ARATH	reviewed	Nascent polypeptide-associated complex subunit alpha-like protein 2 (NAC-alpha-like protein 2) (Alpha-NAC-like protein 2)	At3g49470 (T9C5.70)	Arabidopsis thaliana (Mouse-ear cress)	217		protein transport	GO:0015031	IPR002715; IPR016641; IPR000449	Chain (1); Compositional bias (1); Domain (2); Sequence conflict (1)	3702		NAC-alpha family
P43293	NAK_ARATH	reviewed	Probable serine/threonine-protein kinase NAK (EC 2.7.11.1)	NAK (At5g02290) (T1E22_50)	Arabidopsis thaliana (Mouse-ear cress)	389	2.7.11.1	ATP binding; plasma membrane; protein amino acid phosphorylation; protein serine/threonine kinase activity	GO:0005524; GO:0005886; GO:0006468; GO:0004674	IPR000719; IPR017441; IPR017442; IPR008271	Active site (1); Binding site (1); Chain (1); Domain (1); Nucleotide binding (1); Sequence conflict (1)	3702		Protein kinase superfamily, Ser/Thr protein kinase family
Q00539	NAM8_YEAST	reviewed	Protein NAM8	NAM8 (MRE2) (YHR086W)	Saccharomyces cerevisiae (Baker's yeast)	523		commitment complex; mRNA binding; mRNA splice site selection; mitochondrion; nucleotide binding; positive regulation of nuclear mRNA splicing, via spliceosome; snRNP U1	GO:0000243; GO:0003729; GO:0006376; GO:0005739; GO:0000166; GO:0048026; GO:0005685	IPR012677; IPR000504	Chain (1); Domain (3); Modified residue (2); Sequence conflict (2)	4932
Q9BU70	NAP1_HUMAN	reviewed	Nef-associated protein 1 (EC 3.1.2.-) (Thioesterase NAP1)	C9orf156 (NAP1) (HSPC219)	Homo sapiens (Human)	441	3.1.2.-	hydrolase activity; interspecies interaction between organisms	GO:0016787; GO:0044419	IPR001378	Chain (1); Frameshift (1); Natural variant (3); Sequence caution (1); Sequence conflict (2)	9606		UPF0066 (virR) family
Q8LPQ6	NAP8_ARATH	reviewed	Non-intrinsic ABC protein 8 (TAP-related protein 1)	NAP8 (At4g25450) (M7J2.180)	Arabidopsis thaliana (Mouse-ear cress)	714		ATP binding; ATPase activity, coupled to transmembrane movement of substances; chloroplast envelope; integral to membrane; transport	GO:0005524; GO:0042626; GO:0009941; GO:0016021; GO:0006810	IPR001140; IPR003439; IPR017871; IPR017940; IPR003593	Alternative sequence (2); Chain (1); Domain (2); Erroneous gene model prediction (2); Nucleotide binding (1); Sequence conflict (2); Transmembrane (5)	3702		ABC transporter family
Q8GZD4	NAT3_ARATH	reviewed	Nucleobase-ascorbate transporter 3 (AtNAT3)	NAT3 (At2g26510) (T9J22.18)	Arabidopsis thaliana (Mouse-ear cress)	551		integral to membrane; plasma membrane; transport; transporter activity	GO:0016021; GO:0005886; GO:0006810; GO:0005215	IPR006042; IPR006043	Chain (1); Sequence conflict (1); Transmembrane (12)	3702		Xanthine/uracil permease family
Q304B9	NCASE_ARATH	reviewed	Neutral ceramidase (N-CDase) (NCDase) (EC 3.5.1.23) (Acylsphingosine deacylase) (N-acylsphingosine amidohydrolase)	At2g38010 (T8P21.8)	Arabidopsis thaliana (Mouse-ear cress)	757	3.5.1.23	ceramidase activity; extracellular region; sphingolipid metabolic process	GO:0017040; GO:0005576; GO:0006665	IPR006823	Active site (1); Chain (1); Erroneous gene model prediction (1); Glycosylation (3); Signal peptide (1)	3702		Neutral ceramidase family
A1DHW1	NCB5R_NEOFI	reviewed	NADH-cytochrome b5 reductase 1 (EC 1.6.2.2) (Microsomal cytochrome b reductase)	cbr1 (NFIA_089250)	Neosartorya fischeri (strain ATCC 1020 / DSM 3700 / NRRL 181) (Aspergillus fischerianus (strain ATCC 1020 / DSM 3700 / NRRL 181))	309	1.6.2.2	cytochrome-b5 reductase activity; electron carrier activity; endoplasmic reticulum membrane; integral to membrane; mitochondrial outer membrane; oxidation reduction	GO:0004128; GO:0009055; GO:0005789; GO:0016021; GO:0005741; GO:0055114	IPR017927; IPR001709; IPR001834; IPR008333; IPR001433	Chain (1); Domain (1); Erroneous gene model prediction (1); Nucleotide binding (2); Transmembrane (1)	331117		Flavoprotein pyridine nucleotide cytochrome reductase family
P47922	NDK1_PEA	reviewed	Nucleoside diphosphate kinase 1 (EC 2.7.4.6) (Nucleoside diphosphate kinase I) (NDP kinase I) (NDPK I) (NDK I)	NDPK1 (NDKN1)	Pisum sativum (Garden pea)	149	2.7.4.6	ATP binding; CTP biosynthetic process; GTP biosynthetic process; UTP biosynthetic process; magnesium ion binding; nucleoside diphosphate kinase activity; red or far red light signaling pathway; red, far-red light phototransduction	GO:0005524; GO:0006241; GO:0006183; GO:0006228; GO:0000287; GO:0004550; GO:0010017; GO:0009585	IPR001564	Active site (1); Binding site (6); Chain (1); Sequence conflict (1)	3888		NDK family
Q9FLX7	NDUA5_ARATH	reviewed	Probable NADH dehydrogenase [ubiquinone] 1 alpha subcomplex subunit 5, mitochondrial	At5g52840 (MXC20.6)	Arabidopsis thaliana (Mouse-ear cress)	169		chloroplast; mitochondrial respiratory chain; oxidoreductase activity, acting on NADH or NADPH; photorespiration; respiratory chain complex I; respiratory electron transport chain; transport	GO:0009507; GO:0005746; GO:0016651; GO:0009853; GO:0045271; GO:0022904; GO:0006810	IPR006806	Chain (1); Transit peptide (1)	3702		Complex I NDUFA5 subunit family
Q9CQJ8	NDUB9_MOUSE	reviewed	NADH dehydrogenase [ubiquinone] 1 beta subcomplex subunit 9 (NADH-ubiquinone oxidoreductase B22 subunit) (Complex I-B22) (CI-B22)	Ndufb9	Mus musculus (Mouse)	179		electron transport chain; mitochondrial respiratory chain; transport	GO:0022900; GO:0005746; GO:0006810	IPR008011	Chain (1); Initiator methionine (1); Modified residue (2)	10090		Complex I LYR family
Q9M9B4	NDUS6_ARATH	reviewed	NADH dehydrogenase [ubiquinone] iron-sulfur protein 6	At1g49140 (F27J15.9)	Arabidopsis thaliana (Mouse-ear cress)	107		electron transport chain; mitochondrial respiratory chain; photorespiration; respiratory chain complex I; transport	GO:0022900; GO:0005746; GO:0009853; GO:0045271; GO:0006810		Chain (1)	3702		Complex I NDUFS6 subunit family
P80269	NDUS8_SOLTU	reviewed	NADH dehydrogenase [ubiquinone] iron-sulfur protein 8, mitochondrial (EC 1.6.5.3) (EC 1.6.99.3) (NADH-ubiquinone oxidoreductase 23 kDa subunit) (Complex I-23kD) (CI-23kD) (Complex I-28.5kD) (CI-28.5kD)	TYKY	Solanum tuberosum (Potato)	229	1.6.5.3; 1.6.99.3	4 iron, 4 sulfur cluster binding; NADH dehydrogenase (ubiquinone) activity; electron carrier activity; electron transport chain; iron ion binding; mitochondrial respiratory chain; transport	GO:0051539; GO:0008137; GO:0009055; GO:0022900; GO:0005506; GO:0005746; GO:0006810	IPR017896; IPR001450; IPR017900; IPR010226	Chain (1); Domain (2); Metal binding (8); Natural variant (7); Transit peptide (1)	4113		Complex I 23 kDa subunit family
O22769	NDUV2_ARATH	reviewed	NADH-ubiquinone oxidoreductase 24 kDa subunit, mitochondrial (EC 1.6.5.3) (EC 1.6.99.3)	At4g02580 (T10P11.14)	Arabidopsis thaliana (Mouse-ear cress)	255	1.6.5.3; 1.6.99.3	2 iron, 2 sulfur cluster binding; NAD or NADH binding; NADH dehydrogenase (ubiquinone) activity; electron carrier activity; electron transport chain; iron ion binding; mitochondrial respiratory chain; respiratory chain complex I; response to oxidative stress; transport	GO:0051537; GO:0051287; GO:0008137; GO:0009055; GO:0022900; GO:0005506; GO:0005746; GO:0045271; GO:0006979; GO:0006810	IPR002023; IPR012335	Chain (1); Erroneous gene model prediction (2); Metal binding (4); Transit peptide (1)	3702		Complex I 24 kDa subunit family
Q84UV8	NEC3_NICLS	reviewed	Bifunctional monodehydroascorbate reductase and carbonic anhydrase nectarin-3 (EC 1.6.5.4) (EC 4.2.1.1) (Nectarin-III) [Cleaved into: Nectarin-2]	NEC3	Nicotiana langsdorffii x Nicotiana sanderae (Ornamental tobacco)	274	1.6.5.4; 4.2.1.1	carbonate dehydratase activity; extracellular region; monodehydroascorbate reductase (NADH) activity; one-carbon compound metabolic process; oxidation reduction; regulation of pH; response to oxygen radical; zinc ion binding	GO:0004089; GO:0005576; GO:0016656; GO:0006730; GO:0055114; GO:0006885; GO:0000305; GO:0008270	IPR001148	Active site (1); Chain (2); Glycosylation (3); Metal binding (3); Signal peptide (1); Site (1)	164110		Alpha-carbonic anhydrase family
Q76LT9	NEF1_CHICK	reviewed	Protein NEF1	NEF1 (RCJMB04_19i7)	Gallus gallus (Chicken)	79		integral to membrane	GO:0016021	IPR007915	Chain (1); Transmembrane (2)	9031		UPF0197 family
Q766C3	NEP1_NEPGR	reviewed	Aspartic proteinase nepenthesin-1 (EC 3.4.23.12) (Nepenthesin-I)	nep1	Nepenthes gracilis (Slender pitcher plant)	437	3.4.23.12	aspartic-type endopeptidase activity; extracellular region; proteolysis	GO:0004190; GO:0005576; GO:0006508	IPR001969; IPR009007; IPR001461	Active site (2); Chain (1); Disulfide bond (6); Glycosylation (7); Natural variant (3); Propeptide (1); Signal peptide (1)	150966		Peptidase A1 family
O49543	NFS1_ARATH	reviewed	Cysteine desulfurase 1, mitochondrial (EC 2.8.1.7) (Protein AtMtNifS)	NIFS (At5g65720) (MPA24.7) (F6H11.150)	Arabidopsis thaliana (Mouse-ear cress)	453	2.8.1.7	ATP binding; cysteine desulfurase activity; cysteine metabolic process; iron-sulfur cluster assembly; mitochondrion; pyridoxal phosphate binding	GO:0005524; GO:0031071; GO:0006534; GO:0016226; GO:0005739; GO:0030170	IPR000192; IPR010240; IPR016454; IPR015421	Active site (1); Binding site (1); Chain (1); Transit peptide (1)	3702		Class-V pyridoxal-phosphate-dependent aminotransferase family, NifS/iscS subfamily
Q93ZH2	NFYA3_ARATH	reviewed	Nuclear transcription factor Y subunit A-3 (AtNF-YA-3) (Transcriptional activator HAP2C)	NFYA3 (HAP2C) (At1g72830) (F3N23.3) (F28P22.32)	Arabidopsis thaliana (Mouse-ear cress)	340		CCAAT-binding factor complex; regulation of transcription, DNA-dependent; transcription factor activity	GO:0016602; GO:0006355; GO:0003700	IPR001289	Chain (1); DNA binding (1); Frameshift (1); Motif (1); Sequence conflict (2)	3702		NFYA/HAP2 subunit family
Q9SMP0	NFYC1_ARATH	reviewed	Nuclear transcription factor Y subunit C-1 (AtNF-YC-1) (Transcriptional activator HAP5A)	NFYC1 (HAP5A) (At3g48590) (T8P19.100)	Arabidopsis thaliana (Mouse-ear cress)	234		nucleus; regulation of transcription, DNA-dependent; sequence-specific DNA binding	GO:0005634; GO:0006355; GO:0043565	IPR003958; IPR009072	Chain (1); Compositional bias (2)	3702		NFYC/HAP5 subunit family
Q6P8E9	NH2L1_XENTR	reviewed	NHP2-like protein 1 (High mobility group-like nuclear protein 2 homolog 1) (U4/U6.U5 tri-snRNP 15.5 kDa protein)	nhp2l1 (TGas123b15.1) (TNeu005n20.1)	Xenopus tropicalis (Western clawed frog) (Silurana tropicalis)	128		RNA binding; RNA splicing; mRNA processing; ribosome biogenesis; spliceosome	GO:0003723; GO:0008380; GO:0006397; GO:0042254; GO:0005681	IPR002415; IPR004037; IPR004038	Chain (1)	8364		Ribosomal protein L7Ae family
Q9LEY9	NHP2_ARATH	reviewed	H/ACA ribonucleoprotein complex subunit 2-like protein (Nhp2-like protein)	At5g08180 (T22D6.120)	Arabidopsis thaliana (Mouse-ear cress)	156		nucleolus; rRNA pseudouridine synthesis; small nucleolar ribonucleoprotein complex; snoRNA binding	GO:0005730; GO:0031118; GO:0005732; GO:0030515	IPR002415; IPR004037; IPR004038	Chain (1)	3702		Ribosomal protein L7Ae family
Q9SV84	NIP51_ARATH	reviewed	Probable aquaporin NIP5-1 (NOD26-like intrinsic protein 5-1) (AtNIP5;1) (Nodulin-26-like major intrinsic protein 6) (NodLikeMip6) (Protein NLM6)	NIP5-1 (NLM6) (At4g10380) (F24G24.180)	Arabidopsis thaliana (Mouse-ear cress)	304		arsenite transmembrane transporter activity; arsenite transport; boron transport; boron transporter activity; integral to membrane; plasma membrane; response to arsenic; response to boron; water channel activity	GO:0015105; GO:0015700; GO:0046713; GO:0046715; GO:0016021; GO:0005886; GO:0046685; GO:0010036; GO:0015250	IPR000425	Chain (1); Motif (2); Transmembrane (6)	3702		MIP/aquaporin (TC 1.A.8) family, NIP subfamily
Q9WV50	NIP7_RAT	reviewed	60S ribosome subunit biogenesis protein NIP7 homolog (PEachy) (kDa93)	Nip7 (Peachy)	Rattus norvegicus (Rat)	180		RNA binding; nucleus; protein binding; ribosome assembly	GO:0003723; GO:0005634; GO:0005515; GO:0042255	IPR002478; IPR016686	Chain (1); Domain (1)	10116		NIP7 family
P38500	NIR_BETVE	reviewed	Ferredoxin--nitrite reductase, chloroplastic (EC 1.7.7.1)	NIR1	Betula verrucosa (White birch) (Betula pendula)	583	1.7.7.1	4 iron, 4 sulfur cluster binding; chloroplast; electron carrier activity; electron transport chain; ferredoxin-nitrite reductase activity; heme binding; iron ion binding; nitrate assimilation; transport	GO:0051539; GO:0009507; GO:0009055; GO:0022900; GO:0048307; GO:0020037; GO:0005506; GO:0042128; GO:0006810	IPR006066; IPR006067; IPR005117	Chain (1); Metal binding (5); Transit peptide (1)	3505	Nitrogen metabolism; nitrate reduction (assimilation).	Nitrite and sulfite reductase 4Fe-4S domain family
Q4VBV9	NIT2_DANRE	reviewed	Nitrilase homolog 2 (EC 3.5.-.-)	nit2 (zgc:109720)	Danio rerio (Zebrafish) (Brachydanio rerio)	277	3.5.-.-	cytoplasm; hydrolase activity, acting on carbon-nitrogen (but not peptide) bonds; nitrogen compound metabolic process	GO:0005737; GO:0016810; GO:0006807	IPR003010; IPR001110	Active site (3); Chain (1); Domain (1); Sequence conflict (1)	7955		UPF0012 family
Q4V7C9	NKAP_RAT	reviewed	NF-kappa-B-activating protein	Nkap	Rattus norvegicus (Rat)	415		nucleus	GO:0005634	IPR009269	Chain (1); Compositional bias (2); Modified residue (9)	10116		UPF0396 family
Q8VYI9	NLTL5_ARATH	reviewed	Non-specific lipid-transfer protein-like protein At5g64080	At5g64080 (MHJ24.6)	Arabidopsis thaliana (Mouse-ear cress)	182		anchored to plasma membrane; lipid binding; lipid transport	GO:0046658; GO:0008289; GO:0006869	IPR013770; IPR003612; IPR000528	Alternative sequence (1); Chain (1); Disulfide bond (2); Erroneous gene model prediction (1); Glycosylation (1); Lipidation (1); Propeptide (1); Sequence conflict (2); Signal peptide (1)	3702		Plant LTP family
O23758	NLTP_CICAR	reviewed	Non-specific lipid-transfer protein (LTP)		Cicer arietinum (Chickpea) (Garbanzo)	116		lipid binding; lipid transport	GO:0008289; GO:0006869	IPR013770; IPR003612; IPR000528	Chain (1); Disulfide bond (4); Signal peptide (1)	3827		Plant LTP family
Q9M5X8	NLTP_PRUAV	reviewed	Non-specific lipid-transfer protein (LTP) (allergen Pru av 3)		Prunus avium (Cherry)	117		lipid binding; lipid transport	GO:0008289; GO:0006869	IPR013770; IPR003612; IPR000528	Chain (1); Disulfide bond (4); Signal peptide (1)	42229		Plant LTP family
Q43681	NLTP_VIGUN	reviewed	Probable non-specific lipid-transfer protein AKCS9 (LTP)		Vigna unguiculata (Cowpea)	99		lipid binding; lipid transport	GO:0008289; GO:0006869	IPR013770; IPR003612; IPR000528	Chain (1); Disulfide bond (4); Signal peptide (1)	3917		Plant LTP family
Q5RC82	NMD3_PONAB	reviewed	60S ribosomal export protein NMD3	NMD3	Pongo abelii (Sumatran orangutan)	503		cytoplasm; nucleus; protein transport	GO:0005737; GO:0005634; GO:0015031	IPR007064	Chain (1); Modified residue (3); Motif (2); Region (1)	9601		NMD3 family
Q55FI4	NOL5_DICDI	reviewed	Nucleolar protein 5 (Nucleolar protein Nop5)	nol5 (nop5) (DDB_G0268098)	Dictyostelium discoideum (Slime mold)	638		nucleus; ribosome biogenesis	GO:0005634; GO:0042254	IPR002687; IPR012974; IPR012976	Chain (1); Compositional bias (2); Domain (1)	44689		NOP5/NOP56 family
P28656	NP1L1_MOUSE	reviewed	Nucleosome assembly protein 1-like 1 (NAP-1-related protein) (Brain protein DN38)	Nap1l1 (Nrp)	Mus musculus (Mouse)	391		melanosome; nucleosome assembly; nucleus; protein binding	GO:0042470; GO:0006334; GO:0005634; GO:0005515	IPR002164	Chain (1); Compositional bias (3); Lipidation (1); Modified residue (4); Motif (1); Sequence conflict (1)	10090		Nucleosome assembly protein (NAP) family
O94183	NPC2_ASPOR	reviewed	Phosphatidylglycerol/phosphatidylinositol transfer protein (PG/PI-TP)	pltp (pg/pi-tp) (AO090026000516)	Aspergillus oryzae	175		Golgi apparatus; cytoplasmic vesicle; lipid transport	GO:0005794; GO:0031410; GO:0006869	IPR003172	Chain (1); Propeptide (1); Signal peptide (1)	5062		NPC2 family
A3LYI0	NST1_PICST	reviewed	Stress response protein NST1	NST1 (PICST_68216)	Pichia stipitis (Yeast)	1234		cytoplasm; response to stress	GO:0005737; GO:0006950		Chain (1); Coiled coil (1); Compositional bias (2)	4924		NST1 family
Q9C7F5	NTF2_ARATH	reviewed	Nuclear transport factor 2 (NTF-2)	NTF2 (At1g27970) (F13K9.26)	Arabidopsis thaliana (Mouse-ear cress)	126		Ran GTPase binding; cytoplasm; nuclear envelope; plasma membrane; protein import into nucleus	GO:0008536; GO:0005737; GO:0005635; GO:0005886; GO:0006606	IPR002075	Chain (1); Domain (1)	3702
P52914	NTPA_PEA	reviewed	Nucleoside-triphosphatase (NTPase) (EC 3.6.1.15) (Nucleoside triphosphate phosphohydrolase) (Apyrase)		Pisum sativum (Garden pea)	455	3.6.1.15	mRNA transport; nucleoside-triphosphatase activity; nucleus	GO:0051028; GO:0017111; GO:0005634	IPR000407	Chain (1)	3888		GDA1/CD39 NTPase family
Q02630	NU116_YEAST	reviewed	Nucleoporin NUP116/NSP116 (Nuclear pore protein NUP116/NSP116)	NUP116 (NSP116) (YMR047C) (YM9532.12C)	Saccharomyces cerevisiae (Baker's yeast)	1113		NLS-bearing substrate import into nucleus; identical protein binding; intracellular protein transmembrane transport; mRNA export from nucleus; mRNA-binding (hnRNP) protein import into nucleus; nuclear membrane; nuclear pore; nuclear pore organization; protein export from nucleus; rRNA export from nucleus; ribosomal protein import into nucleus; snRNA export from nucleus; snRNP protein import into …	GO:0006607; GO:0042802; GO:0065002; GO:0006406; GO:0006609; GO:0031965; GO:0005643; GO:0006999; GO:0006611; GO:0006407; GO:0006610; GO:0006408; GO:0006608; GO:0005198; GO:0006409; GO:0006388	IPR007230	Beta strand (9); Chain (1); Compositional bias (10); Domain (1); Helix (4); Region (6); Repeat (46); Sequence conflict (5); Turn (2)	4932		Nucleoporin GLFG family
Q01300	NU1M_PETHY	reviewed	NADH-ubiquinone oxidoreductase chain 1 (EC 1.6.5.3) (NADH dehydrogenase subunit 1)	ND1 (NAD1)	Petunia hybrida (Petunia)	325	1.6.5.3	NADH dehydrogenase (ubiquinone) activity; electron transport chain; integral to membrane; mitochondrial respiratory chain; transport	GO:0008137; GO:0022900; GO:0016021; GO:0005746; GO:0006810	IPR001694; IPR018086	Chain (1); Transmembrane (8)	4102		Complex I subunit 1 family
P93401	NU2M_OENBE	reviewed	NADH-ubiquinone oxidoreductase chain 2 (EC 1.6.5.3) (NADH dehydrogenase subunit 2)	ND2 (NAD2)	Oenothera bertiana (Bertero's evening primrose)	488	1.6.5.3	ATP synthesis coupled electron transport; NADH dehydrogenase (ubiquinone) activity; integral to membrane; mitochondrial respiratory chain; transport	GO:0042773; GO:0008137; GO:0016021; GO:0005746; GO:0006810	IPR001750; IPR010096	Chain (1); Transmembrane (14)	3950		Complex I subunit 2 family
P93313	NU4M_ARATH	reviewed	NADH-ubiquinone oxidoreductase chain 4 (EC 1.6.5.3) (NADH dehydrogenase subunit 4)	ND4 (NAD4) (AtMg00580)	Arabidopsis thaliana (Mouse-ear cress)	495	1.6.5.3	ATP synthesis coupled electron transport; NADH dehydrogenase (ubiquinone) activity; integral to membrane; mitochondrial respiratory chain; transport	GO:0042773; GO:0008137; GO:0016021; GO:0005746; GO:0006810	IPR010227; IPR003918; IPR001750	Chain (1); Transmembrane (12)	3702		Complex I subunit 4 family
P13383	NUCL_RAT	reviewed	Nucleolin (Protein C23)	Ncl (Nuc)	Rattus norvegicus (Rat)	713		RNA binding; nucleotide binding; nucleus; telomeric DNA binding	GO:0003723; GO:0000166; GO:0005634; GO:0042162	IPR012677; IPR000504	Chain (1); Compositional bias (4); Domain (4); Initiator methionine (1); Modified residue (17); Region (1); Repeat (8)	10116
Q6GM16	NXN_XENLA	reviewed	Nucleoredoxin (EC 1.8.1.8)	nxn	Xenopus laevis (African clawed frog)	414	1.8.1.8	Wnt receptor signaling pathway; antioxidant activity; cell differentiation; cell redox homeostasis; cytoplasm; multicellular organismal development; nucleus; oxidation reduction; protein-disulfide reductase activity	GO:0016055; GO:0016209; GO:0030154; GO:0045454; GO:0005737; GO:0007275; GO:0005634; GO:0055114; GO:0047134	IPR000866; IPR017936; IPR017937; IPR012335	Chain (1); Domain (1)	8355		Nucleoredoxin family
P24068	OCS1_MAIZE	reviewed	Ocs element-binding factor 1 (OCSBF-1)	OBF1	Zea mays (Maize)	151		nucleus; protein dimerization activity; regulation of transcription, DNA-dependent; sequence-specific DNA binding; transcription factor activity	GO:0005634; GO:0046983; GO:0006355; GO:0043565; GO:0003700	IPR011616; IPR004827	Chain (1); DNA binding (1); Domain (1)	4577		BZIP family
Q54M22	ODBA_DICDI	reviewed	2-oxoisovalerate dehydrogenase subunit alpha, mitochondrial (EC 1.2.4.4) (Branched-chain alpha-keto acid dehydrogenase E1 component alpha chain) (BCKDH E1-alpha)	bkdA (DDB_G0286335)	Dictyostelium discoideum (Slime mold)	441	1.2.4.4	3-methyl-2-oxobutanoate dehydrogenase (2-methylpropanoyl-transferring) activity; mitochondrial matrix; oxidation reduction; potassium ion binding	GO:0003863; GO:0005759; GO:0055114; GO:0030955	IPR001017	Chain (1); Metal binding (3); Region (1); Transit peptide (1)	44689		BCKDHA family
Q1XDM0	ODPA_PORYE	reviewed	Pyruvate dehydrogenase E1 component subunit alpha (EC 1.2.4.1)	pdhA (odpA)	Porphyra yezoensis	346	1.2.4.1	chloroplast; glycolysis; oxidation reduction; pyruvate dehydrogenase (acetyl-transferring) activity	GO:0009507; GO:0006096; GO:0055114; GO:0004739	IPR001017; IPR017597	Chain (1)	2788
P29525	OLEO1_ARATH	reviewed	Oleosin 18.5 kDa	At4g25140 (F13M23.280)	Arabidopsis thaliana (Mouse-ear cress)	173		integral to membrane; lipid storage; monolayer-surrounded lipid storage body outer lipid monolayer; response to freezing; seed germination; seed oilbody biogenesis	GO:0016021; GO:0019915; GO:0034430; GO:0050826; GO:0009845; GO:0010344	IPR000136	Chain (1); Region (2); Transmembrane (3)	3702		Oleosin family
Q17094	OPSD_LOLSU	reviewed	Rhodopsin (Fragment)	RHO	Loligo subulata (Squid) (Alloteuthis subulata)	439		G-protein coupled receptor activity; G-protein coupled receptor protein signaling pathway; integral to membrane; photoreceptor activity; phototransduction; protein-chromophore linkage	GO:0004930; GO:0007186; GO:0016021; GO:0009881; GO:0007602; GO:0018298	IPR000276; IPR017452; IPR001760; IPR006031	Binding site (1); Chain (1); Compositional bias (2); Disulfide bond (1); Glycosylation (1); Lipidation (2); Non-terminal residue (2); Topological domain (8); Transmembrane (7)	54069		G-protein coupled receptor 1 family, Opsin subfamily
Q9SIM9	ORE9_ARATH	reviewed	F-box protein ORE9 (Protein ORESARA 9) (F-box/LRR-repeat protein 7) (Protein MORE AXILLARY BRANCHING 2)	ORE9 (FBL7) (MAX2) (At2g42620) (F14N22.11)	Arabidopsis thaliana (Mouse-ear cress)	693		auxin mediated signaling pathway; auxin polar transport; nucleus; protein ubiquitination; regulation of meristem organization; response to light stimulus; response to water deprivation; shoot morphogenesis; ubiquitin-dependent protein catabolic process	GO:0009734; GO:0009926; GO:0005634; GO:0016567; GO:0009934; GO:0009416; GO:0009414; GO:0010016; GO:0006511	IPR001810	Chain (1); Domain (1); Repeat (18)	3702	Protein modification; protein ubiquitination.
Q8IN94	OSA_DROME	reviewed	Trithorax group protein osa (Protein eyelid)	osa (eld) (CG7467)	Drosophila melanogaster (Fruit fly)	2716		DNA binding; Wnt receptor signaling pathway; brahma complex; chromatin modification; imaginal disc-derived wing margin morphogenesis; photoreceptor cell differentiation; positive regulation of transcription, DNA-dependent; protein binding; segment specification	GO:0003677; GO:0016055; GO:0035060; GO:0016568; GO:0008587; GO:0046530; GO:0045893; GO:0005515; GO:0007379	IPR001606	Chain (1); Compositional bias (8); Domain (2); Erroneous gene model prediction (1); Modified residue (9); Sequence conflict (4)	7227
P50700	OSL3_ARATH	reviewed	Osmotin-like protein OSM34	OSM34 (At4g11650) (T5C23.80)	Arabidopsis thaliana (Mouse-ear cress)	244		response to salt stress	GO:0009651	IPR001938; IPR017949	Chain (1); Disulfide bond (8); Sequence conflict (1); Signal peptide (1)	3702		Thaumatin family
P17772	OSS2_PEA	reviewed	Organ-specific protein S2		Pisum sativum (Garden pea)	181					Chain (1); Region (1); Repeat (4)	3888
Q43814	OTC_PEA	reviewed	Ornithine carbamoyltransferase, chloroplastic (EC 2.1.3.3) (Ornithine transcarbamylase) (OTCase)	ARGF	Pisum sativum (Garden pea)	375	2.1.3.3	amino acid binding; arginine biosynthetic process; chloroplast; ornithine carbamoyltransferase activity; ornithine carbamoyltransferase complex	GO:0016597; GO:0006526; GO:0009507; GO:0004585; GO:0009348	IPR006132; IPR006130; IPR006131; IPR002292	Active site (1); Binding site (6); Chain (1); Region (4); Transit peptide (1)	3888		ATCase/OTCase family
Q9C7K0	P2B14_ARATH	reviewed	F-box protein PP2-B14 (Protein PHLOEM PROTEIN 2-LIKE B14) (AtPP2-B14)	PP2B14 (At1g56250) (F14G9.14)	Arabidopsis thaliana (Mouse-ear cress)	282				IPR001810	Chain (1); Domain (1)	3702
Q9LUS8	P2CH1_ARATH	reviewed	Probable protein phosphatase 2C homolog 1 (EC 3.1.3.16)	At3g16560 (MDC8.3)	Arabidopsis thaliana (Mouse-ear cress)	493	3.1.3.16	magnesium ion binding; manganese ion binding; phosphoprotein phosphatase activity	GO:0000287; GO:0030145; GO:0004721	IPR015655; IPR001932; IPR000222; IPR014045	Chain (1); Compositional bias (2); Domain (1); Metal binding (5); Sequence conflict (1)	3702		PP2C family
P16924	P4HA1_CHICK	reviewed	Prolyl 4-hydroxylase subunit alpha-1 (EC 1.14.11.2) (4-PH alpha-1) (Procollagen-proline,2-oxoglutarate-4-dioxygenase subunit alpha-1)	P4HA1 (P4HA)	Gallus gallus (Chicken)	516	1.14.11.2	L-ascorbic acid binding; endoplasmic reticulum; endoplasmic reticulum lumen; iron ion binding; oxidation reduction; oxidoreductase activity, acting on single donors with incorporation of molecular oxygen, incorporation of two atoms of oxygen; procollagen-proline 4-dioxygenase activity	GO:0031418; GO:0005783; GO:0005788; GO:0005506; GO:0055114; GO:0016702; GO:0004656	IPR005123; IPR006620; IPR013547; IPR011990; IPR013026	Binding site (1); Chain (1); Domain (1); Glycosylation (2); Metal binding (3); Repeat (1)	9031		P4HA family
P42731	PABP2_ARATH	reviewed	Polyadenylate-binding protein 2 (Poly(A)-binding protein 2) (PABP 2)	PAB2 (At4g34110) (F28A23.130)	Arabidopsis thaliana (Mouse-ear cress)	629		RNA binding; nucleotide binding; response to salt stress	GO:0003723; GO:0000166; GO:0009651	IPR012677; IPR002343; IPR006515; IPR002004; IPR000504	Chain (1); Domain (5)	3702		Polyadenylate-binding protein type-1 family
P45732	PALY_STYHU	reviewed	Phenylalanine ammonia-lyase (EC 4.3.1.24)	PAL17.1	Stylosanthes humilis (Townsville stylo)	715	4.3.1.24	L-phenylalanine catabolic process; ammonia ligase activity; ammonia-lyase activity; biosynthetic process; cytoplasm; phenylpropanoid metabolic process	GO:0006559; GO:0016211; GO:0016841; GO:0009058; GO:0005737; GO:0009698	IPR001106; IPR005922	Chain (1); Cross-link (1); Modified residue (1)	35628	Phenylpropanoid metabolism; cinnamic acid biosynthesis; trans-cinnamic acid from L-phenylalanine: step 1/1.	PAL/histidase family
O80765	PANK1_ARATH	reviewed	Pantothenate kinase 1 (EC 2.7.1.33) (Pantothenic acid kinase 1) (AtCoaA)	COAA (At1g60440) (T13D8.31)	Arabidopsis thaliana (Mouse-ear cress)	383	2.7.1.33	ATP binding; coenzyme A biosynthetic process; pantothenate kinase activity	GO:0005524; GO:0015937; GO:0004594	IPR011602; IPR004567	Chain (1); Erroneous gene model prediction (1)	3702	Cofactor biosynthesis; coenzyme A biosynthesis; coenzyme A from pantothenate: step 1/5.	Type II pantothenate kinase family
Q56Z59	PATL3_ARATH	reviewed	Patellin-3	PATL3 (At1g72160) (T9N14.8)	Arabidopsis thaliana (Mouse-ear cress)	490		cell cycle; cell division; cytoplasm; lipid binding; plasma membrane; transport	GO:0007049; GO:0051301; GO:0005737; GO:0008289; GO:0005886; GO:0006810	IPR001251; IPR008273; IPR009038	Chain (1); Compositional bias (1); Domain (2); Sequence conflict (1)	3702		Patellin family
Q9SCU1	PATL6_ARATH	reviewed	Patellin-6	PATL6 (At3g51670) (T18N14.50)	Arabidopsis thaliana (Mouse-ear cress)	409		cell cycle; cell division; cytoplasm; lipid binding; plasma membrane; transport	GO:0007049; GO:0051301; GO:0005737; GO:0008289; GO:0005886; GO:0006810	IPR001251; IPR008273; IPR009038	Chain (1); Domain (2)	3702		Patellin family
Q9FE20	PBS1_ARATH	reviewed	Serine/threonine-protein kinase PBS1 (EC 2.7.11.1) (AvrPphB susceptible protein 1)	PBS1 (At5g13160) (T19L5.120)	Arabidopsis thaliana (Mouse-ear cress)	456	2.7.11.1	ATP binding; defense response to bacterium, incompatible interaction; protein amino acid autophosphorylation; protein serine/threonine kinase activity	GO:0005524; GO:0009816; GO:0046777; GO:0004674	IPR000719; IPR017441; IPR017442; IPR008271	Active site (1); Binding site (1); Chain (1); Domain (1); Mutagenesis (5); Nucleotide binding (1); Site (1)	3702		Protein kinase superfamily, Ser/Thr protein kinase family
O19048	PCBP1_RABIT	reviewed	Poly(rC)-binding protein 1 (Alpha-CP1) (hnRNP-E1)	PCBP1	Oryctolagus cuniculus (Rabbit)	356		DNA binding; RNA binding; nucleus; ribonucleoprotein complex	GO:0003677; GO:0003723; GO:0005634; GO:0030529	IPR004087; IPR004088; IPR018111	Chain (1); Domain (3); Modified residue (6)	9986
Q28H21	PCGF1_XENTR	reviewed	Polycomb group RING finger protein 1	pcgf1 (TEgg135k09.1)	Xenopus tropicalis (Western clawed frog) (Silurana tropicalis)	259		nucleus; protein binding; regulation of transcription, DNA-dependent; zinc ion binding	GO:0005634; GO:0005515; GO:0006355; GO:0008270	IPR001841; IPR013083; IPR017907	Chain (1); Zinc finger (1)	8364
Q31PJ8	PCXA_SYNE7	reviewed	Proton extrusion protein pcxA	pcxA (Synpcc7942_0991)	Synechococcus elongatus (strain PCC 7942) (Anacystis nidulans R2)	421		chloroplast; hydrogen ion transmembrane transporter activity; integral to membrane; plasma membrane; proton transport	GO:0009507; GO:0015078; GO:0016021; GO:0005886; GO:0015992	IPR004282	Chain (1); Transmembrane (4)	1140		CemA family
Q2YDC9	PDCD2_BOVIN	reviewed	Programmed cell death protein 2	PDCD2	Bos taurus (Bovine)	344		DNA binding; apoptosis; cytoplasm; nucleus; zinc ion binding	GO:0003677; GO:0006915; GO:0005737; GO:0005634; GO:0008270	IPR007320; IPR002893	Chain (1); Zinc finger (1)	9913
Q5RBT0	PDCD5_PONAB	reviewed	Programmed cell death protein 5	PDCD5	Pongo abelii (Sumatran orangutan)	125		DNA binding; apoptosis	GO:0003677; GO:0006915	IPR002836	Chain (1); Initiator methionine (1); Modified residue (1)	9601		PDCD5 family
P29828	PDI_MEDSA	reviewed	Protein disulfide-isomerase (PDI) (EC 5.3.4.1)	PDI	Medicago sativa (Alfalfa)	512	5.3.4.1	cell redox homeostasis; endoplasmic reticulum; endoplasmic reticulum lumen; protein disulfide isomerase activity	GO:0045454; GO:0005783; GO:0005788; GO:0003756	IPR005788; IPR005792; IPR017936; IPR006662; IPR017937; IPR013766; IPR012335	Active site (4); Chain (1); Disulfide bond (2); Domain (2); Glycosylation (1); Motif (1); Sequence conflict (3); Signal peptide (1); Site (6)	3879		Protein disulfide isomerase family
Q9M9E1	PDR12_ARATH	reviewed	Pleiotropic drug resistance protein 12	PDR12 (PDR9) (At1g15520) (T16N11.3)	Arabidopsis thaliana (Mouse-ear cress)	1423		ATP binding; ATPase activity; defense response; integral to membrane; lead ion transport; plasma membrane; response to biotic stimulus; response to ethylene stimulus; response to jasmonic acid stimulus; response to salicylic acid stimulus	GO:0005524; GO:0016887; GO:0006952; GO:0016021; GO:0015692; GO:0005886; GO:0009607; GO:0009723; GO:0009753; GO:0009751	IPR013525; IPR003439; IPR017871; IPR003593; IPR013581	Chain (1); Domain (4); Nucleotide binding (2); Transmembrane (14)	3702		ABC transporter family, PDR subfamily
Q7PC81	PDR15_ARATH	reviewed	Putative pleiotropic drug resistance protein 15	PDR15 (At4g15236)	Arabidopsis thaliana (Mouse-ear cress)	1390		ATP binding; ATPase activity; integral to membrane; transport	GO:0005524; GO:0016887; GO:0016021; GO:0006810	IPR013525; IPR003439; IPR017871; IPR003593; IPR013581	Chain (1); Domain (4); Nucleotide binding (2); Transmembrane (13)	3702		ABC transporter family, PDR subfamily
Q9XIE2	PDR8_ARATH	reviewed	Pleiotropic drug resistance protein 8	PDR8 (At1g59870) (F23H11.19)	Arabidopsis thaliana (Mouse-ear cress)	1469		ATP binding; ATPase activity; cadmium ion transmembrane transporter activity; cadmium ion transport; chloroplast envelope; defense response to fungus, incompatible interaction; integral to membrane; mitochondrion; negative regulation of defense response; plasma membrane; systemic acquired resistance	GO:0005524; GO:0016887; GO:0015086; GO:0015691; GO:0009941; GO:0009817; GO:0016021; GO:0005739; GO:0031348; GO:0005886; GO:0009627	IPR013525; IPR003439; IPR017871; IPR003593; IPR013581	Chain (1); Domain (4); Modified residue (8); Nucleotide binding (2); Transmembrane (14)	3702		ABC transporter family, PDR subfamily
O75521	PECI_HUMAN	reviewed	Peroxisomal 3,2-trans-enoyl-CoA isomerase (EC 5.3.3.8) (Dodecenoyl-CoA isomerase) (Delta(3),delta(2)-enoyl-CoA isomerase) (D3,D2-enoyl-CoA isomerase) (DBI-related protein 1) (DRS-1) (Hepatocellular carcinoma-associated antigen 88) (Renal carcinoma antigen NY-REN-1)	PECI (DRS1) (HCA88)	Homo sapiens (Human)	359	5.3.3.8	acyl-CoA binding; dodecenoyl-CoA delta-isomerase activity; fatty acid metabolic process; peroxisomal matrix	GO:0000062; GO:0004165; GO:0006631; GO:0005782	IPR000582; IPR001753; IPR014352	Beta strand (8); Chain (1); Domain (1); Helix (19); Modified residue (1); Motif (1); Region (1); Sequence conflict (4); Turn (2)	9606		Enoyl-CoA hydratase/isomerase family
Q9SCP2	PEL12_ARATH	reviewed	Probable pectate lyase 12 (EC 4.2.2.2)	At3g53190 (T4D2.120)	Arabidopsis thaliana (Mouse-ear cress)	483	4.2.2.2	anchored to membrane; calcium ion binding; pectate lyase activity	GO:0031225; GO:0005509; GO:0030570	IPR002022; IPR018082; IPR006626; IPR012334	Active site (1); Chain (1); Glycosylation (2); Metal binding (3); Sequence conflict (5); Signal peptide (1)	3702	Glycan metabolism; pectin degradation; 2-dehydro-3-deoxy-D-gluconic acid from pectin: step 2/5.	Polysaccharide lyase 1 family
Q93Z25	PEL22_ARATH	reviewed	Probable pectate lyase 22 (EC 4.2.2.2)	At5g63180 (MDC12_15)	Arabidopsis thaliana (Mouse-ear cress)	432	4.2.2.2	calcium ion binding; pectate lyase activity	GO:0005509; GO:0030570	IPR002022; IPR018082; IPR006626; IPR012334	Active site (1); Chain (1); Glycosylation (1); Metal binding (3); Signal peptide (1)	3702	Glycan metabolism; pectin degradation; 2-dehydro-3-deoxy-D-gluconic acid from pectin: step 2/5.	Polysaccharide lyase 1 family
P22195	PER1_ARAHY	reviewed	Cationic peroxidase 1 (EC 1.11.1.7) (PNPC1)	PNC1	Arachis hypogaea (Peanut)	316	1.11.1.7	calcium ion binding; electron carrier activity; extracellular region; heme binding; hydrogen peroxide catabolic process; iron ion binding; oxidation reduction; peroxidase activity	GO:0005509; GO:0009055; GO:0005576; GO:0020037; GO:0042744; GO:0005506; GO:0055114; GO:0004601	IPR002016; IPR000823	Active site (1); Beta strand (8); Chain (1); Disulfide bond (4); Glycosylation (2); Helix (15); Metal binding (11); Modified residue (1); Signal peptide (1); Site (1); Turn (5)	3818		Peroxidase family, Classical plant (class III) peroxidase subfamily
P15232	PER1B_ARMRU	reviewed	Peroxidase C1B (EC 1.11.1.7)	PRXC1B (HRPC2)	Armoracia rusticana (Horseradish) (Armoracia laphatifolia)	351	1.11.1.7	calcium ion binding; electron carrier activity; extracellular region; heme binding; hydrogen peroxide catabolic process; iron ion binding; oxidation reduction; peroxidase activity; vacuole	GO:0005509; GO:0009055; GO:0005576; GO:0020037; GO:0042744; GO:0005506; GO:0055114; GO:0004601; GO:0005773	IPR002016; IPR000823	Active site (1); Binding site (1); Chain (1); Disulfide bond (4); Glycosylation (6); Metal binding (10); Modified residue (1); Signal peptide (1); Site (1)	3704		Peroxidase family, Classical plant (class III) peroxidase subfamily
P24102	PER22_ARATH	reviewed	Peroxidase 22 (Atperox P22) (EC 1.11.1.7) (ATPEa) (Basic peroxidase E)	PER22 (P22) (PRXEA) (At2g38380) (T19C21.13)	Arabidopsis thaliana (Mouse-ear cress)	349	1.11.1.7	calcium ion binding; electron carrier activity; extracellular region; heme binding; hydrogen peroxide catabolic process; iron ion binding; oxidation reduction; peroxidase activity; plant-type cell wall; response to salt stress; vacuole	GO:0005509; GO:0009055; GO:0005576; GO:0020037; GO:0042744; GO:0005506; GO:0055114; GO:0004601; GO:0009505; GO:0009651; GO:0005773	IPR002016; IPR000823	Active site (1); Binding site (1); Chain (1); Disulfide bond (4); Glycosylation (5); Metal binding (10); Modified residue (1); Sequence conflict (2); Signal peptide (1); Site (1)	3702		Peroxidase family, Classical plant (class III) peroxidase subfamily
Q96510	PER35_ARATH	reviewed	Peroxidase 35 (Atperox P35) (EC 1.11.1.7) (ATP21a)	PER35 (P35) (At3g49960) (F3A4.40)	Arabidopsis thaliana (Mouse-ear cress)	329	1.11.1.7	calcium ion binding; electron carrier activity; extracellular region; heme binding; hydrogen peroxide catabolic process; iron ion binding; oxidation reduction; peroxidase activity	GO:0005509; GO:0009055; GO:0005576; GO:0020037; GO:0042744; GO:0005506; GO:0055114; GO:0004601	IPR002016; IPR000823	Active site (1); Binding site (1); Chain (1); Disulfide bond (4); Glycosylation (2); Metal binding (10); Modified residue (1); Signal peptide (1); Site (1)	3702		Peroxidase family, Classical plant (class III) peroxidase subfamily
Q9SB81	PER42_ARATH	reviewed	Peroxidase 42 (Atperox P42) (EC 1.11.1.7) (PRXR1) (ATP1a/ATP1b)	PER42 (P42) (At4g21960) (F1N20.3) (T8O5.170)	Arabidopsis thaliana (Mouse-ear cress)	330	1.11.1.7	calcium ion binding; electron carrier activity; extracellular region; heme binding; hydrogen peroxide catabolic process; iron ion binding; oxidation reduction; peroxidase activity; rhythmic process	GO:0005509; GO:0009055; GO:0005576; GO:0020037; GO:0042744; GO:0005506; GO:0055114; GO:0004601; GO:0048511	IPR002016; IPR000823	Active site (1); Binding site (1); Chain (1); Disulfide bond (4); Glycosylation (1); Metal binding (9); Sequence conflict (6); Signal peptide (1); Site (1)	3702		Peroxidase family, Classical plant (class III) peroxidase subfamily
Q9SZB9	PER47_ARATH	reviewed	Peroxidase 47 (Atperox P47) (EC 1.11.1.7) (ATP32)	PER47 (P47) (At4g33420) (F17M5.180)	Arabidopsis thaliana (Mouse-ear cress)	314	1.11.1.7	calcium ion binding; electron carrier activity; extracellular region; heme binding; iron ion binding; oxidation reduction; peroxidase activity; response to oxidative stress	GO:0005509; GO:0009055; GO:0005576; GO:0020037; GO:0005506; GO:0055114; GO:0004601; GO:0006979	IPR002016; IPR000823	Active site (1); Binding site (1); Chain (1); Disulfide bond (4); Glycosylation (1); Metal binding (9); Signal peptide (1); Site (1)	3702		Peroxidase family, Classical plant (class III) peroxidase subfamily
Q9FG34	PER54_ARATH	reviewed	Peroxidase 54 (Atperox P54) (EC 1.11.1.7) (ATP29a)	PER54 (P54) (At5g06730) (MPH15.9)	Arabidopsis thaliana (Mouse-ear cress)	358	1.11.1.7	calcium ion binding; electron carrier activity; extracellular region; heme binding; hydrogen peroxide catabolic process; iron ion binding; oxidation reduction; peroxidase activity; plasma membrane; vacuole	GO:0005509; GO:0009055; GO:0005576; GO:0020037; GO:0042744; GO:0005506; GO:0055114; GO:0004601; GO:0005886; GO:0005773	IPR002016; IPR000823	Active site (1); Binding site (1); Chain (1); Disulfide bond (4); Glycosylation (10); Metal binding (10); Modified residue (1); Sequence conflict (3); Signal peptide (1); Site (1)	3702		Peroxidase family, Classical plant (class III) peroxidase subfamily
O60164	PESC_SCHPO	reviewed	Pescadillo homolog	ppp1 (SPBC19F5.05c) (SPBC25D12.01c)	Schizosaccharomyces pombe (Fission yeast)	607		cell proliferation; nucleolus	GO:0008283; GO:0005730	IPR001357; IPR010613	Chain (1); Coiled coil (2); Compositional bias (2); Domain (1); Motif (1)	4896
Q9LJ98	PFD2_ARATH	reviewed	Probable prefoldin subunit 2	At3g22480 (F16J14.4)	Arabidopsis thaliana (Mouse-ear cress)	148		prefoldin complex; protein folding; unfolded protein binding	GO:0016272; GO:0006457; GO:0051082	IPR002777	Chain (1)	3702		Prefoldin subunit beta family
P21342	PFPA_SOLTU	reviewed	Pyrophosphate--fructose 6-phosphate 1-phosphotransferase subunit alpha (PFP) (EC 2.7.1.90) (6-phosphofructokinase, pyrophosphate dependent) (Pyrophosphate-dependent 6-phosphofructose-1-kinase) (PPi-PFK)		Solanum tuberosum (Potato)	616	2.7.1.90	6-phosphofructokinase activity; 6-phosphofructokinase complex; ATP binding; diphosphate-fructose-6-phosphate 1-phosphotransferase activity; glycolysis	GO:0003872; GO:0005945; GO:0005524; GO:0047334; GO:0006096	IPR011183; IPR000023	Chain (1)	4113		Pyrophosphate-dependent phosphofructokinase family
Q41141	PFPB_RICCO	reviewed	Pyrophosphate--fructose 6-phosphate 1-phosphotransferase subunit beta (PFP) (EC 2.7.1.90) (6-phosphofructokinase, pyrophosphate dependent) (Pyrophosphate-dependent 6-phosphofructose-1-kinase) (PPi-PFK)	PFP-BETA	Ricinus communis (Castor bean)	552	2.7.1.90	6-phosphofructokinase activity; 6-phosphofructokinase complex; ATP binding; diphosphate-fructose-6-phosphate 1-phosphotransferase activity; glycolysis	GO:0003872; GO:0005945; GO:0005524; GO:0047334; GO:0006096	IPR011183; IPR000023	Active site (1); Chain (1)	3988		Pyrophosphate-dependent phosphofructokinase family
Q7ZUC7	PGES2_DANRE	reviewed	Prostaglandin E synthase 2 (EC 5.3.99.3) (Microsomal prostaglandin E synthase 2) (mPGES-2)	ptges2 (pges2) (ptgesl)	Danio rerio (Zebrafish) (Brachydanio rerio)	377	5.3.99.3	cell redox homeostasis; electron carrier activity; integral to membrane; prostaglandin biosynthetic process; prostaglandin-E synthase activity; protein disulfide oxidoreductase activity	GO:0045454; GO:0009055; GO:0016021; GO:0001516; GO:0050220; GO:0015035	IPR011767; IPR002109; IPR017933; IPR004046; IPR012335	Active site (1); Chain (1); Domain (2); Topological domain (1); Transmembrane (1)	7955	Lipid metabolism; prostaglandin biosynthesis.	GST superfamily
Q05091	PGIP_PYRCO	reviewed	Polygalacturonase inhibitor (Polygalacturonase-inhibiting protein) (PGIG)	PGIP	Pyrus communis (Pear)	330		apoplast; cell wall; protein binding	GO:0048046; GO:0005618; GO:0005515	IPR001611; IPR013210	Chain (1); Disulfide bond (4); Glycosylation (7); Repeat (7); Signal peptide (1)	23211		Polygalacturonase-inhibiting protein family
Q42962	PGKY_TOBAC	reviewed	Phosphoglycerate kinase, cytosolic (EC 2.7.2.3)		Nicotiana tabacum (Common tobacco)	401	2.7.2.3	ATP binding; cytoplasm; glycolysis; phosphoglycerate kinase activity	GO:0005524; GO:0005737; GO:0006096; GO:0004618	IPR001576; IPR015901; IPR015911; IPR015824	Binding site (6); Chain (1); Nucleotide binding (1); Region (2)	4097	Carbohydrate degradation; glycolysis; pyruvate from D-glyceraldehyde 3-phosphate: step 2/5.	Phosphoglycerate kinase family
Q9SM60	PGMC_PEA	reviewed	Phosphoglucomutase, cytoplasmic (PGM) (EC 5.4.2.2) (Glucose phosphomutase)	PGM1 (PGM)	Pisum sativum (Garden pea)	582	5.4.2.2	cytoplasm; glucose metabolic process; magnesium ion binding; phosphoglucomutase activity	GO:0005737; GO:0006006; GO:0000287; GO:0004614	IPR005844; IPR016055; IPR005845; IPR005846; IPR005843; IPR016066; IPR005841	Active site (1); Chain (1); Metal binding (4)	3888		Phosphohexose mutase family
Q6DBV4	PHOP1_DANRE	reviewed	Probable phosphatase phospho1 (EC 3.1.3.-)	phospho1 (zgc:92423)	Danio rerio (Zebrafish) (Brachydanio rerio)	279	3.1.3.-	magnesium ion binding; metabolic process; phosphatase activity	GO:0000287; GO:0008152; GO:0016791	IPR006383; IPR006384; IPR016965	Active site (2); Binding site (2); Chain (1); Metal binding (3)	7955		HAD-like hydrolase superfamily, PHOSPHO family
Q9D9M5	PHOP2_MOUSE	reviewed	Pyridoxal phosphate phosphatase PHOSPHO2 (EC 3.1.3.74)	Phospho2	Mus musculus (Mouse)	241	3.1.3.74	magnesium ion binding; metabolic process; pyridoxal phosphatase activity	GO:0000287; GO:0008152; GO:0033883	IPR006383; IPR006384; IPR016965	Active site (2); Binding site (2); Chain (1); Metal binding (3); Sequence conflict (1)	10090		HAD-like hydrolase superfamily, PHOSPHO family
Q8LB72	PHR2_ARATH	reviewed	Blue-light photoreceptor PHR2	PHR2 (At2g47590) (T30B22.11)	Arabidopsis thaliana (Mouse-ear cress)	447		DNA photolyase activity; DNA repair; photoreceptor activity; protein-chromophore linkage	GO:0003913; GO:0006281; GO:0009881; GO:0018298	IPR006050; IPR005101; IPR014729	Chain (1)	3702		DNA photolyase class-1 family
P53536	PHSL_VICFA	reviewed	Alpha-1,4 glucan phosphorylase L isozyme, chloroplastic/amyloplastic (EC 2.4.1.1) (Starch phosphorylase L)	PHO1	Vicia faba (Broad bean)	1003	2.4.1.1	amyloplast; carbohydrate metabolic process; chloroplast; phosphorylase activity; pyridoxal phosphate binding	GO:0009501; GO:0005975; GO:0009507; GO:0004645; GO:0030170	IPR011833; IPR000811	Binding site (1); Chain (1); Transit peptide (1)	3906		Glycogen phosphorylase family
Q96303	PHT14_ARATH	reviewed	Inorganic phosphate transporter 1-4 (AtPht1;4) (H(+)/Pi cotransporter)	PHT1-4 (PHT4) (PT2) (At2g38940) (T7F6.11)	Arabidopsis thaliana (Mouse-ear cress)	534		inorganic phosphate transmembrane transporter activity; integral to membrane; phosphate transport; plasma membrane; symporter activity; vacuole	GO:0005315; GO:0016021; GO:0006817; GO:0005886; GO:0015293; GO:0005773	IPR007114; IPR004738; IPR005828; IPR005829	Chain (1); Modified residue (1); Topological domain (13); Transmembrane (12)	3702		Major facilitator superfamily, Sugar transporter (TC 2.A.1.1) family, H(+):phosphate symporter (TC 2.A.1.9) subfamily
Q8GYF4	PHT15_ARATH	reviewed	Probable inorganic phosphate transporter 1-5 (AtPht1;5) (H(+)/Pi cotransporter)	PHT1-5 (PHT5) (At2g32830) (F24L7.3)	Arabidopsis thaliana (Mouse-ear cress)	542		inorganic phosphate transmembrane transporter activity; integral to membrane; phosphate transport; symporter activity	GO:0005315; GO:0016021; GO:0006817; GO:0015293	IPR007114; IPR004738; IPR005828; IPR005829	Chain (1); Frameshift (1); Topological domain (13); Transmembrane (12)	3702		Major facilitator superfamily, Sugar transporter (TC 2.A.1.1) family, H(+):phosphate symporter (TC 2.A.1.9) subfamily
Q60GF7	PIGX_RAT	reviewed	Phosphatidylinositol-glycan biosynthesis class X protein (PIG-X)	Pigx	Rattus norvegicus (Rat)	252		GPI anchor biosynthetic process; endoplasmic reticulum membrane; integral to membrane	GO:0006506; GO:0005789; GO:0016021	IPR013233	Chain (1); Glycosylation (2); Sequence caution (1); Signal peptide (1); Transmembrane (1)	10116	Glycolipid biosynthesis; glycosylphosphatidylinositol-anchor biosynthesis.	PIGX family
Q9CWW6	PIN4_MOUSE	reviewed	Peptidyl-prolyl cis-trans isomerase NIMA-interacting 4 (EC 5.2.1.8) (Rotamase Pin4) (PPIase Pin4)	Pin4	Mus musculus (Mouse)	131	5.2.1.8	peptidyl-prolyl cis-trans isomerase activity; protein folding	GO:0003755; GO:0006457	IPR000297	Chain (1); Domain (1)	10090		PpiC/parvulin rotamase family, PIN4 subfamily
Q08733	PIP13_ARATH	reviewed	Aquaporin PIP1-3 (AtPIP1;3) (Plasma membrane intrinsic protein 1c) (PIP1c) (Transmembrane protein B) (TMP-B)	PIP1-3 (PIP1C) (TMPB) (At1g01620) (F22L4.16)	Arabidopsis thaliana (Mouse-ear cress)	286		chloroplast; integral to membrane; plasma membrane; response to water deprivation; water channel activity; water transport	GO:0009507; GO:0016021; GO:0005886; GO:0009414; GO:0015250; GO:0006833	IPR012269; IPR000425	Chain (1); Modified residue (1); Motif (2); Sequence conflict (4); Topological domain (7); Transmembrane (6)	3702		MIP/aquaporin (TC 1.A.8) family, PIP subfamily
Q84RL7	PIP21_MAIZE	reviewed	Aquaporin PIP2-1 (Plasma membrane intrinsic protein 2-1) (ZmPIP2-1) (ZmPIP2;1)	PIP2-1	Zea mays (Maize)	290		integral to membrane; plasma membrane; transport; transporter activity	GO:0016021; GO:0005886; GO:0006810; GO:0005215	IPR012269; IPR000425	Chain (1); Motif (2); Sequence conflict (1); Transmembrane (6)	4577		MIP/aquaporin (TC 1.A.8) family, PIP subfamily
O82711	PIP22_PEA	reviewed	Kunitz-type trypsin inhibitor-like 2 protein (Protease inhibitor from pea 2)	PIP20-2 (FUC2)	Pisum sativum (Garden pea)	217		extracellular region; serine-type endopeptidase inhibitor activity	GO:0005576; GO:0004867	IPR002160	Chain (1); Disulfide bond (2); Glycosylation (1); Signal peptide (1)	3888		Protease inhibitor I3 (leguminous Kunitz-type inhibitor) family
Q9ATM4	PIP27_MAIZE	reviewed	Aquaporin PIP2-7 (Plasma membrane intrinsic protein 2-7) (ZmPIP2-7) (ZmPIP2;7)	PIP2-7	Zea mays (Maize)	287		integral to membrane; plasma membrane; transport; transporter activity	GO:0016021; GO:0005886; GO:0006810; GO:0005215	IPR012269; IPR000425	Chain (1); Motif (2); Transmembrane (6)	4577		MIP/aquaporin (TC 1.A.8) family, PIP subfamily
P25794	PIP2_PEA	reviewed	Probable aquaporin PIP-type 7a (Turgor-responsive protein 7a) (Turgor-responsive protein 31)	TRG-31	Pisum sativum (Garden pea)	289		integral to membrane; plasma membrane; response to stress; transport; transporter activity	GO:0016021; GO:0005886; GO:0006950; GO:0006810; GO:0005215	IPR012269; IPR000425	Chain (1); Motif (2); Topological domain (7); Transmembrane (6)	3888		MIP/aquaporin (TC 1.A.8) family, PIP subfamily
P93732	PIP_ARATH	reviewed	Proline iminopeptidase (PIP) (EC 3.4.11.5) (Prolyl aminopeptidase) (PAP)	PIP (At2g14260) (T1O16.15)	Arabidopsis thaliana (Mouse-ear cress)	380	3.4.11.5	aminopeptidase activity; chloroplast; proteolysis	GO:0004177; GO:0009507; GO:0006508	IPR000073; IPR005944; IPR002410	Active site (3); Chain (1); Sequence conflict (2)	3702		Peptidase S33 family
Q6TNS2	PK1IP_DANRE	reviewed	p21-activated protein kinase-interacting protein 1-like (PAK1-interacting protein 1-like)	pak1ip1 (zgc:56683)	Danio rerio (Zebrafish) (Brachydanio rerio)	368		negative regulation of signal transduction; nucleus	GO:0009968; GO:0005634	IPR015943; IPR001680; IPR017986	Chain (1); Repeat (5); Sequence conflict (3)	7955
P16002	PLAS_PEA	reviewed	Plastocyanin, chloroplastic	PETE	Pisum sativum (Garden pea)	168		chloroplast; copper ion binding; electron carrier activity; electron transport chain; membrane; thylakoid; transport	GO:0009507; GO:0005507; GO:0009055; GO:0022900; GO:0016020; GO:0009579; GO:0006810	IPR000923; IPR001235; IPR008972; IPR002387	Chain (1); Domain (1); Metal binding (4); Transit peptide (1)	3888
Q5ZLL8	PLCH_CHICK	reviewed	1-acyl-sn-glycerol-3-phosphate acyltransferase theta (EC 2.3.1.51) (1-AGP acyltransferase 9) (1-AGPAT 9) (Lysophosphatidic acid acyltransferase theta) (LPAAT-theta)	AGPAT9 (RCJMB04_5j9)	Gallus gallus (Chicken)	446	2.3.1.51	1-acylglycerol-3-phosphate O-acyltransferase activity; endoplasmic reticulum membrane; integral to membrane; phospholipid biosynthetic process	GO:0003841; GO:0005789; GO:0016021; GO:0008654	IPR002123	Chain (1); Motif (1); Transmembrane (4)	9031	Glycerolipid metabolism; triacylglycerol biosynthesis. Phospholipid metabolism; CDP-diacylglycerol biosynthesis; CDP-diacylglycerol from sn-glycerol 3-phosphate: step 2/3.	1-acyl-sn-glycerol-3-phosphate acyltransferase family
Q41142	PLDA1_RICCO	reviewed	Phospholipase D alpha 1 (PLD 1) (EC 3.1.4.4) (Choline phosphatase 1) (Phosphatidylcholine-hydrolyzing phospholipase D 1)	PLD1	Ricinus communis (Castor bean)	808	3.1.4.4	calcium ion binding; endoplasmic reticulum; lipid catabolic process; phosphatidylcholine metabolic process; phospholipase D activity; plasma membrane; plastid; vacuole	GO:0005509; GO:0005783; GO:0016042; GO:0046470; GO:0004630; GO:0005886; GO:0009536; GO:0005773	IPR000008; IPR015679; IPR011402; IPR001736	Active site (6); Chain (1); Domain (3); Propeptide (1); Sequence conflict (1)	3988		Phospholipase D family, C2-PLD subfamily
Q01417	PM1_SOYBN	reviewed	18 kDa seed maturation protein	GMPM1	Glycine max (Soybean)	173		embryonic development	GO:0009790	IPR005513	Chain (1)	3847		LEA type 1 family
Q9SU58	PMA4_ARATH	reviewed	ATPase 4, plasma membrane-type (EC 3.6.3.6) (Proton pump 4)	AHA4 (At3g47950) (T17F15.180)	Arabidopsis thaliana (Mouse-ear cress)	960	3.6.3.6	ATP binding; ATP biosynthetic process; hydrogen-exporting ATPase activity, phosphorylative mechanism; integral to membrane; magnesium ion binding; plasma membrane; proton transport; response to salt stress	GO:0005524; GO:0006754; GO:0008553; GO:0016021; GO:0000287; GO:0005886; GO:0015992; GO:0009651	IPR008250; IPR004014; IPR000695; IPR001757; IPR006534; IPR005834	Active site (1); Chain (1); Erroneous gene model prediction (1); Metal binding (2); Modified residue (1); Region (1); Topological domain (11); Transmembrane (10)	3702		Cation transport ATPase (P-type) family, Type IIIA subfamily
Q03194	PMA4_NICPL	reviewed	Plasma membrane ATPase 4 (EC 3.6.3.6) (Proton pump 4)	PMA4	Nicotiana plumbaginifolia (Leadwort-leaved tobacco)	952	3.6.3.6	ATP binding; ATP biosynthetic process; hydrogen-exporting ATPase activity, phosphorylative mechanism; integral to membrane; magnesium ion binding; plasma membrane; proton transport	GO:0005524; GO:0006754; GO:0008553; GO:0016021; GO:0000287; GO:0005886; GO:0015992	IPR008250; IPR004014; IPR000695; IPR001757; IPR006534; IPR005834	Active site (1); Chain (1); Metal binding (2); Topological domain (11); Transmembrane (10)	4092		Cation transport ATPase (P-type) family, Type IIIA subfamily
P14280	PME1_SOLLC	reviewed	Pectinesterase-1 (PE 1) (EC 3.1.1.11) (Pectin methylesterase 1)	PME1.9	Solanum lycopersicum (Tomato) (Lycopersicon esculentum)	546	3.1.1.11	aspartyl esterase activity; cell wall; cell wall modification; enzyme inhibitor activity; extracellular region; pectinesterase activity; ripening	GO:0045330; GO:0005618; GO:0042545; GO:0004857; GO:0005576; GO:0030599; GO:0009835	IPR012334; IPR018040; IPR000070; IPR006501	Active site (2); Beta strand (26); Binding site (4); Chain (1); Disulfide bond (2); Helix (9); Propeptide (1); Sequence conflict (5); Signal peptide (1); Site (1); Turn (5)	4081	Glycan metabolism; pectin degradation; 2-dehydro-3-deoxy-D-gluconic acid from pectin: step 1/5.	Pectinesterase family
O04887	PME2_CITSI	reviewed	Pectinesterase-2 (PE) (EC 3.1.1.11) (Pectin methylesterase)	PECS-2.1	Citrus sinensis (Sweet orange)	510	3.1.1.11	aspartyl esterase activity; cell wall; cell wall modification; enzyme inhibitor activity; extracellular region; pectinesterase activity	GO:0045330; GO:0005618; GO:0042545; GO:0004857; GO:0005576; GO:0030599	IPR012334; IPR018040; IPR000070; IPR006501	Active site (2); Binding site (4); Chain (1); Disulfide bond (1); Glycosylation (4); Sequence conflict (3); Signal peptide (1); Site (1)	2711	Glycan metabolism; pectin degradation; 2-dehydro-3-deoxy-D-gluconic acid from pectin: step 1/5.	Pectinesterase family
Q96576	PME3_SOLLC	reviewed	Pectinesterase-3 (PE 3) (EC 3.1.1.11) (Pectin methylesterase 3)	PME3	Solanum lycopersicum (Tomato) (Lycopersicon esculentum)	544	3.1.1.11	aspartyl esterase activity; cell wall; cell wall modification; enzyme inhibitor activity; extracellular region; pectinesterase activity; ripening	GO:0045330; GO:0005618; GO:0042545; GO:0004857; GO:0005576; GO:0030599; GO:0009835	IPR012334; IPR018040; IPR000070; IPR006501	Active site (2); Binding site (4); Chain (1); Glycosylation (4); Signal peptide (1); Site (1)	4081	Glycan metabolism; pectin degradation; 2-dehydro-3-deoxy-D-gluconic acid from pectin: step 1/5.	Pectinesterase family
Q9C9N6	PMI2_ARATH	reviewed	Protein PLASTID MOVEMENT IMPAIRED 2	PMI2 (At1g66840) (F4N21.22)	Arabidopsis thaliana (Mouse-ear cress)	607				IPR008545	Chain (1); Coiled coil (2)	3702		PMI2/PMI15 family
P10978	POLX_TOBAC	reviewed	Retrovirus-related Pol polyprotein from transposon TNT 1-94 [Includes: Protease (EC 3.4.23.-); Reverse transcriptase (EC 2.7.7.49); Endonuclease]		Nicotiana tabacum (Common tobacco)	1328	3.4.23.-; 2.7.7.49	DNA binding; DNA integration; RNA-directed DNA polymerase activity; aspartic-type endopeptidase activity; endonuclease activity; transposition; zinc ion binding	GO:0003677; GO:0015074; GO:0003964; GO:0004190; GO:0004519; GO:0032196; GO:0008270	IPR001584; IPR018061; IPR013103; IPR001878	Active site (1); Chain (1); Domain (1); Zinc finger (1)	4097
Q01289	POR_PEA	reviewed	Protochlorophyllide reductase, chloroplastic (PCR) (EC 1.3.1.33) (NADPH-protochlorophyllide oxidoreductase) (POR)	3PCR	Pisum sativum (Garden pea)	399	1.3.1.33	binding; chlorophyll biosynthetic process; chloroplast; oxidation reduction; photosynthesis, dark reaction; protochlorophyllide reductase activity	GO:0005488; GO:0015995; GO:0009507; GO:0055114; GO:0019685; GO:0016630	IPR002198; IPR002347; IPR016040; IPR005979	Chain (1); Transit peptide (1)	3888	Porphyrin biosynthesis; chlorophyll biosynthesis.	Short-chain dehydrogenases/reductases (SDR) family, POR subfamily
Q9ZSE4	PP2A_HEVBR	reviewed	Serine/threonine-protein phosphatase PP2A catalytic subunit (EC 3.1.3.16)	PP2A	Hevea brasiliensis (Para rubber tree)	306	3.1.3.16	cytoplasm; iron ion binding; manganese ion binding; phosphoprotein phosphatase activity	GO:0005737; GO:0005506; GO:0030145; GO:0004721	IPR004843; IPR006186	Active site (1); Chain (1); Metal binding (7)	3981		PPP phosphatase family, PP-2A subfamily
P49597	PP2C1_ARATH	reviewed	Protein phosphatase 2C ABI1 (PP2C ABI1) (EC 3.1.3.16) (Protein ABSCISIC ACID-INSENSITIVE 1)	ABI1 (At4g26080) (F20B18.190)	Arabidopsis thaliana (Mouse-ear cress)	434	3.1.3.16	cytoplasm; magnesium ion binding; manganese ion binding; negative regulation of abscisic acid mediated signaling; nucleus; plasma membrane; protein amino acid dephosphorylation; protein binding; protein serine/threonine phosphatase activity; protein serine/threonine phosphatase complex; regulation of stomatal movement; response to cold; response to heat	GO:0005737; GO:0000287; GO:0030145; GO:0009788; GO:0005634; GO:0005886; GO:0006470; GO:0005515; GO:0004722; GO:0008287; GO:0010119; GO:0009409; GO:0009408	IPR015655; IPR001932; IPR000222; IPR014045	Chain (1); Compositional bias (1); Domain (1); Metal binding (5); Motif (1); Mutagenesis (16); Sequence conflict (2)	3702		PP2C family
P40371	PP2C1_SCHPO	reviewed	Protein phosphatase 2C homolog 1 (PP2C-1) (EC 3.1.3.16)	ptc1 (SPCC4F11.02)	Schizosaccharomyces pombe (Fission yeast)	347	3.1.3.16	cellular response to stress; cytosol; inactivation of MAPK activity during osmolarity sensing; magnesium ion binding; manganese ion binding; nucleus; protein amino acid dephosphorylation; protein serine/threonine phosphatase activity; protein serine/threonine phosphatase complex; response to heat	GO:0033554; GO:0005829; GO:0000173; GO:0000287; GO:0030145; GO:0005634; GO:0006470; GO:0004722; GO:0008287; GO:0009408	IPR015655; IPR001932; IPR000222; IPR014045	Chain (1); Metal binding (5)	4896		PP2C family
P27061	PPA1_SOLLC	reviewed	Acid phosphatase 1 (EC 3.1.3.2) (Apase-1(1))	APS1 (APS-1(1))	Solanum lycopersicum (Tomato) (Lycopersicon esculentum)	255	3.1.3.2	acid phosphatase activity	GO:0003993	IPR005519; IPR010028; IPR014403	Chain (1); Glycosylation (1); Sequence conflict (3); Signal peptide (1)	4081		APS1/VSP family
P09889	PPA5_PIG	reviewed	Tartrate-resistant acid phosphatase type 5 (TR-AP) (EC 3.1.3.2) (Tartrate-resistant acid ATPase) (TrATPase) (Acid phosphatase 5, tartrate resistant) (Uteroferrin) (UF)	ACP5	Sus scrofa (Pig)	340	3.1.3.2	acid phosphatase activity; extracellular region; iron ion binding; iron ion transport	GO:0003993; GO:0005576; GO:0005506; GO:0006826	IPR004843	Beta strand (15); Chain (1); Disulfide bond (1); Glycosylation (2); Helix (12); Metal binding (8); Sequence conflict (1); Signal peptide (1); Turn (2)	9823
Q9QUR6	PPCE_MOUSE	reviewed	Prolyl endopeptidase (PE) (EC 3.4.21.26) (Post-proline cleaving enzyme)	Prep (Pep)	Mus musculus (Mouse)	710	3.4.21.26	cytoplasm; nucleus; proteolysis; serine-type endopeptidase activity	GO:0005737; GO:0005634; GO:0006508; GO:0004252	IPR002471; IPR001375; IPR002470; IPR004106	Active site (3); Chain (1)	10090		Peptidase S9A family
P33154	PR1_ARATH	reviewed	Pathogenesis-related protein 1 (PR-1)	At2g14610 (T6B13.15)	Arabidopsis thaliana (Mouse-ear cress)	161		apoplast; cell wall; response to vitamin B1; systemic acquired resistance	GO:0048046; GO:0005618; GO:0010266; GO:0009627	IPR001283; IPR014044	Chain (1); Disulfide bond (3); Modified residue (1); Signal peptide (1)	3702		CRISP family
P32937	PR1A_HORVU	reviewed	Pathogenesis-related protein 1A/1B		Hordeum vulgare (Barley)	173		defense response; response to biotic stimulus	GO:0006952; GO:0009607	IPR001938; IPR017949	Chain (1); Signal peptide (1)	4513		Thaumatin family
Q09020	PR4_PHAVU	reviewed	Wound-induced basic protein	PR4	Phaseolus vulgaris (Kidney bean) (French bean)	47				IPR012643	Chain (1)	3885
P29062	PR4A_TOBAC	reviewed	Pathogenesis-related protein PR-4A		Nicotiana tabacum (Common tobacco)	147		cell wall catabolic process; chitin catabolic process; chitinase activity; defense response to bacterium; defense response to fungus	GO:0016998; GO:0006032; GO:0004568; GO:0042742; GO:0050832	IPR001153; IPR014733; IPR000726	Chain (1); Disulfide bond (3); Domain (1); Signal peptide (1)	4097
Q5M8Z2	PREY_XENTR	reviewed	Protein preY, mitochondrial	prey	Xenopus tropicalis (Western clawed frog) (Silurana tropicalis)	122		mitochondrion	GO:0005739	IPR005651	Chain (1); Domain (1); Transit peptide (1)	8364		PREY family
Q00451	PRF1_SOLLC	reviewed	36.4 kDa proline-rich protein	TPRP-F1	Solanum lycopersicum (Tomato) (Lycopersicon esculentum)	346		lipid transport	GO:0006869	IPR013770; IPR003612; IPR003267	Chain (1)	4081
P92983	PROD_ARATH	reviewed	Proline dehydrogenase, mitochondrial (EC 1.5.99.8) (Proline oxidase) (Osmotic stress-induced proline dehydrogenase)	POX (ERD5) (PRO1) (At3g30775) (MIF6.19)	Arabidopsis thaliana (Mouse-ear cress)	499	1.5.99.8	glutamate biosynthetic process; mitochondrial matrix; oxidation reduction; proline catabolic process; proline dehydrogenase activity; response to oxidative stress	GO:0006537; GO:0005759; GO:0055114; GO:0006562; GO:0004657; GO:0006979	IPR002872; IPR015659	Chain (1); Sequence conflict (7); Transit peptide (1)	3702	Amino-acid degradation; L-proline degradation into L-glutamate; L-glutamate from L-proline: step 1/2.	Proline oxidase family
P49231	PROF1_PHAVU	reviewed	Profilin-1		Phaseolus vulgaris (Kidney bean) (French bean)	131		actin binding; actin cytoskeleton; actin cytoskeleton organization; cytoplasm; cytoskeleton organization	GO:0003779; GO:0015629; GO:0030036; GO:0005737; GO:0007010	IPR002097; IPR005455	Chain (1)	3885		Profilin family
Q43564	PRP1_MEDTR	reviewed	Repetitive proline-rich cell wall protein 1	PRP1	Medicago truncatula (Barrel medic)	206		cell wall; extracellular region; multicellular organismal development; structural constituent of cell wall	GO:0005618; GO:0005576; GO:0007275; GO:0005199	IPR003883	Chain (1); Region (1); Repeat (34); Signal peptide (1)	3880		ENOD12 family
Q40375	PRP2_MEDTR	reviewed	Repetitive proline-rich cell wall protein 2	PRP2	Medicago truncatula (Barrel medic)	371		cell wall; extracellular region; multicellular organismal development; structural constituent of cell wall	GO:0005618; GO:0005576; GO:0007275; GO:0005199	IPR003883	Chain (1); Region (1); Repeat (67); Signal peptide (1)	3880		ENOD12 family
O22212	PRP4_ARATH	reviewed	U4/U6 small nuclear ribonucleoprotein PRP4-like protein (Protein EMBRYO DEFECTIVE 2776)	EMB2776 (At2g41500) (T32G6.2) (T26J13.9)	Arabidopsis thaliana (Mouse-ear cress)	554		RNA splicing; cell fate determination; embryo sac egg cell differentiation; nuclear speck	GO:0008380; GO:0001709; GO:0009560; GO:0016607	IPR014906; IPR003648; IPR015943; IPR001680; IPR017986	Chain (1); Repeat (7); Sequence conflict (2)	3702
Q96S44	PRPK_HUMAN	reviewed	TP53-regulating kinase (EC 2.7.11.1) (p53-related protein kinase) (Nori-2)	TP53RK (C20orf64) (PRPK)	Homo sapiens (Human)	253	2.7.11.1	ATP binding; nucleus; p53 binding; protein amino acid phosphorylation; protein serine/threonine kinase activity; protein tyrosine kinase activity	GO:0005524; GO:0005634; GO:0002039; GO:0006468; GO:0004674; GO:0004713	IPR000719; IPR017441; IPR000687; IPR008266	Active site (1); Binding site (1); Chain (1); Domain (1); Modified residue (1); Motif (1); Natural variant (4); Nucleotide binding (1); Sequence conflict (2)	9606		Protein kinase superfamily
P46466	PRS4_ORYSJ	reviewed	26S protease regulatory subunit 4 homolog (TAT-binding protein homolog 2)	TBP2 (Os07g0691800) (LOC_Os07g49150) (P0034A04.112)	Oryza sativa subsp. japonica (Rice)	448		ATP binding; cytosol; nucleoside-triphosphatase activity; nucleus; protein catabolic process; protein complex	GO:0005524; GO:0005829; GO:0017111; GO:0005634; GO:0030163; GO:0043234	IPR005937; IPR003593; IPR003959; IPR003960	Chain (1); Nucleotide binding (1); Sequence conflict (1)	39947		AAA ATPase family
O23894	PRS6A_BRACM	reviewed	26S protease regulatory subunit 6A homolog (TAT-binding protein homolog 1) (TBP-1)	TBP1 (TBP)	Brassica campestris (Field mustard)	424		ATP binding; cytosol; nucleoside-triphosphatase activity; nucleus; protein catabolic process; protein complex	GO:0005524; GO:0005829; GO:0017111; GO:0005634; GO:0030163; GO:0043234	IPR005937; IPR003593; IPR003959; IPR003960	Chain (1); Nucleotide binding (1)	3711		AAA ATPase family
O64982	PRS7_PRUPE	reviewed	26S protease regulatory subunit 7 (26S proteasome subunit 7) (26S proteasome AAA-ATPase subunit RPT1) (Regulatory particle triple-A ATPase subunit 1)	RPT1 (PS7)	Prunus persica (Peach)	425		ATP binding; cytosol; nucleoside-triphosphatase activity; nucleus; protein catabolic process; protein complex	GO:0005524; GO:0005829; GO:0017111; GO:0005634; GO:0030163; GO:0043234	IPR005937; IPR003593; IPR003959; IPR003960	Chain (1); Nucleotide binding (1)	3760		AAA ATPase family
Q9XEX2	PRX2B_ARATH	reviewed	Peroxiredoxin-2B (EC 1.11.1.15) (Peroxiredoxin IIB) (Thioredoxin reductase 2B) (Peroxiredoxin TPx1) (Thioredoxin-dependent peroxidase 1)	PRXIIB (TPX1) (At1g65980) (F12P19.14)	Arabidopsis thaliana (Mouse-ear cress)	162	1.11.1.15	cell redox homeostasis; chloroplast; oxidation reduction; peroxiredoxin activity; plasma membrane; response to cadmium ion	GO:0045454; GO:0009507; GO:0055114; GO:0051920; GO:0005886; GO:0046686	IPR013740; IPR017936; IPR012335	Active site (1); Chain (1); Disulfide bond (1); Domain (1)	3702		Peroxiredoxin 2 family
Q9M7T0	PRX2F_ARATH	reviewed	Peroxiredoxin-2F, mitochondrial (EC 1.11.1.15) (Peroxiredoxin IIF) (Thioredoxin reductase 2F)	PRXIIF (At3g06050) (F24F17.3)	Arabidopsis thaliana (Mouse-ear cress)	201	1.11.1.15	cell redox homeostasis; mitochondrial matrix; oxidation reduction; peroxiredoxin activity; response to cadmium ion; response to oxidative stress	GO:0045454; GO:0005759; GO:0055114; GO:0051920; GO:0046686; GO:0006979	IPR013740; IPR017936; IPR012335	Active site (1); Chain (1); Disulfide bond (1); Domain (1); Sequence conflict (1); Transit peptide (1)	3702		Peroxiredoxin 2 family
O24362	PSA3_SPIOL	reviewed	Proteasome subunit alpha type-3 (EC 3.4.25.1) (20S proteasome alpha subunit G) (20S proteasome subunit alpha-7) (Proteasome component C8)	PAG1 (PSC8)	Spinacia oleracea (Spinach)	249	3.4.25.1	cytosol; nucleus; proteasome core complex; threonine-type endopeptidase activity; ubiquitin-dependent protein catabolic process	GO:0005829; GO:0005634; GO:0005839; GO:0004298; GO:0006511	IPR001353; IPR000426	Chain (1)	3562		Peptidase T1A family
Q9M4T8	PSA5_SOYBN	reviewed	Proteasome subunit alpha type-5 (EC 3.4.25.1) (20S proteasome alpha subunit E) (20S proteasome subunit alpha-5)	PAE1	Glycine max (Soybean)	237	3.4.25.1	cytosol; nucleus; proteasome core complex; threonine-type endopeptidase activity; ubiquitin-dependent protein catabolic process	GO:0005829; GO:0005634; GO:0005839; GO:0004298; GO:0006511	IPR001353; IPR000426	Chain (1)	3847		Peptidase T1A family
Q9SUI7	PSAH1_ARATH	reviewed	Photosystem I reaction center subunit VI-1, chloroplastic (PSI-H1)	PSAH1 (At3g16140) (MSL1.18)	Arabidopsis thaliana (Mouse-ear cress)	145		chloroplast thylakoid membrane; integral to membrane; photosynthesis; photosystem I reaction center	GO:0009535; GO:0016021; GO:0015979; GO:0009538	IPR004928	Chain (1); Sequence conflict (1); Transit peptide (1); Transmembrane (1)	3702		PsaH family
O82531	PSB1_PETHY	reviewed	Proteasome subunit beta type-1 (EC 3.4.25.1) (20S proteasome alpha subunit F) (20S proteasome subunit beta-6)	PBF1	Petunia hybrida (Petunia)	223	3.4.25.1	cytosol; nucleus; proteasome core complex; threonine-type endopeptidase activity; ubiquitin-dependent protein catabolic process	GO:0005829; GO:0005634; GO:0005839; GO:0004298; GO:0006511	IPR001353; IPR016050	Chain (1)	4102		Peptidase T1B family
Q7DLR9	PSB4_ARATH	reviewed	Proteasome subunit beta type-4 (EC 3.4.25.1) (Proteasome subunit beta type-7) (20S proteasome beta subunit G-1) (Proteasome component H)	PBG1 (PRCH) (At1g56450) (F13N6.3)	Arabidopsis thaliana (Mouse-ear cress)	246	3.4.25.1	cytosolic ribosome; nucleus; proteasome core complex; response to cadmium ion; response to salt stress; threonine-type endopeptidase activity; ubiquitin-dependent protein catabolic process	GO:0022626; GO:0005634; GO:0005839; GO:0046686; GO:0009651; GO:0004298; GO:0006511	IPR001353; IPR016050; IPR016295	Chain (1); Propeptide (1); Sequence conflict (1)	3702		Peptidase T1B family
Q8LD27	PSB6_ARATH	reviewed	Proteasome subunit beta type-6 (EC 3.4.25.1) (Proteasome subunit beta type-1) (20S proteasome beta subunit A-1) (Proteasome component CD)	PBA1 (PRCD) (At4g31300) (F8F16.120)	Arabidopsis thaliana (Mouse-ear cress)	233	3.4.25.1	cytosol; nucleus; plasma membrane; proteasome core complex; response to salt stress; threonine-type endopeptidase activity; ubiquitin-dependent protein catabolic process; vacuole	GO:0005829; GO:0005634; GO:0005886; GO:0005839; GO:0009651; GO:0004298; GO:0006511; GO:0005773	IPR000243; IPR001353; IPR016050	Active site (1); Chain (1); Propeptide (1); Sequence conflict (1)	3702		Peptidase T1B family
Q7DLS1	PSB7B_ARATH	reviewed	Proteasome subunit beta type-7-B (EC 3.4.25.1) (Proteasome subunit beta type-2) (20S proteasome beta subunit B-2) (Proteasome component FC)	PBB2 (PRCFC) (At5g40580) (MNF13.10)	Arabidopsis thaliana (Mouse-ear cress)	274	3.4.25.1	cytosol; nucleus; proteasome core complex; threonine-type endopeptidase activity; ubiquitin-dependent protein catabolic process	GO:0005829; GO:0005634; GO:0005839; GO:0004298; GO:0006511	IPR000243; IPR001353; IPR016050	Active site (1); Chain (1); Propeptide (1); Sequence conflict (1)	3702		Peptidase T1B family
P62104	PSBI_WHEAT	reviewed	Photosystem II reaction center protein I (PSII-I) (PSII 4.8 kDa protein)	psbI	Triticum aestivum (Wheat)	36		chloroplast; integral to membrane; photosynthesis; photosystem II reaction center; thylakoid	GO:0009507; GO:0016021; GO:0015979; GO:0009539; GO:0009579	IPR003686	Chain (1); Modified residue (1); Transmembrane (1)	4565		PsbI family
P14226	PSBO_PEA	reviewed	Oxygen-evolving enhancer protein 1, chloroplastic (OEE1) (33 kDa subunit of oxygen evolving system of photosystem II) (OEC 33 kDa subunit) (33 kDa thylakoid membrane protein)	PSBO	Pisum sativum (Garden pea)	329		calcium ion binding; chloroplast; extrinsic to membrane; manganese ion binding; oxygen evolving complex; photosystem II stabilization	GO:0005509; GO:0009507; GO:0019898; GO:0030145; GO:0009654; GO:0042549	IPR002628	Chain (1); Transit peptide (1)	3888		PsbO family
P06183	PSBR_SOLTU	reviewed	Photosystem II 10 kDa polypeptide, chloroplastic (Light-inducible tissue-specific ST-LS1 protein)	PSBR	Solanum tuberosum (Potato)	138		chloroplast; oxygen evolving complex; photosynthesis; thylakoid membrane	GO:0009507; GO:0009654; GO:0015979; GO:0042651	IPR006814	Chain (1); Sequence conflict (2); Transit peptide (1)	4113		PsbR family
P54773	PSBS_SOLLC	reviewed	Photosystem II 22 kDa protein, chloroplastic (CP22)	PSBS	Solanum lycopersicum (Tomato) (Lycopersicon esculentum)	276		chloroplast; integral to membrane; photosynthesis, light harvesting; photosystem II; thylakoid	GO:0009507; GO:0016021; GO:0009765; GO:0009523; GO:0009579	IPR001344	Chain (1); Repeat (2); Transit peptide (1); Transmembrane (4)	4081		ELIP/psbS family
Q41387	PSBW_SPIOL	reviewed	Photosystem II reaction center W protein, chloroplastic (PSII 6.1 kDa protein)	psbW	Spinacia oleracea (Spinach)	137		chloroplast; integral to membrane; photosynthesis; photosystem II; thylakoid	GO:0009507; GO:0016021; GO:0015979; GO:0009523; GO:0009579	IPR009806	Chain (1); Mass spectrometry (1); Natural variant (1); Sequence conflict (1); Topological domain (2); Transit peptide (2); Transmembrane (1)	3562		PsbW family
O24412	PSD7_ARATH	reviewed	Probable 26S proteasome non-ATPase regulatory subunit 7 (26S proteasome regulatory subunit rpn8) (Protein MOV34)	RPN8 (At5g05780) (MJJ3.19)	Arabidopsis thaliana (Mouse-ear cress)	308		cytosol; leaf morphogenesis; protein complex	GO:0005829; GO:0009965; GO:0043234	IPR000555	Chain (1)	3702		Peptidase M67A family
Q9LT08	PSDE_ARATH	reviewed	26S proteasome non-ATPase regulatory subunit 14 (26S proteasome regulatory subunit rpn11)	RPN11 (At5g23540) (MQM1.19)	Arabidopsis thaliana (Mouse-ear cress)	308		cytosol; nucleus; protein catabolic process; protein complex; response to salt stress	GO:0005829; GO:0005634; GO:0030163; GO:0043234; GO:0009651	IPR000555	Chain (1); Sequence conflict (1)	3702		Peptidase M67A family
Q4FZT9	PSMD2_RAT	reviewed	26S proteasome non-ATPase regulatory subunit 2	Psmd2	Rattus norvegicus (Rat)	908		binding; cytosol; enzyme regulator activity; proteasome complex; regulation of protein catabolic process	GO:0005488; GO:0005829; GO:0030234; GO:0000502; GO:0042176	IPR016643; IPR002015	Chain (1); Compositional bias (1); Modified residue (4); Repeat (7)	10116		Proteasome subunit S2 family
Q06364	PSMD3_DAUCA	reviewed	Probable 26S proteasome non-ATPase regulatory subunit 3 (26S proteasome subunit S3) (Nuclear antigen 21D7)	21D7	Daucus carota (Carrot)	489		cytosol; enzyme regulator activity; nucleus; proteasome complex; regulation of protein catabolic process	GO:0005829; GO:0030234; GO:0005634; GO:0000502; GO:0042176	IPR013586; IPR013143; IPR000717	Chain (1); Domain (1); Frameshift (1)	4039		Proteasome subunit S3 family
P93768	PSMD3_TOBAC	reviewed	Probable 26S proteasome non-ATPase regulatory subunit 3 (26S proteasome subunit S3) (Nuclear antigen 21D7)	21D7	Nicotiana tabacum (Common tobacco)	488		cytosol; enzyme regulator activity; nucleus; proteasome complex; regulation of protein catabolic process	GO:0005829; GO:0030234; GO:0005634; GO:0000502; GO:0042176	IPR013586; IPR013143; IPR000717	Chain (1); Domain (1)	4097		Proteasome subunit S3 family
P02889	PSMD8_DICDI	reviewed	Probable 26S proteasome non-ATPase regulatory subunit 8 (26S proteasome regulatory subunit S14) (Vegetative cell protein X) (Protein M4)	psmD8-1 (M4) (DDB_G0272564); psmD8-2 (M4) (DDB_G0273979)	Dictyostelium discoideum (Slime mold)	263		cytosol; multicellular organismal development; proteasome regulatory particle; proteolysis	GO:0005829; GO:0007275; GO:0005838; GO:0006508	IPR006746; IPR005062	Chain (1); Sequence conflict (1)	44689		Proteasome subunit S14 family
P31336	PST2_GOSHI	reviewed	Photosystem II 5 kDa protein, chloroplastic (PSII-T) (Light-regulated unknown 11 kDa protein)	PSBT	Gossypium hirsutum (Upland cotton) (Gossypium mexicanum)	105		chloroplast; photosynthesis; photosystem II; thylakoid	GO:0009507; GO:0015979; GO:0009523; GO:0009579		Chain (1); Compositional bias (1); Transit peptide (1)	3635
Q42502	PT2K3_SOLTU	reviewed	Patatin-2-Kuras 3 (EC 3.1.1.-)	pat2-k3 (PGM01)	Solanum tuberosum (Potato)	386	3.1.1.-	defense response; hydrolase activity; lipid catabolic process; nutrient reservoir activity; vacuole	GO:0006952; GO:0016787; GO:0016042; GO:0045735; GO:0005773	IPR002641	Active site (2); Chain (1); Coiled coil (1); Domain (1); Glycosylation (1); Motif (2); Signal peptide (1)	4113		Patatin family
Q6ICX4	PTBP3_ARATH	reviewed	Polypyrimidine tract-binding protein homolog 3	At1g43190 (F1I21.14)	Arabidopsis thaliana (Mouse-ear cress)	432		RNA binding; RNA splicing; mRNA processing; nucleotide binding; nucleus	GO:0003723; GO:0008380; GO:0006397; GO:0000166; GO:0005634	IPR012677; IPR006536; IPR000504	Chain (1); Domain (4)	3702
Q32L99	PTGR2_BOVIN	reviewed	Prostaglandin reductase 2 (PRG-2) (EC 1.3.1.48) (15-oxoprostaglandin 13-reductase)	PTGR2	Bos taurus (Bovine)	351	1.3.1.48	15-oxoprostaglandin 13-oxidase activity; cytoplasm; oxidation reduction; zinc ion binding	GO:0047522; GO:0005737; GO:0055114; GO:0008270	IPR002085; IPR013149; IPR016040	Chain (1); Nucleotide binding (2)	9913		NADP-dependent oxidoreductase L4BD family
Q8VZ40	PUB14_ARATH	reviewed	U-box domain-containing protein 14 (EC 6.3.2.-) (Plant U-box protein 14) (E3 ubiquitin-protein ligase PUB14) (Prototypical U-box domain protein 14)	PUB14 (At3g54850) (F28P10.170)	Arabidopsis thaliana (Mouse-ear cress)	632	6.3.2.-	binding; protein ubiquitination; ubiquitin ligase complex; ubiquitin-dependent protein catabolic process; ubiquitin-protein ligase activity	GO:0005488; GO:0016567; GO:0000151; GO:0006511; GO:0004842	IPR011989; IPR000225; IPR003613; IPR013083	Beta strand (3); Chain (1); Compositional bias (1); Domain (1); Erroneous gene model prediction (1); Helix (2); Repeat (5); Site (3); Turn (5)	3702	Protein modification; protein ubiquitination.
Q9C8D1	PUB20_ARATH	reviewed	U-box domain-containing protein 20 (EC 6.3.2.-) (Plant U-box protein 20)	PUB20 (At1g66160) (F15E12.6)	Arabidopsis thaliana (Mouse-ear cress)	431	6.3.2.-	binding; protein ubiquitination; response to chitin; ubiquitin ligase complex; ubiquitin-dependent protein catabolic process; ubiquitin-protein ligase activity	GO:0005488; GO:0016567; GO:0010200; GO:0000151; GO:0006511; GO:0004842	IPR003613; IPR013083	Chain (1); Domain (1); Sequence conflict (5)	3702	Protein modification; protein ubiquitination.
Q5PNY6	PUB21_ARATH	reviewed	U-box domain-containing protein 21 (EC 6.3.2.-) (Plant U-box protein 21)	PUB21 (At5g37490) (MPA22.3)	Arabidopsis thaliana (Mouse-ear cress)	435	6.3.2.-	binding; protein ubiquitination; response to chitin; ubiquitin ligase complex; ubiquitin-dependent protein catabolic process; ubiquitin-protein ligase activity	GO:0005488; GO:0016567; GO:0010200; GO:0000151; GO:0006511; GO:0004842	IPR011989; IPR003613; IPR013083	Chain (1); Compositional bias (1); Domain (1); Erroneous gene model prediction (1); Repeat (4)	3702	Protein modification; protein ubiquitination.
Q9FXA4	PUB26_ARATH	reviewed	U-box domain-containing protein 26 (EC 6.3.2.-) (Plant U-box protein 26)	PUB26 (At1g49780) (F14J22.1)	Arabidopsis thaliana (Mouse-ear cress)	421	6.3.2.-	binding; protein ubiquitination; ubiquitin ligase complex; ubiquitin-dependent protein catabolic process; ubiquitin-protein ligase activity	GO:0005488; GO:0016567; GO:0000151; GO:0006511; GO:0004842	IPR011989; IPR003613; IPR013083	Chain (1); Domain (1); Sequence conflict (2)	3702	Protein modification; protein ubiquitination.
Q9SW11	PUB35_ARATH	reviewed	U-box domain-containing protein 35 (Plant U-box protein 35) [Includes: E3 ubiquitin ligase (EC 6.3.2.-); Serine/threonine-protein kinase (EC 2.7.11.-)]	PUB35 (At4g25160) (F24A6.13) (F13M23.300)	Arabidopsis thaliana (Mouse-ear cress)	835	6.3.2.-; 2.7.11.-	ATP binding; protein amino acid phosphorylation; protein binding; protein serine/threonine kinase activity; protein ubiquitination; response to stress; ubiquitin ligase complex; ubiquitin-dependent protein catabolic process; ubiquitin-protein ligase activity	GO:0005524; GO:0006468; GO:0005515; GO:0004674; GO:0016567; GO:0006950; GO:0000151; GO:0006511; GO:0004842	IPR000719; IPR017441; IPR014729; IPR017442; IPR008271; IPR003613; IPR006016; IPR013083	Active site (1); Binding site (1); Chain (1); Coiled coil (1); Compositional bias (1); Domain (2); Erroneous gene model prediction (2); Frameshift (1); Nucleotide binding (1)	3702	Protein modification; protein ubiquitination.	Protein kinase superfamily, Ser/Thr protein kinase family
Q80U58	PUM2_MOUSE	reviewed	Pumilio homolog 2	Pum2 (Kiaa0235)	Mus musculus (Mouse)	1066		RNA binding; cytoplasm; protein binding; regulation of translation	GO:0003723; GO:0005737; GO:0005515; GO:0006417	IPR011989; IPR001313	Alternative sequence (3); Chain (1); Compositional bias (3); Domain (1); Modified residue (6); Repeat (8); Sequence conflict (7)	10090
P52418	PUR1_SOYBN	reviewed	Amidophosphoribosyltransferase, chloroplastic (ATase) (EC 2.4.2.14) (Glutamine phosphoribosylpyrophosphate amidotransferase) (GPAT)	PUR1	Glycine max (Soybean)	569	2.4.2.14	4 iron, 4 sulfur cluster binding; amidophosphoribosyltransferase activity; chloroplast; glutamine metabolic process; iron ion binding; magnesium ion binding; nucleoside metabolic process; purine base biosynthetic process; purine nucleotide biosynthetic process	GO:0051539; GO:0004044; GO:0009507; GO:0006541; GO:0005506; GO:0000287; GO:0009116; GO:0009113; GO:0006164	IPR005854; IPR000583; IPR017932; IPR000836	Active site (1); Chain (1); Domain (1); Metal binding (7); Transit peptide (1)	3847	Purine metabolism; IMP biosynthesis via de novo pathway; N(1)-(5-phospho-D-ribosyl)glycinamide from 5-phospho-alpha-D-ribose 1-diphosphate: step 1/2.	Purine/pyrimidine phosphoribosyltransferase family
Q7SHT5	PXR1_NEUCR	reviewed	Protein pxr-1 (PinX1-related protein 1)	pxr-1 (NCU02528)	Neurospora crassa	369		nucleic acid binding; nucleus; rRNA processing	GO:0003676; GO:0005634; GO:0006364	IPR000467	Chain (1); Compositional bias (1); Domain (1)	5141		PINX1 family
P48504	QCR6_SOLTU	reviewed	Cytochrome b-c1 complex subunit 6 (Ubiquinol-cytochrome c reductase complex 7.8 kDa protein) (Mitochondrial hinge protein) (Complex III subunit 6) (Complex III subunit VI) (CR7)		Solanum tuberosum (Potato)	69		mitochondrial electron transport, ubiquinol to cytochrome c; mitochondrial respiratory chain; transport; ubiquinol-cytochrome-c reductase activity	GO:0006122; GO:0005746; GO:0006810; GO:0008121	IPR003422	Chain (1); Disulfide bond (2); Initiator methionine (1)	4113		UQCRH/QCR6 family
P46269	QCR8_SOLTU	reviewed	Cytochrome b-c1 complex subunit 8 (Ubiquinol-cytochrome c reductase complex ubiquinone-binding protein QP-C) (Ubiquinol-cytochrome c reductase complex 8.2 kDa protein) (Complex III subunit VII) (Complex III subunit 8)		Solanum tuberosum (Potato)	72		electron transport chain; mitochondrial respiratory chain; transport	GO:0022900; GO:0005746; GO:0006810		Chain (1); Initiator methionine (1); Sequence conflict (1)	4113		UQCRQ/QCR8 family
P46270	QCR9_SOLTU	reviewed	Cytochrome b-c1 complex subunit 9 (Ubiquinol-cytochrome c reductase complex 8.0 kDa protein) (Complex III subunit X) (Complex III subunit 9)		Solanum tuberosum (Potato)	72		mitochondrial electron transport, ubiquinol to cytochrome c; mitochondrial respiratory chain; transport; ubiquinol-cytochrome-c reductase activity	GO:0006122; GO:0005746; GO:0006810; GO:0008121	IPR008027	Chain (1)	4113		UQCR10/QCR9 family
Q53FA7	QORX_HUMAN	reviewed	Putative quinone oxidoreductase (EC 1.-.-.-) (Tumor protein p53-inducible protein 3) (p53-induced gene 3 protein)	TP53I3 (PIG3)	Homo sapiens (Human)	332	1.-.-.-	induction of apoptosis by oxidative stress; oxidation reduction; oxidoreductase activity; zinc ion binding	GO:0008631; GO:0055114; GO:0016491; GO:0008270	IPR013154; IPR002085; IPR013149; IPR016040; IPR002364; IPR014189	Alternative sequence (2); Beta strand (17); Chain (1); Erroneous gene model prediction (1); Helix (15); Modified residue (1); Natural variant (2); Sequence conflict (3); Turn (3)	9606		Zinc-containing alcohol dehydrogenase family, Quinone oxidoreductase subfamily
Q8VZB9	R10A1_ARATH	reviewed	60S ribosomal protein L10a-1	RPL10AA (At1g08360) (T27G7.6)	Arabidopsis thaliana (Mouse-ear cress)	216		RNA binding; RNA processing; cytosolic large ribosomal subunit; plasma membrane; structural constituent of ribosome; translation	GO:0003723; GO:0006396; GO:0022625; GO:0005886; GO:0003735; GO:0006412	IPR002143; IPR016094	Chain (1); Erroneous gene model prediction (1)	3702		Ribosomal protein L1P family
P42798	R15A1_ARATH	reviewed	40S ribosomal protein S15a-1	RPS15AA (At1g07770) (F24B9.12); RPS15AF (At5g59850) (MMN10.8) (MMN10.16)	Arabidopsis thaliana (Mouse-ear cress)	130		cell wall; cytosolic small ribosomal subunit; plasma membrane; structural constituent of ribosome; translation	GO:0005618; GO:0022627; GO:0005886; GO:0003735; GO:0006412	IPR000630	Chain (1); Initiator methionine (1)	3702		Ribosomal protein S8P family
Q8L9S1	R18A1_ARATH	reviewed	60S ribosomal protein L18a-1	RPL18AA (At1g29970) (T1P2.8)	Arabidopsis thaliana (Mouse-ear cress)	158		ribosome	GO:0005840		Chain (1); Erroneous gene model prediction (1); Sequence conflict (1)	3702		Ribosomal protein L18Ae family
P51418	R18A2_ARATH	reviewed	60S ribosomal protein L18a-2	RPL18AB (At2g34480) (T31E10.18)	Arabidopsis thaliana (Mouse-ear cress)	178		cytosolic large ribosomal subunit; plasma membrane; structural constituent of ribosome; translation	GO:0022625; GO:0005886; GO:0003735; GO:0006412	IPR002670	Chain (1); Sequence conflict (1)	3702		Ribosomal protein L18Ae family
Q6L406	R1B19_SOLDE	reviewed	Putative late blight resistance protein homolog R1B-19	R1B-19 (PGEC858M02.6) (SDM1_44t00018) (SDM1_44t00002)	Solanum demissum (Wild potato)	1326		ATP binding; apoptosis; cytoplasm; membrane; plant-type hypersensitive response	GO:0005524; GO:0006915; GO:0005737; GO:0016020; GO:0009626	IPR002182	Chain (1); Coiled coil (3); Compositional bias (1); Domain (1); Erroneous gene model prediction (2); Nucleotide binding (1); Repeat (9)	50514		Disease resistance NB-LRR family
Q9LR33	R27A2_ARATH	reviewed	60S ribosomal protein L27a-2	RPL27AB (At1g23290) (F26F24.13) (F26F24_23)	Arabidopsis thaliana (Mouse-ear cress)	146		cytosolic large ribosomal subunit; nucleolus; structural constituent of ribosome; translation	GO:0022625; GO:0005730; GO:0003735; GO:0006412	IPR001196	Chain (1); Sequence conflict (3)	3702		Ribosomal protein L15P family
P49637	R27A3_ARATH	reviewed	60S ribosomal protein L27a-3	RPL27AC (At1g70600) (F24J13.17) (F5A18.22)	Arabidopsis thaliana (Mouse-ear cress)	146		cytosolic large ribosomal subunit; membrane; structural constituent of ribosome; translation	GO:0022625; GO:0016020; GO:0003735; GO:0006412	IPR001196	Chain (1); Sequence conflict (1)	3702		Ribosomal protein L15P family
Q9C912	R35A3_ARATH	reviewed	60S ribosomal protein L35a-3	RPL35AC (At1g74270) (F1O17.6)	Arabidopsis thaliana (Mouse-ear cress)	112		cytosolic large ribosomal subunit; structural constituent of ribosome; translation	GO:0022625; GO:0003735; GO:0006412	IPR001780	Chain (1)	3702		Ribosomal protein L35Ae family
Q9SSA8	RA212_ARATH	reviewed	Ethylene-responsive transcription factor RAP2-12 (Protein RELATED TO APETALA2 12)	RAP2-12 (ERF074) (At1g53910) (T18A20.14)	Arabidopsis thaliana (Mouse-ear cress)	358		ethylene mediated signaling pathway; nucleus; regulation of transcription, DNA-dependent; transcription factor activity	GO:0009873; GO:0005634; GO:0006355; GO:0003700	IPR001471	Chain (1); DNA binding (1); Sequence conflict (2)	3702		AP2/ERF transcription factor family, ERF subfamily
P28185	RAA1A_ARATH	reviewed	Ras-related protein RABA1a (Ras-related protein ARA-2)	RABA1A (ARA-2) (RAB11E) (At1g06400) (T2D23.10) (T2D23_5)	Arabidopsis thaliana (Mouse-ear cress)	216		GTP binding; plasma membrane; protein transport; small GTPase mediated signal transduction	GO:0005525; GO:0005886; GO:0015031; GO:0007264	IPR003579; IPR015595; IPR013753; IPR001806; IPR005225	Chain (1); Lipidation (2); Motif (1); Nucleotide binding (3)	3702		Small GTPase superfamily, Rab family
Q6NYB7	RAB1A_RAT	reviewed	Ras-related protein Rab-1A	Rab1A (Rab1)	Rattus norvegicus (Rat)	205		ER to Golgi vesicle-mediated transport; GTP binding; Golgi apparatus; endoplasmic reticulum; protein transport; small GTPase mediated signal transduction	GO:0006888; GO:0005525; GO:0005794; GO:0005783; GO:0015031; GO:0007264	IPR003579; IPR013753; IPR001806; IPR005225	Chain (1); Initiator methionine (1); Lipidation (2); Modified residue (2); Motif (1); Nucleotide binding (3); Sequence conflict (1)	10116		Small GTPase superfamily, Rab family
P29687	RAB5_TOBAC	reviewed	Ras-related protein Rab5	RAB5	Nicotiana tabacum (Common tobacco)	200		GTP binding; plasma membrane; protein transport; small GTPase mediated signal transduction	GO:0005525; GO:0005886; GO:0015031; GO:0007264	IPR003579; IPR015599; IPR013753; IPR001806; IPR005225	Chain (1); Lipidation (2); Motif (1); Nucleotide binding (3)	4097		Small GTPase superfamily, Rab family
Q41253	RAC13_GOSHI	reviewed	Rac-like GTP-binding protein RAC13	RAC13	Gossypium hirsutum (Upland cotton) (Gossypium mexicanum)	196		GTP binding; cytoplasm; membrane; small GTPase mediated signal transduction	GO:0005525; GO:0005737; GO:0016020; GO:0007264	IPR003578; IPR013753; IPR001806; IPR005225	Chain (1); Lipidation (1); Modified residue (1); Motif (1); Nucleotide binding (3); Propeptide (1)	3635		Small GTPase superfamily, Rho family
Q8TXI4	RAD50_METKA	reviewed	DNA double-strand break repair rad50 ATPase	rad50 (sbcC) (MK0690)	Methanopyrus kandleri	876		ATP binding; ATPase activity; chromosome; double-strand break repair; endonuclease activity; exonuclease activity; zinc ion binding	GO:0005524; GO:0016887; GO:0005694; GO:0006302; GO:0004519; GO:0004527; GO:0008270	IPR003593; IPR003395; IPR018159; IPR013134	Chain (1); Coiled coil (4); Compositional bias (1); Domain (1); Metal binding (2); Nucleotide binding (1)	2320		SMC family, RAD50 subfamily
Q38942	RAE1L_ARATH	reviewed	Rae1-like protein At1g80670	At1g80670 (F23A5.2)	Arabidopsis thaliana (Mouse-ear cress)	349		CUL4 RING ubiquitin ligase complex; protein binding	GO:0080008; GO:0005515	IPR015943; IPR001680; IPR017986	Chain (1); Erroneous gene model prediction (2); Repeat (4)	3702		WD repeat rae1 family
P46061	RAGP1_MOUSE	reviewed	Ran GTPase-activating protein 1 (RanGAP1)	Rangap1 (Fug1)	Mus musculus (Mouse)	589		Ran GTPase activator activity; condensed chromosome kinetochore; nuclear membrane; perinuclear region of cytoplasm; protein binding; signal transduction	GO:0005098; GO:0000777; GO:0031965; GO:0048471; GO:0005515; GO:0007165	IPR009109	Chain (1); Compositional bias (1); Cross-link (1); Helix (10); Modified residue (3); Motif (1); Mutagenesis (21); Repeat (6); Sequence conflict (2); Site (2)	10090		RNA1 family
Q8H156	RAN3_ARATH	reviewed	GTP-binding nuclear protein Ran-3 (Ras-related nuclear protein 3)	RAN3 (At5g55190) (MCO15.14)	Arabidopsis thaliana (Mouse-ear cress)	221		GTP binding; GTPase activity; nucleus; protein binding; protein import into nucleus; signal transduction	GO:0005525; GO:0003924; GO:0005634; GO:0005515; GO:0006606; GO:0007165	IPR018210; IPR002041; IPR013753; IPR005225	Chain (1); Nucleotide binding (3); Sequence conflict (7)	3702		Small GTPase superfamily, Ran family
Q39204	RAP1_ARATH	reviewed	Transcription factor MYC2 (AtMYC2) (Transcription factor EN 38) (Protein JASMONATE INSENSITIVE 1) (R-homologous Arabidopsis protein 1) (RAP-1) (Z-box binding factor 1 protein) (bHLH transcription factor bHLH006) (Basic helix-loop-helix protein 6) (bHLH 6) (AtbHLH6) (rd22BP1)	RAP1 (BHLH6) (EN38) (JAI1) (JIN1) (MYC2) (RD22BP1) (ZBF1) (At1g32640) (F6N18.4)	Arabidopsis thaliana (Mouse-ear cress)	623		DNA binding; abscisic acid mediated signaling; nucleus; positive regulation of flavonoid biosynthetic process; positive regulation of transcription; protein binding; regulation of transcription factor activity; regulation of transcription from RNA polymerase II promoter in response to oxidative stress; response to chitin; response to desiccation; response to wounding; transcription activator acti…	GO:0003677; GO:0009738; GO:0005634; GO:0009963; GO:0045941; GO:0005515; GO:0051090; GO:0043619; GO:0010200; GO:0009269; GO:0009611; GO:0016563	IPR001092; IPR011598	Chain (1); DNA binding (1); Domain (1); Frameshift (1); Sequence conflict (4)	3702
Q8LC30	RAP21_ARATH	reviewed	Ethylene-responsive transcription factor RAP2-1 (Protein RELATED TO APETALA2 1)	RAP2-1 (ERF006) (At1g46768) (F2G19.32)	Arabidopsis thaliana (Mouse-ear cress)	153		ethylene mediated signaling pathway; nucleus; regulation of transcription, DNA-dependent; transcription factor activity	GO:0009873; GO:0005634; GO:0006355; GO:0003700	IPR001471	Chain (1); DNA binding (1); Sequence conflict (8)	3702		AP2/ERF transcription factor family, ERF subfamily
Q8H1E4	RAP24_ARATH	reviewed	Ethylene-responsive transcription factor RAP2-4 (Protein RELATED TO APETALA2 4)	RAP2-4 (ERF059) (At1g78080) (F28K19.29) (T11I11.1)	Arabidopsis thaliana (Mouse-ear cress)	334		ethylene mediated signaling pathway; nucleus; regulation of transcription, DNA-dependent; transcription factor activity	GO:0009873; GO:0005634; GO:0006355; GO:0003700	IPR001471	Chain (1); DNA binding (1); Sequence conflict (2)	3702		AP2/ERF transcription factor family, ERF subfamily
Q40191	RB11A_LOTJA	reviewed	Ras-related protein Rab11A	RAB11A	Lotus japonicus	226		GTP binding; plasma membrane; protein transport; small GTPase mediated signal transduction	GO:0005525; GO:0005886; GO:0015031; GO:0007264	IPR003579; IPR015595; IPR013753; IPR001806; IPR005225	Chain (1); Lipidation (2); Motif (1); Nucleotide binding (3)	34305		Small GTPase superfamily, Rab family
Q40521	RB11B_TOBAC	reviewed	Ras-related protein Rab11B	RAB11B	Nicotiana tabacum (Common tobacco)	217		GTP binding; plasma membrane; protein transport; small GTPase mediated signal transduction	GO:0005525; GO:0005886; GO:0015031; GO:0007264	IPR003579; IPR015595; IPR013753; IPR001806; IPR005225	Chain (1); Lipidation (2); Motif (1); Nucleotide binding (3)	4097		Small GTPase superfamily, Rab family
P28188	RBD2A_ARATH	reviewed	Ras-related protein RABD2A (Ras-related protein ARA-5) (Ras-related protein RAB1B) (AtRab1b)	RABD2A (ARA-5) (RAB1B) (At1g02130) (T7I23.6)	Arabidopsis thaliana (Mouse-ear cress)	203		ER to Golgi vesicle-mediated transport; GTP binding; Golgi membrane; plasma membrane; protein transport; response to cadmium ion; small GTPase mediated signal transduction; vacuole	GO:0006888; GO:0005525; GO:0000139; GO:0005886; GO:0015031; GO:0046686; GO:0007264; GO:0005773	IPR003579; IPR013753; IPR001806; IPR005225	Chain (1); Erroneous gene model prediction (1); Lipidation (2); Motif (1); Mutagenesis (1); Nucleotide binding (3)	3702		Small GTPase superfamily, Rab family
P49756	RBM25_HUMAN	reviewed	Probable RNA-binding protein 25 (RNA-binding motif protein 25) (RNA-binding region-containing protein 7) (Protein S164)	RBM25 (RNPC7)	Homo sapiens (Human)	784		mRNA binding; nuclear mRNA splicing, via spliceosome; nucleotide binding	GO:0003729; GO:0000398; GO:0000166	IPR012677; IPR002483; IPR000504	Chain (1); Compositional bias (2); Cross-link (1); Domain (2); Modified residue (4); Sequence conflict (1)	9606
P07689	RBS3_PEA	reviewed	Ribulose bisphosphate carboxylase small chain 3A, chloroplastic (RuBisCO small subunit 3A) (EC 4.1.1.39)	RBCS-3A	Pisum sativum (Garden pea)	180	4.1.1.39	chloroplast ribulose bisphosphate carboxylase complex; monooxygenase activity; oxidation reduction; photorespiration; reductive pentose-phosphate cycle; ribulose-bisphosphate carboxylase activity	GO:0009573; GO:0004497; GO:0055114; GO:0009853; GO:0019253; GO:0016984	IPR000894	Chain (1); Transit peptide (1)	3888		RuBisCO small chain family
Q940X7	RBX1A_ARATH	reviewed	RING-box protein 1a (RBX1a-At) (At-Rbx1;1) (RBX1-2) (Protein RING of cullins 1)	RBX1A (ROC1) (At5g20570) (F7C8.160)	Arabidopsis thaliana (Mouse-ear cress)	118		Cul3-RING ubiquitin ligase complex; SCF ubiquitin ligase complex; cytoplasm; nucleus; protein binding; protein ubiquitination; response to auxin stimulus; ubiquitin-dependent protein catabolic process; zinc ion binding	GO:0031463; GO:0019005; GO:0005737; GO:0005634; GO:0005515; GO:0016567; GO:0009733; GO:0006511; GO:0008270	IPR001841; IPR013083	Chain (1); Metal binding (12); Zinc finger (1)	3702	Protein modification; protein ubiquitination.	RING-box family
Q9SDY5	RCE1_ARATH	reviewed	NEDD8-conjugating enzyme Ubc12 (EC 6.3.2.-) (RUB1-conjugating enzyme 1) (RUB1-protein ligase 1) (RUB1 carrier protein 1)	RCE1 (At4g36800) (C7A10.560)	Arabidopsis thaliana (Mouse-ear cress)	184	6.3.2.-	ATP binding; NEDD8 ligase activity; embryonic development; post-translational protein modification; protein binding; regulation of protein metabolic process; response to auxin stimulus; ubiquitin-dependent protein catabolic process	GO:0005524; GO:0019788; GO:0009790; GO:0043687; GO:0005515; GO:0051246; GO:0009733; GO:0006511	IPR015580; IPR016135; IPR000608	Active site (1); Alternative sequence (1); Chain (1); Erroneous gene model prediction (2)	3702	Protein modification; protein neddylation.	Ubiquitin-conjugating enzyme family, UBC12 subfamily
Q08298	RD22_ARATH	reviewed	Dehydration-responsive protein RD22	RD22 (At5g25610) (T14C9.150)	Arabidopsis thaliana (Mouse-ear cress)	392		response to salt stress	GO:0009651	IPR004873	Chain (1); Domain (1); Region (1); Repeat (5); Signal peptide (1)	3702
Q84L31	RD23C_ARATH	reviewed	Putative DNA repair protein RAD23-3 (RAD23-like protein 3) (AtRAD23-3)	RAD23-3 (RAD23) (At3g02540) (F16B3.17)	Arabidopsis thaliana (Mouse-ear cress)	419		damaged DNA binding; nucleotide-excision repair; nucleus; proteasomal ubiquitin-dependent protein catabolic process; protein modification process	GO:0003684; GO:0006289; GO:0005634; GO:0043161; GO:0006464	IPR004806; IPR014761; IPR006636; IPR000449; IPR015940; IPR000626; IPR015360	Alternative sequence (1); Chain (1); Compositional bias (1); Domain (3)	3702		RAD23 family
O48671	RER1B_ARATH	reviewed	Protein RER1B (AtRER1B)	RER1B (At2g21600) (F2G1.13)	Arabidopsis thaliana (Mouse-ear cress)	195		cis-Golgi network; endoplasmic reticulum; integral to membrane; retrograde vesicle-mediated transport, Golgi to ER	GO:0005801; GO:0005783; GO:0016021; GO:0006890	IPR004932	Chain (1); Sequence conflict (2); Transmembrane (3)	3702		RER1 family
Q76C99	RF1_ORYSI	reviewed	Protein Rf1, mitochondrial (Protein PPR) (Fertility restorer) (Restorer for CMS)	Rf1 (PPR791) (PPR8-1) (Rf-1) (Rf-1A)	Oryza sativa subsp. indica (Rice)	791		mitochondrion	GO:0005739	IPR002885	Chain (1); Repeat (19); Sequence conflict (1); Transit peptide (1)	39946
Q3E875	RGAP1_ARATH	reviewed	Uncharacterized Rho GTPase-activating protein At5g61530	At5g61530 (K11J9.10)	Arabidopsis thaliana (Mouse-ear cress)	376		GTPase activator activity; intracellular; signal transduction	GO:0005096; GO:0005622; GO:0007165	IPR000198	Alternative sequence (1); Chain (1); Domain (1); Modified residue (1)	3702
P93008	RH21_ARATH	reviewed	DEAD-box ATP-dependent RNA helicase 21 (EC 3.6.1.-)	RH21 (At2g33730) (T1B8.4)	Arabidopsis thaliana (Mouse-ear cress)	733	3.6.1.-	ATP binding; ATP-dependent helicase activity; RNA binding; RNA splicing; cytoplasm; mRNA processing; nucleus	GO:0005524; GO:0008026; GO:0003723; GO:0008380; GO:0005737; GO:0006397; GO:0005634	IPR014001; IPR001650; IPR011545; IPR014021; IPR000629; IPR014014	Chain (1); Coiled coil (2); Compositional bias (1); Domain (2); Motif (2); Nucleotide binding (1)	3702		DEAD box helicase family, DDX23/PRP28 subfamily
Q94A52	RH2_ARATH	reviewed	DEAD-box ATP-dependent RNA helicase 2 (EC 3.6.1.-)	RH2 (At3g19760) (MMB12.4) (MMB12.25)	Arabidopsis thaliana (Mouse-ear cress)	408	3.6.1.-	ATP binding; ATP-dependent helicase activity; RNA binding; membrane; nucleolus; rRNA processing	GO:0005524; GO:0008026; GO:0003723; GO:0016020; GO:0005730; GO:0006364	IPR014001; IPR001650; IPR011545; IPR014021; IPR000629; IPR014014	Chain (1); Domain (2); Frameshift (1); Motif (2); Nucleotide binding (1); Sequence conflict (1)	3702		DEAD box helicase family, DDX48/FAL1 subfamily
Q84W89	RH37_ARATH	reviewed	DEAD-box ATP-dependent RNA helicase 37 (EC 3.6.1.-)	RH37 (At2g42520) (F14N22.21)	Arabidopsis thaliana (Mouse-ear cress)	633	3.6.1.-	ATP binding; ATP-dependent helicase activity; RNA binding; peroxisome	GO:0005524; GO:0008026; GO:0003723; GO:0005777	IPR014001; IPR001650; IPR011545; IPR014021; IPR000629; IPR014014	Chain (1); Compositional bias (2); Domain (2); Motif (2); Nucleotide binding (1); Sequence conflict (1)	3702		DEAD box helicase family, DDX3/DED1 subfamily
Q8H0U8	RH42_ARATH	reviewed	DEAD-box ATP-dependent RNA helicase 42 (EC 3.6.1.-)	RH42 (At1g20920) (F9H16.10)	Arabidopsis thaliana (Mouse-ear cress)	1166	3.6.1.-	ATP binding; ATP-dependent helicase activity; RNA binding	GO:0005524; GO:0008026; GO:0003723	IPR014001; IPR001650; IPR011545; IPR014021; IPR000629; IPR014014	Chain (1); Coiled coil (2); Compositional bias (2); Domain (2); Motif (2); Nucleotide binding (1); Sequence conflict (1)	3702		DEAD box helicase family, DDX46/PRP5 subfamily
Q0JM17	RH56_ORYSJ	reviewed	DEAD-box ATP-dependent RNA helicase 56 (EC 3.6.1.-)	Os01g0549700 (LOC_Os01g36890) (B1156H12.15-1)	Oryza sativa subsp. japonica (Rice)	432	3.6.1.-	ATP binding; ATP-dependent helicase activity; RNA binding; RNA splicing; mRNA processing; mRNA transport; nucleus	GO:0005524; GO:0008026; GO:0003723; GO:0008380; GO:0006397; GO:0051028; GO:0005634	IPR014001; IPR001650; IPR011545; IPR014021; IPR000629; IPR014014	Alternative sequence (1); Chain (1); Coiled coil (1); Domain (2); Motif (2); Nucleotide binding (1)	39947		DEAD box helicase family, DECD subfamily
Q9ZT50	RHA2A_ARATH	reviewed	RING-H2 zinc finger protein RHA2a	RHA2A (At1g15100) (F9L1.3)	Arabidopsis thaliana (Mouse-ear cress)	155		cytoplasm; nucleus; protein binding; zinc ion binding	GO:0005737; GO:0005634; GO:0005515; GO:0008270	IPR001841; IPR013083; IPR017907	Chain (1); Compositional bias (1); Mutagenesis (2); Zinc finger (1)	3702
Q84TF5	RHA4A_ARATH	reviewed	RING-H2 zinc finger protein RHA4a	RHA4A (At4g24015) (T32A16.6)	Arabidopsis thaliana (Mouse-ear cress)	174		protein binding; zinc ion binding	GO:0005515; GO:0008270	IPR001841; IPR013083; IPR017907	Chain (1); Zinc finger (1)	3702
Q9SYM5	RHM1_ARATH	reviewed	Probable rhamnose biosynthetic enzyme 1 (EC 4.2.1.-) (EC 1.1.1.-)	RHM1 (At1g78570) (T30F21.10)	Arabidopsis thaliana (Mouse-ear cress)	669	4.2.1.-; 1.1.1.-	UDP-L-rhamnose synthase activity; UDP-glucose 4,6-dehydratase activity; UDP-rhamnose biosynthetic process; auxin efflux; coenzyme binding; flavonol biosynthetic process; oxidation reduction; oxidoreductase activity; soluble fraction	GO:0010280; GO:0050377; GO:0010253; GO:0010315; GO:0050662; GO:0051555; GO:0055114; GO:0016491; GO:0005625	IPR001509; IPR016040	Active site (3); Binding site (1); Chain (1); Nucleotide binding (2)	3702		Sugar epimerase family, dTDP-glucose dehydratase subfamily; DTDP-4-dehydrorhamnose reductase family
Q35638	RHO1_PEA	reviewed	Rac-like GTP-binding protein RHO1 (GTPase protein ROP1)	RHO1	Pisum sativum (Garden pea)	197		GTP binding; cytoplasm; membrane; small GTPase mediated signal transduction	GO:0005525; GO:0005737; GO:0016020; GO:0007264	IPR003578; IPR013753; IPR001806; IPR005225	Chain (1); Compositional bias (1); Lipidation (1); Modified residue (1); Motif (1); Nucleotide binding (3); Propeptide (1)	3888		Small GTPase superfamily, Rho family
Q9S8P4	RHRE_PEA	reviewed	Rhicadhesin receptor (Germin-like protein)	GER1	Pisum sativum (Garden pea)	217		apoplast; cell wall; manganese ion binding; nutrient reservoir activity; receptor activity	GO:0048046; GO:0005618; GO:0030145; GO:0045735; GO:0004872	IPR006045; IPR001929; IPR014710	Chain (1); Disulfide bond (1); Glycosylation (2); Metal binding (4); Sequence conflict (1); Signal peptide (1)	3888		Germin family
Q8GYN5	RIN4_ARATH	reviewed	RPM1-interacting protein 4	RIN4 (At3g25070) (MJL12_1)	Arabidopsis thaliana (Mouse-ear cress)	211		defense response signaling pathway, resistance gene-independent; endomembrane system; plant-type hypersensitive response; plasma membrane; protein amino acid phosphorylation; protein binding; response to molecule of bacterial origin	GO:0010204; GO:0012505; GO:0009626; GO:0005886; GO:0006468; GO:0005515; GO:0002237	IPR008700	Chain (1); Erroneous gene model prediction (1); Lipidation (3); Modified residue (3); Mutagenesis (5); Site (2)	3702		RIN4 family
Q9LN71	RING1_ARATH	reviewed	E3 ubiquitin-protein ligase At1g12760 (EC 6.3.2.-) (RING finger protein At1g12760)	At1g12760 (T12C24.29)	Arabidopsis thaliana (Mouse-ear cress)	408	6.3.2.-	integral to membrane; protein binding; ubiquitin-dependent protein catabolic process; ubiquitin-protein ligase activity; zinc ion binding	GO:0016021; GO:0005515; GO:0006511; GO:0004842; GO:0008270	IPR001841; IPR013083; IPR017907	Chain (1); Compositional bias (3); Transmembrane (5); Zinc finger (1)	3702	Protein modification; protein ubiquitination.
Q8LE94	RING3_ARATH	reviewed	E3 ubiquitin-protein ligase At3g02290 (EC 6.3.2.-) (RING finger protein At3g02290)	At3g02290/At3g02291 (F14P3.6)	Arabidopsis thaliana (Mouse-ear cress)	231	6.3.2.-	cytoplasm; ligase activity; protein binding; ubiquitin-dependent protein catabolic process; zinc ion binding	GO:0005737; GO:0016874; GO:0005515; GO:0006511; GO:0008270	IPR001841; IPR013083; IPR017907	Alternative sequence (1); Chain (1); Compositional bias (1); Erroneous gene model prediction (1); Zinc finger (1)	3702	Protein modification; protein ubiquitination.
Q93Z92	RING4_ARATH	reviewed	E3 ubiquitin-protein ligase At4g11680 (EC 6.3.2.-) (RING finger protein At4g11680)	At4g11680 (T5C23.110)	Arabidopsis thaliana (Mouse-ear cress)	390	6.3.2.-	integral to membrane; ligase activity; plasma membrane; protein binding; ubiquitin-dependent protein catabolic process; zinc ion binding	GO:0016021; GO:0016874; GO:0005886; GO:0005515; GO:0006511; GO:0008270	IPR001841; IPR013083; IPR017907	Chain (1); Compositional bias (2); Erroneous gene model prediction (2); Transmembrane (5); Zinc finger (1)	3702	Protein modification; protein ubiquitination.
Q9BBP9	RK16_LOTJA	reviewed	50S ribosomal protein L16, chloroplastic	rpl16	Lotus japonicus	135		chloroplast; ribosome; structural constituent of ribosome; translation	GO:0009507; GO:0005840; GO:0003735; GO:0006412	IPR016180; IPR000114	Chain (1)	34305		Ribosomal protein L16P family
P82244	RK34_SPIOL	reviewed	50S ribosomal protein L34, chloroplastic (CL34)	RPL34	Spinacia oleracea (Spinach)	152		chloroplast; rRNA binding; ribosome; structural constituent of ribosome; translation	GO:0009507; GO:0019843; GO:0005840; GO:0003735; GO:0006412	IPR000271	Chain (1); Mass spectrometry (1); Transit peptide (1)	3562		Ribosomal protein L34P family
O04603	RK5_ARATH	reviewed	50S ribosomal protein L5, chloroplastic	RPL5 (At4g01310) (F2N1.5) (A_IG002N01.3)	Arabidopsis thaliana (Mouse-ear cress)	262		chloroplast envelope; chloroplast stroma; cytosolic ribosome; membrane; rRNA binding; structural constituent of ribosome; translation	GO:0009941; GO:0009570; GO:0022626; GO:0016020; GO:0019843; GO:0003735; GO:0006412	IPR002132	Chain (1); Transit peptide (1)	3702		Ribosomal protein L5P family
P11894	RK9_PEA	reviewed	50S ribosomal protein L9, chloroplastic (CL9)	RPL9	Pisum sativum (Garden pea)	194		chloroplast; rRNA binding; ribosome; structural constituent of ribosome; translation	GO:0009507; GO:0019843; GO:0005840; GO:0003735; GO:0006412	IPR000244	Chain (1); Transit peptide (1)	3888		Ribosomal protein L9P family
Q9SPB3	RL10_VITRI	reviewed	60S ribosomal protein L10 (QM protein homolog)	RPL10	Vitis riparia (Frost grape) (Vitis vulpina)	220		ribosome; structural constituent of ribosome; translation	GO:0005840; GO:0003735; GO:0006412	IPR001197; IPR016180	Chain (1)	96939		Ribosomal protein L10e family
P46287	RL11_MEDSA	reviewed	60S ribosomal protein L11 (L5)	RPL11 (RPL5)	Medicago sativa (Alfalfa)	181		rRNA binding; ribosome; structural constituent of ribosome; translation	GO:0019843; GO:0005840; GO:0003735; GO:0006412	IPR002132	Chain (1)	3879		Ribosomal protein L5P family
Q9FF52	RL123_ARATH	reviewed	60S ribosomal protein L12-3	RPL12C (At5g60670) (MUP24.9) (MUP24.13)	Arabidopsis thaliana (Mouse-ear cress)	166		cytosolic large ribosomal subunit; rRNA binding; structural constituent of ribosome; translation	GO:0022625; GO:0019843; GO:0003735; GO:0006412	IPR000911	Chain (1)	3702		Ribosomal protein L11P family
[truncated: 411 more rows]
