# Supplementary material for: A comprehensive resource of drought- and salinity- responsive ESTs for gene discovery and marker development in chickpea (Cicer arietinum L.)
Source: BMC Genomics. 2009 Nov 15;10:523. doi: 10.1186/1471-2164-10-523 (PMC2784481; doi:10.1186/1471-2164-10-523)
Supplement: Additional file 7 — UG-III Functional categorization results. Table showing functional categorization results of UG-III dataset according to Gene Ontology accessions available at the UniProt database. [file 1471-2164-10-523-S7.xls]

## Sheet: UG-III Functional Categorizatio
Accession	Entry name	Status	Protein names	Gene names	Organism	Length	EC numbers	Gene Ontology	Gene Ontology ID	InterPro	Features	Organism ID	Pathway	Protein family
P18646	10KD_VIGUN	reviewed	10 kDa protein (Clone PSAS10)		Vigna unguiculata (Cowpea)	75		defense response	GO:0006952	IPR008176; IPR003614	Chain (1); Disulfide bond (4); Signal peptide (1)	3917		Plant defensin family
Q05349	12KD_FRAAN	reviewed	Auxin-repressed 12.5 kDa protein		Fragaria ananassa (Strawberry)	111		auxin mediated signaling pathway	GO:0009734	IPR008406	Chain (1); Compositional bias (1)	3747
P83004	13SB_FAGES	reviewed	13S globulin basic chain		Fagopyrum esculentum (Common buckwheat)	194		nutrient reservoir activity	GO:0045735	IPR006045; IPR014710; IPR006044	Chain (1); Disulfide bond (1)	3617		11S seed storage protein (globulins) family
P46266	1433_PEA	reviewed	14-3-3-like protein		Pisum sativum (Garden pea)	260		protein domain specific binding	GO:0019904	IPR000308	Chain (1)	3888		14-3-3 family
Q96450	1433A_SOYBN	reviewed	14-3-3-like protein A (SGF14A)	GF14A	Glycine max (Soybean)	257		protein domain specific binding	GO:0019904	IPR000308	Chain (1)	3847		14-3-3 family
P42653	1433A_VICFA	reviewed	14-3-3-like protein A (VFA-1433A)		Vicia faba (Broad bean)	261		protein domain specific binding	GO:0019904	IPR000308	Chain (1)	3906		14-3-3 family
P42654	1433B_VICFA	reviewed	14-3-3-like protein B (VFA-1433B)		Vicia faba (Broad bean)	261		protein domain specific binding	GO:0019904	IPR000308	Chain (1)	3906		14-3-3 family
Q96452	1433C_SOYBN	reviewed	14-3-3-like protein C (SGF14C)	GF14C	Glycine max (Soybean)	258		protein domain specific binding	GO:0019904	IPR000308	Chain (1)	3847		14-3-3 family
Q96453	1433D_SOYBN	reviewed	14-3-3-like protein D (SGF14D)	GF14D	Glycine max (Soybean)	261		protein domain specific binding	GO:0019904	IPR000308	Chain (1)	3847		14-3-3 family
P14009	14KD_DAUCA	reviewed	14 kDa proline-rich protein DC2.15		Daucus carota (Carrot)	137		integral to membrane; lipid transport	GO:0016021; GO:0006869	IPR013770; IPR003612	Chain (1); Compositional bias (1); Signal peptide (1); Transmembrane (1)	4039
P17407	21KD_DAUCA	reviewed	21 kDa protein (1.2 protein)		Daucus carota (Carrot)	193		enzyme inhibitor activity; pectinesterase activity	GO:0004857; GO:0030599	IPR006501	Chain (1); Signal peptide (1)	4039
Q8RW96	2A5G_ARATH	reviewed	Serine/threonine protein phosphatase 2A 59 kDa regulatory subunit B' gamma isoform (PP2A, B' subunit, gamma isoform) (AtB' gamma)	B'GAMMA (At4g15415) (dl3750w) (FCAALL.118)	Arabidopsis thaliana (Mouse-ear cress)	522		poly(U) binding; protein phosphatase type 2A complex; protein phosphatase type 2A regulator activity; response to stress; signal transduction	GO:0008266; GO:0000159; GO:0008601; GO:0006950; GO:0007165	IPR002554	Chain (1); Compositional bias (1); Erroneous gene model prediction (2); Sequence conflict (1)	3702		Phosphatase 2A regulatory subunit B56 family
P36875	2AAA_PEA	reviewed	Protein phosphatase PP2A regulatory subunit A (PR65) (Fragment)		Pisum sativum (Garden pea)	395		binding	GO:0005488	IPR011989; IPR000357	Chain (1); Non-terminal residue (1); Repeat (8)	3888		Phosphatase 2A regulatory subunit A family
Q42524	4CL1_ARATH	reviewed	4-coumarate--CoA ligase 1 (4CL 1) (EC 6.2.1.12) (4-coumarate--CoA ligase isoform 1) (At4CL1) (4-coumaroyl-CoA synthase 1)	4CL1 (At1g51680) (F19C24.11)	Arabidopsis thaliana (Mouse-ear cress)	561	6.2.1.12	4-coumarate-CoA ligase activity; ATP binding; phenylpropanoid metabolic process	GO:0016207; GO:0005524; GO:0009698	IPR000873	Alternative sequence (1); Binding site (3); Chain (1); Nucleotide binding (2); Region (2)	3702	Phytoalexin biosynthesis; 3,4',5-trihydroxystilbene biosynthesis; 3,4',5-trihydroxystilbene from 4-coumaric acid: step 1/2.	ATP-dependent AMP-binding enzyme family
P31686	4CL1_SOYBN	reviewed	4-coumarate--CoA ligase 1 (4CL 1) (EC 6.2.1.12) (4-coumaroyl-CoA synthase 1) (Clone 4CL14) (Fragment)		Glycine max (Soybean)	293	6.2.1.12	4-coumarate-CoA ligase activity; phenylpropanoid metabolic process	GO:0016207; GO:0009698	IPR000873	Chain (1); Non-terminal residue (1)	3847	Phytoalexin biosynthesis; 3,4',5-trihydroxystilbene biosynthesis; 3,4',5-trihydroxystilbene from 4-coumaric acid: step 1/2.	ATP-dependent AMP-binding enzyme family
O24145	4CL1_TOBAC	reviewed	4-coumarate--CoA ligase 1 (4CL 1) (EC 6.2.1.12) (4-coumaroyl-CoA synthase 1)	4CL1	Nicotiana tabacum (Common tobacco)	547	6.2.1.12	4-coumarate-CoA ligase activity; phenylpropanoid metabolic process	GO:0016207; GO:0009698	IPR000873	Chain (1)	4097	Phytoalexin biosynthesis; 3,4',5-trihydroxystilbene biosynthesis; 3,4',5-trihydroxystilbene from 4-coumaric acid: step 1/2.	ATP-dependent AMP-binding enzyme family
Q9S725	4CL2_ARATH	reviewed	4-coumarate--CoA ligase 2 (4CL 2) (EC 6.2.1.12) (4-coumarate--CoA ligase isoform 2) (At4CL2) (4-coumaroyl-CoA synthase 2)	4CL2 (At3g21240) (MXL8.10)	Arabidopsis thaliana (Mouse-ear cress)	556	6.2.1.12	4-coumarate-CoA ligase activity; ATP binding; phenylpropanoid metabolic process	GO:0016207; GO:0005524; GO:0009698	IPR000873	Binding site (3); Chain (1); Mutagenesis (8); Nucleotide binding (2); Region (2); Sequence conflict (2)	3702	Phytoalexin biosynthesis; 3,4',5-trihydroxystilbene biosynthesis; 3,4',5-trihydroxystilbene from 4-coumaric acid: step 1/2.	ATP-dependent AMP-binding enzyme family
O24540	4CL_VANPL	reviewed	4-coumarate--CoA ligase (4CL) (EC 6.2.1.12) (4-coumaroyl-CoA synthase)	4CL	Vanilla planifolia (Vanilla)	553	6.2.1.12	4-coumarate-CoA ligase activity; phenylpropanoid metabolic process	GO:0016207; GO:0009698	IPR000873	Chain (1)	51239	Phytoalexin biosynthesis; 3,4',5-trihydroxystilbene biosynthesis; 3,4',5-trihydroxystilbene from 4-coumaric acid: step 1/2.	ATP-dependent AMP-binding enzyme family
Q9M0X9	4CLL7_ARATH	reviewed	4-coumarate--CoA ligase-like 7 (EC 6.2.1.-) (4-coumarate--CoA ligase isoform 6) (At4CL6)	4CLL7 (At4g05160) (C17L7.80)	Arabidopsis thaliana (Mouse-ear cress)	544	6.2.1.-	ATP binding; fatty-acyl-CoA synthase activity; jasmonic acid biosynthetic process; ligase activity; peroxisome	GO:0005524; GO:0004321; GO:0009695; GO:0016874; GO:0005777	IPR000873	Binding site (3); Chain (1); Motif (1); Nucleotide binding (2); Region (2)	3702		ATP-dependent AMP-binding enzyme family
Q9LEL5	4OMT_COPJA	reviewed	3'-hydroxy-N-methyl-(S)-coclaurine 4'-O-methyltransferase (EC 2.1.1.116) (S-adenosyl-L-methionine:3'-hydroxy-N-methylcoclaurine 4'-O-methyltransferase) (4'-OMT)		Coptis japonica (Japanese goldthread)	350	2.1.1.116	3'-hydroxy-N-methyl-(S)-coclaurine 4'-O-methyltransferase activity; O-methyltransferase activity; protein dimerization activity	GO:0030784; GO:0008171; GO:0046983	IPR016461; IPR001077; IPR012967; IPR011991	Active site (1); Binding site (5); Chain (1)	3442	Alkaloid biosynthesis; (S)-reticuline biosynthesis; (S)-reticuline from (S)-norcoclaurine: step 4/4.	Methyltransferase superfamily, Type 2 family, COMT subfamily
Q6J163	5NG4_PINTA	reviewed	Auxin-induced protein 5NG4		Pinus taeda (Loblolly pine)	410		auxin mediated signaling pathway; cell cortex; integral to plasma membrane; transport	GO:0009734; GO:0005938; GO:0005887; GO:0006810	IPR000620	Chain (1); Domain (1); Glycosylation (1); Topological domain (11); Transmembrane (10)	3352
Q5ZIZ4	5NTC_CHICK	reviewed	Cytosolic purine 5'-nucleotidase (EC 3.1.3.5) (5'-nucleotidase cytosolic II)	NT5C2 (RCJMB04_22h21)	Gallus gallus (Chicken)	569	3.1.3.5	5'-nucleotidase activity; cytoplasm; magnesium ion binding; nucleotide binding; nucleotide metabolic process	GO:0008253; GO:0005737; GO:0000287; GO:0000166; GO:0009117	IPR008380; IPR016695	Active site (2); Binding site (5); Chain (1); Compositional bias (1); Metal binding (3); Region (1)	9031		5'(3')-deoxyribonucleotidase family
P26690	6DCS_SOYBN	reviewed	NAD(P)H-dependent 6'-deoxychalcone synthase (EC 2.3.1.170)		Glycine max (Soybean)	315	2.3.1.170	6'-deoxychalcone synthase activity; flavonoid biosynthetic process; oxidation reduction; oxidoreductase activity	GO:0033808; GO:0009813; GO:0055114; GO:0016491	IPR001395; IPR018170	Active site (1); Binding site (1); Chain (1); Nucleotide binding (1); Site (1)	3847	Phytoalexin biosynthesis; glyceollin biosynthesis.	Aldo/keto reductase family
Q69NG5	6PGL4_ORYSJ	reviewed	Probable 6-phosphogluconolactonase 4, chloroplastic (6PGL 4) (EC 3.1.1.31)	Os09g0529100 (LOC_Os09g35970) (OJ1531_B07.11) (OsJ_028924)	Oryza sativa subsp. japonica (Rice)	324	3.1.1.31	6-phosphogluconolactonase activity; chloroplast; pentose-phosphate shunt	GO:0017057; GO:0009507; GO:0006098	IPR006148; IPR005900	Chain (1); Erroneous gene model prediction (1); Transit peptide (1)	39947	Carbohydrate degradation; pentose phosphate pathway; D-ribulose 5-phosphate from D-glucose 6-phosphate (oxidative stage): step 2/3.	Glucosamine/galactosamine-6-phosphate isomerase family, 6-phosphogluconolactonase subfamily
O22308	7OMT6_MEDSA	reviewed	Isoflavone-7-O-methyltransferase 6 (EC 2.1.1.150) (Isoflavone-O-methyltransferase 6) (7-IOMT-6)		Medicago sativa (Alfalfa)	352	2.1.1.150	isoflavone 7-O-methyltransferase activity; protein dimerization activity	GO:0033800; GO:0046983	IPR016461; IPR001077; IPR012967; IPR011991	Active site (1); Binding site (5); Chain (1); Region (1)	3879	Phytoalexin biosynthesis; medicarpin biosynthesis.	Methyltransferase superfamily, Type 2 family, COMT subfamily
O22309	7OMT9_MEDSA	reviewed	Isoflavone-7-O-methyltransferase 9 (EC 2.1.1.150) (Isoflavone-O-methyltransferase 9) (7 IOMT-9)		Medicago sativa (Alfalfa)	352	2.1.1.150	isoflavone 7-O-methyltransferase activity; protein dimerization activity	GO:0033800; GO:0046983	IPR016461; IPR001077; IPR012967; IPR011991	Active site (1); Binding site (5); Chain (1); Region (1)	3879	Phytoalexin biosynthesis; medicarpin biosynthesis.	Methyltransferase superfamily, Type 2 family, COMT subfamily
P13917	7SB1_SOYBN	reviewed	Basic 7S globulin (SBg7S) (Bg) [Cleaved into: Basic 7S globulin high kDa subunit; Basic 7S globulin low kDa subunit]	BG (G7S)	Glycine max (Soybean)	427		aspartic-type endopeptidase activity; nutrient reservoir activity; proteolysis	GO:0004190; GO:0045735; GO:0006508	IPR009007; IPR001461	Chain (3); Sequence conflict (4); Signal peptide (1)	3847
P33079	A10A5_SOYBN	reviewed	Auxin-induced protein 10A5		Glycine max (Soybean)	93		auxin mediated signaling pathway	GO:0009734	IPR003676	Chain (1)	3847		ARG7 family
P40691	A115_TOBAC	reviewed	Auxin-induced protein PCNT115		Nicotiana tabacum (Common tobacco)	307		auxin mediated signaling pathway; oxidation reduction; oxidoreductase activity	GO:0009734; GO:0055114; GO:0016491	IPR001395	Active site (1); Binding site (1); Chain (1); Nucleotide binding (1); Site (1)	4097		Aldo/keto reductase 2 family
P28011	AAT1_MEDSA	reviewed	Aspartate aminotransferase 1 (EC 2.6.1.1) (Transaminase A)	AAT-1	Medicago sativa (Alfalfa)	418	2.6.1.1	amino acid metabolic process; aspartate transaminase activity; biosynthetic process; cytoplasm; pyridoxal phosphate binding	GO:0006520; GO:0004069; GO:0009058; GO:0005737; GO:0030170	IPR004839; IPR000796; IPR004838; IPR015421	Binding site (1); Chain (1); Sequence conflict (2)	3879		Class-I pyridoxal-phosphate-dependent aminotransferase family
Q02635	AATA_RHIME	reviewed	Aspartate aminotransferase A (AspAT) (EC 2.6.1.1) (Transaminase A)	aatA (R02325) (SMc01578)	Rhizobium meliloti (Sinorhizobium meliloti)	400	2.6.1.1	1-aminocyclopropane-1-carboxylate synthase activity; aspartate transaminase activity; biosynthetic process; cytoplasm; pyridoxal phosphate binding	GO:0016847; GO:0004069; GO:0009058; GO:0005737; GO:0030170	IPR001176; IPR004839; IPR004838; IPR015421	Binding site (1); Chain (1)	382		Class-I pyridoxal-phosphate-dependent aminotransferase family
Q08641	AB140_YEAST	reviewed	Uncharacterized methyltransferase ABP140 (EC 2.1.1.-) (140 kDa actin-binding protein)	ABP140 (YOR239W/YOR240W)	Saccharomyces cerevisiae (Baker's yeast)	628	2.1.1.-	actin cytoskeleton organization; actin filament; actin filament binding; cytoplasm; mating projection tip; methyltransferase activity; protein binding, bridging	GO:0030036; GO:0005884; GO:0051015; GO:0005737; GO:0043332; GO:0008168; GO:0030674	IPR013217	Chain (1); Initiator methionine (1); Modified residue (6)	4932		Methyltransferase superfamily, METL family
Q949P1	ABAH1_ARATH	reviewed	Abscisic acid 8'-hydroxylase 1 (ABA 8'-hydroxylase 1) (EC 1.14.13.93) (Cytochrome P450 707A1)	CYP707A1 (At4g19230) (T18B16.200)	Arabidopsis thaliana (Mouse-ear cress)	467	1.14.13.93	(+)-abscisic acid 8'-hydroxylase activity; abscisic acid metabolic process; electron carrier activity; heme binding; integral to membrane; iron ion binding; oxidation reduction; release of seed from dormancy; response to red or far red light; response to stress	GO:0010295; GO:0009687; GO:0009055; GO:0020037; GO:0016021; GO:0005506; GO:0055114; GO:0048838; GO:0009639; GO:0006950	IPR001128; IPR017973; IPR017972; IPR002401	Chain (1); Erroneous gene model prediction (2); Metal binding (1); Transmembrane (1)	3702	Plant hormone degradation; abscisic acid degradation.	Cytochrome P450 family
P61222	ABCE1_MOUSE	reviewed	ATP-binding cassette sub-family E member 1 (RNase L inhibitor) (Ribonuclease 4 inhibitor) (RNS4I)	Abce1 (Rli)	Mus musculus (Mouse)	599		ATP binding; ATPase activity; electron carrier activity; iron-sulfur cluster binding; mitochondrion	GO:0005524; GO:0016887; GO:0009055; GO:0051536; GO:0005739	IPR017896; IPR001450; IPR017900; IPR013283; IPR003439; IPR017871; IPR003593; IPR007209	Chain (1); Domain (4); Nucleotide binding (2); Sequence conflict (2)	10090		ABC transporter family, ABCE subfamily
Q99LE6	ABCF2_MOUSE	reviewed	ATP-binding cassette sub-family F member 2	Abcf2	Mus musculus (Mouse)	628		ATP binding; ATPase activity	GO:0005524; GO:0016887	IPR003439; IPR017871; IPR003593	Chain (1); Domain (2); Modified residue (1); Nucleotide binding (2); Sequence conflict (2)	10090		ABC transporter family, EF3 subfamily
O04011	ABP20_PRUPE	reviewed	Auxin-binding protein ABP20	ABP20	Prunus persica (Peach)	214		apoplast; auxin mediated signaling pathway; cell wall; manganese ion binding; nutrient reservoir activity; receptor activity	GO:0048046; GO:0009734; GO:0005618; GO:0030145; GO:0045735; GO:0004872	IPR006045; IPR001929; IPR014710	Chain (1); Disulfide bond (1); Glycosylation (1); Metal binding (4); Signal peptide (1)	3760		Germin family
Q06931	ABR17_PEA	reviewed	ABA-responsive protein ABR17		Pisum sativum (Garden pea)	157		defense response; response to biotic stimulus	GO:0006952; GO:0009607	IPR000916	Chain (1)	3888		BetVI family
Q06930	ABR18_PEA	reviewed	ABA-responsive protein ABR18		Pisum sativum (Garden pea)	158		defense response; response to biotic stimulus	GO:0006952; GO:0009607	IPR000916	Chain (1)	3888		BetVI family
Q8I5D2	ABRA_PLAF7	reviewed	101 kDa malaria antigen (p101) (Acidic basic repeat antigen)	ABRA (PFL1385c)	Plasmodium falciparum (isolate 3D7)	743		cell surface; parasitophorous vacuole; vacuole	GO:0009986; GO:0020003; GO:0005773		Chain (1); Compositional bias (1); Region (1); Repeat (8)	36329		Plasmodium ABRA family
O64806	ACA7_ARATH	reviewed	Putative calcium-transporting ATPase 7, plasma membrane-type (EC 3.6.3.8) (Ca(2+)-ATPase isoform 7)	ACA7 (At2g22950) (T20K9.16)	Arabidopsis thaliana (Mouse-ear cress)	1015	3.6.3.8	ATP binding; ATP biosynthetic process; calcium ion binding; calcium ion transport; calcium-transporting ATPase activity; calmodulin binding; integral to membrane; magnesium ion binding	GO:0005524; GO:0006754; GO:0005509; GO:0006816; GO:0005388; GO:0005516; GO:0016021; GO:0000287	IPR008250; IPR006408; IPR006068; IPR004014; IPR000695; IPR001757; IPR005834	Active site (1); Chain (1); Metal binding (2); Modified residue (1); Region (1); Topological domain (11); Transmembrane (10)	3702		Cation transport ATPase (P-type) family, Type IIB subfamily
Q00955	ACAC_YEAST	reviewed	Acetyl-CoA carboxylase (ACC) (EC 6.4.1.2) [Includes: Biotin carboxylase (EC 6.3.4.14)]	FAS3 (ACC1) (YNR016C) (N3175)	Saccharomyces cerevisiae (Baker's yeast)	2233	6.4.1.2; 6.3.4.14	ATP binding; acetyl-CoA carboxylase activity; biotin binding; biotin carboxylase activity; endoplasmic reticulum membrane; fatty acid biosynthetic process; manganese ion binding; mitochondrion; nuclear envelope organization; protein import into nucleus	GO:0005524; GO:0003989; GO:0009374; GO:0004075; GO:0005789; GO:0006633; GO:0030145; GO:0005739; GO:0006998; GO:0006606	IPR013537; IPR011761; IPR013816; IPR011764; IPR001882; IPR005482; IPR000089; IPR005479; IPR005481; IPR000022; IPR011763; IPR011762; IPR013817	Active site (1); Beta strand (49); Binding site (5); Chain (1); Domain (4); Helix (60); Metal binding (4); Modified residue (11); Mutagenesis (5); Nucleotide binding (1); Region (1); Sequence conflict (3); Turn (12)	4932	Lipid metabolism; malonyl-CoA biosynthesis; malonyl-CoA from acetyl-CoA: step 1/1.
O04066	ACBP_RICCO	reviewed	Acyl-CoA-binding protein (ACBP)		Ricinus communis (Castor bean)	90		acyl-CoA binding; transport	GO:0000062; GO:0006810	IPR000582; IPR014352	Chain (1); Domain (1)	3988		ACBP family
Q06862	ACCC_ANASP	reviewed	Biotin carboxylase (EC 6.3.4.14) (Acetyl-CoA carboxylase subunit A) (ACC) (EC 6.4.1.2)	accC (alr0939)	Anabaena sp. (strain PCC 7120)	447	6.3.4.14; 6.4.1.2	ATP binding; acetyl-CoA carboxylase activity; biotin binding; biotin carboxylase activity; fatty acid biosynthetic process	GO:0005524; GO:0003989; GO:0009374; GO:0004075; GO:0006633	IPR004549; IPR011761; IPR013816; IPR011764; IPR005482; IPR005479; IPR005481; IPR013817	Active site (1); Binding site (3); Chain (1); Domain (2)	103690	Lipid metabolism; malonyl-CoA biosynthesis; malonyl-CoA from acetyl-CoA: step 1/1.
Q9BBS1	ACCD_LOTJA	reviewed	Acetyl-coenzyme A carboxylase carboxyl transferase subunit beta (Acetyl-CoA carboxylase carboxyltransferase subunit beta) (ACCase subunit beta) (EC 6.4.1.2)	accD	Lotus japonicus	501	6.4.1.2	acetyl-CoA carboxylase activity; acetyl-CoA carboxylase complex; chloroplast; fatty acid biosynthetic process; zinc ion binding	GO:0003989; GO:0009317; GO:0009507; GO:0006633; GO:0008270	IPR000438; IPR000022; IPR011762	Chain (1); Metal binding (4); Zinc finger (1)	34305	Lipid metabolism; malonyl-CoA biosynthesis; malonyl-CoA from acetyl-CoA: step 1/1.	AccD/PCCB family
Q84MB3	ACCH1_ARATH	reviewed	1-aminocyclopropane-1-carboxylate oxidase homolog 1	At1g06620 (F12K11.24) (F12K11.6)	Arabidopsis thaliana (Mouse-ear cress)	365		iron ion binding; oxidation reduction; oxidoreductase activity	GO:0005506; GO:0055114; GO:0016491	IPR005123	Chain (1); Erroneous gene model prediction (1); Metal binding (3)	3702		Iron/ascorbate-dependent oxidoreductase family
P31238	ACCO1_DORSP	reviewed	1-aminocyclopropane-1-carboxylate oxidase 1 (ACC oxidase 1) (EC 1.14.17.4) (Ethylene-forming enzyme) (EFE)	ACO1 (ACO)	Doritaenopsis sp. (Moth orchid)	327	1.14.17.4	1-aminocyclopropane-1-carboxylate oxidase activity; L-ascorbic acid binding; ethylene biosynthetic process; iron ion binding; oxidation reduction; ripening	GO:0009815; GO:0031418; GO:0009693; GO:0005506; GO:0055114; GO:0009835	IPR005123	Chain (1); Metal binding (3)	4749	Alkene biosynthesis; ethylene biosynthesis via S-adenosyl-L-methionine; ethylene from S-adenosyl-L-methionine: step 2/2.	Iron/ascorbate-dependent oxidoreductase family
P05116	ACCO1_SOLLC	reviewed	1-aminocyclopropane-1-carboxylate oxidase 1 (ACC oxidase 1) (EC 1.14.17.4) (Ethylene-forming enzyme) (EFE) (Protein pTOM 13)	ACO1 (ETH1)	Solanum lycopersicum (Tomato) (Lycopersicon esculentum)	315	1.14.17.4	1-aminocyclopropane-1-carboxylate oxidase activity; L-ascorbic acid binding; ethylene biosynthetic process; iron ion binding; oxidation reduction; ripening	GO:0009815; GO:0031418; GO:0009693; GO:0005506; GO:0055114; GO:0009835	IPR005123	Chain (1); Metal binding (3)	4081	Alkene biosynthesis; ethylene biosynthesis via S-adenosyl-L-methionine; ethylene from S-adenosyl-L-methionine: step 2/2.	Iron/ascorbate-dependent oxidoreductase family
Q08508	ACCO4_PETHY	reviewed	1-aminocyclopropane-1-carboxylate oxidase 4 (ACC oxidase 4) (EC 1.14.17.4) (Ethylene-forming enzyme) (EFE)	ACO4	Petunia hybrida (Petunia)	319	1.14.17.4	1-aminocyclopropane-1-carboxylate oxidase activity; L-ascorbic acid binding; ethylene biosynthetic process; iron ion binding; oxidation reduction	GO:0009815; GO:0031418; GO:0009693; GO:0005506; GO:0055114	IPR005123	Chain (1); Metal binding (3)	4102	Alkene biosynthesis; ethylene biosynthesis via S-adenosyl-L-methionine; ethylene from S-adenosyl-L-methionine: step 2/2.	Iron/ascorbate-dependent oxidoreductase family
P31239	ACCO_PEA	reviewed	1-aminocyclopropane-1-carboxylate oxidase (ACC oxidase) (EC 1.14.17.4) (Ethylene-forming enzyme) (EFE)	ACO	Pisum sativum (Garden pea)	317	1.14.17.4	1-aminocyclopropane-1-carboxylate oxidase activity; L-ascorbic acid binding; ethylene biosynthetic process; iron ion binding; oxidation reduction; ripening	GO:0009815; GO:0031418; GO:0009693; GO:0005506; GO:0055114; GO:0009835	IPR005123	Chain (1); Metal binding (3)	3888	Alkene biosynthesis; ethylene biosynthesis via S-adenosyl-L-methionine; ethylene from S-adenosyl-L-methionine: step 2/2.	Iron/ascorbate-dependent oxidoreductase family
Q9MB94	ACCO_PRUMU	reviewed	1-aminocyclopropane-1-carboxylate oxidase (ACC oxidase) (EC 1.14.17.4) (Ethylene-forming enzyme) (EFE)	ACO1	Prunus mume (Japanese flowering apricot)	319	1.14.17.4	1-aminocyclopropane-1-carboxylate oxidase activity; L-ascorbic acid binding; ethylene biosynthetic process; iron ion binding; oxidation reduction; ripening	GO:0009815; GO:0031418; GO:0009693; GO:0005506; GO:0055114; GO:0009835	IPR005123	Chain (1); Metal binding (3)	102107	Alkene biosynthesis; ethylene biosynthesis via S-adenosyl-L-methionine; ethylene from S-adenosyl-L-methionine: step 2/2.	Iron/ascorbate-dependent oxidoreductase family
Q80XL6	ACD11_MOUSE	reviewed	Acyl-CoA dehydrogenase family member 11 (ACAD-11)	Acad11	Mus musculus (Mouse)	779		FAD binding; acyl-CoA dehydrogenase activity; electron carrier activity; metabolic process; peroxisome	GO:0050660; GO:0003995; GO:0009055; GO:0008152; GO:0005777	IPR006091; IPR006092; IPR006090; IPR013786; IPR013764; IPR002575	Chain (1); Modified residue (2); Sequence conflict (2)	10090		Acyl-CoA dehydrogenase family
Q91V92	ACLY_MOUSE	reviewed	ATP-citrate synthase (EC 2.3.3.8) (ATP-citrate (pro-S-)-lyase) (Citrate cleavage enzyme)	Acly	Mus musculus (Mouse)	1091	2.3.3.8	ATP binding; ATP citrate synthase activity; acetyl-CoA biosynthetic process; cellular carbohydrate metabolic process; cytoplasm; lipid biosynthetic process; magnesium ion binding; protein binding; succinate-CoA ligase (ADP-forming) activity	GO:0005524; GO:0003878; GO:0006085; GO:0044262; GO:0005737; GO:0008610; GO:0000287; GO:0005515; GO:0004775	IPR014608; IPR013816; IPR017440; IPR016143; IPR003781; IPR005810; IPR005811; IPR016040; IPR017866; IPR016102	Active site (1); Chain (1); Metal binding (1); Modified residue (4); Nucleotide binding (2); Region (1)	10090		Succinate/malate CoA ligase beta subunit family; Succinate/malate CoA ligase alpha subunit family
Q9SIB9	ACO2M_ARATH	reviewed	Aconitate hydratase 2, mitochondrial (Aconitase 2) (EC 4.2.1.3) (Citrate hydro-lyase 2)	ACO2 (At2g05710) (T3P4.5)	Arabidopsis thaliana (Mouse-ear cress)	990	4.2.1.3	4 iron, 4 sulfur cluster binding; ATP binding; aconitate hydratase activity; cell wall; chloroplast; glyoxylate cycle; iron ion binding; mitochondrion; plasma membrane; response to cadmium ion; response to oxidative stress; response to salt stress; tricarboxylic acid cycle	GO:0051539; GO:0005524; GO:0003994; GO:0005618; GO:0009507; GO:0006097; GO:0005506; GO:0005739; GO:0005886; GO:0046686; GO:0006979; GO:0009651; GO:0006099	IPR015931; IPR001030; IPR015937; IPR006249; IPR015934; IPR015932; IPR018136; IPR000573	Chain (1); Metal binding (3); Transit peptide (1)	3702	Carbohydrate metabolism; tricarboxylic acid cycle.	Aconitase/IPM isomerase family
Q6YZX6	ACOC_ORYSJ	reviewed	Putative aconitate hydratase, cytoplasmic (Aconitase) (EC 4.2.1.3) (Citrate hydro-lyase)	Os08g0191100 (LOC_Os08g09200) (P0610E02.32)	Oryza sativa subsp. japonica (Rice)	898	4.2.1.3	4 iron, 4 sulfur cluster binding; aconitate hydratase activity; cytoplasm; glyoxylate cycle; iron ion binding	GO:0051539; GO:0003994; GO:0005737; GO:0006097; GO:0005506	IPR015931; IPR001030; IPR015937; IPR015928; IPR006249; IPR015934; IPR015932; IPR018136; IPR000573	Chain (1); Metal binding (3)	39947	Carbohydrate metabolism; glyoxylate and dicarboxylate metabolism.	Aconitase/IPM isomerase family
Q9R0X4	ACOT9_MOUSE	reviewed	Acyl-coenzyme A thioesterase 9, mitochondrial (Acyl-CoA thioesterase 9) (EC 3.1.2.-) (Acyl-CoA thioester hydrolase 9) (Acyl coenzyme A thioester hydrolase 2) (MTE-2) (Mitochondrial 48 kDa acyl-CoA thioester hydrolase 1) (Mt-ACT48.1) (p48) (Protein U8)	Acot9 (Acate2)	Mus musculus (Mouse)	439	3.1.2.-	acyl-CoA thioesterase activity; carboxylesterase activity; mitochondrion	GO:0016291; GO:0004091; GO:0005739		Chain (1); Sequence conflict (1); Transit peptide (1)	10090		Acyl coenzyme A hydrolase family
O65202	ACOX1_ARATH	reviewed	Peroxisomal acyl-coenzyme A oxidase 1 (AOX 1) (EC 1.3.3.6) (Long-chain acyl-CoA oxidase) (AtCX1)	ACX1 (At4g16760) (dl4405c) (FCAALL.119)	Arabidopsis thaliana (Mouse-ear cress)	664	1.3.3.6	FAD binding; acyl-CoA dehydrogenase activity; acyl-CoA oxidase activity; electron carrier activity; fatty acid beta-oxidation; long-chain fatty acid metabolic process; oxidation reduction; peroxisome; response to cadmium ion	GO:0050660; GO:0003995; GO:0003997; GO:0009055; GO:0006635; GO:0001676; GO:0055114; GO:0005777; GO:0046686	IPR006091; IPR012258; IPR002655; IPR013786; IPR013764	Beta strand (13); Chain (1); Disulfide bond (1); Erroneous gene model prediction (2); Helix (39); Motif (1); Nucleotide binding (1); Turn (8)	3702		Acyl-CoA oxidase family
Q96329	ACOX4_ARATH	reviewed	Acyl-coenzyme A oxidase 4, peroxisomal (AOX 4) (EC 1.3.3.6) (Short-chain acyl-CoA oxidase) (SAOX) (AtCX4) (AtG6) (G6p)	ACX4 (G6) (At3g51840)	Arabidopsis thaliana (Mouse-ear cress)	436	1.3.3.6	FAD binding; acyl-CoA dehydrogenase activity; acyl-CoA oxidase activity; electron carrier activity; embryonic development ending in seed dormancy; fatty acid beta-oxidation; glyoxysome; oxidation reduction; peroxisome; short-chain fatty acid metabolic process	GO:0050660; GO:0003995; GO:0003997; GO:0009055; GO:0009793; GO:0006635; GO:0009514; GO:0055114; GO:0005777; GO:0046459	IPR006091; IPR006089; IPR006092; IPR006090; IPR013786; IPR013764	Beta strand (11); Binding site (6); Chain (1); Helix (20); Motif (1); Nucleotide binding (5); Region (1); Turn (4)	3702		Acyl-CoA dehydrogenase family
P93092	ACP1_CASGL	reviewed	Acyl carrier protein 1, chloroplastic (ACP 1)	ACP1	Casuarina glauca (Swamp oak)	136		acyl carrier activity; chloroplast; cofactor binding; fatty acid biosynthetic process; phosphopantetheine binding	GO:0000036; GO:0009507; GO:0048037; GO:0006633; GO:0031177	IPR003231; IPR009081; IPR006163; IPR006162	Binding site (1); Chain (1); Transit peptide (1)	3522	Lipid metabolism; fatty acid biosynthesis.
P53665	ACPM_ARATH	reviewed	Acyl carrier protein, mitochondrial (MtACP-1) (ACP) (NADH-ubiquinone oxidoreductase 9.6 kDa subunit)	At2g44620 (F16B22.11)	Arabidopsis thaliana (Mouse-ear cress)	122		acyl carrier activity; cofactor binding; electron transport chain; fatty acid biosynthetic process; mitochondrial matrix; mitochondrial respiratory chain; phosphopantetheine binding; transport	GO:0000036; GO:0048037; GO:0022900; GO:0006633; GO:0005759; GO:0005746; GO:0031177; GO:0006810	IPR003231; IPR009081; IPR006163; IPR006162	Binding site (1); Chain (1); Transit peptide (1)	3702	Lipid metabolism; fatty acid biosynthesis.
P48038	ACRO_RABIT	reviewed	Acrosin (EC 3.4.21.10) [Cleaved into: Acrosin light chain; Acrosin heavy chain]	ACR	Oryctolagus cuniculus (Rabbit)	431	3.4.21.10	acrosome; acrosome reaction; activation of adenylate cyclase activity; amidase activity; drug binding; fucose binding; mannose binding; protein binding; proteolysis; serine-type endopeptidase activity	GO:0001669; GO:0007340; GO:0007190; GO:0004040; GO:0008144; GO:0042806; GO:0005537; GO:0005515; GO:0006508; GO:0004252	IPR012267; IPR018114; IPR001254; IPR001314	Active site (3); Chain (3); Disulfide bond (6); Domain (1); Glycosylation (2); Propeptide (1); Signal peptide (1)	9986		Peptidase S1 family
A1U2S9	ACSA_MARAV	reviewed	Acetyl-coenzyme A synthetase (EC 6.2.1.1) (Acetate--CoA ligase) (Acyl-activating enzyme)	acsA (Maqu_2219)	Marinobacter aquaeolei (strain ATCC 700491 / DSM 11845 / VT8) (Marinobacter hydrocarbonoclasticus (strain DSM 11845))	649	6.2.1.1	AMP binding; acetate-CoA ligase activity; metabolic process	GO:0016208; GO:0003987; GO:0008152	IPR011904; IPR000873	Active site (1); Chain (1); Modified residue (1)	351348		ATP-dependent AMP-binding enzyme family
P33121	ACSL1_HUMAN	reviewed	Long-chain-fatty-acid--CoA ligase 1 (EC 6.2.1.3) (Long-chain acyl-CoA synthetase 1) (LACS 1) (Long-chain acyl-CoA synthetase 2) (LACS 2) (Palmitoyl-CoA ligase 1) (Palmitoyl-CoA ligase 2) (Acyl-CoA synthetase 1) (ACS1) (Long-chain fatty acid-CoA ligase 2)	ACSL1 (FACL1) (FACL2) (LACS) (LACS1) (LACS2)	Homo sapiens (Human)	698	6.2.1.3	cytosol; digestion; endoplasmic reticulum membrane; integral to membrane; long-chain-fatty-acid-CoA ligase activity; magnesium ion binding; microsome; mitochondrial outer membrane; peroxisomal membrane; regulation of fatty acid oxidation	GO:0005829; GO:0007586; GO:0005789; GO:0016021; GO:0004467; GO:0000287; GO:0005792; GO:0005741; GO:0005778; GO:0046320	IPR000873	Alternative sequence (1); Chain (1); Modified residue (4); Sequence conflict (11); Topological domain (1); Transmembrane (1)	9606		ATP-dependent AMP-binding enzyme family
Q9ULC5	ACSL5_HUMAN	reviewed	Long-chain-fatty-acid--CoA ligase 5 (EC 6.2.1.3) (Long-chain acyl-CoA synthetase 5) (LACS 5)	ACSL5 (ACS5) (FACL5) (UNQ633/PRO1250)	Homo sapiens (Human)	683	6.2.1.3	endoplasmic reticulum membrane; fatty acid metabolic process; integral to membrane; long-chain-fatty-acid-CoA ligase activity; magnesium ion binding; microsome; mitochondrial outer membrane; peroxisomal membrane	GO:0005789; GO:0006631; GO:0016021; GO:0004467; GO:0000287; GO:0005792; GO:0005741; GO:0005778	IPR000873	Alternative sequence (1); Chain (1); Natural variant (4); Topological domain (1); Transmembrane (1)	9606		ATP-dependent AMP-binding enzyme family
O88813	ACSL5_RAT	reviewed	Long-chain-fatty-acid--CoA ligase 5 (EC 6.2.1.3) (Long-chain acyl-CoA synthetase 5) (LACS 5)	Acsl5 (Acs5) (Facl5)	Rattus norvegicus (Rat)	683	6.2.1.3	endoplasmic reticulum membrane; fatty acid metabolic process; integral to membrane; long-chain-fatty-acid-CoA ligase activity; magnesium ion binding; microsome; mitochondrial outer membrane; peroxisomal membrane	GO:0005789; GO:0006631; GO:0016021; GO:0004467; GO:0000287; GO:0005792; GO:0005741; GO:0005778	IPR000873	Chain (1); Topological domain (1); Transmembrane (1)	10116		ATP-dependent AMP-binding enzyme family
P30172	ACT12_SOLTU	reviewed	Actin-100 (Fragment)	AC100	Solanum tuberosum (Potato)	357		ATP binding; cytoplasm; cytoskeleton; protein binding	GO:0005524; GO:0005737; GO:0005856; GO:0005515	IPR004001; IPR004000	Chain (1); Non-terminal residue (1)	4113		Actin family
P53492	ACT7_ARATH	reviewed	Actin-7 (Actin-2)	ACT7 (At5g09810) (MYH9.2)	Arabidopsis thaliana (Mouse-ear cress)	377		ATP binding; cell wall; cytoskeleton; mitochondrion; nucleolus; plasma membrane; protein binding; response to auxin stimulus; response to light stimulus; response to wounding; root development; seed germination	GO:0005524; GO:0005618; GO:0005856; GO:0005739; GO:0005730; GO:0005886; GO:0005515; GO:0009733; GO:0009416; GO:0009611; GO:0048364; GO:0009845	IPR004001; IPR004000	Chain (1)	3702		Actin family
Q55DP8	ACY1_DICDI	reviewed	Aminoacylase-1 (EC 3.5.1.14) (N-acyl-L-amino-acid amidohydrolase) (ACY-1)	acy1 (DDB_G0270562)	Dictyostelium discoideum (Slime mold)	408	3.5.1.14	amino acid metabolic process; aminoacylase activity; cytoplasm; metallopeptidase activity; protein dimerization activity; proteolysis; zinc ion binding	GO:0006520; GO:0004046; GO:0005737; GO:0008237; GO:0046983; GO:0006508; GO:0008270	IPR001261; IPR010159; IPR002933; IPR011650	Active site (2); Chain (1); Metal binding (6)	44689		Peptidase M20A family
Q6NSR3	ADCK2_MOUSE	reviewed	Uncharacterized aarF domain-containing protein kinase 2 (EC 2.7.11.-)	Adck2	Mus musculus (Mouse)	617	2.7.11.-	ATP binding; integral to membrane; protein serine/threonine kinase activity	GO:0005524; GO:0016021; GO:0004674	IPR004147; IPR017441	Active site (1); Binding site (1); Chain (1); Compositional bias (1); Domain (1); Nucleotide binding (1); Sequence conflict (2); Transmembrane (1)	10090		Protein kinase superfamily, ADCK protein kinase family
Q39250	ADF1_ARATH	reviewed	Actin-depolymerizing factor 1 (AtADF1) (ADF-1)	ADF1 (At3g46010) (F16L2_220)	Arabidopsis thaliana (Mouse-ear cress)	139		actin binding; actin filament organization; intracellular	GO:0003779; GO:0007015; GO:0005622	IPR002108	Beta strand (5); Chain (1); Domain (1); Helix (3); Turn (1)	3702		Actin-binding proteins ADF family
Q39251	ADF2_ARATH	reviewed	Actin-depolymerizing factor 2 (AtADF2) (ADF-2)	ADF2 (At3g46000) (F16L2_210)	Arabidopsis thaliana (Mouse-ear cress)	137		actin binding; cytoplasm; nucleus; plasma membrane	GO:0003779; GO:0005737; GO:0005634; GO:0005886	IPR002108	Chain (1); Domain (1)	3702		Actin-binding proteins ADF family
Q9FVI1	ADF2_PETHY	reviewed	Actin-depolymerizing factor 2 (ADF-2)	ADF2	Petunia hybrida (Petunia)	143		actin binding; intracellular	GO:0003779; GO:0005622	IPR002108	Chain (1); Domain (1)	4102		Actin-binding proteins ADF family
Q9ZNT3	ADF5_ARATH	reviewed	Actin-depolymerizing factor 5 (AtADF5) (ADF-5)	ADF5 (At2g16700) (T24I21.11)	Arabidopsis thaliana (Mouse-ear cress)	143		actin binding; intracellular	GO:0003779; GO:0005622	IPR002108	Chain (1); Domain (1)	3702		Actin-binding proteins ADF family
Q8SAG3	ADF_VITVI	reviewed	Actin-depolymerizing factor (ADF)		Vitis vinifera (Grape)	143		actin binding; intracellular	GO:0003779; GO:0005622	IPR002108	Chain (1); Domain (1)	29760		Actin-binding proteins ADF family
P12886	ADH1_PEA	reviewed	Alcohol dehydrogenase 1 (EC 1.1.1.1)		Pisum sativum (Garden pea)	380	1.1.1.1	alcohol dehydrogenase activity; cytoplasm; oxidation reduction; zinc ion binding	GO:0004022; GO:0005737; GO:0055114; GO:0008270	IPR013154; IPR002085; IPR013149; IPR002328	Binding site (3); Chain (1); Metal binding (7); Nucleotide binding (2)	3888		Zinc-containing alcohol dehydrogenase family
P0A4X0	ADHC_MYCTU	reviewed	NADP-dependent alcohol dehydrogenase C (EC 1.1.1.2)	adhC (adh) (Rv3045) (MT3130) (MTV012.60)	Mycobacterium tuberculosis	346	1.1.1.2	alcohol dehydrogenase (NADP+) activity; oxidation reduction; zinc ion binding	GO:0008106; GO:0055114; GO:0008270	IPR013154; IPR002085; IPR013149; IPR002328	Chain (1); Metal binding (7)	1773		Zinc-containing alcohol dehydrogenase family
P80572	ADHX_PEA	reviewed	Alcohol dehydrogenase class-3 (EC 1.1.1.1) (Alcohol dehydrogenase class-III) (S-(hydroxymethyl)glutathione dehydrogenase) (EC 1.1.1.284) (Glutathione-dependent formaldehyde dehydrogenase) (GSH-FDH) (FALDH) (FDH) (EC 1.1.1.-)		Pisum sativum (Garden pea)	378	1.1.1.1; 1.1.1.284; 1.1.1.-	S-(hydroxymethyl)glutathione dehydrogenase activity; alcohol dehydrogenase activity; cytoplasm; ethanol oxidation; oxidation reduction; zinc ion binding	GO:0051903; GO:0004022; GO:0005737; GO:0006069; GO:0055114; GO:0008270	IPR014183; IPR013154; IPR002085; IPR013149; IPR002328	Chain (1); Metal binding (7); Modified residue (1)	3888		Zinc-containing alcohol dehydrogenase family, Class-III subfamily
P60066	ADIC_SALTY	reviewed	Arginine/agmatine antiporter	adiC (aniC) (STM4294)	Salmonella typhimurium	445		amino acid transmembrane transporter activity; amino acid transport; antiporter activity; integral to membrane; plasma membrane	GO:0015171; GO:0006865; GO:0015297; GO:0016021; GO:0005886	IPR002293; IPR004841	Chain (1); Topological domain (13); Transmembrane (12)	602		Amino acid-polyamine-organocation (APC) superfamily
Q9LZG0	ADK2_ARATH	reviewed	Adenosine kinase 2 (AK 2) (EC 2.7.1.20) (Adenosine 5'-phosphotransferase 2)	ADK2 (At5g03300) (F12E4.30) (MOK16.21)	Arabidopsis thaliana (Mouse-ear cress)	345	2.7.1.20	adenosine kinase activity; adenosine salvage; copper ion binding; interspecies interaction between organisms; magnesium ion binding; plasma membrane	GO:0004001; GO:0006169; GO:0005507; GO:0044419; GO:0000287; GO:0005886	IPR001805; IPR011611; IPR002173	Active site (1); Chain (1)	3702	Purine metabolism; AMP biosynthesis via salvage pathway; AMP from adenosine: step 1/1.	Carbohydrate kinase pfkB family
Q3LIE5	ADPRM_HUMAN	reviewed	Magnesium-dependent ADP-ribose/CDP-alcohol diphosphatase (EC 3.6.1.13) (EC 3.6.1.16) (EC 3.6.1.53) (CDP-choline phosphohydrolase) (ADPRibase-Mn)	C17orf48 (MDS006) (Nbla03831)	Homo sapiens (Human)	342	3.6.1.13; 3.6.1.16; 3.6.1.53	hydrolase activity	GO:0016787	IPR004843	Alternative sequence (3); Chain (1); Metal binding (8); Natural variant (2); Sequence conflict (2)	9606		ADPRibase-Mn family
Q98SH3	ADRM1_CHICK	reviewed	Proteasomal ubiquitin receptor ADRM1 (Adhesion-regulating molecule 1) (ARM-1)	ADRM1	Gallus gallus (Chicken)	406		cytosol; nucleus; proteasome activator activity; proteasome assembly; proteasome complex	GO:0005829; GO:0005634; GO:0008538; GO:0043248; GO:0000502	IPR006773	Chain (1); Compositional bias (2); Domain (1)	9031		ADRM1 family
O22342	ADT1_GOSHI	reviewed	ADP,ATP carrier protein 1, mitochondrial (ADP/ATP translocase 1) (Adenine nucleotide translocator 1) (ANT 1)	ANT1	Gossypium hirsutum (Upland cotton) (Gossypium mexicanum)	386		binding; integral to membrane; mitochondrial inner membrane; transport; transporter activity	GO:0005488; GO:0016021; GO:0005743; GO:0006810; GO:0005215	IPR002113; IPR002067; IPR001993; IPR018108	Binding site (1); Chain (1); Motif (1); Repeat (3); Transit peptide (1); Transmembrane (6)	3635		Mitochondrial carrier family
P27081	ADT2_SOLTU	reviewed	ADP,ATP carrier protein, mitochondrial (ADP/ATP translocase) (Adenine nucleotide translocator) (ANT) (Fragment)	ANT1 (AAC)	Solanum tuberosum (Potato)	386		binding; integral to membrane; mitochondrial inner membrane; transport; transporter activity	GO:0005488; GO:0016021; GO:0005743; GO:0006810; GO:0005215	IPR002113; IPR002067; IPR001993; IPR018108	Binding site (1); Chain (1); Motif (1); Non-terminal residue (1); Repeat (3); Transit peptide (1); Transmembrane (6)	4113		Mitochondrial carrier family
Q8IUX7	AEBP1_HUMAN	reviewed	Adipocyte enhancer-binding protein 1 (AE-binding protein 1) (Aortic carboxypeptidase-like protein)	AEBP1 (ACLP)	Homo sapiens (Human)	1158		DNA binding; cell adhesion; cytoplasm; extracellular region; metallocarboxypeptidase activity; nucleus; proteolysis; regulation of transcription, DNA-dependent; zinc ion binding	GO:0003677; GO:0007155; GO:0005737; GO:0005576; GO:0004181; GO:0005634; GO:0006508; GO:0006355; GO:0008270	IPR014766; IPR000421; IPR000834	Alternative sequence (3); Chain (1); Compositional bias (2); Domain (1); Glycosylation (1); Natural variant (5); Region (5); Sequence conflict (6); Signal peptide (1)	9606		Peptidase M14 family
Q6PDY2	AEDO_MOUSE	reviewed	2-aminoethanethiol dioxygenase (EC 1.13.11.19) (Cysteamine dioxygenase)	Ado (Gm237)	Mus musculus (Mouse)	256	1.13.11.19	cysteamine dioxygenase activity; iron ion binding; oxidation reduction	GO:0047800; GO:0005506; GO:0055114	IPR012864	Chain (1)	10090
Q42656	AGAL_COFAR	reviewed	Alpha-galactosidase (EC 3.2.1.22) (Alpha-D-galactoside galactohydrolase) (Melibiase)		Coffea arabica (Coffee)	378	3.2.1.22	alpha-galactosidase activity; carbohydrate metabolic process	GO:0004557; GO:0005975	IPR013785; IPR002241; IPR000111	Active site (2); Chain (1); Disulfide bond (2); Region (1); Signal peptide (1)	13443		Glycosyl hydrolase 27 family
Q5W7F2	AGD3_ARATH	reviewed	ADP-ribosylation factor GTPase-activating protein AGD3 (Protein ARF-GAP DOMAIN 3) (AtAGD3) (Protein VASCULAR NETWORK 3) (Protein SCARFACE)	AGD3 (SFC) (VAN3) (At5g13300) (T31B5.120)	Arabidopsis thaliana (Mouse-ear cress)	827		ARF GTPase activator activity; leaf morphogenesis; phloem or xylem histogenesis; phosphoinositide binding; plasma membrane; protein binding; regulation of ARF GTPase activity; response to auxin stimulus; trans-Golgi network transport vesicle; xylem and phloem pattern formation; zinc ion binding	GO:0008060; GO:0009965; GO:0010087; GO:0035091; GO:0005886; GO:0005515; GO:0032312; GO:0009733; GO:0030140; GO:0010051; GO:0008270	IPR002110; IPR001164; IPR004148; IPR011993; IPR001849	Chain (1); Coiled coil (2); Compositional bias (1); Domain (3); Erroneous gene model prediction (1); Mutagenesis (2); Repeat (3); Zinc finger (1)	3702
Q38841	AGL12_ARATH	reviewed	Agamous-like MADS-box protein AGL12	AGL12 (At1g71692) (F26A9.6) (F14O23.5)	Arabidopsis thaliana (Mouse-ear cress)	211		nucleus; regulation of transcription, DNA-dependent; root development; sequence-specific DNA binding; transcription factor activity; vegetative to reproductive phase transition	GO:0005634; GO:0006355; GO:0048364; GO:0043565; GO:0003700; GO:0010228	IPR002487; IPR002100	Chain (1); Domain (2); Sequence conflict (1)	3702
Q38876	AGL8_ARATH	reviewed	Agamous-like MADS-box protein AGL8 (Floral homeotic protein AGL8) (Transcription factor FRUITFULL)	AGL8 (FUL) (At5g60910) (MSL3.3)	Arabidopsis thaliana (Mouse-ear cress)	242		cell differentiation; fruit development; nucleus; positive regulation of flower development; protein binding; regulation of transcription, DNA-dependent; sequence-specific DNA binding; transcription factor activity	GO:0030154; GO:0010154; GO:0005634; GO:0009911; GO:0005515; GO:0006355; GO:0043565; GO:0003700	IPR002487; IPR002100	Chain (1); Coiled coil (1); Domain (2)	3702
O04379	AGO1_ARATH	reviewed	Protein argonaute	AGO1 (At1g48410) (F11A17.3) (T1N15.2)	Arabidopsis thaliana (Mouse-ear cress)	1048		RNA interference; adventitious root development; auxin metabolic process; cytoplasm; embryonic development ending in seed dormancy; endoribonuclease activity; gene silencing by miRNA; leaf morphogenesis; miRNA binding; nucleus; protein binding; response to auxin stimulus; response to far red light; siRNA binding; virus induced gene silencing	GO:0016246; GO:0048830; GO:0009850; GO:0005737; GO:0009793; GO:0004521; GO:0035195; GO:0009965; GO:0035198; GO:0005634; GO:0005515; GO:0009733; GO:0010218; GO:0035197; GO:0009616	IPR014811; IPR003100; IPR003165	Chain (1); Compositional bias (1); Domain (2); Erroneous gene model prediction (1)	3702		Argonaute family
Q9LVC0	AGP14_ARATH	reviewed	Arabinogalactan peptide 14 (AG-peptide 14)	AGP14 (At5g56540) (MKN22.5)	Arabidopsis thaliana (Mouse-ear cress)	60		anchored to membrane; plasma membrane	GO:0031225; GO:0005886		Glycosylation (3); Lipidation (1); Modified residue (3); Peptide (1); Propeptide (1); Signal peptide (1)	3702		AG-peptide AGP family
Q9LYF6	AGP15_ARATH	reviewed	Arabinogalactan peptide 15 (AG-peptide 15)	AGP15 (At5g11740) (T22P22_130)	Arabidopsis thaliana (Mouse-ear cress)	61		anchored to membrane; plasma membrane	GO:0031225; GO:0005886		Glycosylation (3); Lipidation (1); Modified residue (4); Peptide (1); Propeptide (1); Signal peptide (1)	3702		AG-peptide AGP family
Q9FPR2	AGP18_ARATH	reviewed	Lysine-rich arabinogalactan protein 18 (Lys-rich AGP 18)	AGP18 (At4g37450) (F6G17.100)	Arabidopsis thaliana (Mouse-ear cress)	209		anchored to membrane; plasma membrane	GO:0031225; GO:0005886		Chain (1); Compositional bias (1); Erroneous gene model prediction (2); Frameshift (1); Lipidation (1); Modified residue (1); Propeptide (1); Signal peptide (1)	3702		Lysine-rich AGP family
Q8LCN5	AGP1_ARATH	reviewed	Classical arabinogalactan protein 1	AGP1 (At5g64310) (MSJ1.15)	Arabidopsis thaliana (Mouse-ear cress)	131		anchored to membrane; plasma membrane	GO:0031225; GO:0005886		Chain (1); Compositional bias (1); Lipidation (1); Modified residue (1); Propeptide (1); Sequence conflict (2); Signal peptide (1)	3702		Classical AGP family
Q9ZT16	AGP4_ARATH	reviewed	Classical arabinogalactan protein 4	AGP4 (At5g10430) (F12B17_220)	Arabidopsis thaliana (Mouse-ear cress)	135		anchored to membrane; nutrient reservoir activity; plasma membrane	GO:0031225; GO:0045735; GO:0005886		Chain (1); Compositional bias (1); Glycosylation (9); Lipidation (1); Modified residue (10); Propeptide (1); Signal peptide (1)	3702		Classical AGP family
Q9SR86	AGT23_ARATH	reviewed	Alanine--glyoxylate aminotransferase 2 homolog 3, mitochondrial (EC 2.6.1.44) (Beta-alanine-pyruvate aminotransferase 3)	At3g08860 (T16O11.21)	Arabidopsis thaliana (Mouse-ear cress)	481	2.6.1.44	alanine-glyoxylate transaminase activity; mitochondrion; photorespiration; pyridoxal phosphate binding	GO:0008453; GO:0005739; GO:0009853; GO:0030170	IPR005814; IPR015421	Binding site (1); Chain (1); Transit peptide (1)	3702		Class-III pyridoxal-phosphate-dependent aminotransferase family
O64474	AHM2_ARATH	reviewed	Putative cadmium/zinc-transporting ATPase 2 (EC 3.6.3.3) (EC 3.6.3.5)	HMA4 (At2g19110) (T20K24.12)	Arabidopsis thaliana (Mouse-ear cress)	1172	3.6.3.3; 3.6.3.5	ATP binding; ATP biosynthetic process; cadmium ion binding; cadmium ion transport; cadmium-exporting ATPase activity; copper ion transport; copper-exporting ATPase activity; integral to membrane; magnesium ion binding; plasma membrane; zinc ion binding; zinc ion transport; zinc-exporting ATPase activity	GO:0005524; GO:0006754; GO:0046870; GO:0015691; GO:0008551; GO:0006825; GO:0004008; GO:0016021; GO:0000287; GO:0005886; GO:0008270; GO:0006829; GO:0016463	IPR008250; IPR006404; IPR001756; IPR006416; IPR001757; IPR005834; IPR017969; IPR006121	Active site (1); Chain (1); Compositional bias (1); Domain (1); Metal binding (2); Topological domain (9); Transmembrane (8)	3702		Cation transport ATPase (P-type) family, Type IB subfamily
Q9SZW4	AHM3_ARATH	reviewed	Putative cadmium/zinc-transporting ATPase 3 (EC 3.6.3.3) (EC 3.6.3.5)	HMA2 (At4g30110) (F6G3.140)	Arabidopsis thaliana (Mouse-ear cress)	951	3.6.3.3; 3.6.3.5	ATP binding; ATP biosynthetic process; cadmium ion binding; cadmium-exporting ATPase activity; integral to membrane; magnesium ion binding; metal ion transport; zinc ion binding; zinc-exporting ATPase activity	GO:0005524; GO:0006754; GO:0046870; GO:0008551; GO:0016021; GO:0000287; GO:0030001; GO:0008270; GO:0016463	IPR008250; IPR006404; IPR000695; IPR006416; IPR001757; IPR005834; IPR017969; IPR006121	Active site (1); Chain (1); Compositional bias (1); Domain (1); Metal binding (2); Topological domain (9); Transmembrane (8)	3702		Cation transport ATPase (P-type) family, Type IB subfamily
Q9ZNV9	AHP1_ARATH	reviewed	Histidine-containing phosphotransfer protein 1	AHP1 (ATHP3) (At3g21510) (MIL23.8)	Arabidopsis thaliana (Mouse-ear cress)	154		cytokinin mediated signaling; cytoplasm; histidine phosphotransfer kinase activity; nucleus; protein binding; response to stress; two-component signal transduction system (phosphorelay)	GO:0009736; GO:0005737; GO:0009927; GO:0005634; GO:0005515; GO:0006950; GO:0000160	IPR008207	Chain (1); Domain (1); Modified residue (1)	3702
Q8L9T7	AHP5_ARATH	reviewed	Histidine-containing phosphotransfer protein 5	AHP5 (At1g03430) (F21B7.5)	Arabidopsis thaliana (Mouse-ear cress)	157		cytokinin mediated signaling; cytoplasm; histidine phosphotransfer kinase activity; nucleus; two-component signal transduction system (phosphorelay)	GO:0009736; GO:0005737; GO:0009927; GO:0005634; GO:0000160	IPR008207	Chain (1); Domain (1); Erroneous gene model prediction (1); Modified residue (1)	3702
O95433	AHSA1_HUMAN	reviewed	Activator of 90 kDa heat shock protein ATPase homolog 1 (AHA1) (p38)	AHSA1 (C14orf3) (HSPC322)	Homo sapiens (Human)	338		ATPase activator activity; chaperone activator activity; chaperone binding; endoplasmic reticulum; protein folding; response to stress	GO:0001671; GO:0030189; GO:0051087; GO:0005783; GO:0006457; GO:0006950	IPR013538; IPR015310	Beta strand (5); Chain (1); Helix (4); Sequence conflict (1); Turn (3)	9606		AHA1 family
Q55DB6	AHSA_DICDI	reviewed	Activator of 90 kDa heat shock protein ATPase homolog	ahsa (aha1) (DDB_G0269712)	Dictyostelium discoideum (Slime mold)	383		ATPase activator activity; chaperone activator activity; chaperone binding; cytoplasm; response to stress	GO:0001671; GO:0030189; GO:0051087; GO:0005737; GO:0006950	IPR013538; IPR015310	Chain (1); Compositional bias (3)	44689		AHA1 family
Q54NS8	AIFB_DICDI	reviewed	Apoptosis-inducing factor homolog B (EC 1.-.-.-)	aifB (DDB_G0285005)	Dictyostelium discoideum (Slime mold)	387	1.-.-.-	FAD binding; oxidation reduction; oxidoreductase activity	GO:0050660; GO:0055114; GO:0016491	IPR013027; IPR001327	Binding site (2); Chain (1); Nucleotide binding (1)	44689		FAD-dependent oxidoreductase family
P54121	AIG2_ARATH	reviewed	Protein AIG2 (Avirulence-induced gene 2 protein)	AIG2 (At3g28930) (K5K13.3) (K5K13_1)	Arabidopsis thaliana (Mouse-ear cress)	170		response to bacterium	GO:0009617	IPR009288; IPR013024	Chain (1)	3702		AIG2 family
Q9SAR5	AKR2_ARATH	reviewed	Ankyrin repeat domain-containing protein 2 (AtAKR2)	AKR2 (AFT) (At4g35450) (F15J1.20)	Arabidopsis thaliana (Mouse-ear cress)	342		defense response to bacterium, incompatible interaction; integral to chloroplast outer membrane; protein folding; protein targeting to chloroplast; response to cadmium ion	GO:0009816; GO:0031359; GO:0006457; GO:0045036; GO:0046686	IPR002110	Chain (1); Compositional bias (1); Repeat (3); Sequence conflict (2)	3702
Q0WSF1	AL221_ARATH	reviewed	Aldehyde dehydrogenase 22A1 (EC 1.2.1.3) (Novel aldehyde dehydrogenase family 22 member A1)	ALDH22A1 (At3g66658) (T8E24.4)	Arabidopsis thaliana (Mouse-ear cress)	596	1.2.1.3	aldehyde dehydrogenase (NAD) activity; endoplasmic reticulum; extracellular region; oxidation reduction	GO:0004029; GO:0005783; GO:0005576; GO:0055114	IPR016160; IPR016162; IPR015590	Active site (2); Chain (1); Erroneous gene model prediction (1); Nucleotide binding (1); Sequence conflict (1); Signal peptide (1); Site (1)	3702		Aldehyde dehydrogenase family
Q56YU0	AL2C4_ARATH	reviewed	Aldehyde dehydrogenase family 2 member C4 (EC 1.2.1.3) (ALDH1a) (Protein REDUCED EPIDERMAL FLUORESCENCE 1)	ALDH2C4 (REF1) (At3g24503) (MOB24.3)	Arabidopsis thaliana (Mouse-ear cress)	501	1.2.1.3	aldehyde dehydrogenase (NAD) activity; coniferyl-aldehyde dehydrogenase activity; cytoplasm; oxidation reduction; phenylpropanoid biosynthetic process	GO:0004029; GO:0050269; GO:0005737; GO:0055114; GO:0009699	IPR016160; IPR016162; IPR015590	Active site (2); Chain (1); Mutagenesis (2); Nucleotide binding (1); Site (1)	3702		Aldehyde dehydrogenase family
Q70DU8	AL3H1_ARATH	reviewed	Aldehyde dehydrogenase family 3 member H1 (AtALDH4) (EC 1.2.1.3)	ALDH3H1 (At1g44170) (T7O23.15)	Arabidopsis thaliana (Mouse-ear cress)	484	1.2.1.3	aldehyde dehydrogenase (NAD) activity; aldehyde dehydrogenase [NAD(P)+] activity; cellular aldehyde metabolic process; endoplasmic reticulum; membrane; oxidation reduction; response to abscisic acid stimulus; response to desiccation; response to salt stress; vacuole	GO:0004029; GO:0004030; GO:0006081; GO:0005783; GO:0016020; GO:0055114; GO:0009737; GO:0009269; GO:0009651; GO:0005773	IPR016160; IPR016162; IPR012394; IPR015590	Active site (2); Chain (1); Nucleotide binding (1); Sequence conflict (5); Site (1)	3702		Aldehyde dehydrogenase family
P52894	ALA2_HORVU	reviewed	Alanine aminotransferase 2 (ALAAT-2) (EC 2.6.1.2) (Glutamic--pyruvic transaminase 2) (Glutamate pyruvate transaminase 2) (GPT) (Glutamic--alanine transaminase 2)		Hordeum vulgare (Barley)	482	2.6.1.2	1-aminocyclopropane-1-carboxylate synthase activity; alanine transaminase activity; biosynthetic process; pyridoxal phosphate binding	GO:0016847; GO:0004021; GO:0009058; GO:0030170	IPR001176; IPR004839; IPR015421; IPR015422	Binding site (1); Chain (1)	4513	Photosynthesis; C4 acid pathway. Amino-acid degradation; L-alanine degradation via transaminase pathway; pyruvate from L-alanine: step 1/1.	Class-I pyridoxal-phosphate-dependent aminotransferase family, Alanine aminotransferase subfamily
P34106	ALA2_PANMI	reviewed	Alanine aminotransferase 2 (ALAAT-2) (EC 2.6.1.2) (Glutamic--pyruvic transaminase 2) (Glutamate pyruvate transaminase 2) (GPT) (Glutamic--alanine transaminase 2)		Panicum miliaceum (Proso millet) (Broomcorn millet)	482	2.6.1.2	1-aminocyclopropane-1-carboxylate synthase activity; alanine transaminase activity; biosynthetic process; pyridoxal phosphate binding	GO:0016847; GO:0004021; GO:0009058; GO:0030170	IPR001176; IPR004839; IPR015421; IPR015422	Binding site (1); Chain (1)	4540	Photosynthesis; C4 acid pathway. Amino-acid degradation; L-alanine degradation via transaminase pathway; pyruvate from L-alanine: step 1/1.	Class-I pyridoxal-phosphate-dependent aminotransferase family, Alanine aminotransferase subfamily
Q9SX33	ALA9_ARATH	reviewed	Putative phospholipid-transporting ATPase 9 (EC 3.6.3.1) (Aminophospholipid flippase 9)	ALA9 (At1g68710) (F24J5.6)	Arabidopsis thaliana (Mouse-ear cress)	1200	3.6.3.1	ATP binding; ATP biosynthetic process; ATPase activity, coupled to transmembrane movement of ions, phosphorylative mechanism; integral to membrane; magnesium ion binding; phospholipid transport; phospholipid-translocating ATPase activity	GO:0005524; GO:0006754; GO:0015662; GO:0016021; GO:0000287; GO:0015914; GO:0004012	IPR008250; IPR001757; IPR006539; IPR005834; IPR013200	Active site (1); Chain (1); Metal binding (2); Topological domain (11); Transmembrane (10)	3702		Cation transport ATPase (P-type) family, Type IV subfamily
P08688	ALB2_PEA	reviewed	Albumin-2 (PA2)		Pisum sativum (Garden pea)	231		cytoplasm; nutrient reservoir activity	GO:0005737; GO:0045735	IPR000585	Chain (1); Domain (4); Natural variant (1)	3888
P23901	ALDR_HORVU	reviewed	Aldose reductase (AR) (EC 1.1.1.21) (Aldehyde reductase)		Hordeum vulgare (Barley)	320	1.1.1.21	aldehyde reductase activity; oxidation reduction; response to stress	GO:0004032; GO:0055114; GO:0006950	IPR001395; IPR018170	Active site (1); Binding site (1); Chain (1); Nucleotide binding (1); Site (1)	4513		Aldo/keto reductase family
Q8H166	ALEU_ARATH	reviewed	Thiol protease aleurain (AtALEU) (EC 3.4.22.16) (Senescence-associated gene product 2)	ALEU (AALP) (SAG2) (At5g60360) (MUF9.1)	Arabidopsis thaliana (Mouse-ear cress)	358	3.4.22.16	aging; cysteine-type endopeptidase activity; protein binding; proteolysis; vacuole	GO:0007568; GO:0004197; GO:0005515; GO:0006508; GO:0005773	IPR000169; IPR013128; IPR000668; IPR013201	Active site (3); Chain (1); Disulfide bond (3); Glycosylation (2); Propeptide (1); Region (1); Sequence conflict (4); Signal peptide (1)	3702		Peptidase C1 family
O65735	ALF_CICAR	reviewed	Fructose-bisphosphate aldolase, cytoplasmic isozyme (EC 4.1.2.13)	ALDC	Cicer arietinum (Chickpea) (Garbanzo)	359	4.1.2.13	cytoplasm; fructose-bisphosphate aldolase activity; glycolysis	GO:0005737; GO:0004332; GO:0006096	IPR000741; IPR013785	Active site (2); Binding site (2); Chain (1); Site (1)	3827	Carbohydrate degradation; glycolysis; D-glyceraldehyde 3-phosphate and glycerone phosphate from D-glucose: step 4/4.	Class I fructose-bisphosphate aldolase family
Q9ZU52	ALFC3_ARATH	reviewed	Probable fructose-bisphosphate aldolase 3, chloroplastic (EC 4.1.2.13)	FBA3 (At2g01140) (F10A8.2)	Arabidopsis thaliana (Mouse-ear cress)	391	4.1.2.13	fructose-bisphosphate aldolase activity; glycolysis; mitochondrion; plastoglobule; response to cadmium ion; response to oxidative stress	GO:0004332; GO:0006096; GO:0005739; GO:0010287; GO:0046686; GO:0006979	IPR000741; IPR013785	Active site (2); Binding site (2); Chain (1); Site (1); Transit peptide (1)	3702	Carbohydrate degradation; glycolysis; D-glyceraldehyde 3-phosphate and glycerone phosphate from D-glucose: step 4/4.	Class I fructose-bisphosphate aldolase family
Q7ZW24	ALG11_DANRE	reviewed	Asparagine-linked glycosylation protein 11 homolog (EC 2.4.-.-)	alg11	Danio rerio (Zebrafish) (Brachydanio rerio)	500	2.4.-.-	biosynthetic process; integral to membrane; transferase activity, transferring glycosyl groups	GO:0009058; GO:0016021; GO:0016757	IPR001296	Chain (1); Transmembrane (2)	7955		Glycosyltransferase 1 family
Q6AY85	ALG14_RAT	reviewed	UDP-N-acetylglucosamine transferase subunit ALG14 homolog	Alg14	Rattus norvegicus (Rat)	216		endoplasmic reticulum membrane; integral to membrane	GO:0005789; GO:0016021	IPR013969	Chain (1); Topological domain (2); Transmembrane (1)	10116		ALG14 family
Q39967	ALL5_HEVBR	reviewed	Major latex allergen Hev b 5 (allergen Hev b 5)		Hevea brasiliensis (Para rubber tree)	151					Chain (1); Initiator methionine (1); Mass spectrometry (1); Modified residue (1)	3981
Q9M7R0	ALL8_OLEEU	reviewed	Calcium-binding allergen Ole e 8 (PCA18/PCA23) (allergen Ole e 8)		Olea europaea (Common olive)	171		calcium ion binding; ciliary or flagellar motility; flagellin-based flagellum	GO:0005509; GO:0001539; GO:0009288	IPR011992; IPR002048	Calcium binding (4); Chain (1); Domain (4); Natural variant (3)	4146
Q9ZVJ2	AMERL_ARATH	reviewed	Uncharacterized protein At2g38710	At2g38710 (T6A23.9)	Arabidopsis thaliana (Mouse-ear cress)	214		response to salt stress	GO:0009651	IPR002733	Chain (1); Domain (1)	3702
Q07123	AMO2_ARTS1	reviewed	Copper methylamine oxidase (EC 1.4.3.21) (Primary amine oxidase) (MAOXII)	maoII	Arthrobacter sp. (strain P1)	648	1.4.3.21	amine oxidase activity; cellular amine metabolic process; copper ion binding; oxidation reduction; quinone binding	GO:0008131; GO:0009308; GO:0005507; GO:0055114; GO:0048038	IPR000269; IPR015798; IPR015800; IPR015801; IPR015802	Active site (2); Chain (1); Metal binding (3); Modified residue (1); Propeptide (1)	47915		Copper/topaquinone oxidase family
P49252	AMO_LENCU	reviewed	Primary amine oxidase (EC 1.4.3.21) (Amine oxidase [copper-containing]) (Fragment)		Lens culinaris (Lentil) (Cicer lens)	667	1.4.3.21	amine oxidase activity; cellular amine metabolic process; copper ion binding; oxidation reduction; quinone binding	GO:0008131; GO:0009308; GO:0005507; GO:0055114; GO:0048038	IPR000269; IPR015798; IPR015800; IPR015801; IPR015802	Active site (2); Chain (1); Disulfide bond (2); Frameshift (1); Glycosylation (4); Metal binding (8); Modified residue (1); Non-terminal residue (1); Sequence conflict (4); Signal peptide (1)	3864		Copper/topaquinone oxidase family
Q9SLN5	AMP1A_ARATH	reviewed	Methionine aminopeptidase 1A (MetAP 1A) (MAP 1A) (EC 3.4.11.18) (Peptidase M 1A)	MAP1A (At2g45240) (F4L23.25)	Arabidopsis thaliana (Mouse-ear cress)	398	3.4.11.18	N-terminal protein amino acid modification; aminopeptidase activity; cobalt ion binding; cytoplasm; metalloexopeptidase activity; protein processing; proteolysis	GO:0031365; GO:0004177; GO:0050897; GO:0005737; GO:0008235; GO:0016485; GO:0006508	IPR001714; IPR000994; IPR002467	Binding site (2); Chain (1); Metal binding (7); Sequence conflict (1)	3702		Peptidase M24A family
O80452	AMPD_ARATH	reviewed	AMP deaminase (AtAMPD) (EC 3.5.4.6) (Protein EMBRYONIC FACTOR 1)	AMPD (FAC1) (At2g38280) (F16M14.21)	Arabidopsis thaliana (Mouse-ear cress)	839	3.5.4.6	AMP deaminase activity; ATP binding; embryonic development ending in seed dormancy; integral to membrane; microsome; purine ribonucleoside monophosphate biosynthetic process; zinc ion binding	GO:0003876; GO:0005524; GO:0009793; GO:0016021; GO:0005792; GO:0009168; GO:0008270	IPR006650; IPR001365; IPR006329	Beta strand (16); Chain (1); Compositional bias (2); Helix (28); Metal binding (4); Mutagenesis (1); Nucleotide binding (1); Sequence caution (1); Transmembrane (1); Turn (12)	3702	Purine metabolism; IMP biosynthesis via salvage pathway; IMP from AMP: step 1/1.	Adenosine and AMP deaminases family
Q6K669	AMPL2_ORYSJ	reviewed	Leucine aminopeptidase 2, chloroplastic (EC 3.4.11.1) (Leucyl aminopeptidase 2) (LAP 2) (Proline aminopeptidase 2) (EC 3.4.11.5) (Prolyl aminopeptidase 2)	Os02g0794700 (LOC_Os02g55140) (OJ1695_H09.4) (P0700F06.36)	Oryza sativa subsp. japonica (Rice)	598	3.4.11.1; 3.4.11.5	aminopeptidase activity; chloroplast; manganese ion binding; metalloexopeptidase activity; proteolysis; zinc ion binding	GO:0004177; GO:0009507; GO:0030145; GO:0008235; GO:0006508; GO:0008270	IPR011356; IPR000819; IPR008283	Active site (2); Chain (1); Metal binding (7); Transit peptide (1)	39947		Peptidase M17 family
Q944P7	AMPL3_ARATH	reviewed	Leucine aminopeptidase 3, chloroplastic (EC 3.4.11.1) (Leucyl aminopeptidase 3) (LAP 3) (Proline aminopeptidase 3) (EC 3.4.11.5) (Prolyl aminopeptidase 3)	At4g30920 (F6I18.170)	Arabidopsis thaliana (Mouse-ear cress)	583	3.4.11.1; 3.4.11.5	aminopeptidase activity; chloroplast; manganese ion binding; metalloexopeptidase activity; proteolysis; vacuole; zinc ion binding	GO:0004177; GO:0009507; GO:0030145; GO:0008235; GO:0006508; GO:0005773; GO:0008270	IPR011356; IPR000819; IPR008283	Active site (2); Chain (1); Compositional bias (1); Erroneous gene model prediction (2); Metal binding (7); Sequence conflict (2); Transit peptide (1)	3702		Peptidase M17 family
P17859	AMYA_VIGMU	reviewed	Alpha-amylase (EC 3.2.1.1) (1,4-alpha-D-glucan glucanohydrolase)	AMY1.1	Vigna mungo (Rice bean) (Black gram)	421	3.2.1.1	alpha-amylase activity; calcium ion binding; carbohydrate metabolic process	GO:0004556; GO:0005509; GO:0005975	IPR012850; IPR013775; IPR006046; IPR006047; IPR006589; IPR013781	Active site (3); Chain (1); Metal binding (10); Signal peptide (1)	3915		Glycosyl hydrolase 13 family
P10537	AMYB_IPOBA	reviewed	Beta-amylase (EC 3.2.1.2) (1,4-alpha-D-glucan maltohydrolase)	BMY1 (AMYB)	Ipomoea batatas (Sweet potato) (Batate)	499	3.2.1.2	beta-amylase activity; cation binding; polysaccharide catabolic process	GO:0016161; GO:0043169; GO:0000272	IPR001554; IPR001371; IPR013781	Active site (2); Beta strand (14); Chain (1); Helix (25); Initiator methionine (1); Sequence conflict (5); Turn (5)	4120		Glycosyl hydrolase 14 family
Q4R1I9	ANGLT_ROSHC	reviewed	Anthocyanidin 5,3-O-glucosyltransferase (EC 2.4.1.-) (UDP-glucose: anthocyanidin 5,3-O-glucosyltransferase)	RhGT1	Rosa hybrid cultivar	473	2.4.1.-	metabolic process; transferase activity, transferring hexosyl groups	GO:0008152; GO:0016758	IPR002213	Chain (1)	128735	Pigment biosynthesis; anthocyanin biosynthesis.	UDP-glycosyltransferase family
Q8H0F2	ANGT_GENTR	reviewed	Anthocyanin 3'-O-beta-glucosyltransferase (3'GT) (EC 2.4.1.238)		Gentiana triflora (Clustered gentian)	482	2.4.1.238	anthocyanin 3'-O-beta-glucosyltransferase activity; metabolic process	GO:0033837; GO:0008152	IPR002213	Chain (1)	55190		UDP-glycosyltransferase family
Q9ZWR8	ANTA_GENTR	reviewed	Anthocyanin 5-aromatic acyltransferase (5AT) (EC 2.3.1.153)		Gentiana triflora (Clustered gentian)	469	2.3.1.153	anthocyanin 5-aromatic acyltransferase activity; cytoplasm	GO:0047183; GO:0005737	IPR003480	Chain (1)	55190		Plant acetyltransferase family
P51074	ANX4_FRAAN	reviewed	Annexin-like protein RJ4		Fragaria ananassa (Strawberry)	314		calcium ion binding; calcium-dependent phospholipid binding	GO:0005509; GO:0005544	IPR001464; IPR015472; IPR009118	Chain (1); Repeat (4); Sequence conflict (1)	3747		Annexin family
P24639	ANXA7_DICDI	reviewed	Annexin A7 (Annexin-7) (Annexin VII) (Synexin)	nxnA (ann7) (DDB_G0269160)	Dictyostelium discoideum (Slime mold)	462		calcium ion binding; calcium-dependent phospholipid binding	GO:0005509; GO:0005544	IPR001464; IPR006031	Alternative sequence (1); Chain (1); Region (1); Repeat (4); Sequence conflict (1)	44689		Annexin family
Q9SYT0	ANXD1_ARATH	reviewed	Annexin D1 (Annexin A1) (AnnAt1)	ANN1 (ANNAT1) (ANX23-ATH) (ATOXY5) (OXY5) (At1g35720) (F14D7.2)	Arabidopsis thaliana (Mouse-ear cress)	317		ATP binding; apoplast; calcium ion binding; calcium-dependent phospholipid binding; cell wall; chloroplast stroma; copper ion binding; cytosol; mitochondrion; peroxidase activity; plasma membrane; protein homodimerization activity; response to abscisic acid stimulus; response to cadmium ion; response to osmotic stress; response to oxidative stress; thylakoid; vacuole	GO:0005524; GO:0048046; GO:0005509; GO:0005544; GO:0005618; GO:0009570; GO:0005507; GO:0005829; GO:0005739; GO:0004601; GO:0005886; GO:0042803; GO:0009737; GO:0046686; GO:0006970; GO:0006979; GO:0009579; GO:0005773	IPR001464; IPR015472; IPR009118	Beta strand (1); Chain (1); Compositional bias (1); Helix (19); Mutagenesis (1); Repeat (4); Sequence conflict (7); Turn (2)	3702		Annexin family
O03376	AOX3_SOYBN	reviewed	Alternative oxidase 3, mitochondrial (EC 1.-.-.-)	AOX3	Glycine max (Soybean)	326	1.-.-.-	electron transport chain; integral to membrane; iron ion binding; mitochondrial respiratory chain; oxidoreductase activity; respiratory gaseous exchange; transport	GO:0022900; GO:0016021; GO:0005506; GO:0005746; GO:0016491; GO:0007585; GO:0006810	IPR002680	Chain (1); Compositional bias (1); Disulfide bond (1); Metal binding (6); Transit peptide (1); Transmembrane (2)	3847		Alternative oxidase family
Q08DS7	AP1B1_BOVIN	reviewed	AP-1 complex subunit beta-1 (Adapter-related protein complex 1 subunit beta-1) (Adaptor protein complex AP-1 subunit beta-1) (Beta-adaptin 1) (Beta1-adaptin) (Golgi adaptor HA1/AP1 adaptin beta subunit) (Clathrin assembly protein complex 1 beta large chain)	AP2B1	Bos taurus (Bovine)	951		Golgi apparatus; clathrin adaptor complex; cytoplasmic vesicle; endocytosis; intracellular protein transport; protein binding; protein transporter activity	GO:0005794; GO:0030131; GO:0031410; GO:0006897; GO:0006886; GO:0005515; GO:0008565	IPR016342; IPR011989; IPR012295; IPR002553; IPR008152; IPR013037; IPR015151	Chain (1); Compositional bias (1); Modified residue (1)	9913		Adaptor complexes large subunit family
O14617	AP3D1_HUMAN	reviewed	AP-3 complex subunit delta-1 (Adapter-related protein complex 3 subunit delta-1) (AP-3 complex subunit delta) (Delta-adaptin)	AP3D1 (PRO0039)	Homo sapiens (Human)	1153		Golgi membrane; eye pigment biosynthetic process; intracellular protein transport; membrane coat; protein binding; protein transporter activity; vesicle-mediated transport	GO:0000139; GO:0006726; GO:0006886; GO:0030117; GO:0005515; GO:0008565; GO:0016192	IPR017105; IPR011989; IPR010474; IPR002553	Alternative sequence (5); Chain (1); Modified residue (12); Natural variant (2); Sequence caution (2); Sequence conflict (4)	9606		Adaptor complexes large subunit family
Q54NZ4	AP4S_DICDI	reviewed	AP-4 complex subunit sigma (Adapter-related protein complex 4 subunit sigma) (AP-4 adapter complex subunit sigma) (Sigma subunit of AP-4) (Sigma4-adaptin)	ap4s1 (DDB_G0284905)	Dictyostelium discoideum (Slime mold)	139		cytoplasmic vesicle membrane; intracellular protein transport; membrane coat; protein binding; protein transporter activity; vesicle-mediated transport	GO:0030659; GO:0006886; GO:0030117; GO:0005515; GO:0008565; GO:0016192	IPR016635; IPR000804	Chain (1)	44689		Adaptor complexes small subunit family
O94556	APC8_SCHPO	reviewed	Anaphase-promoting complex subunit 8 (20S cyclosome/APC complex protein apc8) (Cell untimely torn protein 23)	cut23 (apc8) (SPAC6F12.14)	Schizosaccharomyces pombe (Fission yeast)	565		anaphase-promoting complex; anaphase-promoting complex-dependent proteasomal ubiquitin-dependent protein catabolic process; cell division; protein binding; protein ubiquitination; regulation of mitotic metaphase/anaphase transition	GO:0005680; GO:0031145; GO:0051301; GO:0005515; GO:0016567; GO:0030071	IPR007192; IPR001440; IPR011990; IPR013026	Chain (1); Repeat (8)	4896
P46573	APK1B_ARATH	reviewed	Protein kinase APK1B, chloroplastic (EC 2.7.11.1)	APK1B (At2g28930) (T9I4.1)	Arabidopsis thaliana (Mouse-ear cress)	412	2.7.11.1	ATP binding; chloroplast; plasma membrane; protein amino acid phosphorylation; protein serine/threonine kinase activity; protein tyrosine kinase activity	GO:0005524; GO:0009507; GO:0005886; GO:0006468; GO:0004674; GO:0004713	IPR000719; IPR017441; IPR017442; IPR008271	Active site (1); Binding site (1); Chain (1); Domain (1); Nucleotide binding (1); Transit peptide (1)	3702		Protein kinase superfamily, Ser/Thr protein kinase family
Q6LA42	APRR5_ARATH	reviewed	Two-component response regulator-like APRR5 (Pseudo-response regulator 5)	APRR5 (At5g24470) (T31K7.5)	Arabidopsis thaliana (Mouse-ear cress)	558		circadian rhythm; nucleus; photomorphogenesis; regulation of transcription, DNA-dependent; response to far red light; response to red light; two-component response regulator activity; two-component signal transduction system (phosphorelay)	GO:0007623; GO:0005634; GO:0009640; GO:0006355; GO:0010218; GO:0010114; GO:0000156; GO:0000160	IPR010402; IPR001789	Chain (1); Coiled coil (1); Domain (2); Modified residue (1)	3702		ARR-like family
Q93WK5	APRR7_ARATH	reviewed	Two-component response regulator-like APRR7 (Pseudo-response regulator 7)	APRR7 (At5g02810) (F9G14_120)	Arabidopsis thaliana (Mouse-ear cress)	727		circadian rhythm; mitochondrion; nucleus; red or far red light signaling pathway; regulation of transcription, DNA-dependent; response to temperature stimulus; two-component response regulator activity; two-component signal transduction system (phosphorelay)	GO:0007623; GO:0005739; GO:0005634; GO:0010017; GO:0006355; GO:0009266; GO:0000156; GO:0000160	IPR010402; IPR001789	Chain (1); Compositional bias (2); Domain (2); Erroneous gene model prediction (1)	3702		ARR-like family
P31166	APT1_ARATH	reviewed	Adenine phosphoribosyltransferase 1 (APRT 1) (EC 2.4.2.7)	APT1 (APT) (At1g27450) (F17L21.24)	Arabidopsis thaliana (Mouse-ear cress)	243	2.4.2.7	adenine phosphoribosyltransferase activity; adenine salvage; chloroplast; cytosol; plant-type cell wall; plasma membrane; purine ribonucleoside salvage; response to cadmium ion	GO:0003999; GO:0006168; GO:0009507; GO:0005829; GO:0009505; GO:0005886; GO:0006166; GO:0046686	IPR005764; IPR000836	Alternative sequence (1); Chain (1); Erroneous gene model prediction (1)	3702	Purine metabolism; AMP biosynthesis via salvage pathway; AMP from adenine: step 1/1.	Purine/pyrimidine phosphoribosyltransferase family
Q4I8Q4	APTH1_GIBZE	reviewed	Acyl-protein thioesterase 1 (EC 3.1.2.-)	FG06404	Gibberella zeae (Fusarium graminearum)	235	3.1.2.-	carboxylesterase activity; cytoplasm; fatty acid metabolic process	GO:0004091; GO:0005737; GO:0006631	IPR003140	Active site (3); Chain (1)	5518		AB hydrolase 2 family
P48534	APX1_PEA	reviewed	L-ascorbate peroxidase, cytosolic (AP) (EC 1.11.1.11) (PsAPx01)	APX1 (APPX1)	Pisum sativum (Garden pea)	250	1.11.1.11	L-ascorbate peroxidase activity; calcium ion binding; cytoplasm; heme binding; hydrogen peroxide catabolic process; iron ion binding; oxidation reduction; potassium ion binding	GO:0016688; GO:0005509; GO:0005737; GO:0020037; GO:0042744; GO:0005506; GO:0055114; GO:0030955	IPR002207; IPR002016	Active site (1); Beta strand (2); Chain (1); Helix (14); Initiator methionine (1); Metal binding (6); Site (1); Turn (5)	3888		Peroxidase family, Ascorbate peroxidase subfamily
Q42564	APX3_ARATH	reviewed	L-ascorbate peroxidase 3, peroxisomal (AtAPx03) (EC 1.11.1.11)	APX3 (APX) (APXIII) (At4g35000) (M4E13.60)	Arabidopsis thaliana (Mouse-ear cress)	287	1.11.1.11	L-ascorbate peroxidase activity; calcium ion binding; chloroplast envelope; glyoxysomal membrane; heme binding; hydrogen peroxide catabolic process; integral to membrane; iron ion binding; mitochondrion; oxidation reduction; peroxisomal membrane; plasma membrane; potassium ion binding; vacuole	GO:0016688; GO:0005509; GO:0009941; GO:0046861; GO:0020037; GO:0042744; GO:0016021; GO:0005506; GO:0005739; GO:0055114; GO:0005778; GO:0005886; GO:0030955; GO:0005773	IPR002207; IPR002016	Active site (1); Chain (1); Metal binding (4); Sequence conflict (3); Site (1); Transit peptide (1); Transmembrane (1)	3702		Peroxidase family, Ascorbate peroxidase subfamily
P19892	ARA1_ARATH	reviewed	Ras-related protein ARA-1	ARA-1 (ARA) (At1g05810) (T20M3.8)	Arabidopsis thaliana (Mouse-ear cress)	218		GTP binding; plasma membrane; protein transport; small GTPase mediated signal transduction	GO:0005525; GO:0005886; GO:0015031; GO:0007264	IPR003579; IPR015595; IPR013753; IPR001806; IPR005225	Chain (1); Lipidation (2); Motif (1); Nucleotide binding (3)	3702		Small GTPase superfamily, Rab family
P28186	ARA3_ARATH	reviewed	Ras-related protein ARA-3	ARA-3 (At3g46060) (F12M12_30)	Arabidopsis thaliana (Mouse-ear cress)	216		GTP binding; ethylene mediated signaling pathway; plasma membrane; protein transport; small GTPase mediated signal transduction; vacuole	GO:0005525; GO:0009873; GO:0005886; GO:0015031; GO:0007264; GO:0005773	IPR003579; IPR013753; IPR001806; IPR005225	Chain (1); Lipidation (2); Motif (1); Nucleotide binding (3)	3702		Small GTPase superfamily, Rab family
Q8H0B6	ARAE2_ORYSJ	reviewed	Probable UDP-arabinose 4-epimerase 2 (EC 5.1.3.5) (UDP-D-xylose 4-epimerase 2) (UDP-galactose 4-epimerase-like protein 2) (OsUEL-2)	UEL-2 (Os04g0618200) (LOC_Os04g52730) (OSJNBa0058K23.4) (OSJNBa0093O08.14)	Oryza sativa subsp. japonica (Rice)	391	5.1.3.5	Golgi apparatus; UDP-arabinose 4-epimerase activity; UDP-glucose 4-epimerase activity; coenzyme binding; galactose metabolic process; integral to membrane	GO:0005794; GO:0050373; GO:0003978; GO:0050662; GO:0006012; GO:0016021	IPR001509; IPR005886; IPR016040	Active site (1); Chain (1); Nucleotide binding (1); Topological domain (2); Transmembrane (1)	39947	Nucleotide-sugar biosynthesis; UDP-arabinose biosynthesis; UDP-L-arabinose from UDP-D-xylose: step 1/1. Cell wall biogenesis; cell wall polysaccharide biosynthesis.	Sugar epimerase family
Q8H0B2	ARAE3_ORYSJ	reviewed	Probable UDP-arabinose 4-epimerase 3 (EC 5.1.3.5) (UDP-D-xylose 4-epimerase 3) (UDP-galactose 4-epimerase-like protein 3) (OsUEL-3)	UEL-3 (Os08g0129700) (LOC_Os08g03570) (P0582D05.120)	Oryza sativa subsp. japonica (Rice)	406	5.1.3.5	Golgi apparatus; UDP-arabinose 4-epimerase activity; UDP-glucose 4-epimerase activity; coenzyme binding; galactose metabolic process; integral to membrane	GO:0005794; GO:0050373; GO:0003978; GO:0050662; GO:0006012; GO:0016021	IPR001509; IPR005886; IPR016040	Active site (1); Chain (1); Erroneous gene model prediction (1); Nucleotide binding (1); Topological domain (2); Transmembrane (1)	39947	Nucleotide-sugar biosynthesis; UDP-arabinose biosynthesis; UDP-L-arabinose from UDP-D-xylose: step 1/1. Cell wall biogenesis; cell wall polysaccharide biosynthesis.	Sugar epimerase family
Q3UX61	ARD1B_MOUSE	reviewed	N-terminal acetyltransferase complex ARD1 subunit homolog B (EC 2.3.1.88)	Ard1b (Ard2)	Mus musculus (Mouse)	218	2.3.1.88	cytoplasm; metabolic process; nucleus; peptide alpha-N-acetyltransferase activity	GO:0005737; GO:0008152; GO:0005634; GO:0004596	IPR016181; IPR000182	Chain (1); Domain (1); Region (1); Sequence conflict (1)	10090		Acetyltransferase family, ARD1 subfamily
Q8W108	ARD3_ARATH	reviewed	1,2-dihydroxy-3-keto-5-methylthiopentene dioxygenase 3 (EC 1.13.-.-) (Aci-reductone dioxygenase 3)	ARD3 (At4g14710) (dl3395c) (FCAALL.141)	Arabidopsis thaliana (Mouse-ear cress)	199	1.13.-.-	iron ion binding; methionine biosynthetic process; methionine salvage; oxidation reduction; oxidoreductase activity, acting on single donors with incorporation of molecular oxygen, incorporation of two atoms of oxygen	GO:0005506; GO:0009086; GO:0019509; GO:0055114; GO:0016702	IPR004313; IPR014710	Chain (1); Erroneous gene model prediction (2); Metal binding (4)	3702	Amino-acid biosynthesis; L-methionine biosynthesis via salvage pathway; L-methionine from (S)-methyl-5-thio-alpha-D-ribose 1-phosphate: step 5/6.	Acireductone dioxygenase (ARD) family
P51822	ARF1_DAUCA	reviewed	ADP-ribosylation factor 1	ARF1	Daucus carota (Carrot)	181		GTP binding; Golgi apparatus; protein transport; small GTPase mediated signal transduction; vesicle-mediated transport	GO:0005525; GO:0005794; GO:0015031; GO:0007264; GO:0016192	IPR006688; IPR006689; IPR005225	Chain (1); Initiator methionine (1); Lipidation (1); Nucleotide binding (3)	4039		Small GTPase superfamily, Arf family
Q06396	ARF1_ORYSJ	reviewed	ADP-ribosylation factor 1 (13 kDa cold-induced protein)	Os01g0813400 (LOC_Os01g59790) (OSJNBa0085D07.10) (P0425G02.41) (P0432B10.14)	Oryza sativa subsp. japonica (Rice)	181		GTP binding; Golgi apparatus; protein transport; small GTPase mediated signal transduction; vesicle-mediated transport	GO:0005525; GO:0005794; GO:0015031; GO:0007264; GO:0016192	IPR006688; IPR006689; IPR005225	Chain (1); Erroneous gene model prediction (1); Frameshift (1); Initiator methionine (1); Lipidation (1); Nucleotide binding (3); Sequence caution (1)	39947		Small GTPase superfamily, Arf family
P51823	ARF2_ORYSJ	reviewed	ADP-ribosylation factor 2	ARF (Os05g0489600) (LOC_Os05g41060) (OJ1119_H02.17)	Oryza sativa subsp. japonica (Rice)	181		GTP binding; Golgi apparatus; intracellular protein transport; protein amino acid ADP-ribosylation; small GTPase mediated signal transduction; vesicle-mediated transport	GO:0005525; GO:0005794; GO:0006886; GO:0006471; GO:0007264; GO:0016192	IPR006688; IPR006689; IPR005225	Chain (1); Initiator methionine (1); Lipidation (1); Nucleotide binding (3)	39947		Small GTPase superfamily, Arf family
Q9ZPX1	ARF5_ARATH	reviewed	Probable ADP-ribosylation factor At2g18390	At2g18390 (T30D6.10)	Arabidopsis thaliana (Mouse-ear cress)	185		GTP binding; Golgi apparatus; cellularization of the embryo sac; embryonic development ending in seed dormancy; endosperm development; protein transport; small GTPase mediated signal transduction; vesicle-mediated transport	GO:0005525; GO:0005794; GO:0009558; GO:0009793; GO:0009960; GO:0015031; GO:0007264; GO:0016192	IPR006688; IPR006689; IPR005225	Chain (1); Initiator methionine (1); Lipidation (1); Nucleotide binding (3)	3702		Small GTPase superfamily, Arf family
O23661	ARFC_ARATH	reviewed	Auxin response factor 3 (Protein ETTIN)	ARF3 (ETT) (At2g33860) (T1B8.30)	Arabidopsis thaliana (Mouse-ear cress)	608		abaxial cell fate specification; auxin mediated signaling pathway; auxin metabolic process; nucleus; regulation of transcription, DNA-dependent; transcription factor activity; vegetative phase change	GO:0010158; GO:0009734; GO:0009850; GO:0005634; GO:0006355; GO:0003700; GO:0010050	IPR010525; IPR003340	Chain (1); Compositional bias (1); DNA binding (1); Sequence conflict (2)	3702		ARF family
Q9ZTX8	ARFF_ARATH	reviewed	Auxin response factor 6	ARF6 (At1g30330) (T4K22.6)	Arabidopsis thaliana (Mouse-ear cress)	933		DNA binding; auxin mediated signaling pathway; flower development; nucleus; protein dimerization activity; regulation of transcription, DNA-dependent	GO:0003677; GO:0009734; GO:0009908; GO:0005634; GO:0046983; GO:0006355	IPR011525; IPR010525; IPR003340	Chain (1); Compositional bias (1); DNA binding (1); Domain (1)	3702		ARF family
P32292	ARG2_PHAAU	reviewed	Indole-3-acetic acid-induced protein ARG2	ARG2	Phaseolus aureus (Mung bean) (Vigna radiata)	99		response to stress	GO:0006950	IPR004926	Chain (1)	3916
P32295	ARG7_PHAAU	reviewed	Indole-3-acetic acid-induced protein ARG7	ARG7	Phaseolus aureus (Mung bean) (Vigna radiata)	92				IPR003676	Chain (1)	3916		ARG7 family
Q49W96	ARGD2_STAS1	reviewed	Acetylornithine aminotransferase 2 (ACOAT 2) (EC 2.6.1.11)	argD2 (SSP1818)	Staphylococcus saprophyticus subsp. saprophyticus (strain ATCC 15305 / DSM 20229)	396	2.6.1.11	acetylornithine transaminase activity; arginine biosynthetic process; cytoplasm; pyridoxal phosphate binding	GO:0003992; GO:0006526; GO:0005737; GO:0030170	IPR005814; IPR010164; IPR015421	Binding site (1); Chain (1)	342451	Amino-acid biosynthesis; L-arginine biosynthesis; N(2)-acetyl-L-ornithine from L-glutamate: step 4/4.	Class-III pyridoxal-phosphate-dependent aminotransferase family
P54638	ARGE_DICDI	reviewed	Acetylornithine deacetylase (EC 3.5.1.16) (N-acetylornithinase) (NAO) (Acetylornithinase) (AO)	argE (aodD) (DDB_G0267380)	Dictyostelium discoideum (Slime mold)	447	3.5.1.16	acetylornithine deacetylase activity; arginine biosynthetic process; cobalt ion binding; metallopeptidase activity; protein dimerization activity; proteolysis; zinc ion binding	GO:0008777; GO:0006526; GO:0050897; GO:0008237; GO:0046983; GO:0006508; GO:0008270	IPR001261; IPR002933; IPR011650	Active site (2); Chain (1); Metal binding (5); Sequence conflict (5)	44689	Amino-acid biosynthesis; L-arginine biosynthesis; L-ornithine from N(2)-acetyl-L-ornithine (linear): step 1/1.	Peptidase M20A family, ArgE subfamily
P46637	ARGI1_ARATH	reviewed	Arginase (EC 3.5.3.1)	At4g08900 (T3H13.7)	Arabidopsis thaliana (Mouse-ear cress)	342	3.5.3.1	arginase activity; arginine catabolic process; chloroplast; defense response to bacterium; manganese ion binding	GO:0004053; GO:0006527; GO:0009507; GO:0042742; GO:0030145	IPR006035	Binding site (2); Chain (1); Metal binding (8); Region (2)	3702	Nitrogen metabolism; urea cycle; L-ornithine and urea from L-arginine: step 1/1.	Arginase family
Q8VEH3	ARL8A_MOUSE	reviewed	ADP-ribosylation factor-like protein 8A (ADP-ribosylation factor-like protein 10B) (Novel small G protein indispensable for equal chromosome segregation 2)	Arl8a (Arl10b) (Gie2)	Mus musculus (Mouse)	186		GTP binding; late endosome membrane; lysosomal membrane; small GTPase mediated signal transduction	GO:0005525; GO:0031902; GO:0005765; GO:0007264	IPR006688; IPR006689; IPR005225	Chain (1); Nucleotide binding (3); Region (1)	10090		Small GTPase superfamily, Arf family
Q6D2F1	ARNA_ERWCT	reviewed	Bifunctional polymyxin resistance protein arnA [Includes: UDP-4-amino-4-deoxy-L-arabinose formyltransferase (EC 2.1.2.n1) (UDP-L-Ara4N formyltransferase) (ArnAFT); UDP-glucuronic acid oxidase, UDP-4-keto-hexauronic acid decarboxylating (EC 1.1.1.n1) (UDP-GlcUA decarboxylase) (UDP-glucuronic acid dehydrogenase) (ArnADH)]	arnA (ECA3144)	Erwinia carotovora subsp. atroseptica (Pectobacterium atrosepticum)	673	2.1.2.n1; 1.1.1.n1	coenzyme binding; hydroxymethyl-, formyl- and related transferase activity; lipid A biosynthetic process; oxidation reduction; oxidoreductase activity, acting on the CH-OH group of donors, NAD or NADP as acceptor; response to antibiotic	GO:0050662; GO:0016742; GO:0009245; GO:0055114; GO:0016616; GO:0046677	IPR001509; IPR005793; IPR002376; IPR016040	Active site (3); Binding site (7); Chain (1); Nucleotide binding (1); Region (5); Site (2)	29471	Nucleotide-sugar biosynthesis; UDP-beta-(4-deoxy-4-formamido-L-arabinose) biosynthesis; UDP-beta-(4-deoxy-4-formamido-L-arabinose) from UDP-glucuronate: step 1/3. Nucleotide-sugar biosynthesis; UDP-beta-(4-deoxy-4-formamido-L-arabinose) biosynthesis; UDP-beta-(4-deoxy-4-formamido-L-arabinose) from UDP-glucuronate: step 3/3. Bacterial outer membrane biogenesis; lipopolysaccharide biosynthesis.	Fmt family, UDP-L-Ara4N formyltransferase subfamily; Sugar epimerase family, UDP-glucuronic acid decarboxylase subfamily
P27608	AROF_TOBAC	reviewed	Phospho-2-dehydro-3-deoxyheptonate aldolase 1, chloroplastic (EC 2.5.1.54) (Phospho-2-keto-3-deoxyheptonate aldolase 1) (3-deoxy-D-arabino-heptulosonate 7-phosphate synthase 1) (DAHP synthetase 1)	DHAPS-1	Nicotiana tabacum (Common tobacco)	542	2.5.1.54	3-deoxy-7-phosphoheptulonate synthase activity; aromatic amino acid family biosynthetic process; chloroplast	GO:0003849; GO:0009073; GO:0009507	IPR002480	Chain (1); Transit peptide (1)	4097	Metabolic intermediate biosynthesis; chorismate biosynthesis; chorismate from D-erythrose 4-phosphate and PEP: step 1/7.	Class-II DAHP synthetase family
O96623	ARPC2_DICDI	reviewed	Actin-related protein 2/3 complex subunit 2 (Arp2/3 complex 34 kDa subunit) (p34-ARC)	arcB (Arc35) (arpE) (DDB_G0282813)	Dictyostelium discoideum (Slime mold)	293		actin binding; cell projection; cytoplasm; cytoskeleton; regulation of actin filament polymerization	GO:0003779; GO:0042995; GO:0005737; GO:0005856; GO:0030833	IPR007188	Chain (1)	44689		ARPC2 family
Q9SB04	ARR5_ARATH	reviewed	Two-component response regulator ARR5 (Response reactor 2)	ARR5 (ATRR2) (IBC6) (At3g48100) (T17F15.30)	Arabidopsis thaliana (Mouse-ear cress)	184		circadian rhythm; cytokinin mediated signaling; cytoplasm; nucleus; protein binding; regulation of transcription, DNA-dependent; response to red light; two-component response regulator activity; two-component signal transduction system (phosphorelay)	GO:0007623; GO:0009736; GO:0005737; GO:0005634; GO:0005515; GO:0006355; GO:0010114; GO:0000156; GO:0000160	IPR001789	Chain (1); Domain (1); Modified residue (1); Sequence conflict (2)	3702		ARR family, Type-A subfamily
P13027	ARRS_MAIZE	reviewed	Anthocyanin regulatory R-S protein	R-S	Zea mays (Maize)	612		DNA binding; nucleus; regulation of transcription, DNA-dependent; transcription regulator activity	GO:0003677; GO:0005634; GO:0006355; GO:0030528	IPR001092; IPR011598	Chain (1); DNA binding (1); Domain (1)	4577
Q8TGM7	ART2_YEAST	reviewed	Uncharacterized protein ART2 (Antisense to ribosomal RNA transcript protein 2)	ART2 (YLR154W-A) (YLR154W-C)	Saccharomyces cerevisiae (Baker's yeast)	61					Chain (1)	4932
Q84WW6	ASHH1_ARATH	reviewed	Histone-lysine N-methyltransferase ASHH1 (EC 2.1.1.43) (ASH1 homolog 1) (Protein SET DOMAIN GROUP 26)	ASHH1 (SDG26) (SET26) (At1g76710) (F28O16.8)	Arabidopsis thaliana (Mouse-ear cress)	492	2.1.1.43	chromatin modification; chromosome, centromeric region; histone-lysine N-methyltransferase activity; nucleus	GO:0016568; GO:0000775; GO:0018024; GO:0005634	IPR006560; IPR003616; IPR001214	Chain (1); Domain (3); Erroneous gene model prediction (1)	3702		Histone-lysine methyltransferase family, SET2 subfamily
P19251	ASNS1_PEA	reviewed	Asparagine synthetase, nodule [glutamine-hydrolyzing] (EC 6.3.5.4) (Glutamine-dependent asparagine synthetase)	AS1	Pisum sativum (Garden pea)	586	6.3.5.4	asparagine biosynthetic process; asparagine synthase (glutamine-hydrolyzing) activity; glutamine metabolic process	GO:0006529; GO:0004066; GO:0006541	IPR006426; IPR001962; IPR000583; IPR017932; IPR014729	Active site (1); Chain (1); Domain (2); Initiator methionine (1)	3888	Amino-acid biosynthesis; L-asparagine biosynthesis; L-asparagine from L-aspartate (L-glutamine route): step 1/1.
P19252	ASNS2_PEA	reviewed	Asparagine synthetase, root [glutamine-hydrolyzing] (EC 6.3.5.4) (Glutamine-dependent asparagine synthetase)	AS2	Pisum sativum (Garden pea)	583	6.3.5.4	asparagine biosynthetic process; asparagine synthase (glutamine-hydrolyzing) activity; glutamine metabolic process	GO:0006529; GO:0004066; GO:0006541	IPR006426; IPR001962; IPR000583; IPR017932; IPR014729	Active site (1); Chain (1); Domain (2); Initiator methionine (1); Sequence conflict (4)	3888	Amino-acid biosynthesis; L-asparagine biosynthesis; L-asparagine from L-aspartate (L-glutamine route): step 1/1.
P32765	ASP_THECC	reviewed	21 kDa seed protein	ASP	Theobroma cacao (Cacao) (Cocoa)	221		endopeptidase inhibitor activity	GO:0004866	IPR002160	Chain (1); Disulfide bond (1); Signal peptide (1)	3641		Protease inhibitor I3 (leguminous Kunitz-type inhibitor) family
Q9BZE9	ASPC1_HUMAN	reviewed	Tether containing UBX domain for GLUT4 (Alveolar soft part sarcoma chromosomal region candidate gene 1 protein) (Alveolar soft part sarcoma locus) (Renal papillary cell carcinoma protein 17) (UBX domain-containing protein 9)	ASPSCR1 (ASPL) (RCC17) (TUG) (UBXD9) (UBXN9)	Homo sapiens (Human)	553		endomembrane system; membrane; protein binding	GO:0012505; GO:0016020; GO:0005515	IPR001012	Alternative sequence (5); Chain (1); Domain (1); Modified residue (2); Natural variant (3); Region (1); Sequence conflict (2); Site (1)	9606
Q9S9K4	ASPL2_ARATH	reviewed	Aspartic proteinase-like protein 2 (EC 3.4.23.-)	At1g65240 (T23K8.15)	Arabidopsis thaliana (Mouse-ear cress)	475	3.4.23.-	anchored to plasma membrane; aspartic-type endopeptidase activity; proteolysis	GO:0046658; GO:0004190; GO:0006508	IPR001969; IPR009007; IPR001461	Active site (2); Chain (1); Erroneous gene model prediction (1); Glycosylation (4); Lipidation (1); Propeptide (1); Signal peptide (1)	3702		Peptidase A1 family
Q42456	ASPR1_ORYSJ	reviewed	Aspartic proteinase oryzasin-1 (EC 3.4.23.-)	Os05g0567100 (LOC_Os05g49200) (OJ1781_H11.11)	Oryza sativa subsp. japonica (Rice)	509	3.4.23.-	aspartic-type endopeptidase activity; lipid metabolic process; proteolysis	GO:0004190; GO:0006629; GO:0006508	IPR001969; IPR009007; IPR001461; IPR007856; IPR008138; IPR008139	Active site (2); Chain (1); Disulfide bond (3); Domain (1); Glycosylation (2); Propeptide (1); Sequence conflict (2); Signal peptide (1)	39947		Peptidase A1 family
O04057	ASPR_CUCPE	reviewed	Aspartic proteinase (EC 3.4.23.-)		Cucurbita pepo (Vegetable marrow) (Summer squash)	513	3.4.23.-	aspartic-type endopeptidase activity; lipid metabolic process; proteolysis; vacuole	GO:0004190; GO:0006629; GO:0006508; GO:0005773	IPR001969; IPR009007; IPR001461; IPR007856; IPR008138; IPR011001; IPR008139	Active site (2); Chain (1); Disulfide bond (3); Domain (1); Glycosylation (2); Propeptide (1); Signal peptide (1)	3663		Peptidase A1 family
P42211	ASPRX_ORYSJ	reviewed	Aspartic proteinase (EC 3.4.23.-)	RAP (Os05g0137400) (LOC_Os05g04630) (OJ1127_B08.13)	Oryza sativa subsp. japonica (Rice)	496	3.4.23.-	aspartic-type endopeptidase activity; lipid metabolic process; proteolysis	GO:0004190; GO:0006629; GO:0006508	IPR001969; IPR009007; IPR001461; IPR007856; IPR008138; IPR008139	Active site (2); Chain (1); Disulfide bond (3); Domain (1); Glycosylation (1); Propeptide (1); Sequence conflict (3); Signal peptide (1)	39947		Peptidase A1 family
Q08655	ASR1_SOLLC	reviewed	Abscisic stress-ripening protein 1	ASR1	Solanum lycopersicum (Tomato) (Lycopersicon esculentum)	115		nucleus; response to stress	GO:0005634; GO:0006950	IPR003496	Chain (1); Compositional bias (2)	4081
Q9M276	ATB12_ARATH	reviewed	Homeobox-leucine zipper protein ATHB-12 (Homeodomain transcription factor ATHB-12) (HD-ZIP protein ATHB-12)	ATHB-12 (At3g61890) (F21F14.60)	Arabidopsis thaliana (Mouse-ear cress)	235		multicellular organismal development; nucleus; positive regulation of transcription; regulation of transcription, DNA-dependent; response to abscisic acid stimulus; response to salt stress; response to water deprivation; sequence-specific DNA binding; transcription activator activity; transcription factor activity	GO:0007275; GO:0005634; GO:0045941; GO:0006355; GO:0009737; GO:0009651; GO:0009414; GO:0043565; GO:0016563; GO:0003700	IPR001356; IPR017970; IPR012287; IPR000047; IPR003106	Chain (1); DNA binding (1); Domain (1); Sequence conflict (3)	3702		HD-ZIP homeobox family, Class I subfamily
Q0WWQ1	ATG3_ARATH	reviewed	Autophagy-related protein 3 (Autophagy-related E2-like conjugation enzyme ATG3) (Protein autophagy 3) (AtAPG3)	ATG3 (APG3) (At5g61500) (K11J9.3)	Arabidopsis thaliana (Mouse-ear cress)	313		autophagy; cytoplasm; protein transport; ubiquitin-dependent protein catabolic process	GO:0006914; GO:0005737; GO:0015031; GO:0006511	IPR007135; IPR007134	Active site (1); Chain (1); Erroneous gene model prediction (1); Sequence conflict (1)	3702		ATG3 family
Q7XPR1	ATG8B_ORYSJ	reviewed	Autophagy-related protein 8B (Autophagy-related ubiquitin-like modifier ATG8B)	ATG8B (APG8B) (Os04g0624000) (LOC_Os04g53240) (OSJNBa0053K19.12) (OsJ_015525)	Oryza sativa subsp. japonica (Rice)	119		autophagy; cytoplasmic vesicle; microtubule; protein transport; ubiquitin-dependent protein catabolic process; vacuolar membrane	GO:0006914; GO:0031410; GO:0005874; GO:0015031; GO:0006511; GO:0005774	IPR004241	Chain (1); Lipidation (1); Propeptide (1)	39947		MAP1 LC3 family
Q6Z1D5	ATG8C_ORYSJ	reviewed	Autophagy-related protein 8C (Autophagy-related ubiquitin-like modifier ATG8C)	ATG8C (APG8C) (Os08g0191600) (LOC_Os08g09240) (OSJNBa0056O06.5)	Oryza sativa subsp. japonica (Rice)	120		autophagy; cytoplasmic vesicle; microtubule; protein transport; ubiquitin-dependent protein catabolic process; vacuolar membrane	GO:0006914; GO:0031410; GO:0005874; GO:0015031; GO:0006511; GO:0005774	IPR004241	Chain (1); Lipidation (1); Propeptide (1)	39947		MAP1 LC3 family
Q9LRP7	ATG8I_ARATH	reviewed	Autophagy-related protein 8i (Autophagy-related ubiquitin-like modifier ATG8i) (Protein autophagy 8i) (AtAPG8i)	ATG8I (APG8I) (At3g15580) (MQD17.3)	Arabidopsis thaliana (Mouse-ear cress)	115		autophagy; cytoplasmic vesicle; microtubule; protein transport; ubiquitin-dependent protein catabolic process; vacuolar membrane	GO:0006914; GO:0031410; GO:0005874; GO:0015031; GO:0006511; GO:0005774	IPR004241	Chain (1); Lipidation (1)	3702		MAP1 LC3 family
Q8LFY8	ATL1O_ARATH	reviewed	RING-H2 finger protein ATL1O (RING-H2 finger protein ATL11)	ATL1O (ATL11) (At1g72220) (T9N14.22)	Arabidopsis thaliana (Mouse-ear cress)	413		integral to membrane; protein binding; ubiquitin-dependent protein catabolic process; zinc ion binding	GO:0016021; GO:0005515; GO:0006511; GO:0008270	IPR001841; IPR013083; IPR017907	Chain (1); Compositional bias (1); Transmembrane (1); Zinc finger (1)	3702	Protein modification; protein ubiquitination.	RING-type zinc finger family, ATL subfamily
Q9XF63	ATL1P_ARATH	reviewed	RING-H2 finger protein ATL1P (RING-H2 finger protein ATL3)	ATL1P (ATL3) (At1g72310) (T9N14.21) (T10D10.22)	Arabidopsis thaliana (Mouse-ear cress)	324		integral to membrane; protein binding; ubiquitin-dependent protein catabolic process; zinc ion binding	GO:0016021; GO:0005515; GO:0006511; GO:0008270	IPR001841; IPR013083; IPR017907	Chain (1); Compositional bias (2); Transmembrane (1); Zinc finger (1)	3702	Protein modification; protein ubiquitination.	RING-type zinc finger family, ATL subfamily
Q8LBA0	ATL1Q_ARATH	reviewed	RING-H2 finger protein ATL1Q	ATL1Q (At1g74410) (F1M20.9)	Arabidopsis thaliana (Mouse-ear cress)	223		integral to membrane; protein binding; response to chitin; ubiquitin-dependent protein catabolic process; zinc ion binding	GO:0016021; GO:0005515; GO:0010200; GO:0006511; GO:0008270	IPR001841; IPR013083; IPR017907	Chain (1); Erroneous gene model prediction (1); Sequence conflict (1); Transmembrane (1); Zinc finger (1)	3702	Protein modification; protein ubiquitination.	RING-type zinc finger family, ATL subfamily
Q8LC69	ATL1R_ARATH	reviewed	RING-H2 finger protein ATL1R (RING-H2 finger protein ATL8)	ATL1R (ATL8) (At1g76410) (F14G6.1) (F15M4.9)	Arabidopsis thaliana (Mouse-ear cress)	185		integral to membrane; protein binding; ubiquitin-dependent protein catabolic process; zinc ion binding	GO:0016021; GO:0005515; GO:0006511; GO:0008270	IPR001841; IPR013083; IPR017907	Chain (1); Sequence conflict (1); Transmembrane (1); Zinc finger (1)	3702	Protein modification; protein ubiquitination.	RING-type zinc finger family, ATL subfamily
Q8GT74	ATL2B_ARATH	reviewed	RING-H2 finger protein ATL2B (NEP1-interacting protein 2)	ATL2B (NIP2) (At2g17730) (T17A5.9)	Arabidopsis thaliana (Mouse-ear cress)	241		integral to membrane; protein binding; ubiquitin-dependent protein catabolic process; zinc ion binding	GO:0016021; GO:0005515; GO:0006511; GO:0008270	IPR001841; IPR013083; IPR017907	Chain (1); Compositional bias (1); Sequence conflict (1); Transmembrane (1); Zinc finger (1)	3702	Protein modification; protein ubiquitination.	RING-type zinc finger family, ATL subfamily
Q9SLC3	ATL2L_ARATH	reviewed	RING-H2 finger protein ATL2L	ATL2L (At2g42360) (MHK10.8)	Arabidopsis thaliana (Mouse-ear cress)	236		integral to membrane; protein binding; ubiquitin-dependent protein catabolic process; ubiquitin-protein ligase activity; zinc ion binding	GO:0016021; GO:0005515; GO:0006511; GO:0004842; GO:0008270	IPR001841; IPR013083; IPR017907	Chain (1); Transmembrane (1); Zinc finger (1)	3702	Protein modification; protein ubiquitination.	RING-type zinc finger family, ATL subfamily
Q8RXX9	ATL3B_ARATH	reviewed	RING-H2 finger protein ATL3B (RING-H2 finger protein ATL6)	ATL3B (ATL6) (At3g05200) (T12H1.17)	Arabidopsis thaliana (Mouse-ear cress)	398		defense response; integral to membrane; plasma membrane; protein binding; response to chitin; ubiquitin-dependent protein catabolic process; zinc ion binding	GO:0006952; GO:0016021; GO:0005886; GO:0005515; GO:0010200; GO:0006511; GO:0008270	IPR001841; IPR013083; IPR017907	Chain (1); Modified residue (2); Sequence conflict (4); Signal peptide (1); Transmembrane (1); Zinc finger (1)	3702	Protein modification; protein ubiquitination.	RING-type zinc finger family, ATL subfamily
Q9M0R6	ATL4B_ARATH	reviewed	Putative RING-H2 finger protein ATL4B	ATL4B (At4g09110) (F23J3.140)	Arabidopsis thaliana (Mouse-ear cress)	302		integral to membrane; protein binding; ubiquitin-dependent protein catabolic process; zinc ion binding	GO:0016021; GO:0005515; GO:0006511; GO:0008270	IPR001841; IPR013083; IPR017907	Chain (1); Signal peptide (1); Transmembrane (1); Zinc finger (1)	3702	Protein modification; protein ubiquitination.	RING-type zinc finger family, ATL subfamily
Q9SZL4	ATL4N_ARATH	reviewed	RING-H2 finger protein ATL4N	ATL4N (At4g38140) (F20D10.260)	Arabidopsis thaliana (Mouse-ear cress)	145		anchored to membrane; integral to membrane; protein binding; ubiquitin-dependent protein catabolic process; zinc ion binding	GO:0031225; GO:0016021; GO:0005515; GO:0006511; GO:0008270	IPR001841; IPR013083; IPR017907	Chain (1); Compositional bias (1); Signal peptide (1); Transmembrane (1); Zinc finger (1)	3702	Protein modification; protein ubiquitination.	RING-type zinc finger family, ATL subfamily
Q9FGJ6	ATL5M_ARATH	reviewed	RING-H2 finger protein ATL5M	ATL5M (At5g47610) (MNJ7.20)	Arabidopsis thaliana (Mouse-ear cress)	166		integral to membrane; protein binding; ubiquitin-dependent protein catabolic process; zinc ion binding	GO:0016021; GO:0005515; GO:0006511; GO:0008270	IPR001841; IPR013083; IPR017907	Chain (1); Signal peptide (1); Transmembrane (1); Zinc finger (1)	3702	Protein modification; protein ubiquitination.	RING-type zinc finger family, ATL subfamily
Q9M3G7	ATM_ARATH	reviewed	Serine/threonine-protein kinase ATM (EC 2.7.11.1) (Ataxia telangiectasia mutated homolog) (AtATM)	ATM (At3g48190) (T24C20.70)	Arabidopsis thaliana (Mouse-ear cress)	3856	2.7.11.1	DNA binding; DNA repair; chromosome; meiosis; nucleus; protein serine/threonine kinase activity	GO:0003677; GO:0006281; GO:0005694; GO:0007126; GO:0005634; GO:0004674	IPR015519; IPR003152; IPR000403; IPR003151; IPR014009; IPR000313	Chain (1); Domain (4); Motif (1); Sequence conflict (1)	3702		PI3/PI4-kinase family
Q9XT28	ATOX1_SHEEP	reviewed	Copper transport protein ATOX1 (Metal transport protein ATX1) (Copper chaperone SAH)	ATOX1	Ovis aries (Sheep)	68		copper ion binding; copper ion transport	GO:0005507; GO:0006825	IPR017969; IPR006121	Chain (1); Domain (1); Metal binding (2)	9940		ATX1 family
Q40089	ATP4_IPOBA	reviewed	ATP synthase subunit delta', mitochondrial (F-ATPase delta' subunit)		Ipomoea batatas (Sweet potato) (Batate)	200		ATP synthesis coupled proton transport; hydrogen ion transporting ATP synthase activity, rotational mechanism; metal ion binding; mitochondrial inner membrane; proton-transporting ATP synthase complex, catalytic core F(1); proton-transporting ATPase activity, rotational mechanism	GO:0015986; GO:0046933; GO:0046872; GO:0005743; GO:0045261; GO:0046961	IPR001469	Chain (1); Transit peptide (1)	4120		ATPase epsilon chain family
Q41000	ATP4_PEA	reviewed	ATP synthase subunit delta', mitochondrial (F-ATPase delta' subunit)		Pisum sativum (Garden pea)	197		ATP synthesis coupled proton transport; hydrogen ion transporting ATP synthase activity, rotational mechanism; metal ion binding; mitochondrial inner membrane; proton-transporting ATP synthase complex, catalytic core F(1); proton-transporting ATPase activity, rotational mechanism	GO:0015986; GO:0046933; GO:0046872; GO:0005743; GO:0045261; GO:0046961	IPR001469	Chain (1); Transit peptide (1)	3888		ATPase epsilon chain family
Q96253	ATP5E_ARATH	reviewed	ATP synthase subunit epsilon, mitochondrial	At1g51650 (F19C24.25)	Arabidopsis thaliana (Mouse-ear cress)	70		ATP synthesis coupled proton transport; hydrogen ion transporting ATP synthase activity, rotational mechanism; metal ion binding; mitochondrial proton-transporting ATP synthase complex, catalytic core F(1); proton-transporting ATPase activity, rotational mechanism	GO:0015986; GO:0046933; GO:0046872; GO:0000275; GO:0046961	IPR006721	Chain (1); Initiator methionine (1)	3702		Eukaryotic ATPase epsilon family
Q9FT52	ATP5H_ARATH	reviewed	ATP synthase subunit d, mitochondrial	At3g52300 (T25B15.70)	Arabidopsis thaliana (Mouse-ear cress)	168		ATP synthesis coupled proton transport; chloroplast thylakoid membrane; cytosolic ribosome; hydrogen ion transmembrane transporter activity; hydrolase activity; mitochondrial proton-transporting ATP synthase complex, coupling factor F(o); nucleolus; plasma membrane; response to salt stress	GO:0015986; GO:0009535; GO:0022626; GO:0015078; GO:0016787; GO:0000276; GO:0005730; GO:0005886; GO:0009651	IPR008689	Chain (1); Initiator methionine (1)	3702		ATPase d subunit family
P24499	ATP6_TRYBB	reviewed	ATP synthase subunit a (F-ATPase protein 6)	ATP6 (MURF4)	Trypanosoma brucei brucei	229		ATP synthesis coupled proton transport; hydrogen ion transmembrane transporter activity; integral to membrane; metal ion binding; mitochondrial inner membrane; proton-transporting ATP synthase complex, coupling factor F(o)	GO:0015986; GO:0015078; GO:0016021; GO:0046872; GO:0005743; GO:0045263	IPR000568	Chain (1); Transmembrane (7)	5702		ATPase A chain family
Q9SJ12	ATP7_ARATH	reviewed	Probable ATP synthase 24 kDa subunit, mitochondrial	At2g21870 (F7D8.19)	Arabidopsis thaliana (Mouse-ear cress)	240		chloroplast; hydrogen ion transmembrane transporter activity; mitochondrial inner membrane; nucleolus; proton transport; proton-transporting ATP synthase complex, coupling factor F(o)	GO:0009507; GO:0015078; GO:0005743; GO:0005730; GO:0015992; GO:0045263		Chain (1); Sequence conflict (1); Transit peptide (1)	3702
P05493	ATPAM_PEA	reviewed	ATP synthase subunit alpha, mitochondrial	ATPA	Pisum sativum (Garden pea)	507		ATP binding; ATP synthesis coupled proton transport; hydrogen ion transporting ATP synthase activity, rotational mechanism; metal ion binding; mitochondrial inner membrane; proton-transporting ATP synthase complex, catalytic core F(1); proton-transporting ATPase activity, rotational mechanism	GO:0005524; GO:0015986; GO:0046933; GO:0046872; GO:0005743; GO:0045261; GO:0046961	IPR005294; IPR000793; IPR004100; IPR000194	Chain (1); Nucleotide binding (1); Site (1)	3888		ATPase alpha/beta chains family
P29685	ATPBM_HEVBR	reviewed	ATP synthase subunit beta, mitochondrial (EC 3.6.3.14)	ATPB	Hevea brasiliensis (Para rubber tree)	562	3.6.3.14	ATP binding; ATP synthesis coupled proton transport; hydrogen ion transporting ATP synthase activity, rotational mechanism; hydrogen-exporting ATPase activity, phosphorylative mechanism; metal ion binding; mitochondrial inner membrane; proton-transporting ATP synthase complex, catalytic core F(1); proton-transporting ATPase activity, rotational mechanism	GO:0005524; GO:0015986; GO:0046933; GO:0008553; GO:0046872; GO:0005743; GO:0045261; GO:0046961	IPR003593; IPR005722; IPR000793; IPR004100; IPR000194	Chain (1); Nucleotide binding (1); Transit peptide (1)	3981		ATPase alpha/beta chains family
P17614	ATPBM_NICPL	reviewed	ATP synthase subunit beta, mitochondrial (EC 3.6.3.14)	ATPB (ATP2-1)	Nicotiana plumbaginifolia (Leadwort-leaved tobacco)	560	3.6.3.14	ATP binding; ATP synthesis coupled proton transport; hydrogen ion transporting ATP synthase activity, rotational mechanism; hydrogen-exporting ATPase activity, phosphorylative mechanism; metal ion binding; mitochondrial inner membrane; proton-transporting ATP synthase complex, catalytic core F(1); proton-transporting ATPase activity, rotational mechanism	GO:0005524; GO:0015986; GO:0046933; GO:0008553; GO:0046872; GO:0005743; GO:0045261; GO:0046961	IPR003593; IPR005722; IPR000793; IPR004100; IPR000194	Beta strand (1); Chain (1); Helix (3); Nucleotide binding (1); Transit peptide (1); Turn (2)	4092		ATPase alpha/beta chains family
Q2L911	ATPE_GOSHI	reviewed	ATP synthase epsilon chain, chloroplastic (ATP synthase F1 sector epsilon subunit) (F-ATPase epsilon subunit)	atpE	Gossypium hirsutum (Upland cotton) (Gossypium mexicanum)	133		ATP binding; chloroplast; hydrogen ion transporting ATP synthase activity, rotational mechanism; metal ion binding; plasma membrane ATP synthesis coupled proton transport; proton-transporting ATP synthase complex, catalytic core F(1); proton-transporting ATPase activity, rotational mechanism; thylakoid	GO:0005524; GO:0009507; GO:0046933; GO:0046872; GO:0042777; GO:0045261; GO:0046961; GO:0009579	IPR001469	Chain (1)	3635		ATPase epsilon chain family
P08214	ATPF_PEA	reviewed	ATP synthase subunit B, chloroplastic (EC 3.6.3.14) (ATPase subunit I) (ATP synthase F0 sector subunit B)	atpF	Pisum sativum (Garden pea)	172	3.6.3.14	ATP synthesis coupled proton transport; chloroplast; hydrogen ion transmembrane transporter activity; integral to membrane; metal ion binding; proton-transporting ATP synthase complex, coupling factor F(o); thylakoid	GO:0015986; GO:0009507; GO:0015078; GO:0016021; GO:0046872; GO:0045263; GO:0009579	IPR002146	Chain (1); Transmembrane (1)	3888		ATPase B chain family
Q96250	ATPG3_ARATH	reviewed	ATP synthase subunit gamma, mitochondrial (F-ATPase gamma subunit)	ATPC (At2g33040) (F25I18.22)	Arabidopsis thaliana (Mouse-ear cress)	325		ATP synthesis coupled proton transport; cell wall; chloroplast; hydrogen ion transporting ATP synthase activity, rotational mechanism; metal ion binding; mitochondrial inner membrane; nucleolus; proton-transporting ATP synthase complex, catalytic core F(1); proton-transporting ATPase activity, rotational mechanism	GO:0015986; GO:0005618; GO:0009507; GO:0046933; GO:0046872; GO:0005743; GO:0005730; GO:0045261; GO:0046961	IPR000131	Chain (1); Transit peptide (1)	3702		ATPase gamma chain family
P22778	ATPO_IPOBA	reviewed	ATP synthase subunit O, mitochondrial (Oligomycin sensitivity conferral protein) (OSCP)		Ipomoea batatas (Sweet potato) (Batate)	244		ATP synthesis coupled proton transport; hydrogen ion transporting ATP synthase activity, rotational mechanism; metal ion binding; mitochondrial inner membrane; proton-transporting ATP synthase complex, catalytic core F(1); proton-transporting ATPase activity, rotational mechanism	GO:0015986; GO:0046933; GO:0046872; GO:0005743; GO:0045261; GO:0046961	IPR000711	Chain (1); Natural variant (1); Transit peptide (1)	4120		ATPase delta chain family
P31853	ATPX_SPIOL	reviewed	ATP synthase B' chain, chloroplastic (EC 3.6.3.14) (Subunit II)	ATPG	Spinacia oleracea (Spinach)	222	3.6.3.14	ATP synthesis coupled proton transport; chloroplast; hydrogen ion transmembrane transporter activity; integral to membrane; proton-transporting ATP synthase complex, coupling factor F(o)	GO:0015986; GO:0009507; GO:0015078; GO:0016021; GO:0045263	IPR002146	Chain (1); Sequence conflict (1); Transit peptide (1); Transmembrane (1)	3562		ATPase B chain family
P80497	ATPY_SOLTU	reviewed	ATP synthase 6 kDa subunit, mitochondrial (Fragment)		Solanum tuberosum (Potato)	25		hydrogen ion transmembrane transporter activity; mitochondrial inner membrane; proton transport; proton-transporting ATP synthase complex, coupling factor F(o)	GO:0015078; GO:0005743; GO:0015992; GO:0045263		Chain (1); Non-terminal residue (1)	4113
Q9U7E0	ATRX_CAEEL	reviewed	Transcriptional regulator ATRX homolog (EC 3.6.1.-) (ATP-dependent helicase xnp-1) (X-linked nuclear protein 1)	xnp-1 (B0041.7)	Caenorhabditis elegans	1359	3.6.1.-	ATP binding; DNA binding; DNA repair; gonad development; helicase activity; nucleus; vulval development	GO:0005524; GO:0003677; GO:0006281; GO:0008406; GO:0004386; GO:0005634; GO:0040025	IPR014001; IPR001650; IPR002464; IPR014021; IPR000330	Chain (1); Compositional bias (6); Domain (2); Motif (1); Nucleotide binding (1); Sequence conflict (1)	6239		SNF2/RAD54 helicase family
P82798	ATRX_MACEU	reviewed	Transcriptional regulator ATRX (EC 3.6.1.-) (ATP-dependent helicase ATRX) (X-linked nuclear protein) (Fragment)	ATRX	Macropus eugenii (Tammar wallaby)	497	3.6.1.-	ATP binding; DNA binding; DNA repair; helicase activity; nucleus; protein binding; zinc ion binding	GO:0005524; GO:0003677; GO:0006281; GO:0004386; GO:0005634; GO:0005515; GO:0008270	IPR000679; IPR001965; IPR001841	Chain (1); Non-terminal residue (2); Zinc finger (2)	9315		SNF2/RAD54 helicase family
O23372	ATXR3_ARATH	reviewed	Probable histone-lysine N-methyltransferase ATXR3 (EC 2.1.1.43) (Trithorax-related protein 3) (TRX-related protein 3) (Protein SET DOMAIN GROUP 2)	ATXR3 (SDG2) (SET2) (At4g15180) (dl3635w) (FCAALL.214)	Arabidopsis thaliana (Mouse-ear cress)	2351	2.1.1.43	chromatin modification; histone-lysine N-methyltransferase activity; nucleus	GO:0016568; GO:0018024; GO:0005634	IPR001214	Chain (1); Compositional bias (3); Domain (1)	3702		Histone-lysine methyltransferase family, TRX/MLL subfamily
Q9LT02	ATY1_ARATH	reviewed	Putative cation-transporting ATPase (EC 3.6.3.-)	At5g23630 (MQM1.11)	Arabidopsis thaliana (Mouse-ear cress)	1179	3.6.3.-	ATP binding; ATP biosynthetic process; ATPase activity, coupled to transmembrane movement of ions, phosphorylative mechanism; cation transport; cation-transporting ATPase activity; cellular metal ion homeostasis; endoplasmic reticulum; integral to membrane; magnesium ion binding; plasma membrane; pollen germination; pollen maturation	GO:0005524; GO:0006754; GO:0015662; GO:0006812; GO:0019829; GO:0006875; GO:0005783; GO:0016021; GO:0000287; GO:0005886; GO:0009846; GO:0010152	IPR008250; IPR001757; IPR006544; IPR005834	Active site (1); Chain (1); Compositional bias (1); Metal binding (2); Topological domain (13); Transmembrane (12)	3702		Cation transport ATPase (P-type) family, Type V subfamily
Q9FWR2	AVPX_ARATH	reviewed	Putative pyrophosphate-energized membrane proton pump 3 (EC 3.6.1.1) (Pyrophosphate-energized inorganic pyrophosphatase 3) (H(+)-PPase 3) (AVP1-like protein 2)	AVPL2 (At1g16780) (F17F16.2)	Arabidopsis thaliana (Mouse-ear cress)	802	3.6.1.1	Golgi membrane; hydrogen ion transmembrane transporter activity; hydrogen-translocating pyrophosphatase activity; inorganic diphosphatase activity; integral to membrane; proton transport; vacuole	GO:0000139; GO:0015078; GO:0009678; GO:0004427; GO:0016021; GO:0015992; GO:0005773	IPR004131	Chain (1); Transmembrane (17)	3702		H(+)-translocating pyrophosphatase (TC 3.A.10) family, Type 2 subfamily
P33080	AX10A_SOYBN	reviewed	Auxin-induced protein X10A		Glycine max (Soybean)	92		auxin mediated signaling pathway	GO:0009734	IPR003676	Chain (1)	3847		ARG7 family
P33081	AX15A_SOYBN	reviewed	Auxin-induced protein 15A		Glycine max (Soybean)	82		auxin mediated signaling pathway	GO:0009734	IPR003676	Chain (1)	3847		ARG7 family
P32294	AX22B_PHAAU	reviewed	Auxin-induced protein 22B (Indole-3-acetic acid-induced protein ARG4)	AUX22B (ARG4)	Phaseolus aureus (Mung bean) (Vigna radiata)	196		auxin mediated signaling pathway; nucleus; protein dimerization activity; regulation of transcription, DNA-dependent	GO:0009734; GO:0005634; GO:0046983; GO:0006355	IPR003311; IPR011525	Chain (1); Domain (1); Motif (1)	3916		Aux/IAA family
P37707	B2_DAUCA	reviewed	B2 protein		Daucus carota (Carrot)	207				IPR013989; IPR013089	Chain (1); Domain (1)	4039
Q8LG89	BABL_ARATH	reviewed	Putative basic blue protein (Plantacyanin)	At2g02850 (T17M13.2)	Arabidopsis thaliana (Mouse-ear cress)	129		anther development; apoplast; copper ion binding; electron carrier activity; electron transport chain; middle lamella-containing extracellular matrix; pollination; transport	GO:0048653; GO:0048046; GO:0005507; GO:0009055; GO:0022900; GO:0048196; GO:0009856; GO:0006810	IPR000923; IPR008972; IPR003245	Chain (1); Disulfide bond (1); Domain (1); Metal binding (4); Signal peptide (1)	3702
P00303	BABL_CUCSA	reviewed	Basic blue protein (Cusacyanin) (Plantacyanin) (CBP)		Cucumis sativus (Cucumber)	96		copper ion binding; electron carrier activity; electron transport chain; transport	GO:0005507; GO:0009055; GO:0022900; GO:0006810	IPR000923; IPR008972; IPR003245	Beta strand (7); Chain (1); Disulfide bond (1); Domain (1); Helix (3); Metal binding (4); Turn (3)	3659
Q9STS1	BADH2_ARATH	reviewed	Betaine aldehyde dehydrogenase 2, mitochondrial (BADH) (EC 1.2.1.8) (Aldehyde dehydrogenase family 10 member A9)	ALDH10A9 (At3g48170) (T24C20.50)	Arabidopsis thaliana (Mouse-ear cress)	503	1.2.1.8	betaine-aldehyde dehydrogenase activity; mitochondrion; oxidation reduction; peroxisome	GO:0008802; GO:0005739; GO:0055114; GO:0005777	IPR016160; IPR016162; IPR015590	Active site (2); Chain (1); Nucleotide binding (1); Site (1); Transit peptide (1)	3702		Aldehyde dehydrogenase family
Q94F62	BAK1_ARATH	reviewed	BRASSINOSTEROID INSENSITIVE 1-associated receptor kinase 1 (BRI1-associated receptor kinase 1) (EC 2.7.11.1) (Somatic embryogenesis receptor-like kinase 3)	BAK1 (SERK3) (At4g33430) (F17M5.190)	Arabidopsis thaliana (Mouse-ear cress)	615	2.7.11.1	ATP binding; brassinosteroid mediated signaling; cell growth; defense response to bacterium; defense response to fungus; defense response to oomycetes; endosome membrane; integral to membrane; plasma membrane; protein amino acid phosphorylation; protein complex; protein heterodimerization activity; protein serine/threonine kinase activity	GO:0005524; GO:0009742; GO:0016049; GO:0042742; GO:0050832; GO:0002229; GO:0010008; GO:0016021; GO:0005886; GO:0006468; GO:0043234; GO:0046982; GO:0004674	IPR001611; IPR013210; IPR000719; IPR017441; IPR017442; IPR008271	Active site (1); Binding site (1); Chain (1); Compositional bias (1); Domain (1); Erroneous gene model prediction (2); Glycosylation (6); Modified residue (2); Motif (1); Nucleotide binding (1); Repeat (4); Sequence conflict (1); Signal peptide (1); Transmembrane (1)	3702		Protein kinase superfamily, Ser/Thr protein kinase family
Q99728	BARD1_HUMAN	reviewed	BRCA1-associated RING domain protein 1 (BARD-1)	BARD1	Homo sapiens (Human)	777		BRCA1-BARD1 complex; RNA binding; cell cycle arrest; cytoplasm; kinase binding; negative regulation of apoptosis; negative regulation of mRNA 3'-end processing; negative regulation of protein export from nucleus; positive regulation of apoptosis; positive regulation of protein catabolic process; protein heterodimerization activity; protein homodimerization activity; protein ubiquitination; regula…	GO:0031436; GO:0003723; GO:0007050; GO:0005737; GO:0019900; GO:0043066; GO:0031441; GO:0046826; GO:0043065; GO:0045732; GO:0046982; GO:0042803; GO:0016567; GO:0042325; GO:0006974; GO:0001894; GO:0004842; GO:0008270	IPR002110; IPR001357; IPR001841; IPR013083; IPR017907	Beta strand (13); Chain (1); Compositional bias (2); Cross-link (1); Domain (2); Helix (22); Modified residue (3); Natural variant (13); Region (1); Repeat (3); Sequence conflict (1); Turn (3); Zinc finger (1)	9606
Q9C5R8	BAS1B_ARATH	reviewed	2-Cys peroxiredoxin BAS1-like, chloroplastic (2-Cys peroxiredoxin B) (2-Cys Prx B) (EC 1.11.1.15) (Thiol-specific antioxidant protein B)	At5g06290 (MHF15.19)	Arabidopsis thaliana (Mouse-ear cress)	271	1.11.1.15	apoplast; cell redox homeostasis; chloroplast stroma; defense response to bacterium; oxidation reduction; peroxiredoxin activity; response to cold	GO:0048046; GO:0045454; GO:0009570; GO:0042742; GO:0055114; GO:0051920; GO:0009409	IPR000866; IPR017936; IPR012335	Active site (1); Chain (1); Disulfide bond (2); Domain (1); Sequence conflict (1); Transit peptide (1)	3702		AhpC/TSA family
Q6BSP4	BBP_DEBHA	reviewed	Branchpoint-bridging protein	BBP (DEHA2D07238g)	Debaryomyces hansenii (Yeast) (Torulaspora hansenii)	518		RNA binding; RNA splicing; mRNA processing; spliceosome; zinc ion binding	GO:0003723; GO:0008380; GO:0006397; GO:0005681; GO:0008270	IPR004087; IPR004088; IPR001878	Chain (1); Compositional bias (2); Domain (1); Zinc finger (1)	4959		BBP/SF1 family
Q9M439	BCAT2_ARATH	reviewed	Branched-chain-amino-acid aminotransferase 2, chloroplastic (Atbcat-2) (EC 2.6.1.42)	BCAT2 (At1g10070) (T27I1.9)	Arabidopsis thaliana (Mouse-ear cress)	388	2.6.1.42	branched chain family amino acid biosynthetic process; branched-chain-amino-acid transaminase activity; chloroplast	GO:0009082; GO:0004084; GO:0009507	IPR001544; IPR005786	Binding site (1); Chain (1); Erroneous gene model prediction (1); Transit peptide (1)	3702	Amino-acid biosynthesis; L-isoleucine biosynthesis; L-isoleucine from 2-oxobutanoate: step 4/4. Amino-acid biosynthesis; L-leucine biosynthesis; L-leucine from 3-methyl-2-oxobutanoate: step 4/4. Amino-acid biosynthesis; L-valine biosynthesis; L-valine from pyruvate: step 4/4.	Class-IV pyridoxal-phosphate-dependent aminotransferase family
O80517	BCB2_ARATH	reviewed	Uclacyanin-2 (Uclacyanin-II) (Blue copper-binding protein II) (BCB II) (Phytocyanin 2)	At2g44790 (F16B22.32)	Arabidopsis thaliana (Mouse-ear cress)	202		anchored to plasma membrane; copper ion binding; electron carrier activity; electron transport chain; transport	GO:0046658; GO:0005507; GO:0009055; GO:0022900; GO:0006810	IPR000923; IPR008972; IPR003245	Chain (1); Compositional bias (1); Domain (1); Frameshift (2); Glycosylation (1); Lipidation (1); Metal binding (4); Natural variant (1); Propeptide (1); Sequence conflict (5); Signal peptide (1)	3702
Q41001	BCP_PEA	reviewed	Blue copper protein		Pisum sativum (Garden pea)	189		copper ion binding; electron carrier activity; electron transport chain; transport	GO:0005507; GO:0009055; GO:0022900; GO:0006810	IPR000923; IPR008972; IPR003245	Chain (1); Disulfide bond (1); Domain (1); Glycosylation (1); Metal binding (3); Signal peptide (1)	3888
Q8GZ13	BEE1_ARATH	reviewed	Transcription factor BEE 1 (Protein Brassinosteroid enhanced expression 1) (Transcription factor EN 77) (bHLH transcription factor bHLH044) (Basic helix-loop-helix protein 44) (bHLH 44) (AtbHLH44)	BEE1 (BHLH44) (EN77) (At1g18400) (F15H18.11) (F15H18.16)	Arabidopsis thaliana (Mouse-ear cress)	260		DNA binding; nucleus; regulation of transcription, DNA-dependent; transcription regulator activity	GO:0003677; GO:0005634; GO:0006355; GO:0030528	IPR001092; IPR011598	Chain (1); Compositional bias (2); DNA binding (1); Domain (1); Erroneous gene model prediction (1); Sequence conflict (1)	3702
Q93VJ4	BEE2_ARATH	reviewed	Transcription factor BEE 2 (Protein Brassinosteroid enhanced expression 2) (Transcription factor EN 80) (bHLH transcription factor bHLH058) (Basic helix-loop-helix protein 58) (bHLH 58) (AtbHLH58)	BEE2 (BHLH58) (EN80) (At4g36540) (AP22.3)	Arabidopsis thaliana (Mouse-ear cress)	304		DNA binding; nucleus; regulation of transcription, DNA-dependent; transcription regulator activity	GO:0003677; GO:0005634; GO:0006355; GO:0030528	IPR001092; IPR011598; IPR001680	Alternative sequence (1); Chain (1); Compositional bias (1); DNA binding (1); Domain (1); Erroneous gene model prediction (2); Sequence conflict (3)	3702
Q9M2J9	BET11_ARATH	reviewed	Bet1-like SNARE 1-1 (AtBET11) (Bet1/Sft1-like SNARE 14a) (AtBS14a)	BET11 (At3g58170) (F9D24.80)	Arabidopsis thaliana (Mouse-ear cress)	122		Golgi membrane; SNAP receptor activity; endoplasmic reticulum membrane; integral to membrane; plasma membrane; protein transport; vesicle-mediated transport	GO:0000139; GO:0005484; GO:0005789; GO:0016021; GO:0005886; GO:0015031; GO:0016192	IPR000727	Chain (1); Domain (1); Topological domain (2); Transmembrane (1)	3702		BET1 family
Q94CG2	BET12_ARATH	reviewed	Bet1-like SNARE 1-2 (AtBET12) (Bet1/Sft1-like SNARE 14b) (AtBS14b)	BET12 (At4g14455) (FCAALL.379)	Arabidopsis thaliana (Mouse-ear cress)	130		ER to Golgi vesicle-mediated transport; Golgi membrane; SNAP receptor activity; endoplasmic reticulum membrane; integral to membrane; protein transport	GO:0006888; GO:0000139; GO:0005484; GO:0005789; GO:0016021; GO:0015031	IPR000727	Chain (1); Coiled coil (1); Domain (1); Erroneous gene model prediction (2); Sequence conflict (1); Topological domain (2); Transmembrane (1)	3702		BET1 family
Q8VXX9	BETL1_ARATH	reviewed	Bet1-like protein At4g14600	At4g14600 (dl3340w) (FCAALL.126)	Arabidopsis thaliana (Mouse-ear cress)	137		Golgi membrane; endoplasmic reticulum membrane; integral to membrane; plasma membrane; protein transport; vesicle-mediated transport	GO:0000139; GO:0005789; GO:0016021; GO:0005886; GO:0015031; GO:0016192	IPR000727	Chain (1); Domain (1); Erroneous gene model prediction (2); Topological domain (2); Transmembrane (1)	3702		BET1 family
Q9SCW1	BGAL1_ARATH	reviewed	Beta-galactosidase 1 (Lactase 1) (EC 3.2.1.23)	BGAL1 (At3g13750) (MMM17.1)	Arabidopsis thaliana (Mouse-ear cress)	847	3.2.1.23	apoplast; beta-galactosidase activity; beta-galactosidase complex; carbohydrate metabolic process; cation binding; heme binding; peroxidase activity; plant-type cell wall; response to oxidative stress; sugar binding	GO:0048046; GO:0004565; GO:0009341; GO:0005975; GO:0043169; GO:0020037; GO:0004601; GO:0009505; GO:0006979; GO:0005529	IPR001944; IPR013781; IPR002016; IPR000922	Active site (2); Chain (1); Domain (1); Glycosylation (1); Sequence conflict (1); Signal peptide (1)	3702		Glycosyl hydrolase 35 family
Q9SE50	BGL1_ARATH	reviewed	Beta-glucosidase homolog (EC 3.2.1.-)	BG1 (At1g52400) (F19K6.15)	Arabidopsis thaliana (Mouse-ear cress)	528	3.2.1.-	carbohydrate metabolic process; cation binding; chloroplast; endoplasmic reticulum; hydrolase activity, hydrolyzing O-glycosyl compounds; nucleus; peroxisome; vacuole	GO:0005975; GO:0043169; GO:0009507; GO:0005783; GO:0004553; GO:0005634; GO:0005777; GO:0005773	IPR001360; IPR018120; IPR013781	Active site (2); Chain (1); Disulfide bond (1); Glycosylation (3); Motif (1); Sequence conflict (1); Signal peptide (1)	3702		Glycosyl hydrolase 1 family
P26204	BGLS_TRIRP	reviewed	Non-cyanogenic beta-glucosidase (EC 3.2.1.21)		Trifolium repens (Creeping white clover)	493	3.2.1.21	beta-glucosidase activity; carbohydrate metabolic process; cation binding	GO:0008422; GO:0005975; GO:0043169	IPR001360; IPR018120; IPR013781	Active site (2); Chain (1); Glycosylation (4); Signal peptide (1)	3899		Glycosyl hydrolase 1 family
P26205	BGLT_TRIRP	reviewed	Cyanogenic beta-glucosidase (EC 3.2.1.21) (Linamarase) (Fragment)	LI	Trifolium repens (Creeping white clover)	425	3.2.1.21	beta-glucosidase activity; carbohydrate metabolic process; cation binding	GO:0008422; GO:0005975; GO:0043169	IPR001360; IPR018120; IPR013781	Active site (2); Beta strand (13); Chain (1); Disulfide bond (1); Glycosylation (2); Helix (23); Non-terminal residue (1); Signal peptide (1); Turn (2)	3899		Glycosyl hydrolase 1 family
Q9LD45	BI1_ARATH	reviewed	Bax inhibitor 1 (BI-1) (AtBI-1)	BI-1 (At5g47120) (K14A3.7)	Arabidopsis thaliana (Mouse-ear cress)	247		ER overload response; anti-apoptosis; endoplasmic reticulum; integral to membrane; nuclear envelope; protein binding	GO:0006983; GO:0006916; GO:0005783; GO:0016021; GO:0005635; GO:0005515	IPR006213; IPR006214	Chain (1); Transmembrane (6)	3702		BI1 family
Q94A20	BI1L_ARATH	reviewed	BI1-like protein	At4g15470 (dl3775w) (FCAALL.58)	Arabidopsis thaliana (Mouse-ear cress)	256		integral to membrane	GO:0016021	IPR006214	Chain (1); Erroneous gene model prediction (2); Frameshift (1); Transmembrane (7)	3702		BI1 family
Q556U6	BIP1_DICDI	reviewed	Luminal-binding protein 1 (BiP 1) (78 kDa glucose-regulated protein homolog) (GRP 78)	bip1-1 (DDB_G0273093); bip1-2 (DDB_G0273813)	Dictyostelium discoideum (Slime mold)	926		ATP binding; endoplasmic reticulum; endoplasmic reticulum lumen	GO:0005524; GO:0005783; GO:0005788	IPR001023; IPR013126	Chain (1); Compositional bias (5); Glycosylation (12); Motif (1); Signal peptide (1)	44689		Heat shock protein 70 family
Q03682	BIP2_TOBAC	reviewed	Luminal-binding protein 2 (BiP 2) (78 kDa glucose-regulated protein homolog 2) (GRP 78-2) (Fragment)	BIP2	Nicotiana tabacum (Common tobacco)	292		ATP binding; endoplasmic reticulum; endoplasmic reticulum lumen	GO:0005524; GO:0005783; GO:0005788	IPR018181; IPR001023; IPR013126	Chain (1); Glycosylation (1); Motif (1); Non-terminal residue (1)	4097		Heat shock protein 70 family
O24581	BIP3_MAIZE	reviewed	Luminal-binding protein 3 (BiP3)	BIPE3	Zea mays (Maize)	663		ATP binding; endoplasmic reticulum; endoplasmic reticulum lumen	GO:0005524; GO:0005783; GO:0005788	IPR018181; IPR001023; IPR013126	Chain (1); Glycosylation (1); Motif (1); Signal peptide (1)	4577		Heat shock protein 70 family
P49118	BIP_SOLLC	reviewed	Luminal-binding protein (BiP) (78 kDa glucose-regulated protein homolog) (GRP 78)		Solanum lycopersicum (Tomato) (Lycopersicon esculentum)	666		ATP binding; endoplasmic reticulum; endoplasmic reticulum lumen	GO:0005524; GO:0005783; GO:0005788	IPR018181; IPR001023; IPR013126	Chain (1); Glycosylation (1); Motif (1); Signal peptide (1)	4081		Heat shock protein 70 family
O08863	BIRC3_MOUSE	reviewed	Baculoviral IAP repeat-containing protein 3 (Inhibitor of apoptosis protein 1) (MIAP-1) (MIAP1)	Birc3 (Birc2) (Iap1)	Mus musculus (Mouse)	600		cytoplasm; protein binding; regulation of apoptosis; zinc ion binding	GO:0005737; GO:0005515; GO:0042981; GO:0008270	IPR001315; IPR001370; IPR001841; IPR013083; IPR017907	Chain (1); Domain (1); Repeat (3); Zinc finger (1)	10090		IAP family
Q46036	BLC_CITFR	reviewed	Outer membrane lipoprotein blc		Citrobacter freundii	177		cell outer membrane; plasma membrane; retinoid binding; transport; transporter activity	GO:0009279; GO:0005886; GO:0005501; GO:0006810; GO:0005215	IPR012674; IPR002345; IPR013208; IPR002446; IPR002449	Chain (1); Lipidation (2); Signal peptide (1)	546		Calycin superfamily, Lipocalin family
Q9SJ56	BLH1_ARATH	reviewed	BEL1-like homeodomain protein 1 (BEL1-like protein 1) (Protein EMBRYO SAC DEVELOPMENT ARREST 29)	BLH1 (EDA29) (At2g35940) (F11F19.15)	Arabidopsis thaliana (Mouse-ear cress)	680		cytoplasm; nucleus; polar nucleus fusion; protein heterodimerization activity; protein homodimerization activity; regulation of transcription, DNA-dependent; response to abscisic acid stimulus; response to symbiotic fungus; sequence-specific DNA binding; transcription factor activity	GO:0005737; GO:0005634; GO:0010197; GO:0046982; GO:0042803; GO:0006355; GO:0009737; GO:0009610; GO:0043565; GO:0003700	IPR001356; IPR017970; IPR012287; IPR006563	Chain (1); Compositional bias (3); DNA binding (1); Region (2); Sequence conflict (2)	3702		TALE/BELL homeobox family
Q8VYR7	BOR1_ARATH	reviewed	Boron transporter 1	BOR1 (At2g47160) (T3D7.3)	Arabidopsis thaliana (Mouse-ear cress)	704		anion transport; boron transport; boron transporter activity; endosome; inorganic anion exchanger activity; integral to membrane; plasma membrane	GO:0006820; GO:0046713; GO:0046715; GO:0005768; GO:0005452; GO:0016021; GO:0005886	IPR011531; IPR003020	Chain (1); Compositional bias (2); Erroneous gene model prediction (1); Mutagenesis (2); Transmembrane (10)	3702		Anion exchanger (TC 2.A.31) family
Q15059	BRD3_HUMAN	reviewed	Bromodomain-containing protein 3 (RING3-like protein)	BRD3 (KIAA0043) (RING3L)	Homo sapiens (Human)	726		nucleus	GO:0005634	IPR001487	Alternative sequence (2); Chain (1); Coiled coil (2); Compositional bias (2); Domain (2); Helix (16); Modified residue (6); Natural variant (6); Site (1); Turn (1)	9606
Q9ESU6	BRD4_MOUSE	reviewed	Bromodomain-containing protein 4 (Mitotic chromosome-associated protein) (MCAP)	Brd4 (Mcap)	Mus musculus (Mouse)	1400		DNA binding; nucleus; positive regulation of DNA binding; protein amino acid phosphorylation; protein binding	GO:0003677; GO:0005634; GO:0043388; GO:0006468; GO:0005515	IPR001487	Alternative sequence (2); Chain (1); Compositional bias (7); Domain (2); Helix (8); Modified residue (4); Sequence conflict (3)	10090
Q5VTR2	BRE1A_HUMAN	reviewed	E3 ubiquitin-protein ligase BRE1A (BRE1-A) (hBRE1) (EC 6.3.2.-) (RING finger protein 20)	RNF20 (BRE1A)	Homo sapiens (Human)	975	6.3.2.-	chromatin modification; chromosome; ligase activity; nucleus; protein binding; ubiquitin-dependent protein catabolic process; zinc ion binding	GO:0016568; GO:0005694; GO:0016874; GO:0005634; GO:0005515; GO:0006511; GO:0008270	IPR001841; IPR013083; IPR017907	Chain (1); Coiled coil (3); Modified residue (6); Sequence caution (1); Sequence conflict (7); Zinc finger (1)	9606	Protein modification; protein ubiquitination.	BRE1 family
P35694	BRU1_SOYBN	reviewed	Brassinosteroid-regulated protein BRU1		Glycine max (Soybean)	283		apoplast; cell wall; cellular glucan metabolic process; hydrolase activity, hydrolyzing O-glycosyl compounds; xyloglucan:xyloglucosyl transferase activity	GO:0048046; GO:0005618; GO:0006073; GO:0004553; GO:0016762	IPR008264; IPR013320; IPR000757; IPR008263; IPR016455; IPR010713	Chain (1); Signal peptide (1)	3847		Glycosyl hydrolase 16 family
Q09117	BSPB_POPDE	reviewed	Bark storage protein B	BSP	Populus deltoides (Eastern poplar) (Eastern cottonwood)	312		catalytic activity; nucleoside metabolic process; nutrient reservoir activity	GO:0003824; GO:0009116; GO:0045735	IPR000845; IPR018017	Chain (1); Glycosylation (1); Signal peptide (1)	3696
Q5M8V0	BT3L4_XENTR	reviewed	Transcription factor BTF3 homolog 4 (Basic transcription factor 3-like 4)	btf3l4 (TNeu120e23.1)	Xenopus tropicalis (Western clawed frog) (Silurana tropicalis)	158				IPR002715	Chain (1); Domain (1)	8364		NAC-beta family
Q2L4X1	BZW2_MUSMM	reviewed	Basic leucine zipper and W2 domain-containing protein 2 (Brain development-related molecule 2)	Bzw2 (Bdm2)	Mus musculus molossinus (Japanese house mouse)	419		binding; cell differentiation; nervous system development	GO:0005488; GO:0030154; GO:0007399	IPR003307	Chain (1); Domain (1); Modified residue (2)	57486		BZW family
P24465	C71A1_PERAE	reviewed	Cytochrome P450 71A1 (EC 1.14.-.-) (CYPLXXIA1) (ARP-2)	CYP71A1	Persea americana (Avocado)	471	1.14.-.-	electron carrier activity; endoplasmic reticulum membrane; heme binding; integral to membrane; iron ion binding; microsome; monooxygenase activity; oxidation reduction; ripening	GO:0009055; GO:0005789; GO:0020037; GO:0016021; GO:0005506; GO:0005792; GO:0004497; GO:0055114; GO:0009835	IPR001128; IPR017973; IPR017972; IPR002401	Chain (1); Metal binding (1); Transmembrane (1)	3435		Cytochrome P450 family
Q9LVD2	C71BA_ARATH	reviewed	Cytochrome P450 71B10 (EC 1.14.-.-)	CYP71B10 (At5g57260) (MJB24.7)	Arabidopsis thaliana (Mouse-ear cress)	502	1.14.-.-	electron carrier activity; heme binding; integral to membrane; iron ion binding; monooxygenase activity; oxidation reduction	GO:0009055; GO:0020037; GO:0016021; GO:0005506; GO:0004497; GO:0055114	IPR001128; IPR017973; IPR017972; IPR002401	Chain (1); Metal binding (1); Transmembrane (1)	3702		Cytochrome P450 family
Q9LIP3	C71BY_ARATH	reviewed	Cytochrome P450 71B37 (EC 1.14.-.-)	CYP71B37 (At3g26330) (F20C19.5)	Arabidopsis thaliana (Mouse-ear cress)	500	1.14.-.-	electron carrier activity; heme binding; integral to membrane; iron ion binding; monooxygenase activity; oxidation reduction	GO:0009055; GO:0020037; GO:0016021; GO:0005506; GO:0004497; GO:0055114	IPR001128; IPR017973; IPR017972; IPR002401	Chain (1); Erroneous gene model prediction (1); Metal binding (1); Transmembrane (1)	3702		Cytochrome P450 family
Q05047	C72A1_CATRO	reviewed	Secologanin synthase (SLS) (EC 1.3.3.9) (Cytochrome P450 72A1) (CYPLXXII)	CYP72A1 (CYP72) (P450CR3)	Catharanthus roseus (Madagascar periwinkle) (Vinca rosea)	524	1.3.3.9	alkaloid metabolic process; electron carrier activity; heme binding; integral to membrane; iron ion binding; monooxygenase activity; oxidation reduction; secologanin synthase activity; vacuolar membrane	GO:0009820; GO:0009055; GO:0020037; GO:0016021; GO:0005506; GO:0004497; GO:0055114; GO:0050616; GO:0005774	IPR001128; IPR017973; IPR017972; IPR002401	Chain (1); Metal binding (1); Natural variant (8); Transmembrane (1)	4058	Alkaloid biosynthesis; secologanin biosynthesis.	Cytochrome P450 family
Q40778	C74A2_PARAR	reviewed	Cytochrome P450 74A2 (EC 4.2.1.92) (Allene oxide synthase) (Rubber particle protein) (RPP)	CYP74A2 (RPP30)	Parthenium argentatum (Guayule rubber plant)	473	4.2.1.92	electron carrier activity; heme binding; hydroperoxide dehydratase activity; iron ion binding; monooxygenase activity; oxylipin biosynthetic process	GO:0009055; GO:0020037; GO:0047987; GO:0005506; GO:0004497; GO:0031408	IPR001128; IPR017972; IPR002403	Chain (1); Metal binding (1); Sequence conflict (2)	35935	Lipid metabolism; oxylipin biosynthesis.	Cytochrome P450 family
O64636	C76C1_ARATH	reviewed	Cytochrome P450 76C1 (EC 1.14.-.-)	CYP76C1 (At2g45560) (F17K2.9)	Arabidopsis thaliana (Mouse-ear cress)	512	1.14.-.-	electron carrier activity; heme binding; integral to membrane; iron ion binding; monooxygenase activity; oxidation reduction	GO:0009055; GO:0020037; GO:0016021; GO:0005506; GO:0004497; GO:0055114	IPR001128; IPR017973; IPR017972; IPR002401	Alternative sequence (2); Chain (1); Frameshift (1); Metal binding (1); Sequence conflict (1); Transmembrane (1)	3702		Cytochrome P450 family
O64637	C76C2_ARATH	reviewed	Cytochrome P450 76C2 (EC 1.14.-.-)	CYP76C2 (At2g45570) (F17K2.10)	Arabidopsis thaliana (Mouse-ear cress)	512	1.14.-.-	electron carrier activity; heme binding; integral to membrane; iron ion binding; monooxygenase activity; oxidation reduction	GO:0009055; GO:0020037; GO:0016021; GO:0005506; GO:0004497; GO:0055114	IPR001128; IPR017973; IPR017972; IPR002401	Chain (1); Metal binding (1); Transmembrane (1)	3702		Cytochrome P450 family
O64638	C76C3_ARATH	reviewed	Cytochrome P450 76C3 (EC 1.14.-.-)	CYP76C3 (At2g45580) (F17K2.11)	Arabidopsis thaliana (Mouse-ear cress)	515	1.14.-.-	electron carrier activity; heme binding; integral to membrane; iron ion binding; monooxygenase activity; oxidation reduction	GO:0009055; GO:0020037; GO:0016021; GO:0005506; GO:0004497; GO:0055114	IPR001128; IPR017973; IPR017972; IPR002401	Chain (1); Metal binding (1); Sequence conflict (1); Transmembrane (1)	3702		Cytochrome P450 family
O64635	C76C4_ARATH	reviewed	Cytochrome P450 76C4 (EC 1.14.-.-)	CYP76C4 (At2g45550) (F17K2.8)	Arabidopsis thaliana (Mouse-ear cress)	511	1.14.-.-	electron carrier activity; heme binding; integral to membrane; iron ion binding; monooxygenase activity; oxidation reduction	GO:0009055; GO:0020037; GO:0016021; GO:0005506; GO:0004497; GO:0055114	IPR001128; IPR017973; IPR017972; IPR002401	Chain (1); Metal binding (1); Transmembrane (1)	3702		Cytochrome P450 family
P93147	C81E1_GLYEC	reviewed	Cytochrome P450 81E1 (EC 1.14.13.89) (Isoflavone 2'-hydroxylase) (P450 91A4) (CYP GE-3)	CYP81E1 (CYP91A4)	Glycyrrhiza echinata (Licorice)	499	1.14.13.89	electron carrier activity; heme binding; iron ion binding; isoflavone 2'-hydroxylase activity; membrane; oxidation reduction	GO:0009055; GO:0020037; GO:0005506; GO:0033773; GO:0016020; GO:0055114	IPR001128; IPR017973; IPR017972; IPR002401	Chain (1); Metal binding (1)	46348		Cytochrome P450 family
O65782	C83B1_ARATH	reviewed	Cytochrome P450 83B1 (EC 1.14.-.-)	CYP83B1 (At4g31500) (F3L17.70)	Arabidopsis thaliana (Mouse-ear cress)	499	1.14.-.-	adventitious root development; electron carrier activity; endoplasmic reticulum; heme binding; indole glucosinolate biosynthetic process; indoleacetic acid biosynthetic process; integral to membrane; iron ion binding; mitochondrion; oxidation reduction; oxidoreductase activity, acting on paired donors, with incorporation or reduction of molecular oxygen, NADH or NADPH as one donor, and incorporat…	GO:0048830; GO:0009055; GO:0005783; GO:0020037; GO:0009759; GO:0009684; GO:0016021; GO:0005506; GO:0005739; GO:0055114; GO:0016709; GO:0005886; GO:0010114; GO:0009641; GO:0000162	IPR001128; IPR017973; IPR017972; IPR002401	Chain (1); Metal binding (1); Transmembrane (1)	3702		Cytochrome P450 family
O23066	C86A2_ARATH	reviewed	Cytochrome P450 86A2 (EC 1.14.-.-)	CYP86A2 (At4g00360) (F5I10.21) (A_IG005I10.21)	Arabidopsis thaliana (Mouse-ear cress)	553	1.14.-.-	electron carrier activity; fatty acid (omega-1)-hydroxylase activity; fatty acid metabolic process; heme binding; integral to membrane; iron ion binding; oxidation reduction	GO:0009055; GO:0008393; GO:0006631; GO:0020037; GO:0016021; GO:0005506; GO:0055114	IPR001128; IPR017973; IPR017972; IPR002401	Chain (1); Metal binding (1); Transmembrane (1)	3702		Cytochrome P450 family
P93149	C93B1_GLYEC	reviewed	Licodione synthase (EC 1.14.13.87) (Cytochrome P450 93B1) ((2S)-flavanone 2-hydroxylase) (Flavone synthase II) (CYP GE-5)	CYP93B1	Glycyrrhiza echinata (Licorice)	523	1.14.13.87	electron carrier activity; heme binding; integral to membrane; iron ion binding; licodione synthase activity; oxidation reduction	GO:0009055; GO:0020037; GO:0016021; GO:0005506; GO:0033771; GO:0055114	IPR001128; IPR017973; IPR017972; IPR002401	Chain (1); Metal binding (1); Transmembrane (1)	46348		Cytochrome P450 family
P98188	C94A2_VICSA	reviewed	Cytochrome P450 94A2 (EC 1.14.-.-) (P450-dependent fatty acid omega-hydroxylase)	CYP94A2 (VAGH811)	Vicia sativa (Spring vetch) (Tare)	513	1.14.-.-	electron carrier activity; endoplasmic reticulum membrane; heme binding; integral to membrane; iron ion binding; monooxygenase activity; oxidation reduction	GO:0009055; GO:0005789; GO:0020037; GO:0016021; GO:0005506; GO:0004497; GO:0055114	IPR001128; IPR017973; IPR017972; IPR002401	Chain (1); Metal binding (1); Transmembrane (1)	3908		Cytochrome P450 family
O48922	C98A2_SOYBN	reviewed	Cytochrome P450 98A2 (EC 1.14.-.-)	CYP98A2	Glycine max (Soybean)	509	1.14.-.-	electron carrier activity; heme binding; integral to membrane; iron ion binding; monooxygenase activity; oxidation reduction	GO:0009055; GO:0020037; GO:0016021; GO:0005506; GO:0004497; GO:0055114	IPR001128; IPR017973; IPR017972; IPR002401	Chain (1); Metal binding (1); Transmembrane (1)	3847		Cytochrome P450 family
A2A6M5	CACO2_MOUSE	reviewed	Calcium-binding and coiled-coil domain-containing protein 2 (Nuclear domain 10 protein NDP52) (Nuclear domain 10 protein 52)	Calcoco2 (Ndp52) (Ndp52l1)	Mus musculus (Mouse)	331		Golgi apparatus; cytoskeleton; protein binding	GO:0005794; GO:0005856; GO:0005515	IPR012852	Alternative sequence (4); Chain (1); Coiled coil (1); Frameshift (1)	10090		CALCOCO family
P31656	CADH_MEDSA	reviewed	Cinnamyl alcohol dehydrogenase (CAD) (EC 1.1.1.195)	CAD2	Medicago sativa (Alfalfa)	358	1.1.1.195	cinnamyl-alcohol dehydrogenase activity; lignin biosynthetic process; oxidation reduction; zinc ion binding	GO:0045551; GO:0009809; GO:0055114; GO:0008270	IPR013154; IPR002085; IPR013149; IPR002328	Chain (1); Metal binding (7)	3879	Aromatic compound metabolism; phenylpropanoid biosynthesis.	Zinc-containing alcohol dehydrogenase family
Q8L9J9	CAES_ARATH	reviewed	Probable carbohydrate esterase At4g34215 (EC 3.1.-.-)	At4g34215 (F10M10.12) (F28A23_20)	Arabidopsis thaliana (Mouse-ear cress)	260	3.1.-.-	hydrolase activity	GO:0016787	IPR005181	Active site (3); Beta strand (11); Chain (1); Erroneous gene model prediction (2); Helix (10); Sequence conflict (5); Turn (2)	3702		Carbohydrate esterase 6 family
P46513	CAH2_FLALI	reviewed	Carbonic anhydrase 2 (EC 4.2.1.1) (Carbonate dehydratase 2) (Fragment)		Flaveria linearis (Narrowleaf yellowtops)	190	4.2.1.1	carbon utilization; carbonate dehydratase activity; cytoplasm; zinc ion binding	GO:0015976; GO:0004089; GO:0005737; GO:0008270	IPR001765; IPR015892	Chain (1); Non-terminal residue (1)	4225		Beta-class carbonic anhydrase family
P59395	CAID_SHIFL	reviewed	Carnitinyl-CoA dehydratase (EC 4.2.1.-) (Crotonobetainyl-CoA hydratase)	caiD (SF0033) (S0035)	Shigella flexneri	261	4.2.1.-	hydro-lyase activity; metabolic process	GO:0016836; GO:0008152	IPR001753	Active site (2); Chain (1); Initiator methionine (1)	623	Amine and polyamine metabolism; carnitine metabolism.	Enoyl-CoA hydratase/isomerase family
P62162	CALM_HORVU	reviewed	Calmodulin (CaM)	CAM	Hordeum vulgare (Barley)	149		calcium ion binding	GO:0005509	IPR011992; IPR002048	Calcium binding (4); Chain (1); Domain (4); Initiator methionine (1); Modified residue (2)	4513		Calmodulin family
P62201	CALM_LILLO	reviewed	Calmodulin (CaM)		Lilium longiflorum (Trumpet lily)	149		calcium ion binding	GO:0005509	IPR011992; IPR002048	Calcium binding (4); Chain (1); Domain (4); Initiator methionine (1); Modified residue (2)	4690		Calmodulin family
P17928	CALM_MEDSA	reviewed	Calmodulin (CaM)	CAL1	Medicago sativa (Alfalfa)	149		calcium ion binding	GO:0005509	IPR011992; IPR002048	Calcium binding (4); Chain (1); Domain (4); Initiator methionine (1); Modified residue (2)	3879		Calmodulin family
P06787	CALM_YEAST	reviewed	Calmodulin (CaM)	CMD1 (YBR109C) (YBR0904)	Saccharomyces cerevisiae (Baker's yeast)	147		NLS-bearing substrate import into nucleus; calcium ion binding; calcium-dependent protein binding; cell budding; cellular bud neck; cellular bud tip; central plaque of spindle pole body; cytoskeleton organization; incipient cellular bud site; karyogamy during conjugation with cellular fusion; mating projection tip; microautophagy; phosphatidylinositol biosynthetic process; receptor-mediated endoc…	GO:0006607; GO:0005509; GO:0048306; GO:0007114; GO:0005935; GO:0005934; GO:0005823; GO:0007010; GO:0000131; GO:0000742; GO:0043332; GO:0016237; GO:0006661; GO:0006898; GO:0051300; GO:0042991; GO:0042144	IPR011992; IPR002048	Beta strand (5); Calcium binding (3); Chain (1); Domain (4); Helix (8); Modified residue (4); Mutagenesis (6)	4932		Calmodulin family
O04153	CALR3_ARATH	reviewed	Calreticulin-3	CRT3 (At1g08450) (T27G7.13)	Arabidopsis thaliana (Mouse-ear cress)	424		calcium ion binding; endoplasmic reticulum; endoplasmic reticulum lumen; protein folding; sugar binding; unfolded protein binding; zinc ion binding	GO:0005509; GO:0005783; GO:0005788; GO:0006457; GO:0005529; GO:0051082; GO:0008270	IPR001580; IPR018124; IPR009169; IPR013320	Chain (1); Compositional bias (1); Disulfide bond (1); Erroneous gene model prediction (1); Glycosylation (1); Motif (1); Region (2); Repeat (7); Sequence conflict (1); Signal peptide (1)	3702		Calreticulin family
O82709	CALX_PEA	reviewed	Calnexin homolog		Pisum sativum (Garden pea)	551		calcium ion binding; endoplasmic reticulum membrane; integral to membrane; protein folding; sugar binding; unfolded protein binding	GO:0005509; GO:0005789; GO:0016021; GO:0006457; GO:0005529; GO:0051082	IPR001580; IPR018124; IPR009033; IPR013320	Chain (1); Glycosylation (2); Region (2); Repeat (8); Signal peptide (1); Topological domain (2); Transmembrane (1)	3888		Calreticulin family
O65922	CAMT2_POPTR	reviewed	Caffeoyl-CoA O-methyltransferase 2 (EC 2.1.1.104) (Trans-caffeoyl-CoA 3-O-methyltransferase 2) (CCoAOMT-2) (CCoAMT-2)	CCOAOMT2	Populus trichocarpa (Western balsam poplar) (Populus balsamifera subsp. trichocarpa)	247	2.1.1.104	caffeoyl-CoA O-methyltransferase activity; lignin biosynthetic process; metal ion binding	GO:0042409; GO:0009809; GO:0046872	IPR002935	Binding site (11); Chain (1); Metal binding (3); Region (1)	3694	Aromatic compound metabolism; phenylpropanoid biosynthesis.	Methyltransferase superfamily, Type 3 family, CCoAMT subfamily
O49499	CAMT4_ARATH	reviewed	Probable caffeoyl-CoA O-methyltransferase At4g34050 (EC 2.1.1.104) (Trans-caffeoyl-CoA 3-O-methyltransferase) (CCoAOMT) (CCoAMT)	At4g34050 (F28A23.190)	Arabidopsis thaliana (Mouse-ear cress)	259	2.1.1.104	caffeoyl-CoA O-methyltransferase activity; coumarin biosynthetic process; lignin biosynthetic process; metal ion binding; response to cadmium ion	GO:0042409; GO:0009805; GO:0009809; GO:0046872; GO:0046686	IPR002935	Binding site (10); Chain (1); Metal binding (3); Region (1)	3702	Aromatic compound metabolism; phenylpropanoid biosynthesis.	Methyltransferase superfamily, Type 3 family, CCoAMT subfamily
Q40313	CAMT_MEDSA	reviewed	Caffeoyl-CoA O-methyltransferase (EC 2.1.1.104) (Trans-caffeoyl-CoA 3-O-methyltransferase) (CCoAOMT) (CCoAMT)	CCOMT	Medicago sativa (Alfalfa)	247	2.1.1.104	caffeoyl-CoA O-methyltransferase activity; calcium ion binding; lignin biosynthetic process	GO:0042409; GO:0005509; GO:0009809	IPR002935	Beta strand (9); Binding site (11); Chain (1); Helix (13); Metal binding (3); Region (1)	3879	Aromatic compound metabolism; phenylpropanoid biosynthesis.	Methyltransferase superfamily, Type 3 family, CCoAMT subfamily
Q55G87	CANB1_DICDI	reviewed	Calcineurin subunit B type 1 (Protein phosphatase 2B regulatory subunit 1) (Calcineurin regulatory subunit 1)	cnbA (DDB_G0267446)	Dictyostelium discoideum (Slime mold)	180		calcium ion binding	GO:0005509	IPR011992; IPR002048; IPR001125	Alternative sequence (1); Calcium binding (4); Chain (1); Domain (4); Initiator methionine (1); Lipidation (1); Sequence conflict (2)	44689		Calcineurin regulatory subunit family
Q02909	CAPP1_SOYBN	reviewed	Phosphoenolpyruvate carboxylase, housekeeping isozyme (PEPCase) (EC 4.1.1.31) (PEPC 1)	PPC16	Glycine max (Soybean)	967	4.1.1.31	carbon utilization by fixation of carbon dioxide; cytoplasm; phosphoenolpyruvate carboxylase activity; photosynthesis; tricarboxylic acid cycle	GO:0015977; GO:0005737; GO:0008964; GO:0015979; GO:0006099	IPR001449; IPR018129; IPR015813	Active site (2); Chain (1); Modified residue (1)	3847	Carbohydrate metabolism; tricarboxylic acid cycle.	PEPCase type 1 family
Q09011	CAST_SOLTU	reviewed	Calcium-binding protein CAST		Solanum tuberosum (Potato)	199		calcium ion binding	GO:0005509	IPR011992; IPR002048	Calcium binding (3); Chain (1); Compositional bias (1); Domain (4)	4113
O48561	CATA4_SOYBN	reviewed	Catalase-4 (EC 1.11.1.6)	CAT4	Glycine max (Soybean)	492	1.11.1.6	catalase activity; glyoxysome; heme binding; hydrogen peroxide catabolic process; iron ion binding; oxidation reduction; peroxisome	GO:0004096; GO:0009514; GO:0020037; GO:0042744; GO:0005506; GO:0055114; GO:0005777	IPR002226; IPR010582; IPR011614; IPR018028	Active site (2); Chain (1); Metal binding (1)	3847		Catalase family
Q59296	CATA_CAMJE	reviewed	Catalase (EC 1.11.1.6)	katA (Cj1385)	Campylobacter jejuni	507	1.11.1.6	catalase activity; heme binding; hydrogen peroxide catabolic process; iron ion binding; oxidation reduction; protein binding	GO:0004096; GO:0020037; GO:0042744; GO:0005506; GO:0055114; GO:0005515	IPR002226; IPR010582; IPR011614; IPR018028	Active site (2); Chain (1); Metal binding (1); Sequence conflict (7)	197		Catalase family
P32290	CATA_PHAAU	reviewed	Catalase (EC 1.11.1.6)		Phaseolus aureus (Mung bean) (Vigna radiata)	492	1.11.1.6	catalase activity; glyoxysome; heme binding; hydrogen peroxide catabolic process; iron ion binding; oxidation reduction; peroxisome	GO:0004096; GO:0009514; GO:0020037; GO:0042744; GO:0005506; GO:0055114; GO:0005777	IPR002226; IPR010582; IPR011614; IPR018028	Active site (2); Chain (1); Metal binding (1)	3916		Catalase family
Q4R5M2	CATB_MACFA	reviewed	Cathepsin B (EC 3.4.22.1) [Cleaved into: Cathepsin B light chain; Cathepsin B heavy chain]	CTSB (QccE-13673)	Macaca fascicularis (Crab eating macaque) (Cynomolgus monkey)	339	3.4.22.1	cysteine-type endopeptidase activity; lysosome; melanosome; proteolysis; regulation of catalytic activity	GO:0004197; GO:0005764; GO:0042470; GO:0006508; GO:0050790	IPR000169; IPR013128; IPR000668; IPR015643; IPR012599	Active site (3); Chain (3); Disulfide bond (6); Glycosylation (1); Propeptide (2); Signal peptide (1)	9541		Peptidase C1 family
P00787	CATB_RAT	reviewed	Cathepsin B (EC 3.4.22.1) (Cathepsin B1) (RSG-2) [Cleaved into: Cathepsin B light chain; Cathepsin B heavy chain]	Ctsb	Rattus norvegicus (Rat)	339	3.4.22.1	cysteine-type endopeptidase activity; lysosome; melanosome; proteolysis; regulation of catalytic activity	GO:0004197; GO:0005764; GO:0042470; GO:0006508; GO:0050790	IPR000169; IPR013128; IPR000668; IPR015643; IPR012599	Active site (3); Beta strand (9); Chain (3); Disulfide bond (6); Glycosylation (1); Helix (10); Natural variant (1); Propeptide (2); Sequence conflict (1); Signal peptide (1); Turn (4)	10116		Peptidase C1 family
Q93Z81	CAX3_ARATH	reviewed	Vacuolar cation/proton exchanger 3 (Ca(2+)/H(+) exchanger 3) (Ca(2+)/H(+) antiporter CAX3)	CAX3 (At3g51860) (ATEM1.11)	Arabidopsis thaliana (Mouse-ear cress)	459		calcium ion binding; calcium ion transport; calcium:hydrogen antiporter activity; cellular calcium ion homeostasis; cellular manganese ion homeostasis; cellular zinc ion homeostasis; integral to membrane; lithium ion transport; phosphorus metabolic process; plant-type vacuole membrane; response to calcium ion; response to nematode; sodium ion transport	GO:0005509; GO:0006816; GO:0015369; GO:0006874; GO:0030026; GO:0006882; GO:0016021; GO:0010351; GO:0006793; GO:0009705; GO:0051592; GO:0009624; GO:0006814	IPR004713; IPR004798; IPR004837	Chain (1); Mutagenesis (1); Region (2); Sequence conflict (1); Topological domain (12); Transmembrane (11)	3702		Sodium/potassium/calcium exchanger family, Cation/proton exchanger (CAX) subfamily
P12360	CB11_SOLLC	reviewed	Chlorophyll a-b binding protein 6A, chloroplastic (LHCI type I CAB-6A) (Light-harvesting complex I 26 kDa protein)	CAB6A	Solanum lycopersicum (Tomato) (Lycopersicon esculentum)	246		chlorophyll binding; chloroplast; integral to membrane; magnesium ion binding; photosynthesis, light harvesting; photosystem I; photosystem II; protein-chromophore linkage; thylakoid	GO:0016168; GO:0009507; GO:0016021; GO:0000287; GO:0009765; GO:0009522; GO:0009523; GO:0018298; GO:0009579	IPR001344	Binding site (6); Chain (1); Metal binding (9); Sequence conflict (5); Transit peptide (1); Transmembrane (2)	4081		Light-harvesting chlorophyll a/b-binding (LHC) protein family
P10708	CB12_SOLLC	reviewed	Chlorophyll a-b binding protein 7, chloroplastic (LHCI type II CAB-7)	CAB7	Solanum lycopersicum (Tomato) (Lycopersicon esculentum)	270		chlorophyll binding; chloroplast; integral to membrane; magnesium ion binding; photosynthesis, light harvesting; photosystem I; photosystem II; protein-chromophore linkage; thylakoid	GO:0016168; GO:0009507; GO:0016021; GO:0000287; GO:0009765; GO:0009522; GO:0009523; GO:0018298; GO:0009579	IPR001344	Binding site (6); Chain (1); Metal binding (9); Transit peptide (1); Transmembrane (3)	4081		Light-harvesting chlorophyll a/b-binding (LHC) protein family
P07371	CB22_PEA	reviewed	Chlorophyll a-b binding protein AB80, chloroplastic (LHCII type I CAB-AB80) (LHCP)	AB80	Pisum sativum (Garden pea)	269		chlorophyll binding; chloroplast; integral to membrane; magnesium ion binding; photosynthesis, light harvesting; photosystem I; photosystem II; protein-chromophore linkage; thylakoid	GO:0016168; GO:0009507; GO:0016021; GO:0000287; GO:0009765; GO:0009522; GO:0009523; GO:0018298; GO:0009579	IPR001344	Beta strand (1); Binding site (13); Chain (1); Helix (9); Metal binding (9); Modified residue (1); Mutagenesis (15); Transit peptide (1); Transmembrane (3); Turn (3)	3888		Light-harvesting chlorophyll a/b-binding (LHC) protein family
Q9SQL2	CB24_PEA	reviewed	Chlorophyll a-b binding protein P4, chloroplastic (LHCI type III CAB-P4)	lhcA-P4	Pisum sativum (Garden pea)	252		chlorophyll binding; chloroplast; integral to membrane; magnesium ion binding; photosynthesis, light harvesting; photosystem I; photosystem II; protein-chromophore linkage; thylakoid	GO:0016168; GO:0009507; GO:0016021; GO:0000287; GO:0009765; GO:0009522; GO:0009523; GO:0018298; GO:0009579	IPR001344	Binding site (6); Chain (1); Metal binding (8); Sequence conflict (2); Transit peptide (1); Transmembrane (2)	3888		Light-harvesting chlorophyll a/b-binding (LHC) protein family
P27490	CB28_PEA	reviewed	Chlorophyll a-b binding protein 8, chloroplastic (LHCII type I CAB-8)	CAB8 (LHCB1)	Pisum sativum (Garden pea)	268		chlorophyll binding; chloroplast; integral to membrane; magnesium ion binding; photosynthesis, light harvesting; photosystem I; photosystem II; protein-chromophore linkage; thylakoid	GO:0016168; GO:0009507; GO:0016021; GO:0000287; GO:0009765; GO:0009522; GO:0009523; GO:0018298; GO:0009579	IPR001344	Binding site (13); Chain (1); Metal binding (9); Modified residue (1); Sequence conflict (2); Transit peptide (1); Transmembrane (3)	3888		Light-harvesting chlorophyll a/b-binding (LHC) protein family
P07369	CB2G_SOLLC	reviewed	Chlorophyll a-b binding protein 3C, chloroplastic (LHCII type I CAB-3C) (LHCP)	CAB3C	Solanum lycopersicum (Tomato) (Lycopersicon esculentum)	267		chlorophyll binding; chloroplast; integral to membrane; magnesium ion binding; photosynthesis, light harvesting; photosystem I; photosystem II; protein-chromophore linkage; thylakoid	GO:0016168; GO:0009507; GO:0016021; GO:0000287; GO:0009765; GO:0009522; GO:0009523; GO:0018298; GO:0009579	IPR001344	Binding site (13); Chain (1); Metal binding (9); Modified residue (2); Sequence conflict (1); Transit peptide (1); Transmembrane (3)	4081		Light-harvesting chlorophyll a/b-binding (LHC) protein family
P27524	CB4A_SOLLC	reviewed	Chlorophyll a-b binding protein CP24 10A, chloroplastic (CAB-10A) (LHCP)	CAP10A	Solanum lycopersicum (Tomato) (Lycopersicon esculentum)	256		chlorophyll binding; chloroplast; integral to membrane; photosynthesis, light harvesting; photosystem II; protein-chromophore linkage; thylakoid	GO:0016168; GO:0009507; GO:0016021; GO:0009765; GO:0009523; GO:0018298; GO:0009579	IPR001344	Chain (1); Transit peptide (1); Transmembrane (2)	4081		ELIP/psbS family
Q3SZD7	CBR1_BOVIN	reviewed	Carbonyl reductase [NADPH] 1 (EC 1.1.1.184) (NADPH-dependent carbonyl reductase 1)	CBR1	Bos taurus (Bovine)	277	1.1.1.184	binding; carbonyl reductase (NADPH) activity; cytoplasm; oxidation reduction	GO:0005488; GO:0004090; GO:0005737; GO:0055114	IPR002198; IPR002347; IPR016040	Active site (1); Binding site (1); Chain (1); Initiator methionine (1); Modified residue (3); Nucleotide binding (1)	9913		Short-chain dehydrogenases/reductases (SDR) family
Q8MI29	CBR1_MACFA	reviewed	Carbonyl reductase [NADPH] 1 (EC 1.1.1.184) (NADPH-dependent carbonyl reductase 1) (NADP(+)-dependent prostaglandin dehydrogenase)	CBR1 (PGDH2)	Macaca fascicularis (Crab eating macaque) (Cynomolgus monkey)	277	1.1.1.184	binding; carbonyl reductase (NADPH) activity; cytoplasm; oxidation reduction	GO:0005488; GO:0004090; GO:0005737; GO:0055114	IPR002198; IPR002347; IPR016040	Active site (1); Binding site (1); Chain (1); Modified residue (1); Nucleotide binding (1)	9541		Short-chain dehydrogenases/reductases (SDR) family
Q0DWQ7	CCB12_ORYSJ	reviewed	Cyclin-B1-2 (G2/mitotic-specific cyclin-B1-2) (CycB1;2)	CYCB1-2 (Os02g0801300) (LOC_Os02g55720)	Oryza sativa subsp. japonica (Rice)	391		binding; catalytic activity; cell cycle; cell division; metabolic process	GO:0005488; GO:0003824; GO:0007049; GO:0051301; GO:0008152	IPR006670; IPR006671; IPR013763; IPR008012	Chain (1)	39947		Cyclin family, Cyclin AB subfamily
Q9FGQ7	CCD32_ARATH	reviewed	Cyclin-D3-2 (G1/S-specific cyclin-D3-2) (CycD3;2)	CYCD3-2 (At5g67260) (K3G17.2)	Arabidopsis thaliana (Mouse-ear cress)	367		cell cycle; cell division; nucleus; protein binding; regulation of cell proliferation	GO:0007049; GO:0051301; GO:0005634; GO:0005515; GO:0042127	IPR015451; IPR006670; IPR004367; IPR006671; IPR013763	Chain (1)	3702		Cyclin family, Cyclin D subfamily
Q9SN11	CCD33_ARATH	reviewed	Cyclin-D3-3 (G1/S-specific cyclin-D3-3) (CycD3;3)	CYCD3-3 (At3g50070) (F3A4.150)	Arabidopsis thaliana (Mouse-ear cress)	361		cell cycle; cell division; nucleus; regulation of cell proliferation	GO:0007049; GO:0051301; GO:0005634; GO:0042127	IPR015451; IPR006670; IPR004367; IPR006671; IPR013763	Chain (1)	3702		Cyclin family, Cyclin D subfamily
Q4SUE2	CCD72_TETNG	reviewed	Coiled-coil domain-containing protein 72	ccdc72 (GSTENG00012505001)	Tetraodon nigroviridis (Green puffer)	64				IPR015157	Chain (1); Coiled coil (1)	99883		TMA7 family
Q96F63	CCD97_HUMAN	reviewed	Coiled-coil domain-containing protein 97	CCDC97	Homo sapiens (Human)	343					Chain (1); Coiled coil (1); Modified residue (3)	9606
Q01302	CCG6_NEUCR	reviewed	Clock-controlled protein 6	ccg-6 (B8P8.100) (NCU01418)	Neurospora crassa	142					Chain (1); Frameshift (1); Sequence conflict (4)	5141
P93286	CCMF_ARATH	reviewed	Putative cytochrome c biogenesis ccmF-like mitochondrial protein	CCMFC (CCB452) (CCB6C) (AtMg00180)	Arabidopsis thaliana (Mouse-ear cress)	442		cytochrome complex assembly; integral to membrane; mitochondrial membrane; transport	GO:0017004; GO:0016021; GO:0031966; GO:0006810		Chain (1); Transmembrane (4)	3702		CcmF/cycK/ccl1/nrfE/ccsA family
A2Q9L0	CCR4_ASPNC	reviewed	Glucose-repressible alcohol dehydrogenase transcriptional effector (EC 3.1.13.4) (Carbon catabolite repressor protein 4) (Cytoplasmic deadenylase)	ccr4 (An01g08240)	Aspergillus niger (strain CBS 513.88 / FGSC A1513)	656	3.1.13.4	RNA binding; cytoplasm; magnesium ion binding; nucleus; poly(A)-specific ribonuclease activity; protein binding; regulation of transcription, DNA-dependent	GO:0003723; GO:0005737; GO:0000287; GO:0005634; GO:0004535; GO:0005515; GO:0006355	IPR005135; IPR001611	Chain (1); Compositional bias (1); Metal binding (1); Repeat (4)	425011		CCR4/nocturin family
Q6BK66	CCS1_DEBHA	reviewed	Superoxide dismutase 1 copper chaperone	CCS1 (DEHA2F24486g)	Debaryomyces hansenii (Yeast) (Torulaspora hansenii)	250		copper ion binding; cytoplasm; metal ion transport; superoxide metabolic process	GO:0005507; GO:0005737; GO:0030001; GO:0006801	IPR017969; IPR006121; IPR018152; IPR001424	Chain (1); Domain (1); Metal binding (4)	4959		CCS1 family
P24923	CDC21_MEDSA	reviewed	Cell division control protein 2 homolog 1 (EC 2.7.11.22) (EC 2.7.11.23) (Fragment)	CDC2A	Medicago sativa (Alfalfa)	291	2.7.11.22; 2.7.11.23	ATP binding; RNA polymerase subunit kinase activity; cell division; cyclin-dependent protein kinase activity; mitosis; protein amino acid phosphorylation	GO:0005524; GO:0008353; GO:0051301; GO:0004693; GO:0007067; GO:0006468	IPR000719; IPR017441; IPR017442; IPR008271; IPR002290	Active site (1); Binding site (1); Chain (1); Domain (1); Modified residue (3); Non-terminal residue (1); Nucleotide binding (1)	3879		Protein kinase superfamily, CMGC Ser/Thr protein kinase family, CDC2/CDKX subfamily
Q8GY31	CDC25_ARATH	reviewed	Dual specificity phosphatase Cdc25 (EC 3.1.3.48) (Arath;CDC25)	CDC25 (At5g03455) (F12E4_220)	Arabidopsis thaliana (Mouse-ear cress)	146	3.1.3.48	arsenate reductase activity; cell division; chloroplast; mitosis; nucleus; protein amino acid phosphorylation; protein tyrosine phosphatase activity; response to arsenic; zinc ion binding	GO:0030611; GO:0051301; GO:0009507; GO:0007067; GO:0005634; GO:0006468; GO:0004725; GO:0046685; GO:0008270	IPR001763	Active site (1); Beta strand (8); Chain (1); Compositional bias (1); Domain (1); Erroneous gene model prediction (1); Helix (4); Metal binding (4); Mutagenesis (2); Region (3); Turn (1)	3702		MPI phosphatase family
P54774	CDC48_SOYBN	reviewed	Cell division cycle protein 48 homolog (Valosin-containing protein homolog) (VCP)	CDC48	Glycine max (Soybean)	807		ATP binding; cell cycle; nucleoside-triphosphatase activity; plasma membrane	GO:0005524; GO:0007049; GO:0017111; GO:0005886	IPR009010; IPR003593; IPR005938; IPR003959; IPR003960; IPR003338; IPR004201	Chain (1); Nucleotide binding (2)	3847		AAA ATPase family
P28582	CDPK_DAUCA	reviewed	Calcium-dependent protein kinase (CDPK) (EC 2.7.11.1)		Daucus carota (Carrot)	532	2.7.11.1	ATP binding; calcium ion binding; protein amino acid phosphorylation; protein serine/threonine kinase activity	GO:0005524; GO:0005509; GO:0006468; GO:0004674	IPR011992; IPR002048; IPR000719; IPR017441; IPR017442; IPR008271; IPR002290	Active site (1); Binding site (1); Calcium binding (4); Chain (1); Domain (5); Initiator methionine (1); Lipidation (1); Nucleotide binding (1); Region (1)	4039		Protein kinase superfamily, Ser/Thr protein kinase family, CDPK subfamily
Q32LK2	CE032_BOVIN	reviewed	UPF0467 protein C5orf32 homolog		Bos taurus (Bovine)	103					Chain (1); Compositional bias (2)	9913		UPF0467 family
Q9ZNV5	CEN_ARATH	reviewed	Protein CENTRORADIALIS-like	CEN (ATC) (At2g27550) (F15K20.35) (F10A12.22)	Arabidopsis thaliana (Mouse-ear cress)	175		cytoplasm	GO:0005737	IPR001858; IPR008914	Chain (1)	3702		Phosphatidylethanolamine-binding protein family
O48947	CESA2_ARATH	reviewed	Cellulose synthase A catalytic subunit 2 [UDP-forming] (AtCesA2) (Ath-A) (EC 2.4.1.12)	CESA2 (ATHA) (At4g39350) (T22F8.250)	Arabidopsis thaliana (Mouse-ear cress)	1084	2.4.1.12	cell wall organization; cellulose biosynthetic process; cellulose synthase (UDP-forming) activity; integral to membrane; plasma membrane; protein binding; zinc ion binding	GO:0007047; GO:0030244; GO:0016760; GO:0016021; GO:0005886; GO:0005515; GO:0008270	IPR005150; IPR001841; IPR013083; IPR017907	Active site (2); Binding site (2); Chain (1); Coiled coil (1); Compositional bias (1); Glycosylation (1); Metal binding (8); Topological domain (9); Transmembrane (8); Zinc finger (1)	3702	Glycan metabolism; plant cellulose biosynthesis.	Glycosyltransferase 2 family, Plant cellulose synthase subfamily
Q84JA6	CESA4_ARATH	reviewed	Cellulose synthase A catalytic subunit 4 [UDP-forming] (AtCesA4) (EC 2.4.1.12) (Protein IRREGULAR XYLEM 5) (AtIRX5)	CESA4 (IRX5) (At5g44030) (MRH10.14)	Arabidopsis thaliana (Mouse-ear cress)	1049	2.4.1.12	cellulose biosynthetic process; cellulose synthase (UDP-forming) activity; defense response to bacterium; defense response to fungus; integral to membrane; plasma membrane; secondary cell wall biogenesis; zinc ion binding	GO:0030244; GO:0016760; GO:0042742; GO:0050832; GO:0016021; GO:0005886; GO:0009834; GO:0008270	IPR005150; IPR013083; IPR017907	Active site (2); Binding site (2); Chain (1); Coiled coil (1); Compositional bias (2); Erroneous gene model prediction (1); Glycosylation (1); Metal binding (8); Modified residue (1); Mutagenesis (1); Sequence conflict (7); Topological domain (9); Transmembrane (8); Zinc finger (1)	3702	Glycan metabolism; plant cellulose biosynthesis.	Glycosyltransferase 2 family, Plant cellulose synthase subfamily
Q94JQ6	CESA6_ARATH	reviewed	Cellulose synthase A catalytic subunit 6 [UDP-forming] (AtCesA6) (EC 2.4.1.12) (Isoxaben-resistant protein 2) (Protein PROCUSTE 1) (Protein QUILL) (AraxCelA)	CESA6 (IXR2) (PRC1) (QUI) (At5g64740) (MVP7.7)	Arabidopsis thaliana (Mouse-ear cress)	1084	2.4.1.12	Golgi apparatus; cell growth; cellulose biosynthetic process; cellulose synthase (UDP-forming) activity; cellulose synthase complex; cortical microtubule organization; integral to membrane; plasma membrane; primary cell wall biogenesis; protein binding; zinc ion binding	GO:0005794; GO:0016049; GO:0030244; GO:0016760; GO:0010330; GO:0043622; GO:0016021; GO:0005886; GO:0009833; GO:0005515; GO:0008270	IPR005150; IPR001841; IPR013083; IPR017907	Active site (2); Binding site (2); Chain (1); Coiled coil (2); Compositional bias (1); Frameshift (1); Glycosylation (1); Metal binding (8); Mutagenesis (1); Sequence conflict (11); Topological domain (9); Transmembrane (8); Zinc finger (1)	3702	Glycan metabolism; plant cellulose biosynthesis.	Glycosyltransferase 2 family, Plant cellulose synthase subfamily
Q84ZN6	CESA8_ORYSJ	reviewed	Probable cellulose synthase A catalytic subunit 8 [UDP-forming] (EC 2.4.1.12) (OsCesA8)	CESA8 (Os07g0208500) (LOC_Os07g10770) (OJ1136_A05.10) (OJ1559_F09.120) (OsJ_022567)	Oryza sativa subsp. japonica (Rice)	1081	2.4.1.12	cell wall organization; cellulose biosynthetic process; cellulose synthase (UDP-forming) activity; integral to membrane; plasma membrane; protein binding; zinc ion binding	GO:0007047; GO:0030244; GO:0016760; GO:0016021; GO:0005886; GO:0005515; GO:0008270	IPR005150; IPR001841; IPR013083; IPR017907	Active site (2); Binding site (2); Chain (1); Coiled coil (1); Compositional bias (1); Glycosylation (1); Metal binding (8); Topological domain (9); Transmembrane (8); Zinc finger (1)	39947	Glycan metabolism; plant cellulose biosynthesis.	Glycosyltransferase 2 family, Plant cellulose synthase subfamily
Q2TBN3	CETN2_BOVIN	reviewed	Centrin-2	CETN2	Bos taurus (Bovine)	172		calcium ion binding; mitosis	GO:0005509; GO:0007067	IPR011992; IPR002048	Calcium binding (2); Chain (1); Domain (4); Modified residue (2)	9913		Centrin family
P0A9H7	CFA_ECOLI	reviewed	Cyclopropane-fatty-acyl-phospholipid synthase (Cyclopropane fatty acid synthase) (CFA synthase) (EC 2.1.1.79)	cfa (cdfA) (b1661) (JW1653)	Escherichia coli (strain K12)	382	2.1.1.79	cyclopropane-fatty-acyl-phospholipid synthase activity; cytoplasm; lipid biosynthetic process; protein binding	GO:0008825; GO:0005737; GO:0008610; GO:0005515	IPR003333	Chain (1); Initiator methionine (1); Sequence conflict (4)	83333
P28012	CFI1_MEDSA	reviewed	Chalcone--flavonone isomerase 1 (Chalcone isomerase 1) (EC 5.5.1.6)	CHI1 (CHI-1)	Medicago sativa (Alfalfa)	222	5.5.1.6	chalcone isomerase activity; flavonoid biosynthetic process	GO:0045430; GO:0009813	IPR016088; IPR003466	Beta strand (9); Binding site (3); Chain (1); Helix (7); Mutagenesis (5); Site (1); Turn (2)	3879	Secondary metabolite biosynthesis; flavonoid biosynthesis.	Chalcone isomerase family
Q8H0G1	CFI2_LOTJA	reviewed	Chalcone--flavonone isomerase 2 (Chalcone isomerase 2) (EC 5.5.1.6)	CHI2	Lotus japonicus	221	5.5.1.6	chalcone isomerase activity; flavonoid biosynthetic process	GO:0045430; GO:0009813	IPR016088; IPR003466	Binding site (3); Chain (1); Site (1)	34305	Secondary metabolite biosynthesis; flavonoid biosynthesis.	Chalcone isomerase family
Q565D8	CFI_GENTR	reviewed	Chalcone--flavonone isomerase (Chalcone isomerase) (EC 5.5.1.6)	CHI	Gentiana triflora (Clustered gentian)	221	5.5.1.6	chalcone isomerase activity; flavonoid biosynthetic process	GO:0045430; GO:0009813	IPR016088; IPR003466	Binding site (3); Chain (1); Site (1)	55190	Secondary metabolite biosynthesis; flavonoid biosynthesis.	Chalcone isomerase family
Q96539	CH10_BRANA	reviewed	10 kDa chaperonin (Protein CPN10) (Protein groES)		Brassica napus (Rape)	98		ATP binding; cytoplasm; protein folding	GO:0005524; GO:0005737; GO:0006457	IPR001476	Chain (1)	3708		GroES chaperonin family
Q91Z98	CH3L4_MOUSE	reviewed	Chitinase-3-like protein 4 (Secreted protein Ym2)	Chi3l4 (Ym2)	Mus musculus (Mouse)	402		cation binding; chitin catabolic process; chitinase activity; extracellular region; inflammatory response	GO:0043169; GO:0006032; GO:0004568; GO:0005576; GO:0006954	IPR011583; IPR001223; IPR013781	Binding site (2); Chain (1); Disulfide bond (2); Signal peptide (1)	10090		Glycosyl hydrolase 18 family, Chitinase class II subfamily
Q5PPV4	CHAC2_XENLA	reviewed	Cation transport regulator-like protein 2	chac2	Xenopus laevis (African clawed frog)	184				IPR006840	Chain (1)	8355		ChaC family
Q06A37	CHD7_CHICK	reviewed	Chromodomain-helicase-DNA-binding protein 7 (CHD-7) (EC 3.6.1.-) (ATP-dependent helicase CHD7)	CHD7	Gallus gallus (Chicken)	3011	3.6.1.-	ATP binding; DNA binding; chromatin; chromatin assembly or disassembly; chromatin binding; chromatin modification; helicase activity; nucleus; regulation of transcription, DNA-dependent	GO:0005524; GO:0003677; GO:0000785; GO:0006333; GO:0003682; GO:0016568; GO:0004386; GO:0005634; GO:0006355	IPR006576; IPR000953; IPR014001; IPR001650; IPR002464; IPR014021; IPR001005; IPR000330	Chain (1); Coiled coil (1); Compositional bias (8); Domain (4); Modified residue (1); Motif (1); Nucleotide binding (1)	9031		SNF2/RAD54 helicase family
Q9P2D1	CHD7_HUMAN	reviewed	Chromodomain-helicase-DNA-binding protein 7 (CHD-7) (EC 3.6.1.-) (ATP-dependent helicase CHD7)	CHD7 (KIAA1416)	Homo sapiens (Human)	2997	3.6.1.-	ATP binding; DNA binding; T cell differentiation; central nervous system development; chromatin; chromatin assembly or disassembly; chromatin binding; chromatin modification; cranial nerve development; face development; heart morphogenesis; helicase activity; in utero embryonic development; inner ear morphogenesis; nose development; nucleus; palate development; regulation of growth hormone secret…	GO:0005524; GO:0003677; GO:0030217; GO:0007417; GO:0000785; GO:0006333; GO:0003682; GO:0016568; GO:0021545; GO:0060324; GO:0003007; GO:0004386; GO:0001701; GO:0042472; GO:0043584; GO:0005634; GO:0060021; GO:0060123; GO:0006355; GO:0060041; GO:0001501	IPR006576; IPR000953; IPR014001; IPR001650; IPR002464; IPR014021; IPR001005; IPR000330	Alternative sequence (2); Beta strand (3); Chain (1); Coiled coil (1); Compositional bias (7); Domain (4); Helix (1); Modified residue (6); Motif (1); Natural variant (15); Nucleotide binding (1); Sequence conflict (1); Turn (2)	9606		SNF2/RAD54 helicase family
P21226	CHI2_PEA	reviewed	Endochitinase A2 (EC 3.2.1.14)	CHI2	Pisum sativum (Garden pea)	324	3.2.1.14	cell wall catabolic process; chitin binding; chitin catabolic process; chitinase activity; defense response	GO:0016998; GO:0008061; GO:0006032; GO:0004568; GO:0006952	IPR001002; IPR016283; IPR000726	Chain (1); Disulfide bond (6); Domain (1); Propeptide (1); Signal peptide (1)	3888		Glycosyl hydrolase 19 family, Chitinase class I subfamily
P36908	CHIA_CICAR	reviewed	Acidic endochitinase (EC 3.2.1.14)		Cicer arietinum (Chickpea) (Garbanzo)	293	3.2.1.14	cation binding; chitin catabolic process; chitinase activity; extracellular region	GO:0043169; GO:0006032; GO:0004568; GO:0005576	IPR001223; IPR001579; IPR013781	Active site (1); Chain (1); Disulfide bond (3); Signal peptide (1)	3827		Glycosyl hydrolase 18 family, Chitinase class II subfamily
Q9SLP4	CHIT1_TULBA	reviewed	Chitinase 1 (EC 3.2.1.14) (Tulip bulb chitinase-1) (TBC-1)		Tulipa bakeri (Tulip)	314	3.2.1.14	cation binding; chitin binding; chitin catabolic process; chitinase activity	GO:0043169; GO:0008061; GO:0006032; GO:0004568	IPR000677; IPR001223; IPR001579; IPR013781	Active site (1); Chain (1); Signal peptide (1)	110455		Glycosyl hydrolase 18 family, Chitinase class II subfamily
Q7M443	CHIT2_TULBA	reviewed	Chitinase 2 (EC 3.2.1.14) (Tulip bulb chitinase-2) (TBC-2)		Tulipa bakeri (Tulip)	275	3.2.1.14	cation binding; chitin binding; chitin catabolic process; chitinase activity	GO:0043169; GO:0008061; GO:0006032; GO:0004568	IPR000677; IPR001223; IPR001579; IPR013781	Active site (1); Chain (1)	110455		Glycosyl hydrolase 18 family, Chitinase class II subfamily
Q11174	CHIT_CAEEL	reviewed	Probable endochitinase (EC 3.2.1.14)	cht-1 (C04F6.3)	Caenorhabditis elegans	617	3.2.1.14	cation binding; chitin binding; chitin catabolic process; chitinase activity; embryonic development ending in birth or egg hatching; extracellular region	GO:0043169; GO:0008061; GO:0006032; GO:0004568; GO:0009792; GO:0005576	IPR002557; IPR011583; IPR001223; IPR001579; IPR013781	Active site (1); Chain (1); Compositional bias (1); Disulfide bond (2); Domain (2); Glycosylation (1); Sequence conflict (3)	6239		Glycosyl hydrolase 18 family, Chitinase class II subfamily
P85084	CHIT_CARPA	reviewed	Endochitinase (EC 3.2.1.14)		Carica papaya (Papaya)	243	3.2.1.14	cell wall catabolic process; chitin binding; chitin catabolic process; chitinase activity; defense response; vacuole	GO:0016998; GO:0008061; GO:0006032; GO:0004568; GO:0006952; GO:0005773	IPR016283; IPR000726	Chain (1); Disulfide bond (3); Mass spectrometry (1)	3649		Glycosyl hydrolase 19 family, Chitinase class I subfamily
P06215	CHIT_PHAVU	reviewed	Endochitinase (EC 3.2.1.14)		Phaseolus vulgaris (Kidney bean) (French bean)	328	3.2.1.14	cell wall catabolic process; chitin binding; chitin catabolic process; chitinase activity; defense response; vacuole	GO:0016998; GO:0008061; GO:0006032; GO:0004568; GO:0006952; GO:0005773	IPR001002; IPR016283; IPR000726	Chain (1); Disulfide bond (7); Domain (1); Natural variant (3); Propeptide (1); Sequence conflict (3); Signal peptide (1)	3885		Glycosyl hydrolase 19 family, Chitinase class I subfamily
P36907	CHIX_PEA	reviewed	Endochitinase (EC 3.2.1.14)		Pisum sativum (Garden pea)	320	3.2.1.14	cell wall catabolic process; chitin binding; chitin catabolic process; chitinase activity; defense response	GO:0016998; GO:0008061; GO:0006032; GO:0004568; GO:0006952	IPR001002; IPR016283; IPR000726	Chain (1); Disulfide bond (7); Domain (1); Signal peptide (1)	3888		Glycosyl hydrolase 19 family, Chitinase class I subfamily
Q5E994	CHM1B_BOVIN	reviewed	Charged multivesicular body protein 1b (Chromatin-modifying protein 1b) (CHMP1b)	CHMP1B	Bos taurus (Bovine)	199		endosome; protein transport	GO:0005768; GO:0015031	IPR005024	Chain (1); Coiled coil (2)	9913		SNF7 family
Q8CGS4	CHMP3_RAT	reviewed	Charged multivesicular body protein 3 (Chromatin-modifying protein 3) (Vacuolar protein-sorting-associated protein 24) (rVps24p)	Vps24 (Chmp3)	Rattus norvegicus (Rat)	223		cytoplasm; membrane; phosphatidylinositol-4,5-bisphosphate binding; protein transport; regulation of endosome size	GO:0005737; GO:0016020; GO:0005546; GO:0015031; GO:0051036	IPR005024	Chain (1); Coiled coil (2); Initiator methionine (1); Lipidation (1); Modified residue (3); Mutagenesis (1)	10116		SNF7 family
P93324	CHOMT_MEDSA	reviewed	Isoliquiritigenin 2'-O-methyltransferase (EC 2.1.1.-) (Chalcone O-methyltransferase) (ChOMT)		Medicago sativa (Alfalfa)	372	2.1.1.-	O-methyltransferase activity; protein dimerization activity	GO:0008171; GO:0046983	IPR016461; IPR001077; IPR012967; IPR011991	Active site (1); Beta strand (9); Binding site (5); Chain (1); Helix (17); Turn (3)	3879		Methyltransferase superfamily, Type 2 family, COMT subfamily
Q9SML4	CHS1_CICAR	reviewed	Chalcone synthase 1 (EC 2.3.1.74) (Naringenin-chalcone synthase 1)	CHS1	Cicer arietinum (Chickpea) (Garbanzo)	389	2.3.1.74	acyltransferase activity; flavonoid biosynthetic process; naringenin-chalcone synthase activity	GO:0008415; GO:0009813; GO:0016210	IPR012328; IPR018088; IPR001099; IPR011141; IPR016038	Active site (1); Chain (1)	3827	Secondary metabolite biosynthesis; flavonoid biosynthesis.	Chalcone/stilbene synthases family
P48390	CHS1_GERHY	reviewed	Chalcone synthase 1 (EC 2.3.1.74) (Naringenin-chalcone synthase 1)	CHS1	Gerbera hybrida	398	2.3.1.74	acyltransferase activity; flavonoid biosynthetic process; naringenin-chalcone synthase activity	GO:0008415; GO:0009813; GO:0016210	IPR012328; IPR018088; IPR001099; IPR011141; IPR016038	Active site (1); Chain (1)	18101	Secondary metabolite biosynthesis; flavonoid biosynthesis.	Chalcone/stilbene synthases family
P30080	CHS6_SOYBN	reviewed	Chalcone synthase 6 (EC 2.3.1.74) (Naringenin-chalcone synthase 6)	CHS6	Glycine max (Soybean)	388	2.3.1.74	acyltransferase activity; flavonoid biosynthetic process; naringenin-chalcone synthase activity	GO:0008415; GO:0009813; GO:0016210	IPR012328; IPR018088; IPR001099; IPR011141; IPR016038	Active site (1); Chain (1)	3847	Secondary metabolite biosynthesis; flavonoid biosynthesis.	Chalcone/stilbene synthases family
Q69VG1	CIGR1_ORYSJ	reviewed	Chitin-inducible gibberellin-responsive protein 1	CIGR1 (Os07g0545800) (LOC_Os07g36170) (P0006G05.102)	Oryza sativa subsp. japonica (Rice)	571		nucleus; regulation of transcription, DNA-dependent	GO:0005634; GO:0006355	IPR005202	Chain (1); Frameshift (1); Motif (1)	39947		GRAS family
Q8GVE1	CIGR2_ORYSJ	reviewed	Chitin-inducible gibberellin-responsive protein 2	CIGR2 (Os07g0583600) (LOC_Os07g39470) (OJ1127_E01.113)	Oryza sativa subsp. japonica (Rice)	544		nucleus; regulation of transcription, DNA-dependent	GO:0005634; GO:0006355	IPR005202	Chain (1); Motif (1)	39947		GRAS family
Q9SPL2	CIP8_ARATH	reviewed	E3 ubiquitin-protein ligase CIP8 (EC 6.3.2.-) (COP1-interacting protein 8)	CIP8 (At5g64920) (MXK3.15)	Arabidopsis thaliana (Mouse-ear cress)	334	6.3.2.-	cytoplasm; ligase activity; protein binding; protein ubiquitination; ubiquitin-dependent protein catabolic process; zinc ion binding	GO:0005737; GO:0016874; GO:0005515; GO:0016567; GO:0006511; GO:0008270	IPR001841; IPR013083; IPR017907	Chain (1); Compositional bias (3); Mutagenesis (4); Zinc finger (1)	3702	Protein modification; protein ubiquitination.
Q9XIW0	CIPK7_ARATH	reviewed	CBL-interacting serine/threonine-protein kinase 7 (EC 2.7.11.1) (SOS2-like protein kinase PKS7) (SNF1-related kinase 3.10) (Serine/threonine-protein kinase SR2) (AtSR2) (AtSRPK1)	CIPK7 (PKS7) (SnRK3.10) (SR2) (SRPK1) (At3g23000) (MXC7.3)	Arabidopsis thaliana (Mouse-ear cress)	429	2.7.11.1	ATP binding; manganese ion binding; protein amino acid phosphorylation; protein binding; protein serine/threonine kinase activity; signal transduction	GO:0005524; GO:0030145; GO:0006468; GO:0005515; GO:0004674; GO:0007165	IPR004041; IPR000719; IPR017441; IPR017442; IPR008271; IPR002290	Active site (1); Binding site (1); Chain (1); Domain (2); Nucleotide binding (1); Region (2); Sequence conflict (3)	3702		Protein kinase superfamily, CAMK Ser/Thr protein kinase family, SNF1 subfamily
Q9MAM1	CIPK9_ARATH	reviewed	CBL-interacting serine/threonine-protein kinase 9 (EC 2.7.11.1) (SOS2-like protein kinase PKS6) (SNF1-related kinase 3.12)	CIPK9 (PKS6) (SnRK3.12) (At1g01140) (F6F3.28) (T25K16.13)	Arabidopsis thaliana (Mouse-ear cress)	453	2.7.11.1	ATP binding; manganese ion binding; protein amino acid phosphorylation; protein serine/threonine kinase activity; signal transduction	GO:0005524; GO:0030145; GO:0006468; GO:0004674; GO:0007165	IPR004041; IPR000719; IPR017441; IPR017442; IPR008271; IPR002290	Active site (1); Alternative sequence (2); Binding site (1); Chain (1); Domain (2); Nucleotide binding (1); Region (2); Sequence conflict (1)	3702		Protein kinase superfamily, CAMK Ser/Thr protein kinase family, SNF1 subfamily
Q9FJ55	CIPKJ_ARATH	reviewed	CBL-interacting serine/threonine-protein kinase 19 (EC 2.7.11.1) (SOS2-like protein kinase PKS21) (SNF1-related kinase 3.5)	CIPK19 (PKS21) (SnRK3.5) (At5g45810) (K15I22.1)	Arabidopsis thaliana (Mouse-ear cress)	483	2.7.11.1	ATP binding; manganese ion binding; protein amino acid phosphorylation; protein serine/threonine kinase activity; signal transduction	GO:0005524; GO:0030145; GO:0006468; GO:0004674; GO:0007165	IPR004041; IPR000719; IPR017441; IPR017442; IPR008271; IPR002290	Active site (1); Binding site (1); Chain (1); Domain (2); Nucleotide binding (1); Region (2)	3702		Protein kinase superfamily, CAMK Ser/Thr protein kinase family, SNF1 subfamily
Q93VD3	CIPKN_ARATH	reviewed	CBL-interacting serine/threonine-protein kinase 23 (EC 2.7.11.1) (SOS2-like protein kinase PKS17) (SNF1-related kinase 3.23) (Protein LOW-K(+)-SENSITIVE 1)	CIPK23 (LKS1) (PKS17) (SnRK3.23) (At1g30270) (F12P21.6)	Arabidopsis thaliana (Mouse-ear cress)	482	2.7.11.1	ATP binding; cytosol; manganese ion binding; nucleus; plasma membrane; potassium channel activity; potassium ion binding; potassium ion import; protein amino acid phosphorylation; protein binding; protein serine/threonine kinase activity; response to nutrient; response to water deprivation; signal transduction; stomatal movement	GO:0005524; GO:0005829; GO:0030145; GO:0005634; GO:0005886; GO:0005267; GO:0030955; GO:0010107; GO:0006468; GO:0005515; GO:0004674; GO:0007584; GO:0009414; GO:0007165; GO:0010118	IPR004041; IPR000719; IPR017441; IPR017442; IPR008271; IPR002290	Active site (1); Binding site (1); Chain (1); Domain (2); Erroneous gene model prediction (1); Mutagenesis (2); Nucleotide binding (1); Region (2)	3702		Protein kinase superfamily, CAMK Ser/Thr protein kinase family, SNF1 subfamily
Q8W1D5	CIPKP_ARATH	reviewed	CBL-interacting serine/threonine-protein kinase 25 (EC 2.7.11.1) (SOS2-like protein kinase PKS25) (SNF1-related kinase 3.25)	CIPK25 (PKS25) (SnRK3.25) (At5g25110) (T11H3.120)	Arabidopsis thaliana (Mouse-ear cress)	488	2.7.11.1	ATP binding; manganese ion binding; protein amino acid phosphorylation; protein serine/threonine kinase activity; signal transduction	GO:0005524; GO:0030145; GO:0006468; GO:0004674; GO:0007165	IPR004041; IPR000719; IPR017441; IPR017442; IPR008271; IPR002290	Active site (1); Binding site (1); Chain (1); Domain (2); Nucleotide binding (1); Region (2); Sequence conflict (1)	3702		Protein kinase superfamily, CAMK Ser/Thr protein kinase family, SNF1 subfamily
Q9LTS3	CKX3_ARATH	reviewed	Cytokinin dehydrogenase 3 (EC 1.5.99.12) (Cytokinin oxidase 3) (CKO 3) (AtCKX3)	CKX3 (At5g56970) (MHM17.8)	Arabidopsis thaliana (Mouse-ear cress)	523	1.5.99.12	FAD binding; amine oxidase activity; cytokinin catabolic process; cytokinin dehydrogenase activity; electron carrier activity; endoplasmic reticulum; oxidation reduction; vacuole	GO:0050660; GO:0008131; GO:0009823; GO:0019139; GO:0009055; GO:0005783; GO:0055114; GO:0005773	IPR015345; IPR016166; IPR006094; IPR006093	Binding site (5); Chain (1); Domain (1); Glycosylation (2); Modified residue (1); Nucleotide binding (4); Signal peptide (1)	3702		Oxygen-dependent FAD-linked oxidoreductase family
Q932C5	CLFA_STAAM	reviewed	Clumping factor A (Fibrinogen-binding protein A) (Fibrinogen receptor A)	clfA (fnb) (SAV0811)	Staphylococcus aureus (strain Mu50 / ATCC 700699)	935		cell adhesion; cell surface; cell wall; extracellular region; membrane; pathogenesis; protein binding	GO:0007155; GO:0009986; GO:0005618; GO:0005576; GO:0016020; GO:0009405; GO:0005515	IPR011252; IPR011266; IPR005877; IPR001899	Chain (1); Compositional bias (3); Modified residue (1); Motif (1); Propeptide (1); Region (1); Signal peptide (1)	158878		Serine-aspartate repeat-containing protein (SDr) family
Q8NUL0	CLFB_STAAW	reviewed	Clumping factor B (Fibrinogen-binding protein B) (Fibrinogen receptor B)	clfB (MW2551)	Staphylococcus aureus (strain MW2)	907		cell adhesion; cell surface; cell wall; extracellular region; membrane; pathogenesis; protein binding	GO:0007155; GO:0009986; GO:0005618; GO:0005576; GO:0016020; GO:0009405; GO:0005515	IPR011252; IPR011266; IPR005877; IPR001899	Chain (1); Compositional bias (2); Modified residue (1); Motif (2); Propeptide (1); Region (1); Signal peptide (1); Site (2)	196620		Serine-aspartate repeat-containing protein (SDr) family
Q9N2G5	CLIC6_RABIT	reviewed	Chloride intracellular channel protein 6 (Parchorin)	CLIC6	Oryctolagus cuniculus (Rabbit)	637		chloride ion binding; chloride transport; cytoplasm; plasma membrane; voltage-gated chloride channel activity	GO:0031404; GO:0006821; GO:0005737; GO:0005886; GO:0005247	IPR010987; IPR017933; IPR002946; IPR012335	Chain (1); Compositional bias (2); Domain (1); Region (1); Repeat (15)	9986		Chloride channel CLIC family
P46523	CLPA_BRANA	reviewed	ATP-dependent Clp protease ATP-binding subunit clpA homolog, chloroplastic (Fragment)	CLPA	Brassica napus (Rape)	874		ATP binding; DNA binding; chloroplast; nuclease activity; nucleoside-triphosphatase activity; nucleotide-excision repair; protein binding; protein metabolic process	GO:0005524; GO:0003677; GO:0009507; GO:0004518; GO:0017111; GO:0006289; GO:0005515; GO:0019538	IPR003593; IPR013093; IPR003959; IPR001270; IPR004176; IPR001943	Chain (1); Domain (1); Non-terminal residue (1); Nucleotide binding (2); Region (2); Transit peptide (1)	3708		ClpA/clpB family
Q8YM56	CLPB2_ANASP	reviewed	Chaperone protein clpB 2	clpB2 (alr5084)	Anabaena sp. (strain PCC 7120)	872		ATP binding; cytoplasm; nucleoside-triphosphatase activity; protein binding; protein metabolic process; response to stress	GO:0005524; GO:0005737; GO:0017111; GO:0005515; GO:0019538; GO:0006950	IPR003593; IPR013093; IPR003959; IPR017730; IPR001270; IPR004176	Chain (1); Coiled coil (1); Nucleotide binding (2); Region (5)	103690		ClpA/clpB family
P35100	CLPC_PEA	reviewed	ATP-dependent Clp protease ATP-binding subunit clpC homolog, chloroplastic		Pisum sativum (Garden pea)	922		ATP binding; DNA binding; chloroplast; nuclease activity; nucleoside-triphosphatase activity; nucleotide-excision repair; protein binding; protein metabolic process	GO:0005524; GO:0003677; GO:0009507; GO:0004518; GO:0017111; GO:0006289; GO:0005515; GO:0019538	IPR003593; IPR013093; IPR003959; IPR001270; IPR004176; IPR001943	Chain (1); Domain (1); Nucleotide binding (2); Region (2); Transit peptide (1)	3888		ClpA/clpB family, ClpC subfamily
Q9FN42	CLPP2_ARATH	reviewed	ATP-dependent Clp protease proteolytic subunit 2, mitochondrial (EC 3.4.21.92) (Endopeptidase ClpP2) (nClpP7)	CLPP2 (NCLPP7) (At5g23140) (MYJ24.13)	Arabidopsis thaliana (Mouse-ear cress)	241	3.4.21.92	chloroplast thylakoid membrane; chloroplastic endopeptidase Clp complex; mitochondrion; proteolysis; serine-type endopeptidase activity	GO:0009535; GO:0009840; GO:0005739; GO:0006508; GO:0004252	IPR001907; IPR018215	Active site (2); Chain (1); Transit peptide (1)	3702		Peptidase S14 family
Q06GN5	CLPP_PIPCE	reviewed	ATP-dependent Clp protease proteolytic subunit (EC 3.4.21.92) (Endopeptidase Clp)	clpP	Piper cenocladum (Ant piper)	202	3.4.21.92	chloroplast; proteolysis; serine-type endopeptidase activity	GO:0009507; GO:0006508; GO:0004252	IPR001907; IPR018215	Active site (2); Chain (1)	398741		Peptidase S14 family
Q8VBZ3	CLPT1_MOUSE	reviewed	Cleft lip and palate transmembrane protein 1 homolog (Thymic epithelial cell surface antigen)	Clptm1 (N14)	Mus musculus (Mouse)	664		external side of plasma membrane; integral to membrane; regulation of T cell differentiation in the thymus	GO:0009897; GO:0016021; GO:0033081	IPR008429	Chain (1); Frameshift (1); Glycosylation (6); Modified residue (3); Sequence conflict (2); Topological domain (6); Transmembrane (5)	10090		CLPTM1 family
Q9SYQ8	CLV1_ARATH	reviewed	Receptor protein kinase CLAVATA1 (EC 2.7.11.1)	CLV1 (At1g75820) (T4O12.5)	Arabidopsis thaliana (Mouse-ear cress)	980	2.7.11.1	ATP binding; cell differentiation; identical protein binding; integral to membrane; protein amino acid phosphorylation; protein serine/threonine kinase activity; receptor activity; regulation of meristem organization	GO:0005524; GO:0030154; GO:0042802; GO:0016021; GO:0006468; GO:0004674; GO:0004872; GO:0009934	IPR001611; IPR013210; IPR000719; IPR017441; IPR017442; IPR008271	Active site (1); Binding site (1); Chain (1); Domain (1); Erroneous translation (1); Glycosylation (15); Nucleotide binding (1); Repeat (18); Sequence caution (1); Sequence conflict (4); Signal peptide (1); Topological domain (2); Transmembrane (1)	3702		Protein kinase superfamily, Ser/Thr protein kinase family
Q9M8U1	CML18_ARATH	reviewed	Probable calcium-binding protein CML18 (Calmodulin-like protein 18) (Calmodulin-15) (AtCaM-15)	CML18 (CAM15) (At3g03000) (F13E7.5)	Arabidopsis thaliana (Mouse-ear cress)	165		calcium ion binding; plant-type vacuole; protein binding; regulation of ion transport	GO:0005509; GO:0000325; GO:0005515; GO:0043269	IPR011992; IPR002048	Calcium binding (4); Chain (1); Domain (4)	3702
P30188	CML35_ARATH	reviewed	Probable calcium-binding protein CML35 (Calmodulin-like protein 35) (Calmodulin-like protein 1)	CML35 (At2g41410) (F13H10.4)	Arabidopsis thaliana (Mouse-ear cress)	216		calcium ion binding; plasma membrane	GO:0005509; GO:0005886	IPR011992; IPR002048	Calcium binding (3); Chain (1); Compositional bias (1); Domain (4); Frameshift (1); Sequence conflict (1)	3702
Q8L3R2	CML41_ARATH	reviewed	Probable calcium-binding protein CML41 (Calmodulin-like protein 41)	CML41 (At3g50770) (F18B3.50)	Arabidopsis thaliana (Mouse-ear cress)	205		calcium ion binding	GO:0005509	IPR011992; IPR002048	Calcium binding (3); Chain (1); Domain (4); Sequence conflict (1)	3702
O81445	CNBL1_ARATH	reviewed	Calcineurin B-like protein 1 (SOS3-like calcium-binding protein 5)	CBL1 (SCABP5) (At4g17615) (dl4845w) (FCAALL.122)	Arabidopsis thaliana (Mouse-ear cress)	213		abscisic acid mediated signaling; calcium ion binding; calcium-mediated signaling; plasma membrane; potassium ion import; protein binding; response to cold; response to salt stress; response to water deprivation; stomatal movement	GO:0009738; GO:0005509; GO:0019722; GO:0005886; GO:0010107; GO:0005515; GO:0009409; GO:0009651; GO:0009414; GO:0010118	IPR015757; IPR011992; IPR002048; IPR001125	Calcium binding (4); Chain (1); Domain (4); Erroneous gene model prediction (2); Initiator methionine (1); Lipidation (1); Site (1)	3702		Calcineurin regulatory subunit family
Q8LAS7	CNBL2_ARATH	reviewed	Calcineurin B-like protein 2 (SOS3-like calcium-binding protein 1)	CBL2 (SCABP1) (At5g55990) (MDA7.3)	Arabidopsis thaliana (Mouse-ear cress)	226		calcium ion binding; calcium-mediated signaling; cytosolic ribosome; plant-type vacuole membrane; protein binding	GO:0005509; GO:0019722; GO:0022626; GO:0009705; GO:0005515	IPR015757; IPR011992; IPR002048; IPR001125	Beta strand (5); Calcium binding (4); Chain (1); Domain (4); Helix (12); Sequence conflict (1); Site (1)	3702		Calcineurin regulatory subunit family
O75175	CNOT3_HUMAN	reviewed	CCR4-NOT transcription complex subunit 3 (CCR4-associated factor 3) (Leukocyte receptor cluster member 2)	CNOT3 (KIAA0691) (LENG2) (NOT3)	Homo sapiens (Human)	753		cytoplasm; nucleus; protein binding; regulation of transcription, DNA-dependent; transcription regulator activity	GO:0005737; GO:0005634; GO:0005515; GO:0006355; GO:0030528	IPR007282; IPR007207; IPR012270	Alternative sequence (4); Chain (1); Compositional bias (3); Modified residue (2)	9606		CNOT2/3/5 family
Q3KQ85	CNOT7_XENLA	reviewed	CCR4-NOT transcription complex subunit 7 (CCR4-associated factor 1) (CAF-1)	cnot7 (caf1)	Xenopus laevis (African clawed frog)	285		nucleic acid binding; nucleus; regulation of transcription, DNA-dependent	GO:0003676; GO:0005634; GO:0006355	IPR006941	Chain (1)	8355		CAF1 family
P04258	CO3A1_BOVIN	reviewed	Collagen alpha-1(III) chain	COL3A1	Bos taurus (Bovine)	1049				IPR008160; IPR001007	Chain (1); Disulfide bond (2); Glycosylation (2); Modified residue (5); Region (3)	9913		Fibrillar collagen family
P14282	CO8A1_RABIT	reviewed	Collagen alpha-1(VIII) chain (Endothelial collagen)	COL8A1	Oryctolagus cuniculus (Rabbit)	744		basement membrane; cell adhesion; protein binding	GO:0005604; GO:0007155; GO:0005515	IPR001073; IPR008160; IPR008983	Chain (1); Domain (1); Region (3); Signal peptide (1)	9986
Q92BF2	COAE_LISIN	reviewed	Dephospho-CoA kinase (EC 2.7.1.24) (Dephosphocoenzyme A kinase)	coaE (lin1598)	Listeria innocua	200	2.7.1.24	ATP binding; coenzyme A biosynthetic process; cytoplasm; dephospho-CoA kinase activity	GO:0005524; GO:0015937; GO:0005737; GO:0004140	IPR001977	Chain (1); Domain (1); Nucleotide binding (1)	1642	Cofactor biosynthesis; coenzyme A biosynthesis; coenzyme A from pantothenate: step 5/5.	CoaE family
Q8MIR4	COASY_PIG	reviewed	Bifunctional coenzyme A synthase (CoA synthase) (NBP) (POV-2) [Includes: Phosphopantetheine adenylyltransferase (EC 2.7.7.3) (Pantetheine-phosphate adenylyltransferase) (PPAT) (Dephospho-CoA pyrophosphorylase); Dephospho-CoA kinase (DPCK) (EC 2.7.1.24) (Dephosphocoenzyme A kinase) (DPCOAK)]	COASY	Sus scrofa (Pig)	562	2.7.7.3; 2.7.1.24	ATP binding; coenzyme A biosynthetic process; cytoplasm; dephospho-CoA kinase activity; pantetheine-phosphate adenylyltransferase activity	GO:0005524; GO:0015937; GO:0005737; GO:0004140; GO:0004595	IPR004821; IPR004820; IPR001977	Chain (1); Domain (1); Modified residue (1); Nucleotide binding (1); Region (1)	9823	Cofactor biosynthesis; coenzyme A biosynthesis; coenzyme A from pantothenate: step 4/5. Cofactor biosynthesis; coenzyme A biosynthesis; coenzyme A from pantothenate: step 5/5.	Eukaryotic coaD family
Q9LIB6	COBL8_ARATH	reviewed	COBRA-like protein 8	COBL8 (SEB2) (At3g16860) (MUH15.2)	Arabidopsis thaliana (Mouse-ear cress)	653		anchored to membrane; plasma membrane	GO:0031225; GO:0005886	IPR006918	Chain (1); Glycosylation (13); Lipidation (1); Propeptide (1); Signal peptide (1)	3702		COBRA family
Q9SK82	COGT2_ARATH	reviewed	Cytokinin-O-glucosyltransferase 2 (EC 2.4.1.-) (Zeatin O-glucosyltransferase 2) (AtZOG2) (UDP-glucosyl transferase 85A1)	UGT85A1 (ZOG2) (At1g22400) (F12K8.26)	Arabidopsis thaliana (Mouse-ear cress)	489	2.4.1.-	metabolic process; transferase activity, transferring hexosyl groups	GO:0008152; GO:0016758	IPR002213	Chain (1)	3702		UDP-glycosyltransferase family
Q9ZQ94	COGT3_ARATH	reviewed	Cytokinin-O-glucosyltransferase 3 (EC 2.4.1.-) (Deoxynivalenol-glucosyl-transferase) (Zeatin O-glucosyltransferase 3) (AtZOG3) (UDP-glycosyltransferase 73C5)	UGT73C5 (DOGT1) (ZOG3) (At2g36800) (F13K3.20)	Arabidopsis thaliana (Mouse-ear cress)	495	2.4.1.-	brassinosteroid metabolic process; glucosyltransferase activity; integral to membrane	GO:0016131; GO:0046527; GO:0016021	IPR002213	Chain (1); Transmembrane (1)	3702		UDP-glycosyltransferase family
O22800	COL14_ARATH	reviewed	Zinc finger protein CONSTANS-LIKE 14	COL14 (At2g33500) (F4P9.27)	Arabidopsis thaliana (Mouse-ear cress)	402		nucleus; regulation of transcription; zinc ion binding	GO:0005634; GO:0045449; GO:0008270	IPR010402; IPR000315	Chain (1); Coiled coil (1); Domain (1); Erroneous gene model prediction (1); Sequence conflict (1); Zinc finger (2)	3702		CONSTANS family
Q5UQ13	COLL2_MIMIV	reviewed	Collagen-like protein 2	MIMI_R196	Acanthamoeba polyphaga mimivirus (APMV)	1595		virion	GO:0019012	IPR008160	Chain (1); Domain (9); Glycosylation (12)	212035
Q8NFW1	COMA1_HUMAN	reviewed	Collagen alpha-1(XXII) chain	COL22A1	Homo sapiens (Human)	1626		cell adhesion; cytoplasm; proteinaceous extracellular matrix; structural molecule activity	GO:0007155; GO:0005737; GO:0005578; GO:0005198	IPR008160; IPR003129; IPR002035	Alternative sequence (1); Chain (1); Compositional bias (3); Domain (18); Glycosylation (1); Natural variant (3); Sequence conflict (1); Signal peptide (1)	9606		Fibril-associated collagens with interrupted helices (FACIT) family
Q93Y22	COPD_ARATH	reviewed	Coatomer subunit delta (Delta-coat protein) (Delta-COP)	At5g05010 (MUG13.13)	Arabidopsis thaliana (Mouse-ear cress)	527		Golgi membrane; clathrin adaptor complex; cytoplasmic vesicle; intracellular protein transport; protein binding; vesicle-mediated transport	GO:0000139; GO:0030131; GO:0031410; GO:0006886; GO:0005515; GO:0016192	IPR008968	Chain (1); Compositional bias (1); Domain (1); Erroneous gene model prediction (1); Sequence conflict (1)	3702		Adaptor complexes medium subunit family, Delta-COP subfamily
Q8H852	COPG1_ORYSJ	reviewed	Coatomer subunit gamma-1 (Gamma-1-coat protein) (Gamma-1-COP)	Os03g0227000 (LOC_Os03g12590) (OJ1626B05.5)	Oryza sativa subsp. japonica (Rice)	884		COPI vesicle coat; intracellular protein transport; protein binding; structural molecule activity; vesicle-mediated transport	GO:0030126; GO:0006886; GO:0005515; GO:0005198; GO:0016192	IPR002553; IPR015873; IPR017106; IPR014863; IPR013040	Chain (1); Compositional bias (1); Erroneous gene model prediction (1); Repeat (5)	39947		COPG family
Q6Z382	COPG2_ORYSJ	reviewed	Coatomer subunit gamma-2 (Gamma-2-coat protein) (Gamma-2-COP)	Os07g0201100 (LOC_Os07g10150) (P0519E02.25)	Oryza sativa subsp. japonica (Rice)	889		COPI vesicle coat; intracellular protein transport; protein binding; structural molecule activity; vesicle-mediated transport	GO:0030126; GO:0006886; GO:0005515; GO:0005198; GO:0016192	IPR011989; IPR002553; IPR015873; IPR017106; IPR014863; IPR013040	Chain (1); Repeat (5); Sequence conflict (1)	39947		COPG family
P04146	COPIA_DROME	reviewed	Copia protein (Gag-int-pol protein) [Cleaved into: Copia VLP protein; Copia protease (EC 3.4.23.-)]	GIP (COPIA)	Drosophila melanogaster (Fruit fly)	1409	3.4.23.-	ATP binding; DNA binding; DNA integration; aspartic-type endopeptidase activity; transposition; zinc ion binding	GO:0005524; GO:0003677; GO:0015074; GO:0004190; GO:0032196; GO:0008270	IPR001584; IPR001969; IPR013103; IPR001878	Active site (1); Alternative sequence (1); Chain (2); Domain (1); Mutagenesis (1); Natural variant (2); Sequence conflict (3); Zinc finger (1)	7227
Q9MAX5	COPZ1_ORYSJ	reviewed	Coatomer subunit zeta-1 (Zeta-1-coat protein) (Zeta-COP 1) (Zeta1-COP)	COPZ1 (Os05g0461000) (LOC_Os05g38610) (OJ1281_H05.11) (OsJ_018059)	Oryza sativa subsp. japonica (Rice)	177		Golgi membrane; cytoplasmic vesicle; intracellular protein transport; membrane coat; protein binding; vesicle-mediated transport	GO:0000139; GO:0031410; GO:0006886; GO:0030117; GO:0005515; GO:0016192	IPR000804	Chain (1)	39947		Adaptor complexes small subunit family
O94581	COX12_SCHPO	reviewed	Cytochrome c oxidase polypeptide VIb (EC 1.9.3.1)	cox12 (SPCC1442.08c)	Schizosaccharomyces pombe (Fission yeast)	83	1.9.3.1	cytochrome-c oxidase activity; cytosol; mitochondrion; nucleus; oxidation reduction	GO:0004129; GO:0005829; GO:0005739; GO:0005634; GO:0055114	IPR003213	Chain (1); Disulfide bond (2)	4896		Cytochrome c oxidase VIb family
P03945	COX1_NEUCR	reviewed	Cytochrome c oxidase subunit 1 (EC 1.9.3.1) (Cytochrome c oxidase polypeptide I)	cox-1 (coi) (cox1)	Neurospora crassa	557	1.9.3.1	aerobic respiration; copper ion binding; cytochrome-c oxidase activity; electron carrier activity; electron transport chain; heme binding; integral to membrane; iron ion binding; mitochondrial respiratory chain; transport	GO:0009060; GO:0005507; GO:0004129; GO:0009055; GO:0022900; GO:0020037; GO:0016021; GO:0005506; GO:0005746; GO:0006810	IPR000883	Chain (1); Cross-link (1); Lipidation (1); Metal binding (7); Transmembrane (12)	5141	Energy metabolism; oxidative phosphorylation.	Heme-copper respiratory oxidase family
P08744	COX2_PEA	reviewed	Cytochrome c oxidase subunit 2 (EC 1.9.3.1) (Cytochrome c oxidase polypeptide II)	COX2 (COII)	Pisum sativum (Garden pea)	258	1.9.3.1	copper ion binding; cytochrome-c oxidase activity; electron carrier activity; heme binding; integral to membrane; mitochondrial respiratory chain; respiratory electron transport chain; transport	GO:0005507; GO:0004129; GO:0009055; GO:0020037; GO:0016021; GO:0005746; GO:0022904; GO:0006810	IPR001505; IPR008972; IPR011759; IPR014222; IPR002429	Chain (1); Metal binding (4); Topological domain (3); Transmembrane (2)	3888		Cytochrome c oxidase subunit 2 family
P14853	COX3_SOYBN	reviewed	Cytochrome c oxidase subunit 3 (EC 1.9.3.1) (Cytochrome c oxidase polypeptide III)	COX3 (COXIII)	Glycine max (Soybean)	265	1.9.3.1	cytochrome-c oxidase activity; integral to membrane; mitochondrial electron transport, cytochrome c to oxygen; mitochondrial inner membrane	GO:0004129; GO:0016021; GO:0006123; GO:0005743	IPR000298; IPR013833	Chain (1); Transmembrane (8)	3847		Cytochrome c oxidase subunit 3 family
P00428	COX5B_BOVIN	reviewed	Cytochrome c oxidase subunit 5B, mitochondrial (Cytochrome c oxidase polypeptide Vb) (Cytochrome c oxidase polypeptide VIa)	COX5B	Bos taurus (Bovine)	129		cytochrome-c oxidase activity; mitochondrial inner membrane; zinc ion binding	GO:0004129; GO:0005743; GO:0008270	IPR002124	Beta strand (4); Chain (1); Helix (2); Metal binding (4); Transit peptide (1); Turn (1)	9913		Cytochrome c oxidase Vb family
A6Q0K5	CP12_CHLRE	reviewed	Calvin cycle protein CP12 (Chloroplast protein 12)	cp12	Chlamydomonas reinhardtii	80		chloroplast; reductive pentose-phosphate cycle	GO:0009507; GO:0019253	IPR003823	Chain (1)	3055		CP12 family
Q38900	CP19A_ARATH	reviewed	Peptidyl-prolyl cis-trans isomerase CYP19-1 (PPIase CYP19-1) (EC 5.2.1.8) (Rotamase cyclophilin-3) (Cyclophilin of 19 kDa 1)	CYP19-1 (ROC3) (At2g16600) (T24I21.1)	Arabidopsis thaliana (Mouse-ear cress)	173	5.2.1.8	chloroplast; peptide binding; peptidyl-prolyl cis-trans isomerase activity; plasma membrane; protein folding	GO:0009507; GO:0042277; GO:0003755; GO:0005886; GO:0006457	IPR002130	Chain (1); Domain (1)	3702		Cyclophilin-type PPIase family
Q9SP02	CP20A_ARATH	reviewed	Peptidyl-prolyl cis-trans isomerase CYP20-1 (PPIase CYP20-1) (EC 5.2.1.8) (Rotamase cyclophilin-7) (Cyclophilin of 20 kDa 1)	CYP20-1 (ROC7) (At5g58710) (MZN1.15)	Arabidopsis thaliana (Mouse-ear cress)	204	5.2.1.8	chloroplast; endoplasmic reticulum; extracellular region; peptide binding; peptidyl-prolyl cis-trans isomerase activity; protein folding	GO:0009507; GO:0005783; GO:0005576; GO:0042277; GO:0003755; GO:0006457	IPR002130	Chain (1); Domain (1); Mutagenesis (1); Signal peptide (1)	3702		Cyclophilin-type PPIase family
P93846	CP51_SORBI	reviewed	Cytochrome P450 51 (EC 1.14.13.70) (CYPLI) (P450-LIA1) (Obtusifoliol 14-alpha demethylase)	CYP51	Sorghum bicolor (Sorghum) (Sorghum vulgare)	492	1.14.13.70	electron carrier activity; heme binding; integral to membrane; iron ion binding; methyltransferase activity; oxidation reduction; sterol 14-demethylase activity; sterol biosynthetic process	GO:0009055; GO:0020037; GO:0016021; GO:0005506; GO:0008168; GO:0055114; GO:0008398; GO:0016126	IPR001128; IPR017973; IPR017972; IPR002403	Chain (1); Metal binding (1); Transmembrane (1)	4558	Steroid biosynthesis; zymosterol biosynthesis; zymosterol from lanosterol: step 1/6.	Cytochrome P450 family
P48417	CP74_LINUS	reviewed	Cytochrome P450 74A, chloroplastic (EC 4.2.1.92) (Allene oxide synthase) (Hydroperoxide dehydrase)	CYP74A (CYP74)	Linum usitatissimum (Flax) (Linseed)	536	4.2.1.92	chloroplast; electron carrier activity; heme binding; hydroperoxide dehydratase activity; iron ion binding; monooxygenase activity; oxylipin biosynthetic process	GO:0009507; GO:0009055; GO:0020037; GO:0047987; GO:0005506; GO:0004497; GO:0031408	IPR001128; IPR017972; IPR002403	Chain (1); Metal binding (1); Natural variant (1); Transit peptide (1)	4006	Lipid metabolism; oxylipin biosynthesis.	Cytochrome P450 family
O22059	CPC_ARATH	reviewed	Transcription factor CPC (Protein CAPRICE)	CPC (At2g46410) (F11C10.10)	Arabidopsis thaliana (Mouse-ear cress)	94		DNA binding; nucleus; positive regulation of trichoblast fate specification; protein binding; regulation of transcription, DNA-dependent; response to jasmonic acid stimulus; response to salicylic acid stimulus	GO:0003677; GO:0005634; GO:0010063; GO:0005515; GO:0006355; GO:0009753; GO:0009751	IPR012287; IPR017877; IPR014778; IPR015495; IPR001005	Chain (1); Domain (1); Mutagenesis (2); Region (2)	3702
Q99090	CPRF2_PETCR	reviewed	Light-inducible protein CPRF-2	CPRF-2	Petroselinum crispum (Parsley) (Petroselinum hortense)	401		nucleus; protein dimerization activity; regulation of transcription, DNA-dependent; sequence-specific DNA binding; transcription factor activity	GO:0005634; GO:0046983; GO:0006355; GO:0043565; GO:0003700	IPR011616; IPR004827	Chain (1); Compositional bias (1); DNA binding (1); Domain (1); Sequence conflict (1)	4043		BZIP family
Q9UKF6	CPSF3_HUMAN	reviewed	Cleavage and polyadenylation specificity factor subunit 3 (EC 3.1.27.-) (Cleavage and polyadenylation specificity factor 73 kDa subunit) (CPSF 73 kDa subunit) (mRNA 3'-end-processing endonuclease CPSF-73)	CPSF3 (CPSF73)	Homo sapiens (Human)	684	3.1.27.-	RNA binding; endonuclease activity; mRNA cleavage; mRNA polyadenylation; nuclear mRNA splicing, via spliceosome; nucleoplasm; zinc ion binding	GO:0003723; GO:0004519; GO:0006379; GO:0006378; GO:0000398; GO:0005654; GO:0008270	IPR001279; IPR011108	Active site (1); Chain (1); Cross-link (3); Metal binding (8); Mutagenesis (4); Natural variant (2)	9606		Metallo-beta-lactamase superfamily, RNA-metabolizing metallo-beta-lactamase-like family, CPSF3 subfamily
Q55E68	CPSF5_DICDI	reviewed	Cleavage and polyadenylation specificity factor subunit 5	cpsf5 (DDB_G0269370)	Dictyostelium discoideum (Slime mold)	200		RNA binding; hydrolase activity; mRNA processing; nucleus	GO:0003723; GO:0016787; GO:0006397; GO:0005634	IPR016706; IPR000086	Chain (1); Domain (1)	44689		Nudix hydrolase family, CPSF5 subfamily
Q6DDW4	CPSF6_XENLA	reviewed	Cleavage and polyadenylation specificity factor subunit 6	cpsf6	Xenopus laevis (African clawed frog)	548		mRNA processing; nucleic acid binding; nucleotide binding; nucleus	GO:0006397; GO:0003676; GO:0000166; GO:0005634	IPR012677; IPR000504	Chain (1); Compositional bias (2); Domain (1)	8355		RRM CPSF6/7 family
Q640S2	CRBN_XENTR	reviewed	Protein cereblon	crbn	Xenopus tropicalis (Western clawed frog) (Silurana tropicalis)	447		ATP-dependent peptidase activity; ATP-dependent proteolysis; cytoplasm; membrane	GO:0004176; GO:0006510; GO:0005737; GO:0016020	IPR003111	Chain (1); Domain (1)	8364
Q945B7	CRD1_EUPES	reviewed	Magnesium-protoporphyrin IX monomethyl ester [oxidative] cyclase, chloroplastic (Mg-protoporphyrin IX monomethyl ester oxidative cyclase) (EC 1.14.13.81)	CRD1 (AT103)	Euphorbia esula (Leafy spurge)	405	1.14.13.81	chlorophyll biosynthetic process; chloroplast; iron ion binding; magnesium-protoporphyrin IX monomethyl ester (oxidative) cyclase activity; oxidation reduction; photosynthesis	GO:0015995; GO:0009507; GO:0005506; GO:0048529; GO:0055114; GO:0015979	IPR008434; IPR003251	Chain (1); Transit peptide (1)	3993	Porphyrin biosynthesis; chlorophyll biosynthesis.	AcsF family
Q8J0P4	CRF1_ASPFU	reviewed	Probable glycosidase crf1 (EC 3.2.-.-) (Crh-like protein 1) (allergen Asp f 9)	crf1 (AFUA_1G16190)	Aspergillus fumigatus (Sartorya fumigata)	395	3.2.-.-	anchored to membrane; carbohydrate metabolic process; cell wall; cell wall organization; extracellular region; hydrolase activity, hydrolyzing O-glycosyl compounds; plasma membrane	GO:0031225; GO:0005975; GO:0005618; GO:0007047; GO:0005576; GO:0004553; GO:0005886	IPR013320; IPR000757; IPR017168; IPR008263	Active site (2); Chain (1); Compositional bias (1); Frameshift (1); Glycosylation (1); Lipidation (1); Propeptide (1); Sequence conflict (5); Signal peptide (1)	5085		Glycosyl hydrolase 16 family, CRH1 subfamily
Q9LDT0	CRK30_ARATH	reviewed	Putative cysteine-rich receptor-like protein kinase 30 (Cysteine-rich RLK30) (EC 2.7.11.-)	CRK30 (At4g11460) (F25E4.80)	Arabidopsis thaliana (Mouse-ear cress)	700	2.7.11.-	ATP binding; integral to membrane; protein amino acid phosphorylation; protein serine/threonine kinase activity; receptor activity	GO:0005524; GO:0016021; GO:0006468; GO:0004674; GO:0004872	IPR002902; IPR000719; IPR017441; IPR017442; IPR008271	Active site (1); Binding site (1); Chain (1); Domain (3); Glycosylation (5); Nucleotide binding (1); Signal peptide (1); Topological domain (2); Transmembrane (1)	3702		Protein kinase superfamily, Ser/Thr protein kinase family, CRK subfamily
Q9LDQ3	CRK35_ARATH	reviewed	Putative cysteine-rich receptor-like protein kinase 35 (Cysteine-rich RLK35) (EC 2.7.11.-)	CRK35 (At4g11530) (F25E4.150)	Arabidopsis thaliana (Mouse-ear cress)	669	2.7.11.-	ATP binding; integral to membrane; protein amino acid phosphorylation; protein serine/threonine kinase activity; receptor activity	GO:0005524; GO:0016021; GO:0006468; GO:0004674; GO:0004872	IPR002902; IPR000719; IPR017441; IPR017442; IPR008271	Active site (1); Binding site (1); Chain (1); Compositional bias (1); Domain (3); Frameshift (2); Glycosylation (8); Nucleotide binding (1); Signal peptide (1); Topological domain (2); Transmembrane (1)	3702		Protein kinase superfamily, Ser/Thr protein kinase family, CRK subfamily
Q5R8W6	CROP_PONAB	reviewed	Cisplatin resistance-associated overexpressed protein	CROP	Pongo abelii (Sumatran orangutan)	432		DNA binding; RNA splicing; apoptosis; mRNA binding; mRNA processing; nuclear speck; response to stress	GO:0003677; GO:0008380; GO:0006915; GO:0003729; GO:0006397; GO:0016607; GO:0006950	IPR004882	Chain (1); Coiled coil (1); Compositional bias (2); Modified residue (6)	9601		Luc7 family
Q01332	CRTZ_ESCVU	reviewed	Beta-carotene hydroxylase	crtZ (crtH)	Escherichia vulneris	176		carotenoid biosynthetic process; endoplasmic reticulum; fatty acid biosynthetic process; iron ion binding; oxidation reduction; oxidoreductase activity	GO:0016117; GO:0005783; GO:0006633; GO:0005506; GO:0055114; GO:0016491	IPR006694	Chain (1)	566	Carotenoid biosynthesis; zeaxanthin biosynthesis.
Q8WUQ7	CS029_HUMAN	reviewed	Uncharacterized protein C19orf29 (Renal carcinoma antigen NY-REN-24)	C19orf29	Homo sapiens (Human)	690		RNA splicing; mRNA processing; protein binding; spliceosome	GO:0008380; GO:0006397; GO:0005515; GO:0005681		Alternative sequence (1); Chain (1); Coiled coil (2); Compositional bias (2); Frameshift (1); Modified residue (1); Sequence conflict (1)	9606
P40229	CSK2C_ARATH	reviewed	Casein kinase II subunit beta' (CK II beta')	CKB2 (At4g17640) (dl4855w)	Arabidopsis thaliana (Mouse-ear cress)	282		protein kinase CK2 complex; protein kinase CK2 regulator activity	GO:0005956; GO:0008605	IPR016149; IPR016150; IPR000704	Chain (1)	3702		Casein kinase 2 subunit beta family
O80899	CSLB2_ARATH	reviewed	Cellulose synthase-like protein B2 (AtCslB2) (EC 2.4.1.-)	CSLB2 (At2g32620) (T26B15.18)	Arabidopsis thaliana (Mouse-ear cress)	757	2.4.1.-	Golgi membrane; cell wall organization; cellulose biosynthetic process; cellulose synthase (UDP-forming) activity; integral to membrane	GO:0000139; GO:0007047; GO:0030244; GO:0016760; GO:0016021	IPR005150	Active site (2); Chain (1); Transmembrane (8)	3702		Glycosyltransferase 2 family, Plant cellulose synthase-like B subfamily
O80891	CSLB4_ARATH	reviewed	Cellulose synthase-like protein B4 (AtCslB4) (EC 2.4.1.-)	CSLB4 (At2g32540) (T26B15.10)	Arabidopsis thaliana (Mouse-ear cress)	755	2.4.1.-	Golgi membrane; cell wall organization; cellulose biosynthetic process; cellulose synthase (UDP-forming) activity; integral to membrane	GO:0000139; GO:0007047; GO:0030244; GO:0016760; GO:0016021	IPR005150	Active site (2); Chain (1); Transmembrane (8)	3702		Glycosyltransferase 2 family, Plant cellulose synthase-like B subfamily
Q9M9M4	CSLD3_ARATH	reviewed	Cellulose synthase-like protein D3 (AtCslD3) (EC 2.4.1.-) (Protein KOJAK)	CSLD3 (KJK) (At3g03050) (T17B22.26)	Arabidopsis thaliana (Mouse-ear cress)	1145	2.4.1.-	Golgi membrane; cell wall organization; cellulose biosynthetic process; cellulose synthase (UDP-forming) activity; endoplasmic reticulum; integral to membrane; plasma membrane; response to cold	GO:0000139; GO:0007047; GO:0030244; GO:0016760; GO:0005783; GO:0016021; GO:0005886; GO:0009409	IPR005150; IPR013083	Active site (2); Chain (1); Modified residue (1); Mutagenesis (1); Transmembrane (8)	3702		Glycosyltransferase 2 family, Plant cellulose synthase-like D subfamily
Q8L5U0	CSN4_ARATH	reviewed	COP9 signalosome complex subunit 4 (Signalosome subunit 4) (AtS4) (Constitutive photomorphogenesis protein 8) (Protein FUSCA 4)	CSN4 (COP8) (FUS4) (At5g42970) (MBD2.17)	Arabidopsis thaliana (Mouse-ear cress)	397		G2 phase of mitotic cell cycle; cullin deneddylation; cytoplasm; multicellular organismal development; protein binding; red or far red light signaling pathway; red, far-red light phototransduction; signalosome	GO:0000085; GO:0010388; GO:0005737; GO:0007275; GO:0005515; GO:0010017; GO:0009585; GO:0008180	IPR000717; IPR011991	Chain (1); Domain (1); Mutagenesis (1); Sequence conflict (2)	3702		CSN4 family
Q8W206	CSN6A_ARATH	reviewed	COP9 signalosome complex subunit 6a (Signalosome subunit 6a) (AtCSN6a)	CSN6A (At5g56280) (K24C1.10)	Arabidopsis thaliana (Mouse-ear cress)	317		cytoplasm; multicellular organismal development; protein binding; red or far red light signaling pathway; red, far-red light phototransduction; signalosome; signalosome assembly; ubiquitin-dependent protein catabolic process	GO:0005737; GO:0007275; GO:0005515; GO:0010017; GO:0009585; GO:0008180; GO:0010387; GO:0006511	IPR000555	Chain (1); Domain (1); Erroneous gene model prediction (1); Sequence conflict (2)	3702		Peptidase M67 family, CSN6 subfamily
Q94JU3	CSN7_ARATH	reviewed	COP9 signalosome complex subunit 7 (CSN complex subunit 7) (Protein FUSCA 5)	CSN7 (FUS5) (At1g02090) (T7I23.24) (T7I23.25)	Arabidopsis thaliana (Mouse-ear cress)	260		cullin deneddylation; cytoplasm; multicellular organismal development; protein binding; red or far red light signaling pathway; red, far-red light phototransduction; signalosome; signalosome assembly	GO:0010388; GO:0005737; GO:0007275; GO:0005515; GO:0010017; GO:0009585; GO:0008180; GO:0010387	IPR000717	Alternative sequence (1); Chain (1); Domain (1)	3702		CSN7/EIF3M family, CSN7 subfamily
P23093	CSP_PLABA	reviewed	Circumsporozoite protein (CS)		Plasmodium berghei (strain Anka)	347		cell surface	GO:0009986	IPR003067; IPR000884	Chain (1); Domain (1); Region (2); Repeat (30); Signal peptide (1)	5823		Plasmodium circumsporozoite protein family
Q9CQT9	CT024_MOUSE	reviewed	Uncharacterized protein C20orf24 homolog		Mus musculus (Mouse)	129				IPR010742	Chain (1)	10090
P52569	CTR2_HUMAN	reviewed	Low affinity cationic amino acid transporter 2 (CAT-2) (CAT2) (Solute carrier family 7 member 2)	SLC7A2 (ATRC2)	Homo sapiens (Human)	658		amino acid metabolic process; amino acid transport; basic amino acid transmembrane transporter activity; cytoplasm; integral to plasma membrane; membrane fraction	GO:0006520; GO:0006865; GO:0015174; GO:0005737; GO:0005887; GO:0005624	IPR002293; IPR015606; IPR004755; IPR004841	Alternative sequence (1); Chain (1); Glycosylation (3); Modified residue (1); Natural variant (3); Sequence conflict (5); Topological domain (15); Transmembrane (14)	9606		Amino acid-polyamine-organocation (APC) superfamily, Cationic amino acid transporter (CAT) (TC 2.A.3.3) family
Q54GB2	CTSL2_DICDI	reviewed	CTD small phosphatase-like protein 2 (CTDSP-like 2) (EC 3.1.3.-)	ctdspl2 (DDB_G0290365)	Dictyostelium discoideum (Slime mold)	567	3.1.3.-	phosphoprotein phosphatase activity	GO:0004721	IPR011948; IPR004274	Chain (1); Compositional bias (9); Domain (1)	44689		CTDSPL2 family
O04017	CUC2_ARATH	reviewed	Protein CUP-SHAPED COTYLEDON 2 (NAC domain-containing protein CUC2)	CUC2 (ANAC098) (At5g53950) (K19P17.12)	Arabidopsis thaliana (Mouse-ear cress)	375		DNA binding; formation of organ boundary; leaf development; nucleus; primary shoot apical meristem specification; regulation of timing of organ formation; regulation of transcription, DNA-dependent; secondary shoot formation	GO:0003677; GO:0010160; GO:0048366; GO:0005634; GO:0010072; GO:0048504; GO:0006355; GO:0010223	IPR003441	Chain (1); DNA binding (1); Domain (1); Mutagenesis (2); Region (2)	3702
Q39547	CUCM1_CUCME	reviewed	Cucumisin (EC 3.4.21.25) (allergen Cuc m 1)		Cucumis melo (Muskmelon)	731	3.4.21.25	extracellular region; identical protein binding; negative regulation of catalytic activity; proteolysis; serine-type endopeptidase activity	GO:0005576; GO:0042802; GO:0043086; GO:0006508; GO:0004252	IPR003137; IPR000209; IPR015500; IPR010259	Active site (3); Chain (1); Compositional bias (1); Glycosylation (2); Propeptide (2); Sequence conflict (1); Signal peptide (1)	3656		Peptidase S8 family
P93009	CUTA_ARATH	reviewed	Protein CutA, chloroplastic (Copper-binding protein CutA) (AtCUTA)	CUTA (At2g33740) (T1B8.5)	Arabidopsis thaliana (Mouse-ear cress)	182		chloroplast; copper ion binding; response to metal ion	GO:0009507; GO:0005507; GO:0010038	IPR004323	Alternative sequence (2); Chain (1); Compositional bias (1); Transit peptide (1)	3702		CutA family
Q2KJD3	CWC15_BOVIN	reviewed	Protein CWC15 homolog	CWC15	Bos taurus (Bovine)	231		RNA binding; nuclear mRNA splicing, via spliceosome; spliceosome	GO:0003723; GO:0000398; GO:0005681	IPR006973	Chain (1); Coiled coil (2); Initiator methionine (1); Modified residue (4)	9913		CWC15 family
Q6C8C5	CWC22_YARLI	reviewed	Pre-mRNA-splicing factor CWC22	CWC22 (YALI0D20790g)	Yarrowia lipolytica (Candida lipolytica)	954		RNA splicing; cytoplasm; mRNA processing; protein binding; spliceosome	GO:0008380; GO:0005737; GO:0006397; GO:0005515; GO:0005681	IPR003891; IPR016021; IPR003890	Chain (1); Compositional bias (2); Domain (2)	4952		CWC22 family
P27450	CX32_ARATH	reviewed	Probable serine/threonine-protein kinase Cx32, chloroplastic (EC 2.7.11.1)	At4g35600 (F8D20.110)	Arabidopsis thaliana (Mouse-ear cress)	419	2.7.11.1	ATP binding; chloroplast; plasma membrane; protein amino acid phosphorylation; protein binding; protein serine/threonine kinase activity	GO:0005524; GO:0009507; GO:0005886; GO:0006468; GO:0005515; GO:0004674	IPR000719; IPR017441; IPR017442; IPR008271	Active site (1); Binding site (1); Chain (1); Compositional bias (1); Domain (1); Erroneous gene model prediction (2); Frameshift (1); Modified residue (1); Nucleotide binding (1); Sequence caution (1); Transit peptide (1)	3702		Protein kinase superfamily, Ser/Thr protein kinase family
Q9LZQ0	CX5C2_ARATH	reviewed	Cytochrome c oxidase polypeptide Vc-2 (EC 1.9.3.1) (Cytochrome c oxidase subunit 5c-2)	At3g62400 (T12C14_100)	Arabidopsis thaliana (Mouse-ear cress)	64	1.9.3.1	cytochrome-c oxidase activity; integral to membrane; mitochondrial respiratory chain; oxidation reduction	GO:0004129; GO:0016021; GO:0005746; GO:0055114	IPR008432	Chain (1); Erroneous translation (2); Transmembrane (1)	3702		Cytochrome c oxidase Vc family
Q84Y18	CXIP4_ARATH	reviewed	CAX-interacting protein 4	CXIP4 (At2g28910) (F8N16.20)	Arabidopsis thaliana (Mouse-ear cress)	332		cytoplasm; nucleic acid binding; nucleus; positive regulation of calcium ion transport; zinc ion binding	GO:0005737; GO:0003676; GO:0005634; GO:0051928; GO:0008270	IPR001878	Chain (1); Compositional bias (1); Sequence conflict (2); Zinc finger (1)	3702
Q5RCZ2	CY561_PONAB	reviewed	Cytochrome b561 (Cytochrome b-561)	CYB561	Pongo abelii (Sumatran orangutan)	251		electron transport chain; integral to membrane; iron ion binding; transport	GO:0022900; GO:0016021; GO:0005506; GO:0006810	IPR006593; IPR004877	Chain (1); Domain (1); Metal binding (6); Topological domain (2); Transmembrane (6)	9601
P40934	CYB5_BRAOB	reviewed	Cytochrome b5	CYB5	Brassica oleracea var. botrytis (Cauliflower)	134		electron transport chain; endoplasmic reticulum membrane; heme binding; integral to membrane; iron ion binding; microsome; transport	GO:0022900; GO:0005789; GO:0020037; GO:0016021; GO:0005506; GO:0005792; GO:0006810	IPR001199	Chain (1); Domain (1); Metal binding (2); Natural variant (1); Transmembrane (1)	3715		Cytochrome b5 family
P49098	CYB5_TOBAC	reviewed	Cytochrome b5		Nicotiana tabacum (Common tobacco)	136		electron transport chain; endoplasmic reticulum membrane; heme binding; integral to membrane; iron ion binding; microsome; transport	GO:0022900; GO:0005789; GO:0020037; GO:0016021; GO:0005506; GO:0005792; GO:0006810	IPR001199	Chain (1); Domain (1); Metal binding (2); Sequence conflict (2); Transmembrane (1)	4097		Cytochrome b5 family
Q3T168	CYBP_BOVIN	reviewed	Calcyclin-binding protein (CacyBP)	CACYBP	Bos taurus (Bovine)	230		cytoplasm; ubiquitin-dependent protein catabolic process	GO:0005737; GO:0006511	IPR017447; IPR007052; IPR007699; IPR015120	Chain (1); Domain (2); Modified residue (1); Region (3)	9913
Q9T0G2	CYC3_ARATH	reviewed	Probable cytochrome c At4g10040	At4g10040 (T5L19.170)	Arabidopsis thaliana (Mouse-ear cress)	112		electron carrier activity; electron transport chain; heme binding; iron ion binding; mitochondrial matrix; mitochondrial respiratory chain; transport	GO:0009055; GO:0022900; GO:0020037; GO:0005506; GO:0005759; GO:0005746; GO:0006810	IPR002327; IPR003088; IPR009056	Binding site (2); Chain (1); Metal binding (2)	3702		Cytochrome c family
Q28092	CYLC2_BOVIN	reviewed	Cylicin-2 (Cylicin II) (Multiple-band polypeptide II)	CYLC2 (CYL2)	Bos taurus (Bovine)	488		cell differentiation; cytoplasm; cytoskeleton; multicellular organismal development; spermatogenesis	GO:0030154; GO:0005737; GO:0005856; GO:0007275; GO:0007283		Chain (1); Region (2); Repeat (8)	9913
O22683	CYNS_ARATH	reviewed	Cyanate hydratase (Cyanase) (EC 4.2.1.104) (Cyanate lyase) (Cyanate hydrolase)	CYN (At3g23490) (MEE5.3)	Arabidopsis thaliana (Mouse-ear cress)	168	4.2.1.104	DNA binding; cyanate hydratase activity; cyanate metabolic process; hydro-lyase activity	GO:0003677; GO:0008824; GO:0009439; GO:0016836	IPR008076; IPR003712	Active site (3); Chain (1)	3702		Cyanase family
Q39613	CYPH_CATRO	reviewed	Peptidyl-prolyl cis-trans isomerase (PPIase) (Rotamase) (EC 5.2.1.8) (Cyclophilin) (Cyclosporin A-binding protein)	PCKR1	Catharanthus roseus (Madagascar periwinkle) (Vinca rosea)	172	5.2.1.8	cytoplasm; peptide binding; peptidyl-prolyl cis-trans isomerase activity; protein folding	GO:0005737; GO:0042277; GO:0003755; GO:0006457	IPR002130	Chain (1); Domain (1)	4058		Cyclophilin-type PPIase family
O49886	CYPH_LUPLU	reviewed	Peptidyl-prolyl cis-trans isomerase (PPIase) (Rotamase) (EC 5.2.1.8) (Cyclophilin) (Cyclosporin A-binding protein)		Lupinus luteus (European yellow lupin)	172	5.2.1.8	cytoplasm; peptide binding; peptidyl-prolyl cis-trans isomerase activity; protein folding	GO:0005737; GO:0042277; GO:0003755; GO:0006457	IPR002130	Beta strand (11); Chain (1); Domain (1); Helix (3); Turn (3)	3873		Cyclophilin-type PPIase family
P10255	CYPH_NEUCR	reviewed	Peptidyl-prolyl cis-trans isomerase, mitochondrial (PPIase) (Rotamase) (EC 5.2.1.8) (Cyclophilin) (CPH) (Cyclosporin A-binding protein)	NCU00726	Neurospora crassa	223	5.2.1.8	mitochondrion; peptide binding; peptidyl-prolyl cis-trans isomerase activity; protein folding	GO:0005739; GO:0042277; GO:0003755; GO:0006457	IPR002130	Alternative sequence (2); Chain (1); Domain (1); Transit peptide (1)	5141		Cyclophilin-type PPIase family
P40782	CYPR1_CYNCA	reviewed	Cyprosin (EC 3.4.23.-) (Fragment)	CYPRO1	Cynara cardunculus (Cardoon)	473	3.4.23.-	aspartic-type endopeptidase activity; lipid metabolic process; proteolysis	GO:0004190; GO:0006629; GO:0006508	IPR001969; IPR009007; IPR001461; IPR007856; IPR008138; IPR011001; IPR008139	Active site (2); Chain (1); Disulfide bond (3); Domain (1); Glycosylation (2); Non-terminal residue (1); Propeptide (1)	4265		Peptidase A1 family
O65039	CYSEP_RICCO	reviewed	Vignain (EC 3.4.22.-) (Cysteine endopeptidase)	CYSEP	Ricinus communis (Castor bean)	360	3.4.22.-	cysteine-type endopeptidase activity; cytoplasmic vesicle; endoplasmic reticulum; proteolysis	GO:0004197; GO:0031410; GO:0005783; GO:0006508	IPR000169; IPR013128; IPR000668; IPR013201	Active site (3); Beta strand (8); Chain (1); Disulfide bond (3); Helix (7); Propeptide (2); Region (1); Signal peptide (1); Turn (2)	3988		Peptidase C1 family
Q43317	CYSK_CITLA	reviewed	Cysteine synthase (EC 2.5.1.47) (O-acetylserine sulfhydrylase) (CSase) (O-acetylserine (Thiol)-lyase) (OAS-TL) (Beta-pyrazolylalanine synthase) (Beta-PA/CSase) (EC 2.5.1.51) (L-mimosine synthase) (EC 2.5.1.52)		Citrullus lanatus (Watermelon) (Citrullus vulgaris)	325	2.5.1.47; 2.5.1.51; 2.5.1.52	L-mimosine synthase activity; beta-pyrazolylalanine synthase activity; cysteine biosynthetic process from serine; cysteine synthase activity; cytoplasm; pyridoxal phosphate binding	GO:0050461; GO:0047458; GO:0006535; GO:0004124; GO:0005737; GO:0030170	IPR001216; IPR005856; IPR005859; IPR001926	Binding site (3); Chain (1); Compositional bias (1); Region (1)	3654	Amino-acid biosynthesis; L-cysteine biosynthesis; L-cysteine from L-serine: step 2/2.	Cysteine synthase/cystathionine beta-synthase family
Q43725	CYSKM_ARATH	reviewed	Cysteine synthase, mitochondrial (EC 2.5.1.47) (O-acetylserine sulfhydrylase) (CSase C) (CS-C) (AtCS-C) (O-acetylserine (Thiol)-lyase) (OAS-TL C)	OASC (ACS 1) (At3g59760) (F24G16.30)	Arabidopsis thaliana (Mouse-ear cress)	430	2.5.1.47	ATP binding; chloroplast; cysteine biosynthetic process from serine; cysteine synthase activity; mitochondrion; pyridoxal phosphate binding; transferase activity	GO:0005524; GO:0009507; GO:0006535; GO:0004124; GO:0005739; GO:0030170; GO:0016740	IPR001216; IPR005856; IPR005859; IPR001926	Binding site (3); Chain (1); Compositional bias (2); Erroneous gene model prediction (1); Frameshift (1); Region (1); Sequence conflict (7); Transit peptide (1)	3702	Amino-acid biosynthesis; L-cysteine biosynthesis; L-cysteine from L-serine: step 2/2.	Cysteine synthase/cystathionine beta-synthase family
P43156	CYSP_HEMSP	reviewed	Thiol protease SEN102 (EC 3.4.22.-)	SEN102	Hemerocallis sp. (Daylily)	360	3.4.22.-	cysteine-type endopeptidase activity; endoplasmic reticulum; endoplasmic reticulum lumen; proteolysis	GO:0004197; GO:0005783; GO:0005788; GO:0006508	IPR000169; IPR013128; IPR000668; IPR013201	Active site (3); Chain (1); Glycosylation (1); Motif (1); Propeptide (1); Signal peptide (1)	29711		Peptidase C1 family
P25804	CYSP_PEA	reviewed	Cysteine proteinase 15A (EC 3.4.22.-) (Turgor-responsive protein 15A)		Pisum sativum (Garden pea)	363	3.4.22.-	cysteine-type endopeptidase activity; proteolysis; response to stress	GO:0004197; GO:0006508; GO:0006950	IPR000169; IPR013128; IPR000668; IPR013201	Active site (3); Chain (1); Disulfide bond (3); Glycosylation (1); Propeptide (1); Signal peptide (1)	3888		Peptidase C1 family
Q0JNR2	CYT12_ORYSJ	reviewed	Cysteine proteinase inhibitor 12 (Oryzacystatin-12) (Oryzacystatin XII) (OC-XII)	Os01g0270100 (LOC_Os01g16430) (P0667A10.20)	Oryza sativa subsp. japonica (Rice)	250		cysteine-type endopeptidase inhibitor activity; defense response; extracellular region	GO:0004869; GO:0006952; GO:0005576	IPR000010; IPR018073	Chain (1); Domain (2); Motif (1); Signal peptide (1); Site (1)	39947		Cystatin family, Phytocystatin subfamily
Q41916	CYT5_ARATH	reviewed	Cysteine proteinase inhibitor 5 (AtCYS-5)	CYS5 (At5g47550) (MNJ7.14)	Arabidopsis thaliana (Mouse-ear cress)	122		cell wall; cysteine-type endopeptidase inhibitor activity; defense response; extracellular region	GO:0005618; GO:0004869; GO:0006952; GO:0005576	IPR000010; IPR018073	Chain (1); Domain (1); Glycosylation (2); Motif (1); Sequence conflict (2); Signal peptide (1); Site (1)	3702		Cystatin family, Phytocystatin subfamily
Q06445	CYTI_VIGUN	reviewed	Cysteine proteinase inhibitor (Cystatin)		Vigna unguiculata (Cowpea)	97		cysteine-type endopeptidase inhibitor activity	GO:0004869	IPR000010; IPR018073	Chain (1); Motif (1); Site (1)	3917		Cystatin family, Phytocystatin subfamily
Q9ZRA3	DAD1_PEA	reviewed	Defender against cell death 1 (DAD-1) (Peadad)	DAD1	Pisum sativum (Garden pea)	117		apoptosis; integral to membrane	GO:0006915; GO:0016021	IPR003038	Chain (1); Transmembrane (2)	3888		DAD/OST2 family
Q9LFG2	DAPF_ARATH	reviewed	Diaminopimelate epimerase, chloroplastic (DAP epimerase) (EC 5.1.1.7)	DAPF (At3g53580) (F4P12.280)	Arabidopsis thaliana (Mouse-ear cress)	362	5.1.1.7	chloroplast; diaminopimelate epimerase activity; lysine biosynthetic process via diaminopimelate	GO:0009507; GO:0008837; GO:0009089	IPR001653	Active site (2); Chain (1); Transit peptide (1)	3702	Amino-acid biosynthesis; L-lysine biosynthesis via DAP pathway; DL-diaminopimelate from LL-diaminopimelate: step 1/1.	Diaminopimelate epimerase family
Q59LU0	DBP2_CANAL	reviewed	ATP-dependent RNA helicase DBP2 (EC 3.6.1.-)	DBP2 (CaO19.171) (CaO19.7804)	Candida albicans (Yeast)	562	3.6.1.-	ATP binding; ATP-dependent helicase activity; RNA binding; cytoplasm; nuclear-transcribed mRNA catabolic process, nonsense-mediated decay; nucleus; rRNA processing	GO:0005524; GO:0008026; GO:0003723; GO:0005737; GO:0000184; GO:0005634; GO:0006364	IPR014001; IPR001650; IPR011545; IPR014021; IPR000629; IPR014014	Chain (1); Domain (2); Erroneous gene model prediction (2); Motif (2); Nucleotide binding (1); Region (1)	5476		DEAD box helicase family, DDX5/DBP2 subfamily
A5DAC8	DBP3_PICGU	reviewed	ATP-dependent RNA helicase DBP3 (EC 3.6.1.-)	DBP3 (PGUG_00233)	Pichia guilliermondii (Yeast) (Candida guilliermondii)	534	3.6.1.-	ATP binding; ATP-dependent helicase activity; RNA binding; nucleus; rRNA processing	GO:0005524; GO:0008026; GO:0003723; GO:0005634; GO:0006364	IPR014001; IPR001650; IPR011545; IPR014021; IPR000629; IPR014014	Chain (1); Compositional bias (1); Domain (2); Motif (2); Nucleotide binding (1)	4929		DEAD box helicase family, DDX5/DBP2 subfamily
A3LRW2	DBP3_PICST	reviewed	ATP-dependent RNA helicase DBP3 (EC 3.6.1.-)	DBP3 (PICST_82655)	Pichia stipitis (Yeast)	526	3.6.1.-	ATP binding; ATP-dependent helicase activity; RNA binding; nucleus; rRNA processing	GO:0005524; GO:0008026; GO:0003723; GO:0005634; GO:0006364	IPR014001; IPR001650; IPR011545; IPR014021; IPR000629; IPR014014	Chain (1); Compositional bias (1); Domain (2); Motif (2); Nucleotide binding (1)	4924		DEAD box helicase family, DDX5/DBP2 subfamily
Q96471	DCAM_IPONI	reviewed	S-adenosylmethionine decarboxylase proenzyme (AdoMetDC) (SAMDC) (EC 4.1.1.50) [Cleaved into: S-adenosylmethionine decarboxylase alpha chain; S-adenosylmethionine decarboxylase beta chain]	SAMDC (SDCG1)	Ipomoea nil (Japanese morning glory) (Pharbitis nil)	362	4.1.1.50	adenosylmethionine decarboxylase activity; spermidine biosynthetic process; spermine biosynthetic process	GO:0004014; GO:0008295; GO:0006597	IPR001985; IPR018167; IPR016067; IPR018166	Active site (6); Chain (2); Modified residue (1); Site (1)	35883	Amine and polyamine biosynthesis; S-adenosylmethioninamine biosynthesis; S-adenosylmethioninamine from S-adenosyl-L-methionine: step 1/1.	Eukaryotic AdoMetDC family
Q9M4D8	DCAM_VICFA	reviewed	S-adenosylmethionine decarboxylase proenzyme (AdoMetDC) (SAMDC) (EC 4.1.1.50) [Cleaved into: S-adenosylmethionine decarboxylase alpha chain; S-adenosylmethionine decarboxylase beta chain]	SAMDC	Vicia faba (Broad bean)	353	4.1.1.50	adenosylmethionine decarboxylase activity; spermidine biosynthetic process; spermine biosynthetic process	GO:0004014; GO:0008295; GO:0006597	IPR001985; IPR018167; IPR016067; IPR018166	Active site (6); Chain (2); Modified residue (1); Site (1)	3906	Amine and polyamine biosynthesis; S-adenosylmethioninamine biosynthesis; S-adenosylmethioninamine from S-adenosyl-L-methionine: step 1/1.	Eukaryotic AdoMetDC family
Q949X7	DCDA1_ARATH	reviewed	Diaminopimelate decarboxylase 1, chloroplastic (DAP decarboxylase 1) (EC 4.1.1.20)	LYSA1 (At3g14390) (MLN21.17)	Arabidopsis thaliana (Mouse-ear cress)	484	4.1.1.20	chloroplast; diaminopimelate decarboxylase activity; lysine biosynthetic process via diaminopimelate	GO:0009507; GO:0008836; GO:0009089	IPR002986; IPR000183	Binding site (1); Chain (1); Transit peptide (1)	3702	Amino-acid biosynthesis; L-lysine biosynthesis via DAP pathway; L-lysine from DL-diaminopimelate: step 1/1.	Orn/Lys/Arg decarboxylase class-II family
Q42521	DCE1_ARATH	reviewed	Glutamate decarboxylase 1 (GAD 1) (EC 4.1.1.15)	GAD1 (GAD) (GDH1) (At5g17330) (MKP11.30) (MKP11_18)	Arabidopsis thaliana (Mouse-ear cress)	502	4.1.1.15	calmodulin binding; glutamate decarboxylase activity; glutamate metabolic process; pyridoxal phosphate binding; response to cadmium ion	GO:0005516; GO:0004351; GO:0006536; GO:0030170; GO:0046686	IPR010107; IPR002129; IPR015421	Binding site (1); Chain (1); Region (1); Sequence conflict (1)	3702		Group II decarboxylase family
Q07346	DCE_PETHY	reviewed	Glutamate decarboxylase (GAD) (EC 4.1.1.15)	GAD	Petunia hybrida (Petunia)	500	4.1.1.15	calmodulin binding; glutamate decarboxylase activity; glutamate metabolic process; pyridoxal phosphate binding	GO:0005516; GO:0004351; GO:0006536; GO:0030170	IPR010107; IPR002129; IPR015421	Binding site (1); Chain (1); Helix (1); Region (1)	4102		Group II decarboxylase family
Q42463	DCL_SOLLC	reviewed	Protein DCL, chloroplastic (Defective chloroplasts and leaves protein)	DCL	Solanum lycopersicum (Tomato) (Lycopersicon esculentum)	224		chloroplast	GO:0009507		Chain (1); Transit peptide (1)	4081
Q9VUQ8	DCN1L_DROME	reviewed	DCN1-like protein (Defective in cullin neddylation protein 1-like protein)	CG7427	Drosophila melanogaster (Fruit fly)	288		cytoplasm; nucleus; protein neddylation; ubiquitin binding; ubiquitin-dependent protein catabolic process	GO:0005737; GO:0005634; GO:0045116; GO:0043130; GO:0006511	IPR014764; IPR005176	Chain (1); Domain (2)	7227
Q6QNU4	DDB1_SOLLC	reviewed	DNA damage-binding protein 1 (UV-damaged DNA-binding protein 1) (High pigmentation protein 1)	DDB1 (hp1)	Solanum lycopersicum (Tomato) (Lycopersicon esculentum)	1090		nucleic acid binding; nucleus; red or far red light signaling pathway; red, far-red light phototransduction	GO:0003676; GO:0005634; GO:0010017; GO:0009585	IPR004871	Chain (1); Mutagenesis (1); Natural variant (1)	4081	Protein modification; protein ubiquitination.	DDB1 family
Q9LTV6	DECR2_ARATH	reviewed	Peroxisomal 2,4-dienoyl-CoA reductase (EC 1.3.1.34)	At3g12800 (MBK21.23)	Arabidopsis thaliana (Mouse-ear cress)	298	1.3.1.34	2,4-dienoyl-CoA reductase (NADPH) activity; binding; oxidation reduction; peroxisome; plasma membrane	GO:0008670; GO:0005488; GO:0055114; GO:0005777; GO:0005886	IPR002198; IPR002347; IPR016040	Chain (1); Motif (1); Nucleotide binding (1); Sequence conflict (2)	3702		Short-chain dehydrogenases/reductases (SDR) family, 2,4-dienoyl-CoA reductase subfamily
A7EJY3	DED1_SCLS1	reviewed	ATP-dependent RNA helicase ded1 (EC 3.6.1.-)	ded1 (SS1G_05629)	Sclerotinia sclerotiorum (strain ATCC 18683 / 1980 / Ss-1) (White mold) (Whetzelinia sclerotiorum)	678	3.6.1.-	ATP binding; ATP-dependent helicase activity; RNA binding; cytoplasm; translation; translation initiation factor activity	GO:0005524; GO:0008026; GO:0003723; GO:0005737; GO:0006412; GO:0003743	IPR014001; IPR001650; IPR011545; IPR014021; IPR000629; IPR014014	Chain (1); Compositional bias (2); Domain (2); Motif (2); Nucleotide binding (1)	325569		DEAD box helicase family, DDX3/DED1 subfamily
O65740	DEF2_CAPAN	reviewed	Defensin J1-2		Capsicum annuum (Bell pepper)	74		defense response to fungus; extracellular region; xenobiotic metabolic process	GO:0050832; GO:0005576; GO:0006805	IPR008177; IPR008176; IPR003614	Chain (1); Disulfide bond (4); Signal peptide (1)	4072		Plant defensin family
Q9ZS88	DER22_ARATH	reviewed	Derlin-2.2 (AtDerlin2-2)	DER2.2 (At4g04860) (T4B21.2)	Arabidopsis thaliana (Mouse-ear cress)	244		endoplasmic reticulum membrane; integral to membrane	GO:0005789; GO:0016021	IPR007599	Chain (1); Topological domain (5); Transmembrane (4)	3702		Derlin family
P51103	DFRA_CALCH	reviewed	Dihydroflavonol-4-reductase (DFR) (EC 1.1.1.219) (Dihydrokaempferol 4-reductase)	F	Callistephus chinensis (China aster)	364	1.1.1.219	coenzyme binding; dihydrokaempferol 4-reductase activity; flavonoid biosynthetic process; oxidation reduction	GO:0050662; GO:0045552; GO:0009813; GO:0055114	IPR001509; IPR016040	Chain (1)	13379	Pigment biosynthesis; anthocyanin biosynthesis.	Dihydroflavonol-4-reductase family
P51105	DFRA_GERHY	reviewed	Dihydroflavonol-4-reductase (DFR) (EC 1.1.1.219) (Dihydrokaempferol 4-reductase)	DFR	Gerbera hybrida	366	1.1.1.219	coenzyme binding; dihydrokaempferol 4-reductase activity; flavonoid biosynthetic process; oxidation reduction	GO:0050662; GO:0045552; GO:0009813; GO:0055114	IPR001509; IPR016040	Chain (1)	18101	Pigment biosynthesis; anthocyanin biosynthesis.	Dihydroflavonol-4-reductase family
P51108	DFRA_MAIZE	reviewed	Dihydroflavonol-4-reductase (DFR) (EC 1.1.1.219) (Dihydrokaempferol 4-reductase)	A1	Zea mays (Maize)	357	1.1.1.219	coenzyme binding; dihydrokaempferol 4-reductase activity; flavonoid biosynthetic process; oxidation reduction	GO:0050662; GO:0045552; GO:0009813; GO:0055114	IPR001509; IPR016040	Chain (1)	4577	Pigment biosynthesis; anthocyanin biosynthesis.	Dihydroflavonol-4-reductase family
P73212	DFRA_SYNY3	reviewed	Putative dihydroflavonol-4-reductase (DFR) (EC 1.1.1.219) (Dihydrokaempferol 4-reductase)	dfrA (slr1706)	Synechocystis sp. (strain PCC 6803)	343	1.1.1.219	coenzyme binding; dihydrokaempferol 4-reductase activity; flavonoid biosynthetic process; oxidation reduction	GO:0050662; GO:0045552; GO:0009813; GO:0055114	IPR001509; IPR017829; IPR016040	Chain (1)	1148	Secondary metabolite biosynthesis; flavonoid biosynthesis.	Dihydroflavonol-4-reductase family
P51110	DFRA_VITVI	reviewed	Dihydroflavonol-4-reductase (DFR) (EC 1.1.1.219) (Dihydrokaempferol 4-reductase)	DFR	Vitis vinifera (Grape)	337	1.1.1.219	coenzyme binding; dihydrokaempferol 4-reductase activity; flavonoid biosynthetic process; oxidation reduction	GO:0050662; GO:0045552; GO:0009813; GO:0055114	IPR001509; IPR016040	Beta strand (12); Chain (1); Helix (16); Turn (2)	29760	Pigment biosynthesis; anthocyanin biosynthesis.	Dihydroflavonol-4-reductase family
Q96DF8	DGC14_HUMAN	reviewed	Protein DGCR14 (DiGeorge syndrome critical region 14) (DiGeorge syndrome critical region 13) (DiGeorge syndrome protein H) (DGS-H) (Protein ES2)	DGCR14 (DGCR13) (DGSH) (DGSI) (ES2)	Homo sapiens (Human)	476		RNA splicing; cytoplasm; mRNA processing; nervous system development; spliceosome	GO:0008380; GO:0005737; GO:0006397; GO:0007399; GO:0005681		Chain (1); Erroneous translation (1); Modified residue (3); Natural variant (3)	9606		DGCR14 family
Q43314	DHE1_ARATH	reviewed	Glutamate dehydrogenase 1 (GDH 1) (EC 1.4.1.3)	GDH1 (At5g18170) (MRG7.13)	Arabidopsis thaliana (Mouse-ear cress)	411	1.4.1.3	ATP binding; amino acid metabolic process; glutamate dehydrogenase [NAD(P)+] activity; mitochondrion; oxidation reduction; response to absence of light; response to cadmium ion; response to salt stress	GO:0005524; GO:0006520; GO:0004353; GO:0005739; GO:0055114; GO:0009646; GO:0046686; GO:0009651	IPR006095; IPR006096; IPR006097; IPR014362; IPR016040	Active site (1); Chain (1)	3702		Glu/Leu/Phe/Val dehydrogenases family
Q9LEC8	DHEB_NICPL	reviewed	Glutamate dehydrogenase B (GDH B) (EC 1.4.1.3)	GDHB	Nicotiana plumbaginifolia (Leadwort-leaved tobacco)	411	1.4.1.3	amino acid metabolic process; binding; glutamate dehydrogenase [NAD(P)+] activity; oxidation reduction	GO:0006520; GO:0005488; GO:0004353; GO:0055114	IPR006095; IPR006096; IPR006097; IPR014362; IPR016040	Active site (1); Chain (1); Sequence conflict (2)	4092		Glu/Leu/Phe/Val dehydrogenases family
P28639	DHN1_PEA	reviewed	Dehydrin DHN1	DHN1	Pisum sativum (Garden pea)	197		response to stress; response to water	GO:0006950; GO:0009415	IPR000167	Chain (1); Region (2); Repeat (4)	3888		Plant dehydrin family
P28641	DHN3_PEA	reviewed	Dehydrin DHN3	DHN3	Pisum sativum (Garden pea)	232		response to stress; response to water	GO:0006950; GO:0009415	IPR000167	Chain (1)	3888		Plant dehydrin family
Q8GXR9	DHNA_ARATH	reviewed	Probable NADH dehydrogenase, chloroplastic/mitochondrial (EC 1.6.-.-)	NDC1 (At5g08740) (T2K12.12) (T2K12_90)	Arabidopsis thaliana (Mouse-ear cress)	519	1.6.-.-	FAD binding; chloroplast; mitochondrial inner membrane; oxidation reduction; oxidoreductase activity	GO:0050660; GO:0009507; GO:0005743; GO:0055114; GO:0016491	IPR013027; IPR001327	Alternative sequence (4); Chain (1); Erroneous gene model prediction (1); Erroneous termination (1); Sequence conflict (2); Transit peptide (1)	3702		NADH dehydrogenase family
Q8LB02	DHSB2_ARATH	reviewed	Succinate dehydrogenase [ubiquinone] iron-sulfur subunit 2, mitochondrial (EC 1.3.5.1) (Iron-sulfur subunit of complex II) (Ip)	SDH2-2 (At5g40650) (MNF13.21) (MNF13.170)	Arabidopsis thaliana (Mouse-ear cress)	280	1.3.5.1	2 iron, 2 sulfur cluster binding; 3 iron, 4 sulfur cluster binding; 4 iron, 4 sulfur cluster binding; electron carrier activity; electron transport chain; iron ion binding; mitochondrial inner membrane; succinate dehydrogenase (ubiquinone) activity; transport; tricarboxylic acid cycle	GO:0051537; GO:0051538; GO:0051539; GO:0009055; GO:0022900; GO:0005506; GO:0005743; GO:0008177; GO:0006810; GO:0006099	IPR006058; IPR017896; IPR017900; IPR012675; IPR001041; IPR012285; IPR004489	Binding site (1); Chain (1); Domain (2); Metal binding (11); Sequence conflict (5); Transit peptide (1)	3702	Carbohydrate metabolism; tricarboxylic acid cycle.	Succinate dehydrogenase/fumarate reductase iron-sulfur protein family
P27867	DHSO_RAT	reviewed	Sorbitol dehydrogenase (EC 1.1.1.14) (L-iditol 2-dehydrogenase)	Sord (Sdh1)	Rattus norvegicus (Rat)	357	1.1.1.14	L-iditol 2-dehydrogenase activity; identical protein binding; oxidation reduction; response to cadmium ion; response to copper ion; response to drug; response to hormone stimulus; response to nutrient levels; response to osmotic stress; zinc ion binding	GO:0003939; GO:0042802; GO:0055114; GO:0046686; GO:0046688; GO:0042493; GO:0009725; GO:0031667; GO:0006970; GO:0008270	IPR013154; IPR002085; IPR013149; IPR002328	Chain (1); Initiator methionine (1); Metal binding (3); Modified residue (2); Sequence conflict (1)	10116		Zinc-containing alcohol dehydrogenase family
O22899	DHX15_ARATH	reviewed	Probable pre-mRNA-splicing factor ATP-dependent RNA helicase (EC 3.6.1.-)	At2g47250 (T08I13.9)	Arabidopsis thaliana (Mouse-ear cress)	729	3.6.1.-	ATP binding; RNA splicing; chloroplast envelope; helicase activity; mRNA processing; membrane; nucleic acid binding; nucleus	GO:0005524; GO:0008380; GO:0009941; GO:0004386; GO:0006397; GO:0016020; GO:0003676; GO:0005634	IPR003593; IPR014001; IPR001650; IPR002464; IPR011709; IPR007502; IPR014021	Chain (1); Domain (2); Motif (1); Nucleotide binding (1)	3702		DEAD box helicase family, DEAH subfamily, DDX15/PRP43 sub-subfamily
A2A4P0	DHX8_MOUSE	reviewed	ATP-dependent RNA helicase DHX8 (EC 3.6.1.-) (DEAH box protein 8)	Dhx8	Mus musculus (Mouse)	1244	3.6.1.-	ATP binding; ATP-dependent helicase activity; RNA binding; RNA splicing; mRNA processing; spliceosome	GO:0005524; GO:0008026; GO:0003723; GO:0008380; GO:0006397; GO:0005681	IPR014001; IPR001650; IPR002464; IPR011709; IPR007502; IPR014021; IPR012340; IPR003029	Chain (1); Compositional bias (2); Domain (3); Modified residue (6); Motif (1); Nucleotide binding (1)	10090		DEAD box helicase family, DEAH subfamily, DDX8/PRP22 sub-subfamily
O70133	DHX9_MOUSE	reviewed	ATP-dependent RNA helicase A (EC 3.6.1.-) (Nuclear DNA helicase II) (NDH II) (DEAH box protein 9) (mHEL-5)	Dhx9 (Ddx9)	Mus musculus (Mouse)	1380	3.6.1.-	ATP binding; ATP-dependent helicase activity; DNA binding; double-stranded RNA binding; nucleolus	GO:0005524; GO:0008026; GO:0003677; GO:0003725; GO:0005730	IPR014001; IPR001650; IPR011545; IPR002464; IPR001159; IPR014720; IPR011709; IPR007502; IPR014021	Alternative sequence (2); Beta strand (6); Chain (1); Compositional bias (1); Domain (4); Frameshift (1); Helix (5); Modified residue (3); Motif (2); Nucleotide binding (1); Region (3); Sequence caution (1); Sequence conflict (11); Turn (2)	10090		DEAD box helicase family, DEAH subfamily
Q39083	DI191_ARATH	reviewed	Protein DEHYDRATION-INDUCED 19 (AtDi19-1)	DI19-1 (DI19) (At1g56280) (F14G9.11)	Arabidopsis thaliana (Mouse-ear cress)	206		nucleus; protein binding	GO:0005634; GO:0005515	IPR008598	Chain (1); Erroneous gene model prediction (1); Modified residue (3); Sequence conflict (1)	3702		Di19 family
Q84J70	DI193_ARATH	reviewed	Protein DEHYDRATION-INDUCED 19 homolog 3 (AtDi19-3)	DI19-3 (At3g05700) (F18C1.3)	Arabidopsis thaliana (Mouse-ear cress)	223		nucleus	GO:0005634	IPR008598	Chain (1); Compositional bias (1); Erroneous gene model prediction (1)	3702		Di19 family
Q6NM26	DI196_ARATH	reviewed	Protein DEHYDRATION-INDUCED 19 homolog 6 (AtDi19-6)	DI19-6 (At5g26990) (F2P16.10)	Arabidopsis thaliana (Mouse-ear cress)	222		nucleus	GO:0005634	IPR008598	Chain (1); Compositional bias (1); Erroneous gene model prediction (1)	3702		Di19 family
O60610	DIAP1_HUMAN	reviewed	Protein diaphanous homolog 1 (Diaphanous-related formin-1) (DRF1)	DIAPH1 (DIAP1)	Homo sapiens (Human)	1272		Rho GTPase binding; actin binding; actin cytoskeleton organization; cell projection; cellular component organization; cytoplasm; cytoskeleton; plasma membrane; receptor binding; sensory perception of sound	GO:0017048; GO:0003779; GO:0030036; GO:0042995; GO:0016043; GO:0005737; GO:0005856; GO:0005886; GO:0005102; GO:0007605	IPR014767; IPR010465; IPR009408; IPR010472; IPR010473; IPR015425; IPR003104; IPR014768	Alternative sequence (3); Chain (1); Coiled coil (2); Compositional bias (1); Cross-link (1); Domain (4); Modified residue (2); Sequence caution (1); Sequence conflict (4)	9606		Formin homology family, Diaphanous subfamily
P27626	DIN1_RAPSA	reviewed	Senescence-associated protein DIN1	DIN1	Raphanus sativus (Radish)	183				IPR001763	Chain (1); Domain (1)	3726
Q949R4	DIOXL_ARATH	reviewed	4,5-DOPA dioxygenase extradiol-like protein (EC 1.13.-.-)	At4g15093 (dl3590w)	Arabidopsis thaliana (Mouse-ear cress)	269	1.13.-.-	cellular aromatic compound metabolic process; electron carrier activity; ferrous iron binding; oxidation reduction; oxidoreductase activity, acting on single donors with incorporation of molecular oxygen; zinc ion binding	GO:0006725; GO:0009055; GO:0008198; GO:0055114; GO:0016701; GO:0008270	IPR014436; IPR004183	Chain (1); Erroneous gene model prediction (2); Metal binding (4)	3702		DODA-type extradiol aromatic ring-opening dioxygenase family
O01352	DJ_DROME	reviewed	Sperm-specific protein Don juan	dj (CG1980)	Drosophila melanogaster (Fruit fly)	248		microtubule-based flagellum; mitochondrial derivative; nucleus; sperm individualization	GO:0009434; GO:0016007; GO:0005634; GO:0007291		Alternative sequence (1); Chain (1); Coiled coil (2); Region (1); Repeat (8); Sequence conflict (2)	7227
P59910	DJB13_HUMAN	reviewed	DnaJ homolog subfamily B member 13 (Testis spermatocyte apoptosis-related gene 6 protein) (Testis and spermatogenesis cell-related protein 6) (Testis spermatogenesis apoptosis-related gene 6 protein) (Testis spermatogenesis apoptosis-related gene 3 protein)	DNAJB13 (TSARG3) (TSARG6)	Homo sapiens (Human)	316		apoptosis; heat shock protein binding; protein folding; spermatogenesis; unfolded protein binding	GO:0006915; GO:0031072; GO:0006457; GO:0007283; GO:0051082	IPR002939; IPR001623; IPR015609; IPR003095	Alternative sequence (2); Chain (1); Domain (1)	9606
Q80Y75	DJB13_MOUSE	reviewed	DnaJ homolog subfamily B member 13 (Testis spermatocyte apoptosis-related gene 6 protein) (Testis and spermatogenesis cell-related protein 6) (Testis spermatogenesis apoptosis-related gene 6 protein) (Testis spermatogenesis apoptosis-related gene 3 protein)	Dnajb13 (Tsarg) (Tsarg3) (Tsarg6)	Mus musculus (Mouse)	316		heat shock protein binding; protein folding; unfolded protein binding	GO:0031072; GO:0006457; GO:0051082	IPR002939; IPR001623; IPR015609; IPR003095	Chain (1); Domain (1); Sequence conflict (1)	10090
Q498R3	DJC10_RAT	reviewed	DnaJ homolog subfamily C member 10	Dnajc10	Rattus norvegicus (Rat)	793		cell redox homeostasis; endoplasmic reticulum; endoplasmic reticulum lumen; extracellular region; heat shock protein binding; protein folding; unfolded protein binding	GO:0045454; GO:0005783; GO:0005788; GO:0005576; GO:0031072; GO:0006457; GO:0051082	IPR001623; IPR015609; IPR003095; IPR017936; IPR017937; IPR013766; IPR012335	Chain (1); Domain (5); Glycosylation (1); Motif (1); Signal peptide (1)	10116
O75165	DJC13_HUMAN	reviewed	DnaJ homolog subfamily C member 13 (Required for receptor-mediated endocytosis 8) (RME-8)	DNAJC13 (KIAA0678) (RME8)	Homo sapiens (Human)	2243		heat shock protein binding	GO:0031072	IPR001623; IPR015609	Chain (1); Domain (1); Erroneous termination (1); Modified residue (3); Natural variant (3); Sequence caution (2); Sequence conflict (9)	9606
Q95J56	DJC14_BOVIN	reviewed	DnaJ homolog subfamily C member 14 (J domain protein interacting with viral protein) (Jiv)	DNAJC14	Bos taurus (Bovine)	699		endoplasmic reticulum membrane; heat shock protein binding; integral to membrane; interspecies interaction between organisms; protein folding; protein transport; unfolded protein binding	GO:0005789; GO:0031072; GO:0016021; GO:0044419; GO:0006457; GO:0015031; GO:0051082	IPR001623; IPR015609; IPR003095	Chain (1); Domain (1); Transmembrane (3)	9913
Q78YY6	DJC15_MOUSE	reviewed	DnaJ homolog subfamily C member 15	Dnajc15 (Dnajd1)	Mus musculus (Mouse)	149		heat shock protein binding; integral to membrane	GO:0031072; GO:0016021	IPR001623	Chain (1); Domain (1); Modified residue (1); Transmembrane (1)	10090
Q9LD90	DKC1_ARATH	reviewed	H/ACA ribonucleoprotein complex subunit 4 (EC 5.4.99.-) (Nucleolar protein NAP57 homolog) (Nopp-140-associated protein of 57 kDa homolog) (AtNAP57)	NAP57 (At3g57150) (F24I3.230)	Arabidopsis thaliana (Mouse-ear cress)	565	5.4.99.-	RNA binding; nucleolus; protein binding; pseudouridine synthase activity; pseudouridine synthesis; rRNA processing; ribonucleoprotein complex	GO:0003723; GO:0005730; GO:0005515; GO:0009982; GO:0001522; GO:0006364; GO:0030529	IPR004802; IPR012960; IPR002478; IPR002501; IPR004521	Active site (1); Chain (1); Compositional bias (5); Domain (1); Frameshift (1)	3702		Pseudouridine synthase truB family
Q9SAG8	DNAJ8_ARATH	reviewed	Chaperone protein dnaJ 8, chloroplastic (AtJ8) (AtDjC8)	ATJ8 (C8) (J8) (At1g80920) (F23A5.28)	Arabidopsis thaliana (Mouse-ear cress)	163		chloroplast; heat shock protein binding; protein folding; unfolded protein binding	GO:0009507; GO:0031072; GO:0006457; GO:0051082	IPR001623; IPR015609; IPR003095	Chain (1); Compositional bias (2); Domain (1); Frameshift (1); Transit peptide (1)	3702		DnaJ family, C/III subfamily
Q9XCA6	DNAJ_PORGI	reviewed	Chaperone protein dnaJ	dnaJ (PG_1776)	Porphyromonas gingivalis (Bacteroides gingivalis)	383		ATP binding; DNA replication; cytoplasm; heat shock protein binding; protein folding; response to heat; unfolded protein binding; zinc ion binding	GO:0005524; GO:0006260; GO:0005737; GO:0031072; GO:0006457; GO:0009408; GO:0051082; GO:0008270	IPR012724; IPR002939; IPR001623; IPR015609; IPR003095; IPR001305	Chain (1); Compositional bias (1); Domain (1); Metal binding (8); Repeat (4); Zinc finger (1)	837		DnaJ family
Q8DKR7	DNAJ_THEEB	reviewed	Chaperone protein dnaJ	dnaJ (tll0790)	Thermosynechococcus elongatus (strain BP-1)	373		ATP binding; DNA replication; cytoplasm; heat shock protein binding; protein folding; response to heat; unfolded protein binding; zinc ion binding	GO:0005524; GO:0006260; GO:0005737; GO:0031072; GO:0006457; GO:0009408; GO:0051082; GO:0008270	IPR012724; IPR002939; IPR001623; IPR015609; IPR003095; IPR001305	Chain (1); Compositional bias (1); Domain (1); Metal binding (8); Repeat (4); Zinc finger (1)	197221		DnaJ family
Q73IV4	DNAJ_WOLPM	reviewed	Chaperone protein dnaJ	dnaJ (WD_0040)	Wolbachia pipientis wMel	372		ATP binding; DNA replication; cytoplasm; heat shock protein binding; protein folding; response to heat; unfolded protein binding; zinc ion binding	GO:0005524; GO:0006260; GO:0005737; GO:0031072; GO:0006457; GO:0009408; GO:0051082; GO:0008270	IPR012724; IPR002939; IPR001623; IPR015609; IPR003095; IPR001305	Chain (1); Compositional bias (1); Domain (1); Metal binding (8); Repeat (4); Zinc finger (1)	66077		DnaJ family
Q9FYB5	DNJ11_ARATH	reviewed	Chaperone protein dnaJ 11, chloroplastic (AtJ11) (AtDjC11)	ATJ11 (C11) (J11) (At4g36040) (T19K4.170)	Arabidopsis thaliana (Mouse-ear cress)	161		chloroplast; heat shock protein binding	GO:0009507; GO:0031072	IPR001623; IPR015609	Chain (1); Domain (1); Sequence conflict (1); Transit peptide (1)	3702		DnaJ family, C/III subfamily
Q9FH28	DNJ49_ARATH	reviewed	Chaperone protein dnaJ 49 (AtJ49) (AtDjC49)	ATJ49 (C49) (At5g49060) (K19E20.16) (K20J1_3)	Arabidopsis thaliana (Mouse-ear cress)	354		heat shock protein binding; integral to membrane; protein folding; unfolded protein binding	GO:0031072; GO:0016021; GO:0006457; GO:0051082	IPR001623; IPR015399; IPR015609; IPR003095	Chain (1); Domain (1); Erroneous gene model prediction (1); Transmembrane (1)	3702		DnaJ family, C/III subfamily
P42824	DNJH2_ALLPO	reviewed	DnaJ protein homolog 2	LDJ2	Allium porrum (Leek)	418		heat shock protein binding; membrane; protein folding; unfolded protein binding; zinc ion binding	GO:0031072; GO:0016020; GO:0006457; GO:0051082; GO:0008270	IPR002939; IPR001623; IPR015609; IPR003095; IPR001305	Chain (1); Compositional bias (2); Domain (1); Lipidation (1); Repeat (4); Zinc finger (1)	4681
P43644	DNJH_ATRNU	reviewed	DnaJ protein homolog ANJ1		Atriplex nummularia (Old man saltbush)	417		heat shock protein binding; membrane; protein folding; response to stress; unfolded protein binding; zinc ion binding	GO:0031072; GO:0016020; GO:0006457; GO:0006950; GO:0051082; GO:0008270	IPR002939; IPR001623; IPR015609; IPR003095; IPR001305	Chain (1); Compositional bias (2); Domain (1); Lipidation (1); Repeat (4); Zinc finger (1)	3553
Q9JMF7	DOPP1_MOUSE	reviewed	Dolichyldiphosphatase 1 (EC 3.6.1.43) (Dolichyl pyrophosphate phosphatase 1) (Protein 2-23)	Dolpp1	Mus musculus (Mouse)	238	3.6.1.43	dolichyldiphosphatase activity; integral to endoplasmic reticulum membrane; protein amino acid N-linked glycosylation	GO:0047874; GO:0030176; GO:0006487	IPR000326	Chain (1); Sequence conflict (2); Transmembrane (4)	10090	Protein modification; protein glycosylation.	Dolichyldiphosphatase family
Q9D1Q4	DPM3_MOUSE	reviewed	Dolichol-phosphate mannosyltransferase subunit 3 (Dolichyl-phosphate beta-D-mannosyltransferase subunit 3) (Dolichol-phosphate mannose synthase subunit 3) (DPM synthase complex subunit 3) (Mannose-P-dolichol synthase subunit 3) (MPD synthase subunit 3)	Dpm3	Mus musculus (Mouse)	92		dolichol-phosphate-mannose synthase complex; integral to endoplasmic reticulum membrane	GO:0033185; GO:0030176	IPR013174	Chain (1); Transmembrane (2)	10090		DPM3 family
O34996	DPO1_BACSU	reviewed	DNA polymerase I (POL I) (EC 2.7.7.7)	polA (BSU29090)	Bacillus subtilis	880	2.7.7.7	3'-5' exonuclease activity; 5'-3' exonuclease activity; DNA repair; DNA replication; DNA-directed DNA polymerase activity; intracellular; sequence-specific DNA binding	GO:0008408; GO:0008409; GO:0006281; GO:0006260; GO:0003887; GO:0005622; GO:0043565	IPR002562; IPR002421; IPR001098; IPR002298; IPR003583; IPR008918	Chain (1)	1423		DNA polymerase type-A family
O60673	DPOLZ_HUMAN	reviewed	DNA polymerase zeta catalytic subunit (hREV3) (EC 2.7.7.7)	REV3L (POLZ) (REV3)	Homo sapiens (Human)	3130	2.7.7.7	DNA binding; DNA repair; DNA-dependent DNA replication; DNA-directed DNA polymerase activity; nucleotide binding; nucleus; zinc ion binding	GO:0003677; GO:0006281; GO:0006261; GO:0003887; GO:0000166; GO:0005634; GO:0008270	IPR006172; IPR006134; IPR017966; IPR017964; IPR006133; IPR004578	Alternative sequence (1); Chain (1); Modified residue (4); Natural variant (27); Sequence conflict (2); Zinc finger (2)	9606		DNA polymerase type-B family
P13240	DR206_PEA	reviewed	Disease resistance response protein 206	PI206	Pisum sativum (Garden pea)	184		defense response; response to biotic stimulus	GO:0006952; GO:0009607	IPR004265	Chain (1)	3888
Q9LRR5	DRL21_ARATH	reviewed	Putative disease resistance protein At3g14460	At3g14460 (MOA2.6)	Arabidopsis thaliana (Mouse-ear cress)	1424		ATP binding; apoptosis; defense response; protein binding	GO:0005524; GO:0006915; GO:0006952; GO:0005515	IPR001611; IPR002182	Chain (1); Domain (1); Nucleotide binding (1); Repeat (12)	3702		Disease resistance NB-LRR family
Q9SZA7	DRL29_ARATH	reviewed	Probable disease resistance protein At4g33300	At4g33300 (F17M5.60)	Arabidopsis thaliana (Mouse-ear cress)	832		ATP binding; apoplast; apoptosis; defense response; protein binding	GO:0005524; GO:0048046; GO:0006915; GO:0006952; GO:0005515	IPR014011; IPR001611; IPR002182	Chain (1); Coiled coil (2); Domain (3); Erroneous gene model prediction (2); Nucleotide binding (1); Repeat (5)	3702		Disease resistance NB-LRR family
P22242	DRPE_CRAPL	reviewed	Desiccation-related protein PCC13-62		Craterostigma plantagineum	313		response to stress	GO:0006950		Chain (1); Signal peptide (1)	4153
P27047	DRR4_PEA	reviewed	Disease resistance response protein DRRG49-C		Pisum sativum (Garden pea)	158		defense response; response to biotic stimulus	GO:0006952; GO:0009607	IPR000916	Chain (1)	3888		BetVI family
P47013	DS1P1_YEAST	reviewed	Dihydrosphingosine 1-phosphate phosphatase LCB3 (EC 3.1.3.-) (Long-chain base protein 3) (Sphingolipid resistance protein 2)	LCB3 (LBP1) (YSR2) (YJL134W) (J0671)	Saccharomyces cerevisiae (Baker's yeast)	409	3.1.3.-	calcium-mediated signaling; endoplasmic reticulum membrane; integral to membrane; sphingolipid biosynthetic process; sphingosine-1-phosphate phosphatase activity	GO:0019722; GO:0005789; GO:0016021; GO:0030148; GO:0042392	IPR000326	Chain (1); Modified residue (2); Mutagenesis (3); Topological domain (9); Transmembrane (8)	4932		Type 2 lipid phosphate phosphatase family
Q9NZW4	DSPP_HUMAN	reviewed	Dentin sialophosphoprotein [Cleaved into: Dentin phosphoprotein (Dentin phosphophoryn) (DPP); Dentin sialoprotein (DSP)]	DSPP	Homo sapiens (Human)	1301		calcium ion binding; collagen binding; extracellular matrix structural constituent; ossification; proteinaceous extracellular matrix; sensory perception of sound	GO:0005509; GO:0005518; GO:0005201; GO:0001503; GO:0005578; GO:0007605		Chain (3); Compositional bias (1); Glycosylation (12); Modified residue (1); Motif (1); Natural variant (7); Sequence conflict (25); Signal peptide (1)	9606
A5DBS1	DUS3_PICGU	reviewed	tRNA-dihydrouridine synthase 3 (EC 1.-.-.-)	DUS3 (PGUG_00726)	Pichia guilliermondii (Yeast) (Candida guilliermondii)	607	1.-.-.-	FAD binding; cytoplasm; nucleus; oxidation reduction; tRNA dihydrouridine synthase activity; tRNA processing; zinc ion binding	GO:0050660; GO:0005737; GO:0005634; GO:0055114; GO:0017150; GO:0008033; GO:0008270	IPR001269	Chain (1); Compositional bias (1); Zinc finger (2)	4929		Dus family, Dus3 subfamily
O78328	DXS_CAPAN	reviewed	Probable 1-deoxy-D-xylulose-5-phosphate synthase, chloroplastic (1-deoxyxylulose-5-phosphate synthase) (DXP synthase) (DXPS) (EC 2.2.1.7) (CapTKT2)	TKT2	Capsicum annuum (Bell pepper)	719	2.2.1.7	1-deoxy-D-xylulose-5-phosphate synthase activity; chloroplast; terpenoid biosynthetic process; thiamin biosynthetic process	GO:0008661; GO:0009507; GO:0016114; GO:0009228	IPR005477; IPR005476; IPR005475; IPR005474; IPR015941	Chain (1); Transit peptide (1)	4072	Metabolic intermediate biosynthesis; 1-deoxy-D-xylulose 5-phosphate biosynthesis; 1-deoxy-D-xylulose 5-phosphate from D-glyceraldehyde 3-phosphate and pyruvate: step 1/1.	Transketolase family, DXPS subfamily
Q78P75	DYL2_RAT	reviewed	Dynein light chain 2, cytoplasmic (Dynein light chain LC8-type 2)	Dynll2 (Dlc2)	Rattus norvegicus (Rat)	89		cytoplasm; cytoskeletal protein binding; dynein complex; microtubule; microtubule motor activity; microtubule-based process; synaptic target recognition	GO:0005737; GO:0008092; GO:0030286; GO:0005874; GO:0003777; GO:0007017; GO:0008039	IPR001372	Beta strand (4); Chain (1); Helix (2); Site (1); Turn (1)	10116		Dynein light chain family
Q63470	DYR1A_RAT	reviewed	Dual specificity tyrosine-phosphorylation-regulated kinase 1A (EC 2.7.12.2) (Protein kinase minibrain homolog) (MNBH) (RP86) (Dual specificity YAK1-related kinase)	Dyrk1a (Dyrk)	Rattus norvegicus (Rat)	763	2.7.12.2	ATP binding; nuclear speck; peptidyl-tyrosine phosphorylation; protein amino acid autophosphorylation; protein self-association; protein serine/threonine kinase activity; protein tyrosine kinase activity	GO:0005524; GO:0016607; GO:0018108; GO:0046777; GO:0043621; GO:0004674; GO:0004713	IPR000719; IPR017441; IPR017442; IPR008271; IPR002290	Active site (1); Alternative sequence (1); Binding site (1); Chain (1); Compositional bias (5); Domain (1); Modified residue (6); Motif (1); Mutagenesis (4); Nucleotide binding (1)	10116		Protein kinase superfamily, CMGC Ser/Thr protein kinase family, MNB/DYRK subfamily
O75923	DYSF_HUMAN	reviewed	Dysferlin (Dystrophy-associated fer-1-like protein) (Fer-1-like protein 1)	DYSF (FER1L1)	Homo sapiens (Human)	2080		cytoplasmic vesicle membrane; integral to membrane; muscle contraction; plasma membrane	GO:0030659; GO:0016021; GO:0006936; GO:0005886	IPR000008; IPR018029; IPR006614; IPR006613; IPR012560; IPR012561; IPR012968	Alternative sequence (6); Chain (1); Compositional bias (1); Domain (5); Erroneous initiation (1); Frameshift (1); Modified residue (1); Mutagenesis (1); Natural variant (29); Topological domain (2); Transmembrane (1)	9606		Ferlin family
Q8L868	E1311_ARATH	reviewed	Putative glucan endo-1,3-beta-glucosidase 11 (EC 3.2.1.39) ((1->3)-beta-glucan endohydrolase 11) ((1->3)-beta-glucanase 11) (Beta-1,3-endoglucanase 11) (Beta-1,3-glucanase 11)	At1g32860 (F9L11.6)	Arabidopsis thaliana (Mouse-ear cress)	426	3.2.1.39	anchored to plasma membrane; carbohydrate metabolic process; cation binding; cell wall; cell wall organization; defense response; extracellular region; glucan endo-1,3-beta-D-glucosidase activity	GO:0046658; GO:0005975; GO:0043169; GO:0005618; GO:0007047; GO:0006952; GO:0005576; GO:0042973	IPR000490; IPR013781	Chain (1); Erroneous gene model prediction (1); Glycosylation (3); Lipidation (1); Propeptide (1); Signal peptide (1)	3702		Glycosyl hydrolase 17 family
Q9ZQG9	E1314_ARATH	reviewed	Putative glucan endo-1,3-beta-glucosidase 14 (EC 3.2.1.39) ((1->3)-beta-glucan endohydrolase 14) ((1->3)-beta-glucanase 14) (Beta-1,3-endoglucanase 14) (Beta-1,3-glucanase 14)	At2g27500/F10A12.18 (At2g27500)	Arabidopsis thaliana (Mouse-ear cress)	392	3.2.1.39	anchored to plasma membrane; carbohydrate metabolic process; cation binding; cell wall; cell wall organization; cytoplasm; defense response; extracellular region; glucan endo-1,3-beta-D-glucosidase activity; nucleus	GO:0046658; GO:0005975; GO:0043169; GO:0005618; GO:0007047; GO:0005737; GO:0006952; GO:0005576; GO:0042973; GO:0005634	IPR000490; IPR013781	Alternative sequence (2); Chain (1); Glycosylation (2); Lipidation (1); Propeptide (1); Signal peptide (1)	3702		Glycosyl hydrolase 17 family
P49237	E13B_MAIZE	reviewed	Glucan endo-1,3-beta-glucosidase, acidic isoform (EC 3.2.1.39) ((1->3)-beta-glucan endohydrolase) ((1->3)-beta-glucanase) (Beta-1,3-endoglucanase)		Zea mays (Maize)	335	3.2.1.39	carbohydrate metabolic process; cation binding; defense response; extracellular region; glucan endo-1,3-beta-D-glucosidase activity	GO:0005975; GO:0043169; GO:0006952; GO:0005576; GO:0042973	IPR000490; IPR013781	Active site (2); Chain (1); Signal peptide (1)	4577		Glycosyl hydrolase 17 family
Q03467	E13B_PEA	reviewed	Glucan endo-1,3-beta-glucosidase (EC 3.2.1.39) ((1->3)-beta-glucan endohydrolase) ((1->3)-beta-glucanase) (Beta-1,3-endoglucanase)		Pisum sativum (Garden pea)	370	3.2.1.39	carbohydrate metabolic process; cation binding; defense response; glucan endo-1,3-beta-D-glucosidase activity	GO:0005975; GO:0043169; GO:0006952; GO:0042973	IPR000490; IPR013781	Active site (2); Chain (1); Glycosylation (1); Modified residue (1); Propeptide (1); Signal peptide (1)	3888		Glycosyl hydrolase 17 family
P52409	E13B_WHEAT	reviewed	Glucan endo-1,3-beta-glucosidase (EC 3.2.1.39) ((1->3)-beta-glucan endohydrolase) ((1->3)-beta-glucanase) (Beta-1,3-endoglucanase)	GLC1	Triticum aestivum (Wheat)	461	3.2.1.39	carbohydrate metabolic process; cation binding; defense response; glucan endo-1,3-beta-D-glucosidase activity	GO:0005975; GO:0043169; GO:0006952; GO:0042973	IPR000490; IPR013781; IPR012946	Active site (2); Chain (1); Signal peptide (1)	4565		Glycosyl hydrolase 17 family
Q9FNQ2	E13L2_ARATH	reviewed	Glucan endo-1,3-beta-glucosidase-like protein 2	At5g61130 (MAF19.13)	Arabidopsis thaliana (Mouse-ear cress)	201		anchored to plasma membrane; plant-type cell wall	GO:0046658; GO:0009505	IPR012946	Chain (1); Compositional bias (1); Glycosylation (2); Lipidation (1); Propeptide (1); Signal peptide (1)	3702
Q01197	E6_GOSHI	reviewed	Protein E6	E6	Gossypium hirsutum (Upland cotton) (Gossypium mexicanum)	238		cell wall; extracellular region	GO:0005618; GO:0005576		Chain (1)	3635
P24162	ECHH_RHOCA	reviewed	Probable enoyl-CoA hydratase (EC 4.2.1.17)	fadB1	Rhodobacter capsulatus (Rhodopseudomonas capsulata)	257	4.2.1.17	enoyl-CoA hydratase activity; fatty acid metabolic process	GO:0004300; GO:0006631	IPR001753	Chain (1)	1061		Enoyl-CoA hydratase/isomerase family
Q9XJ56	ECP44_DAUCA	reviewed	Phosphoprotein ECPP44	ECPP44	Daucus carota (Carrot)	258		embryonic development ending in seed dormancy; response to stress; response to water	GO:0009793; GO:0006950; GO:0009415	IPR000167	Chain (1); Compositional bias (7)	4039		Plant dehydrin family
Q3ZAV8	EDC4_RAT	reviewed	Enhancer of mRNA-decapping protein 4	Edc4	Rattus norvegicus (Rat)	1407		cytoplasm; nucleus	GO:0005737; GO:0005634	IPR015943; IPR001680; IPR017986	Chain (1); Coiled coil (1); Compositional bias (1); Modified residue (16); Repeat (4)	10116		WD repeat EDC4 family
O64937	EF1A_ORYSJ	reviewed	Elongation factor 1-alpha (EF-1-alpha)	REFA1 (Os03g0177400) (LOC_Os03g08010); REFA2 (Os03g0178000) (LOC_Os03g08060); REFA3 (Os03g0177900) (LOC_Os03g08050); REFA4 (Os03g0177500) (LOC_Os03g08020)	Oryza sativa subsp. japonica (Rice)	447		GTP binding; GTPase activity; cytoplasm; translation elongation factor activity; translational elongation	GO:0005525; GO:0003924; GO:0005737; GO:0003746; GO:0006414	IPR000795; IPR004539; IPR004161; IPR004160	Chain (1); Nucleotide binding (3); Sequence conflict (2)	39947		GTP-binding elongation factor family, EF-Tu/EF-1A subfamily
P34825	EF1A_TRIRE	reviewed	Elongation factor 1-alpha (EF-1-alpha)	tef1	Trichoderma reesei (Hypocrea jecorina)	460		GTP binding; GTPase activity; cytoplasm; translation elongation factor activity; translational elongation	GO:0005525; GO:0003924; GO:0005737; GO:0003746; GO:0006414	IPR000795; IPR004539; IPR004161; IPR004160	Chain (1); Nucleotide binding (3)	51453		GTP-binding elongation factor family, EF-Tu/EF-1A subfamily
O24534	EF1A_VICFA	reviewed	Elongation factor 1-alpha (EF-1-alpha)		Vicia faba (Broad bean)	447		GTP binding; GTPase activity; cytoplasm; translation elongation factor activity; translational elongation	GO:0005525; GO:0003924; GO:0005737; GO:0003746; GO:0006414	IPR000795; IPR004539; IPR004161; IPR004160	Chain (1); Nucleotide binding (3)	3906		GTP-binding elongation factor family, EF-Tu/EF-1A subfamily
P29545	EF1B_ORYSJ	reviewed	Elongation factor 1-beta (EF-1-beta) (Elongation factor 1B-alpha 2) (eEF-1B alpha 2) (Elongation factor 1-beta') (EF-1-beta')	Os07g0662500 (LOC_Os07g46750) (P0453E03.116)	Oryza sativa subsp. japonica (Rice)	224		eukaryotic translation elongation factor 1 complex; translation elongation factor activity; translational elongation	GO:0005853; GO:0003746; GO:0006414	IPR014717; IPR001326; IPR014038	Chain (1); Frameshift (1); Initiator methionine (1)	39947		EF-1-beta/EF-1-delta family
Q9SI20	EF1D2_ARATH	reviewed	Elongation factor 1-delta 2 (EF-1-delta 2) (Elongation factor 1B-beta 2) (eEF-1B beta 2)	At2g18110 (F8D23.11) (T27K22.2)	Arabidopsis thaliana (Mouse-ear cress)	231		eukaryotic translation elongation factor 1 complex; translation elongation factor activity; translational elongation	GO:0005853; GO:0003746; GO:0006414	IPR014717; IPR001326; IPR014038	Chain (1); Compositional bias (1); Domain (1); Sequence conflict (2)	3702		EF-1-beta/EF-1-delta family
Q9ZRI7	EF1G1_ORYSJ	reviewed	Elongation factor 1-gamma 1 (EF-1-gamma 1) (eEF-1B gamma 1)	Os02g0220600 (LOC_Os02g12800) (B1131G07.12)	Oryza sativa subsp. japonica (Rice)	418		eukaryotic translation elongation factor 1 complex; translation elongation factor activity; translational elongation	GO:0005853; GO:0003746; GO:0006414	IPR010987; IPR004045; IPR017933; IPR004046; IPR012335; IPR001662	Chain (1); Domain (3)	39947
P36008	EF1G2_YEAST	reviewed	Elongation factor 1-gamma 2 (EF-1-gamma 2) (Translation elongation factor 1B gamma 2) (Eukaryotic elongation factor 1Bgamma 2) (eEF1Bgamma 2)	TEF4 (EFC1) (YKL081W)	Saccharomyces cerevisiae (Baker's yeast)	412		eukaryotic translation elongation factor 1 complex; mitochondrion; protein binding; ribosome; translation elongation factor activity; translational elongation	GO:0005853; GO:0005739; GO:0005515; GO:0005840; GO:0003746; GO:0006414	IPR010987; IPR004045; IPR017933; IPR004046; IPR012335; IPR001662	Chain (1); Domain (3); Modified residue (2); Sequence conflict (2)	4932	Protein biosynthesis; polypeptide chain elongation.
Q9FUM1	EF1G_PRUAV	reviewed	Elongation factor 1-gamma (EF-1-gamma) (eEF-1B gamma)		Prunus avium (Cherry)	422		eukaryotic translation elongation factor 1 complex; translation elongation factor activity; translational elongation	GO:0005853; GO:0003746; GO:0006414	IPR010987; IPR004045; IPR017933; IPR004046; IPR012335; IPR001662	Chain (1); Domain (3)	42229
O23755	EF2_BETVU	reviewed	Elongation factor 2 (EF-2)		Beta vulgaris (Sugar beet)	843		GTP binding; GTPase activity; cytoplasm; translation; translation elongation factor activity	GO:0005525; GO:0003924; GO:0005737; GO:0006412; GO:0003746	IPR000795; IPR014721; IPR000640; IPR005517; IPR004161	Chain (1); Modified residue (3); Nucleotide binding (3)	161934		GTP-binding elongation factor family, EF-G/EF-2 subfamily
P29691	EF2_CAEEL	reviewed	Elongation factor 2 (EF-2)	eft-2 (F25H5.4)	Caenorhabditis elegans	852		GTP binding; GTPase activity; cytoplasm; embryonic development ending in birth or egg hatching; growth; hermaphrodite genitalia development; nematode larval development; translation; translation elongation factor activity	GO:0005525; GO:0003924; GO:0005737; GO:0009792; GO:0040007; GO:0040035; GO:0002119; GO:0006412; GO:0003746	IPR000795; IPR014721; IPR000640; IPR005517; IPR004161	Chain (1); Initiator methionine (1); Modified residue (3); Nucleotide binding (3); Sequence conflict (4)	6239		GTP-binding elongation factor family, EF-G/EF-2 subfamily
Q9C641	EFGM_ARATH	reviewed	Probable elongation factor G, mitochondrial (mEF-G)	At1g45332 (F2G19.2)	Arabidopsis thaliana (Mouse-ear cress)	754		ATP binding; GTP binding; GTPase activity; mitochondrion; translation elongation factor activity; translational elongation	GO:0005524; GO:0005525; GO:0003924; GO:0005739; GO:0003746; GO:0006414	IPR000795; IPR014721; IPR005225; IPR004540; IPR000640; IPR005517; IPR004161	Chain (1); Nucleotide binding (3); Transit peptide (1)	3702		GTP-binding elongation factor family, EF-G/EF-2 subfamily
Q9CAD0	EGL1_ARATH	reviewed	Transcription factor EGL1 (Transcription factor EN 30) (Protein ENHANCER OF GLABRA 3) (bHLH transcription factor bHLH002) (Basic helix-loop-helix protein 2) (bHLH 2) (AtbHLH2) (AtMYC146)	BHLH2 (EGL1) (EGL3) (EN30) (MYC146) (At1g63650) (F24D7.16)	Arabidopsis thaliana (Mouse-ear cress)	596		DNA binding; epidermal cell fate specification; nucleus; protein binding; regulation of transcription, DNA-dependent; transcription regulator activity	GO:0003677; GO:0009957; GO:0005634; GO:0005515; GO:0006355; GO:0030528	IPR001092; IPR011598	Chain (1); DNA binding (1); Domain (1); Frameshift (1); Sequence conflict (1)	3702
Q54I81	EI2BA_DICDI	reviewed	Translation initiation factor eIF-2B subunit alpha (eIF-2B GDP-GTP exchange factor subunit alpha)	eif2b1 (DDB_G0288961)	Dictyostelium discoideum (Slime mold)	321		eukaryotic translation initiation factor 2B complex; translation initiation factor activity; translational initiation	GO:0005851; GO:0003743; GO:0006413	IPR000649	Chain (1)	44689		EIF-2B alpha/beta/delta subunits family
Q8LEA8	EID1_ARATH	reviewed	Phytochrome A-associated F-box protein (Empfindlicher im dunkelroten Licht protein 1)	EID1 (At4g02440) (T14P8.22)	Arabidopsis thaliana (Mouse-ear cress)	336		leaf development; nucleus; photoperiodism, flowering; protein binding; red or far red light signaling pathway; red, far-red light phototransduction; regulation of photomorphogenesis; ubiquitin-dependent protein catabolic process	GO:0048366; GO:0005634; GO:0048573; GO:0005515; GO:0010017; GO:0009585; GO:0010099; GO:0006511	IPR001810	Chain (1); Domain (1); Motif (1); Mutagenesis (3); Sequence conflict (2)	3702	Protein modification; protein ubiquitination.
Q9LD55	EIF3A_ARATH	reviewed	Eukaryotic translation initiation factor 3 subunit A (eIF3a) (eIF-3-theta) (Eukaryotic translation initiation factor 3 large subunit) (p114)	TIF3A1 (At4g11420) (F25E4.40)	Arabidopsis thaliana (Mouse-ear cress)	987		plasma membrane; translation initiation factor activity; translational initiation	GO:0005886; GO:0003743; GO:0006413	IPR000717	Chain (1); Cross-link (1); Domain (1)	3702		EIF-3 subunit A family
Q9XHM1	EIF3C_MEDTR	reviewed	Eukaryotic translation initiation factor 3 subunit C (eIF3c) (Eukaryotic translation initiation factor 3 subunit 8) (eIF3 p110)	TIF3C1 (AM3-1)	Medicago truncatula (Barrel medic)	935		eukaryotic translation initiation factor 3 complex; translation initiation factor activity; translational initiation	GO:0005852; GO:0003743; GO:0006413	IPR008905; IPR000717; IPR011991	Chain (1); Domain (1)	3880		EIF-3 subunit C family
Q5ZLA5	EIF3E_CHICK	reviewed	Eukaryotic translation initiation factor 3 subunit E (eIF3e) (Eukaryotic translation initiation factor 3 subunit 6)	EIF3E (EIF3S6) (RCJMB04_6o19)	Gallus gallus (Chicken)	445		cytoplasm; translation; translation initiation factor activity	GO:0005737; GO:0006412; GO:0003743	IPR000717; IPR016650	Chain (1); Domain (1)	9031		EIF-3 subunit E family
Q9Z1D1	EIF3G_MOUSE	reviewed	Eukaryotic translation initiation factor 3 subunit G (eIF3g) (Eukaryotic translation initiation factor 3 subunit 4) (eIF-3-delta) (Eukaryotic translation initiation factor 3 RNA-binding subunit) (eIF-3 RNA-binding subunit) (eIF3 p44) (eIF3 p42)	Eif3g (Eif3p42) (Eif3s4)	Mus musculus (Mouse)	320		RNA binding; nucleotide binding; translation; translation initiation factor activity	GO:0003723; GO:0000166; GO:0006412; GO:0003743	IPR012677; IPR000504; IPR017334	Chain (1); Domain (1); Initiator methionine (1); Modified residue (3); Sequence conflict (7)	10090		EIF-3 subunit G family
Q8BYZ7	ELMO3_MOUSE	reviewed	Engulfment and cell motility protein 3	Elmo3	Mus musculus (Mouse)	607		SH3 domain binding; apoptosis; cytoplasm; cytoskeleton; phagocytosis	GO:0017124; GO:0006915; GO:0005737; GO:0005856; GO:0006909	IPR006816; IPR011993; IPR001849	Chain (1); Domain (2); Motif (1)	10090
Q8LHP0	ELOF1_ORYSJ	reviewed	Transcription elongation factor 1 homolog	Os07g0631100 (LOC_Os07g43730) (P0519E12.3)	Oryza sativa subsp. japonica (Rice)	89		nucleus; regulation of transcription, DNA-dependent; zinc ion binding	GO:0005634; GO:0006355; GO:0008270	IPR007808	Chain (1); Metal binding (4)	39947		ELOF1 family
Q8T4F7	ENA_DROME	reviewed	Protein enabled	ena (enb) (CG15112)	Drosophila melanogaster (Fruit fly)	829		SH3 domain binding; actin binding; axon guidance; cytoplasm; cytoskeleton; dendrite morphogenesis; dorsal closure; intracellular transport; lamellipodium; regulation of actin polymerization or depolymerization; regulation of cell shape	GO:0017124; GO:0003779; GO:0007411; GO:0005737; GO:0005856; GO:0048813; GO:0007391; GO:0046907; GO:0030027; GO:0008064; GO:0008360	IPR000697; IPR011993; IPR000156; IPR014885	Alternative sequence (4); Chain (1); Compositional bias (2); Domain (1); Modified residue (9); Motif (1); Region (4); Sequence conflict (5)	7227		Ena/VASP family
Q42971	ENO_ORYSJ	reviewed	Enolase (EC 4.2.1.11) (2-phosphoglycerate dehydratase) (2-phospho-D-glycerate hydro-lyase) (OSE1)	ENO1 (AD709) (Os10g0167300) (LOC_Os10g08550) (OSJNAb0015J03.9)	Oryza sativa subsp. japonica (Rice)	446	4.2.1.11	glycolysis; magnesium ion binding; phosphopyruvate hydratase activity; phosphopyruvate hydratase complex	GO:0006096; GO:0000287; GO:0004634; GO:0000015	IPR000941	Active site (2); Binding site (5); Chain (1); Erroneous gene model prediction (4); Metal binding (3); Region (1); Sequence conflict (1)	39947	Carbohydrate degradation; glycolysis; pyruvate from D-glyceraldehyde 3-phosphate: step 4/5.	Enolase family
P42896	ENO_RICCO	reviewed	Enolase (EC 4.2.1.11) (2-phosphoglycerate dehydratase) (2-phospho-D-glycerate hydro-lyase)		Ricinus communis (Castor bean)	445	4.2.1.11	glycolysis; magnesium ion binding; phosphopyruvate hydratase activity; phosphopyruvate hydratase complex	GO:0006096; GO:0000287; GO:0004634; GO:0000015	IPR000941	Active site (2); Binding site (5); Chain (1); Metal binding (3); Region (1)	3988	Carbohydrate degradation; glycolysis; pyruvate from D-glyceraldehyde 3-phosphate: step 4/5.	Enolase family
Q0VD27	ENOPH_BOVIN	reviewed	Enolase-phosphatase E1 (EC 3.1.3.77) (2,3-diketo-5-methylthio-1-phosphopentane phosphatase) (MASA homolog)	ENOPH1 (MASA)	Bos taurus (Bovine)	261	3.1.3.77	acireductone synthase activity; magnesium ion binding; methionine biosynthetic process; methionine salvage; phosphoglycolate phosphatase activity	GO:0043874; GO:0000287; GO:0009086; GO:0019509; GO:0008967	IPR005834; IPR010041; IPR006439	Binding site (1); Chain (1); Compositional bias (1); Metal binding (3); Region (1)	9913	Amino-acid biosynthesis; L-methionine biosynthesis via salvage pathway; L-methionine from (S)-methyl-5-thio-alpha-D-ribose 1-phosphate: step 3/6. Amino-acid biosynthesis; L-methionine biosynthesis via salvage pathway; L-methionine from (S)-methyl-5-thio-alpha-D-ribose 1-phosphate: step 4/6.	HAD-like hydrolase superfamily, MasA/mtnC family
P35016	ENPL_CATRO	reviewed	Endoplasmin homolog (GRP94 homolog)	HSP90	Catharanthus roseus (Madagascar periwinkle) (Vinca rosea)	817		ATP binding; calcium ion binding; endoplasmic reticulum; endoplasmic reticulum lumen; protein folding; unfolded protein binding	GO:0005524; GO:0005509; GO:0005783; GO:0005788; GO:0006457; GO:0051082	IPR003594; IPR015566; IPR001404	Binding site (4); Chain (1); Glycosylation (5); Motif (1); Signal peptide (1)	4058		Heat shock protein 90 family
P42763	ERD14_ARATH	reviewed	Dehydrin ERD14	ERD14 (At1g76180) (T23E18.12) (T23E18_36)	Arabidopsis thaliana (Mouse-ear cress)	185		calcium ion binding; chloroplast; plasma membrane; response to abscisic acid stimulus; response to cold; response to desiccation	GO:0005509; GO:0009507; GO:0005886; GO:0009737; GO:0009409; GO:0009269	IPR000167	Chain (1); Compositional bias (2); Region (1); Repeat (2)	3702		Plant dehydrin family
Q09473	ERD22_CAEEL	reviewed	Putative ER lumen protein retaining receptor C28H8.4	C28H8.4	Caenorhabditis elegans	213		ER retention sequence binding; endoplasmic reticulum membrane; integral to membrane; protein retention in ER lumen; protein transport; receptor activity; vesicle-mediated transport	GO:0046923; GO:0005789; GO:0016021; GO:0006621; GO:0015031; GO:0004872; GO:0016192	IPR000133	Chain (1); Topological domain (8); Transmembrane (7)	6239		ERD2 family
Q9ZTN2	ERD2_PETHY	reviewed	ER lumen protein retaining receptor (HDEL receptor) (PGP169-12)	ERD2	Petunia hybrida (Petunia)	215		ER retention sequence binding; endoplasmic reticulum membrane; integral to membrane; protein retention in ER lumen; protein transport; receptor activity; vesicle-mediated transport	GO:0046923; GO:0005789; GO:0016021; GO:0006621; GO:0015031; GO:0004872; GO:0016192	IPR000133	Chain (1); Topological domain (8); Transmembrane (7)	4102		ERD2 family
Q93YP9	ERDL4_ARATH	reviewed	Sugar transporter ERD6-like 4	At1g19450 (F18O14.22)	Arabidopsis thaliana (Mouse-ear cress)	488		carbohydrate transport; integral to membrane; plasma membrane; sugar:hydrogen symporter activity; transmembrane transport; vacuole	GO:0008643; GO:0016021; GO:0005886; GO:0005351; GO:0055085; GO:0005773	IPR007114; IPR005828; IPR003663; IPR005829	Chain (1); Erroneous gene model prediction (1); Transmembrane (12)	3702		Major facilitator superfamily, Sugar transporter (TC 2.A.1.1) family
Q84QC2	ERF17_ARATH	reviewed	Ethylene-responsive transcription factor ERF017	ERF017 (At1g19210) (T29M8.8)	Arabidopsis thaliana (Mouse-ear cress)	185		ethylene mediated signaling pathway; nucleus; regulation of transcription, DNA-dependent; transcription factor activity	GO:0009873; GO:0005634; GO:0006355; GO:0003700	IPR001471	Chain (1); DNA binding (1)	3702		AP2/ERF transcription factor family, ERF subfamily
Q9S7L5	ERF18_ARATH	reviewed	Ethylene-responsive transcription factor ERF018	ERF018 (At1g74930) (F9E10.22) (F25A4.10)	Arabidopsis thaliana (Mouse-ear cress)	195		ethylene mediated signaling pathway; nucleus; regulation of transcription, DNA-dependent; response to biotic stimulus; response to wounding; transcription factor activity	GO:0009873; GO:0005634; GO:0006355; GO:0009607; GO:0009611; GO:0003700	IPR001471	Chain (1); DNA binding (1)	3702		AP2/ERF transcription factor family, ERF subfamily
Q9LPV8	ERF1Y_ARATH	reviewed	Eukaryotic peptide chain release factor subunit 1-2 (Eukaryotic release factor 1-2) (eRF1-2) (Omnipotent suppressor protein 1 homolog 2) (SUP1 homolog 2)	ERF1-2 (At1g12920) (F13K23.17)	Arabidopsis thaliana (Mouse-ear cress)	434		cytoplasm; plasma membrane; translation release factor activity, codon specific; translational termination	GO:0005737; GO:0005886; GO:0016149; GO:0006415	IPR004403; IPR005140; IPR005141; IPR005142	Chain (1)	3702		Eukaryotic release factor 1 family
Q9SXS8	ERF3_TOBAC	reviewed	Ethylene-responsive transcription factor 3 (Ethylene-responsive element-binding factor 3 homolog) (Ethylene-responsive element-binding factor 5) (EREBP-5) (NtERF5)	ERF3 (ERF-5) (ERF5)	Nicotiana tabacum (Common tobacco)	225		defense response; ethylene mediated signaling pathway; nucleus; regulation of transcription, DNA-dependent; transcription factor activity	GO:0006952; GO:0009873; GO:0005634; GO:0006355; GO:0003700	IPR001471	Chain (1); DNA binding (1); Motif (1)	4097		Ethylene-response factor family, Class 2 subfamily
Q52QU1	ERF42_ARATH	reviewed	Ethylene-responsive transcription factor ERF042	ERF042 (At2g25820) (F17H15.15)	Arabidopsis thaliana (Mouse-ear cress)	225		ethylene mediated signaling pathway; nucleus; regulation of transcription, DNA-dependent; transcription factor activity	GO:0009873; GO:0005634; GO:0006355; GO:0003700	IPR001471	Chain (1); DNA binding (1); Erroneous termination (1); Sequence conflict (1)	3702		AP2/ERF transcription factor family, ERF subfamily
Q40477	ERF4_TOBAC	reviewed	Ethylene-responsive transcription factor 4 (Ethylene-responsive element-binding factor 4 homolog) (Ethylene-responsive element-binding factor 3) (EREBP-3) (NtERF3)	ERF4 (ERF-3) (ERF3)	Nicotiana tabacum (Common tobacco)	225		defense response; ethylene mediated signaling pathway; nucleus; regulation of transcription, DNA-dependent; transcription factor activity	GO:0006952; GO:0009873; GO:0005634; GO:0006355; GO:0003700	IPR001471	Chain (1); DNA binding (1); Motif (1); Region (1)	4097		Ethylene-response factor family, Class 2 subfamily
Q40478	ERF5_TOBAC	reviewed	Ethylene-responsive transcription factor 5 (Ethylene-responsive element-binding factor 5 homolog) (Ethylene-responsive element-binding factor 4) (EREBP-4) (NtERF4)	ERF5 (ERF-4) (ERF4)	Nicotiana tabacum (Common tobacco)	291		defense response; ethylene mediated signaling pathway; nucleus; regulation of transcription, DNA-dependent; transcription factor activity	GO:0006952; GO:0009873; GO:0005634; GO:0006355; GO:0003700	IPR001471	Chain (1); Compositional bias (1); DNA binding (1)	4097		Ethylene-response factor family, Class 3 subfamily
O80340	ERF78_ARATH	reviewed	Ethylene-responsive transcription factor 4 (AtERF4) (Ethylene-responsive element-binding factor 4) (EREBP-4) (Protein RELATED TO APETALA2 5)	ERF4 (ERF-4) (ERF078) (RAP2-5) (At3g15210) (K7L4.1)	Arabidopsis thaliana (Mouse-ear cress)	222		induced systemic resistance, jasmonic acid mediated signaling pathway; negative regulation of ethylene mediated signaling pathway; nuclear body; protein binding; regulation of transcription, DNA-dependent; response to abscisic acid stimulus; response to chitin; transcription factor activity; transcription repressor activity	GO:0009864; GO:0010105; GO:0016604; GO:0005515; GO:0006355; GO:0009737; GO:0010200; GO:0003700; GO:0016564	IPR001471	Chain (1); Compositional bias (1); DNA binding (1); Frameshift (1); Motif (1)	3702		AP2/ERF transcription factor family, ERF subfamily
Q8LDC8	ERF92_ARATH	reviewed	Ethylene-responsive transcription factor 1B (AtERF1B) (Ethylene-responsive element-binding factor 1B) (EREBP-1B)	ERF1B (ERF092) (ERF1) (At3g23240) (K14B15.15)	Arabidopsis thaliana (Mouse-ear cress)	218		defense response; ethylene mediated signaling pathway; jasmonic acid mediated signaling pathway; nucleus; regulation of transcription, DNA-dependent; transcription factor activity	GO:0006952; GO:0009873; GO:0009867; GO:0005634; GO:0006355; GO:0003700	IPR001471	Chain (1); Compositional bias (1); DNA binding (1); Motif (1); Sequence conflict (4)	3702		AP2/ERF transcription factor family, ERF subfamily
O48651	ERG1_PANGI	reviewed	Squalene monooxygenase (EC 1.14.99.7) (Squalene epoxidase) (SE)		Panax ginseng (Korean ginseng)	539	1.14.99.7	FAD binding; integral to membrane; oxidation reduction; squalene monooxygenase activity	GO:0050660; GO:0016021; GO:0055114; GO:0004506	IPR006076; IPR003042; IPR013698	Chain (1); Nucleotide binding (1); Transmembrane (3)	4054	Terpene metabolism; lanosterol biosynthesis; lanosterol from farnesyl-PP: step 2/3.	Squalene monooxygenase family
Q9S7C9	ESCA_ARATH	reviewed	Putative DNA-binding protein ESCAROLA	ESC (At1g20900) (F9H16.12)	Arabidopsis thaliana (Mouse-ear cress)	311		double-stranded DNA binding; establishment or maintenance of chromatin architecture; leaf senescence; nucleus; photomorphogenesis	GO:0003690; GO:0006325; GO:0010150; GO:0005634; GO:0009640	IPR017956; IPR005175; IPR014476	Chain (1); Compositional bias (3); DNA binding (1)	3702
Q7Y1X1	EST_HEVBR	reviewed	Esterase (EC 3.1.1.-) (Early nodule-specific protein homolog) (Latex allergen Hev b 13) (allergen Hev b 13)		Hevea brasiliensis (Para rubber tree)	391	3.1.1.-	IgE binding; defense response; hydrolase activity, acting on ester bonds; lipid metabolic process	GO:0019863; GO:0006952; GO:0016788; GO:0006629	IPR001087; IPR008265	Active site (1); Chain (1); Glycosylation (3); Mass spectrometry (1); Sequence conflict (1); Signal peptide (1)	3981		'GDSL' lipolytic enzyme family
O81122	ETR1_MALDO	reviewed	Ethylene receptor (EC 2.7.13.3)	ETR1	Malus domestica (Apple) (Malus sylvestris)	741	2.7.13.3	ATP binding; copper ion binding; endoplasmic reticulum membrane; ethylene mediated signaling pathway; integral to membrane; peptidyl-histidine phosphorylation; receptor activity; regulation of transcription, DNA-dependent; two-component response regulator activity; two-component sensor activity	GO:0005524; GO:0005507; GO:0005789; GO:0009873; GO:0016021; GO:0018106; GO:0004872; GO:0006355; GO:0000156; GO:0000155	IPR003594; IPR003018; IPR004358; IPR014525; IPR003661; IPR005467; IPR001789	Chain (1); Disulfide bond (2); Domain (3); Metal binding (2); Modified residue (2); Transmembrane (3)	3750		Ethylene receptor family
Q9M7M1	ETR1_PRUPE	reviewed	Ethylene receptor (EC 2.7.13.3)	ETR1	Prunus persica (Peach)	738	2.7.13.3	ATP binding; copper ion binding; endoplasmic reticulum membrane; ethylene mediated signaling pathway; integral to membrane; peptidyl-histidine phosphorylation; receptor activity; regulation of transcription, DNA-dependent; two-component response regulator activity; two-component sensor activity	GO:0005524; GO:0005507; GO:0005789; GO:0009873; GO:0016021; GO:0018106; GO:0004872; GO:0006355; GO:0000156; GO:0000155	IPR003594; IPR003018; IPR004358; IPR014525; IPR003661; IPR005467; IPR001789	Chain (1); Disulfide bond (2); Domain (3); Metal binding (2); Modified residue (2); Transmembrane (3)	3760		Ethylene receptor family
Q8NHP7	EXDL1_HUMAN	reviewed	Exonuclease 3'-5' domain-like-containing protein 1	EXDL1	Homo sapiens (Human)	514		3'-5' exonuclease activity; intracellular; nucleic acid binding; nucleobase, nucleoside, nucleotide and nucleic acid metabolic process	GO:0008408; GO:0005622; GO:0003676; GO:0006139	IPR002562	Alternative sequence (1); Chain (1); Compositional bias (1); Domain (1); Natural variant (1); Sequence conflict (1)	9606		EXDL family
Q9LZT5	EXLA3_ARATH	reviewed	Expansin-like A3 (AtEXLA3) (At-EXPL3) (AtEXPL3) (Ath-ExpBeta-2.3)	EXLA3 (EXPL3) (At3g45960) (F16L2_170)	Arabidopsis thaliana (Mouse-ear cress)	263		extracellular region; membrane; plant-type cell wall	GO:0005576; GO:0016020; GO:0009505	IPR007112; IPR007118; IPR007117; IPR014734; IPR005132	Alternative sequence (1); Chain (1); Domain (2); Glycosylation (2); Signal peptide (1)	3702		Expansin family, Expansin-like A subfamily
O23547	EXLB1_ARATH	reviewed	Expansin-like B1 (AtEXLB1) (At-EXPR1) (AtEXPR1) (Ath-ExpBeta-3.1)	EXLB1 (EXPR1) (At4g17030) (dl4545c)	Arabidopsis thaliana (Mouse-ear cress)	250		extracellular region; sexual reproduction	GO:0005576; GO:0019953	IPR007112; IPR007118; IPR007117; IPR005795; IPR014734; IPR005132	Chain (1); Domain (2); Erroneous gene model prediction (2); Glycosylation (1); Signal peptide (1)	3702		Expansin family, Expansin-like B subfamily
Q54NV1	EXOC1_DICDI	reviewed	Exocyst complex component 1 (Exocyst complex component Sec3)	exoc1 (sec3) (DDB_G0285067)	Dictyostelium discoideum (Slime mold)	879		exocytosis; protein transport	GO:0006887; GO:0015031		Chain (1); Coiled coil (2); Compositional bias (4)	44689		SEC3 family
Q9LXX6	EXOC6_ARATH	reviewed	Probable exocyst complex component 6 (Exocyst complex component Sec15)	At3g56640 (T5P19_290)	Arabidopsis thaliana (Mouse-ear cress)	789		exocyst; pollen germination; pollen tube growth; protein transport; vesicle docking during exocytosis	GO:0000145; GO:0009846; GO:0009860; GO:0015031; GO:0006904	IPR007225	Chain (1); Coiled coil (1)	3702		SEC15 family
Q28F19	EXOS6_XENTR	reviewed	Exosome complex exonuclease MTR3 (EC 3.1.13.-) (mRNA transport regulator 3 homolog) (Exosome component 6)	exosc6 (mtr3) (TGas126k07.1)	Xenopus tropicalis (Western clawed frog) (Silurana tropicalis)	270	3.1.13.-	3'-5'-exoribonuclease activity; RNA binding; cytoplasm; exosome (RNase complex); nucleus; rRNA processing	GO:0000175; GO:0003723; GO:0005737; GO:0000178; GO:0005634; GO:0006364	IPR001247	Chain (1)	8364		RNase PH family
O48818	EXPA4_ARATH	reviewed	Expansin-A4 (AtEXPA4) (Alpha-expansin-4) (At-EXP4) (AtEx4) (Ath-ExpAlpha-1.6)	EXPA4 (EXP4) (At2g39700) (F17A14.7)	Arabidopsis thaliana (Mouse-ear cress)	257		extracellular region; membrane; plant-type cell wall; plant-type cell wall organization; syncytium formation	GO:0005576; GO:0016020; GO:0009505; GO:0009664; GO:0006949	IPR007112; IPR007118; IPR007117; IPR002963; IPR014734; IPR005132	Chain (1); Disulfide bond (3); Domain (2); Sequence conflict (1); Signal peptide (1)	3702		Expansin family, Expansin A subfamily
Q5IGR8	EXT1A_DANRE	reviewed	Exostosin-1a (EC 2.4.1.224) (EC 2.4.1.225) (Glucuronosyl-N-acetylglucosaminyl-proteoglycan/N-acetylglucosaminyl-proteoglycan 4-alpha-N-acetylglucosaminyltransferase 1a) (Multiple exostoses protein 1 homolog a)	ext1a	Danio rerio (Zebrafish) (Brachydanio rerio)	730	2.4.1.224; 2.4.1.225	N-acetylglucosaminyl-proteoglycan 4-beta-glucuronosyltransferase activity; glucuronosyl-N-acetylglucosaminyl-proteoglycan 4-alpha-N-acetylglucosaminyltransferase activity; heparan sulfate proteoglycan biosynthetic process; integral to endoplasmic reticulum membrane	GO:0050509; GO:0050508; GO:0015012; GO:0030176	IPR004263; IPR015338	Chain (1); Glycosylation (1); Topological domain (2); Transmembrane (1)	7955	Protein modification; protein glycosylation.	Glycosyltransferase 47 family
Q38913	EXTN1_ARATH	reviewed	Extensin-1 (AtExt1) (AtExt4)	EXT1 (EXT4) (At1g76930) (F22K20.3)	Arabidopsis thaliana (Mouse-ear cress)	373		cell wall; extracellular region; plant-type cell wall organization; response to abscisic acid stimulus; response to jasmonic acid stimulus; response to salicylic acid stimulus; response to wounding; structural constituent of cell wall	GO:0005618; GO:0005576; GO:0009664; GO:0009737; GO:0009753; GO:0009751; GO:0009611; GO:0005199	IPR006706	Alternative sequence (1); Chain (1); Region (6); Repeat (36); Sequence caution (1); Sequence conflict (2); Signal peptide (1)	3702		Extensin family
Q9M1G9	EXTN2_ARATH	reviewed	Extensin-2 (AtExt2) (Cell wall hydroxyproline-rich glycoprotein 1) (HRGP1)	EXT2 (HRGP1) (At3g54590) (T14E10_160)	Arabidopsis thaliana (Mouse-ear cress)	743		cell wall; extracellular region; plant-type cell wall organization; structural constituent of cell wall	GO:0005618; GO:0005576; GO:0009664; GO:0005199	IPR006706	Chain (1); Frameshift (1); Region (2); Repeat (47); Sequence caution (1); Signal peptide (1)	3702		Extensin family
Q9FS16	EXTN3_ARATH	reviewed	Extensin-3 (AtExt3) (AtExt5)	EXT3 (EXT5) (At1g21310) (F16F4.4)	Arabidopsis thaliana (Mouse-ear cress)	427		cell wall; extracellular region; plant-type cell wall organization; structural constituent of cell wall	GO:0005618; GO:0005576; GO:0009664; GO:0005199	IPR006706	Chain (1); Region (17); Repeat (38); Sequence caution (2); Signal peptide (1)	3702		Extensin family
P06599	EXTN_DAUCA	reviewed	Extensin		Daucus carota (Carrot)	306		cell wall; extracellular region; plant-type cell wall organization; structural constituent of cell wall	GO:0005618; GO:0005576; GO:0009664; GO:0005199	IPR006706	Chain (1); Signal peptide (1)	4039
P14918	EXTN_MAIZE	reviewed	Extensin (Proline-rich glycoprotein)	HRGP	Zea mays (Maize)	267		cell wall; cell wall organization; extracellular region	GO:0005618; GO:0007047; GO:0005576		Chain (1); Natural variant (2); Region (2); Repeat (13); Signal peptide (1)	4577
P24152	EXTN_SORBI	reviewed	Extensin (Proline-rich glycoprotein)	HRGP	Sorghum bicolor (Sorghum) (Sorghum vulgare)	283		cell wall; cell wall organization; extracellular region	GO:0005618; GO:0007047; GO:0005576		Chain (1); Signal peptide (1)	4558
P13983	EXTN_TOBAC	reviewed	Extensin (Cell wall hydroxyproline-rich glycoprotein)	HRGPNT3	Nicotiana tabacum (Common tobacco)	620		cell wall; cell wall organization; extracellular region	GO:0005618; GO:0007047; GO:0005576		Chain (1); Region (3); Repeat (4); Signal peptide (1)	4097
Q93YR3	F10AL_ARATH	reviewed	FAM10 family protein At4g22670	At4g22670 (T12H17.60)	Arabidopsis thaliana (Mouse-ear cress)	441		binding; response to cadmium ion	GO:0005488; GO:0046686	IPR006636; IPR001440; IPR011990; IPR013026	Chain (1); Coiled coil (1); Compositional bias (2); Domain (1); Erroneous gene model prediction (2); Modified residue (1); Repeat (3)	3702		FAM10 family
Q641I1	F135B_XENLA	reviewed	Protein FAM135B	fam135b	Xenopus laevis (African clawed frog)	1376				IPR007751	Chain (1)	8355		FAM135 family
Q0JHF8	F16P2_ORYSJ	reviewed	Fructose-1,6-bisphosphatase, cytosolic (FBPase) (EC 3.1.3.11) (D-fructose-1,6-bisphosphate 1-phosphohydrolase)	Os01g0866400 (LOC_Os01g64660) (P0505D12.36)	Oryza sativa subsp. japonica (Rice)	339	3.1.3.11	carbohydrate metabolic process; cytoplasm; fructose 1,6-bisphosphate 1-phosphatase activity	GO:0005975; GO:0005737; GO:0042132	IPR000146; IPR017955	Binding site (4); Chain (1); Erroneous gene model prediction (1); Metal binding (8); Region (1)	39947		FBPase class 1 family
Q9Y4F4	F179B_HUMAN	reviewed	Protein FAM179B	FAM179B (KIAA0423)	Homo sapiens (Human)	1720		binding	GO:0005488	IPR011989	Alternative sequence (4); Chain (1); Compositional bias (1); Frameshift (1); Modified residue (1); Natural variant (2); Repeat (6); Sequence conflict (2)	9606		FAM179 family
P32291	FAD3E_PHAAU	reviewed	Omega-3 fatty acid desaturase, endoplasmic reticulum (EC 1.14.19.-) (Indole-3-acetic acid-induced protein ARG1)	ARG1	Phaseolus aureus (Mung bean) (Vigna radiata)	380	1.14.19.-	endoplasmic reticulum membrane; fatty acid biosynthetic process; integral to membrane; oxidation reduction; oxidoreductase activity	GO:0005789; GO:0006633; GO:0016021; GO:0055114; GO:0016491	IPR005804	Chain (1); Motif (3); Transmembrane (3)	3916	Lipid metabolism; polyunsaturated fatty acid biosynthesis.	Fatty acid desaturase family
Q9XIN8	FB119_ARATH	reviewed	F-box protein At2g27310	At2g27310 (F12K2.11)	Arabidopsis thaliana (Mouse-ear cress)	337				IPR001810	Chain (1); Domain (1)	3702
Q9XI00	FB15_ARATH	reviewed	F-box protein 7	FBP7 (At1g21760) (F8K7.20)	Arabidopsis thaliana (Mouse-ear cress)	328		mitochondrion; nucleus; protein binding; regulation of translation; response to cold; response to heat; ubiquitin-dependent protein catabolic process	GO:0005739; GO:0005634; GO:0005515; GO:0006417; GO:0009409; GO:0009408; GO:0006511	IPR001810	Chain (1); Domain (1); Region (2)	3702	Protein modification; protein ubiquitination.
Q1G391	FB217_ARATH	reviewed	F-box protein At4g00893	At4g00893	Arabidopsis thaliana (Mouse-ear cress)	388				IPR001810	Chain (1); Domain (1)	3702
Q9FL82	FB270_ARATH	reviewed	F-box protein At5g39250	At5g39250 (K3K3.16)	Arabidopsis thaliana (Mouse-ear cress)	252				IPR001810	Chain (1); Domain (1)	3702
Q9FZ32	FB60_ARATH	reviewed	F-box protein At1g55000	At1g55000 (F14C21.53) (T24C10.11)	Arabidopsis thaliana (Mouse-ear cress)	221		cell wall catabolic process	GO:0016998	IPR001810; IPR002482	Chain (1); Domain (1)	3702
Q9FYF9	FB76_ARATH	reviewed	F-box protein At1g67340	At1g67340 (F1N21.16)	Arabidopsis thaliana (Mouse-ear cress)	379		nucleus; zinc ion binding	GO:0005634; GO:0008270	IPR006597; IPR011990; IPR002893	Chain (1); Domain (1)	3702
Q9C8K7	FBK21_ARATH	reviewed	F-box/Kelch-repeat protein At1g51550	At1g51550 (F5D21.4)	Arabidopsis thaliana (Mouse-ear cress)	478				IPR001810; IPR015915; IPR006652; IPR011498	Chain (1); Domain (1); Repeat (2); Sequence conflict (2)	3702
Q9M8L2	FBK30_ARATH	reviewed	F-box/Kelch-repeat protein At1g80440	At1g80440 (T21F11.23)	Arabidopsis thaliana (Mouse-ear cress)	354				IPR001810; IPR015915; IPR006652; IPR013089	Chain (1); Domain (1); Repeat (4); Sequence conflict (2)	3702
Q8L736	FBK31_ARATH	reviewed	F-box/Kelch-repeat protein At2g02870	At2g02870 (T17M13.4)	Arabidopsis thaliana (Mouse-ear cress)	467				IPR015915; IPR006652; IPR013089	Chain (1); Domain (1); Repeat (5); Sequence conflict (1)	3702
O49286	FBL5_ARATH	reviewed	F-box/LRR-repeat protein 5	FBL5 (At1g77000) (F22K20.10)	Arabidopsis thaliana (Mouse-ear cress)	360		heat acclimation; proteolysis involved in cellular protein catabolic process	GO:0010286; GO:0051603	IPR001810; IPR006553	Chain (1); Domain (1); Repeat (10)	3702
Q9M0E1	FBL77_ARATH	reviewed	F-box/LRR-repeat protein At4g29420	At4g29420 (F17A13.240)	Arabidopsis thaliana (Mouse-ear cress)	446				IPR001810	Chain (1); Domain (1); Repeat (4); Sequence conflict (1)	3702
Q9FMV0	FBL91_ARATH	reviewed	F-box/LRR-repeat protein At5g63520	At5g63520 (MLE2.15)	Arabidopsis thaliana (Mouse-ear cress)	529				IPR001810; IPR013702	Chain (1); Domain (1); Frameshift (1); Repeat (2)	3702
Q94AH9	FBRL2_ARATH	reviewed	rRNA 2'-O-methyltransferase fibrillarin 2 (EC 2.1.1.-) (Fibrillarin-like protein 2)	FIB2 (FLP) (At4g25630) (L73G19.10)	Arabidopsis thaliana (Mouse-ear cress)	320	2.1.1.-	RNA binding; RNA methylation; methyltransferase activity; nucleolus; protein binding; rRNA processing; ribonucleoprotein complex	GO:0003723; GO:0001510; GO:0008168; GO:0005730; GO:0005515; GO:0006364; GO:0030529	IPR000692	Binding site (2); Chain (1); Compositional bias (1); Modified residue (14); Region (3); Sequence conflict (1)	3702		Fibrillarin family
Q8I1F4	FBRL_DROER	reviewed	rRNA 2'-O-methyltransferase fibrillarin (EC 2.1.1.-)	Fib (GG20072)	Drosophila erecta (Fruit fly)	345	2.1.1.-	RNA binding; dense fibrillar component; methyltransferase activity; rRNA processing; ribonucleoprotein complex	GO:0003723; GO:0001651; GO:0008168; GO:0006364; GO:0030529	IPR000692	Binding site (2); Chain (1); Compositional bias (1); Modified residue (15); Region (3)	7220		Fibrillarin family
Q9ZPE4	FBW2_ARATH	reviewed	F-box protein FBW2	FBW2 (At4g08980) (T3H13.1)	Arabidopsis thaliana (Mouse-ear cress)	317		protein binding; ubiquitin-dependent protein catabolic process	GO:0005515; GO:0006511	IPR001810	Chain (1); Domain (1)	3702	Protein modification; protein ubiquitination.
P48631	FD6E2_SOYBN	reviewed	Omega-6 fatty acid desaturase, endoplasmic reticulum isozyme 2 (EC 1.14.19.-)	FAD2-2	Glycine max (Soybean)	383	1.14.19.-	endoplasmic reticulum membrane; fatty acid biosynthetic process; integral to membrane; oxidation reduction; oxidoreductase activity	GO:0005789; GO:0006633; GO:0016021; GO:0055114; GO:0016491	IPR005804	Chain (1); Motif (3); Transmembrane (6)	3847	Lipid metabolism; polyunsaturated fatty acid biosynthesis.	Fatty acid desaturase family
Q41014	FENR2_PEA	reviewed	Ferredoxin--NADP reductase, root isozyme, chloroplastic (FNR) (EC 1.18.1.2)		Pisum sativum (Garden pea)	377	1.18.1.2	FAD binding; NADP or NADPH binding; chloroplast; electron carrier activity; electron transport chain; ferredoxin-NADP+ reductase activity; photosynthesis; thylakoid membrane; transport	GO:0050660; GO:0050661; GO:0009507; GO:0009055; GO:0022900; GO:0004324; GO:0015979; GO:0042651; GO:0006810	IPR017927; IPR001709; IPR012146; IPR015701; IPR001433	Binding site (7); Chain (1); Domain (1); Nucleotide binding (6); Transit peptide (1)	3888	Energy metabolism; photosynthesis.	Ferredoxin--NADP reductase type 1 family
Q4PF70	FET5_USTMA	reviewed	Transcription factor FET5 (Factor of eukaryotic transcription 5)	FET5 (UM01243)	Ustilago maydis (Smut fungus)	281		ATP binding; transcription	GO:0005524; GO:0006350	IPR004130	Chain (1); Nucleotide binding (1)	5270		FET5 family
Q9C6S1	FH14_ARATH	reviewed	Formin-like protein 14 (AtFH14)	FH14 (At1g31810) (F5M6.18)	Arabidopsis thaliana (Mouse-ear cress)	1230		actin binding; actin cytoskeleton organization; cellular component organization; phosphoprotein phosphatase activity	GO:0003779; GO:0030036; GO:0016043; GO:0004721	IPR014020; IPR015425; IPR003104	Active site (1); Chain (1); Compositional bias (2); Domain (3); Erroneous gene model prediction (1)	3702		Formin-like family, Class-II subfamily
Q9FLQ7	FH20_ARATH	reviewed	Formin-like protein 20 (AtFH20)	FH20 (At5g07740/At5g07750) (MBK20.20)	Arabidopsis thaliana (Mouse-ear cress)	1615		actin binding; actin cytoskeleton organization; cellular component organization; phosphoprotein phosphatase activity	GO:0003779; GO:0030036; GO:0016043; GO:0004721	IPR014020; IPR015425; IPR003104	Active site (1); Chain (1); Compositional bias (2); Domain (3); Erroneous gene model prediction (2)	3702		Formin-like family, Class-II subfamily
Q7G6K7	FH3_ORYSJ	reviewed	Formin-like protein 3 (OsFH3)	FH3 (Os10g0119300) (LOC_Os10g02980) (OSJNAa0079B05.2) (OSJNBa0079B05.10)	Oryza sativa subsp. japonica (Rice)	1234		actin binding; actin cytoskeleton organization; cellular component organization; phosphoprotein phosphatase activity	GO:0003779; GO:0030036; GO:0016043; GO:0004721	IPR014020; IPR015425; IPR003104	Active site (1); Chain (1); Compositional bias (1); Domain (3); Erroneous gene model prediction (4)	39947		Formin-like family, Class-II subfamily
Q84ZL0	FH5_ORYSJ	reviewed	Formin-like protein 5 (OsFH5)	FH5 (Os07g0596300) (LOC_Os07g40510/LOC_Os07g40520) (P0453E05.107)	Oryza sativa subsp. japonica (Rice)	1627		actin binding; actin cytoskeleton organization; cellular component organization; phosphoprotein phosphatase activity	GO:0003779; GO:0030036; GO:0016043; GO:0004721	IPR014020; IPR015425; IPR003104	Active site (1); Alternative sequence (1); Chain (1); Compositional bias (1); Domain (3); Erroneous gene model prediction (1); Sequence conflict (2)	39947		Formin-like family, Class-II subfamily
P05790	FIBH_BOMMO	reviewed	Fibroin heavy chain (Fib-H) (H-fibroin)	FIBH	Bombyx mori (Silk moth)	5263					Chain (1); Disulfide bond (2); Region (1); Sequence conflict (1); Signal peptide (1)	7091
Q0V7S6	FK125_ARATH	reviewed	F-box/kelch-repeat protein OR23	OR23 (At4g03030) (T4I9.9)	Arabidopsis thaliana (Mouse-ear cress)	442				IPR001810; IPR015915; IPR006652; IPR013089	Chain (1); Compositional bias (1); Domain (1); Erroneous gene model prediction (2); Repeat (6)	3702
O04287	FKB12_VICFA	reviewed	Peptidyl-prolyl isomerase FKBP12 (EC 5.2.1.8) (12 kDa FK506-binding protein) (12 kDa FKBP) (FKBP-12) (Immunophilin FKBP12) (Peptidyl-prolyl cis-trans isomerase) (PPIase) (Rotamase)	FKBP12	Vicia faba (Broad bean)	112	5.2.1.8	cytoplasm; peptidyl-prolyl cis-trans isomerase activity; protein folding	GO:0005737; GO:0003755; GO:0006457	IPR001179	Chain (1); Disulfide bond (1); Domain (1)	3906		FKBP-type PPIase family, FKBP1 subfamily
Q41649	FKB15_VICFA	reviewed	FK506-binding protein 2 (EC 5.2.1.8) (Peptidyl-prolyl cis-trans isomerase) (PPIase) (Rotamase) (15 kDa FKBP) (FKBP-15)	FKBP15	Vicia faba (Broad bean)	151	5.2.1.8	endoplasmic reticulum; endoplasmic reticulum lumen; peptidyl-prolyl cis-trans isomerase activity; protein folding; response to stress	GO:0005783; GO:0005788; GO:0003755; GO:0006457; GO:0006950	IPR001179	Chain (1); Domain (1); Motif (1); Signal peptide (1)	3906		FKBP-type PPIase family, FKBP2 subfamily
Q9VL78	FKB59_DROME	reviewed	FK506-binding protein 59 (EC 5.2.1.8) (Peptidyl-prolyl cis-trans isomerase) (PPIase) (Rotamase) (dFKBP59)	FKBP59 (CG4535)	Drosophila melanogaster (Fruit fly)	439	5.2.1.8	detection of light stimulus involved in visual perception; inaD signaling complex; peptidyl-prolyl cis-trans isomerase activity; peripheral nervous system development; protein binding; protein folding; regulation of calcium ion transport	GO:0050908; GO:0016027; GO:0003755; GO:0007422; GO:0005515; GO:0006457; GO:0051924	IPR001179; IPR001440; IPR011990; IPR013026	Chain (1); Domain (2); Repeat (3); Sequence conflict (5)	7227
Q38931	FKB70_ARATH	reviewed	70 kDa peptidyl-prolyl isomerase (EC 5.2.1.8) (Peptidyl-prolyl cis-trans isomerase) (PPIase) (Rotamase) (Peptidylprolyl isomerase ROF1)	ROF1 (At3g25230) (MJL12.19)	Arabidopsis thaliana (Mouse-ear cress)	551	5.2.1.8	calmodulin binding; peptidyl-prolyl cis-trans isomerase activity; protein folding; response to cadmium ion	GO:0005516; GO:0003755; GO:0006457; GO:0046686	IPR001179; IPR001440; IPR011990; IPR013026	Chain (1); Compositional bias (1); Domain (3); Erroneous gene model prediction (1); Region (1); Repeat (3); Sequence conflict (1)	3702
Q43207	FKB70_WHEAT	reviewed	70 kDa peptidyl-prolyl isomerase (EC 5.2.1.8) (Peptidyl-prolyl cis-trans isomerase) (PPIase) (Rotamase)	FKBP70	Triticum aestivum (Wheat)	559	5.2.1.8	calmodulin binding; peptidyl-prolyl cis-trans isomerase activity; protein folding; response to stress	GO:0005516; GO:0003755; GO:0006457; GO:0006950	IPR001179; IPR001440; IPR011990; IPR013026	Chain (1); Domain (3); Repeat (3)	4565
O22870	FKBP2_ARATH	reviewed	Probable FKBP-type peptidyl-prolyl cis-trans isomerase 2, chloroplastic (PPIase) (Rotamase) (EC 5.2.1.8)	At2g43560 (T1O24.30)	Arabidopsis thaliana (Mouse-ear cress)	223	5.2.1.8	chloroplast thylakoid lumen; peptidyl-prolyl cis-trans isomerase activity; protein binding; protein folding	GO:0009543; GO:0003755; GO:0005515; GO:0006457	IPR001179	Chain (1); Domain (1); Transit peptide (2)	3702		FKBP-type PPIase family
P0C1J6	FKBP4_RHIOR	reviewed	FK506-binding protein 4 (EC 5.2.1.8) (Peptidyl-prolyl cis-trans isomerase) (PPIase) (Rotamase)	FKBP4 (fpr4) (RO3G_04236)	Rhizopus oryzae (Rhizopus delemar)	382	5.2.1.8	nucleus; peptidyl-prolyl cis-trans isomerase activity; protein folding	GO:0005634; GO:0003755; GO:0006457	IPR001179	Chain (1); Compositional bias (1); Domain (1)	64495		FKBP-type PPIase family, FKBP3/4 subfamily
Q4PIN7	FKBP4_USTMA	reviewed	FK506-binding protein 4 (EC 5.2.1.8) (Peptidyl-prolyl cis-trans isomerase) (PPIase) (Rotamase)	FPR4 (UM00026)	Ustilago maydis (Smut fungus)	375	5.2.1.8	nucleus; peptidyl-prolyl cis-trans isomerase activity; protein folding	GO:0005634; GO:0003755; GO:0006457	IPR001179	Chain (1); Compositional bias (2); Domain (1)	5270		FKBP-type PPIase family, FKBP3/4 subfamily
Q9LZX4	FLA10_ARATH	reviewed	Fasciclin-like arabinogalactan protein 10	FLA10 (At3g60900) (T4C21.310)	Arabidopsis thaliana (Mouse-ear cress)	422		anchored to plasma membrane	GO:0046658	IPR000782	Chain (1); Compositional bias (1); Domain (2); Glycosylation (5); Lipidation (1); Propeptide (1); Signal peptide (1)	3702		Fasciclin-like AGP family
Q8LEE9	FLA12_ARATH	reviewed	Fasciclin-like arabinogalactan protein 12	FLA12 (At5g60490) (MUF9.12)	Arabidopsis thaliana (Mouse-ear cress)	249		anchored to membrane; plasma membrane	GO:0031225; GO:0005886	IPR000782	Chain (1); Compositional bias (1); Domain (1); Frameshift (2); Glycosylation (5); Lipidation (1); Propeptide (1); Sequence conflict (2); Signal peptide (1)	3702		Fasciclin-like AGP family
Q9SJ81	FLA7_ARATH	reviewed	Fasciclin-like arabinogalactan protein 7	FLA7 (At2g04780) (F28I8.18)	Arabidopsis thaliana (Mouse-ear cress)	254		anchored to plasma membrane	GO:0046658	IPR000782	Chain (1); Domain (1); Glycosylation (4); Lipidation (1); Propeptide (1); Sequence conflict (1); Signal peptide (1)	3702		Fasciclin-like AGP family
Q41452	FLS_SOLTU	reviewed	Flavonol synthase/flavanone 3-hydroxylase (FLS) (EC 1.14.11.23) (EC 1.14.11.9)		Solanum tuberosum (Potato)	349	1.14.11.23; 1.14.11.9	L-ascorbic acid binding; cytoplasm; flavonoid biosynthetic process; flavonol synthase activity; iron ion binding; naringenin 3-dioxygenase activity; oxidation reduction; oxidoreductase activity, acting on single donors with incorporation of molecular oxygen, incorporation of two atoms of oxygen	GO:0031418; GO:0005737; GO:0009813; GO:0045431; GO:0005506; GO:0045486; GO:0055114; GO:0016702	IPR005123	Chain (1); Metal binding (3)	4113	Secondary metabolite biosynthesis; flavonoid biosynthesis.	Iron/ascorbate-dependent oxidoreductase family
Q9LMA1	FMO1_ARATH	reviewed	Probable flavin-containing monooxygenase 1 (EC 1.14.13.-)	FMO1 (At1g19250) (T29M8.12)	Arabidopsis thaliana (Mouse-ear cress)	530	1.14.13.-	FAD binding; NADP or NADPH binding; defense response signaling pathway, resistance gene-dependent; defense response signaling pathway, resistance gene-independent; defense response to bacterium; defense response to fungus; electron carrier activity; flavin-containing monooxygenase activity; intrinsic to endoplasmic reticulum membrane; microsome; oxidation reduction; plant-type hypersensitive resp…	GO:0050660; GO:0050661; GO:0009870; GO:0010204; GO:0042742; GO:0050832; GO:0009055; GO:0004499; GO:0031227; GO:0005792; GO:0055114; GO:0009626; GO:0009627	IPR001613; IPR012143; IPR000960	Chain (1); Nucleotide binding (2)	3702		FMO family
Q25434	FP1_MYTCO	reviewed	Adhesive plaque matrix protein (Foot protein 1) (MCFP1)	FP1	Mytilus coruscus (Sea mussel)	872		extracellular region; structural constituent of cell wall	GO:0005576; GO:0005199	IPR002964; IPR003883	Chain (1); Region (4); Repeat (69); Signal peptide (1)	42192
Q41709	FRI2_VIGUN	reviewed	Ferritin-2, chloroplastic (EC 1.16.3.1)	PFE2	Vigna unguiculata (Cowpea)	250	1.16.3.1	cellular iron ion homeostasis; chloroplast; ferric iron binding; ferroxidase activity; iron ion transport; oxidation reduction	GO:0006879; GO:0009507; GO:0008199; GO:0004322; GO:0006826; GO:0055114	IPR014034; IPR008331; IPR009040; IPR001519; IPR012347	Chain (1); Domain (1); Metal binding (6); Region (1); Transit peptide (1)	3917		Ferritin family
Q948P6	FRI3_SOYBN	reviewed	Ferritin-3, chloroplastic (EC 1.16.3.1) (SFerH-3)		Glycine max (Soybean)	256	1.16.3.1	cellular iron ion homeostasis; chloroplast; ferric iron binding; ferroxidase activity; iron ion transport; oxidation reduction	GO:0006879; GO:0009507; GO:0008199; GO:0004322; GO:0006826; GO:0055114	IPR014034; IPR008331; IPR009040; IPR001519; IPR012347	Chain (1); Domain (1); Metal binding (6); Region (1); Transit peptide (1)	3847		Ferritin family
O65100	FRI3_VIGUN	reviewed	Ferritin-3, chloroplastic (EC 1.16.3.1)		Vigna unguiculata (Cowpea)	256	1.16.3.1	cellular iron ion homeostasis; chloroplast; ferric iron binding; ferroxidase activity; iron ion transport; oxidation reduction	GO:0006879; GO:0009507; GO:0008199; GO:0004322; GO:0006826; GO:0055114	IPR014034; IPR008331; IPR009040; IPR001519; IPR012347	Chain (1); Domain (1); Metal binding (6); Region (1); Transit peptide (1)	3917		Ferritin family
Q9FDW0	FRIGI_ARATH	reviewed	Protein FRIGIDA	FRI (At4g00650) (F6N23.25)	Arabidopsis thaliana (Mouse-ear cress)	609		cell differentiation; negative regulation of flower development; nucleus; protein heterodimerization activity; protein homodimerization activity; regulation of timing of transition from vegetative to reproductive phase; regulation of vegetative phase change; vernalization response	GO:0030154; GO:0009910; GO:0005634; GO:0046982; GO:0042803; GO:0048510; GO:0010321; GO:0010048	IPR012474	Chain (1); Coiled coil (2); Erroneous gene model prediction (2); Natural variant (4)	3702
Q6ZNA5	FRRS1_HUMAN	reviewed	Ferric-chelate reductase 1 (EC 1.-.-.-) (Stromal cell-derived receptor 2) (SDR-2)	FRRS1 (SDFR2) (SDR2)	Homo sapiens (Human)	592	1.-.-.-	dopamine beta-monooxygenase activity; electron transport chain; ferric-chelate reductase activity; histidine catabolic process; integral to membrane; iron ion binding; transport	GO:0004500; GO:0022900; GO:0000293; GO:0006548; GO:0016021; GO:0005506; GO:0006810	IPR006593; IPR013050; IPR005018; IPR002861	Alternative sequence (1); Chain (1); Domain (3); Glycosylation (2); Metal binding (4); Sequence conflict (1); Transmembrane (7)	9606		FRRS1 family
Q55700	FTSH1_SYNY3	reviewed	Cell division protease ftsH homolog 1 (EC 3.4.24.-)	slr0228	Synechocystis sp. (strain PCC 6803)	627	3.4.24.-	ATP binding; cell cycle; cell division; integral to membrane; metalloendopeptidase activity; nucleoside-triphosphatase activity; plasma membrane; protein catabolic process; proteolysis; zinc ion binding	GO:0005524; GO:0007049; GO:0051301; GO:0016021; GO:0004222; GO:0017111; GO:0005886; GO:0030163; GO:0006508; GO:0008270	IPR003593; IPR003959; IPR003960; IPR005936; IPR011546; IPR000642	Active site (1); Chain (1); Metal binding (2); Nucleotide binding (1); Topological domain (3); Transmembrane (2)	1148		AAA ATPase family; Peptidase M41 family
P32907	FUN34_YEAST	reviewed	Protein FUN34	FUN34 (YNR002C) (N2029)	Saccharomyces cerevisiae (Baker's yeast)	282		ammonium transmembrane transporter activity; ammonium transport; integral to membrane; mitochondrion; nitrogen utilization; plasma membrane; protein binding	GO:0008519; GO:0015696; GO:0016021; GO:0005739; GO:0019740; GO:0005886; GO:0005515	IPR000791	Chain (1); Modified residue (6); Topological domain (7); Transmembrane (6)	4932		GPR1/FUN34/yaaH family
Q9XHM5	G2OX2_PEA	reviewed	Gibberellin 2-beta-dioxygenase 2 (EC 1.14.11.13) (Gibberellin 2-beta-hydroxylase 2) (Gibberellin 2-oxidase 2) (GA 2-oxidase 2)	GA2OX2	Pisum sativum (Garden pea)	345	1.14.11.13	gibberellin 2-beta-dioxygenase activity; iron ion binding; oxidation reduction; oxidoreductase activity, acting on single donors with incorporation of molecular oxygen, incorporation of two atoms of oxygen	GO:0045543; GO:0005506; GO:0055114; GO:0016702	IPR005123; IPR002283	Active site (1); Chain (1); Metal binding (3)	3888	Plant hormone biosynthesis; gibberellin biosynthesis.	Iron/ascorbate-dependent oxidoreductase family, GA2OX subfamily
P34921	G3PC_DIACA	reviewed	Glyceraldehyde-3-phosphate dehydrogenase, cytosolic (EC 1.2.1.12)	GAPC	Dianthus caryophyllus (Carnation) (Clove pink)	338	1.2.1.12	NAD or NADH binding; cytoplasm; glyceraldehyde-3-phosphate dehydrogenase (phosphorylating) activity; glycolysis; oxidation reduction	GO:0051287; GO:0005737; GO:0004365; GO:0006096; GO:0055114	IPR000173; IPR006424	Active site (1); Binding site (5); Chain (1); Nucleotide binding (1); Region (2); Site (1)	3570	Carbohydrate degradation; glycolysis; pyruvate from D-glyceraldehyde 3-phosphate: step 1/5.	Glyceraldehyde-3-phosphate dehydrogenase family
P34922	G3PC_PEA	reviewed	Glyceraldehyde-3-phosphate dehydrogenase, cytosolic (EC 1.2.1.12)	GAPC1	Pisum sativum (Garden pea)	338	1.2.1.12	NAD or NADH binding; cytoplasm; glyceraldehyde-3-phosphate dehydrogenase (phosphorylating) activity; glycolysis; oxidation reduction	GO:0051287; GO:0005737; GO:0004365; GO:0006096; GO:0055114	IPR000173; IPR006424	Active site (1); Binding site (5); Chain (1); Nucleotide binding (1); Region (2); Site (1)	3888	Carbohydrate degradation; glycolysis; pyruvate from D-glyceraldehyde 3-phosphate: step 1/5.	Glyceraldehyde-3-phosphate dehydrogenase family
Q9M0B6	GAE1_ARATH	reviewed	UDP-glucuronate 4-epimerase 1 (EC 5.1.3.6) (UDP-glucuronic acid epimerase 1) (AtUGlcAE3)	GAE1 (UGlcAE3) (At4g30440) (F17I23.220)	Arabidopsis thaliana (Mouse-ear cress)	429	5.1.3.6	Golgi apparatus; UDP-glucuronate 4-epimerase activity; carbohydrate metabolic process; cellular metabolic process; coenzyme binding; integral to membrane	GO:0005794; GO:0050378; GO:0005975; GO:0044237; GO:0050662; GO:0016021	IPR001509; IPR016040; IPR008089	Active site (1); Chain (1); Compositional bias (1); Nucleotide binding (1); Transmembrane (2)	3702		Sugar epimerase family
Q43070	GALE1_PEA	reviewed	UDP-glucose 4-epimerase (EC 5.1.3.2) (UDP-galactose 4-epimerase) (Galactowaldenase)	GALE	Pisum sativum (Garden pea)	350	5.1.3.2	UDP-glucose 4-epimerase activity; coenzyme binding; galactose metabolic process	GO:0003978; GO:0050662; GO:0006012	IPR001509; IPR005886; IPR016040	Active site (1); Binding site (1); Chain (1); Nucleotide binding (1)	3888	Carbohydrate metabolism; galactose metabolism.	Sugar epimerase family
O65781	GALE2_CYATE	reviewed	UDP-glucose 4-epimerase GEPI48 (EC 5.1.3.2) (UDP-galactose 4-epimerase) (Galactowaldenase)		Cyamopsis tetragonoloba (Guar) (Cluster bean)	350	5.1.3.2	UDP-glucose 4-epimerase activity; coenzyme binding; galactose metabolic process	GO:0003978; GO:0050662; GO:0006012	IPR001509; IPR005886; IPR016040	Active site (1); Binding site (1); Chain (1); Nucleotide binding (1)	3832	Carbohydrate metabolism; galactose metabolism.	Sugar epimerase family
P51570	GALK1_HUMAN	reviewed	Galactokinase (EC 2.7.1.6) (Galactose kinase)	GALK1 (GALK)	Homo sapiens (Human)	392	2.7.1.6	ATP binding; Golgi apparatus; carbohydrate phosphorylation; cytosol; galactokinase activity; galactose binding; galactose metabolic process	GO:0005524; GO:0005794; GO:0046835; GO:0005829; GO:0004335; GO:0005534; GO:0006012	IPR000705; IPR006204; IPR013750; IPR006203; IPR006206; IPR014721	Beta strand (15); Chain (1); Helix (15); Natural variant (14); Nucleotide binding (1); Turn (2)	9606	Carbohydrate metabolism; galactose metabolism.	GHMP kinase family, GalK subfamily
P0AEP6	GALU_SHIFL	reviewed	UTP--glucose-1-phosphate uridylyltransferase (EC 2.7.7.9) (UDP-glucose pyrophosphorylase) (UDPGP) (Alpha-D-glucosyl-1-phosphate uridylyltransferase) (Uridine diphosphoglucose pyrophosphorylase)	galU (SF1236) (S1322)	Shigella flexneri	302	2.7.7.9	UDP-glucose metabolic process; UTP:glucose-1-phosphate uridylyltransferase activity; lipopolysaccharide biosynthetic process; magnesium ion binding; pathogenesis	GO:0006011; GO:0003983; GO:0009103; GO:0000287; GO:0009405	IPR005771; IPR005835	Chain (1); Initiator methionine (1)	623	Bacterial outer membrane biogenesis; lipopolysaccharide biosynthesis.	UDPGP type 2 family
Q0JH50	GAOX2_ORYSJ	reviewed	Gibberellin 20 oxidase 2 (EC 1.14.11.-) (Gibberellin C-20 oxidase 2) (GA 20-oxidase 2) (Os20ox2) (Protein semidwarf-1)	20ox2 (C20ox2) (GA20) (Sd-1) (Os01g0883800) (LOC_Os01g66100) (B1065E10.46)	Oryza sativa subsp. japonica (Rice)	389	1.14.11.-	iron ion binding; oxidation reduction; oxidoreductase activity	GO:0005506; GO:0055114; GO:0016491	IPR005123; IPR002283	Active site (1); Chain (1); Metal binding (3); Natural variant (3)	39947		Iron/ascorbate-dependent oxidoreductase family, GA20OX subfamily
P41891	GAR2_SCHPO	reviewed	Protein gar2	gar2 (SPAC140.02)	Schizosaccharomyces pombe (Fission yeast)	500		RNA binding; nucleolus; nucleolus organization; nucleotide binding; rRNA processing	GO:0003723; GO:0005730; GO:0007000; GO:0000166; GO:0006364	IPR012677; IPR000504	Chain (1); Compositional bias (1); Domain (2); Modified residue (3); Sequence conflict (1)	4896		RRM GAR family
P13816	GARP_PLAFF	reviewed	Glutamic acid-rich protein	GARP	Plasmodium falciparum (isolate FC27 / Papua New Guinea)	678					Chain (1); Compositional bias (3); Region (3); Repeat (29); Signal peptide (1)	5837
P46689	GASA1_ARATH	reviewed	Gibberellin-regulated protein 1	GASA1 (At1g75750) (F10A5.6) (F10A5_16)	Arabidopsis thaliana (Mouse-ear cress)	98		extracellular region; plant-type cell wall; response to abscisic acid stimulus; response to gibberellin stimulus	GO:0005576; GO:0009505; GO:0009737; GO:0009739	IPR003854	Chain (1); Erroneous gene model prediction (1); Sequence conflict (1); Signal peptide (1)	3702		GASA family
P27057	GAST1_SOLLC	reviewed	Protein GAST1	GAST1	Solanum lycopersicum (Tomato) (Lycopersicon esculentum)	112		extracellular region	GO:0005576	IPR003854	Chain (1); Signal peptide (1)	4081		GASA family
Q8GXL7	GAT27_ARATH	reviewed	GATA transcription factor 27 (Protein TIFY 2B) (ZIM-like 1 protein)	TIFY2B (ZML1) (At3g21175) (MXL8.2)	Arabidopsis thaliana (Mouse-ear cress)	297		nucleus; regulation of transcription, DNA-dependent; sequence-specific DNA binding; transcription factor activity; zinc ion binding	GO:0005634; GO:0006355; GO:0043565; GO:0003700; GO:0008270	IPR010402; IPR010399; IPR000679; IPR013088	Alternative sequence (1); Chain (1); Domain (2); Sequence conflict (3); Zinc finger (1)	3702		Type IV zinc-finger family, Class C subfamily
Q8LAU9	GATA1_ARATH	reviewed	GATA transcription factor 1 (AtGATA-1)	GATA1 (At3g24050) (F14O13.24)	Arabidopsis thaliana (Mouse-ear cress)	274		nucleus; regulation of transcription, DNA-dependent; sequence-specific DNA binding; transcription factor activity; zinc ion binding	GO:0005634; GO:0006355; GO:0043565; GO:0003700; GO:0008270	IPR000679; IPR013088	Chain (1); Compositional bias (1); Motif (1); Sequence conflict (1); Zinc finger (1)	3702		Type IV zinc-finger family, Class A subfamily
Q4FLQ7	GATA_PELUB	reviewed	Glutamyl-tRNA(Gln) amidotransferase subunit A (Glu-ADT subunit A) (EC 6.3.5.-)	gatA (SAR11_1077)	Pelagibacter ubique	485	6.3.5.-	glutaminyl-tRNA synthase (glutamine-hydrolyzing) activity; translation	GO:0050567; GO:0006412	IPR000120; IPR004412	Active site (3); Chain (1)	335992		Amidase family
Q10XY9	GATB_TRIEI	reviewed	Aspartyl/glutamyl-tRNA(Asn/Gln) amidotransferase subunit B (Asp/Glu-ADT subunit B) (EC 6.3.5.-)	gatB (Tery_3843)	Trichodesmium erythraeum (strain IMS101)	494	6.3.5.-	glutaminyl-tRNA synthase (glutamine-hydrolyzing) activity; translation	GO:0050567; GO:0006412	IPR017959; IPR018027; IPR004413; IPR006107; IPR006075; IPR017958	Chain (1)	203124		GatB/gatE family, GatB subfamily
P93398	GBB2_TOBAC	reviewed	Guanine nucleotide-binding protein subunit beta-2		Nicotiana tabacum (Common tobacco)	377		signal transducer activity; signal transduction	GO:0004871; GO:0007165	IPR001632; IPR016346; IPR015943; IPR001680; IPR017986	Chain (1); Repeat (7)	4097		WD repeat G protein beta family
P42777	GBF4_ARATH	reviewed	G-box-binding factor 4 (AtbZIP40)	GBF4 (BZIP40) (At1g03970) (F21M11.10)	Arabidopsis thaliana (Mouse-ear cress)	270		nucleus; protein dimerization activity; regulation of transcription, DNA-dependent; sequence-specific DNA binding; transcription factor activity	GO:0005634; GO:0046983; GO:0006355; GO:0043565; GO:0003700	IPR011616; IPR004827	Chain (1); DNA binding (1); Domain (1)	3702		BZIP family
O24076	GBLP_MEDSA	reviewed	Guanine nucleotide-binding protein subunit beta-like protein	GB1	Medicago sativa (Alfalfa)	325				IPR015943; IPR001680; IPR017986	Chain (1); Repeat (7)	3879		WD repeat G protein beta family
Q8H0V6	GCN3_ARATH	reviewed	GCN20-type ATP-binding cassette protein GCN3	GCN3 (At1g64550) (F1N19.11)	Arabidopsis thaliana (Mouse-ear cress)	715		ATP binding; ATPase activity; response to cadmium ion	GO:0005524; GO:0016887; GO:0046686	IPR003439; IPR017871; IPR003593	Chain (1); Domain (2); Erroneous gene model prediction (1); Nucleotide binding (2)	3702		ABC transporter family, EF3 subfamily
P49364	GCST_PEA	reviewed	Aminomethyltransferase, mitochondrial (EC 2.1.2.10) (Glycine cleavage system T protein) (GCVT)	GDCST (GDCT)	Pisum sativum (Garden pea)	408	2.1.2.10	aminomethyltransferase activity; glycine catabolic process; glycine cleavage complex; mitochondrion; transaminase activity	GO:0004047; GO:0006546; GO:0005960; GO:0005739; GO:0008483	IPR013977; IPR006222; IPR006223	Chain (1); Sequence conflict (3); Transit peptide (1)	3888		GcvT family
Q74ZH9	GDE1_ASHGO	reviewed	Glycerophosphodiester phosphodiesterase GDE1 (EC 3.1.4.46)	GDE1 (AGR223W)	Ashbya gossypii (Yeast) (Eremothecium gossypii)	1321	3.1.4.46	cytoplasm; glycerol metabolic process; glycerophosphodiester phosphodiesterase activity; lipid metabolic process	GO:0005737; GO:0006071; GO:0008889; GO:0006629	IPR002110; IPR004129; IPR017946; IPR004331	Chain (1); Domain (2); Repeat (6)	33169		GDE1 family
O65355	GGH_ARATH	reviewed	Gamma-glutamyl hydrolase (EC 3.4.19.9) (Gamma-Glu-X carboxypeptidase) (Conjugase) (GH)	GGH (GGH1) (At1g78680) (F9K20.28)	Arabidopsis thaliana (Mouse-ear cress)	347	3.4.19.9	cell wall; extracellular space; gamma-glutamyl-peptidase activity; glutamine metabolic process; tetrahydrofolylpolyglutamate metabolic process; vacuole	GO:0005618; GO:0005615; GO:0034722; GO:0006541; GO:0046900; GO:0005773	IPR015527; IPR011697	Active site (2); Chain (1); Domain (1); Frameshift (1); Sequence conflict (6); Signal peptide (1)	3702		Peptidase C26 family
P80042	GGPPS_CAPAN	reviewed	Geranylgeranyl pyrophosphate synthetase, chloroplastic (GGPP synthetase) (GGPS) [Includes: Dimethylallyltranstransferase (EC 2.5.1.1); Geranyltranstransferase (EC 2.5.1.10); Farnesyltranstransferase (EC 2.5.1.29)]	GGPS1	Capsicum annuum (Bell pepper)	369	2.5.1.1; 2.5.1.10; 2.5.1.29	carotenoid biosynthetic process; chloroplast; dimethylallyltranstransferase activity; farnesyltranstransferase activity; geranyltranstransferase activity	GO:0016117; GO:0009507; GO:0004161; GO:0004311; GO:0004337	IPR000092; IPR017446; IPR008949	Chain (1); Transit peptide (1)	4072	Isoprenoid biosynthesis; farnesyl-PP biosynthesis; farnesyl-PP from geranyl-PP and isopentenyl-PP: step 1/1. Isoprenoid biosynthesis; geranyl-PP biosynthesis; geranyl-PP from dimethylallyl-PP and isopentenyl-PP: step 1/1. Isoprenoid biosynthesis; geranylgeranyl-PP biosynthesis; geranylgeranyl-PP from farnesyl-PP and isopentenyl-PP: step 1/1.	FPP/GGPP synthetase family
O22190	GH33_ARATH	reviewed	Indole-3-acetic acid-amido synthetase GH3.3 (EC 6.3.2.-) (Auxin-responsive GH3-like protein 3) (AtGH3-3)	GH3.3 (At2g23170) (T20D16.20)	Arabidopsis thaliana (Mouse-ear cress)	595	6.3.2.-	auxin homeostasis; indole-3-acetic acid amido synthetase	GO:0010252; GO:0010279	IPR004993	Chain (1)	3702		IAA-amido conjugating enzyme family
Q9LSQ4	GH36_ARATH	reviewed	Indole-3-acetic acid-amido synthetase GH3.6 (EC 6.3.2.-) (Auxin-responsive GH3-like protein 6) (AtGH3-6) (Protein DWARF IN LIGHT 1) (DFL-1)	GH3.6 (DFL1) (At5g54510) (F24B18.13)	Arabidopsis thaliana (Mouse-ear cress)	612	6.3.2.-	auxin homeostasis; auxin mediated signaling pathway; chloroplast; indole-3-acetic acid amido synthetase; unidimensional cell growth	GO:0010252; GO:0009734; GO:0009507; GO:0010279; GO:0009826	IPR004993	Chain (1); Sequence conflict (1)	3702		IAA-amido conjugating enzyme family
Q9MAA7	GI1L1_ARATH	reviewed	Probable gibberellin receptor GID1L1 (EC 3.-.-.-) (GID1-like protein 1)	GID1L1 (At3g05120) (T12H1.8)	Arabidopsis thaliana (Mouse-ear cress)	345	3.-.-.-	cytoplasm; floral organ morphogenesis; hydrolase activity; nucleus; positive regulation of gibberellic acid mediated signaling; raffinose family oligosaccharide biosynthetic process; receptor activity	GO:0005737; GO:0048444; GO:0016787; GO:0005634; GO:0009939; GO:0010325; GO:0004872	IPR013094; IPR002168	Active site (2); Chain (1)	3702		'GDXG' lipolytic enzyme family
Q940G6	GI1L3_ARATH	reviewed	Probable gibberellin receptor GID1L3 (EC 3.-.-.-) (GID1-like protein 3)	GID1L3 (At5g27320) (F21A20.30)	Arabidopsis thaliana (Mouse-ear cress)	344	3.-.-.-	floral organ morphogenesis; hydrolase activity; nucleus; positive regulation of gibberellic acid mediated signaling; raffinose family oligosaccharide biosynthetic process; receptor activity	GO:0048444; GO:0016787; GO:0005634; GO:0009939; GO:0010325; GO:0004872	IPR013094; IPR002168	Active site (2); Chain (1)	3702		'GDXG' lipolytic enzyme family
Q9SQI2	GIGAN_ARATH	reviewed	Protein GIGANTEA	GI (At1g22770) (T22J18.6)	Arabidopsis thaliana (Mouse-ear cress)	1173		cell differentiation; flower development; nucleoplasm; positive regulation of long-day photoperiodism, flowering; protein binding; red or far red light signaling pathway; red, far-red light phototransduction; regulation of circadian rhythm; regulation of transcription; response to blue light; response to cold; response to hydrogen peroxide; temperature compensation of the circadian clock	GO:0030154; GO:0009908; GO:0005654; GO:0048578; GO:0005515; GO:0010017; GO:0009585; GO:0042752; GO:0045449; GO:0009637; GO:0009409; GO:0042542; GO:0010378		Chain (1); Erroneous gene model prediction (3)	3702		GIGANTEA family
P13284	GILT_HUMAN	reviewed	Gamma-interferon-inducible lysosomal thiol reductase (Gamma-interferon-inducible protein IP-30)	IFI30 (GILT)	Homo sapiens (Human)	261		extracellular region; lysosome; oxidation reduction; oxidoreductase activity	GO:0005576; GO:0005764; GO:0055114; GO:0016491	IPR004911	Chain (1); Disulfide bond (1); Glycosylation (3); Modified residue (1); Propeptide (2); Sequence conflict (3); Signal peptide (1)	9606		GILT family
Q9SFF9	GL17_ARATH	reviewed	Germin-like protein subfamily 1 member 7	At3g05950 (F2O10.9) (F10A16.25)	Arabidopsis thaliana (Mouse-ear cress)	229		apoplast; manganese ion binding; nutrient reservoir activity	GO:0048046; GO:0030145; GO:0045735	IPR006045; IPR001929; IPR014710	Chain (1); Disulfide bond (1); Glycosylation (1); Metal binding (4); Signal peptide (1)	3702		Germin family
Q9M263	GL24_ARATH	reviewed	Germin-like protein subfamily 2 member 4	GLP10 (At3g62020) (F21F14.190)	Arabidopsis thaliana (Mouse-ear cress)	220		apoplast; manganese ion binding; nutrient reservoir activity; plant-type cell wall	GO:0048046; GO:0030145; GO:0045735; GO:0009505	IPR006045; IPR001929; IPR014710	Chain (1); Disulfide bond (1); Glycosylation (2); Metal binding (4); Signal peptide (1)	3702		Germin family
Q9SR72	GL32_ARATH	reviewed	Germin-like protein subfamily 3 member 2	At3g10080 (T22K18.9)	Arabidopsis thaliana (Mouse-ear cress)	227		apoplast; manganese ion binding; nutrient reservoir activity	GO:0048046; GO:0030145; GO:0045735	IPR006045; IPR001929; IPR014710	Chain (1); Disulfide bond (1); Glycosylation (2); Metal binding (4); Signal peptide (1)	3702		Germin family
Q6DJM3	GL8D1_XENLA	reviewed	Glycosyltransferase 8 domain-containing protein 1 (EC 2.4.1.-)	glt8d1	Xenopus laevis (African clawed frog)	364	2.4.1.-	integral to membrane; transferase activity, transferring glycosyl groups	GO:0016021; GO:0016757	IPR002495	Chain (1); Glycosylation (3); Topological domain (2); Transmembrane (1)	8355		Glycosyltransferase 8 family
P08281	GLNA2_PEA	reviewed	Glutamine synthetase leaf isozyme, chloroplastic (EC 6.3.1.2) (GS2) (Glutamate--ammonia ligase)	GS2	Pisum sativum (Garden pea)	430	6.3.1.2	chloroplast; glutamate-ammonia ligase activity; glutamine biosynthetic process; nitrogen fixation	GO:0009507; GO:0004356; GO:0006542; GO:0009399	IPR008147; IPR014746; IPR008146	Chain (1); Transit peptide (1)	3888		Glutamine synthetase family
Q8UIF1	GLND_AGRT5	reviewed	[Protein-PII] uridylyltransferase (PII uridylyl-transferase) (EC 2.7.7.59) (Uridylyl-removing enzyme) (UTase)	glnD (Atu0346) (AGR_C_606)	Agrobacterium tumefaciens (strain C58 / ATCC 33970)	942	2.7.7.59	[protein-PII] uridylyltransferase activity; amino acid binding; nitrogen compound metabolic process	GO:0008773; GO:0016597; GO:0006807	IPR002912; IPR010043; IPR003607; IPR006674; IPR002934; IPR013546	Chain (1)	176299		GlnD family
Q9SID3	GLO2N_ARATH	reviewed	Putative hydroxyacylglutathione hydrolase 2, mitochondrial (EC 3.1.2.6) (Glyoxalase II) (Glx II)	At2g31350 (T28P16.16)	Arabidopsis thaliana (Mouse-ear cress)	324	3.1.2.6	hydroxyacylglutathione hydrolase activity; iron ion binding; manganese ion binding; mitochondrion; zinc ion binding	GO:0004416; GO:0005506; GO:0030145; GO:0005739; GO:0008270	IPR001279; IPR017782	Alternative sequence (1); Beta strand (13); Chain (1); Helix (12); Metal binding (8); Transit peptide (1); Turn (2)	3702	Secondary metabolite metabolism; methylglyoxal degradation; D-lactate from methylglyoxal: step 2/2.	Metallo-beta-lactamase superfamily, Glyoxalase II family
Q93YT1	GLR32_ARATH	reviewed	Glutamate receptor 3.2 (AtGluR2) (Ligand-gated ion channel 3.2)	GLR3.2 (GLUR2) (At4g35290) (F23E12.150)	Arabidopsis thaliana (Mouse-ear cress)	912		extracellular-glutamate-gated ion channel activity; integral to membrane; ion transport; ionotropic glutamate receptor activity	GO:0005234; GO:0016021; GO:0006811; GO:0004970	IPR001828; IPR015683; IPR001320; IPR017103	Chain (1); Erroneous gene model prediction (2); Glycosylation (10); Sequence conflict (2); Signal peptide (1); Topological domain (5); Transmembrane (4)	3702		Glutamate-gated ion channel (TC 1.A.10) family
P17695	GLRX2_YEAST	reviewed	Glutaredoxin-2, mitochondrial (Thioltransferase) (Glutathione-dependent oxidoreductase 2)	GRX2 (TTR) (TTR1) (YDR513W) (D9719.17)	Saccharomyces cerevisiae (Baker's yeast)	143		cell redox homeostasis; cytosol; electron carrier activity; electron transport chain; glutathione peroxidase activity; glutathione transferase activity; mitochondrion; protein binding; protein disulfide oxidoreductase activity; response to oxidative stress; transport	GO:0045454; GO:0005829; GO:0009055; GO:0022900; GO:0004602; GO:0004364; GO:0005739; GO:0005515; GO:0015035; GO:0006979; GO:0006810	IPR011767; IPR002109; IPR014025; IPR011899; IPR012335	Chain (1); Disulfide bond (1); Domain (1); Modified residue (4); Transit peptide (1)	4932		Glutaredoxin family
P13264	GLSK_RAT	reviewed	Glutaminase kidney isoform, mitochondrial (GLS) (EC 3.5.1.2) (L-glutamine amidohydrolase) (K-glutaminase) [Cleaved into: Glutaminase kidney isoform 68 kDa chain; Glutaminase kidney isoform 65 kDa chain]	Gls	Rattus norvegicus (Rat)	674	3.5.1.2	glutaminase activity; glutamine metabolic process; mitochondrion	GO:0004359; GO:0006541; GO:0005739	IPR002110; IPR007043; IPR015868	Chain (2); Compositional bias (1); Repeat (1); Sequence conflict (2); Transit peptide (1)	10116		Glutaminase family
P54493	GLUP_BACSU	reviewed	Rhomboid protease gluP (EC 3.4.21.105) (Intramembrane serine protease)	gluP (yqgP) (BSU24870)	Bacillus subtilis	507	3.4.21.105	binding; integral to membrane; plasma membrane; serine-type peptidase activity	GO:0005488; GO:0016021; GO:0005886; GO:0008236	IPR002610; IPR001440; IPR011990; IPR013026	Active site (2); Chain (1); Mutagenesis (6); Repeat (2); Transmembrane (7)	1423		Peptidase S54 family
Q54Z26	GLYC1_DICDI	reviewed	Serine hydroxymethyltransferase 1 (SHMT 1) (Serine methylase 1) (EC 2.1.2.1) (Glycine hydroxymethyltransferase 1)	shmt1 (DDB_G0277947)	Dictyostelium discoideum (Slime mold)	457	2.1.2.1	L-serine metabolic process; glycine hydroxymethyltransferase activity; glycine metabolic process; one-carbon compound metabolic process; pyridoxal phosphate binding	GO:0006563; GO:0004372; GO:0006544; GO:0006730; GO:0030170	IPR001085; IPR015421	Binding site (1); Chain (1)	44689	One-carbon metabolism; tetrahydrofolate pathway.	SHMT family
Q54EW1	GLYC2_DICDI	reviewed	Serine hydroxymethyltransferase 2 (SHMT 2) (Serine methylase 2) (EC 2.1.2.1) (Glycine hydroxymethyltransferase 2)	shmt2 (DDB_G0291652)	Dictyostelium discoideum (Slime mold)	481	2.1.2.1	L-serine metabolic process; glycine hydroxymethyltransferase activity; glycine metabolic process; one-carbon compound metabolic process; pyridoxal phosphate binding	GO:0006563; GO:0004372; GO:0006544; GO:0006730; GO:0030170	IPR001085; IPR015421	Binding site (1); Chain (1)	44689	One-carbon metabolism; tetrahydrofolate pathway.	SHMT family
P34899	GLYM_PEA	reviewed	Serine hydroxymethyltransferase, mitochondrial (SHMT) (Serine methylase) (EC 2.1.2.1) (Glycine hydroxymethyltransferase)		Pisum sativum (Garden pea)	518	2.1.2.1	L-serine metabolic process; glycine hydroxymethyltransferase activity; glycine metabolic process; mitochondrion; one-carbon compound metabolic process; pyridoxal phosphate binding	GO:0006563; GO:0004372; GO:0006544; GO:0005739; GO:0006730; GO:0030170	IPR001085; IPR015421	Binding site (1); Chain (1); Transit peptide (1)	3888	One-carbon metabolism; tetrahydrofolate pathway.	SHMT family
Q9SNY3	GMD1_ARATH	reviewed	GDP-mannose 4,6 dehydratase 1 (EC 4.2.1.47) (GDP-D-mannose dehydratase 1) (GMD 1)	GMD1 (At5g66280) (K1L20.6)	Arabidopsis thaliana (Mouse-ear cress)	361	4.2.1.47	GDP-mannose 4,6-dehydratase activity; GDP-mannose metabolic process; coenzyme binding; intracellular	GO:0008446; GO:0019673; GO:0050662; GO:0005622	IPR001509; IPR006368; IPR016040	Active site (3); Binding site (1); Chain (1)	3702	Nucleotide-sugar biosynthesis; GDP-L-fucose biosynthesis via de novo pathway; GDP-L-fucose from GDP-D-mannose: step 1/2.	GDP-mannose 4,6-dehydratase family
Q2R1V8	GME2_ORYSJ	reviewed	GDP-mannose 3,5-epimerase 2 (GDP-Man 3,5-epimerase 2) (EC 5.1.3.18)	GME-2 (Os11g0591100) (LOC_Os11g37890)	Oryza sativa subsp. japonica (Rice)	371	5.1.3.18	GDP-mannose 3,5-epimerase activity; L-ascorbic acid biosynthetic process; coenzyme binding	GO:0047918; GO:0019853; GO:0050662	IPR001509; IPR016040	Active site (1); Binding site (9); Chain (1); Erroneous gene model prediction (2); Erroneous termination (1); Nucleotide binding (1); Region (3)	39947	Cofactor biosynthesis; L-ascorbate biosynthesis.	Sugar epimerase family
Q9LMP7	GOS11_ARATH	reviewed	Golgi SNARE 11 protein (AtGOS11) (Golgi SNAP receptor complex member 1-1)	GOS11 (At1g15880) (F7H2.21)	Arabidopsis thaliana (Mouse-ear cress)	223		Golgi membrane; integral to membrane; intracellular protein transport; vesicle-mediated transport	GO:0000139; GO:0016021; GO:0006886; GO:0016192	IPR007705	Chain (1); Coiled coil (1); Topological domain (2); Transmembrane (1)	3702		GOSR1 family
Q9CR60	GOT1B_MOUSE	reviewed	Vesicle transport protein GOT1B (Golgi transport 1 homolog B)	Golt1b	Mus musculus (Mouse)	138		Golgi membrane; integral to membrane; protein transport; vesicle-mediated transport	GO:0000139; GO:0016021; GO:0015031; GO:0016192	IPR007305	Chain (1); Compositional bias (1); Topological domain (5); Transmembrane (3)	10090		GOT1 family
Q9FPQ6	GP1_CHLRE	reviewed	Vegetative cell wall protein gp1 (Hydroxyproline-rich glycoprotein 1)	GP1	Chlamydomonas reinhardtii	555		structural constituent of cell wall	GO:0005199	IPR003882	Chain (1); Compositional bias (1); Glycosylation (3); Region (1); Signal peptide (1)	3055
Q40224	GPA1_LUPLU	reviewed	Guanine nucleotide-binding protein alpha-1 subunit (GP-alpha-1)	GPA1	Lupinus luteus (European yellow lupin)	384		G-protein coupled receptor protein signaling pathway; GTP binding; protein amino acid ADP-ribosylation; signal transducer activity	GO:0007186; GO:0005525; GO:0006471; GO:0004871	IPR001019; IPR002976	Chain (1); Initiator methionine (1); Lipidation (2); Nucleotide binding (3)	3873		G-alpha family
Q9Y302	GPR89_HUMAN	reviewed	Protein GPR89 (Putative MAPK-activating protein PM01) (Putative NF-kappa-B-activating protein 90)	GPR89A (GPR89) (SH120) (CGI-13) (HSPC201) (UNQ192/PRO218); GPR89B	Homo sapiens (Human)	455		integral to membrane; positive regulation of I-kappaB kinase/NF-kappaB cascade; signal transducer activity	GO:0016021; GO:0043123; GO:0004871	IPR015672	Alternative sequence (1); Chain (1); Erroneous termination (1); Glycosylation (2); Sequence conflict (5); Transmembrane (9)	9606		GPR89 family
Q9M5A9	GPT1_ARATH	reviewed	Glucose-6-phosphate/phosphate translocator 1, chloroplastic	GPT1 (At5g54800) (MBG8.6)	Arabidopsis thaliana (Mouse-ear cress)	388		chloroplast; integral to membrane; response to nematode; transport; transporter activity	GO:0009507; GO:0016021; GO:0009624; GO:0006810; GO:0005215	IPR004853; IPR000620; IPR004696	Chain (1); Compositional bias (1); Domain (1); Erroneous gene model prediction (1); Sequence conflict (2); Transit peptide (1); Transmembrane (8)	3702		TPT transporter family, GPT (TC 2.A.7.9.2) subfamily
Q94B38	GPT2_ARATH	reviewed	Glucose-6-phosphate/phosphate translocator 2, chloroplastic	GPT2 (At1g61800) (F8K4.1)	Arabidopsis thaliana (Mouse-ear cress)	388		chloroplast; integral to membrane; plasma membrane; transport; transporter activity	GO:0009507; GO:0016021; GO:0005886; GO:0006810; GO:0005215	IPR004853; IPR000620; IPR004696	Chain (1); Compositional bias (1); Domain (1); Erroneous gene model prediction (1); Sequence conflict (2); Transit peptide (1); Transmembrane (7)	3702		TPT transporter family, GPT (TC 2.A.7.9.2) subfamily
Q21827	GPTC1_CAEEL	reviewed	G patch domain-containing protein 1 homolog	R07E5.1	Caenorhabditis elegans	812		body morphogenesis; intracellular; nematode larval development; nucleic acid binding	GO:0010171; GO:0005622; GO:0002119; GO:0003676	IPR011666; IPR000467	Chain (1); Domain (1)	6239		GPATCH1 family
O04922	GPX2_ARATH	reviewed	Probable glutathione peroxidase 2 (EC 1.11.1.9)	GPX2 (At2g31570) (T9H9.9)	Arabidopsis thaliana (Mouse-ear cress)	169	1.11.1.9	cytosol; glutathione peroxidase activity; oxidation reduction; response to oxidative stress	GO:0005829; GO:0004602; GO:0055114; GO:0006979	IPR000889; IPR012335	Active site (1); Chain (1)	3702		Glutathione peroxidase family
P30708	GPX4_NICSY	reviewed	Probable phospholipid hydroperoxide glutathione peroxidase (PHGPx) (EC 1.11.1.12) (6P229)		Nicotiana sylvestris (Wood tobacco)	169	1.11.1.12	cytoplasm; glutathione peroxidase activity; oxidation reduction; phospholipid-hydroperoxide glutathione peroxidase activity; response to oxidative stress	GO:0005737; GO:0004602; GO:0055114; GO:0047066; GO:0006979	IPR000889; IPR012335	Active site (1); Chain (1)	4096		Glutathione peroxidase family
O48646	GPX6_ARATH	reviewed	Probable phospholipid hydroperoxide glutathione peroxidase 6, mitochondrial (PHGPx) (AtGPX1) (EC 1.11.1.12)	GPX6 (GPX1) (At4g11600) (T5C23.30)	Arabidopsis thaliana (Mouse-ear cress)	232	1.11.1.12	chloroplast; cytosol; glutathione peroxidase activity; mitochondrion; oxidation reduction; phospholipid-hydroperoxide glutathione peroxidase activity; plasma membrane; response to cadmium ion; response to oxidative stress; response to salt stress	GO:0009507; GO:0005829; GO:0004602; GO:0005739; GO:0055114; GO:0047066; GO:0005886; GO:0046686; GO:0006979; GO:0009651	IPR000889; IPR012335	Active site (1); Chain (1); Sequence conflict (2); Transit peptide (1)	3702		Glutathione peroxidase family
Q8LBU2	GPX8_ARATH	reviewed	Probable glutathione peroxidase 8 (EC 1.11.1.9)	GPX8 (At1g63460) (F2K11.16)	Arabidopsis thaliana (Mouse-ear cress)	167	1.11.1.9	glutathione peroxidase activity; oxidation reduction; response to oxidative stress	GO:0004602; GO:0055114; GO:0006979	IPR000889; IPR012335	Active site (1); Chain (1); Erroneous gene model prediction (1)	3702		Glutathione peroxidase family
Q5SNZ0	GRDN_MOUSE	reviewed	Girdin (Girders of actin filament) (Coiled-coil domain-containing protein 88A) (Akt phosphorylation enhancer) (APE) (Hook-related protein 1) (HkRP1) (G alpha-interacting vesicle-associated protein) (GIV)	Ccdc88a (Grdn) (Kiaa1212)	Mus musculus (Mouse)	1873		Golgi apparatus; actin binding; activation of protein kinase B activity; cell migration; cytoplasmic vesicle; cytosol; endoplasmic reticulum; lamellipodium; lamellipodium assembly; membrane organization; microtubule binding; phosphoinositide binding; plasma membrane; protein homodimerization activity; protein kinase B binding; regulation of DNA replication; regulation of actin cytoskeleton organi…	GO:0005794; GO:0003779; GO:0032148; GO:0016477; GO:0031410; GO:0005829; GO:0005783; GO:0030027; GO:0030032; GO:0016044; GO:0008017; GO:0035091; GO:0005886; GO:0042803; GO:0043422; GO:0006275; GO:0032956; GO:0042127; GO:0001932		Alternative sequence (2); Chain (1); Coiled coil (3); Erroneous gene model prediction (1); Modified residue (9); Region (1); Sequence conflict (2)	10090		CCDC88 family
P22151	GRG1_NEUCR	reviewed	Glucose-repressible gene protein	grg-1 (ccg-1) (93G11.200) (NCU03753)	Neurospora crassa	71					Chain (1)	5141
A2ZJC9	GRP1_ORYSI	reviewed	Putative glycine-rich cell wall structural protein 1	GRP-1 (OsI_036672)	Oryza sativa subsp. indica (Rice)	165		cell wall; cell wall organization; extracellular region	GO:0005618; GO:0007047; GO:0005576		Chain (1); Compositional bias (1); Repeat (3); Signal peptide (1)	39946
P49310	GRP1_SINAL	reviewed	Glycine-rich RNA-binding protein GRP1A		Sinapis alba (White mustard) (Brassica hirta)	166		RNA binding; nucleus	GO:0003723; GO:0005634	IPR015465; IPR000504	Chain (1); Compositional bias (6); Domain (1)	3728
Q9SVM8	GRP2_ARATH	reviewed	Glycine-rich RNA-binding protein 2, mitochondrial (AtGRP2)	GRP2 (At4g13850) (F18A5.240)	Arabidopsis thaliana (Mouse-ear cress)	158		ATP binding; RNA binding; double-stranded DNA binding; mitochondrion; response to cold; response to osmotic stress; seed germination; single-stranded DNA binding	GO:0005524; GO:0003723; GO:0003690; GO:0005739; GO:0009409; GO:0006970; GO:0009845; GO:0003697	IPR012677; IPR015465; IPR000504	Chain (1); Compositional bias (1); Domain (1); Sequence conflict (4); Transit peptide (1)	3702
P27484	GRP2_NICSY	reviewed	Glycine-rich protein 2	GRP-2	Nicotiana sylvestris (Wood tobacco)	214		DNA binding; RNA binding; regulation of transcription, DNA-dependent; zinc ion binding	GO:0003677; GO:0003723; GO:0006355; GO:0008270	IPR011129; IPR002059; IPR012340; IPR001878	Chain (1); Compositional bias (2); Domain (1); Zinc finger (2)	4096
A3C5A7	GRP2_ORYSJ	reviewed	Glycine-rich cell wall structural protein 2 (Glycine-rich protein 1) (GRP-1)	GRP0.9 (GRP1) (Os10g0450900) (LOC_Os10g31330) (OsJ_030479)	Oryza sativa subsp. japonica (Rice)	185		cell wall; cell wall organization; extracellular region	GO:0005618; GO:0007047; GO:0005576		Chain (1); Compositional bias (1); Erroneous gene model prediction (2); Signal peptide (1)	39947
P49311	GRP2_SINAL	reviewed	Glycine-rich RNA-binding protein GRP2A		Sinapis alba (White mustard) (Brassica hirta)	169		RNA binding; nucleotide binding; nucleus	GO:0003723; GO:0000166; GO:0005634	IPR012677; IPR015465; IPR000504	Chain (1); Compositional bias (6); Domain (1)	3728
P37705	GRP3_DAUCA	reviewed	Glycine-rich protein A3		Daucus carota (Carrot)	195				IPR006031	Chain (1)	4039
Q09134	GRPA_MEDFA	reviewed	Abscisic acid and environmental stress-inducible protein		Medicago falcata (Sickle medic)	159		response to stress	GO:0006950	IPR010800	Chain (1); Region (1); Repeat (7)	3878
Q0J3L4	GRS10_ORYSJ	reviewed	Monothiol glutaredoxin-S10	GRXS10 (Os08g0565800) (LOC_Os08g45140) (OSJNBa0044E16.18-1) (OSJNBa0044E16.18-2) (P0705A05.134-1) (P0705A05.134-2)	Oryza sativa subsp. japonica (Rice)	164		cell redox homeostasis; electron carrier activity; electron transport chain; extracellular region; protein disulfide oxidoreductase activity; transport	GO:0045454; GO:0009055; GO:0022900; GO:0005576; GO:0015035; GO:0006810	IPR002109; IPR014025; IPR011899; IPR012335	Chain (1); Domain (1); Erroneous gene model prediction (3); Signal peptide (1)	39947		Glutaredoxin family, Monothiol subfamily
Q9M9Y9	GRS11_ARATH	reviewed	Monothiol glutaredoxin-S11 (AtGrxS11)	GRXS11 (At1g06830) (F4H5.9) (F4H5.25)	Arabidopsis thaliana (Mouse-ear cress)	99		cell redox homeostasis; cytoplasm; electron carrier activity; electron transport chain; protein disulfide oxidoreductase activity; transport	GO:0045454; GO:0005737; GO:0009055; GO:0022900; GO:0015035; GO:0006810	IPR011905; IPR002109; IPR012335	Chain (1); Domain (1)	3702		Glutaredoxin family, Monothiol subfamily
Q0IWL9	GRS11_ORYSJ	reviewed	Monothiol glutaredoxin-S11	GRXS11 (Os10g0500700) (LOC_Os10g35720) (OSJNBa0078O01.9)	Oryza sativa subsp. japonica (Rice)	491		cell redox homeostasis; cytoplasm; electron carrier activity; electron transport chain; protein disulfide oxidoreductase activity; transport	GO:0045454; GO:0005737; GO:0009055; GO:0022900; GO:0015035; GO:0006810	IPR002109; IPR004480; IPR017936; IPR013766; IPR012335	Chain (1); Domain (3); Erroneous gene model prediction (2)	39947		Glutaredoxin family, Monothiol subfamily
Q84Y95	GRS14_ARATH	reviewed	Monothiol glutaredoxin-S14, chloroplastic (AtGrxS14) (AtGRXcp) (CAX-interacting protein 1) (CXIP1)	GRXS14 (CXIP1) (At3g54900) (F28P10.120)	Arabidopsis thaliana (Mouse-ear cress)	173		antiporter activity; cation transport; cell redox homeostasis; chloroplast; electron carrier activity; electron transport chain; glutathione disulfide oxidoreductase activity; protein disulfide oxidoreductase activity	GO:0015297; GO:0006812; GO:0045454; GO:0009507; GO:0009055; GO:0022900; GO:0015038; GO:0015035	IPR002109; IPR004480	Chain (1); Domain (1); Mutagenesis (4); Region (2); Sequence conflict (1); Transit peptide (1)	3702		Glutaredoxin family, Monothiol subfamily
Q8LBK6	GRS15_ARATH	reviewed	Monothiol glutaredoxin-S15 (AtGrxS15)	GRXS15 (At3g15660) (MSJ11.6)	Arabidopsis thaliana (Mouse-ear cress)	169		cell redox homeostasis; electron carrier activity; electron transport chain; metal ion binding; mitochondrion; protein disulfide oxidoreductase activity; transport	GO:0045454; GO:0009055; GO:0022900; GO:0046872; GO:0005739; GO:0015035; GO:0006810	IPR002109; IPR004480	Chain (1); Domain (1); Sequence conflict (1)	3702		Glutaredoxin family, Monothiol subfamily
Q9ZPH2	GRS17_ARATH	reviewed	Monothiol glutaredoxin-S17 (AtGrxS17)	GRXS17 (At4g04950) (T1J1.6)	Arabidopsis thaliana (Mouse-ear cress)	488		cell redox homeostasis; cytoplasm; electron carrier activity; electron transport chain; protein disulfide oxidoreductase activity; transport	GO:0045454; GO:0005737; GO:0009055; GO:0022900; GO:0015035; GO:0006810	IPR002109; IPR004480; IPR017936; IPR013766; IPR012335	Chain (1); Domain (4)	3702		Glutaredoxin family, Monothiol subfamily
Q54ED4	GRWD1_DICDI	reviewed	Glutamate-rich WD repeat-containing protein 1	grwd1 (DDB_G0291566)	Dictyostelium discoideum (Slime mold)	482		nucleus	GO:0005634	IPR015943; IPR001680; IPR017986	Chain (1); Compositional bias (1); Repeat (5)	44689
Q9FNE2	GRXC2_ARATH	reviewed	Glutaredoxin-C2 (AtGrxC2)	GRXC2 (At5g40370) (MPO12.80)	Arabidopsis thaliana (Mouse-ear cress)	111		cell redox homeostasis; electron carrier activity; electron transport chain; plasma membrane; protein disulfide oxidoreductase activity; transport; vacuole	GO:0045454; GO:0009055; GO:0022900; GO:0005886; GO:0015035; GO:0006810; GO:0005773	IPR011767; IPR002109; IPR014025; IPR011899; IPR012335	Chain (1); Disulfide bond (1); Domain (1)	3702		Glutaredoxin family
Q9LYC8	GRXS6_ARATH	reviewed	Monothiol glutaredoxin-S6 (AtGrxS6)	GRXS6 (At3g62930) (T20O10.30)	Arabidopsis thaliana (Mouse-ear cress)	102		cell redox homeostasis; cytoplasm; electron carrier activity; electron transport chain; protein disulfide oxidoreductase activity; transport	GO:0045454; GO:0005737; GO:0009055; GO:0022900; GO:0015035; GO:0006810	IPR011905; IPR002109; IPR014025; IPR012335	Chain (1); Domain (1)	3702		Glutaredoxin family, Monothiol subfamily
P45621	GSA_SOYBN	reviewed	Glutamate-1-semialdehyde 2,1-aminomutase, chloroplastic (GSA) (EC 5.4.3.8) (Glutamate-1-semialdehyde aminotransferase) (GSA-AT)	GSA1 (GSA)	Glycine max (Soybean)	466	5.4.3.8	chlorophyll biosynthetic process; chloroplast; glutamate-1-semialdehyde 2,1-aminomutase activity; pyridoxal phosphate binding; transaminase activity	GO:0015995; GO:0009507; GO:0042286; GO:0030170; GO:0008483	IPR004639; IPR005814; IPR015421	Binding site (1); Chain (1); Transit peptide (1)	3847	Porphyrin metabolism; protoporphyrin-IX biosynthesis; 5-aminolevulinate from L-glutamyl-tRNA(Glu): step 2/2. Porphyrin biosynthesis; chlorophyll biosynthesis.	Class-III pyridoxal-phosphate-dependent aminotransferase family, HemL subfamily
Q43621	GSHRC_PEA	reviewed	Glutathione reductase, cytosolic (GRase) (GR) (EC 1.8.1.7) (GOR2)		Pisum sativum (Garden pea)	498	1.8.1.7	FAD binding; NADP or NADPH binding; cell redox homeostasis; cytoplasm; glutathione metabolic process; glutathione-disulfide reductase activity; oxidation reduction	GO:0050660; GO:0050661; GO:0045454; GO:0005737; GO:0006749; GO:0004362; GO:0055114	IPR013027; IPR006324; IPR004099; IPR012999; IPR001327	Active site (1); Binding site (2); Chain (1); Disulfide bond (1); Nucleotide binding (1)	3888		Class-I pyridine nucleotide-disulfide oxidoreductase family
P27456	GSHRP_PEA	reviewed	Glutathione reductase, chloroplastic/mitochondrial (GRase) (GR) (EC 1.8.1.7) (GOR1)	GR (GOR1)	Pisum sativum (Garden pea)	552	1.8.1.7	FAD binding; NADP or NADPH binding; cell redox homeostasis; chloroplast; glutathione metabolic process; glutathione-disulfide reductase activity; mitochondrion; oxidation reduction	GO:0050660; GO:0050661; GO:0045454; GO:0009507; GO:0006749; GO:0004362; GO:0005739; GO:0055114	IPR013027; IPR006324; IPR000815; IPR004099; IPR012999; IPR001327	Active site (1); Binding site (2); Chain (1); Disulfide bond (1); Nucleotide binding (1); Transit peptide (1)	3888		Class-I pyridine nucleotide-disulfide oxidoreductase family
P42761	GSTF3_ARATH	reviewed	Glutathione S-transferase ERD13 (EC 2.5.1.18) (GST class-phi)	ERD13 (At2g30870) (F7F1.8)	Arabidopsis thaliana (Mouse-ear cress)	215	2.5.1.18	apoplast; cell wall; chloroplast; copper ion binding; glutathione binding; glutathione transferase activity; plasma membrane; response to cadmium ion; response to water deprivation; toxin catabolic process; vacuole	GO:0048046; GO:0005618; GO:0009507; GO:0005507; GO:0043295; GO:0004364; GO:0005886; GO:0046686; GO:0009414; GO:0009407; GO:0005773	IPR010987; IPR004045; IPR017933; IPR004046; IPR012335	Chain (1); Domain (2); Initiator methionine (1)	3702		GST superfamily, Phi family
P42769	GSTF5_ARATH	reviewed	Glutathione S-transferase PM239X14 (EC 2.5.1.18) (GST class-phi)		Arabidopsis thaliana (Mouse-ear cress)	218	2.5.1.18	cytoplasm; glutathione transferase activity; oxidation reduction; peroxidase activity	GO:0005737; GO:0004364; GO:0055114; GO:0004601	IPR010987; IPR004045; IPR017933; IPR004046; IPR012335	Chain (1); Domain (2)	3702		GST superfamily, Phi family
P30713	GSTT2_RAT	reviewed	Glutathione S-transferase theta-2 (EC 2.5.1.18) (GST class-theta-2) (Glutathione S-transferase 12) (GST 12-12) (Glutathione S-transferase Yrs-Yrs)	Gstt2	Rattus norvegicus (Rat)	244	2.5.1.18	cytoplasm; glutathione metabolic process; glutathione transferase activity; nucleus	GO:0005737; GO:0006749; GO:0004364; GO:0005634	IPR010987; IPR004045; IPR017933; IPR004046; IPR012335	Active site (1); Chain (1); Domain (2); Initiator methionine (1); Sequence conflict (4)	10116		GST superfamily, Theta family
Q03662	GSTX1_TOBAC	reviewed	Probable glutathione S-transferase (EC 2.5.1.18) (Auxin-induced protein PGNT1/PCNT110)		Nicotiana tabacum (Common tobacco)	223	2.5.1.18	auxin mediated signaling pathway; glutathione transferase activity	GO:0009734; GO:0004364	IPR010987; IPR004045; IPR017933; IPR004046; IPR012335	Chain (1); Domain (2)	4097		GST superfamily, HSP26 family
Q03666	GSTX4_TOBAC	reviewed	Probable glutathione S-transferase (EC 2.5.1.18) (Auxin-induced protein PCNT107)		Nicotiana tabacum (Common tobacco)	221	2.5.1.18	auxin mediated signaling pathway; glutathione transferase activity	GO:0009734; GO:0004364	IPR010987; IPR004045; IPR017933; IPR004046; IPR012335	Chain (1); Domain (2)	4097		GST superfamily, HSP26 family
P32110	GSTX6_SOYBN	reviewed	Probable glutathione S-transferase (EC 2.5.1.18) (Heat shock protein 26A) (G2-4)	HSP26-A	Glycine max (Soybean)	225	2.5.1.18	glutathione transferase activity; response to stress	GO:0004364; GO:0006950	IPR010987; IPR004045; IPR017933; IPR004046; IPR012335	Chain (1); Domain (2); Sequence conflict (1)	3847		GST superfamily, HSP26 family
P25317	GSTXA_TOBAC	reviewed	Probable glutathione S-transferase parA (EC 2.5.1.18) (Auxin-regulated protein parA) (STR246C protein)	PARA (PAR)	Nicotiana tabacum (Common tobacco)	220	2.5.1.18	auxin mediated signaling pathway; glutathione transferase activity	GO:0009734; GO:0004364	IPR010987; IPR004045; IPR017933; IPR004046; IPR012335	Chain (1); Domain (2)	4097		GST superfamily, HSP26 family
P57108	GSTZ_EUPES	reviewed	Glutathione S-transferase zeta class (EC 2.5.1.18)		Euphorbia esula (Leafy spurge)	225	2.5.1.18	aromatic amino acid family metabolic process; cytoplasm; glutathione transferase activity	GO:0009072; GO:0005737; GO:0004364	IPR010987; IPR004045; IPR017933; IPR004046; IPR005955; IPR012335	Active site (1); Chain (1); Domain (2)	3993		GST superfamily, Zeta family
Q55GK0	GTAE_DICDI	reviewed	GATA zinc finger domain-containing protein 5	gtaE (DDB_G0267640)	Dictyostelium discoideum (Slime mold)	952		nucleus; regulation of transcription, DNA-dependent; sequence-specific DNA binding; transcription factor activity; zinc ion binding	GO:0005634; GO:0006355; GO:0043565; GO:0003700; GO:0008270	IPR000679; IPR013088	Chain (1); Compositional bias (8); Zinc finger (1)	44689
Q75JZ0	GTAH_DICDI	reviewed	GATA zinc finger domain-containing protein 8	gtaH (DDB_G0277591)	Dictyostelium discoideum (Slime mold)	519		nucleus; regulation of transcription, DNA-dependent; sequence-specific DNA binding; transcription factor activity; zinc ion binding	GO:0005634; GO:0006355; GO:0043565; GO:0003700; GO:0008270	IPR000679; IPR013088	Chain (1); Coiled coil (1); Compositional bias (2); Zinc finger (1)	44689
Q5KSV0	GTAK_DICDI	reviewed	GATA zinc finger domain-containing protein 11 (Transcription factor amvA)	gtaK (amvA) (DDB_G0282811)	Dictyostelium discoideum (Slime mold)	650		nucleus; regulation of transcription, DNA-dependent; sequence-specific DNA binding; transcription factor activity; zinc ion binding	GO:0005634; GO:0006355; GO:0043565; GO:0003700; GO:0008270	IPR000679; IPR013088	Chain (1); Compositional bias (5); Zinc finger (1)	44689
Q54KX0	GTAN_DICDI	reviewed	GATA zinc finger domain-containing protein 14	gtaN (DDB_G0287057)	Dictyostelium discoideum (Slime mold)	953		nucleus; regulation of transcription, DNA-dependent; sequence-specific DNA binding; transcription factor activity; zinc ion binding	GO:0005634; GO:0006355; GO:0043565; GO:0003700; GO:0008270	IPR000679; IPR013088	Chain (1); Compositional bias (2); Zinc finger (1)	44689
Q9FT54	GTE6_ARATH	reviewed	Transcription factor GTE6 (Protein GENERAL TRANSCRIPTION FACTOR GROUP E6)	GTE6 (At3g52280) (T25B15.50)	Arabidopsis thaliana (Mouse-ear cress)	369		H3/H4 histone acetyltransferase activity; chromatin remodeling; multicellular organismal development; nucleus; regulation of transcription, DNA-dependent	GO:0004406; GO:0006338; GO:0007275; GO:0005634; GO:0006355	IPR001487; IPR017413	Chain (1); Coiled coil (1); Domain (1); Motif (1)	3702
Q6DCC6	GTPB6_XENLA	reviewed	Putative GTP-binding protein 6	gtpbp6	Xenopus laevis (African clawed frog)	527		GTP binding; intracellular	GO:0005525; GO:0005622	IPR016496; IPR002917	Chain (1); Nucleotide binding (2)	8355		GTP1/OBG family
Q38890	GUN25_ARATH	reviewed	Endoglucanase 25 (EC 3.2.1.4) (Endo-1,4-beta glucanase 25) (Protein KORRIGAN) (Protein RADIALLY SWOLLEN 2) (Cellulase homolog OR16pep)	KOR (DEC) (KOR1) (RSW2) (At5g49720) (K2I5.8)	Arabidopsis thaliana (Mouse-ear cress)	621	3.2.1.4	Golgi apparatus; cell plate; cell wall organization; cellulase activity; cellulose biosynthetic process; cellulose catabolic process; cortical microtubule organization; early endosome; hyperosmotic salinity response; integral to membrane; plasma membrane; unidimensional cell growth	GO:0005794; GO:0009504; GO:0007047; GO:0008810; GO:0030244; GO:0030245; GO:0043622; GO:0005769; GO:0042538; GO:0016021; GO:0005886; GO:0009826	IPR012341; IPR001701	Active site (3); Chain (1); Glycosylation (8); Modified residue (1); Mutagenesis (7); Region (2); Sequence conflict (5); Topological domain (2); Transmembrane (1)	3702		Glycosyl hydrolase 9 (cellulase E) family
Q9AWA5	GWD1_SOLTU	reviewed	Alpha-glucan water dikinase, chloroplastic (EC 2.7.9.4) (EC 2.7.13.3) (Starch-related R1 protein)	R1	Solanum tuberosum (Potato)	1464	2.7.9.4; 2.7.13.3	ATP binding; alpha-glucan, water dikinase activity; carbohydrate metabolic process; chloroplast; magnesium ion binding; phosphorylation; protein histidine kinase activity	GO:0005524; GO:0050521; GO:0005975; GO:0009507; GO:0000287; GO:0016310; GO:0004673	IPR008279; IPR000121; IPR002192	Active site (1); Chain (1); Mutagenesis (1); Sequence conflict (27); Transit peptide (1)	4113		PEP-utilizing enzyme family
O59737	GYP1_SCHPO	reviewed	GTPase-activating protein gyp1 (GAP for ypt1)	gyp1 (SPBC530.01)	Schizosaccharomyces pombe (Fission yeast)	514		Golgi apparatus; Rab GTPase activator activity; cytosol; nucleus; regulation of Rab GTPase activity	GO:0005794; GO:0005097; GO:0005829; GO:0005634; GO:0032313	IPR000195	Chain (1); Domain (1)	4896
Q08864	H11_VOLCA	reviewed	Histone H1-I	H1-I	Volvox carteri	261		DNA binding; nucleosome; nucleosome assembly; nucleus	GO:0003677; GO:0000786; GO:0006334; GO:0005634	IPR005818; IPR005819; IPR011991	Chain (1); DNA binding (1); Initiator methionine (1); Region (2); Repeat (7)	3067		Histone H1/H5 family
Q08865	H12_VOLCA	reviewed	Histone H1-II	H1-II	Volvox carteri	241		DNA binding; nucleosome; nucleosome assembly; nucleus	GO:0003677; GO:0000786; GO:0006334; GO:0005634	IPR005818; IPR005819; IPR011991	Chain (1); DNA binding (3); Initiator methionine (1); Region (2); Repeat (8)	3067		Histone H1/H5 family
P08283	H1_PEA	reviewed	Histone H1 (PsH1b) (PsH1b-40)		Pisum sativum (Garden pea)	265		DNA binding; nucleosome; nucleosome assembly; nucleus	GO:0003677; GO:0000786; GO:0006334; GO:0005634	IPR005818; IPR005819; IPR011991	Chain (1)	3888		Histone H1/H5 family
P40267	H1_SOLPN	reviewed	Histone H1		Solanum pennellii (Tomato) (Lycopersicon pennellii)	202		DNA binding; nucleosome; nucleosome assembly; nucleus; response to stress	GO:0003677; GO:0000786; GO:0006334; GO:0005634; GO:0006950	IPR005818; IPR005819; IPR011991	Chain (1)	28526		Histone H1/H5 family
Q2HU68	H2A1_MEDTR	reviewed	Probable histone H2A.1	MtrDRAFT_AC149210g1v1	Medicago truncatula (Barrel medic)	148		DNA binding; nucleosome; nucleosome assembly; nucleus	GO:0003677; GO:0000786; GO:0006334; GO:0005634	IPR009072; IPR007125; IPR002119	Chain (1); Motif (2)	3880		Histone H2A family
Q9LD28	H2A6_ARATH	reviewed	Histone H2A.6 (Protein RESISTANT TO AGROBACTERIUM TRANSFORMATION 5) (HTA1)	RAT5 (H2A-1) (At5g54640) (MRB17.14)	Arabidopsis thaliana (Mouse-ear cress)	130		DNA binding; DNA mediated transformation; nucleolus; nucleosome; nucleosome assembly; response to bacterium; response to wounding	GO:0003677; GO:0009294; GO:0005730; GO:0000786; GO:0006334; GO:0009617; GO:0009611	IPR009072; IPR007125; IPR002119	Chain (1)	3702		Histone H2A family
Q9C944	H2AV3_ARATH	reviewed	Probable histone H2A variant 3 (H2A.F/Z 3) (HTA9)	At1g52740 (F14G24.1)	Arabidopsis thaliana (Mouse-ear cress)	134		DNA binding; defense response to bacterium; nucleosome; nucleosome assembly; nucleus; regulation of flower development; vacuole	GO:0003677; GO:0042742; GO:0000786; GO:0006334; GO:0005634; GO:0009909; GO:0005773	IPR009072; IPR007125; IPR002119	Chain (1)	3702		Histone H2A family
Q9S9K7	H2AXB_ARATH	reviewed	Probable histone H2AXb (HTA3)	At1g54690 (T22H22.12)	Arabidopsis thaliana (Mouse-ear cress)	142		DNA binding; nucleolus; nucleosome; nucleosome assembly	GO:0003677; GO:0005730; GO:0000786; GO:0006334	IPR009072; IPR007125; IPR002119	Chain (1); Modified residue (1); Motif (1)	3702		Histone H2A family
Q943L2	H2B11_ORYSJ	reviewed	Histone H2B.11	H2B.11 (Os01g0839500) (LOC_Os01g62230) (P0031D11.32) (P0408C03.7) (OsJ_003922)	Oryza sativa subsp. japonica (Rice)	139		DNA binding; nucleosome; nucleosome assembly; nucleus	GO:0003677; GO:0000786; GO:0006334; GO:0005634	IPR009072; IPR007125; IPR000558	Chain (1); Cross-link (1); Initiator methionine (1); Modified residue (2)	39947		Histone H2B family
Q1S9I9	H2B1_MEDTR	reviewed	Probable histone H2B.1		Medicago truncatula (Barrel medic)	148		DNA binding; nucleosome; nucleosome assembly; nucleus	GO:0003677; GO:0000786; GO:0006334; GO:0005634	IPR009072; IPR007125; IPR000558	Chain (1); Cross-link (1); Initiator methionine (1); Modified residue (3)	3880		Histone H2B family
Q1SU99	H2B3_MEDTR	reviewed	Probable histone H2B.3		Medicago truncatula (Barrel medic)	138		DNA binding; nucleosome; nucleosome assembly; nucleus	GO:0003677; GO:0000786; GO:0006334; GO:0005634	IPR009072; IPR007125; IPR000558	Chain (1); Cross-link (1); Initiator methionine (1); Modified residue (3)	3880		Histone H2B family
O65819	H2B3_SOLLC	reviewed	Histone H2B.3 (LeH2B-3) (Fragment)	H2B-3	Solanum lycopersicum (Tomato) (Lycopersicon esculentum)	137		DNA binding; nucleosome; nucleosome assembly; nucleus	GO:0003677; GO:0000786; GO:0006334; GO:0005634	IPR009072; IPR007125; IPR000558	Chain (1); Cross-link (1); Modified residue (2); Non-terminal residue (1)	4081		Histone H2B family
P68428	H32_WHEAT	reviewed	Histone H3.2		Triticum aestivum (Wheat)	136		DNA binding; nucleosome; nucleosome assembly; nucleus	GO:0003677; GO:0000786; GO:0006334; GO:0005634	IPR009072; IPR007125; IPR000164	Chain (1); Initiator methionine (1); Modified residue (13)	4565		Histone H3 family
Q71H73	H33_VITVI	reviewed	Histone H3.3		Vitis vinifera (Grape)	136		DNA binding; nucleosome; nucleosome assembly; nucleus	GO:0003677; GO:0000786; GO:0006334; GO:0005634	IPR009072; IPR007125; IPR000164	Chain (1); Initiator methionine (1); Modified residue (13)	29760		Histone H3 family
P08437	H3_VOLCA	reviewed	Histone H3	H3-I; H3-II	Volvox carteri	135		DNA binding; nucleosome; nucleosome assembly; nucleus	GO:0003677; GO:0000786; GO:0006334; GO:0005634	IPR009072; IPR007125; IPR000164	Chain (1); Initiator methionine (1)	3067		Histone H3 family
Q9FKQ3	H3L5_ARATH	reviewed	Putative histone H3-like 5	At5g65350 (MNA5.8)	Arabidopsis thaliana (Mouse-ear cress)	139		DNA binding; nucleosome; nucleosome assembly; nucleus	GO:0003677; GO:0000786; GO:0006334; GO:0005634	IPR009072; IPR007125; IPR000164	Chain (1); Initiator methionine (1)	3702		Histone H3 family
Q76H85	H4_SILLA	reviewed	Histone H4	SlH4	Silene latifolia (White campion) (Bladder campion)	103		DNA binding; nucleosome; nucleosome assembly; nucleus	GO:0003677; GO:0000786; GO:0006334; GO:0005634	IPR007125; IPR001951	Chain (1); DNA binding (1); Initiator methionine (1); Modified residue (3)	37657		Histone H4 family
Q9FED2	HA22E_ARATH	reviewed	HVA22-like protein e (AtHVA22e)	HVA22E (At5g50720) (MFB16.12)	Arabidopsis thaliana (Mouse-ear cress)	116		hyperosmotic salinity response; integral to membrane; response to abscisic acid stimulus; response to cold; response to water deprivation	GO:0042538; GO:0016021; GO:0009737; GO:0009409; GO:0009414	IPR004345	Chain (1); Erroneous gene model prediction (1); Transmembrane (3)	3702		DP1 family
Q84MS3	HAK16_ORYSJ	reviewed	Probable potassium transporter 16 (OsHAK16)	HAK16 (Os03g0575200) (LOC_Os03g37840) (OSJNBa0008D12.19) (OSJNBa0029P07.17)	Oryza sativa subsp. japonica (Rice)	811		integral to membrane; potassium ion binding; potassium ion transmembrane transporter activity; potassium ion transport	GO:0016021; GO:0030955; GO:0015079; GO:0006813	IPR003855	Chain (1); Sequence conflict (4); Topological domain (13); Transmembrane (12)	39947		HAK/KUP transporter (TC 2.A.72) family
Q6VVA6	HAK1_ORYSJ	reviewed	Potassium transporter 1 (OsHAK1)	HAK1 (Os04g0401700) (LOC_Os04g32920) (OSJNBb0012E08.7)	Oryza sativa subsp. japonica (Rice)	801		integral to membrane; plasma membrane; potassium ion binding; potassium ion transmembrane transporter activity; potassium ion transport	GO:0016021; GO:0005886; GO:0030955; GO:0015079; GO:0006813	IPR003855	Alternative sequence (1); Chain (1); Sequence conflict (3); Topological domain (13); Transmembrane (12)	39947		HAK/KUP transporter (TC 2.A.72) family
Q13442	HAP28_HUMAN	reviewed	28 kDa heat- and acid-stable phosphoprotein (PDGF-associated protein) (PAP) (PDGFA-associated protein 1) (PAP1)	PDAP1 (HASPP28)	Homo sapiens (Human)	181		cell proliferation; signal transduction	GO:0008283; GO:0007165		Chain (1); Modified residue (6); Sequence conflict (7)	9606		PDAP1 family
P46604	HAT22_ARATH	reviewed	Homeobox-leucine zipper protein HAT22 (Homeodomain-leucine zipper protein HAT22) (HD-ZIP protein 22)	HAT22 (At4g37790) (T28I19.70)	Arabidopsis thaliana (Mouse-ear cress)	278		nucleus; regulation of transcription, DNA-dependent; response to cytokinin stimulus; sequence-specific DNA binding; transcription factor activity	GO:0005634; GO:0006355; GO:0009735; GO:0043565; GO:0003700	IPR001356; IPR017970; IPR012287; IPR003106	Chain (1); DNA binding (1); Domain (1); Sequence conflict (1)	3702		HD-ZIP homeobox family, Class II subfamily
Q02283	HAT5_ARATH	reviewed	Homeobox-leucine zipper protein HAT5 (Homeodomain-leucine zipper protein HAT5) (HD-ZIP protein 5) (Homeodomain transcription factor ATHB-1) (HD-ZIP protein ATHB-1)	HAT5 (ATHB-1) (At3g01470) (F4P13.2)	Arabidopsis thaliana (Mouse-ear cress)	272		leaf morphogenesis; nucleus; positive regulation of transcription; protein homodimerization activity; regulation of transcription, DNA-dependent; response to blue light; response to salt stress; sequence-specific DNA binding; transcription activator activity; transcription factor activity	GO:0009965; GO:0005634; GO:0045941; GO:0042803; GO:0006355; GO:0009637; GO:0009651; GO:0043565; GO:0016563; GO:0003700	IPR001356; IPR017970; IPR012287; IPR000047; IPR003106	Chain (1); Compositional bias (2); DNA binding (1); Domain (1); Mutagenesis (1)	3702		HD-ZIP homeobox family, Class I subfamily
P46603	HAT9_ARATH	reviewed	Homeobox-leucine zipper protein HAT9 (Homeodomain-leucine zipper protein HAT9) (HD-ZIP protein 9)	HAT9 (At2g22800) (T30L20.6) (T20K9.1)	Arabidopsis thaliana (Mouse-ear cress)	274		nucleus; regulation of transcription, DNA-dependent; sequence-specific DNA binding; transcription factor activity	GO:0005634; GO:0006355; GO:0043565; GO:0003700	IPR001356; IPR017970; IPR012287; IPR003106	Chain (1); Compositional bias (2); DNA binding (1); Domain (1); Sequence conflict (3)	3702		HD-ZIP homeobox family, Class II subfamily
P23922	HBP1A_WHEAT	reviewed	Transcription factor HBP-1a (Histone-specific transcription factor HBP1)		Triticum aestivum (Wheat)	349		nucleus; protein dimerization activity; regulation of transcription, DNA-dependent; sequence-specific DNA binding; transcription factor activity	GO:0005634; GO:0046983; GO:0006355; GO:0043565; GO:0003700	IPR011616; IPR012900; IPR004827	Chain (1); DNA binding (1); Domain (1)	4565		BZIP family
O24645	HCBT1_DIACA	reviewed	Anthranilate N-benzoyltransferase protein 1 (EC 2.3.1.144) (Anthranilate N-hydroxycinnamoyl/benzoyltransferase 1)	HCBT1	Dianthus caryophyllus (Carnation) (Clove pink)	445	2.3.1.144	acyltransferase activity; anthranilate N-benzoyltransferase activity; flavonoid biosynthetic process	GO:0008415; GO:0047672; GO:0009813	IPR003480	Chain (1)	3570	Phytoalexin biosynthesis; methoxydianthramide B biosynthesis.	Plant acetyltransferase family
Q5R4V4	HCC1_PONAB	reviewed	Nuclear protein Hcc-1	HCC1	Pongo abelii (Sumatran orangutan)	210		DNA binding; nucleus; regulation of transcription, DNA-dependent; regulation of translation	GO:0003677; GO:0005634; GO:0006355; GO:0006417	IPR003034	Chain (1); Domain (1); Initiator methionine (1); Modified residue (2)	9601
Q8GXJ1	HDA15_ARATH	reviewed	Histone deacetylase 15 (EC 3.5.1.98)	HDA15 (At3g18520) (MYF24_23)	Arabidopsis thaliana (Mouse-ear cress)	552	3.5.1.98	DNA mediated transformation; chromatin modification; hydrolase activity; nucleus; regulation of transcription, DNA-dependent; zinc ion binding	GO:0009294; GO:0016568; GO:0016787; GO:0005634; GO:0006355; GO:0008270	IPR000286; IPR001876	Active site (1); Chain (1); Compositional bias (1); Erroneous gene model prediction (1); Region (1); Sequence conflict (3); Zinc finger (1)	3702		Histone deacetylase family, Type 2 subfamily
Q94EJ2	HDA8_ARATH	reviewed	Histone deacetylase 8 (EC 3.5.1.98)	HDA8 (At1g08460) (T27G7_7) (T27G7.14)	Arabidopsis thaliana (Mouse-ear cress)	377	3.5.1.98	chromatin modification; hydrolase activity; nucleus; regulation of transcription, DNA-dependent	GO:0016568; GO:0016787; GO:0005634; GO:0006355	IPR000286	Active site (1); Chain (1); Erroneous gene model prediction (1); Region (1)	3702		Histone deacetylase family
Q0P565	HDDC2_BOVIN	reviewed	HD domain-containing protein 2	HDDC2	Bos taurus (Bovine)	205		catalytic activity	GO:0003824	IPR003607; IPR006674	Chain (1); Domain (1)	9913		HDDC2 family
Q1LUI2	HDDC2_DANRE	reviewed	HD domain-containing protein 2	hddc2 (si:ch211-208c9.2) (zgc:112330)	Danio rerio (Zebrafish) (Brachydanio rerio)	200		catalytic activity	GO:0003824	IPR003607; IPR006674	Chain (1); Domain (1)	7955		HDDC2 family
Q6V9I6	HDT1_SOLCH	reviewed	Histone deacetylase HDT1 (Histone deacetylase 2a) (HD2a) (ScHD2a)	HDT1 (HD2A)	Solanum chacoense (Chaco potato)	269		chromatin modification; hydrolase activity; nucleus; regulation of transcription, DNA-dependent; zinc ion binding	GO:0016568; GO:0016787; GO:0005634; GO:0006355; GO:0008270	IPR007087; IPR015880	Chain (1); Compositional bias (1); Zinc finger (1)	4108		Histone deacetylase HD2 family
Q8LJS2	HDT1_SOYBN	reviewed	Histone deacetylase HDT1 (Histone deacetylase 2a) (HD2a) (Nucleolar histone deacetylase HD2-p39)	HDT1 (HD2A)	Glycine max (Soybean)	295		chromatin modification; hydrolase activity; nucleus; regulation of transcription, DNA-dependent; zinc ion binding	GO:0016568; GO:0016787; GO:0005634; GO:0006355; GO:0008270	IPR007087; IPR015880	Chain (1); Compositional bias (1); Zinc finger (1)	3847		Histone deacetylase HD2 family
Q9Y5Z4	HEBP2_HUMAN	reviewed	Heme-binding protein 2 (Placental protein 23) (PP23) (Protein SOUL)	HEBP2 (C6orf34) (SOUL)	Homo sapiens (Human)	205		cytoplasm	GO:0005737	IPR006917	Alternative sequence (1); Chain (1); Natural variant (2)	9606		HEBP family
P42044	HEMH_CUCSA	reviewed	Ferrochelatase-2, chloroplastic (EC 4.99.1.1) (Ferrochelatase II) (Protoheme ferro-lyase 2) (Heme synthetase 2)	HEMH	Cucumis sativus (Cucumber)	514	4.99.1.1	chloroplast; ferrochelatase activity; heme biosynthetic process; iron ion binding	GO:0009507; GO:0004325; GO:0006783; GO:0005506	IPR001015	Chain (1); Transit peptide (1)	3659	Porphyrin metabolism; protoheme biosynthesis; protoheme from protoporphyrin-IX: step 1/1.	Ferrochelatase family
O95714	HERC2_HUMAN	reviewed	Probable E3 ubiquitin-protein ligase HERC2 (EC 6.3.2.-) (HECT domain and RCC1-like domain-containing protein 2)	HERC2	Homo sapiens (Human)	4834	6.3.2.-	anaphase-promoting complex; guanyl-nucleotide exchange factor activity; heme binding; intracellular protein transport; protein binding; protein ubiquitination; regulation of mitotic metaphase/anaphase transition; ubiquitin-dependent protein catabolic process; ubiquitin-protein ligase activity; zinc ion binding	GO:0005680; GO:0005085; GO:0020037; GO:0006886; GO:0005515; GO:0016567; GO:0030071; GO:0006511; GO:0004842; GO:0008270	IPR004939; IPR006624; IPR001199; IPR000569; IPR010606; IPR000408; IPR009091; IPR001680; IPR000433	Active site (1); Chain (1); Coiled coil (1); Domain (4); Modified residue (6); Repeat (25); Sequence conflict (6); Zinc finger (1)	9606	Protein modification; protein ubiquitination.
P43082	HEVL_ARATH	reviewed	Hevein-like protein	HEL (At3g04720) (F7O18.21)	Arabidopsis thaliana (Mouse-ear cress)	212		cell wall catabolic process; chitin binding; chitin catabolic process; chitinase activity; defense response to bacterium; defense response to fungus; response to ethylene stimulus; response to salt stress; response to virus; systemic acquired resistance	GO:0016998; GO:0008061; GO:0006032; GO:0004568; GO:0042742; GO:0050832; GO:0009723; GO:0009651; GO:0009615; GO:0009627	IPR001153; IPR014733; IPR001002; IPR000726	Chain (1); Disulfide bond (7); Domain (2); Signal peptide (1)	3702
Q04832	HEXP_LEIMA	reviewed	DNA-binding protein HEXBP (Hexamer-binding protein)	HEXBP	Leishmania major	271		DNA binding; nucleus; zinc ion binding	GO:0003677; GO:0005634; GO:0008270	IPR013084; IPR001878	Chain (1); Zinc finger (9)	5664
Q9ZRA2	HGD_ARATH	reviewed	Homogentisate 1,2-dioxygenase (EC 1.13.11.5) (Homogentisic acid oxidase) (Homogentisate oxygenase) (Homogentisicase)	HGO (At5g54080) (MJP23.6)	Arabidopsis thaliana (Mouse-ear cress)	461	1.13.11.5	L-phenylalanine catabolic process; homogentisate 1,2-dioxygenase activity; iron ion binding; oxidation reduction; tyrosine catabolic process	GO:0006559; GO:0004411; GO:0005506; GO:0055114; GO:0006572	IPR005708	Chain (1); Metal binding (3); Sequence conflict (8)	3702	Amino-acid degradation; L-phenylalanine degradation; acetoacetic acid and fumarate from L-phenylalanine: step 4/6.	Homogentisate dioxygenase family
Q5ZJ60	HIBCH_CHICK	reviewed	3-hydroxyisobutyryl-CoA hydrolase, mitochondrial (EC 3.1.2.4) (3-hydroxyisobutyryl-coenzyme A hydrolase) (HIB-CoA hydrolase) (HIBYL-CoA-H)	HIBCH (RCJMB04_20j11)	Gallus gallus (Chicken)	385	3.1.2.4	3-hydroxyisobutyryl-CoA hydrolase activity; branched chain family amino acid catabolic process; mitochondrion	GO:0003860; GO:0009083; GO:0005739	IPR001753	Binding site (4); Chain (1); Transit peptide (1)	9031	Amino-acid degradation; L-valine degradation.	Enoyl-CoA hydratase/isomerase family
Q6NVY1	HIBCH_HUMAN	reviewed	3-hydroxyisobutyryl-CoA hydrolase, mitochondrial (EC 3.1.2.4) (3-hydroxyisobutyryl-coenzyme A hydrolase) (HIB-CoA hydrolase) (HIBYL-CoA-H)	HIBCH	Homo sapiens (Human)	386	3.1.2.4	3-hydroxyisobutyryl-CoA hydrolase activity; branched chain family amino acid catabolic process; mitochondrion; protein binding	GO:0003860; GO:0009083; GO:0005739; GO:0005515	IPR001753	Alternative sequence (1); Binding site (4); Chain (1); Natural variant (2); Sequence conflict (5); Transit peptide (1)	9606	Amino-acid degradation; L-valine degradation.	Enoyl-CoA hydratase/isomerase family
O82030	HIS8_TOBAC	reviewed	Histidinol-phosphate aminotransferase, chloroplastic (EC 2.6.1.9) (Imidazole acetol-phosphate transaminase)	HPA	Nicotiana tabacum (Common tobacco)	413	2.6.1.9	chloroplast; histidine biosynthetic process; histidinol-phosphate transaminase activity; pyridoxal phosphate binding	GO:0009507; GO:0000105; GO:0004400; GO:0030170	IPR004839; IPR005861; IPR015421	Binding site (1); Chain (1); Transit peptide (1)	4097	Amino-acid biosynthesis; L-histidine biosynthesis; L-histidine from 5-phospho-alpha-D-ribose 1-diphosphate: step 7/9.	Class-II pyridoxal-phosphate-dependent aminotransferase family, Histidinol-phosphate aminotransferase subfamily
Q9C5U8	HISX_ARATH	reviewed	Histidinol dehydrogenase, chloroplastic (HDH) (EC 1.1.1.23)	HDH (At5g63890) (MGI19.9)	Arabidopsis thaliana (Mouse-ear cress)	466	1.1.1.23	NAD or NADH binding; chloroplast stroma; histidine biosynthetic process; histidinol dehydrogenase activity; oxidation reduction; response to UV; zinc ion binding	GO:0051287; GO:0009570; GO:0000105; GO:0004399; GO:0055114; GO:0009411; GO:0008270	IPR001692; IPR012131	Active site (2); Alternative sequence (1); Binding site (10); Chain (1); Metal binding (4); Sequence conflict (1); Transit peptide (1)	3702	Amino-acid biosynthesis; L-histidine biosynthesis; L-histidine from 5-phospho-alpha-D-ribose 1-diphosphate: step 9/9.	Histidinol dehydrogenase family
P48021	HMDH_CAMAC	reviewed	3-hydroxy-3-methylglutaryl-coenzyme A reductase (HMG-CoA reductase) (EC 1.1.1.34)		Camptotheca acuminata (Happy tree)	593	1.1.1.34	NADP or NADPH binding; coenzyme A metabolic process; endoplasmic reticulum membrane; hydroxymethylglutaryl-CoA reductase (NADPH) activity; integral to membrane; isoprenoid biosynthetic process; oxidation reduction	GO:0050661; GO:0015936; GO:0005789; GO:0004420; GO:0016021; GO:0008299; GO:0055114	IPR002202; IPR004554	Active site (4); Chain (1); Glycosylation (3); Region (2); Transmembrane (2)	16922	Metabolic intermediate biosynthesis; mevalonic acid biosynthesis; (R)-mevalonic acid from acetyl-CoA: step 3/3.	HMG-CoA reductase family
P16237	HMDH_SCHMA	reviewed	3-hydroxy-3-methylglutaryl-coenzyme A reductase (HMG-CoA reductase) (EC 1.1.1.34)		Schistosoma mansoni (Blood fluke)	948	1.1.1.34	NADP or NADPH binding; cholesterol biosynthetic process; coenzyme A metabolic process; endoplasmic reticulum membrane; hydroxymethylglutaryl-CoA reductase (NADPH) activity; integral to membrane; isoprenoid biosynthetic process; oxidation reduction; peroxisomal membrane	GO:0050661; GO:0006695; GO:0015936; GO:0005789; GO:0004420; GO:0016021; GO:0008299; GO:0055114; GO:0005778	IPR002202; IPR004554	Active site (4); Chain (1); Glycosylation (3); Region (2); Transmembrane (7)	6183	Metabolic intermediate biosynthesis; mevalonic acid biosynthesis; (R)-mevalonic acid from acetyl-CoA: step 3/3.	HMG-CoA reductase family
P40619	HMGL_IPONI	reviewed	HMG1/2-like protein		Ipomoea nil (Japanese morning glory) (Pharbitis nil)	144		DNA binding; nucleus	GO:0003677; GO:0005634	IPR000910	Chain (1); Compositional bias (1); DNA binding (1)	35883		HMGB family
P26585	HMGL_SOYBN	reviewed	HMG1/2-like protein (Protein SB11)		Glycine max (Soybean)	152		DNA binding; nucleus	GO:0003677; GO:0005634	IPR000910	Chain (1); Compositional bias (1); DNA binding (1)	3847		HMGB family
P40620	HMGL_VICFA	reviewed	HMG1/2-like protein		Vicia faba (Broad bean)	149		DNA binding; nucleus	GO:0003677; GO:0005634	IPR000910	Chain (1); Compositional bias (1); DNA binding (1)	3906		HMGB family
Q00423	HMGYA_SOYBN	reviewed	HMG-Y-related protein A (Protein SB16A)		Glycine max (Soybean)	176		DNA binding; nucleosome; nucleosome assembly; nucleus; regulation of transcription, DNA-dependent	GO:0003677; GO:0000786; GO:0006334; GO:0005634; GO:0006355	IPR017956; IPR000116; IPR005818; IPR011991	Chain (1); DNA binding (4)	3847		HMGA family; Histone H1/H5 family
Q10370	HMGYB_SOYBN	reviewed	HMG-Y-related protein B (Protein SB16B) (Fragment)		Glycine max (Soybean)	152		DNA binding; nucleosome; nucleosome assembly; nucleus; regulation of transcription, DNA-dependent	GO:0003677; GO:0000786; GO:0006334; GO:0005634; GO:0006355	IPR017956; IPR000116; IPR005818	Chain (1); DNA binding (4); Non-terminal residue (1)	3847		HMGA family; Histone H1/H5 family
Q8LAX0	HMT3_ARATH	reviewed	Homocysteine S-methyltransferase 3 (EC 2.1.1.10) (S-methylmethionine:homocysteine methyltransferase 3) (SMM:Hcy S-methyltransferase 3) (AtHMT-3)	HMT3 (At3g22740) (MWI23.11)	Arabidopsis thaliana (Mouse-ear cress)	347	2.1.1.10	homocysteine S-methyltransferase activity; methionine biosynthetic process; plasma membrane; zinc ion binding	GO:0008898; GO:0009086; GO:0005886; GO:0008270	IPR003726	Chain (1); Domain (1); Metal binding (3); Sequence conflict (3)	3702
O48604	HPPD_HORVU	reviewed	4-hydroxyphenylpyruvate dioxygenase (EC 1.13.11.27) (4-hydroxyphenylpyruvic acid oxidase) (HPPDase) (4HPPD) (HPD)		Hordeum vulgare (Barley)	434	1.13.11.27	4-hydroxyphenylpyruvate dioxygenase activity; L-phenylalanine catabolic process; cytoplasm; iron ion binding; oxidation reduction; tyrosine catabolic process	GO:0003868; GO:0006559; GO:0005737; GO:0005506; GO:0055114; GO:0006572	IPR005956; IPR004360	Chain (1); Metal binding (3)	4513	Amino-acid degradation; L-phenylalanine degradation; acetoacetic acid and fumarate from L-phenylalanine: step 3/6. Cofactor biosynthesis; prenylquinone biosynthesis.	4HPPD family
Q9AR73	HQGT_RAUSE	reviewed	Hydroquinone glucosyltransferase (EC 2.4.1.218) (Arbutin synthase)	AS	Rauvolfia serpentina (Serpentwood) (Devilpepper)	470	2.4.1.218	hydroquinone glucosyltransferase activity; metabolic process	GO:0050505; GO:0008152	IPR002213	Chain (1)	4060		UDP-glycosyltransferase family
Q28640	HRG_RABIT	reviewed	Histidine-rich glycoprotein (Histidine-proline-rich glycoprotein) (HPRG) (Fragment)	HRG	Oryctolagus cuniculus (Rabbit)	526		cysteine-type endopeptidase inhibitor activity; extracellular region; heparin binding	GO:0004869; GO:0005576; GO:0008201	IPR000010	Chain (1); Compositional bias (2); Disulfide bond (6); Domain (2); Glycosylation (5); Non-terminal residue (1); Signal peptide (1); Site (2)	9986
P04929	HRPX_PLALO	reviewed	Histidine-rich glycoprotein		Plasmodium lophurae	351					Chain (1); Glycosylation (1); Propeptide (1); Region (4); Repeat (6); Signal peptide (1)	5853
Q03164	HRX_HUMAN	reviewed	Histone-lysine N-methyltransferase HRX (EC 2.1.1.43) (Zinc finger protein HRX) (ALL-1) (Trithorax-like protein) (Lysine N-methyltransferase 2A) (CXXC-type zinc finger protein 7)	MLL (ALL1) (CXXC7) (HRX) (HTRX) (KMT2A) (TRX1)	Homo sapiens (Human)	3969	2.1.1.43	RNA polymerase II transcription factor activity; apoptosis; chromatin modification; embryonic hemopoiesis; histone methyltransferase activity (H3-K4 specific); histone methyltransferase complex; protein complex assembly; protein homodimerization activity; regulation of transcription, DNA-dependent; transcription factor activity; transcription from RNA polymerase II promoter; zinc ion binding	GO:0003702; GO:0006915; GO:0016568; GO:0035162; GO:0042800; GO:0035097; GO:0006461; GO:0042803; GO:0006355; GO:0003700; GO:0006366; GO:0008270	IPR017956; IPR001487; IPR003889; IPR003888; IPR016569; IPR003616; IPR001214; IPR002857; IPR001965; IPR013083	Alternative sequence (1); Beta strand (5); Chain (1); Compositional bias (4); Cross-link (3); DNA binding (3); Domain (3); Helix (3); Modified residue (26); Natural variant (9); Sequence caution (1); Sequence conflict (16); Site (7); Turn (3); Zinc finger (4)	9606		Histone-lysine methyltransferase family, TRX/MLL subfamily
P42730	HS101_ARATH	reviewed	Heat shock protein 101	HSP101 (At1g74310) (F1O17.2)	Arabidopsis thaliana (Mouse-ear cress)	911		ATP binding; nucleoside-triphosphatase activity; protein binding; protein unfolding; response to heat; response to high light intensity; response to hydrogen peroxide	GO:0005524; GO:0017111; GO:0005515; GO:0043335; GO:0009408; GO:0009644; GO:0042542	IPR003593; IPR013093; IPR003959; IPR001270; IPR004176	Chain (1); Nucleotide binding (2); Region (2); Sequence conflict (2)	3702		ClpA/clpB family
P09886	HS21C_PEA	reviewed	Small heat shock protein, chloroplastic	HSP21	Pisum sativum (Garden pea)	232		chloroplast; response to stress	GO:0009507; GO:0006950	IPR002068	Chain (1); Transit peptide (1)	3888		Small heat shock protein (HSP20) family
P46254	HS22M_PEA	reviewed	Heat shock 22 kDa protein, mitochondrial	HSP22	Pisum sativum (Garden pea)	202		mitochondrion; response to stress	GO:0005739; GO:0006950	IPR002068	Chain (1); Transit peptide (1)	3888		Small heat shock protein (HSP20) family
O80982	HSFA2_ARATH	reviewed	Heat stress transcription factor A-2 (AtHsfA2) (AtHsf-04)	HSFA2 (HSF04) (At2g26150) (T19L18.4)	Arabidopsis thaliana (Mouse-ear cress)	345		cytoplasm; nucleus; regulation of transcription, DNA-dependent; response to chitin; response to heat; response to high light intensity; response to hydrogen peroxide; sequence-specific DNA binding; transcription factor activity	GO:0005737; GO:0005634; GO:0006355; GO:0010200; GO:0009408; GO:0009644; GO:0042542; GO:0043565; GO:0003700	IPR000232; IPR011991	Chain (1); DNA binding (1); Motif (4); Region (1)	3702		HSF family, Class A subfamily
Q94BZ5	HSFA5_ARATH	reviewed	Heat stress transcription factor A-5 (AtHsfA5) (AtHsf-12)	HSFA5 (HSF12) (At4g13980) (dl3030c) (FCAALL.27)	Arabidopsis thaliana (Mouse-ear cress)	466		cytoplasm; nucleus; regulation of transcription, DNA-dependent; response to stress; sequence-specific DNA binding; transcription factor activity	GO:0005737; GO:0005634; GO:0006355; GO:0006950; GO:0043565; GO:0003700	IPR000232; IPR011991	Chain (1); DNA binding (1); Erroneous gene model prediction (2); Motif (3); Region (1)	3702		HSF family, Class A subfamily
O22230	HSFB3_ARATH	reviewed	Heat stress transcription factor B-3 (AtHsfB3) (AtHsf-05)	HSFB3 (HSF05) (At2g41690) (T32G6.21)	Arabidopsis thaliana (Mouse-ear cress)	244		cytoplasm; nucleus; regulation of transcription, DNA-dependent; response to cadmium ion; response to stress; sequence-specific DNA binding; transcription factor activity	GO:0005737; GO:0005634; GO:0006355; GO:0046686; GO:0006950; GO:0043565; GO:0003700	IPR000232; IPR011991	Chain (1); Compositional bias (1); DNA binding (1); Motif (2); Region (1)	3702		HSF family, Class B subfamily
Q05832	HSP11_CHERU	reviewed	18.3 kDa class I heat shock protein (HSP 18.3)	HSP18	Chenopodium rubrum (Red goosefoot) (Pigweed)	161		cytoplasm; response to stress	GO:0005737; GO:0006950	IPR002068	Chain (1)	3560		Small heat shock protein (HSP20) family
P27879	HSP11_MEDSA	reviewed	18.1 kDa class I heat shock protein (Fragment)	HSP18.1	Medicago sativa (Alfalfa)	143		cytoplasm; response to stress	GO:0005737; GO:0006950	IPR002068	Chain (1); Non-terminal residue (1)	3879		Small heat shock protein (HSP20) family
P27880	HSP12_MEDSA	reviewed	18.2 kDa class I heat shock protein	HSP18.2	Medicago sativa (Alfalfa)	158		cytoplasm; response to stress	GO:0005737; GO:0006950	IPR002068	Chain (1)	3879		Small heat shock protein (HSP20) family
P04793	HSP13_SOYBN	reviewed	17.5 kDa class I heat shock protein (HSP 17.5-M)	HSP17.5-M	Glycine max (Soybean)	153		cytoplasm; response to stress	GO:0005737; GO:0006950	IPR002068	Chain (1)	3847		Small heat shock protein (HSP20) family
P05478	HSP16_SOYBN	reviewed	18.5 kDa class I heat shock protein (HSP 18.5)	HSP18.5-C	Glycine max (Soybean)	161		cytoplasm; response to stress	GO:0005737; GO:0006950	IPR002068	Chain (1)	3847		Small heat shock protein (HSP20) family
Q07160	HSP20_NIPBR	reviewed	Heat shock protein homolog (HSP20)	HSP20	Nippostrongylus brasiliensis	172		response to heat	GO:0009408	IPR001436; IPR002068	Chain (1)	27835		Small heat shock protein (HSP20) family
P19242	HSP21_PEA	reviewed	17.1 kDa class II heat shock protein	HSP17.7	Pisum sativum (Garden pea)	152		cytoplasm; response to stress	GO:0005737; GO:0006950	IPR002068	Chain (1)	3888		Small heat shock protein (HSP20) family
P19752	HSP30_NEUCR	reviewed	30 kDa heat shock protein	hsp30 (NCU09364)	Neurospora crassa	228		cytoplasm; response to stress	GO:0005737; GO:0006950	IPR002068	Chain (1)	5141		Small heat shock protein (HSP20) family
P30236	HSP41_SOYBN	reviewed	22.0 kDa class IV heat shock protein	HSP22.0	Glycine max (Soybean)	192		endoplasmic reticulum; endoplasmic reticulum lumen; response to stress	GO:0005783; GO:0005788; GO:0006950	IPR002068	Chain (1); Motif (1); Signal peptide (1)	3847		Small heat shock protein (HSP20) family
P26413	HSP70_SOYBN	reviewed	Heat shock 70 kDa protein	HSP70	Glycine max (Soybean)	645		ATP binding; response to stress	GO:0005524; GO:0006950	IPR018181; IPR001023; IPR013126	Chain (1)	3847		Heat shock protein 70 family
P22954	HSP72_ARATH	reviewed	Heat shock cognate 70 kDa protein 2 (Hsc70.2)	HSC70-2 (HSP70-2) (At5g02490) (T22P11_80)	Arabidopsis thaliana (Mouse-ear cress)	653		ATP binding; cell wall; cytoplasm; plasma membrane; response to bacterium; response to cadmium ion; response to heat	GO:0005524; GO:0005618; GO:0005737; GO:0005886; GO:0009617; GO:0046686; GO:0009408	IPR018181; IPR001023; IPR013126	Chain (1); Sequence conflict (2)	3702		Heat shock protein 70 family
P27322	HSP72_SOLLC	reviewed	Heat shock cognate 70 kDa protein 2	HSC-2	Solanum lycopersicum (Tomato) (Lycopersicon esculentum)	644		ATP binding; response to stress	GO:0005524; GO:0006950	IPR018181; IPR001023; IPR013126	Chain (1)	4081		Heat shock protein 70 family
Q707X3	HSP75_ZYGRO	reviewed	Heat shock protein SSB	SSB	Zygosaccharomyces rouxii (Candida mogii)	613		ATP binding; cytoplasm; response to stress; translation	GO:0005524; GO:0005737; GO:0006950; GO:0006412	IPR018181; IPR001023; IPR013126	Chain (1); Initiator methionine (1); Modified residue (1)	4956		Heat shock protein 70 family
Q01899	HSP7M_PHAVU	reviewed	Heat shock 70 kDa protein, mitochondrial		Phaseolus vulgaris (Kidney bean) (French bean)	675		ATP binding; mitochondrion; protein folding; response to stress; unfolded protein binding	GO:0005524; GO:0005739; GO:0006457; GO:0006950; GO:0051082	IPR012725; IPR018181; IPR001023; IPR013126	Chain (1); Transit peptide (1)	3885		Heat shock protein 70 family
Q02028	HSP7S_PEA	reviewed	Stromal 70 kDa heat shock-related protein, chloroplastic	HSP70 (ST70)	Pisum sativum (Garden pea)	706		ATP binding; chloroplast; protein folding; response to stress; unfolded protein binding	GO:0005524; GO:0009507; GO:0006457; GO:0006950; GO:0051082	IPR012725; IPR018181; IPR001023; IPR013126	Chain (1); Transit peptide (1)	3888		Heat shock protein 70 family
P36181	HSP80_SOLLC	reviewed	Heat shock cognate protein 80	HSC80	Solanum lycopersicum (Tomato) (Lycopersicon esculentum)	699		ATP binding; cytoplasm; protein folding; response to stress; unfolded protein binding	GO:0005524; GO:0005737; GO:0006457; GO:0006950; GO:0051082	IPR003594; IPR001404	Chain (1)	4081		Heat shock protein 90 family
P55737	HSP82_ARATH	reviewed	Heat shock protein 81-2 (HSP81-2)	HSP81-2 (At5g56030) (MDA7.7)	Arabidopsis thaliana (Mouse-ear cress)	699		ATP binding; cell wall; defense response; flower development; heat acclimation; leaf development; mitochondrion; protein folding; protein stabilization; unfolded protein binding	GO:0005524; GO:0005618; GO:0006952; GO:0009908; GO:0010286; GO:0048366; GO:0005739; GO:0006457; GO:0050821; GO:0051082	IPR003594; IPR001404	Chain (1); Compositional bias (4)	3702		Heat shock protein 90 family
P36182	HSP82_TOBAC	reviewed	Heat shock protein 82 (Fragment)	HSP82	Nicotiana tabacum (Common tobacco)	499		ATP binding; cytoplasm; protein folding; response to stress; unfolded protein binding	GO:0005524; GO:0005737; GO:0006457; GO:0006950; GO:0051082	IPR001404	Chain (1); Non-terminal residue (1)	4097		Heat shock protein 90 family
P51819	HSP83_IPONI	reviewed	Heat shock protein 83	HSP83A	Ipomoea nil (Japanese morning glory) (Pharbitis nil)	703		ATP binding; cytoplasm; protein folding; response to stress; unfolded protein binding	GO:0005524; GO:0005737; GO:0006457; GO:0006950; GO:0051082	IPR003594; IPR001404	Chain (1)	35883		Heat shock protein 90 family
O74225	HSP88_NEUCR	reviewed	Heat shock protein Hsp88	hsp-88 (hsp88) (NCU05269)	Neurospora crassa	707		ATP binding; cytoplasm; response to stress	GO:0005524; GO:0005737; GO:0006950	IPR018181; IPR001023; IPR013126	Chain (1); Erroneous gene model prediction (1)	5141		Heat shock protein 70 family
Q94738	HSP97_STRFN	reviewed	97 kDa heat shock protein (Heat shock protein 110)	HSP110	Strongylocentrotus franciscanus (Sea urchin)	886		ATP binding; cytoplasm	GO:0005524; GO:0005737	IPR018181; IPR001023; IPR013126	Chain (1)	7665		Heat shock protein 70 family
Q2MHE4	HT1_ARATH	reviewed	Serine/threonine-protein kinase HT1 (EC 2.7.11.1) (High leaf temperature protein 1)	HT1 (At1g62400) (F24O1.13)	Arabidopsis thaliana (Mouse-ear cress)	390	2.7.11.1	ATP binding; protein amino acid phosphorylation; protein serine/threonine kinase activity; protein tyrosine kinase activity; regulation of stomatal movement	GO:0005524; GO:0006468; GO:0004674; GO:0004713; GO:0010119	IPR000719; IPR017441; IPR008271; IPR001245	Active site (1); Binding site (1); Chain (1); Domain (1); Erroneous gene model prediction (1); Mutagenesis (2); Nucleotide binding (1)	3702		Protein kinase superfamily, Ser/Thr protein kinase family
Q9I676	HYDA_PSEAE	reviewed	D-hydantoinase/dihydropyrimidinase (DHPase) (EC 3.5.2.2)	dht (PA0441)	Pseudomonas aeruginosa	479	3.5.2.2	dihydropyrimidinase activity; zinc ion binding	GO:0004157; GO:0008270	IPR006680; IPR011778	Binding site (3); Chain (1); Metal binding (7); Modified residue (1)	287		DHOase family, Hydantoinase/dihydropyrimidinase subfamily
P34914	HYES_MOUSE	reviewed	Epoxide hydrolase 2 (EC 3.3.2.10) (Soluble epoxide hydrolase) (SEH) (Epoxide hydratase) (Cytosolic epoxide hydrolase) (CEH)	Ephx2 (Eph2)	Mus musculus (Mouse)	554	3.3.2.10	aromatic compound catabolic process; epoxide hydrolase activity; magnesium ion binding; peroxisome; response to toxin	GO:0019439; GO:0004301; GO:0000287; GO:0005777; GO:0009636	IPR000073; IPR005834; IPR000639; IPR006402	Active site (3); Alternative sequence (1); Beta strand (18); Chain (1); Helix (28); Metal binding (3); Motif (1); Region (3); Sequence conflict (1); Turn (4)	10090		AB hydrolase superfamily, Epoxide hydrolase family
Q9JKR6	HYOU1_MOUSE	reviewed	Hypoxia up-regulated protein 1 (170 kDa glucose-regulated protein) (GRP-170) (140 kDa Ca(2+)-binding protein) (CBP-140)	Hyou1 (Grp170)	Mus musculus (Mouse)	999		ATP binding; endoplasmic reticulum; endoplasmic reticulum lumen	GO:0005524; GO:0005783; GO:0005788	IPR018181; IPR001023; IPR013126	Chain (1); Compositional bias (1); Glycosylation (9); Motif (1); Sequence conflict (13); Signal peptide (1)	10090		Heat shock protein 70 family
O24407	IAA16_ARATH	reviewed	Auxin-responsive protein IAA16 (Indoleacetic acid-induced protein 16)	IAA16 (At3g04730) (F7O18.22)	Arabidopsis thaliana (Mouse-ear cress)	236		auxin mediated signaling pathway; nucleus; protein dimerization activity; regulation of transcription, DNA-dependent	GO:0009734; GO:0005634; GO:0046983; GO:0006355	IPR003311; IPR011525	Chain (1); Domain (1); Motif (1)	3702		Aux/IAA family
Q38826	IAA8_ARATH	reviewed	Auxin-responsive protein IAA8 (Indoleacetic acid-induced protein 8)	IAA8 (At2g22670) (T9I22.11)	Arabidopsis thaliana (Mouse-ear cress)	321		auxin mediated signaling pathway; cytoplasm; nucleus; protein dimerization activity; regulation of transcription, DNA-dependent	GO:0009734; GO:0005737; GO:0005634; GO:0046983; GO:0006355	IPR003311; IPR011525	Chain (1); Domain (1); Motif (1)	3702		Aux/IAA family
Q9LR44	IABG1_ARATH	reviewed	Indole-3-acetate beta-glucosyltransferase 1 (EC 2.4.1.121) (IAA-Glu synthetase 1) ((Uridine 5'-diphosphate-glucose:indol-3-ylacetyl)-beta-D-glucosyl transferase 1) (UDP-glucosyl transferase 75B1)	UGT75B1 (UGT1) (At1g05560) (T25N20.20)	Arabidopsis thaliana (Mouse-ear cress)	469	2.4.1.121	UDP-glucose:4-aminobenzoate acylglucosyltransferase activity; cell plate formation involved in plant-type cell wall biogenesis; cytoskeleton; indole-3-acetate beta-glucosyltransferase activity; para-aminobenzoic acid metabolic process; phragmoplast; protein binding; response to salicylic acid stimulus	GO:0080002; GO:0009920; GO:0005856; GO:0047215; GO:0046482; GO:0009524; GO:0005515; GO:0009751	IPR002213	Chain (1)	3702	Plant hormone metabolism; auxin conjugation.	UDP-glycosyltransferase family
Q41819	IABG_MAIZE	reviewed	Indole-3-acetate beta-glucosyltransferase (EC 2.4.1.121) (IAA-Glu synthetase) ((Uridine 5'-diphosphate-glucose:indol-3-ylacetyl)-beta-D-glucosyl transferase)	IAGLU	Zea mays (Maize)	471	2.4.1.121	indole-3-acetate beta-glucosyltransferase activity; metabolic process	GO:0047215; GO:0008152	IPR002213	Chain (1); Compositional bias (1)	4577	Plant hormone metabolism; auxin conjugation.	UDP-glycosyltransferase family
Q503L4	IAH1_DANRE	reviewed	Isoamyl acetate-hydrolyzing esterase 1 homolog (EC 3.1.-.-)	iah1 (si:dkey-174c12.2)	Danio rerio (Zebrafish) (Brachydanio rerio)	238	3.1.-.-	hydrolase activity, acting on ester bonds; lipid catabolic process	GO:0016788; GO:0016042	IPR013831; IPR001087; IPR008265	Active site (2); Binding site (2); Chain (1); Sequence conflict (1)	7955		'GDSL' lipolytic enzyme family, IAH1 subfamily
Q9M647	IAR1_ARATH	reviewed	IAA-alanine resistance protein 1	IAR1 (At1g68100) (T23K23.5)	Arabidopsis thaliana (Mouse-ear cress)	469		integral to membrane; metal ion transmembrane transporter activity; metal ion transport	GO:0016021; GO:0046873; GO:0030001	IPR003689	Chain (1); Compositional bias (3); Erroneous gene model prediction (1); Frameshift (1); Signal peptide (1); Transmembrane (6)	3702		ZIP transporter (TC 2.A.5) family, KE4/Catsup subfamily
[truncated: 1,242 more rows]
