# Supplementary material for: A comprehensive resource of drought- and salinity- responsive ESTs for gene discovery and marker development in chickpea (Cicer arietinum L.)
Source: BMC Genomics. 2009 Nov 15;10:523. doi: 10.1186/1471-2164-10-523 (PMC2784481; doi:10.1186/1471-2164-10-523)
Supplement: Additional file 8 — UG-IV Functional categorization results. Table showing functional categorization results of UG-IV dataset according to Gene Ontology accessions available at the UniProt database. [file 1471-2164-10-523-S8.xls]

## Sheet: UG-IV Functional Categorization
Accession	Protein names	Genes	Organism	Length	EC numbers	Gene Ontology ID	Pathway	Gene Ontology
P18646	10 kDa protein (Clone PSAS10)		Vigna unguiculata (Cowpea)	75
Q05349	Auxin-repressed 12.5 kDa protein		Fragaria ananassa (Strawberry)	111		GO:0009734		auxin mediated signaling pathway
P83004	13S globulin basic chain		Fagopyrum esculentum (Common buckwheat)	194
P46266	14-3-3-like protein		Pisum sativum (Garden pea)	260
Q96450	14-3-3-like protein A (SGF14A)	GF14A	Glycine max (Soybean)	257
P42653	14-3-3-like protein A (VFA-1433A)		Vicia faba (Broad bean)	261
P42654	14-3-3-like protein B (VFA-1433B)		Vicia faba (Broad bean)	261
Q96452	14-3-3-like protein C (SGF14C)	GF14C	Glycine max (Soybean)	258
Q96453	14-3-3-like protein D (SGF14D)	GF14D	Glycine max (Soybean)	261
P14009	14 kDa proline-rich protein DC2.15		Daucus carota (Carrot)	137		GO:0016021		integral to membrane
Q9WY68	Putative 1-aminocyclopropane-1-carboxylate deaminase (ACC deaminase) (EC 3.5.99.7)	TM_0225	Thermotoga maritima	312	3.5.99.7	GO:0008660; GO:0034100		1-aminocyclopropane-1-carboxylate deaminase activity; L-vinylglycine deaminase activity
P17407	21 kDa protein (1.2 protein)		Daucus carota (Carrot)	193
Q8RW96	Serine/threonine protein phosphatase 2A 59 kDa regulatory subunit B' gamma isoform (PP2A, B' subunit, gamma isoform) (AtB' gamma)	B'GAMMA (At4g15415) (dl3750w) (FCAALL.118)	Arabidopsis thaliana (Mouse-ear cress)	522		GO:0006950		response to stress
Q93YV6	Serine/threonine protein phosphatase 2A 57 kDa regulatory subunit B' iota isoform (PP2A, B' subunit, iota isoform) (AtB' iota)	B'IOTA (At5g25510) (T14C9.50)	Arabidopsis thaliana (Mouse-ear cress)	500
P36875	Protein phosphatase PP2A regulatory subunit A (PR65) (Fragment)		Pisum sativum (Garden pea)	395
Q38950	Serine/threonine-protein phosphatase 2A 65 kDa regulatory subunit A beta isoform (PP2A, subunit A, beta isoform) (AtA beta)	PP2AA2 (DF1) (At3g25800) (K13N2.14)	Arabidopsis thaliana (Mouse-ear cress)	587
Q9SUC0	Probable 3-hydroxyisobutyrate dehydrogenase, mitochondrial (HIBADH) (EC 1.1.1.31)	At4g20930 (T13K14.90)	Arabidopsis thaliana (Mouse-ear cress)	347	1.1.1.31	GO:0005739; GO:0055114		mitochondrion; oxidation reduction
Q42524	4-coumarate--CoA ligase 1 (4CL 1) (EC 6.2.1.12) (4-coumarate--CoA ligase isoform 1) (At4CL1) (4-coumaroyl-CoA synthase 1)	4CL1 (At1g51680) (F19C24.11)	Arabidopsis thaliana (Mouse-ear cress)	561	6.2.1.12	GO:0016207; GO:0005524; GO:0009698	Phytoalexin biosynthesis; 3,4',5-trihydroxystilbene biosynthesis; 3,4',5-trihydroxystilbene from 4-coumaric acid: step 1/2.	4-coumarate-CoA ligase activity; ATP binding; phenylpropanoid metabolic process
P31686	4-coumarate--CoA ligase 1 (4CL 1) (EC 6.2.1.12) (4-coumaroyl-CoA synthase 1) (Clone 4CL14) (Fragment)		Glycine max (Soybean)	293	6.2.1.12	GO:0016207; GO:0009698	Phytoalexin biosynthesis; 3,4',5-trihydroxystilbene biosynthesis; 3,4',5-trihydroxystilbene from 4-coumaric acid: step 1/2.	4-coumarate-CoA ligase activity; phenylpropanoid metabolic process
O24145	4-coumarate--CoA ligase 1 (4CL 1) (EC 6.2.1.12) (4-coumaroyl-CoA synthase 1)	4CL1	Nicotiana tabacum (Common tobacco)	547	6.2.1.12	GO:0016207; GO:0009698	Phytoalexin biosynthesis; 3,4',5-trihydroxystilbene biosynthesis; 3,4',5-trihydroxystilbene from 4-coumaric acid: step 1/2.	4-coumarate-CoA ligase activity; phenylpropanoid metabolic process
Q9S725	4-coumarate--CoA ligase 2 (4CL 2) (EC 6.2.1.12) (4-coumarate--CoA ligase isoform 2) (At4CL2) (4-coumaroyl-CoA synthase 2)	4CL2 (At3g21240) (MXL8.10)	Arabidopsis thaliana (Mouse-ear cress)	556	6.2.1.12	GO:0016207; GO:0005524; GO:0009698	Phytoalexin biosynthesis; 3,4',5-trihydroxystilbene biosynthesis; 3,4',5-trihydroxystilbene from 4-coumaric acid: step 1/2.	4-coumarate-CoA ligase activity; ATP binding; phenylpropanoid metabolic process
O24540	4-coumarate--CoA ligase (4CL) (EC 6.2.1.12) (4-coumaroyl-CoA synthase)	4CL	Vanilla planifolia (Vanilla)	553	6.2.1.12	GO:0016207; GO:0009698	Phytoalexin biosynthesis; 3,4',5-trihydroxystilbene biosynthesis; 3,4',5-trihydroxystilbene from 4-coumaric acid: step 1/2.	4-coumarate-CoA ligase activity; phenylpropanoid metabolic process
Q9M0X9	4-coumarate--CoA ligase-like 7 (EC 6.2.1.-) (4-coumarate--CoA ligase isoform 6) (At4CL6)	4CLL7 (At4g05160) (C17L7.80)	Arabidopsis thaliana (Mouse-ear cress)	544	6.2.1.-	GO:0005777		peroxisome
Q9LEL5	3'-hydroxy-N-methyl-(S)-coclaurine 4'-O-methyltransferase (EC 2.1.1.116) (S-adenosyl-L-methionine:3'-hydroxy-N-methylcoclaurine 4'-O-methyltransferase) (4'-OMT)		Coptis japonica (Japanese goldthread)	350	2.1.1.116	GO:0030784	Alkaloid biosynthesis; (S)-reticuline biosynthesis; (S)-reticuline from (S)-norcoclaurine: step 4/4.	3'-hydroxy-N-methyl-(S)-coclaurine 4'-O-methyltransferase activity
Q6J163	Auxin-induced protein 5NG4		Pinus taeda (Loblolly pine)	410		GO:0009734; GO:0005938; GO:0005887; GO:0006810		auxin mediated signaling pathway; cell cortex; integral to plasma membrane; transport
Q5ZIZ4	Cytosolic purine 5'-nucleotidase (EC 3.1.3.5) (5'-nucleotidase cytosolic II)	NT5C2 (RCJMB04_22h21)	Gallus gallus (Chicken)	569	3.1.3.5	GO:0008253; GO:0005737; GO:0000287; GO:0000166; GO:0009117		5'-nucleotidase activity; cytoplasm; magnesium ion binding; nucleotide binding; nucleotide metabolic process
P26690	NAD(P)H-dependent 6'-deoxychalcone synthase (EC 2.3.1.170)		Glycine max (Soybean)	315	2.3.1.170	GO:0033808; GO:0009813	Phytoalexin biosynthesis; glyceollin biosynthesis.	6'-deoxychalcone synthase activity; flavonoid biosynthetic process
P21577	6-phosphogluconate dehydrogenase, decarboxylating (EC 1.1.1.44)	gnd (Synpcc7942_0039)	Synechococcus elongatus (strain PCC 7942) (Anacystis nidulans R2)	471	1.1.1.44	GO:0019521; GO:0055114	Carbohydrate degradation; pentose phosphate pathway; D-ribulose 5-phosphate from D-glucose 6-phosphate (oxidative stage): step 3/3.	D-gluconate metabolic process; oxidation reduction
Q69NG5	Probable 6-phosphogluconolactonase 4, chloroplastic (6PGL 4) (EC 3.1.1.31)	Os09g0529100 (LOC_Os09g35970) (OJ1531_B07.11) (OsJ_028924)	Oryza sativa subsp. japonica (Rice)	324	3.1.1.31	GO:0009507	Carbohydrate degradation; pentose phosphate pathway; D-ribulose 5-phosphate from D-glucose 6-phosphate (oxidative stage): step 2/3.	chloroplast
O22308	Isoflavone-7-O-methyltransferase 6 (EC 2.1.1.150) (Isoflavone-O-methyltransferase 6) (7-IOMT-6)		Medicago sativa (Alfalfa)	352	2.1.1.150	GO:0033800	Phytoalexin biosynthesis; medicarpin biosynthesis.	isoflavone 7-O-methyltransferase activity
O22309	Isoflavone-7-O-methyltransferase 9 (EC 2.1.1.150) (Isoflavone-O-methyltransferase 9) (7 IOMT-9)		Medicago sativa (Alfalfa)	352	2.1.1.150	GO:0033800	Phytoalexin biosynthesis; medicarpin biosynthesis.	isoflavone 7-O-methyltransferase activity
P13917	Basic 7S globulin (SBg7S) (Bg) [Cleaved into: Basic 7S globulin high kDa subunit; Basic 7S globulin low kDa subunit]	BG (G7S)	Glycine max (Soybean)	427		GO:0045735		nutrient reservoir activity
P33079	Auxin-induced protein 10A5		Glycine max (Soybean)	93		GO:0009734		auxin mediated signaling pathway
P40691	Auxin-induced protein PCNT115		Nicotiana tabacum (Common tobacco)	307		GO:0009734; GO:0055114		auxin mediated signaling pathway; oxidation reduction
O49434	Allantoate deiminase, chloroplastic (EC 3.5.3.9) (Allantoate amidohydrolase) (AtAAH)	AAH (At4g20070) (F18F4.170)	Arabidopsis thaliana (Mouse-ear cress)	525	3.5.3.9	GO:0047652; GO:0009507	Nitrogen metabolism; (S)-allantoin degradation; (S)-ureidoglycolate from allantoate (amidohydrolase route): step 1/1.	allantoate deiminase activity; chloroplast
Q2M2I8	AP2-associated protein kinase 1 (EC 2.7.11.1) (Adaptor-associated kinase 1)	AAK1 (KIAA1048)	Homo sapiens (Human)	863	2.7.11.1	GO:0016020		membrane
P28011	Aspartate aminotransferase 1 (EC 2.6.1.1) (Transaminase A)	AAT-1	Medicago sativa (Alfalfa)	418	2.6.1.1	GO:0004069; GO:0005737		aspartate transaminase activity; cytoplasm
Q02635	Aspartate aminotransferase A (AspAT) (EC 2.6.1.1) (Transaminase A)	aatA (R02325) (SMc01578)	Rhizobium meliloti (Sinorhizobium meliloti)	400	2.6.1.1	GO:0004069; GO:0005737		aspartate transaminase activity; cytoplasm
Q08641	Uncharacterized methyltransferase ABP140 (EC 2.1.1.-) (140 kDa actin-binding protein)	ABP140 (YOR239W/YOR240W)	Saccharomyces cerevisiae (Baker's yeast)	628	2.1.1.-	GO:0030036; GO:0005884; GO:0051015; GO:0030674		actin cytoskeleton organization; actin filament; actin filament binding; protein binding, bridging
Q9C826	Xanthoxin dehydrogenase (EC 1.1.1.288) (Xanthoxin oxidase) (Short-chain alcohol dehydrogenase ABA2) (Protein GLUCOSE INSENSITIVE 1) (Protein IMPAIRED SUCROSE INDUCTION 4) (Protein SALOBRENO 3) (Protein SUGAR INSENSITIVE 4) (Protein SALT RESISTANT 1)	ABA2 (GIN1) (ISI4) (SAN3) (SDR1) (SIS4) (SRE1) (At1g52340) (F19K6.3)	Arabidopsis thaliana (Mouse-ear cress)	285	1.1.1.288	GO:0009688; GO:0005737; GO:0055114; GO:0010301		abscisic acid biosynthetic process; cytoplasm; oxidation reduction; xanthoxin dehydrogenase activity
Q949P1	Abscisic acid 8'-hydroxylase 1 (ABA 8'-hydroxylase 1) (EC 1.14.13.93) (Cytochrome P450 707A1)	CYP707A1 (At4g19230) (T18B16.200)	Arabidopsis thaliana (Mouse-ear cress)	467	1.14.13.93	GO:0010295; GO:0016021; GO:0055114; GO:0006950	Plant hormone degradation; abscisic acid degradation.	(+)-abscisic acid 8'-hydroxylase activity; integral to membrane; oxidation reduction; response to stress
Q99758	ATP-binding cassette sub-family A member 3 (ATP-binding cassette transporter 3) (ATP-binding cassette 3) (ABC-C transporter)	ABCA3 (ABC3)	Homo sapiens (Human)	1704		GO:0005524; GO:0042626; GO:0016021; GO:0042599; GO:0005624; GO:0005886; GO:0042493; GO:0006810		ATP binding; ATPase activity, coupled to transmembrane movement of substances; integral to membrane; lamellar body; membrane fraction; plasma membrane; response to drug; transport
P61222	ATP-binding cassette sub-family E member 1 (RNase L inhibitor) (Ribonuclease 4 inhibitor) (RNS4I)	Abce1 (Rli)	Mus musculus (Mouse)	599		GO:0005739		mitochondrion
Q99LE6	ATP-binding cassette sub-family F member 2	Abcf2	Mus musculus (Mouse)	628
P82593	Alpha-N-arabinofuranosidase 1 (EC 3.2.1.55) (Alpha-N-arabinofuranosidase I) (Arabinosidase I) (Alpha-N-AFase I)		Streptomyces chartreusis	825	3.2.1.55	GO:0005576		extracellular region
Q06931	ABA-responsive protein ABR17		Pisum sativum (Garden pea)	157
Q06930	ABA-responsive protein ABR18		Pisum sativum (Garden pea)	158
Q8I5D2	101 kDa malaria antigen (p101) (Acidic basic repeat antigen)	ABRA (PFL1385c)	Plasmodium falciparum (isolate 3D7)	743		GO:0009986; GO:0020003; GO:0005773		cell surface; parasitophorous vacuole; vacuole
O81108	Calcium-transporting ATPase 2, plasma membrane-type (EC 3.6.3.8) (Ca(2+)-ATPase isoform 2)	ACA2 (At4g37640) (F19F18.130)	Arabidopsis thaliana (Mouse-ear cress)	1014	3.6.3.8	GO:0005516; GO:0005789; GO:0016021; GO:0000287		calmodulin binding; endoplasmic reticulum membrane; integral to membrane; magnesium ion binding
O22218	Calcium-transporting ATPase 4, plasma membrane-type (EC 3.6.3.8) (Ca(2+)-ATPase isoform 4)	ACA4 (At2g41560) (T32G6.8)	Arabidopsis thaliana (Mouse-ear cress)	1030	3.6.3.8	GO:0005516; GO:0016021; GO:0000287; GO:0005774		calmodulin binding; integral to membrane; magnesium ion binding; vacuolar membrane
O64806	Putative calcium-transporting ATPase 7, plasma membrane-type (EC 3.6.3.8) (Ca(2+)-ATPase isoform 7)	ACA7 (At2g22950) (T20K9.16)	Arabidopsis thaliana (Mouse-ear cress)	1015	3.6.3.8	GO:0005516; GO:0016021; GO:0000287		calmodulin binding; integral to membrane; magnesium ion binding
Q00955	Acetyl-CoA carboxylase (ACC) (EC 6.4.1.2) [Includes: Biotin carboxylase (EC 6.3.4.14)]	FAS3 (ACC1) (YNR016C) (N3175)	Saccharomyces cerevisiae (Baker's yeast)	2233	6.4.1.2; 6.3.4.14	GO:0003989; GO:0004075; GO:0005789; GO:0005739; GO:0006998; GO:0006606	Lipid metabolism; malonyl-CoA biosynthesis; malonyl-CoA from acetyl-CoA: step 1/1.	acetyl-CoA carboxylase activity; biotin carboxylase activity; endoplasmic reticulum membrane; mitochondrion; nuclear membrane organization; protein import into nucleus
O04066	Acyl-CoA-binding protein (ACBP)		Ricinus communis (Castor bean)	90		GO:0006810		transport
Q06862	Biotin carboxylase (EC 6.3.4.14) (Acetyl-CoA carboxylase subunit A) (ACC) (EC 6.4.1.2)	accC (alr0939)	Anabaena sp. (strain PCC 7120)	447	6.3.4.14; 6.4.1.2	GO:0003989; GO:0004075; GO:0006633	Lipid metabolism; malonyl-CoA biosynthesis; malonyl-CoA from acetyl-CoA: step 1/1.	acetyl-CoA carboxylase activity; biotin carboxylase activity; fatty acid biosynthetic process
Q9BBS1	Acetyl-coenzyme A carboxylase carboxyl transferase subunit beta (ACCase beta chain) (EC 6.4.1.2)	accD	Lotus japonicus	501	6.4.1.2	GO:0009507; GO:0008270		chloroplast; zinc ion binding
P18823	Acetyl-coenzyme A carboxylase carboxyl transferase subunit beta (ACCase beta chain) (EC 6.4.1.2)	accD (ycf11) (zfpA)	Pisum sativum (Garden pea)	590	6.4.1.2	GO:0009507; GO:0008270		chloroplast; zinc ion binding
Q84MB3	1-aminocyclopropane-1-carboxylate oxidase homolog 1	At1g06620 (F12K11.24) (F12K11.6)	Arabidopsis thaliana (Mouse-ear cress)	365		GO:0005506; GO:0055114		iron ion binding; oxidation reduction
Q8H1S4	1-aminocyclopropane-1-carboxylate oxidase homolog 4	At1g06650 (F12K11.26) (F12K11.6)	Arabidopsis thaliana (Mouse-ear cress)	369		GO:0005506; GO:0055114		iron ion binding; oxidation reduction
P31238	1-aminocyclopropane-1-carboxylate oxidase 1 (ACC oxidase 1) (EC 1.14.17.4) (Ethylene-forming enzyme) (EFE)	ACO1 (ACO)	Doritaenopsis sp. (Moth orchid)	327	1.14.17.4	GO:0009815; GO:0031418; GO:0009693; GO:0005506; GO:0055114; GO:0009835	Alkene biosynthesis; ethylene biosynthesis via S-adenosyl-L-methionine; ethylene from S-adenosyl-L-methionine: step 2/2.	1-aminocyclopropane-1-carboxylate oxidase activity; L-ascorbic acid binding; ethylene biosynthetic process; iron ion binding; oxidation reduction; ripening
P05116	1-aminocyclopropane-1-carboxylate oxidase 1 (ACC oxidase 1) (EC 1.14.17.4) (Ethylene-forming enzyme) (EFE) (Protein pTOM 13)	ACO1 (ETH1)	Solanum lycopersicum (Tomato) (Lycopersicon esculentum)	315	1.14.17.4	GO:0009815; GO:0031418; GO:0009693; GO:0005506; GO:0055114; GO:0009835	Alkene biosynthesis; ethylene biosynthesis via S-adenosyl-L-methionine; ethylene from S-adenosyl-L-methionine: step 2/2.	1-aminocyclopropane-1-carboxylate oxidase activity; L-ascorbic acid binding; ethylene biosynthetic process; iron ion binding; oxidation reduction; ripening
Q08508	1-aminocyclopropane-1-carboxylate oxidase 4 (ACC oxidase 4) (EC 1.14.17.4) (Ethylene-forming enzyme) (EFE)	ACO4	Petunia hybrida (Petunia)	319	1.14.17.4	GO:0009815; GO:0031418; GO:0009693; GO:0005506; GO:0055114	Alkene biosynthesis; ethylene biosynthesis via S-adenosyl-L-methionine; ethylene from S-adenosyl-L-methionine: step 2/2.	1-aminocyclopropane-1-carboxylate oxidase activity; L-ascorbic acid binding; ethylene biosynthetic process; iron ion binding; oxidation reduction
Q9ZQZ1	1-aminocyclopropane-1-carboxylate oxidase (ACC oxidase) (EC 1.14.17.4) (Ethylene-forming enzyme) (EFE)	ACO	Dendrobium crumenatum (Tropical pigeon orchid)	318	1.14.17.4	GO:0009815; GO:0031418; GO:0009693; GO:0055114; GO:0009835	Alkene biosynthesis; ethylene biosynthesis via S-adenosyl-L-methionine; ethylene from S-adenosyl-L-methionine: step 2/2.	1-aminocyclopropane-1-carboxylate oxidase activity; L-ascorbic acid binding; ethylene biosynthetic process; oxidation reduction; ripening
P31239	1-aminocyclopropane-1-carboxylate oxidase (ACC oxidase) (EC 1.14.17.4) (Ethylene-forming enzyme) (EFE)	ACO	Pisum sativum (Garden pea)	317	1.14.17.4	GO:0009815; GO:0031418; GO:0009693; GO:0005506; GO:0055114; GO:0009835	Alkene biosynthesis; ethylene biosynthesis via S-adenosyl-L-methionine; ethylene from S-adenosyl-L-methionine: step 2/2.	1-aminocyclopropane-1-carboxylate oxidase activity; L-ascorbic acid binding; ethylene biosynthetic process; iron ion binding; oxidation reduction; ripening
Q9MB94	1-aminocyclopropane-1-carboxylate oxidase (ACC oxidase) (EC 1.14.17.4) (Ethylene-forming enzyme) (EFE)	ACO1	Prunus mume (Japanese flowering apricot)	319	1.14.17.4	GO:0009815; GO:0031418; GO:0009693; GO:0005506; GO:0055114; GO:0009835	Alkene biosynthesis; ethylene biosynthesis via S-adenosyl-L-methionine; ethylene from S-adenosyl-L-methionine: step 2/2.	1-aminocyclopropane-1-carboxylate oxidase activity; L-ascorbic acid binding; ethylene biosynthetic process; iron ion binding; oxidation reduction; ripening
Q80XL6	Acyl-CoA dehydrogenase family member 11 (ACAD-11)	Acad11	Mus musculus (Mouse)	779		GO:0005777		peroxisome
Q91V92	ATP-citrate synthase (EC 2.3.3.8) (ATP-citrate (pro-S-)-lyase) (Citrate cleavage enzyme)	Acly	Mus musculus (Mouse)	1091	2.3.3.8	GO:0003878; GO:0006085; GO:0005622; GO:0005515		ATP citrate synthase activity; acetyl-CoA biosynthetic process; intracellular; protein binding
Q2TCH3	ATP-citrate synthase (EC 2.3.3.8) (ATP-citrate (pro-S-)-lyase) (Citrate cleavage enzyme)	ACLY	Ovis aries (Sheep)	1101	2.3.3.8	GO:0008610; GO:0000287		lipid biosynthetic process; magnesium ion binding
Q9SIB9	Aconitate hydratase 2, mitochondrial (Aconitase 2) (EC 4.2.1.3) (Citrate hydro-lyase 2)	ACO2 (At2g05710) (T3P4.5)	Arabidopsis thaliana (Mouse-ear cress)	990	4.2.1.3	GO:0003994; GO:0006097; GO:0005506; GO:0005739; GO:0006099	Carbohydrate metabolism; tricarboxylic acid cycle.	aconitate hydratase activity; glyoxylate cycle; iron ion binding; mitochondrion; tricarboxylic acid cycle
Q6YZX6	Putative aconitate hydratase, cytoplasmic (Aconitase) (EC 4.2.1.3) (Citrate hydro-lyase)	Os08g0191100 (LOC_Os08g09200) (P0610E02.32)	Oryza sativa subsp. japonica (Rice)	898	4.2.1.3	GO:0003994; GO:0005737; GO:0006097; GO:0005506	Carbohydrate metabolism; glyoxylate and dicarboxylate metabolism.	aconitate hydratase activity; cytoplasm; glyoxylate cycle; iron ion binding
O04916	Aconitate hydratase, cytoplasmic (Aconitase) (EC 4.2.1.3) (Citrate hydro-lyase) (Fragment)		Solanum tuberosum (Potato)	616	4.2.1.3	GO:0051539; GO:0003994; GO:0005737; GO:0006097; GO:0005506	Carbohydrate metabolism; glyoxylate and dicarboxylate metabolism.	4 iron, 4 sulfur cluster binding; aconitate hydratase activity; cytoplasm; glyoxylate cycle; iron ion binding
Q9R0X4	Acyl-coenzyme A thioesterase 9, mitochondrial (Acyl-CoA thioesterase 9) (EC 3.1.2.-) (Acyl-CoA thioester hydrolase 9) (Acyl coenzyme A thioester hydrolase 2) (MTE-2) (48 kDa acyl-CoA thioester hydrolase) (Mt-ACT48.1) (p48) (Protein U8)	Acot9 (Acate2)	Mus musculus (Mouse)	439	3.1.2.-	GO:0016291; GO:0005739		acyl-CoA thioesterase activity; mitochondrion
O65202	Peroxisomal acyl-coenzyme A oxidase 1 (AOX 1) (EC 1.3.3.6) (Long-chain acyl-CoA oxidase) (AtCX1)	ACX1 (At4g16760) (dl4405c) (FCAALL.119)	Arabidopsis thaliana (Mouse-ear cress)	664	1.3.3.6	GO:0055114		oxidation reduction
Q96329	Acyl-coenzyme A oxidase 4, peroxisomal (AOX 4) (EC 1.3.3.6) (Short-chain acyl-CoA oxidase) (SAOX) (AtCX4) (AtG6) (G6p)	ACX4 (G6) (At3g51840)	Arabidopsis thaliana (Mouse-ear cress)	436	1.3.3.6	GO:0005777		peroxisome
P93092	Acyl carrier protein 1, chloroplastic (ACP 1)	ACP1	Casuarina glauca (Swamp oak)	136		GO:0009507	Lipid metabolism; fatty acid biosynthesis.	chloroplast
P52414	Acyl carrier protein 4, chloroplastic (ACP)	ACL1	Cuphea lanceolata	139		GO:0009507	Lipid metabolism; fatty acid biosynthesis.	chloroplast
P53665	Acyl carrier protein, mitochondrial (MtACP-1) (ACP) (NADH-ubiquinone oxidoreductase 9.6 kDa subunit)	At2g44620 (F16B22.11)	Arabidopsis thaliana (Mouse-ear cress)	122		GO:0022900; GO:0005746; GO:0006810	Lipid metabolism; fatty acid biosynthesis.	electron transport chain; mitochondrial respiratory chain; transport
P48038	Acrosin (EC 3.4.21.10) [Cleaved into: Acrosin light chain; Acrosin heavy chain]	ACR	Oryctolagus cuniculus (Rabbit)	431	3.4.21.10	GO:0007340; GO:0007190; GO:0004040; GO:0008144; GO:0042806; GO:0005537; GO:0005515; GO:0004252		acrosome reaction; activation of adenylate cyclase activity; amidase activity; drug binding; fucose binding; mannose binding; protein binding; serine-type endopeptidase activity
Q54Z60	Acetyl-coenzyme A synthetase (EC 6.2.1.1) (Acetate--CoA ligase) (Acyl-activating enzyme)	acsA (DDB_0231684)	Dictyostelium discoideum (Slime mold)	674	6.2.1.1
Q2NXE2	Acetyl-coenzyme A synthetase (EC 6.2.1.1) (Acetate--CoA ligase) (Acyl-activating enzyme)	acsA (XOO4280)	Xanthomonas oryzae pv. oryzae (strain MAFF 311018)	647	6.2.1.1	GO:0003987		acetate-CoA ligase activity
P33121	Long-chain-fatty-acid--CoA ligase 1 (EC 6.2.1.3) (Long-chain acyl-CoA synthetase 1) (LACS 1) (Long-chain acyl-CoA synthetase 2) (LACS 2) (Palmitoyl-CoA ligase 1) (Palmitoyl-CoA ligase 2) (Acyl-CoA synthetase 1) (ACS1) (Long-chain fatty acid-CoA ligase 2)	ACSL1 (FACL1) (FACL2) (LACS) (LACS1) (LACS2)	Homo sapiens (Human)	698	6.2.1.3	GO:0005829; GO:0007586; GO:0004467; GO:0046320		cytosol; digestion; long-chain-fatty-acid-CoA ligase activity; regulation of fatty acid oxidation
P41216	Long-chain-fatty-acid--CoA ligase 1 (EC 6.2.1.3) (Long-chain acyl-CoA synthetase 1) (LACS 1)	Acsl1 (Acsl2) (Facl2)	Mus musculus (Mouse)	699	6.2.1.3	GO:0005739		mitochondrion
O95573	Long-chain-fatty-acid--CoA ligase 3 (EC 6.2.1.3) (Long-chain acyl-CoA synthetase 3) (LACS 3)	ACSL3 (ACS3) (FACL3) (LACS3)	Homo sapiens (Human)	720	6.2.1.3	GO:0004321; GO:0005515		fatty-acyl-CoA synthase activity; protein binding
Q9ULC5	Long-chain-fatty-acid--CoA ligase 5 (EC 6.2.1.3) (Long-chain acyl-CoA synthetase 5) (LACS 5)	ACSL5 (ACS5) (FACL5) (UNQ633/PRO1250)	Homo sapiens (Human)	683	6.2.1.3	GO:0005789; GO:0006631; GO:0016021; GO:0004467; GO:0000287; GO:0005792; GO:0005741; GO:0005778		endoplasmic reticulum membrane; fatty acid metabolic process; integral to membrane; long-chain-fatty-acid-CoA ligase activity; magnesium ion binding; microsome; mitochondrial outer membrane; peroxisomal membrane
O88813	Long-chain-fatty-acid--CoA ligase 5 (EC 6.2.1.3) (Long-chain acyl-CoA synthetase 5) (LACS 5)	Acsl5 (Acs5) (Facl5)	Rattus norvegicus (Rat)	683	6.2.1.3	GO:0005789; GO:0006631; GO:0016021; GO:0004467; GO:0000287; GO:0005792; GO:0005741; GO:0005778		endoplasmic reticulum membrane; fatty acid metabolic process; integral to membrane; long-chain-fatty-acid-CoA ligase activity; magnesium ion binding; microsome; mitochondrial outer membrane; peroxisomal membrane
P30172	Actin-100 (Fragment)	AC100	Solanum tuberosum (Potato)	357		GO:0005737; GO:0005856; GO:0005198		cytoplasm; cytoskeleton; structural molecule activity
Q10AZ4	Actin-3	ACT3 (AC3) (RAC3) (Os03g0836000) (LOC_Os03g61970) (OSJNBa0096I06.10)	Oryza sativa subsp. japonica (Rice)	377		GO:0005737; GO:0005856; GO:0005198		cytoplasm; cytoskeleton; structural molecule activity
P53492	Actin-7 (Actin-2)	ACT7 (At5g09810) (MYH9.2)	Arabidopsis thaliana (Mouse-ear cress)	377		GO:0005737; GO:0005856; GO:0005198		cytoplasm; cytoskeleton; structural molecule activity
O81221	Actin		Gossypium hirsutum (Upland cotton) (Gossypium mexicanum)	377		GO:0005737; GO:0005856; GO:0005198		cytoplasm; cytoskeleton; structural molecule activity
Q55DP8	Aminoacylase-1 (EC 3.5.1.14) (N-acyl-L-amino-acid amidohydrolase) (ACY-1)	acy1 (DDB_0201767)	Dictyostelium discoideum (Slime mold)	408	3.5.1.14
Q6NSR3	Uncharacterized aarF domain-containing protein kinase 2 (EC 2.7.11.-)	Adck2	Mus musculus (Mouse)	617	2.7.11.-	GO:0005524; GO:0016021; GO:0004674		ATP binding; integral to membrane; protein serine/threonine kinase activity
Q39250	Actin-depolymerizing factor 1 (AtADF1) (ADF-1)	ADF1 (At3g46010) (F16L2_220)	Arabidopsis thaliana (Mouse-ear cress)	139
Q39251	Actin-depolymerizing factor 2 (AtADF2) (ADF-2)	ADF2 (At3g46000) (F16L2_210)	Arabidopsis thaliana (Mouse-ear cress)	137
Q9FVI1	Actin-depolymerizing factor 2 (ADF-2)	ADF2	Petunia hybrida (Petunia)	143
Q9ZNT3	Actin-depolymerizing factor 5 (AtADF5) (ADF-5)	ADF5 (At2g16700) (T24I21.11)	Arabidopsis thaliana (Mouse-ear cress)	143
Q8SAG3	Actin-depolymerizing factor (ADF)		Vitis vinifera (Grape)	143
P12886	Alcohol dehydrogenase 1 (EC 1.1.1.1)		Pisum sativum (Garden pea)	380	1.1.1.1	GO:0004022; GO:0005737; GO:0055114		alcohol dehydrogenase activity; cytoplasm; oxidation reduction
P13603	Alcohol dehydrogenase 1 (EC 1.1.1.1)	ADH1	Trifolium repens (Creeping white clover)	380	1.1.1.1	GO:0004022; GO:0005737; GO:0055114		alcohol dehydrogenase activity; cytoplasm; oxidation reduction
P0A4X0	NADP-dependent alcohol dehydrogenase C (EC 1.1.1.2)	adhC (adh) (Rv3045) (MT3130) (MTV012.60)	Mycobacterium tuberculosis	346	1.1.1.2	GO:0008106; GO:0055114		alcohol dehydrogenase (NADP+) activity; oxidation reduction
Q0V7W6	Alcohol dehydrogenase-like 5 (EC 1.1.1.1)	At4g22110 (F1N20.210)	Arabidopsis thaliana (Mouse-ear cress)	389	1.1.1.1	GO:0004022; GO:0005737; GO:0055114		alcohol dehydrogenase activity; cytoplasm; oxidation reduction
Q9FH04	Alcohol dehydrogenase-like 7 (EC 1.1.1.1)	At5g42250 (K5J14.5)	Arabidopsis thaliana (Mouse-ear cress)	390	1.1.1.1	GO:0004022; GO:0005737; GO:0055114		alcohol dehydrogenase activity; cytoplasm; oxidation reduction
P80572	Alcohol dehydrogenase class-3 (EC 1.1.1.1) (Alcohol dehydrogenase class-III) (S-(hydroxymethyl)glutathione dehydrogenase) (EC 1.1.1.284) (Glutathione-dependent formaldehyde dehydrogenase) (GSH-FDH) (FALDH) (FDH) (EC 1.1.1.-)		Pisum sativum (Garden pea)	378	1.1.1.1; 1.1.1.284; 1.1.1.-	GO:0051903; GO:0004022; GO:0005737; GO:0055114		S-(hydroxymethyl)glutathione dehydrogenase activity; alcohol dehydrogenase activity; cytoplasm; oxidation reduction
P60066	Arginine/agmatine antiporter	adiC (aniC) (STM4294)	Salmonella typhimurium	445		GO:0015297; GO:0016021; GO:0005886		antiporter activity; integral to membrane; plasma membrane
Q8VC66	Afadin- and alpha-actinin-binding protein (ADIP) (Afadin DIL domain-interacting protein)	Ssx2ip	Mus musculus (Mouse)	615		GO:0005515		protein binding
Q9LZG0	Adenosine kinase 2 (AK 2) (EC 2.7.1.20) (Adenosine 5'-phosphotransferase 2)	ADK2 (At5g03300) (F12E4.30) (MOK16.21)	Arabidopsis thaliana (Mouse-ear cress)	345	2.7.1.20	GO:0044419; GO:0000287	Purine metabolism; AMP biosynthesis via salvage pathway; AMP from adenosine: step 1/1.	interspecies interaction between organisms; magnesium ion binding
Q98SH3	Protein ADRM1 (Adhesion-regulating molecule 1) (ARM-1)	ADRM1	Gallus gallus (Chicken)	406		GO:0008538; GO:0043248; GO:0000502		proteasome activator activity; proteasome assembly; proteasome complex
O22342	ADP,ATP carrier protein 1, mitochondrial (ADP/ATP translocase 1) (Adenine nucleotide translocator 1) (ANT 1)	ANT1	Gossypium hirsutum (Upland cotton) (Gossypium mexicanum)	386		GO:0016021		integral to membrane
P31692	ADP,ATP carrier protein (ADP/ATP translocase) (Adenine nucleotide translocator) (ANT)		Chlorella kessleri	339		GO:0016021		integral to membrane
Q8IUX7	Adipocyte enhancer-binding protein 1 (AE-binding protein 1) (Aortic carboxypeptidase-like protein)	AEBP1 (ACLP)	Homo sapiens (Human)	1158		GO:0003677; GO:0005737; GO:0005576; GO:0005634; GO:0006355		DNA binding; cytoplasm; extracellular region; nucleus; regulation of transcription, DNA-dependent
Q6PDY2	2-aminoethanethiol dioxygenase (EC 1.13.11.19) (Cysteamine dioxygenase)	Ado (Gm237)	Mus musculus (Mouse)	256	1.13.11.19	GO:0047800		cysteamine dioxygenase activity
P32323	A-agglutinin anchorage subunit (A-agglutinin cell wall attachment subunit)	AGA1 (YNR044W) (N3431)	Saccharomyces cerevisiae (Baker's yeast)	725		GO:0000752; GO:0050839; GO:0009277		agglutination during conjugation with cellular fusion; cell adhesion molecule binding; fungal-type cell wall
Q42656	Alpha-galactosidase (EC 3.2.1.22) (Alpha-D-galactoside galactohydrolase) (Melibiase)		Coffea arabica (Coffee)	378	3.2.1.22	GO:0004557		alpha-galactosidase activity
P14749	Alpha-galactosidase (EC 3.2.1.22) (Alpha-D-galactoside galactohydrolase) (Melibiase)		Cyamopsis tetragonoloba (Guar) (Cluster bean)	411	3.2.1.22	GO:0004557		alpha-galactosidase activity
Q5W7F2	ADP-ribosylation factor GTPase-activating protein AGD3 (Protein ARF-GAP DOMAIN 3) (AtAGD3) (Protein VASCULAR NETWORK 3) (Protein SCARFACE)	AGD3 (SFC) (VAN3) (At5g13300) (T31B5.120)	Arabidopsis thaliana (Mouse-ear cress)	827		GO:0005515		protein binding
Q8H100	Probable ADP-ribosylation factor GTPase-activating protein AGD8 (Protein ARF-GAP DOMAIN 8) (AtAGD8)	AGD8 (At4g17890) (T6K21.1)	Arabidopsis thaliana (Mouse-ear cress)	413
Q38841	Agamous-like MADS-box protein AGL12	AGL12 (At1g71692) (F26A9.6) (F14O23.5)	Arabidopsis thaliana (Mouse-ear cress)	211
Q38876	Agamous-like MADS-box protein AGL8 (Floral homeotic protein AGL8) (Transcription factor FRUITFULL)	AGL8 (FUL) (At5g60910) (MSL3.3)	Arabidopsis thaliana (Mouse-ear cress)	242		GO:0005515		protein binding
Q09770	Probable phosphoacetylglucosamine mutase 2 (PAGM) (EC 5.4.2.3) (Acetylglucosamine phosphomutase) (N-acetylglucosamine-phosphate mutase)	SPAC1296.01c (SPAC22F3.01)	Schizosaccharomyces pombe (Fission yeast)	542	5.4.2.3	GO:0005829; GO:0031501; GO:0005634	Nucleotide-sugar biosynthesis; UDP-N-acetyl-D-glucosamine biosynthesis; N-acetyl-alpha-D-glucosamine 1-phosphate from D-glucosamine 6-phosphate (route I): step 2/2.	cytosol; mannosyltransferase complex; nucleus
O04379	Protein argonaute	AGO1 (At1g48410) (F11A17.3) (T1N15.2)	Arabidopsis thaliana (Mouse-ear cress)	1048		GO:0005737; GO:0007275		cytoplasm; multicellular organismal development
Q9LVC0	Arabinogalactan peptide 14 (AG-peptide 14)	AGP14 (At5g56540) (MKN22.5)	Arabidopsis thaliana (Mouse-ear cress)	60		GO:0031225; GO:0005886		anchored to membrane; plasma membrane
Q9LYF6	Arabinogalactan peptide 15 (AG-peptide 15)	AGP15 (At5g11740) (T22P22_130)	Arabidopsis thaliana (Mouse-ear cress)	61		GO:0031225; GO:0005886		anchored to membrane; plasma membrane
O82337	Arabinogalactan peptide 16 (AG-peptide 16)	AGP16 (At2g46330) (F11C10.2)	Arabidopsis thaliana (Mouse-ear cress)	73		GO:0031225; GO:0005886		anchored to membrane; plasma membrane
Q9FPR2	Lysine-rich arabinogalactan protein 18 (Lys-rich AGP 18)	AGP18 (At4g37450) (F6G17.100)	Arabidopsis thaliana (Mouse-ear cress)	209		GO:0031225; GO:0005886		anchored to membrane; plasma membrane
Q8LCN5	Classical arabinogalactan protein 1	AGP1 (At5g64310) (MSJ1.15)	Arabidopsis thaliana (Mouse-ear cress)	131		GO:0031225; GO:0005886		anchored to membrane; plasma membrane
Q9ZT16	Classical arabinogalactan protein 4	AGP4 (At5g10430) (F12B17_220)	Arabidopsis thaliana (Mouse-ear cress)	135		GO:0031225; GO:0005886		anchored to membrane; plasma membrane
Q94AL9	Alanine--glyoxylate aminotransferase 2 homolog 2, mitochondrial (EC 2.6.1.44) (Beta-alanine-pyruvate aminotransferase 2)	AGT3 (At2g38400) (T19C21.11)	Arabidopsis thaliana (Mouse-ear cress)	477	2.6.1.44	GO:0008453; GO:0005739; GO:0009853		alanine-glyoxylate transaminase activity; mitochondrion; photorespiration
Q9SR86	Alanine--glyoxylate aminotransferase 2 homolog 3, mitochondrial (EC 2.6.1.44) (Beta-alanine-pyruvate aminotransferase 3)	At3g08860 (T16O11.21)	Arabidopsis thaliana (Mouse-ear cress)	481	2.6.1.44	GO:0008453; GO:0005739; GO:0009853		alanine-glyoxylate transaminase activity; mitochondrion; photorespiration
O64474	Putative cadmium/zinc-transporting ATPase 2 (EC 3.6.3.3) (EC 3.6.3.5)	HMA4 (At2g19110) (T20K24.12)	Arabidopsis thaliana (Mouse-ear cress)	1172	3.6.3.3; 3.6.3.5	GO:0046870; GO:0008551; GO:0000287; GO:0008270; GO:0016463		cadmium ion binding; cadmium-exporting ATPase activity; magnesium ion binding; zinc ion binding; zinc-exporting ATPase activity
Q9SZW4	Putative cadmium/zinc-transporting ATPase 3 (EC 3.6.3.3) (EC 3.6.3.5)	HMA2 (At4g30110) (F6G3.140)	Arabidopsis thaliana (Mouse-ear cress)	951	3.6.3.3; 3.6.3.5	GO:0046870; GO:0008551; GO:0000287; GO:0008270; GO:0016463		cadmium ion binding; cadmium-exporting ATPase activity; magnesium ion binding; zinc ion binding; zinc-exporting ATPase activity
Q9ZNV9	Histidine-containing phosphotransfer protein 1	AHP1 (ATHP3) (At3g21510) (MIL23.8)	Arabidopsis thaliana (Mouse-ear cress)	154		GO:0005515		protein binding
Q8L9T7	Histidine-containing phosphotransfer protein 5	AHP5 (At1g03430) (F21B7.5)	Arabidopsis thaliana (Mouse-ear cress)	157		GO:0009736		cytokinin mediated signaling
O95433	Activator of 90 kDa heat shock protein ATPase homolog 1 (AHA1) (p38)	AHSA1 (C14orf3) (HSPC322)	Homo sapiens (Human)	338		GO:0001671; GO:0030189; GO:0051087; GO:0005737; GO:0006457; GO:0006950		ATPase activator activity; chaperone activator activity; chaperone binding; cytoplasm; protein folding; response to stress
Q55DB6	Activator of 90 kDa heat shock protein ATPase homolog	ahsa (aha1) (DDB_0266643)	Dictyostelium discoideum (Slime mold)	383
Q54NS8	Apoptosis-inducing factor homolog B (EC 1.-.-.-)	aifB (DDB_0186314)	Dictyostelium discoideum (Slime mold)	387	1.-.-.-
P54120	Protein AIG1	AIG1 (At1g33960) (T3M13.2)	Arabidopsis thaliana (Mouse-ear cress)	353
P54121	Protein AIG2 (Avirulence-induced gene 2 protein)	AIG2 (At3g28930) (K5K13.3) (K5K13_1)	Arabidopsis thaliana (Mouse-ear cress)	170
P51635	Alcohol dehydrogenase [NADP+] (EC 1.1.1.2) (Aldehyde reductase) (Aldo-keto reductase family 1 member A1) (3-DG-reducing enzyme)	Akr1a1 (Alr)	Rattus norvegicus (Rat)	325	1.1.1.2	GO:0008106; GO:0055114		alcohol dehydrogenase (NADP+) activity; oxidation reduction
Q9SAR5	Ankyrin repeat domain-containing protein 2 (AtAKR2)	AKR2 (AFT) (At4g35450) (F15J1.20)	Arabidopsis thaliana (Mouse-ear cress)	342
Q05753	Ankyrin repeat domain-containing protein, chloroplastic (AKRP) (Protein EMBRYO DEFECTIVE 2036)	AKRP (AKR) (EMB2036) (At5g66055) (K2A18.13)	Arabidopsis thaliana (Mouse-ear cress)	435		GO:0009507		chloroplast
Q0WSF1	Aldehyde dehydrogenase 22A1 (EC 1.2.1.3) (Novel aldehyde dehydrogenase family 22 member A1)	ALDH22A1 (At3g66658) (T8E24.4)	Arabidopsis thaliana (Mouse-ear cress)	596	1.2.1.3	GO:0004029; GO:0005576; GO:0055114		aldehyde dehydrogenase (NAD) activity; extracellular region; oxidation reduction
Q9SU63	Aldehyde dehydrogenase family 2 member B4, mitochondrial (ALDH2a) (EC 1.2.1.3)	ALDH2B4 (ALDH2) (At3g48000) (T17F15.130)	Arabidopsis thaliana (Mouse-ear cress)	538	1.2.1.3	GO:0009507; GO:0005739; GO:0046686		chloroplast; mitochondrion; response to cadmium ion
Q56YU0	Aldehyde dehydrogenase family 2 member C4 (EC 1.2.1.3) (ALDH1a) (Protein REDUCED EPIDERMAL FLUORESCENCE 1)	ALDH2C4 (REF1) (At3g24503) (MOB24.3)	Arabidopsis thaliana (Mouse-ear cress)	501	1.2.1.3	GO:0004029; GO:0005737; GO:0055114		aldehyde dehydrogenase (NAD) activity; cytoplasm; oxidation reduction
Q70E96	Aldehyde dehydrogenase family 3 member F1 (EC 1.2.1.3)	ALDH3F1 (At4g36250) (F23E13.140)	Arabidopsis thaliana (Mouse-ear cress)	484	1.2.1.3	GO:0005515		protein binding
Q70DU8	Aldehyde dehydrogenase family 3 member H1 (AtALDH4) (EC 1.2.1.3)	ALDH3H1 (At1g44170) (T7O23.15)	Arabidopsis thaliana (Mouse-ear cress)	484	1.2.1.3	GO:0004029; GO:0055114; GO:0006950		aldehyde dehydrogenase (NAD) activity; oxidation reduction; response to stress
P25795	Aldehyde dehydrogenase family 7 member A1 (EC 1.2.1.3) (Turgor-responsive protein 26G) (Antiquitin-1)		Pisum sativum (Garden pea)	508	1.2.1.3	GO:0004029; GO:0055114; GO:0006950		aldehyde dehydrogenase (NAD) activity; oxidation reduction; response to stress
P52894	Alanine aminotransferase 2 (ALAAT-2) (EC 2.6.1.2) (Glutamic--pyruvic transaminase 2) (Glutamate pyruvate transaminase 2) (GPT) (Glutamic--alanine transaminase 2)		Hordeum vulgare (Barley)	482	2.6.1.2	GO:0004021	Photosynthesis; C4 acid pathway. Amino-acid degradation; L-alanine degradation via transaminase pathway; pyruvate from L-alanine: step 1/1.	alanine transaminase activity
P34106	Alanine aminotransferase 2 (ALAAT-2) (EC 2.6.1.2) (Glutamic--pyruvic transaminase 2) (Glutamate pyruvate transaminase 2) (GPT) (Glutamic--alanine transaminase 2)		Panicum miliaceum (Proso millet) (Broomcorn millet)	482	2.6.1.2	GO:0004021	Photosynthesis; C4 acid pathway. Amino-acid degradation; L-alanine degradation via transaminase pathway; pyruvate from L-alanine: step 1/1.	alanine transaminase activity
Q9SX33	Putative phospholipid-transporting ATPase 9 (EC 3.6.3.1) (Aminophospholipid flippase 9)	ALA9 (At1g68710) (F24J5.6)	Arabidopsis thaliana (Mouse-ear cress)	1200	3.6.3.1
P08688	Albumin-2 (PA2)		Pisum sativum (Garden pea)	231		GO:0005737; GO:0045735		cytoplasm; nutrient reservoir activity
P23901	Aldose reductase (AR) (EC 1.1.1.21) (Aldehyde reductase)		Hordeum vulgare (Barley)	320	1.1.1.21	GO:0004032; GO:0055114; GO:0006950		aldehyde reductase activity; oxidation reduction; response to stress
Q8H166	Thiol protease aleurain (AtALEU) (EC 3.4.22.16) (Senescence-associated gene product 2)	ALEU (AALP) (SAG2) (At5g60360) (MUF9.1)	Arabidopsis thaliana (Mouse-ear cress)	358	3.4.22.16	GO:0005515		protein binding
P46256	Fructose-bisphosphate aldolase, cytoplasmic isozyme 1 (EC 4.1.2.13)		Pisum sativum (Garden pea)	357	4.1.2.13	GO:0005737	Carbohydrate degradation; glycolysis; D-glyceraldehyde 3-phosphate and glycerone phosphate from D-glucose: step 4/4.	cytoplasm
O65735	Fructose-bisphosphate aldolase, cytoplasmic isozyme (EC 4.1.2.13)	ALDC	Cicer arietinum (Chickpea) (Garbanzo)	359	4.1.2.13	GO:0005737	Carbohydrate degradation; glycolysis; D-glyceraldehyde 3-phosphate and glycerone phosphate from D-glucose: step 4/4.	cytoplasm
Q703I2	Fructose-bisphosphate aldolase (EC 4.1.2.13) (Fructose-1,6-bisphosphate aldolase) (FBA)	fba	Thermus caldophilus	305	4.1.2.13		Carbohydrate degradation; glycolysis; D-glyceraldehyde 3-phosphate and glycerone phosphate from D-glucose: step 4/4.
Q01516	Fructose-bisphosphate aldolase 1, chloroplastic (EC 4.1.2.13) (Fragment)		Pisum sativum (Garden pea)	356	4.1.2.13	GO:0009507	Carbohydrate degradation; glycolysis; D-glyceraldehyde 3-phosphate and glycerone phosphate from D-glucose: step 4/4.	chloroplast
Q9ZU52	Probable fructose-bisphosphate aldolase 3, chloroplastic (EC 4.1.2.13)	FBA3 (At2g01140) (F10A8.2)	Arabidopsis thaliana (Mouse-ear cress)	391	4.1.2.13	GO:0005739; GO:0010287; GO:0046686	Carbohydrate degradation; glycolysis; D-glyceraldehyde 3-phosphate and glycerone phosphate from D-glucose: step 4/4.	mitochondrion; plastoglobule; response to cadmium ion
P16096	Fructose-bisphosphate aldolase, chloroplastic (EC 4.1.2.13)		Spinacia oleracea (Spinach)	394	4.1.2.13	GO:0009507	Carbohydrate degradation; glycolysis; D-glyceraldehyde 3-phosphate and glycerone phosphate from D-glucose: step 4/4.	chloroplast
Q7ZW24	Asparagine-linked glycosylation protein 11 homolog (EC 2.4.-.-)	alg11	Danio rerio (Zebrafish) (Brachydanio rerio)	500	2.4.-.-	GO:0016021; GO:0016757		integral to membrane; transferase activity, transferring glycosyl groups
Q9NP73	UDP-N-acetylglucosamine transferase subunit ALG13 homolog (EC 2.4.1.141) (Glycosyltransferase 28 domain-containing protein 1)	ALG13 (GLT28D1) (MDS031)	Homo sapiens (Human)	165	2.4.1.141	GO:0004577; GO:0005783		N-acetylglucosaminyldiphosphodolichol N-acetylglucosaminyltransferase activity; endoplasmic reticulum
Q6AY85	UDP-N-acetylglucosamine transferase subunit ALG14 homolog	Alg14	Rattus norvegicus (Rat)	216		GO:0005789; GO:0016021		endoplasmic reticulum membrane; integral to membrane
Q00594	Medium-chain-fatty-acid--CoA ligase (EC 6.2.1.-) (Medium-chain acyl-CoA synthetase)	alkK	Pseudomonas oleovorans	546	6.2.1.-	GO:0005737; GO:0016874	Lipid metabolism; fatty acid metabolism.	cytoplasm; ligase activity
Q39967	Major latex allergen Hev b 5 (allergen Hev b 5)		Hevea brasiliensis (Para rubber tree)	151
Q9M7R0	Calcium-binding allergen Ole e 8 (PCA18/PCA23) (allergen Ole e 8)		Olea europaea (Common olive)	171
P43187	Calcium-binding allergen Bet v 3 (Allergen Bet v III) (allergen Bet v 3)	BETVIII	Betula verrucosa (White birch) (Betula pendula)	205
Q9ZVJ2	Uncharacterized protein At2g38710	At2g38710 (T6A23.9)	Arabidopsis thaliana (Mouse-ear cress)	214
Q07123	Copper methylamine oxidase (EC 1.4.3.21) (Primary amine oxidase) (MAOXII)	maoII	Arthrobacter sp. (strain P1)	648	1.4.3.21	GO:0055114		oxidation reduction
P49252	Primary amine oxidase (EC 1.4.3.21) (Amine oxidase [copper-containing]) (Fragment)		Lens culinaris (Lentil) (Cicer lens)	667	1.4.3.21	GO:0055114		oxidation reduction
Q9SLN5	Methionine aminopeptidase 1A (MetAP 1A) (MAP 1A) (EC 3.4.11.18) (Peptidase M 1A)	MAP1A (At2g45240) (F4L23.25)	Arabidopsis thaliana (Mouse-ear cress)	398	3.4.11.18	GO:0050897; GO:0005737		cobalt ion binding; cytoplasm
O80452	AMP deaminase (AtAMPD) (EC 3.5.4.6) (Protein EMBRYONIC FACTOR 1)	AMPD (FAC1) (At2g38280) (F16M14.21)	Arabidopsis thaliana (Mouse-ear cress)	839	3.5.4.6	GO:0005524; GO:0016021; GO:0008270	Purine metabolism; IMP biosynthesis via salvage pathway; IMP from AMP: step 1/1.	ATP binding; integral to membrane; zinc ion binding
Q6K669	Leucine aminopeptidase 2, chloroplastic (EC 3.4.11.1) (Leucyl aminopeptidase 2) (LAP 2) (Proline aminopeptidase 2) (EC 3.4.11.5) (Prolyl aminopeptidase 2)	Os02g0794700 (LOC_Os02g55140) (OJ1695_H09.4) (P0700F06.36)	Oryza sativa subsp. japonica (Rice)	598	3.4.11.1; 3.4.11.5	GO:0009507; GO:0008270		chloroplast; zinc ion binding
Q944P7	Leucine aminopeptidase 3, chloroplastic (EC 3.4.11.1) (Leucyl aminopeptidase 3) (LAP 3) (Proline aminopeptidase 3) (EC 3.4.11.5) (Prolyl aminopeptidase 3)	At4g30920 (F6I18.170)	Arabidopsis thaliana (Mouse-ear cress)	583	3.4.11.1; 3.4.11.5	GO:0009507; GO:0008270		chloroplast; zinc ion binding
P04825	Aminopeptidase N (EC 3.4.11.2) (Alpha-aminoacylpeptide hydrolase)	pepN (b0932) (JW0915)	Escherichia coli (strain K12)	870	3.4.11.2	GO:0004177; GO:0005886		aminopeptidase activity; plasma membrane
P00693	Alpha-amylase type A isozyme (EC 3.2.1.1) (1,4-alpha-D-glucan glucanohydrolase) (AMY1) (Low pI alpha-amylase)	AMY1.1	Hordeum vulgare (Barley)	438	3.2.1.1	GO:0005576		extracellular region
P17859	Alpha-amylase (EC 3.2.1.1) (1,4-alpha-D-glucan glucanohydrolase)	AMY1.1	Vigna mungo (Rice bean) (Black gram)	421	3.2.1.1
P16098	Beta-amylase (EC 3.2.1.2) (1,4-alpha-D-glucan maltohydrolase)	BMY1 (AMYB)	Hordeum vulgare (Barley)	535	3.2.1.2
P55005	Beta-amylase (EC 3.2.1.2) (1,4-alpha-D-glucan maltohydrolase)	BMY1	Zea mays (Maize)	488	3.2.1.2
P10538	Beta-amylase (EC 3.2.1.2) (1,4-alpha-D-glucan maltohydrolase)	BMY1	Glycine max (Soybean)	496	3.2.1.2
Q5F259	Ankyrin repeat domain-containing protein 13B	Ankrd13b	Mus musculus (Mouse)	626
Q9SCQ7	Probable acidic leucine-rich nuclear phosphoprotein 32-related protein (ANP32/acidic nuclear phosphoprotein-like protein)	At3g50690 (T3A5.70)	Arabidopsis thaliana (Mouse-ear cress)	447
Q4R1I9	Anthocyanidin 5,3-O-glucosyltransferase (EC 2.4.1.-) (UDP-glucose: anthocyanidin 5,3-O-glucosyltransferase)	RhGT1	Rosa hybrid cultivar	473	2.4.1.-		Pigment biosynthesis; anthocyanin biosynthesis.
Q8H0F2	Anthocyanin 3'-O-beta-glucosyltransferase (3'GT) (EC 2.4.1.238)		Gentiana triflora (Clustered gentian)	482	2.4.1.238	GO:0033837		anthocyanin 3'-O-beta-glucosyltransferase activity
Q0WV12	Homeobox-leucine zipper protein ANTHOCYANINLESS 2 (Homeodomain transcription factor ANL2) (HD-ZIP protein ANL2) (Homeodomain protein AHDP)	ANL2 (At4g00730) (F6N23.10,)	Arabidopsis thaliana (Mouse-ear cress)	802
Q9ZWR8	Anthocyanin 5-aromatic acyltransferase (5AT) (EC 2.3.1.153)		Gentiana triflora (Clustered gentian)	469	2.3.1.153	GO:0047183; GO:0005737		anthocyanin 5-aromatic acyltransferase activity; cytoplasm
P51074	Annexin-like protein RJ4		Fragaria ananassa (Strawberry)	314
P24639	Annexin A7 (Annexin-7) (Annexin VII) (Synexin)	nxnA (ann7) (DDB_0191502)	Dictyostelium discoideum (Slime mold)	462
Q9SYT0	Annexin D1 (Annexin A1) (AnnAt1)	ANN1 (ANNAT1) (ANX23-ATH) (ATOXY5) (OXY5) (At1g35720) (F14D7.2)	Arabidopsis thaliana (Mouse-ear cress)	317		GO:0048046; GO:0005618; GO:0009507; GO:0005886; GO:0046686; GO:0005773		apoplast; cell wall; chloroplast; plasma membrane; response to cadmium ion; vacuole
O03376	Alternative oxidase 3, mitochondrial (EC 1.-.-.-)	AOX3	Glycine max (Soybean)	326	1.-.-.-	GO:0022900; GO:0016021; GO:0005506; GO:0005746; GO:0016491; GO:0006810		electron transport chain; integral to membrane; iron ion binding; mitochondrial respiratory chain; oxidoreductase activity; transport
Q08DS7	AP-1 complex subunit beta-1 (Adapter-related protein complex 1 subunit beta-1) (Adaptor protein complex AP-1 subunit beta-1) (Beta-adaptin 1) (Beta1-adaptin) (Golgi adaptor HA1/AP1 adaptin beta subunit) (Clathrin assembly protein complex 1 beta large chain)	AP2B1	Bos taurus (Bovine)	951		GO:0005794; GO:0031410; GO:0006897		Golgi apparatus; cytoplasmic vesicle; endocytosis
Q54X82	AP-1 complex subunit beta (Adapter-related protein complex 1 beta subunit) (Adaptor protein complex AP-1 subunit beta) (Beta-adaptin 1) (Beta1-adaptin) (Clathrin assembly protein complex 1 beta large chain)	ap1b1 (DDB_0234067)	Dictyostelium discoideum (Slime mold)	942
B0G185	AP-1 complex subunit sigma-2 (Adapter-related protein complex 1 sigma-1B subunit) (Adaptor protein complex AP-1 sigma-1B subunit) (Sigma-adaptin 1B) (Sigma1B-adaptin) (Clathrin assembly protein complex 1 sigma-1B small chain) (Sigma 1B subunit of AP-1 clathrin)	ap1s2 (DDB_0252557)	Dictyostelium discoideum (Slime mold)	154
Q7QG73	AP-2 complex subunit alpha (Alpha-adaptin)	alpha-Adaptin (AGAP009538)	Anopheles gambiae (African malaria mosquito)	934		GO:0005905; GO:0007269; GO:0015031; GO:0008565; GO:0008021; GO:0016183		coated pit; neurotransmitter secretion; protein transport; protein transporter activity; synaptic vesicle; synaptic vesicle coating
O14617	AP-3 complex subunit delta-1 (Adapter-related protein complex 3 subunit delta-1) (AP-3 complex subunit delta) (Delta-adaptin)	AP3D1 (PRO0039)	Homo sapiens (Human)	1153		GO:0005794; GO:0006726; GO:0006886; GO:0005215		Golgi apparatus; eye pigment biosynthetic process; intracellular protein transport; transporter activity
Q54NZ4	AP-4 complex subunit sigma (Adapter-related protein complex 4 subunit sigma) (AP-4 adapter complex subunit sigma) (Sigma subunit of AP-4) (Sigma4-adaptin)	ap4s1 (DDB_0232330)	Dictyostelium discoideum (Slime mold)	139		GO:0030659		cytoplasmic vesicle membrane
A6U5R0	Protein apaG	apaG (Smed_0130)	Sinorhizobium medicae (strain WSM419) (Ensifer medicae)	130
O94556	Anaphase-promoting complex subunit 8 (20S cyclosome/APC complex protein apc8) (Cell untimely torn protein 23)	cut23 (apc8) (SPAC6F12.14)	Schizosaccharomyces pombe (Fission yeast)	565		GO:0005680; GO:0031145; GO:0007091; GO:0005515; GO:0016567		anaphase-promoting complex; anaphase-promoting complex-dependent proteasomal ubiquitin-dependent protein catabolic process; mitotic metaphase/anaphase transition; protein binding; protein ubiquitination
P40602	Anter-specific proline-rich protein APG	APG (At1g20130) (T20H2.9)	Arabidopsis thaliana (Mouse-ear cress)	534
O28523	2,3-bisphosphoglycerate-independent phosphoglycerate mutase 1 (Phosphoglyceromutase 1) (BPG-independent PGAM 1) (aPGAM 1) (EC 5.4.2.1)	apgM1 (AF_1751)	Archaeoglobus fulgidus	408	5.4.2.1	GO:0046537; GO:0006096	Carbohydrate degradation; glycolysis; pyruvate from D-glyceraldehyde 3-phosphate: step 3/5.	2,3-bisphosphoglycerate-independent phosphoglycerate mutase activity; glycolysis
Q06548	Protein kinase APK1A, chloroplastic (EC 2.7.11.1)	APK1A (At1g07570) (F22G5.5)	Arabidopsis thaliana (Mouse-ear cress)	410	2.7.11.1	GO:0009507; GO:0004713		chloroplast; protein tyrosine kinase activity
P46573	Protein kinase APK1B, chloroplastic (EC 2.7.11.1)	APK1B (At2g28930) (T9I4.1)	Arabidopsis thaliana (Mouse-ear cress)	412	2.7.11.1	GO:0009507; GO:0004713		chloroplast; protein tyrosine kinase activity
Q9HDC9	Adipocyte plasma membrane-associated protein (BSCv protein)	APMAP (C20orf3) (UNQ1869/PRO4305)	Homo sapiens (Human)	416
Q6LA43	Two-component response regulator-like APRR2 (Pseudo-response regulator 2) (TOC2 protein)	APRR2 (TOC2) (At4g18020) (T6K21.200)	Arabidopsis thaliana (Mouse-ear cress)	535		GO:0005634		nucleus
Q6LA42	Two-component response regulator-like APRR5 (Pseudo-response regulator 5)	APRR5 (At5g24470) (T31K7.5)	Arabidopsis thaliana (Mouse-ear cress)	558		GO:0005634		nucleus
Q93WK5	Two-component response regulator-like APRR7 (Pseudo-response regulator 7)	APRR7 (At5g02810) (F9G14_120)	Arabidopsis thaliana (Mouse-ear cress)	727		GO:0005634		nucleus
P31166	Adenine phosphoribosyltransferase 1 (APRT 1) (EC 2.4.2.7)	APT1 (APT) (At1g27450) (F17L21.24)	Arabidopsis thaliana (Mouse-ear cress)	243	2.4.2.7	GO:0005737; GO:0006166	Purine metabolism; AMP biosynthesis via salvage pathway; AMP from adenine: step 1/1.	cytoplasm; purine ribonucleoside salvage
Q4I8Q4	Acyl-protein thioesterase 1 (EC 3.1.2.-)	FG06404	Gibberella zeae (Fusarium graminearum)	235	3.1.2.-	GO:0004091; GO:0005737; GO:0006631		carboxylesterase activity; cytoplasm; fatty acid metabolic process
O42881	Acyl-protein thioesterase 1 (EC 3.1.2.-)	SPAC8E11.04c	Schizosaccharomyces pombe (Fission yeast)	224	3.1.2.-	GO:0005829; GO:0005634		cytosol; nucleus
P61802	Aprataxin (EC 3.-.-.-) (Forkhead-associated domain histidine triad-like protein) (FHA-HIT)	APTX	Ciona intestinalis (Transparent sea squirt)	380	3.-.-.-	GO:0003677; GO:0006281; GO:0016787; GO:0005634; GO:0008270		DNA binding; DNA repair; hydrolase activity; nucleus; zinc ion binding
P48534	L-ascorbate peroxidase, cytosolic (AP) (EC 1.11.1.11) (PsAPx01)	APX1 (APPX1)	Pisum sativum (Garden pea)	250	1.11.1.11	GO:0016688; GO:0005509; GO:0005737; GO:0042744; GO:0005506; GO:0055114; GO:0030955		L-ascorbate peroxidase activity; calcium ion binding; cytoplasm; hydrogen peroxide catabolic process; iron ion binding; oxidation reduction; potassium ion binding
Q42564	L-ascorbate peroxidase 3, peroxisomal (AtAPx03) (EC 1.11.1.11)	APX3 (APX) (APXIII) (At4g35000) (M4E13.60)	Arabidopsis thaliana (Mouse-ear cress)	287	1.11.1.11	GO:0009941; GO:0005739; GO:0005777; GO:0005886; GO:0005773		chloroplast envelope; mitochondrion; peroxisome; plasma membrane; vacuole
Q8GY91	Putative L-ascorbate peroxidase 6 (AtAPx08) (EC 1.11.1.11)	APX6 (At4g32320) (F10M6.50) (F8B4.20)	Arabidopsis thaliana (Mouse-ear cress)	329	1.11.1.11	GO:0016688; GO:0042744; GO:0005506; GO:0055114		L-ascorbate peroxidase activity; hydrogen peroxide catabolic process; iron ion binding; oxidation reduction
Q69SV0	Probable L-ascorbate peroxidase 8, chloroplastic (EC 1.11.1.11) (OsAPx08)	APX8 (Os02g0553200) (LOC_Os02g34810) (P0470G10.5)	Oryza sativa subsp. japonica (Rice)	478	1.11.1.11	GO:0016688; GO:0005509; GO:0009507; GO:0042744; GO:0016021; GO:0005506; GO:0055114; GO:0030955		L-ascorbate peroxidase activity; calcium ion binding; chloroplast; hydrogen peroxide catabolic process; integral to membrane; iron ion binding; oxidation reduction; potassium ion binding
Q42593	L-ascorbate peroxidase T, chloroplastic (EC 1.11.1.11) (Thylakoid-bound ascorbate peroxidase) (tAPX) (AtAPx06)	APXT (At1g77490) (T5M16.8)	Arabidopsis thaliana (Mouse-ear cress)	426	1.11.1.11	GO:0016688; GO:0005509; GO:0009507; GO:0042744; GO:0016021; GO:0005506; GO:0055114; GO:0030955; GO:0009579		L-ascorbate peroxidase activity; calcium ion binding; chloroplast; hydrogen peroxide catabolic process; integral to membrane; iron ion binding; oxidation reduction; potassium ion binding; thylakoid
Q502P0	ADP-ribosylation factor-like protein 6-interacting protein 4 (ARL-6-interacting protein 4) (Aip-4)	arl6ip4 (si:ch211-275j6.4) (zgc:111967)	Danio rerio (Zebrafish) (Brachydanio rerio)	221
P19892	Ras-related protein ARA-1	ARA-1 (ARA) (At1g05810) (T20M3.8)	Arabidopsis thaliana (Mouse-ear cress)	218		GO:0005886		plasma membrane
P28186	Ras-related protein ARA-3	ARA-3 (At3g46060) (F12M12_30)	Arabidopsis thaliana (Mouse-ear cress)	216		GO:0005886		plasma membrane
Q8H0B6	Probable UDP-arabinose 4-epimerase 2 (EC 5.1.3.5) (UDP-D-xylose 4-epimerase 2) (UDP-galactose 4-epimerase-like protein 2) (OsUEL-2)	UEL-2 (Os04g0618200) (LOC_Os04g52730) (OSJNBa0058K23.4) (OSJNBa0093O08.14)	Oryza sativa subsp. japonica (Rice)	391	5.1.3.5	GO:0005794; GO:0050373; GO:0016021	Nucleotide-sugar biosynthesis; UDP-arabinose biosynthesis; UDP-L-arabinose from UDP-D-xylose: step 1/1. Cell wall biogenesis; cell wall polysaccharide biosynthesis.	Golgi apparatus; UDP-arabinose 4-epimerase activity; integral to membrane
Q8H0B2	Probable UDP-arabinose 4-epimerase 3 (EC 5.1.3.5) (UDP-D-xylose 4-epimerase 3) (UDP-galactose 4-epimerase-like protein 3) (OsUEL-3)	UEL-3 (Os08g0129700) (LOC_Os08g03570) (P0582D05.120)	Oryza sativa subsp. japonica (Rice)	406	5.1.3.5	GO:0005794; GO:0050373; GO:0016021	Nucleotide-sugar biosynthesis; UDP-arabinose biosynthesis; UDP-L-arabinose from UDP-D-xylose: step 1/1. Cell wall biogenesis; cell wall polysaccharide biosynthesis.	Golgi apparatus; UDP-arabinose 4-epimerase activity; integral to membrane
Q3UX61	N-terminal acetyltransferase complex ARD1 subunit homolog B (EC 2.3.1.88)	Ard1b (Ard2)	Mus musculus (Mouse)	218	2.3.1.88	GO:0005737; GO:0005634; GO:0004596		cytoplasm; nucleus; peptide alpha-N-acetyltransferase activity
Q8W108	1,2-dihydroxy-3-keto-5-methylthiopentene dioxygenase 3 (EC 1.13.-.-) (Aci-reductone dioxygenase 3)	ARD3 (At4g14710) (dl3395c) (FCAALL.141)	Arabidopsis thaliana (Mouse-ear cress)	199	1.13.-.-	GO:0005506; GO:0009086; GO:0055114; GO:0016702	Amino-acid biosynthesis; L-methionine biosynthesis via salvage pathway; L-methionine from (S)-methyl-5-thio-alpha-D-ribose 1-phosphate: step 5/6.	iron ion binding; methionine biosynthetic process; oxidation reduction; oxidoreductase activity, acting on single donors with incorporation of molecular oxygen, incorporation of two atoms of oxygen
O23778	ADP-ribosylation factor 1	ARF1	Catharanthus roseus (Madagascar periwinkle) (Vinca rosea)	181		GO:0005794; GO:0015031; GO:0016192		Golgi apparatus; protein transport; vesicle-mediated transport
P51822	ADP-ribosylation factor 1	ARF1	Daucus carota (Carrot)	181		GO:0005794; GO:0015031; GO:0016192		Golgi apparatus; protein transport; vesicle-mediated transport
Q06396	ADP-ribosylation factor 1 (13 kDa cold-induced protein)	Os01g0813400 (LOC_Os01g59790) (OSJNBa0085D07.10) (P0425G02.41) (P0432B10.14)	Oryza sativa subsp. japonica (Rice)	181		GO:0005794; GO:0015031; GO:0016192		Golgi apparatus; protein transport; vesicle-mediated transport
P51823	ADP-ribosylation factor 2	ARF (Os05g0489600) (LOC_Os05g41060) (OJ1119_H02.17)	Oryza sativa subsp. japonica (Rice)	181		GO:0006886; GO:0006471; GO:0016192		intracellular protein transport; protein amino acid ADP-ribosylation; vesicle-mediated transport
Q9ZPX1	Probable ADP-ribosylation factor At2g18390	At2g18390 (T30D6.10)	Arabidopsis thaliana (Mouse-ear cress)	185		GO:0005794; GO:0015031; GO:0016192		Golgi apparatus; protein transport; vesicle-mediated transport
P34727	ADP-ribosylation factor	ARF	Ajellomyces capsulata (Histoplasma capsulatum)	183		GO:0005794; GO:0015031; GO:0016192		Golgi apparatus; protein transport; vesicle-mediated transport
O48920	ADP-ribosylation factor	ARF	Vigna unguiculata (Cowpea)	181		GO:0005794; GO:0015031; GO:0016192		Golgi apparatus; protein transport; vesicle-mediated transport
Q8L7G0	Auxin response factor 1	ARF1 (At1g59750) (F23H11.7)	Arabidopsis thaliana (Mouse-ear cress)	665		GO:0009734		auxin mediated signaling pathway
O23661	Auxin response factor 3 (Protein ETTIN)	ARF3 (ETT) (At2g33860) (T1B8.30)	Arabidopsis thaliana (Mouse-ear cress)	608		GO:0009734; GO:0007275		auxin mediated signaling pathway; multicellular organismal development
Q9ZTX8	Auxin response factor 6	ARF6 (At1g30330) (T4K22.6)	Arabidopsis thaliana (Mouse-ear cress)	933		GO:0009734		auxin mediated signaling pathway
P32292	Indole-3-acetic acid-induced protein ARG2	ARG2	Phaseolus aureus (Mung bean) (Vigna radiata)	99
P32295	Indole-3-acetic acid-induced protein ARG7	ARG7	Phaseolus aureus (Mung bean) (Vigna radiata)	92
Q49W96	Acetylornithine aminotransferase 2 (ACOAT 2) (EC 2.6.1.11)	argD2 (SSP1818)	Staphylococcus saprophyticus subsp. saprophyticus (strain ATCC 15305 / DSM 20229)	396	2.6.1.11	GO:0003992; GO:0006526; GO:0005737	Amino-acid biosynthesis; L-arginine biosynthesis; N(2)-acetyl-L-ornithine from L-glutamate: step 4/4.	acetylornithine transaminase activity; arginine biosynthetic process; cytoplasm
O04866	Acetylornithine aminotransferase, mitochondrial (ACOAT) (EC 2.6.1.11) (Acetylornithine transaminase) (AOTA)	AG118	Alnus glutinosa (Alder)	451	2.6.1.11	GO:0003992; GO:0006526; GO:0005739	Amino-acid biosynthesis; L-arginine biosynthesis; N(2)-acetyl-L-ornithine from L-glutamate: step 4/4.	acetylornithine transaminase activity; arginine biosynthetic process; mitochondrion
P54638	Acetylornithine deacetylase (EC 3.5.1.16) (N-acetylornithinase) (NAO) (Acetylornithinase) (AO)	argE (aodD) (DDB_0191165)	Dictyostelium discoideum (Slime mold)	447	3.5.1.16		Amino-acid biosynthesis; L-arginine biosynthesis; L-ornithine from N(2)-acetyl-L-ornithine (linear): step 1/1.
P46637	Arginase (EC 3.5.3.1)	At4g08900 (T3H13.7)	Arabidopsis thaliana (Mouse-ear cress)	342	3.5.3.1	GO:0004053; GO:0006525; GO:0030145	Nitrogen metabolism; urea cycle; L-ornithine and urea from L-arginine: step 1/1.	arginase activity; arginine metabolic process; manganese ion binding
Q8VEH3	ADP-ribosylation factor-like protein 8A (ADP-ribosylation factor-like protein 10B) (Novel small G protein indispensable for equal chromosome segregation 2)	Arl8a (Arl10b) (Gie2)	Mus musculus (Mouse)	186		GO:0031902; GO:0005765		late endosome membrane; lysosomal membrane
Q6D2F1	Bifunctional polymyxin resistance protein arnA [Includes: UDP-4-amino-4-deoxy-L-arabinose formyltransferase (EC 2.1.2.n1) (UDP-L-Ara4N formyltransferase) (ArnAFT); UDP-glucuronic acid oxidase, UDP-4-keto-hexauronic acid decarboxylating (EC 1.1.1.n1) (UDP-GlcUA decarboxylase) (UDP-glucuronic acid dehydrogenase) (ArnADH)]	arnA (ECA3144)	Erwinia carotovora subsp. atroseptica (Pectobacterium atrosepticum)	673	2.1.2.n1; 1.1.1.n1	GO:0016742; GO:0009245; GO:0055114; GO:0016616; GO:0046677	Nucleotide-sugar biosynthesis; UDP-beta-(4-deoxy-4-formamido-L-arabinose) biosynthesis; UDP-beta-(4-deoxy-4-formamido-L-arabinose) from UDP-glucuronate: step 1/3. Nucleotide-sugar biosynthesis; UDP-beta-(4-deoxy-4-formamido-L-arabinose) biosynthesis; UDP-beta-(4-deoxy-4-formamido-L-arabinose) from UDP-glucuronate: step 3/3. Bacterial outer membrane biogenesis; lipopolysaccharide biosynthesis.	hydroxymethyl-, formyl- and related transferase activity; lipid A biosynthetic process; oxidation reduction; oxidoreductase activity, acting on the CH-OH group of donors, NAD or NADP as acceptor; response to antibiotic
P34002	3-dehydroquinate synthase (EC 4.2.3.4)	aroB (PA5038)	Pseudomonas aeruginosa	368	4.2.3.4	GO:0003856; GO:0009073; GO:0005737	Metabolic intermediate biosynthesis; chorismate biosynthesis; chorismate from D-erythrose 4-phosphate and PEP: step 2/7.	3-dehydroquinate synthase activity; aromatic amino acid family biosynthetic process; cytoplasm
P27608	Phospho-2-dehydro-3-deoxyheptonate aldolase 1, chloroplastic (EC 2.5.1.54) (Phospho-2-keto-3-deoxyheptonate aldolase 1) (3-deoxy-D-arabino-heptulosonate 7-phosphate synthase 1) (DAHP synthetase 1)	DHAPS-1	Nicotiana tabacum (Common tobacco)	542	2.5.1.54	GO:0009507	Metabolic intermediate biosynthesis; chorismate biosynthesis; chorismate from D-erythrose 4-phosphate and PEP: step 1/7.	chloroplast
Q9SJ05	Shikimate kinase, chloroplastic (EC 2.7.1.71)	At2g21940 (F7D8.26)	Arabidopsis thaliana (Mouse-ear cress)	303	2.7.1.71	GO:0009073; GO:0009507	Metabolic intermediate biosynthesis; chorismate biosynthesis; chorismate from D-erythrose 4-phosphate and PEP: step 5/7.	aromatic amino acid family biosynthetic process; chloroplast
O96623	Actin-related protein 2/3 complex subunit 2 (Arp2/3 complex 34 kDa subunit) (p34-ARC)	arcB (Arc35) (arpE) (DDB_0214935)	Dictyostelium discoideum (Slime mold)	293
O14241	Actin-related protein 2/3 complex subunit 2 (Arp2/3 complex 34 kDa subunit) (p34-ARC)	arc2 (arc34) (SPAC6F6.10c)	Schizosaccharomyces pombe (Fission yeast)	317		GO:0000935; GO:0051286; GO:0005829; GO:0005634		barrier septum; cell tip; cytosol; nucleus
Q9ZWJ9	Two-component response regulator ARR2 (Receiver-like protein 5)	ARR2 (ARP5) (At4g16110) (dl4095w) (FCAALL.297)	Arabidopsis thaliana (Mouse-ear cress)	664		GO:0005515		protein binding
Q9SB04	Two-component response regulator ARR5 (Response reactor 2)	ARR5 (ATRR2) (IBC6) (At3g48100) (T17F15.30)	Arabidopsis thaliana (Mouse-ear cress)	184		GO:0005515		protein binding
P13027	Anthocyanin regulatory R-S protein	R-S	Zea mays (Maize)	612		GO:0003677; GO:0006355		DNA binding; regulation of transcription, DNA-dependent
Q8TGM7	Uncharacterized protein ART2 (Antisense to ribosomal RNA transcript protein 2)	ART2 (YLR154W-A) (YLR154W-C)	Saccharomyces cerevisiae (Baker's yeast)	61
Q84WW6	Histone-lysine N-methyltransferase ASHH1 (EC 2.1.1.43) (ASH1 homolog 1) (Protein SET DOMAIN GROUP 26)	ASHH1 (SDG26) (SET26) (At1g76710) (F28O16.8)	Arabidopsis thaliana (Mouse-ear cress)	492	2.1.1.43	GO:0016568; GO:0000775		chromatin modification; chromosome, centromeric region
P19251	Asparagine synthetase, nodule [glutamine-hydrolyzing] (EC 6.3.5.4) (Glutamine-dependent asparagine synthetase)	AS1	Pisum sativum (Garden pea)	586	6.3.5.4	GO:0006541	Amino-acid biosynthesis; L-asparagine biosynthesis; L-asparagine from L-aspartate (L-glutamine route): step 1/1.	glutamine metabolic process
P19252	Asparagine synthetase, root [glutamine-hydrolyzing] (EC 6.3.5.4) (Glutamine-dependent asparagine synthetase)	AS2	Pisum sativum (Garden pea)	583	6.3.5.4	GO:0006541	Amino-acid biosynthesis; L-asparagine biosynthesis; L-asparagine from L-aspartate (L-glutamine route): step 1/1.	glutamine metabolic process
P32765	21 kDa seed protein	ASP	Theobroma cacao (Cacao) (Cocoa)	221
Q9BZE9	Tether containing UBX domain for GLUT4 (Alveolar soft part sarcoma chromosomal region candidate gene 1 protein) (Alveolar soft part sarcoma locus) (Renal papillary cell carcinoma protein 17) (UBX domain-containing protein 9)	ASPSCR1 (ASPL) (RCC17) (TUG) (UBXD9) (UBXN9)	Homo sapiens (Human)	553
Q8GXG1	Probable isoaspartyl peptidase/L-asparaginase 2 (EC 3.4.19.5) (L-asparagine amidohydrolase 2) [Cleaved into: Isoaspartyl peptidase/L-asparaginase 2 subunit alpha; Isoaspartyl peptidase/L-asparaginase 2 subunit beta]	At3g16150 (MSL1.19)	Arabidopsis thaliana (Mouse-ear cress)	325	3.4.19.5	GO:0008798		beta-aspartyl-peptidase activity
P50288	Isoaspartyl peptidase/L-asparaginase (EC 3.4.19.5) (L-asparagine amidohydrolase) [Cleaved into: Isoaspartyl peptidase/L-asparaginase subunit alpha; Isoaspartyl peptidase/L-asparaginase subunit beta]		Lupinus albus (White lupin)	325	3.4.19.5	GO:0008798		beta-aspartyl-peptidase activity
Q9S9K4	Aspartic proteinase-like protein 2 (EC 3.4.23.-)	At1g65240 (T23K8.15)	Arabidopsis thaliana (Mouse-ear cress)	475	3.4.23.-	GO:0031225; GO:0005886		anchored to membrane; plasma membrane
Q42456	Aspartic proteinase oryzasin-1 (EC 3.4.23.-)	Os05g0567100 (LOC_Os05g49200) (OJ1781_H11.11)	Oryza sativa subsp. japonica (Rice)	509	3.4.23.-
O04057	Aspartic proteinase (EC 3.4.23.-)		Cucurbita pepo (Vegetable marrow) (Summer squash)	513	3.4.23.-
P42211	Aspartic proteinase (EC 3.4.23.-)	RAP (Os05g0137400) (LOC_Os05g04630) (OJ1127_B08.13)	Oryza sativa subsp. japonica (Rice)	496	3.4.23.-
Q08655	Abscisic stress-ripening protein 1	ASR1	Solanum lycopersicum (Tomato) (Lycopersicon esculentum)	115		GO:0005634		nucleus
P37219	Abscisic stress-ripening protein 2	ASR2	Solanum lycopersicum (Tomato) (Lycopersicon esculentum)	114
Q9SZX3	Argininosuccinate synthase, chloroplastic (EC 6.3.4.5) (Citrulline--aspartate ligase)	At4g24830 (F6I7.40)	Arabidopsis thaliana (Mouse-ear cress)	494	6.3.4.5	GO:0009507	Amino-acid biosynthesis; L-arginine biosynthesis; L-arginine from L-ornithine and carbamoyl phosphate: step 2/3.	chloroplast
Q14CW9	Ataxin-7-like protein 3	ATXN7L3	Homo sapiens (Human)	347
Q9M276	Homeobox-leucine zipper protein ATHB-12 (Homeodomain transcription factor ATHB-12) (HD-ZIP protein ATHB-12)	ATHB-12 (At3g61890) (F21F14.60)	Arabidopsis thaliana (Mouse-ear cress)	235		GO:0007275; GO:0006950		multicellular organismal development; response to stress
Q9ZU11	Homeobox-leucine zipper protein ATHB-15 (Homeodomain transcription factor ATHB-15) (HD-ZIP protein ATHB-15) (Protein CORONA) (Protein INCURVATA 4)	ATHB-15 (CNA) (ICU4) (At1g52150) (F5F19.21) (F9I5.18)	Arabidopsis thaliana (Mouse-ear cress)	836		GO:0030154		cell differentiation
A7TL57	Autophagy-related protein 11	ATG11 (Kpol_1065p36)	Vanderwaltozyma polyspora (strain ATCC 22028 / DSM 70294) (Kluyveromyces polysporus)	1219		GO:0006914; GO:0015031; GO:0005774		autophagy; protein transport; vacuolar membrane
Q0WWQ1	Autophagy-related protein 3 (Autophagy-related E2-like conjugation enzyme ATG3) (Protein autophagy 3) (AtAPG3)	ATG3 (APG3) (At5g61500) (K11J9.3)	Arabidopsis thaliana (Mouse-ear cress)	313		GO:0006914; GO:0005737; GO:0015031; GO:0006511		autophagy; cytoplasm; protein transport; ubiquitin-dependent protein catabolic process
Q6Z1D5	Autophagy-related protein 8C (Autophagy-related ubiquitin-like modifier ATG8C)	ATG8C (APG8C) (Os08g0191600) (LOC_Os08g09240) (OSJNBa0056O06.5)	Oryza sativa subsp. japonica (Rice)	120		GO:0006914; GO:0031410; GO:0005874; GO:0015031; GO:0006511; GO:0005774		autophagy; cytoplasmic vesicle; microtubule; protein transport; ubiquitin-dependent protein catabolic process; vacuolar membrane
Q9SL04	Autophagy-related protein 8d (Autophagy-related ubiquitin-like modifier ATG8d) (Protein autophagy 8d) (AtAPG8d)	ATG8D (APG8D) (At2g05630) (T20G20.2)	Arabidopsis thaliana (Mouse-ear cress)	120		GO:0006914; GO:0031410; GO:0005874; GO:0015031; GO:0006511; GO:0005774		autophagy; cytoplasmic vesicle; microtubule; protein transport; ubiquitin-dependent protein catabolic process; vacuolar membrane
Q8VYK7	Autophagy-related protein 8f (Autophagy-related ubiquitin-like modifier ATG8f) (Protein autophagy 8f) (AtAPG8f)	ATG8F (APG8F) (At4g16520) (dl4285c) (FCAALL.383)	Arabidopsis thaliana (Mouse-ear cress)	121		GO:0006914; GO:0031410; GO:0005874; GO:0015031; GO:0006511; GO:0005774		autophagy; cytoplasmic vesicle; microtubule; protein transport; ubiquitin-dependent protein catabolic process; vacuolar membrane
Q9LRP7	Autophagy-related protein 8i (Autophagy-related ubiquitin-like modifier ATG8i) (Protein autophagy 8i) (AtAPG8i)	ATG8I (APG8I) (At3g15580) (MQD17.3)	Arabidopsis thaliana (Mouse-ear cress)	115		GO:0006914; GO:0031410; GO:0005874; GO:0015031; GO:0006511; GO:0005774		autophagy; cytoplasmic vesicle; microtubule; protein transport; ubiquitin-dependent protein catabolic process; vacuolar membrane
P46668	Homeobox-leucine zipper protein ATHB-6 (Homeodomain transcription factor ATHB-6) (HD-ZIP protein ATHB-6)	ATHB-6 (At2g22430) (F14M13.17)	Arabidopsis thaliana (Mouse-ear cress)	311		GO:0009738; GO:0006950		abscisic acid mediated signaling; response to stress
P46875	Kinesin-3 (Kinesin-like protein C)	ATK3 (KATC) (At5g54670) (K5F14.1) (MRB17.18)	Arabidopsis thaliana (Mouse-ear cress)	754		GO:0051301; GO:0005874; GO:0007067		cell division; microtubule; mitosis
Q9LM69	RING-H2 finger protein ATL1B	ATL1B (At1g20823) (F2D10.34)	Arabidopsis thaliana (Mouse-ear cress)	197		GO:0016021; GO:0006511	Protein modification; protein ubiquitination.	integral to membrane; ubiquitin-dependent protein catabolic process
Q8LFY8	RING-H2 finger protein ATL1O (RING-H2 finger protein ATL11)	ATL1O (ATL11) (At1g72220) (T9N14.22)	Arabidopsis thaliana (Mouse-ear cress)	413		GO:0016021; GO:0006511	Protein modification; protein ubiquitination.	integral to membrane; ubiquitin-dependent protein catabolic process
Q9XF63	RING-H2 finger protein ATL1P (RING-H2 finger protein ATL3)	ATL1P (ATL3) (At1g72310) (T9N14.21) (T10D10.22)	Arabidopsis thaliana (Mouse-ear cress)	324		GO:0016021; GO:0006511	Protein modification; protein ubiquitination.	integral to membrane; ubiquitin-dependent protein catabolic process
Q8LBA0	RING-H2 finger protein ATL1Q	ATL1Q (At1g74410) (F1M20.9)	Arabidopsis thaliana (Mouse-ear cress)	223		GO:0016021; GO:0006511	Protein modification; protein ubiquitination.	integral to membrane; ubiquitin-dependent protein catabolic process
Q8LC69	RING-H2 finger protein ATL1R (RING-H2 finger protein ATL8)	ATL1R (ATL8) (At1g76410) (F14G6.1) (F15M4.9)	Arabidopsis thaliana (Mouse-ear cress)	185		GO:0016021; GO:0006511	Protein modification; protein ubiquitination.	integral to membrane; ubiquitin-dependent protein catabolic process
Q8GT74	RING-H2 finger protein ATL2B (NEP1-interacting protein 2)	ATL2B (NIP2) (At2g17730) (T17A5.9)	Arabidopsis thaliana (Mouse-ear cress)	241		GO:0016021; GO:0006511	Protein modification; protein ubiquitination.	integral to membrane; ubiquitin-dependent protein catabolic process
Q9SLC3	RING-H2 finger protein ATL2L	ATL2L (At2g42360) (MHK10.8)	Arabidopsis thaliana (Mouse-ear cress)	236		GO:0016021; GO:0006511	Protein modification; protein ubiquitination.	integral to membrane; ubiquitin-dependent protein catabolic process
Q8RXX9	RING-H2 finger protein ATL3B (RING-H2 finger protein ATL6)	ATL3B (ATL6) (At3g05200) (T12H1.17)	Arabidopsis thaliana (Mouse-ear cress)	398		GO:0006952; GO:0016021; GO:0006511	Protein modification; protein ubiquitination.	defense response; integral to membrane; ubiquitin-dependent protein catabolic process
Q7X843	RING-H2 finger protein ATL3I (YGHL1-C3HC4 RING fusion protein)	ATL3I (At3g48030) (T17F15.100)	Arabidopsis thaliana (Mouse-ear cress)	349		GO:0016021; GO:0006511	Protein modification; protein ubiquitination.	integral to membrane; ubiquitin-dependent protein catabolic process
Q9M0R6	Putative RING-H2 finger protein ATL4B	ATL4B (At4g09110) (F23J3.140)	Arabidopsis thaliana (Mouse-ear cress)	302		GO:0016021; GO:0006511	Protein modification; protein ubiquitination.	integral to membrane; ubiquitin-dependent protein catabolic process
Q9SZL4	RING-H2 finger protein ATL4N	ATL4N (At4g38140) (F20D10.260)	Arabidopsis thaliana (Mouse-ear cress)	145		GO:0016021; GO:0006511	Protein modification; protein ubiquitination.	integral to membrane; ubiquitin-dependent protein catabolic process
Q9FGJ6	RING-H2 finger protein ATL5M	ATL5M (At5g47610) (MNJ7.20)	Arabidopsis thaliana (Mouse-ear cress)	166		GO:0016021; GO:0006511	Protein modification; protein ubiquitination.	integral to membrane; ubiquitin-dependent protein catabolic process
Q9M3G7	Serine/threonine-protein kinase ATM (EC 2.7.11.1) (Ataxia telangiectasia mutated homolog) (AtATM)	ATM (At3g48190) (T24C20.70)	Arabidopsis thaliana (Mouse-ear cress)	3856	2.7.11.1	GO:0003677; GO:0006281; GO:0005694; GO:0007126; GO:0005634; GO:0004674		DNA binding; DNA repair; chromosome; meiosis; nucleus; protein serine/threonine kinase activity
Q9XT28	Copper transport protein ATOX1 (Metal transport protein ATX1) (Copper chaperone SAH)	ATOX1	Ovis aries (Sheep)	68		GO:0005507; GO:0006825		copper ion binding; copper ion transport
Q41000	ATP synthase subunit delta', mitochondrial (F-ATPase delta' subunit)		Pisum sativum (Garden pea)	197		GO:0046872; GO:0005743; GO:0045261		metal ion binding; mitochondrial inner membrane; proton-transporting ATP synthase complex, catalytic core F(1)
Q96253	ATP synthase subunit epsilon, mitochondrial	At1g51650 (F19C24.25)	Arabidopsis thaliana (Mouse-ear cress)	70		GO:0046872; GO:0005743; GO:0045261		metal ion binding; mitochondrial inner membrane; proton-transporting ATP synthase complex, catalytic core F(1)
Q9FT52	ATP synthase subunit d, mitochondrial	At3g52300 (T25B15.70)	Arabidopsis thaliana (Mouse-ear cress)	168		GO:0005743; GO:0045263		mitochondrial inner membrane; proton-transporting ATP synthase complex, coupling factor F(o)
P24499	ATP synthase subunit a (F-ATPase protein 6)	ATP6 (MURF4)	Trypanosoma brucei brucei	229		GO:0015078; GO:0016021; GO:0046872; GO:0005743; GO:0045263		hydrogen ion transmembrane transporter activity; integral to membrane; metal ion binding; mitochondrial inner membrane; proton-transporting ATP synthase complex, coupling factor F(o)
Q9SJ12	Probable ATP synthase 24 kDa subunit, mitochondrial	At2g21870 (F7D8.19)	Arabidopsis thaliana (Mouse-ear cress)	240		GO:0015078; GO:0005743; GO:0015992; GO:0045263		hydrogen ion transmembrane transporter activity; mitochondrial inner membrane; proton transport; proton-transporting ATP synthase complex, coupling factor F(o)
P05493	ATP synthase subunit alpha, mitochondrial	ATPA	Pisum sativum (Garden pea)	507		GO:0005524; GO:0046872; GO:0005743; GO:0045261		ATP binding; metal ion binding; mitochondrial inner membrane; proton-transporting ATP synthase complex, catalytic core F(1)
Q9TKI7	ATP synthase subunit beta, chloroplastic (EC 3.6.3.14) (F-ATPase subunit beta) (ATP synthase F1 sector subunit beta)	atpB	Medicago sativa (Alfalfa)	490	3.6.3.14	GO:0005524; GO:0009507; GO:0046933; GO:0046872; GO:0042777; GO:0045261; GO:0009579		ATP binding; chloroplast; hydrogen ion transporting ATP synthase activity, rotational mechanism; metal ion binding; plasma membrane ATP synthesis coupled proton transport; proton-transporting ATP synthase complex, catalytic core F(1); thylakoid
P29685	ATP synthase subunit beta, mitochondrial (EC 3.6.3.14)	ATPB	Hevea brasiliensis (Para rubber tree)	562	3.6.3.14	GO:0005524; GO:0046872; GO:0005743; GO:0045261		ATP binding; metal ion binding; mitochondrial inner membrane; proton-transporting ATP synthase complex, catalytic core F(1)
P17614	ATP synthase subunit beta, mitochondrial (EC 3.6.3.14)	ATPB (ATP2-1)	Nicotiana plumbaginifolia (Leadwort-leaved tobacco)	560	3.6.3.14	GO:0005524; GO:0046872; GO:0005743; GO:0045261		ATP binding; metal ion binding; mitochondrial inner membrane; proton-transporting ATP synthase complex, catalytic core F(1)
Q02758	ATP synthase delta chain, chloroplastic (F-ATPase delta chain)	ATPD	Pisum sativum (Garden pea)	251		GO:0009507; GO:0046872; GO:0045261		chloroplast; metal ion binding; proton-transporting ATP synthase complex, catalytic core F(1)
Q2L911	ATP synthase epsilon chain, chloroplastic (ATP synthase F1 sector epsilon subunit) (F-ATPase epsilon subunit)	atpE	Gossypium hirsutum (Upland cotton) (Gossypium mexicanum)	133		GO:0005524; GO:0009507; GO:0046933; GO:0046872; GO:0042777; GO:0045261; GO:0009579		ATP binding; chloroplast; hydrogen ion transporting ATP synthase activity, rotational mechanism; metal ion binding; plasma membrane ATP synthesis coupled proton transport; proton-transporting ATP synthase complex, catalytic core F(1); thylakoid
Q9BBS4	ATP synthase B chain, chloroplastic (ATPase subunit I)	atpF	Lotus japonicus	184		GO:0009507; GO:0015078; GO:0016021; GO:0046872; GO:0045263		chloroplast; hydrogen ion transmembrane transporter activity; integral to membrane; metal ion binding; proton-transporting ATP synthase complex, coupling factor F(o)
Q96250	ATP synthase subunit gamma, mitochondrial (F-ATPase gamma subunit)	ATPC (At2g33040) (F25I18.22)	Arabidopsis thaliana (Mouse-ear cress)	325		GO:0046872; GO:0005743; GO:0045261		metal ion binding; mitochondrial inner membrane; proton-transporting ATP synthase complex, catalytic core F(1)
P28552	ATP synthase gamma chain, chloroplastic (F-ATPase gamma subunit)	ATPC	Pisum sativum (Garden pea)	376		GO:0009507; GO:0046872; GO:0045261; GO:0009579		chloroplast; metal ion binding; proton-transporting ATP synthase complex, catalytic core F(1); thylakoid
P69195	ATP synthase C chain, chloroplastic (EC 3.6.3.14) (Lipid-binding protein) (ATPase subunit III)	atpH	Glycine max (Soybean)	81	3.6.3.14	GO:0009507; GO:0008289; GO:0045263		chloroplast; lipid binding; proton-transporting ATP synthase complex, coupling factor F(o)
P22778	ATP synthase subunit O, mitochondrial (Oligomycin sensitivity conferral protein) (OSCP)		Ipomoea batatas (Sweet potato) (Batate)	244		GO:0046872; GO:0005743		metal ion binding; mitochondrial inner membrane
P31853	ATP synthase B' chain, chloroplastic (EC 3.6.3.14) (Subunit II)	ATPG	Spinacia oleracea (Spinach)	222	3.6.3.14	GO:0009507; GO:0015078; GO:0016021; GO:0045263		chloroplast; hydrogen ion transmembrane transporter activity; integral to membrane; proton-transporting ATP synthase complex, coupling factor F(o)
P80497	ATP synthase 6 kDa subunit, mitochondrial (Fragment)		Solanum tuberosum (Potato)	25		GO:0015078; GO:0005743; GO:0015992; GO:0045263		hydrogen ion transmembrane transporter activity; mitochondrial inner membrane; proton transport; proton-transporting ATP synthase complex, coupling factor F(o)
P82798	Transcriptional regulator ATRX (EC 3.6.1.-) (ATP-dependent helicase ATRX) (X-linked nuclear protein) (Fragment)	ATRX	Macropus eugenii (Tammar wallaby)	497	3.6.1.-	GO:0005524; GO:0003677; GO:0006281; GO:0004386; GO:0005634		ATP binding; DNA binding; DNA repair; helicase activity; nucleus
Q58CZ9	Tyrosine aminotransferase (TAT) (EC 2.6.1.5) (L-tyrosine:2-oxoglutarate aminotransferase)	TAT	Bos taurus (Bovine)	447	2.6.1.5	GO:0016597; GO:0006520; GO:0005739; GO:0004838	Amino-acid degradation; L-phenylalanine degradation; acetoacetic acid and fumarate from L-phenylalanine: step 2/6.	amino acid binding; amino acid metabolic process; mitochondrion; tyrosine transaminase activity
Q9M391	Ataxin-3 homolog (EC 3.4.22.-) (Machado-Joseph disease-like protein) (MJD1a-like)	At3g54130 (F24B22.90)	Arabidopsis thaliana (Mouse-ear cress)	280	3.4.22.-	GO:0016787; GO:0005634; GO:0006355		hydrolase activity; nucleus; regulation of transcription, DNA-dependent
O23372	Probable histone-lysine N-methyltransferase ATXR3 (EC 2.1.1.43) (Trithorax-related protein 3) (TRX-related protein 3) (Protein SET DOMAIN GROUP 2)	ATXR3 (SDG2) (SET2) (At4g15180) (dl3635w) (FCAALL.214)	Arabidopsis thaliana (Mouse-ear cress)	2351	2.1.1.43	GO:0016568; GO:0018024		chromatin modification; histone-lysine N-methyltransferase activity
Q9LT02	Putative cation-transporting ATPase (EC 3.6.3.-)	At5g23630 (MQM1.11)	Arabidopsis thaliana (Mouse-ear cress)	1179	3.6.3.-	GO:0000287		magnesium ion binding
P37617	Lead, cadmium, zinc and mercury-transporting ATPase (EC 3.6.3.3) (EC 3.6.3.5)	zntA (yhhO) (b3469) (JW3434)	Escherichia coli (strain K12)	732	3.6.3.3; 3.6.3.5	GO:0046870; GO:0008551; GO:0000287; GO:0045340; GO:0005886; GO:0008270; GO:0016463		cadmium ion binding; cadmium-exporting ATPase activity; magnesium ion binding; mercury ion binding; plasma membrane; zinc ion binding; zinc-exporting ATPase activity
Q9FWR2	Putative pyrophosphate-energized membrane proton pump 3 (EC 3.6.1.1) (Pyrophosphate-energized inorganic pyrophosphatase 3) (H(+)-PPase 3) (AVP1-like protein 2)	AVPL2 (At1g16780) (F17F16.2)	Arabidopsis thaliana (Mouse-ear cress)	802	3.6.1.1	GO:0005773		vacuole
P47082	Vacuolar amino acid transporter 1	AVT1 (YJR001W) (J1409) (YJR83.4)	Saccharomyces cerevisiae (Baker's yeast)	602		GO:0015186; GO:0015188; GO:0005302; GO:0006865; GO:0000329; GO:0007034		L-glutamine transmembrane transporter activity; L-isoleucine transmembrane transporter activity; L-tyrosine transmembrane transporter activity; amino acid transport; fungal-type vacuole membrane; vacuolar transport
P33080	Auxin-induced protein X10A		Glycine max (Soybean)	92		GO:0009734		auxin mediated signaling pathway
P33081	Auxin-induced protein 15A		Glycine max (Soybean)	82		GO:0009734		auxin mediated signaling pathway
P32294	Auxin-induced protein 22B (Indole-3-acetic acid-induced protein ARG4)	AUX22B (ARG4)	Phaseolus aureus (Mung bean) (Vigna radiata)	196		GO:0009734; GO:0006355		auxin mediated signaling pathway; regulation of transcription, DNA-dependent
P33083	Auxin-induced protein 6B		Glycine max (Soybean)	90		GO:0009734		auxin mediated signaling pathway
P37707	B2 protein		Daucus carota (Carrot)	207
Q8LG89	Putative basic blue protein (Plantacyanin)	At2g02850 (T17M13.2)	Arabidopsis thaliana (Mouse-ear cress)	129		GO:0022900; GO:0006810		electron transport chain; transport
P00303	Basic blue protein (Cusacyanin) (Plantacyanin) (CBP)		Cucumis sativus (Cucumber)	96		GO:0022900; GO:0006810		electron transport chain; transport
Q9S795	Betaine aldehyde dehydrogenase 1, chloroplastic (BADH) (EC 1.2.1.8) (Aldehyde dehydrogenase family 10 member A8)	ALDH10A8 (At1g74920) (F9E10.23) (F25A4.11)	Arabidopsis thaliana (Mouse-ear cress)	501	1.2.1.8	GO:0008802; GO:0009507; GO:0055114	Amine and polyamine biosynthesis; betaine biosynthesis via choline pathway; betaine from betaine aldehyde: step 1/1.	betaine-aldehyde dehydrogenase activity; chloroplast; oxidation reduction
Q9STS1	Betaine aldehyde dehydrogenase 2, mitochondrial (BADH) (EC 1.2.1.8) (Aldehyde dehydrogenase family 10 member A9)	ALDH10A9 (At3g48170) (T24C20.50)	Arabidopsis thaliana (Mouse-ear cress)	503	1.2.1.8	GO:0005777		peroxisome
Q94F62	BRASSINOSTEROID INSENSITIVE 1-associated receptor kinase 1 (BRI1-associated receptor kinase 1) (EC 2.7.11.1) (Somatic embryogenesis receptor-like kinase 3)	BAK1 (SERK3) (At4g33430) (F17M5.190)	Arabidopsis thaliana (Mouse-ear cress)	615	2.7.11.1	GO:0005515		protein binding
Q9SEV0	Leucoanthocyanidin reductase (LAR) (EC 1.3.1.77) (Protein BANYULS) (Anthocyanin spotted testa) (ast)	BAN (At1g61720) (T13M11.8)	Arabidopsis thaliana (Mouse-ear cress)	340	1.3.1.77	GO:0033729; GO:0009813; GO:0055114	Secondary metabolite biosynthesis; flavonoid biosynthesis.	anthocyanidin reductase activity; flavonoid biosynthetic process; oxidation reduction
Q99728	BRCA1-associated RING domain protein 1 (BARD-1)	BARD1	Homo sapiens (Human)	777		GO:0031436; GO:0003723; GO:0007050; GO:0005737; GO:0019900; GO:0043066; GO:0031441; GO:0046826; GO:0043065; GO:0045732; GO:0046982; GO:0042803; GO:0016567; GO:0042325; GO:0006974; GO:0001894; GO:0004842		BRCA1-BARD1 complex; RNA binding; cell cycle arrest; cytoplasm; kinase binding; negative regulation of apoptosis; negative regulation of mRNA 3'-end processing; negative regulation of protein export from nucleus; positive regulation of apoptosis; positive regulation of protein catabolic process; protein heterodimerization activity; protein homodimerization activity; protein ubiquitination; regula…
Q9C5R8	2-Cys peroxiredoxin BAS1-like, chloroplastic (2-Cys peroxiredoxin B) (2-Cys Prx B) (EC 1.11.1.15) (Thiol-specific antioxidant protein B)	At5g06290 (MHF15.19)	Arabidopsis thaliana (Mouse-ear cress)	271	1.11.1.15	GO:0009507; GO:0055114; GO:0051920		chloroplast; oxidation reduction; peroxiredoxin activity
Q6BSP4	Branchpoint-bridging protein	BBP (DEHA0D07975g)	Debaryomyces hansenii (Yeast) (Torulaspora hansenii)	518		GO:0008380; GO:0006397; GO:0005681		RNA splicing; mRNA processing; spliceosome
Q9M439	Branched-chain-amino-acid aminotransferase 2, chloroplastic (Atbcat-2) (EC 2.6.1.42)	BCAT2 (At1g10070) (T27I1.9)	Arabidopsis thaliana (Mouse-ear cress)	388	2.6.1.42	GO:0009082; GO:0009507	Amino-acid biosynthesis; L-isoleucine biosynthesis; L-isoleucine from 2-oxobutanoate: step 4/4. Amino-acid biosynthesis; L-leucine biosynthesis; L-leucine from 3-methyl-2-oxobutanoate: step 4/4. Amino-acid biosynthesis; L-valine biosynthesis; L-valine from pyruvate: step 4/4.	branched chain family amino acid biosynthetic process; chloroplast
O80517	Uclacyanin-2 (Uclacyanin-II) (Blue copper-binding protein II) (BCB II) (Phytocyanin 2)	At2g44790 (F16B22.32)	Arabidopsis thaliana (Mouse-ear cress)	202		GO:0031225; GO:0022900; GO:0005886; GO:0006810		anchored to membrane; electron transport chain; plasma membrane; transport
Q9RFD5	Magnesium-chelatase subunit H (EC 6.6.1.1) (Mg-protoporphyrin IX chelatase subunit H)	bchH (RHOS4_18920) (RSP_0287)	Rhodobacter sphaeroides (strain ATCC 17023 / 2.4.1 / NCIB 8253 / DSM 158)	1193	6.6.1.1	GO:0030494; GO:0015979	Porphyrin biosynthesis; bacteriochlorophyll biosynthesis (light-independent).	bacteriochlorophyll biosynthetic process; photosynthesis
Q41001	Blue copper protein		Pisum sativum (Garden pea)	189		GO:0022900; GO:0006810		electron transport chain; transport
Q65WT0	Protein BUD31 homolog 2 (Protein G10 homolog 2)	Os05g0446300 (LOC_Os05g37390) (P0615D12.15)	Oryza sativa subsp. japonica (Rice)	145		GO:0008270		zinc ion binding
Q9M367	Beclin-1-like protein	At3g61710 (F15G16.100)	Arabidopsis thaliana (Mouse-ear cress)	517
Q8GZ13	Protein BEE 1 (Protein Brassinosteroid enhanced expression 1) (bHLH transcription factor bHLH044) (Basic helix-loop-helix protein 44) (bHLH 44)	BEE1 (BHLH44) (At1g18400) (F15H18.11) (F15H18.16)	Arabidopsis thaliana (Mouse-ear cress)	260		GO:0003677; GO:0006355		DNA binding; regulation of transcription, DNA-dependent
Q93VJ4	Protein BEE 2 (Protein Brassinosteroid enhanced expression 2) (bHLH transcription factor bHLH058) (Basic helix-loop-helix protein 58) (bHLH 58)	BEE2 (BHLH58) (At4g36540) (AP22.3)	Arabidopsis thaliana (Mouse-ear cress)	304		GO:0003677; GO:0006355		DNA binding; regulation of transcription, DNA-dependent
Q9M2J9	Bet1-like SNARE 1-1 (AtBET11) (Bet1/Sft1-like SNARE 14a) (AtBS14a)	BET11 (At3g58170) (F9D24.80)	Arabidopsis thaliana (Mouse-ear cress)	122		GO:0000139; GO:0005789; GO:0016021; GO:0015031; GO:0016192		Golgi membrane; endoplasmic reticulum membrane; integral to membrane; protein transport; vesicle-mediated transport
Q94CG2	Bet1-like SNARE 1-2 (AtBET12) (Bet1/Sft1-like SNARE 14b) (AtBS14b)	BET12 (At4g14455) (FCAALL.379)	Arabidopsis thaliana (Mouse-ear cress)	130		GO:0000139; GO:0005789; GO:0016021; GO:0015031; GO:0016192		Golgi membrane; endoplasmic reticulum membrane; integral to membrane; protein transport; vesicle-mediated transport
Q8VXX9	Bet1-like protein At4g14600	At4g14600 (dl3340w) (FCAALL.126)	Arabidopsis thaliana (Mouse-ear cress)	137		GO:0005886		plasma membrane
Q9SCW1	Beta-galactosidase 1 (Lactase 1) (EC 3.2.1.23)	BGAL1 (At3g13750) (MMM17.1)	Arabidopsis thaliana (Mouse-ear cress)	847	3.2.1.23	GO:0005618		cell wall
Q9SE50	Beta-glucosidase homolog (EC 3.2.1.-)	BG1 (At1g52400) (F19K6.15)	Arabidopsis thaliana (Mouse-ear cress)	528	3.2.1.-	GO:0005783		endoplasmic reticulum
P49235	Beta-glucosidase, chloroplastic (EC 3.2.1.21) (Gentiobiase) (Cellobiase) (Beta-D-glucoside glucohydrolase)	GLU1	Zea mays (Maize)	566	3.2.1.21	GO:0008422; GO:0009507; GO:0009736		beta-glucosidase activity; chloroplast; cytokinin mediated signaling
P26204	Non-cyanogenic beta-glucosidase (EC 3.2.1.21)		Trifolium repens (Creeping white clover)	493	3.2.1.21	GO:0008422		beta-glucosidase activity
P26205	Cyanogenic beta-glucosidase (EC 3.2.1.21) (Linamarase) (Fragment)	LI	Trifolium repens (Creeping white clover)	425	3.2.1.21	GO:0008422		beta-glucosidase activity
Q9LD45	Bax inhibitor 1 (BI-1) (AtBI-1)	BI-1 (At5g47120) (K14A3.7)	Arabidopsis thaliana (Mouse-ear cress)	247		GO:0005515		protein binding
Q9CAA4	Putative transcription factor BIM2 (BES1-interacting Myc-like protein 2) (Transcription factor EN 125) (Basic helix-loop-helix protein 102) (bHLH 102) (AtbHLH102)	BIM2 (BHLH102) (EN125) (At1g69010) (T6L1.19)	Arabidopsis thaliana (Mouse-ear cress)	311		GO:0003677; GO:0006355		DNA binding; regulation of transcription, DNA-dependent
Q556U6	Luminal-binding protein 1 (BiP 1) (78 kDa glucose-regulated protein homolog) (GRP 78)	bip1-1 (DDB_0168067); bip1-2 (DDB_0217320)	Dictyostelium discoideum (Slime mold)	926		GO:0005788		endoplasmic reticulum lumen
Q03682	Luminal-binding protein 2 (BiP 2) (78 kDa glucose-regulated protein homolog 2) (GRP 78-2) (Fragment)	BIP2	Nicotiana tabacum (Common tobacco)	292		GO:0005788		endoplasmic reticulum lumen
O24581	Luminal-binding protein 3 (BiP3)	BIPE3	Zea mays (Maize)	663		GO:0005788		endoplasmic reticulum lumen
P49118	Luminal-binding protein (BiP) (78 kDa glucose-regulated protein homolog) (GRP 78)		Solanum lycopersicum (Tomato) (Lycopersicon esculentum)	666		GO:0005788		endoplasmic reticulum lumen
O08863	Baculoviral IAP repeat-containing protein 3 (Inhibitor of apoptosis protein 1) (MIAP-1) (MIAP1)	Birc3 (Birc2) (Iap1)	Mus musculus (Mouse)	600		GO:0005515		protein binding
Q46036	Outer membrane lipoprotein blc		Citrobacter freundii	177		GO:0009279; GO:0005886		cell outer membrane; plasma membrane
Q9SJ56	BEL1-like homeodomain protein 1 (BEL1-like protein 1) (Protein EMBRYO SAC DEVELOPMENT ARREST 29)	BLH1 (EDA29) (At2g35940) (F11F19.15)	Arabidopsis thaliana (Mouse-ear cress)	680
Q9SW80	BEL1-like homeodomain protein 2 (BEL1-like protein 2) (Protein SAWTOOTH 1)	BLH2 (SAW1) (At4g36870) (AP22.90) (C7A10.490)	Arabidopsis thaliana (Mouse-ear cress)	638
Q8VYR7	Boron transporter 1	BOR1 (At2g47160) (T3D7.3)	Arabidopsis thaliana (Mouse-ear cress)	704
Q9ESU6	Bromodomain-containing protein 4 (Mitotic chromosome-associated protein) (MCAP)	Brd4 (Mcap)	Mus musculus (Mouse)	1400		GO:0003677; GO:0005634; GO:0043388; GO:0006468; GO:0005515		DNA binding; nucleus; positive regulation of DNA binding; protein amino acid phosphorylation; protein binding
Q91Y44	Bromodomain testis-specific protein (RING3-like protein) (Bromodomain-containing female sterile homeotic-like protein)	Brdt (Fsrg3)	Mus musculus (Mouse)	956		GO:0006338; GO:0042393; GO:0005634		chromatin remodeling; histone binding; nucleus
Q5VTR2	E3 ubiquitin-protein ligase BRE1A (BRE1-A) (hBRE1) (EC 6.3.2.-) (RING finger protein 20)	RNF20 (BRE1A)	Homo sapiens (Human)	975	6.3.2.-	GO:0016568; GO:0005694; GO:0016874; GO:0005634; GO:0006511	Protein modification; protein ubiquitination.	chromatin modification; chromosome; ligase activity; nucleus; ubiquitin-dependent protein catabolic process
P35694	Brassinosteroid-regulated protein BRU1		Glycine max (Soybean)	283
Q8L7U5	Serine/threonine-protein phosphatase BSL1 (EC 3.1.3.16) (BSU1-like protein 1)	BSL1 (At4g03080) (T4I9.4)	Arabidopsis thaliana (Mouse-ear cress)	881	3.1.3.16	GO:0005634		nucleus
Q60EX6	Serine/threonine protein phosphatase BSL1 homolog (EC 3.1.3.16) (BSU1-like protein 1 homolog)	BSL1 (Os05g0144400) (LOC_Os05g05240) (OJ1607_F09.10)	Oryza sativa subsp. japonica (Rice)	883	3.1.3.16	GO:0005634		nucleus
Q09117	Bark storage protein B	BSP	Populus deltoides (Eastern poplar) (Eastern cottonwood)	312		GO:0045735		nutrient reservoir activity
Q5M8V0	Transcription factor BTF3 homolog 4 (Basic transcription factor 3-like 4)	btf3l4 (TNeu120e23.1)	Xenopus tropicalis (Western clawed frog) (Silurana tropicalis)	158
Q964D8	Beta-ureidopropionase (EC 3.5.1.6) (Beta-alanine synthase) (N-carbamoyl-beta-alanine amidohydrolase)	pyd3 (bup1) (upb1) (DDB_0185221)	Dictyostelium discoideum (Slime mold)	391	3.5.1.6		Amino-acid biosynthesis; beta-alanine biosynthesis.
P28829	Protein kinase byr2 (EC 2.7.11.25) (Protein kinase ste8) (MAPK kinase kinase) (MAPKKK)	byr2 (ste8) (SPBC1D7.05) (SPBC2F12.01)	Schizosaccharomyces pombe (Fission yeast)	659	2.7.11.25	GO:0004709; GO:0000751; GO:0005737; GO:0031142; GO:0005515; GO:0032005		MAP kinase kinase kinase activity; cell cycle arrest in response to pheromone; cytoplasm; induction of conjugation upon nitrogen starvation; protein binding; signal transduction during conjugation with cellular fusion
Q8S307	Protein BRASSINAZOLE-RESISTANT 1 (Protein BIN2 SUBSTRATE 2)	BZR1 (BIS2) (At1g75080) (F9E10_7)	Arabidopsis thaliana (Mouse-ear cress)	336		GO:0005634		nucleus
Q2L4X1	Basic leucine zipper and W2 domain-containing protein 2 (Brain development-related molecule 2)	Bzw2 (Bdm2)	Mus musculus molossinus (Japanese house mouse)	419		GO:0030154; GO:0007399		cell differentiation; nervous system development
Q8BG79	CWF19-like protein 2	Cwf19l2	Mus musculus (Mouse)	887
Q93XX4	C2 domain-containing protein At1g53590 (N-terminal-TM-C2 domain type 6 protein 1) (NTMC2TYPE6.1)	NTMC2T6.1 (At1g53590) (F22G10.28) (T3F20.10)	Arabidopsis thaliana (Mouse-ear cress)	751		GO:0016021		integral to membrane
P24465	Cytochrome P450 71A1 (EC 1.14.-.-) (CYPLXXIA1) (ARP-2)	CYP71A1	Persea americana (Avocado)	471	1.14.-.-	GO:0005789; GO:0016021; GO:0005792; GO:0055114; GO:0009835		endoplasmic reticulum membrane; integral to membrane; microsome; oxidation reduction; ripening
Q9SAB6	Cytochrome P450 71A18 (EC 1.14.-.-)	CYP71A18 (At1g11610) (F25C20.24)	Arabidopsis thaliana (Mouse-ear cress)	497	1.14.-.-	GO:0016021; GO:0055114		integral to membrane; oxidation reduction
Q9LVD2	Cytochrome P450 71B10 (EC 1.14.-.-)	CYP71B10 (At5g57260) (MJB24.7)	Arabidopsis thaliana (Mouse-ear cress)	502	1.14.-.-	GO:0016021; GO:0055114		integral to membrane; oxidation reduction
Q9LIP3	Cytochrome P450 71B37 (EC 1.14.-.-)	CYP71B37 (At3g26330) (F20C19.5)	Arabidopsis thaliana (Mouse-ear cress)	500	1.14.-.-	GO:0016021; GO:0055114		integral to membrane; oxidation reduction
O48923	Cytochrome P450 71D10 (EC 1.14.-.-)	CYP71D10	Glycine max (Soybean)	510	1.14.-.-	GO:0055114		oxidation reduction
Q05047	Secologanin synthase (SLS) (EC 1.3.3.9) (Cytochrome P450 72A1) (CYPLXXII)	CYP72A1 (CYP72) (P450CR3)	Catharanthus roseus (Madagascar periwinkle) (Vinca rosea)	524	1.3.3.9	GO:0009820; GO:0016021; GO:0055114; GO:0050616; GO:0005774	Alkaloid biosynthesis; secologanin biosynthesis.	alkaloid metabolic process; integral to membrane; oxidation reduction; secologanin synthase activity; vacuolar membrane
Q40778	Cytochrome P450 74A2 (EC 4.2.1.92) (Allene oxide synthase) (Rubber particle protein) (RPP)	CYP74A2 (RPP30)	Parthenium argentatum (Guayule rubber plant)	473	4.2.1.92	GO:0047987; GO:0031408	Lipid metabolism; oxylipin biosynthesis.	hydroperoxide dehydratase activity; oxylipin biosynthetic process
O64636	Cytochrome P450 76C1 (EC 1.14.-.-)	CYP76C1 (At2g45560) (F17K2.9)	Arabidopsis thaliana (Mouse-ear cress)	512	1.14.-.-	GO:0016021; GO:0055114		integral to membrane; oxidation reduction
O64637	Cytochrome P450 76C2 (EC 1.14.-.-)	CYP76C2 (At2g45570) (F17K2.10)	Arabidopsis thaliana (Mouse-ear cress)	512	1.14.-.-	GO:0016021; GO:0055114		integral to membrane; oxidation reduction
O64638	Cytochrome P450 76C3 (EC 1.14.-.-)	CYP76C3 (At2g45580) (F17K2.11)	Arabidopsis thaliana (Mouse-ear cress)	515	1.14.-.-	GO:0016021; GO:0055114		integral to membrane; oxidation reduction
O64635	Cytochrome P450 76C4 (EC 1.14.-.-)	CYP76C4 (At2g45550) (F17K2.8)	Arabidopsis thaliana (Mouse-ear cress)	511	1.14.-.-	GO:0016021; GO:0055114		integral to membrane; oxidation reduction
P93147	Cytochrome P450 81E1 (EC 1.14.13.89) (Isoflavone 2'-hydroxylase) (P450 91A4) (CYP GE-3)	CYP81E1 (CYP91A4)	Glycyrrhiza echinata (Licorice)	499	1.14.13.89	GO:0033773; GO:0016020; GO:0055114		isoflavone 2'-hydroxylase activity; membrane; oxidation reduction
O65782	Cytochrome P450 83B1 (EC 1.14.-.-)	CYP83B1 (At4g31500) (F3L17.70)	Arabidopsis thaliana (Mouse-ear cress)	499	1.14.-.-	GO:0016021; GO:0055114		integral to membrane; oxidation reduction
Q42600	Cytochrome P450 84A1 (EC 1.14.-.-) (Ferulate-5-hydroxylase) (F5H)	CYP84A1 (FAH1) (At4g36220) (F23E13.110)	Arabidopsis thaliana (Mouse-ear cress)	520	1.14.-.-	GO:0016021; GO:0055114	Aromatic compound metabolism; phenylpropanoid biosynthesis.	integral to membrane; oxidation reduction
P48422	Cytochrome P450 86A1 (EC 1.14.-.-) (CYPLXXXVI) (P450-dependent fatty acid omega-hydroxylase)	CYP86A1 (CYP86) (At5g58860) (K19M22.6)	Arabidopsis thaliana (Mouse-ear cress)	513	1.14.-.-	GO:0016021; GO:0055114		integral to membrane; oxidation reduction
O23066	Cytochrome P450 86A2 (EC 1.14.-.-)	CYP86A2 (At4g00360) (F5I10.21) (A_IG005I10.21)	Arabidopsis thaliana (Mouse-ear cress)	553	1.14.-.-	GO:0016021; GO:0055114		integral to membrane; oxidation reduction
P93149	Licodione synthase (EC 1.14.13.87) (Cytochrome P450 93B1) ((2S)-flavanone 2-hydroxylase) (Flavone synthase II) (CYP GE-5)	CYP93B1	Glycyrrhiza echinata (Licorice)	523	1.14.13.87	GO:0016021; GO:0033771; GO:0055114		integral to membrane; licodione synthase activity; oxidation reduction
O81117	Cytochrome P450 94A1 (EC 1.14.-.-) (P450-dependent fatty acid omega-hydroxylase)	CYP94A1 (VAGH111)	Vicia sativa (Spring vetch) (Tare)	514	1.14.-.-	GO:0005789; GO:0016021; GO:0055114		endoplasmic reticulum membrane; integral to membrane; oxidation reduction
P98188	Cytochrome P450 94A2 (EC 1.14.-.-) (P450-dependent fatty acid omega-hydroxylase)	CYP94A2 (VAGH811)	Vicia sativa (Spring vetch) (Tare)	513	1.14.-.-	GO:0005789; GO:0016021; GO:0055114		endoplasmic reticulum membrane; integral to membrane; oxidation reduction
O48921	Cytochrome P450 97B2 (EC 1.14.-.-)	CYP97B2	Glycine max (Soybean)	576	1.14.-.-	GO:0016020; GO:0055114		membrane; oxidation reduction
O23365	Cytochrome P450 97B3 (EC 1.14.-.-)	CYP97B3 (At4g15110) (dl3600c)	Arabidopsis thaliana (Mouse-ear cress)	580	1.14.-.-	GO:0016020; GO:0055114		membrane; oxidation reduction
O48922	Cytochrome P450 98A2 (EC 1.14.-.-)	CYP98A2	Glycine max (Soybean)	509	1.14.-.-	GO:0016021; GO:0055114		integral to membrane; oxidation reduction
A2A6M5	Calcium-binding and coiled-coil domain-containing protein 2 (Nuclear domain 10 protein NDP52) (Nuclear domain 10 protein 52)	Calcoco2 (Ndp52) (Ndp52l1)	Mus musculus (Mouse)	331		GO:0005737; GO:0005515		cytoplasm; protein binding
P31656	Cinnamyl alcohol dehydrogenase (CAD) (EC 1.1.1.195)	CAD2	Medicago sativa (Alfalfa)	358	1.1.1.195	GO:0045551; GO:0009809; GO:0055114	Aromatic compound metabolism; phenylpropanoid biosynthesis.	cinnamyl-alcohol dehydrogenase activity; lignin biosynthetic process; oxidation reduction
Q8L9J9	Probable carbohydrate esterase At4g34215 (EC 3.1.-.-)	At4g34215 (F10M10.12) (F28A23_20)	Arabidopsis thaliana (Mouse-ear cress)	260	3.1.-.-	GO:0016787		hydrolase activity
P46513	Carbonic anhydrase 2 (EC 4.2.1.1) (Carbonate dehydratase 2) (Fragment)		Flaveria linearis (Narrowleaf yellowtops)	190	4.2.1.1	GO:0005737		cytoplasm
P27140	Carbonic anhydrase, chloroplastic (EC 4.2.1.1) (Carbonate dehydratase)	CA1 (At3g01500) (F4P13.5)	Arabidopsis thaliana (Mouse-ear cress)	347	4.2.1.1	GO:0005515		protein binding
P17067	Carbonic anhydrase, chloroplastic (EC 4.2.1.1) (Carbonate dehydratase) [Cleaved into: Carbonic anhydrase, 27 kDa isoform; Carbonic anhydrase, 25 kDa isoform]		Pisum sativum (Garden pea)	328	4.2.1.1	GO:0009507		chloroplast
P59395	Carnitinyl-CoA dehydratase (EC 4.2.1.-) (Crotonobetainyl-CoA hydratase)	caiD (SF0033) (S0035)	Shigella flexneri	261	4.2.1.-	GO:0016836	Amine and polyamine metabolism; carnitine metabolism.	hydro-lyase activity
P62162	Calmodulin (CaM)	CAM	Hordeum vulgare (Barley)	149
P62201	Calmodulin (CaM)		Lilium longiflorum (Trumpet lily)	149
P17928	Calmodulin (CaM)	CAL1	Medicago sativa (Alfalfa)	149
P06787	Calmodulin (CaM)	CMD1 (YBR109C) (YBR0904)	Saccharomyces cerevisiae (Baker's yeast)	147		GO:0005509; GO:0048306; GO:0007114; GO:0005935; GO:0005934; GO:0005823; GO:0007010; GO:0000131; GO:0000742; GO:0043332; GO:0016237; GO:0006661; GO:0006898; GO:0051300; GO:0042144		calcium ion binding; calcium-dependent protein binding; cell budding; cellular bud neck; cellular bud tip; central plaque of spindle pole body; cytoskeleton organization; incipient cellular bud site; karyogamy during conjugation with cellular fusion; mating projection tip; microautophagy; phosphatidylinositol biosynthetic process; receptor-mediated endocytosis; spindle pole body organization; vac…
O04153	Calreticulin-3	CRT3 (At1g08450) (T27G7.13)	Arabidopsis thaliana (Mouse-ear cress)	424		GO:0005788; GO:0005529; GO:0008270		endoplasmic reticulum lumen; sugar binding; zinc ion binding
P93508	Calreticulin		Ricinus communis (Castor bean)	415		GO:0005788; GO:0005529; GO:0008270		endoplasmic reticulum lumen; sugar binding; zinc ion binding
Q9SFU6	Callose synthase 9 (EC 2.4.1.34) (1,3-beta-glucan synthase) (Protein GLUCAN SYNTHASE-LIKE 10)	CALS9 (GSL10) (At3g07160) (T1B9.18)	Arabidopsis thaliana (Mouse-ear cress)	1931	2.4.1.34	GO:0005886		plasma membrane
O82709	Calnexin homolog		Pisum sativum (Garden pea)	551		GO:0005789; GO:0016021; GO:0005529		endoplasmic reticulum membrane; integral to membrane; sugar binding
O65922	Caffeoyl-CoA O-methyltransferase 2 (EC 2.1.1.104) (Trans-caffeoyl-CoA 3-O-methyltransferase 2) (CCoAOMT-2) (CCoAMT-2)	CCOAOMT2	Populus trichocarpa (Western balsam poplar) (Populus balsamifera subsp. trichocarpa)	247	2.1.1.104	GO:0042409; GO:0009809; GO:0046872	Aromatic compound metabolism; phenylpropanoid biosynthesis.	caffeoyl-CoA O-methyltransferase activity; lignin biosynthetic process; metal ion binding
O49499	Probable caffeoyl-CoA O-methyltransferase At4g34050 (EC 2.1.1.104) (Trans-caffeoyl-CoA 3-O-methyltransferase) (CCoAOMT) (CCoAMT)	At4g34050 (F28A23.190)	Arabidopsis thaliana (Mouse-ear cress)	259	2.1.1.104	GO:0046686	Aromatic compound metabolism; phenylpropanoid biosynthesis.	response to cadmium ion
Q40313	Caffeoyl-CoA O-methyltransferase (EC 2.1.1.104) (Trans-caffeoyl-CoA 3-O-methyltransferase) (CCoAOMT) (CCoAMT)	CCOMT	Medicago sativa (Alfalfa)	247	2.1.1.104	GO:0042409; GO:0005509; GO:0009809	Aromatic compound metabolism; phenylpropanoid biosynthesis.	caffeoyl-CoA O-methyltransferase activity; calcium ion binding; lignin biosynthetic process
Q55G87	Calcineurin subunit B type 1 (Protein phosphatase 2B regulatory subunit 1) (Calcineurin regulatory subunit 1)	cnbA (DDB_0191204)	Dictyostelium discoideum (Slime mold)	180		GO:0031287; GO:0006470; GO:0005515		positive regulation of sorocarp stalk cell differentiation; protein amino acid dephosphorylation; protein binding
P97536	Cullin-associated NEDD8-dissociated protein 1 (Cullin-associated and neddylation-dissociated protein 1) (p120 CAND1) (TBP-interacting protein TIP120A) (TBP-interacting protein of 120 kDa A)	Cand1 (Tip120) (Tip120a)	Rattus norvegicus (Rat)	1230		GO:0030154; GO:0043086; GO:0005634; GO:0045899; GO:0005515; GO:0016567; GO:0016563; GO:0000151		cell differentiation; negative regulation of catalytic activity; nucleus; positive regulation of transcriptional preinitiation complex assembly; protein binding; protein ubiquitination; transcription activator activity; ubiquitin ligase complex
Q9MBA1	Chlorophyllide a oxygenase, chloroplastic (Chlorophyll a oxygenase) (EC 1.13.12.14) (Chlorophyll b synthase) (AtCAO)	CAO (At1g44446) (T18F15.7)	Arabidopsis thaliana (Mouse-ear cress)	536	1.13.12.14	GO:0015995; GO:0010277; GO:0009507; GO:0005506; GO:0016020		chlorophyll biosynthetic process; chlorophyllide a oxygenase activity; chloroplast; iron ion binding; membrane
Q9LHS0	Putative clathrin assembly protein At5g35200	At5g35200 (T25C13.80) (K3D20.4)	Arabidopsis thaliana (Mouse-ear cress)	544		GO:0005886		plasma membrane
Q8L936	Putative clathrin assembly protein At4g40080	At4g40080 (T5J17.250)	Arabidopsis thaliana (Mouse-ear cress)	365		GO:0005794; GO:0005905; GO:0031410; GO:0006897		Golgi apparatus; coated pit; cytoplasmic vesicle; endocytosis
Q01647	Phosphoenolpyruvate carboxylase (PEPCase) (PEPC) (EC 4.1.1.31)	PPCA1	Flaveria pringlei	967	4.1.1.31	GO:0015977; GO:0005737; GO:0015979	Photosynthesis; C3 acid pathway.	carbon utilization by fixation of carbon dioxide; cytoplasm; photosynthesis
Q02909	Phosphoenolpyruvate carboxylase, housekeeping isozyme (PEPCase) (EC 4.1.1.31) (PEPC 1)	PPC16	Glycine max (Soybean)	967	4.1.1.31	GO:0015977; GO:0005737; GO:0015979	Carbohydrate metabolism; tricarboxylic acid cycle.	carbon utilization by fixation of carbon dioxide; cytoplasm; photosynthesis
Q8GVE8	Phosphoenolpyruvate carboxylase 4 (PEPCase 4) (PEPC 4) (AtPPC4) (EC 4.1.1.31)	PPC4 (At1g68750) (F14K14.14) (F24J5.1)	Arabidopsis thaliana (Mouse-ear cress)	1032	4.1.1.31	GO:0015977; GO:0005737; GO:0015979	Carbohydrate metabolism; tricarboxylic acid cycle.	carbon utilization by fixation of carbon dioxide; cytoplasm; photosynthesis
P51062	Phosphoenolpyruvate carboxylase (PEPCase) (PEPC) (EC 4.1.1.31)		Pisum sativum (Garden pea)	967	4.1.1.31	GO:0015977; GO:0005737; GO:0015979	Carbohydrate metabolism; tricarboxylic acid cycle.	carbon utilization by fixation of carbon dioxide; cytoplasm; photosynthesis
Q96PB1	CAS1 domain-containing protein 1	CASD1 (C7orf12) (Nbla04196)	Homo sapiens (Human)	797		GO:0016021		integral to membrane
Q9LS42	Protein CASP	CASP (At3g18480) (MYF24.37)	Arabidopsis thaliana (Mouse-ear cress)	689
Q09011	Calcium-binding protein CAST		Solanum tuberosum (Potato)	199
O48561	Catalase-4 (EC 1.11.1.6)	CAT4	Glycine max (Soybean)	492	1.11.1.6	GO:0009514; GO:0042744; GO:0005506; GO:0055114; GO:0005777		glyoxysome; hydrogen peroxide catabolic process; iron ion binding; oxidation reduction; peroxisome
Q59296	Catalase (EC 1.11.1.6)	katA (Cj1385)	Campylobacter jejuni	507	1.11.1.6	GO:0005515		protein binding
P32290	Catalase (EC 1.11.1.6)		Phaseolus aureus (Mung bean) (Vigna radiata)	492	1.11.1.6	GO:0009514; GO:0042744; GO:0005506; GO:0055114; GO:0005777		glyoxysome; hydrogen peroxide catabolic process; iron ion binding; oxidation reduction; peroxisome
Q4R5M2	Cathepsin B (EC 3.4.22.1) [Cleaved into: Cathepsin B light chain; Cathepsin B heavy chain]	CTSB (QccE-13673)	Macaca fascicularis (Crab eating macaque) (Cynomolgus monkey)	339	3.4.22.1	GO:0005764; GO:0042470		lysosome; melanosome
P00787	Cathepsin B (EC 3.4.22.1) (Cathepsin B1) (RSG-2) [Cleaved into: Cathepsin B light chain; Cathepsin B heavy chain]	Ctsb	Rattus norvegicus (Rat)	339	3.4.22.1	GO:0005764; GO:0042470		lysosome; melanosome
Q93Z81	Vacuolar cation/proton exchanger 3 (Ca(2+)/H(+) exchanger 3) (Ca(2+)/H(+) antiporter CAX3)	CAX3 (At3g51860) (ATEM1.11)	Arabidopsis thaliana (Mouse-ear cress)	459		GO:0015297; GO:0005509; GO:0006816; GO:0005774		antiporter activity; calcium ion binding; calcium ion transport; vacuolar membrane
Q27294	RNA-binding protein cabeza (Sarcoma-associated RNA-binding fly homolog) (P19)	caz (SARFH) (CG3606)	Drosophila melanogaster (Fruit fly)	399		GO:0003723; GO:0005634		RNA binding; nucleus
P12360	Chlorophyll a-b binding protein 6A, chloroplastic (LHCI type I CAB-6A) (Light-harvesting complex I 26 kDa protein)	CAB6A	Solanum lycopersicum (Tomato) (Lycopersicon esculentum)	246		GO:0016168; GO:0009507; GO:0016021; GO:0000287; GO:0009522; GO:0009523; GO:0018298; GO:0009579		chlorophyll binding; chloroplast; integral to membrane; magnesium ion binding; photosystem I; photosystem II; protein-chromophore linkage; thylakoid
P10708	Chlorophyll a-b binding protein 7, chloroplastic (LHCI type II CAB-7)	CAB7	Solanum lycopersicum (Tomato) (Lycopersicon esculentum)	270		GO:0016168; GO:0009507; GO:0016021; GO:0000287; GO:0009522; GO:0009523; GO:0018298; GO:0009579		chlorophyll binding; chloroplast; integral to membrane; magnesium ion binding; photosystem I; photosystem II; protein-chromophore linkage; thylakoid
P27520	Chlorophyll a-b binding protein 215, chloroplastic (LHCII type II CAB-215) (LHCP)	CAB215 (LHCB2)	Pisum sativum (Garden pea)	265		GO:0016168; GO:0009507; GO:0016021; GO:0000287; GO:0009522; GO:0009523; GO:0018298; GO:0009579		chlorophyll binding; chloroplast; integral to membrane; magnesium ion binding; photosystem I; photosystem II; protein-chromophore linkage; thylakoid
P08221	Chlorophyll a-b binding protein of LHCII type I, chloroplastic (CAB) (LHCP) (Fragment)		Cucumis sativus (Cucumber)	255		GO:0016168; GO:0009507; GO:0016021; GO:0000287; GO:0009522; GO:0009523; GO:0018298; GO:0009579		chlorophyll binding; chloroplast; integral to membrane; magnesium ion binding; photosystem I; photosystem II; protein-chromophore linkage; thylakoid
P08222	Chlorophyll a-b binding protein of LHCII type 1 (Chlorophyll a-b binding protein of LHCII type I) (CAB) (LHCP) (Fragment)		Cucumis sativus (Cucumber)	206		GO:0016168; GO:0009507; GO:0016021; GO:0000287; GO:0009522; GO:0009523; GO:0018298; GO:0009579		chlorophyll binding; chloroplast; integral to membrane; magnesium ion binding; photosystem I; photosystem II; protein-chromophore linkage; thylakoid
P06671	Chlorophyll a-b binding protein, chloroplastic (LHCII type I CAB) (LHCP)		Zea mays (Maize)	265		GO:0016168; GO:0009507; GO:0016021; GO:0000287; GO:0009522; GO:0009523; GO:0018298; GO:0009579		chlorophyll binding; chloroplast; integral to membrane; magnesium ion binding; photosystem I; photosystem II; protein-chromophore linkage; thylakoid
P07371	Chlorophyll a-b binding protein AB80, chloroplastic (LHCII type I CAB-AB80) (LHCP)	AB80	Pisum sativum (Garden pea)	269		GO:0016168; GO:0009507; GO:0016021; GO:0000287; GO:0009522; GO:0009523; GO:0018298; GO:0009579		chlorophyll binding; chloroplast; integral to membrane; magnesium ion binding; photosystem I; photosystem II; protein-chromophore linkage; thylakoid
Q32904	Chlorophyll a-b binding protein 3, chloroplastic (LHCII type III CAB-3)	lhca3	Pisum sativum (Garden pea)	275		GO:0016168; GO:0009507; GO:0016021; GO:0000287; GO:0009522; GO:0009523; GO:0018298; GO:0009579		chlorophyll binding; chloroplast; integral to membrane; magnesium ion binding; photosystem I; photosystem II; protein-chromophore linkage; thylakoid
P27489	Chlorophyll a-b binding protein 13, chloroplastic (LHCII type III CAB-13)	CAB13 (LHBC1)	Solanum lycopersicum (Tomato) (Lycopersicon esculentum)	265		GO:0016168; GO:0009507; GO:0016021; GO:0000287; GO:0009522; GO:0009523; GO:0018298; GO:0009579		chlorophyll binding; chloroplast; integral to membrane; magnesium ion binding; photosystem I; photosystem II; protein-chromophore linkage; thylakoid
Q9SQL2	Chlorophyll a-b binding protein P4, chloroplastic (LHCI type III CAB-P4)	lhcA-P4	Pisum sativum (Garden pea)	252		GO:0016168; GO:0009507; GO:0016021; GO:0000287; GO:0009522; GO:0009523; GO:0018298; GO:0009579		chlorophyll binding; chloroplast; integral to membrane; magnesium ion binding; photosystem I; photosystem II; protein-chromophore linkage; thylakoid
Q9XF89	Chlorophyll a-b binding protein CP26, chloroplastic (Light-harvesting complex II protein 5) (LHCB5) (LHCIIc)	LHCB5 (At4g10340) (F24G24.140)	Arabidopsis thaliana (Mouse-ear cress)	280		GO:0016168; GO:0009507; GO:0016021; GO:0000287; GO:0009522; GO:0009523; GO:0018298; GO:0009579		chlorophyll binding; chloroplast; integral to membrane; magnesium ion binding; photosystem I; photosystem II; protein-chromophore linkage; thylakoid
P27490	Chlorophyll a-b binding protein 8, chloroplastic (LHCII type I CAB-8)	CAB8 (LHCB1)	Pisum sativum (Garden pea)	268		GO:0016168; GO:0009507; GO:0016021; GO:0000287; GO:0009522; GO:0009523; GO:0018298; GO:0009579		chlorophyll binding; chloroplast; integral to membrane; magnesium ion binding; photosystem I; photosystem II; protein-chromophore linkage; thylakoid
P15194	Chlorophyll a-b binding protein type 2 member 1B, chloroplastic (Chlorophyll a-b binding protein type II 1B) (CAB) (LHCP)		Pinus sylvestris (Scots pine)	274		GO:0016168; GO:0009507; GO:0016021; GO:0000287; GO:0009522; GO:0009523; GO:0018298; GO:0009579		chlorophyll binding; chloroplast; integral to membrane; magnesium ion binding; photosystem I; photosystem II; protein-chromophore linkage; thylakoid
P07369	Chlorophyll a-b binding protein 3C, chloroplastic (LHCII type I CAB-3C) (LHCP)	CAB3C	Solanum lycopersicum (Tomato) (Lycopersicon esculentum)	267		GO:0016168; GO:0009507; GO:0016021; GO:0000287; GO:0009522; GO:0009523; GO:0018298; GO:0009579		chlorophyll binding; chloroplast; integral to membrane; magnesium ion binding; photosystem I; photosystem II; protein-chromophore linkage; thylakoid
P36494	Chlorophyll a-b binding protein CP24, chloroplastic		Spinacia oleracea (Spinach)	261		GO:0016168; GO:0009507; GO:0016021; GO:0009523; GO:0018298; GO:0009579		chlorophyll binding; chloroplast; integral to membrane; photosystem II; protein-chromophore linkage; thylakoid
Q07473	Chlorophyll a-b binding protein CP29.1, chloroplastic (LHCII protein 4.1) (LHCB4.1)	LHCB4.1 (At5g01530) (F7A7_50)	Arabidopsis thaliana (Mouse-ear cress)	290		GO:0009507; GO:0009579		chloroplast; thylakoid
P27524	Chlorophyll a-b binding protein CP24 10A, chloroplastic (CAB-10A) (LHCP)	CAP10A	Solanum lycopersicum (Tomato) (Lycopersicon esculentum)	256		GO:0016168; GO:0009507; GO:0016021; GO:0009523; GO:0018298; GO:0009579		chlorophyll binding; chloroplast; integral to membrane; photosystem II; protein-chromophore linkage; thylakoid
Q9S7W1	Chlorophyll a-b binding protein CP29.3, chloroplastic (LHCII protein 4.3) (LHCB4.3)	LHCB4.3 (At2g40100) (F27I1.2)	Arabidopsis thaliana (Mouse-ear cress)	276		GO:0009507; GO:0009579		chloroplast; thylakoid
P33322	H/ACA ribonucleoprotein complex subunit 4 (EC 5.4.99.-) (Centromere/microtubule-binding protein CBF5) (Centromere-binding factor 5) (Small nucleolar RNP protein CBF5) (H/ACA snoRNP protein CBF5) (p64')	CBF5 (YLR175W) (L9470.11)	Saccharomyces cerevisiae (Baker's yeast)	483	5.4.99.-	GO:0030686; GO:0000495; GO:0031429; GO:0005515; GO:0004730; GO:0031118; GO:0031120		90S preribosome; box H/ACA snoRNA 3'-end processing; box H/ACA snoRNP complex; protein binding; pseudouridylate synthase activity; rRNA pseudouridine synthesis; snRNA pseudouridine synthesis
P55748	Serine carboxypeptidase II-2 (EC 3.4.16.6) (CP-MII.2) [Cleaved into: Serine carboxypeptidase II-2 chain A; Serine carboxypeptidase II-2 chain B] (Fragment)	CXP;2-2	Hordeum vulgare (Barley)	436	3.4.16.6
P35085	Calcium-binding protein P	cbpP (cbpA) (DDB_0214957)	Dictyostelium discoideum (Slime mold)	467
Q3SZD7	Carbonyl reductase [NADPH] 1 (EC 1.1.1.184) (NADPH-dependent carbonyl reductase 1)	CBR1	Bos taurus (Bovine)	277	1.1.1.184	GO:0004090; GO:0005737; GO:0055114		carbonyl reductase (NADPH) activity; cytoplasm; oxidation reduction
P48758	Carbonyl reductase [NADPH] 1 (EC 1.1.1.184) (NADPH-dependent carbonyl reductase 1)	Cbr1 (Cbr)	Mus musculus (Mouse)	277	1.1.1.184	GO:0004090		carbonyl reductase (NADPH) activity
Q5F362	Cell cycle control protein 50A (Transmembrane protein 30A)	TMEM30A (CDC50A) (RCJMB04_32j24)	Gallus gallus (Chicken)	372		GO:0016021		integral to membrane
Q0DWQ7	Cyclin-B1-2 (G2/mitotic-specific cyclin-B1-2) (CycB1;2)	CYCB1-2 (Os02g0801300) (LOC_Os02g55720)	Oryza sativa subsp. japonica (Rice)	391		GO:0007049; GO:0051301		cell cycle; cell division
Q8LP17	Carotenoid cleavage dioxygenase 1 (EC 1.13.11.-) (PsCCD1) (PsNCED1)	CCD1 (NCED1)	Pisum sativum (Garden pea)	541	1.13.11.-	GO:0055114; GO:0016702		oxidation reduction; oxidoreductase activity, acting on single donors with incorporation of molecular oxygen, incorporation of two atoms of oxygen
Q9FGQ7	Cyclin-D3-2 (G1/S-specific cyclin-D3-2) (CycD3;2)	CYCD3-2 (At5g67260) (K3G17.2)	Arabidopsis thaliana (Mouse-ear cress)	367		GO:0005515		protein binding
Q9SN11	Cyclin-D3-3 (G1/S-specific cyclin-D3-3) (CycD3;3)	CYCD3-3 (At3g50070) (F3A4.150)	Arabidopsis thaliana (Mouse-ear cress)	361		GO:0007049; GO:0051301		cell cycle; cell division
Q4SUE2	Coiled-coil domain-containing protein 72	ccdc72 (GSTENG00012505001)	Tetraodon nigroviridis (Green puffer)	64
Q96F63	Coiled-coil domain-containing protein 97	CCDC97	Homo sapiens (Human)	343
P62554	Cytotoxic protein ccdB (Protein letB) (Protein G) (LynB)	ccdB (G) (letB) (ECOK12F043)	Escherichia coli (strain K12)	101
Q01302	Clock-controlled protein 6	ccg-6 (B8P8.100) (NCU01418)	Neurospora crassa	142
P93286	Putative cytochrome c biogenesis ccmF-like mitochondrial protein	CCMFC (CCB452) (CCB6C) (AtMg00180)	Arabidopsis thaliana (Mouse-ear cress)	442		GO:0017004; GO:0016021; GO:0031966; GO:0006810		cytochrome complex assembly; integral to membrane; mitochondrial membrane; transport
A2Q9L0	Glucose-repressible alcohol dehydrogenase transcriptional effector (EC 3.1.13.4) (Carbon catabolite repressor protein 4) (Cytoplasmic deadenylase)	ccr4 (An01g08240)	Aspergillus niger (strain CBS 513.88 / FGSC A1513)	656	3.1.13.4	GO:0003723; GO:0005737; GO:0000287; GO:0005634; GO:0004535; GO:0006355		RNA binding; cytoplasm; magnesium ion binding; nucleus; poly(A)-specific ribonuclease activity; regulation of transcription, DNA-dependent
Q6BK66	Superoxide dismutase 1 copper chaperone	CCS1 (DEHA0F25960g)	Debaryomyces hansenii (Yeast) (Torulaspora hansenii)	250		GO:0005507; GO:0005737		copper ion binding; cytoplasm
Q9WU84	Copper chaperone for superoxide dismutase (Superoxide dismutase copper chaperone)	Ccs (Ccsd)	Mus musculus (Mouse)	274		GO:0051353		positive regulation of oxidoreductase activity
Q2PMN1	Cytochrome c biogenesis protein ccsA	ccsA	Glycine max (Soybean)	325		GO:0009507		chloroplast
Q9LZF6	Cell division control protein 48 homolog E (AtCDC48e) (Transitional endoplasmic reticulum ATPase E)	CDC48E (At5g03340) (F12E4_70)	Arabidopsis thaliana (Mouse-ear cress)	810		GO:0007049; GO:0051301; GO:0005737; GO:0005856; GO:0005634; GO:0015031		cell cycle; cell division; cytoplasm; cytoskeleton; nucleus; protein transport
P24923	Cell division control protein 2 homolog 1 (EC 2.7.11.22) (EC 2.7.11.23) (Fragment)	CDC2A	Medicago sativa (Alfalfa)	291	2.7.11.22; 2.7.11.23	GO:0008353; GO:0051301; GO:0004693; GO:0007067		RNA polymerase subunit kinase activity; cell division; cyclin-dependent protein kinase activity; mitosis
Q05006	Cell division control protein 2 homolog 2 (EC 2.7.11.22)	CDC2B	Medicago sativa (Alfalfa)	294	2.7.11.22	GO:0051301; GO:0004693; GO:0007067		cell division; cyclin-dependent protein kinase activity; mitosis
Q8GY31	Dual specificity phosphatase Cdc25 (EC 3.1.3.48) (Arath;CDC25)	CDC25 (At5g03455) (F12E4_220)	Arabidopsis thaliana (Mouse-ear cress)	146	3.1.3.48	GO:0009507		chloroplast
P54774	Cell division cycle protein 48 homolog (Valosin-containing protein homolog) (VCP)	CDC48	Glycine max (Soybean)	807		GO:0007049; GO:0005886		cell cycle; plasma membrane
Q6K5F8	Cyclin-dependent kinase G-1 (CDKG;1) (EC 2.7.11.22) (EC 2.7.11.23)	CDKG-1 (Os02g0602100) (LOC_Os02g39010) (OJ1669_F01.7) (OJ1791_B03.45)	Oryza sativa subsp. japonica (Rice)	693	2.7.11.22; 2.7.11.23	GO:0008353; GO:0004693		RNA polymerase subunit kinase activity; cyclin-dependent protein kinase activity
Q7XUF4	Cyclin-dependent kinase G-2 (CDKG;2) (EC 2.7.11.22) (EC 2.7.11.23)	CDKG-2 (Os04g0488000) (LOC_Os04g41100) (OJ991113_30.14)	Oryza sativa subsp. japonica (Rice)	710	2.7.11.22; 2.7.11.23	GO:0008353; GO:0004693		RNA polymerase subunit kinase activity; cyclin-dependent protein kinase activity
P49101	Calcium-dependent protein kinase 2 (CDPK 2) (EC 2.7.11.1)	CDPK2	Zea mays (Maize)	513	2.7.11.1
P28582	Calcium-dependent protein kinase (CDPK) (EC 2.7.11.1)		Daucus carota (Carrot)	532	2.7.11.1
Q9ZNV5	Protein CENTRORADIALIS-like	CEN (ATC) (At2g27550) (F15K20.35) (F10A12.22)	Arabidopsis thaliana (Mouse-ear cress)	175		GO:0005737		cytoplasm
Q02224	Centromeric protein E (CENP-E)	CENPE	Homo sapiens (Human)	2701		GO:0000775; GO:0051382; GO:0043515; GO:0003777; GO:0007079; GO:0000089; GO:0007080; GO:0005634; GO:0005515		chromosome, centromeric region; kinetochore assembly; kinetochore binding; microtubule motor activity; mitotic chromosome movement towards spindle pole; mitotic metaphase; mitotic metaphase plate congression; nucleus; protein binding
O48947	Cellulose synthase A catalytic subunit 2 [UDP-forming] (AtCesA2) (Ath-A) (EC 2.4.1.12)	CESA2 (ATHA) (At4g39350) (T22F8.250)	Arabidopsis thaliana (Mouse-ear cress)	1084	2.4.1.12	GO:0005886	Glycan metabolism; plant cellulose biosynthesis.	plasma membrane
Q84M43	Probable cellulose synthase A catalytic subunit 2 [UDP-forming] (EC 2.4.1.12) (OsCesA2)	CESA2 (Os03g0808100) (LOC_Os03g59340) (OSJNBa0059E14.5) (OSJNBa0060M17.2) (OsJ_012480)	Oryza sativa subsp. japonica (Rice)	1073	2.4.1.12	GO:0007047; GO:0016021; GO:0005886	Glycan metabolism; plant cellulose biosynthesis.	cell wall organization; integral to membrane; plasma membrane
Q84JA6	Cellulose synthase A catalytic subunit 4 [UDP-forming] (AtCesA4) (EC 2.4.1.12) (Protein IRREGULAR XYLEM 5) (AtIRX5)	CESA4 (IRX5) (At5g44030) (MRH10.14)	Arabidopsis thaliana (Mouse-ear cress)	1049	2.4.1.12	GO:0007047; GO:0016021; GO:0005886; GO:0008270	Glycan metabolism; plant cellulose biosynthesis.	cell wall organization; integral to membrane; plasma membrane; zinc ion binding
Q94JQ6	Cellulose synthase A catalytic subunit 6 [UDP-forming] (AtCesA6) (EC 2.4.1.12) (Isoxaben-resistant protein 2) (Protein PROCUSTE 1) (Protein QUILL) (AraxCelA)	CESA6 (IXR2) (PRC1) (QUI) (At5g64740) (MVP7.7)	Arabidopsis thaliana (Mouse-ear cress)	1084	2.4.1.12	GO:0007047; GO:0016021; GO:0005886	Glycan metabolism; plant cellulose biosynthesis.	cell wall organization; integral to membrane; plasma membrane
Q8LPK5	Cellulose synthase A catalytic subunit 8 [UDP-forming] (AtCesA8) (EC 2.4.1.12) (Protein IRREGULAR XYLEM 1) (AtIRX1) (Protein LEAF WILTING 2)	CESA8 (IRX1) (LEW2) (At4g18780) (F28A21.190)	Arabidopsis thaliana (Mouse-ear cress)	985	2.4.1.12	GO:0005618	Glycan metabolism; plant cellulose biosynthesis.	cell wall
Q84ZN6	Probable cellulose synthase A catalytic subunit 8 [UDP-forming] (EC 2.4.1.12) (OsCesA8)	CESA8 (Os07g0208500) (LOC_Os07g10770) (OJ1136_A05.10) (OJ1559_F09.120) (OsJ_022567)	Oryza sativa subsp. japonica (Rice)	1081	2.4.1.12	GO:0007047; GO:0016021; GO:0005886	Glycan metabolism; plant cellulose biosynthesis.	cell wall organization; integral to membrane; plasma membrane
Q2TBN3	Centrin-2	CETN2	Bos taurus (Bovine)	172		GO:0051301; GO:0007067		cell division; mitosis
P0A9H7	Cyclopropane-fatty-acyl-phospholipid synthase (Cyclopropane fatty acid synthase) (CFA synthase) (EC 2.1.1.79)	cfa (cdfA) (b1661) (JW1653)	Escherichia coli (strain K12)	382	2.1.1.79	GO:0005515		protein binding
P28012	Chalcone--flavonone isomerase 1 (Chalcone isomerase 1) (EC 5.5.1.6)	CHI1 (CHI-1)	Medicago sativa (Alfalfa)	222	5.5.1.6		Secondary metabolite biosynthesis; flavonoid biosynthesis.
Q8H0G1	Chalcone--flavonone isomerase 2 (Chalcone isomerase 2) (EC 5.5.1.6)	CHI2	Lotus japonicus	221	5.5.1.6		Secondary metabolite biosynthesis; flavonoid biosynthesis.
Q565D8	Chalcone--flavonone isomerase (Chalcone isomerase) (EC 5.5.1.6)	CHI	Gentiana triflora (Clustered gentian)	221	5.5.1.6		Secondary metabolite biosynthesis; flavonoid biosynthesis.
P37126	Chorionicgonadotropic hormone-like protein (CG-like protein)	xcg	Stenotrophomonas maltophilia (Pseudomonas maltophilia) (Xanthomonas maltophilia)	443		GO:0005618; GO:0007047; GO:0005576		cell wall; cell wall organization; extracellular region
Q96539	10 kDa chaperonin (Protein CPN10) (Protein groES)		Brassica napus (Rape)	98		GO:0005737		cytoplasm
Q05046	Chaperonin CPN60-2, mitochondrial (HSP60-2)	CPN60-2	Cucurbita maxima (Pumpkin) (Winter squash)	575		GO:0005739; GO:0006950		mitochondrion; response to stress
Q5PPV4	Cation transport regulator-like protein 2	chac2	Xenopus laevis (African clawed frog)	184
Q06A37	Chromodomain-helicase-DNA-binding protein 7 (CHD-7) (EC 3.6.1.-) (ATP-dependent helicase CHD7)	CHD7	Gallus gallus (Chicken)	3011	3.6.1.-	GO:0016568; GO:0006355		chromatin modification; regulation of transcription, DNA-dependent
Q41596	Endochitinase 1 (EC 3.2.1.14)	CHIA1	Theobroma cacao (Cacao) (Cocoa)	321	3.2.1.14	GO:0005773		vacuole
P21226	Endochitinase A2 (EC 3.2.1.14)	CHI2	Pisum sativum (Garden pea)	324	3.2.1.14
P27054	Endochitinase PR4 (EC 3.2.1.14)	CHI4	Phaseolus vulgaris (Kidney bean) (French bean)	270	3.2.1.14
P36908	Acidic endochitinase (EC 3.2.1.14)		Cicer arietinum (Chickpea) (Garbanzo)	293	3.2.1.14	GO:0006032; GO:0004568; GO:0005576		chitin catabolic process; chitinase activity; extracellular region
Q9SLP4	Chitinase 1 (EC 3.2.1.14) (Tulip bulb chitinase-1) (TBC-1)		Tulipa bakeri (Tulip)	314	3.2.1.14	GO:0008061; GO:0006032; GO:0004568		chitin binding; chitin catabolic process; chitinase activity
Q7M443	Chitinase 2 (EC 3.2.1.14) (Tulip bulb chitinase-2) (TBC-2)		Tulipa bakeri (Tulip)	275	3.2.1.14	GO:0008061; GO:0006032; GO:0004568		chitin binding; chitin catabolic process; chitinase activity
Q11174	Probable endochitinase (EC 3.2.1.14)	cht-1 (C04F6.3)	Caenorhabditis elegans	617	3.2.1.14	GO:0009792		embryonic development ending in birth or egg hatching
P85084	Endochitinase (EC 3.2.1.14)		Carica papaya (Papaya)	243	3.2.1.14	GO:0008061; GO:0005773		chitin binding; vacuole
P06215	Endochitinase (EC 3.2.1.14)		Phaseolus vulgaris (Kidney bean) (French bean)	328	3.2.1.14	GO:0005773		vacuole
P36907	Endochitinase (EC 3.2.1.14)		Pisum sativum (Garden pea)	320	3.2.1.14
O22437	Magnesium-chelatase subunit chlD, chloroplastic (Mg-chelatase subunit D) (EC 6.6.1.1) (Mg-protoporphyrin IX chelatase)	CHLD	Pisum sativum (Garden pea)	754	6.6.1.1	GO:0009507	Porphyrin biosynthesis; chlorophyll biosynthesis.	chloroplast
P93162	Magnesium-chelatase subunit chlI, chloroplastic (EC 6.6.1.1) (Mg-protoporphyrin IX chelatase)	CHLI	Glycine max (Soybean)	421	6.6.1.1	GO:0009507	Porphyrin biosynthesis; chlorophyll biosynthesis.	chloroplast
Q55467	Magnesium-protoporphyrin O-methyltransferase (EC 2.1.1.11) (Magnesium-protoporphyrin IX methyltransferase)	chlM (slr0525)	Synechocystis sp. (strain PCC 6803)	230	2.1.1.11		Porphyrin biosynthesis; chlorophyll biosynthesis (light-independent).
Q55087	Geranylgeranyl hydrogenase (EC 1.-.-.-)	chlP (sll1091)	Synechocystis sp. (strain PCC 6803)	407	1.-.-.-	GO:0055114	Porphyrin biosynthesis; chlorophyll biosynthesis.	oxidation reduction
Q5E994	Charged multivesicular body protein 1b (Chromatin-modifying protein 1b) (CHMP1b)	CHMP1B	Bos taurus (Bovine)	199		GO:0005768		endosome
Q7ZVC4	Charged multivesicular body protein 4b (Chromatin-modifying protein 4b) (CHMP4b)	chmp4b (zgc:56112)	Danio rerio (Zebrafish) (Brachydanio rerio)	220		GO:0005737		cytoplasm
Q8CGS4	Charged multivesicular body protein 3 (Chromatin-modifying protein 3) (Vacuolar protein-sorting-associated protein 24) (rVps24p)	Vps24 (Chmp3)	Rattus norvegicus (Rat)	223		GO:0005737; GO:0016020		cytoplasm; membrane
P93324	Isoliquiritigenin 2'-O-methyltransferase (EC 2.1.1.-) (Chalcone O-methyltransferase) (ChOMT)		Medicago sativa (Alfalfa)	372	2.1.1.-
Q9SML4	Chalcone synthase 1 (EC 2.3.1.74) (Naringenin-chalcone synthase 1)	CHS1	Cicer arietinum (Chickpea) (Garbanzo)	389	2.3.1.74	GO:0009813; GO:0016210	Secondary metabolite biosynthesis; flavonoid biosynthesis.	flavonoid biosynthetic process; naringenin-chalcone synthase activity
P48390	Chalcone synthase 1 (EC 2.3.1.74) (Naringenin-chalcone synthase 1)	CHS1	Gerbera hybrida	398	2.3.1.74	GO:0009813; GO:0016210	Secondary metabolite biosynthesis; flavonoid biosynthesis.	flavonoid biosynthetic process; naringenin-chalcone synthase activity
P30080	Chalcone synthase 6 (EC 2.3.1.74) (Naringenin-chalcone synthase 6)	CHS6	Glycine max (Soybean)	388	2.3.1.74	GO:0009813; GO:0016210	Secondary metabolite biosynthesis; flavonoid biosynthesis.	flavonoid biosynthetic process; naringenin-chalcone synthase activity
Q69VG1	Chitin-inducible gibberellin-responsive protein 1	CIGR1 (Os07g0545800) (LOC_Os07g36170) (P0006G05.102)	Oryza sativa subsp. japonica (Rice)	571		GO:0005634; GO:0006355		nucleus; regulation of transcription, DNA-dependent
Q8GVE1	Chitin-inducible gibberellin-responsive protein 2	CIGR2 (Os07g0583600) (LOC_Os07g39470) (OJ1127_E01.113)	Oryza sativa subsp. japonica (Rice)	544		GO:0005634; GO:0006355		nucleus; regulation of transcription, DNA-dependent
Q9SPL2	E3 ubiquitin-protein ligase CIP8 (EC 6.3.2.-) (COP1-interacting protein 8)	CIP8 (At5g64920) (MXK3.15)	Arabidopsis thaliana (Mouse-ear cress)	334	6.3.2.-	GO:0005515	Protein modification; protein ubiquitination.	protein binding
Q9LEU7	CBL-interacting serine/threonine-protein kinase 5 (EC 2.7.11.1) (SOS2-like protein kinase PKS19) (SNF1-related kinase 3.24)	CIPK5 (PKS19) (SnRK3.24) (At5g10930) (T30N20.200)	Arabidopsis thaliana (Mouse-ear cress)	445	2.7.11.1	GO:0030145		manganese ion binding
O65554	CBL-interacting serine/threonine-protein kinase 6 (EC 2.7.11.1) (SOS2-like protein kinase PKS4) (SNF1-related kinase 3.14) (SOS3-interacting protein 3)	CIPK6 (PKS4) (SIP3) (SnRK3.14) (At4g30960) (F6I18.130)	Arabidopsis thaliana (Mouse-ear cress)	441	2.7.11.1	GO:0005515		protein binding
Q9XIW0	CBL-interacting serine/threonine-protein kinase 7 (EC 2.7.11.1) (SOS2-like protein kinase PKS7) (SNF1-related kinase 3.10) (Serine/threonine protein kinase SR2) (AtSR2) (AtSRPK1)	CIPK7 (PKS7) (SnRK3.10) (SR2) (SRPK1) (At3g23000) (MXC7.3)	Arabidopsis thaliana (Mouse-ear cress)	429	2.7.11.1	GO:0005515		protein binding
Q9MAM1	CBL-interacting serine/threonine-protein kinase 9 (EC 2.7.11.1) (SOS2-like protein kinase PKS6) (SNF1-related kinase 3.12)	CIPK9 (PKS6) (SnRK3.12) (At1g01140) (F6F3.28) (T25K16.13)	Arabidopsis thaliana (Mouse-ear cress)	453	2.7.11.1	GO:0030145		manganese ion binding
O22932	CBL-interacting serine/threonine-protein kinase 11 (EC 2.7.11.1) (SOS2-like protein kinase PKS5) (SNF1-related kinase 3.22) (SOS3-interacting protein 4)	CIPK11 (PKS5) (SIP4) (SnRK3.22) (At2g30360) (T9D9.17)	Arabidopsis thaliana (Mouse-ear cress)	435	2.7.11.1	GO:0042802		identical protein binding
Q9SEZ7	CBL-interacting serine/threonine-protein kinase 16 (EC 2.7.11.1) (SOS2-like protein kinase PKS15) (SNF1-related kinase 3.18)	CIPK16 (PKS15) (SnRK3.18) (At2g25090) (F13D4.161)	Arabidopsis thaliana (Mouse-ear cress)	469	2.7.11.1	GO:0030145		manganese ion binding
Q9FJ55	CBL-interacting serine/threonine-protein kinase 19 (EC 2.7.11.1) (SOS2-like protein kinase PKS21) (SNF1-related kinase 3.5)	CIPK19 (PKS21) (SnRK3.5) (At5g45810) (K15I22.1)	Arabidopsis thaliana (Mouse-ear cress)	483	2.7.11.1	GO:0030145		manganese ion binding
Q9FJ54	CBL-interacting serine/threonine-protein kinase 20 (EC 2.7.11.1) (SOS2-like protein kinase PKS18) (SNF1-related kinase 3.6)	CIPK20 (PKS18) (SnRK3.6) (At5g45820) (K15I22.2)	Arabidopsis thaliana (Mouse-ear cress)	439	2.7.11.1	GO:0030145		manganese ion binding
Q93VD3	CBL-interacting serine/threonine-protein kinase 23 (EC 2.7.11.1) (SOS2-like protein kinase PKS17) (SNF1-related kinase 3.23) (Protein LOW-K(+)-SENSITIVE 1)	CIPK23 (LKS1) (PKS17) (SnRK3.23) (At1g30270) (F12P21.6)	Arabidopsis thaliana (Mouse-ear cress)	482	2.7.11.1	GO:0005515		protein binding
Q8W1D5	CBL-interacting serine/threonine-protein kinase 25 (EC 2.7.11.1) (SOS2-like protein kinase PKS25) (SNF1-related kinase 3.25)	CIPK25 (PKS25) (SnRK3.25) (At5g25110) (T11H3.120)	Arabidopsis thaliana (Mouse-ear cress)	488	2.7.11.1	GO:0030145		manganese ion binding
Q9LTS3	Cytokinin dehydrogenase 3 (EC 1.5.99.12) (Cytokinin oxidase 3) (CKO 3) (AtCKX3)	CKX3 (At5g56970) (MHM17.8)	Arabidopsis thaliana (Mouse-ear cress)	523	1.5.99.12	GO:0005783; GO:0055114; GO:0005773		endoplasmic reticulum; oxidation reduction; vacuole
Q96282	Chloride channel protein CLC-c (AtCLC-c)	CLC-C (At5g49890) (K9P8.3)	Arabidopsis thaliana (Mouse-ear cress)	779		GO:0005886		plasma membrane
Q932C5	Clumping factor A (Fibrinogen-binding protein A) (Fibrinogen receptor A)	clfA (fnb) (SAV0811)	Staphylococcus aureus (strain Mu50 / ATCC 700699)	935		GO:0005576; GO:0009405		extracellular region; pathogenesis
Q8NUL0	Clumping factor B (Fibrinogen-binding protein B) (Fibrinogen receptor B)	clfB (MW2551)	Staphylococcus aureus (strain MW2)	907		GO:0005576; GO:0009405		extracellular region; pathogenesis
O00299	Chloride intracellular channel protein 1 (Nuclear chloride ion channel 27) (NCC27) (Chloride channel ABP) (Regulatory nuclear chloride ion channel protein) (hRNCC)	CLIC1 (NCC27)	Homo sapiens (Human)	241		GO:0005903; GO:0005254; GO:0006821; GO:0005737; GO:0005624; GO:0005635; GO:0005515; GO:0007165; GO:0005625		brush border; chloride channel activity; chloride transport; cytoplasm; membrane fraction; nuclear envelope; protein binding; signal transduction; soluble fraction
P31542	ATP-dependent Clp protease ATP-binding subunit clpA homolog CD4B, chloroplastic	CD4B	Solanum lycopersicum (Tomato) (Lycopersicon esculentum)	923		GO:0009507		chloroplast
Q8YM56	Chaperone protein clpB 2	clpB2 (alr5084)	Anabaena sp. (strain PCC 7120)	872		GO:0005737; GO:0006950		cytoplasm; response to stress
Q9TM05	ATP-dependent Clp protease ATP-binding subunit clpA homolog	clpC	Cyanidium caldarium	854		GO:0009507		chloroplast
P35100	ATP-dependent Clp protease ATP-binding subunit clpC homolog, chloroplastic		Pisum sativum (Garden pea)	922		GO:0009507		chloroplast
Q9FN42	ATP-dependent Clp protease proteolytic subunit 2, mitochondrial (EC 3.4.21.92) (Endopeptidase ClpP2) (nClpP7)	CLPP2 (NCLPP7) (At5g23140) (MYJ24.13)	Arabidopsis thaliana (Mouse-ear cress)	241	3.4.21.92	GO:0009532		plastid stroma
Q9SXJ6	ATP-dependent Clp protease proteolytic subunit 3, chloroplastic (EC 3.4.21.92) (Endopeptidase ClpP3) (nClpP3) (nClpP4)	CLPP3 (CLP) (NCLPP3) (NCLPP4) (At1g66670) (F4N21.19) (T12I7.12)	Arabidopsis thaliana (Mouse-ear cress)	309	3.4.21.92	GO:0009941; GO:0009532		chloroplast envelope; plastid stroma
Q9S834	ATP-dependent Clp protease proteolytic subunit 5, chloroplastic (EC 3.4.21.92) (Endopeptidase ClpP5) (nClpP5) (nClpP1)	CLPP5 (NCLPP1) (NCLPP5) (At1g02560) (T14P4.12)	Arabidopsis thaliana (Mouse-ear cress)	298	3.4.21.92	GO:0009941; GO:0009532; GO:0010319; GO:0009579		chloroplast envelope; plastid stroma; stromule; thylakoid
Q9BBQ9	ATP-dependent Clp protease proteolytic subunit (EC 3.4.21.92) (Endopeptidase Clp)	clpP	Lotus japonicus	196	3.4.21.92	GO:0009507; GO:0006508; GO:0004252		chloroplast; proteolysis; serine-type endopeptidase activity
Q215J2	ATP-dependent Clp protease proteolytic subunit (EC 3.4.21.92) (Endopeptidase Clp)	clpP (RPC_2392)	Rhodopseudomonas palustris (strain BisB18)	210	3.4.21.92	GO:0005737; GO:0006508; GO:0004252		cytoplasm; proteolysis; serine-type endopeptidase activity
Q9XJ35	ATP-dependent Clp protease proteolytic subunit-related protein 1, chloroplastic (ClpR1) (nClpP5)	CLPR1 (NCLPP5) (At1g49970) (F2J10.14)	Arabidopsis thaliana (Mouse-ear cress)	387		GO:0009507; GO:0009532		chloroplast; plastid stroma
Q9XJ36	ATP-dependent Clp protease proteolytic subunit-related protein 2, chloroplastic (ClpR2) (nClpP2)	CLPR2 (NCLPP2) (At1g12410) (F5O11.13)	Arabidopsis thaliana (Mouse-ear cress)	279		GO:0009941; GO:0010319		chloroplast envelope; stromule
Q8L770	ATP-dependent Clp protease proteolytic subunit-related protein 3, chloroplastic (ClpR3) (nClpP8)	CLPR3 (NCLPP8) (At1g09130) (F7G19.1)	Arabidopsis thaliana (Mouse-ear cress)	330		GO:0009941; GO:0009532; GO:0010319; GO:0009579		chloroplast envelope; plastid stroma; stromule; thylakoid
Q8VBZ3	Cleft lip and palate transmembrane protein 1 homolog (Thymic epithelial cell surface antigen)	Clptm1 (N14)	Mus musculus (Mouse)	664		GO:0009897; GO:0033081		external side of plasma membrane; regulation of T cell differentiation in the thymus
Q1QVW2	ATP-dependent Clp protease ATP-binding subunit clpX	clpX (Csal_2045)	Chromohalobacter salexigens (strain DSM 3043 / ATCC BAA-138 / NCIMB 13768)	426		GO:0005524; GO:0006457; GO:0051082		ATP binding; protein folding; unfolded protein binding
Q9SYQ8	Receptor protein kinase CLAVATA1 (EC 2.7.11.1)	CLV1 (At1g75820) (T4O12.5)	Arabidopsis thaliana (Mouse-ear cress)	980	2.7.11.1	GO:0005515		protein binding
Q9M8U1	Probable calcium-binding protein CML18 (Calmodulin-like protein 18) (Calmodulin-15) (AtCaM-15)	CML18 (CAM15) (At3g03000) (F13E7.5)	Arabidopsis thaliana (Mouse-ear cress)	165		GO:0005773		vacuole
P30188	Probable calcium-binding protein CML35 (Calmodulin-like protein 35) (Calmodulin-like protein 1)	CML35 (At2g41410) (F13H10.4)	Arabidopsis thaliana (Mouse-ear cress)	216
Q8L3R2	Probable calcium-binding protein CML41 (Calmodulin-like protein 41)	CML41 (At3g50770) (F18B3.50)	Arabidopsis thaliana (Mouse-ear cress)	205
Q94F87	DNA (cytosine-5)-methyltransferase CMT2 (EC 2.1.1.37) (Chromomethylase 2) (Protein CHROMOMETHYLASE 2)	CMT2 (At4g19020) (F13C5.190)	Arabidopsis thaliana (Mouse-ear cress)	1244	2.1.1.37	GO:0003886; GO:0016568; GO:0006355		DNA (cytosine-5-)-methyltransferase activity; chromatin modification; regulation of transcription, DNA-dependent
O81445	Calcineurin B-like protein 1 (SOS3-like calcium-binding protein 5)	CBL1 (SCABP5) (At4g17615) (dl4845w) (FCAALL.122)	Arabidopsis thaliana (Mouse-ear cress)	213		GO:0005886; GO:0005515		plasma membrane; protein binding
Q8LAS7	Calcineurin B-like protein 2 (SOS3-like calcium-binding protein 1)	CBL2 (SCABP1) (At5g55990) (MDA7.3)	Arabidopsis thaliana (Mouse-ear cress)	226		GO:0005515		protein binding
Q9LD40	Putative cyclic nucleotide-gated ion channel 13 (Cyclic nucleotide- and calmodulin-regulated ion channel 13)	CNGC13 (At4g01010) (F3I3.1)	Arabidopsis thaliana (Mouse-ear cress)	696		GO:0030552; GO:0030553; GO:0005516; GO:0016021; GO:0005886		cAMP binding; cGMP binding; calmodulin binding; integral to membrane; plasma membrane
Q94AS9	Cyclic nucleotide-gated ion channel 4 (AtCNGC4) (Cyclic nucleotide- and calmodulin-regulated ion channel 4) (AtHLM1)	CNGC4 (HLM1) (At5g54250) (MDK4.7)	Arabidopsis thaliana (Mouse-ear cress)	694		GO:0030552; GO:0030553; GO:0005516; GO:0016021; GO:0005216; GO:0006811; GO:0009626; GO:0005886		cAMP binding; cGMP binding; calmodulin binding; integral to membrane; ion channel activity; ion transport; plant-type hypersensitive response; plasma membrane
O75175	CCR4-NOT transcription complex subunit 3 (CCR4-associated factor 3) (Leukocyte receptor cluster member 2)	CNOT3 (KIAA0691) (LENG2) (NOT3)	Homo sapiens (Human)	753		GO:0005737; GO:0005515		cytoplasm; protein binding
Q3KQ85	MCCR4-NOT transcription complex subunit 7 (CCR4-associated factor 1) (CAF-1)	cnot7 (caf1)	Xenopus laevis (African clawed frog)	285		GO:0006355		regulation of transcription, DNA-dependent
P04258	Collagen alpha-1(III) chain	COL3A1	Bos taurus (Bovine)	1049		GO:0005578; GO:0005198		proteinaceous extracellular matrix; structural molecule activity
P27658	Collagen alpha-1(VIII) chain (Endothelial collagen)	COL8A1	Homo sapiens (Human)	744		GO:0005591		collagen type VIII
P14282	Collagen alpha-1(VIII) chain (Endothelial collagen)	COL8A1	Oryctolagus cuniculus (Rabbit)	744		GO:0005604; GO:0007155; GO:0005515; GO:0005198		basement membrane; cell adhesion; protein binding; structural molecule activity
Q92BF2	Dephospho-CoA kinase (EC 2.7.1.24) (Dephosphocoenzyme A kinase)	coaE (lin1598)	Listeria innocua	200	2.7.1.24	GO:0005524; GO:0015937; GO:0005737; GO:0004140	Cofactor biosynthesis; coenzyme A biosynthesis; coenzyme A from pantothenate: step 5/5.	ATP binding; coenzyme A biosynthetic process; cytoplasm; dephospho-CoA kinase activity
Q8MIR4	Bifunctional coenzyme A synthase (CoA synthase) (NBP) (POV-2) [Includes: Phosphopantetheine adenylyltransferase (EC 2.7.7.3) (Pantetheine-phosphate adenylyltransferase) (PPAT) (Dephospho-CoA pyrophosphorylase); Dephospho-CoA kinase (DPCK) (EC 2.7.1.24) (Dephosphocoenzyme A kinase) (DPCOAK)]	COASY	Sus scrofa (Pig)	562	2.7.7.3; 2.7.1.24	GO:0015937; GO:0004140; GO:0004595	Cofactor biosynthesis; coenzyme A biosynthesis; coenzyme A from pantothenate: step 4/5. Cofactor biosynthesis; coenzyme A biosynthesis; coenzyme A from pantothenate: step 5/5.	coenzyme A biosynthetic process; dephospho-CoA kinase activity; pantetheine-phosphate adenylyltransferase activity
Q9LIB6	COBRA-like protein 8	COBL8 (SEB2) (At3g16860) (MUH15.2)	Arabidopsis thaliana (Mouse-ear cress)	653		GO:0031225; GO:0005886		anchored to membrane; plasma membrane
Q9ZQ99	Cytokinin-O-glucosyltransferase 1 (EC 2.4.1.-) (Zeatin O-glucosyltransferase 1) (AtZOG1) (UDP-glucosyl transferase 73C1)	UGT73C1 (ZOG1) (At2g36750) (F13K3.15)	Arabidopsis thaliana (Mouse-ear cress)	491	2.4.1.-
Q9SK82	Cytokinin-O-glucosyltransferase 2 (EC 2.4.1.-) (Zeatin O-glucosyltransferase 2) (AtZOG2) (UDP-glucosyl transferase 85A1)	UGT85A1 (ZOG2) (At1g22400) (F12K8.26)	Arabidopsis thaliana (Mouse-ear cress)	489	2.4.1.-
Q9ZQ94	Cytokinin-O-glucosyltransferase 3 (EC 2.4.1.-) (Deoxynivalenol-glucosyl-transferase) (Zeatin O-glucosyltransferase 3) (AtZOG3) (UDP-glycosyltransferase 73C5)	UGT73C5 (DOGT1) (ZOG3) (At2g36800) (F13K3.20)	Arabidopsis thaliana (Mouse-ear cress)	495	2.4.1.-	GO:0016021		integral to membrane
O22800	Zinc finger protein CONSTANS-LIKE 14	COL14 (At2g33500) (F4P9.27)	Arabidopsis thaliana (Mouse-ear cress)	402		GO:0005634		nucleus
Q96502	Zinc finger protein CONSTANS-LIKE 2	COL2 (At3g02380) (F16B3.2) (F11A12.7) (F11A12.106)	Arabidopsis thaliana (Mouse-ear cress)	347		GO:0003677; GO:0005634; GO:0006355		DNA binding; nucleus; regulation of transcription, DNA-dependent
Q9SK53	Zinc finger protein CONSTANS-LIKE 3	COL3 (At2g24790) (F27C12.29)	Arabidopsis thaliana (Mouse-ear cress)	294		GO:0005634		nucleus
Q9FHH8	Zinc finger protein CONSTANS-LIKE 5	COL5 (At5g57660) (MRI1.1)	Arabidopsis thaliana (Mouse-ear cress)	355		GO:0005634		nucleus
Q8LG76	Zinc finger protein CONSTANS-LIKE 6	COL6 (At1g68520) (T26J14.9)	Arabidopsis thaliana (Mouse-ear cress)	406		GO:0005634		nucleus
Q5UQ13	Collagen-like protein 2	MIMI_R196	Acanthamoeba polyphaga mimivirus (APMV)	1595		GO:0019012		virion
Q8NFW1	Collagen alpha-1(XXII) chain	COL22A1	Homo sapiens (Human)	1626		GO:0005737; GO:0005578		cytoplasm; proteinaceous extracellular matrix
P93471	E3 ubiquitin-protein ligase COP1 (EC 6.3.2.-) (Constitutive photomorphogenesis protein 1)	COP1	Pisum sativum (Garden pea)	672	6.3.2.-	GO:0005737; GO:0016874; GO:0005634; GO:0010017; GO:0009585; GO:0006511	Protein modification; protein ubiquitination.	cytoplasm; ligase activity; nucleus; red or far red light signaling pathway; red, far-red light phototransduction; ubiquitin-dependent protein catabolic process
Q93Y22	Coatomer subunit delta (Delta-coat protein) (Delta-COP)	At5g05010 (MUG13.13)	Arabidopsis thaliana (Mouse-ear cress)	527		GO:0000139; GO:0031410		Golgi membrane; cytoplasmic vesicle
Q8H852	Coatomer subunit gamma-1 (Gamma-1-coat protein) (Gamma-1-COP)	Os03g0227000 (LOC_Os03g12590) (OJ1626B05.5)	Oryza sativa subsp. japonica (Rice)	884
Q6Z382	Coatomer subunit gamma-2 (Gamma-2-coat protein) (Gamma-2-COP)	Os07g0201100 (LOC_Os07g10150) (P0519E02.25)	Oryza sativa subsp. japonica (Rice)	889
P04146	Copia protein (Gag-int-pol protein) [Cleaved into: Copia VLP protein; Copia protease (EC 3.4.23.-)]	GIP (COPIA)	Drosophila melanogaster (Fruit fly)	1409	3.4.23.-	GO:0005524; GO:0004190; GO:0032196		ATP binding; aspartic-type endopeptidase activity; transposition
Q9MAX5	Coatomer subunit zeta-1 (Zeta-1-coat protein) (Zeta-COP 1) (Zeta1-COP)	COPZ1 (Os05g0461000) (LOC_Os05g38610) (OJ1281_H05.11) (OsJ_018059)	Oryza sativa subsp. japonica (Rice)	177		GO:0000139; GO:0031410		Golgi membrane; cytoplasmic vesicle
Q8CFY5	Protoheme IX farnesyltransferase, mitochondrial (EC 2.5.1.-) (Heme O synthase)	Cox10	Mus musculus (Mouse)	443	2.5.1.-
O94581	Cytochrome c oxidase polypeptide VIb (EC 1.9.3.1)	cox12 (SPCC1442.08c)	Schizosaccharomyces pombe (Fission yeast)	83	1.9.3.1	GO:0005829; GO:0005634		cytosol; nucleus
P03945	Cytochrome c oxidase subunit 1 (EC 1.9.3.1) (Cytochrome c oxidase polypeptide I)	cox-1 (coi) (cox1)	Neurospora crassa	557	1.9.3.1	GO:0005507; GO:0004129; GO:0022900; GO:0005746; GO:0006810	Energy metabolism; oxidative phosphorylation.	copper ion binding; cytochrome-c oxidase activity; electron transport chain; mitochondrial respiratory chain; transport
P08744	Cytochrome c oxidase subunit 2 (EC 1.9.3.1) (Cytochrome c oxidase polypeptide II)	COX2 (COII)	Pisum sativum (Garden pea)	258	1.9.3.1	GO:0005746; GO:0006810		mitochondrial respiratory chain; transport
P14853	Cytochrome c oxidase subunit 3 (EC 1.9.3.1) (Cytochrome c oxidase polypeptide III)	COX3 (COXIII)	Glycine max (Soybean)	265	1.9.3.1	GO:0016021; GO:0005743		integral to membrane; mitochondrial inner membrane
P00428	Cytochrome c oxidase subunit 5B, mitochondrial (Cytochrome c oxidase polypeptide Vb) (Cytochrome c oxidase polypeptide VIa)	COX5B	Bos taurus (Bovine)	129		GO:0005743; GO:0008270		mitochondrial inner membrane; zinc ion binding
Q9SXX7	Cytochrome c oxidase polypeptide Vc (EC 1.9.3.1) (Cytochrome c oxidase subunit 5c)	COX5C (Os12g0561000) (LOC_Os12g37419)	Oryza sativa subsp. japonica (Rice)	63	1.9.3.1	GO:0016021; GO:0055114		integral to membrane; oxidation reduction
Q91W34	UPF0420 protein C16orf58 homolog		Mus musculus (Mouse)	466		GO:0016021		integral to membrane
Q5R8F6	UPF0420 protein C16orf58 homolog		Pongo abelii (Sumatran orangutan)	468		GO:0016021		integral to membrane
Q8K199	UPF0287 protein C16orf61 homolog		Mus musculus (Mouse)	79
Q7Z7A1	Centriolin (110 kDa centrosomal protein) (Centrosomal protein 1)	CEP110 (CEP1)	Homo sapiens (Human)	2325		GO:0007049; GO:0051301; GO:0005813		cell cycle; cell division; centrosome
A6Q0K5	Calvin cycle protein CP12 (Chloroplast protein 12)	cp12	Chlamydomonas reinhardtii	80		GO:0009507; GO:0019253		chloroplast; reductive pentose-phosphate cycle
Q38900	Peptidyl-prolyl cis-trans isomerase CYP19-1 (PPIase CYP19-1) (EC 5.2.1.8) (Rotamase cyclophilin-3) (Cyclophilin of 19 kDa 1)	CYP19-1 (ROC3) (At2g16600) (T24I21.1)	Arabidopsis thaliana (Mouse-ear cress)	173	5.2.1.8	GO:0009507; GO:0005886		chloroplast; plasma membrane
Q9SP02	Peptidyl-prolyl cis-trans isomerase CYP20-1 (PPIase CYP20-1) (EC 5.2.1.8) (Rotamase cyclophilin-7) (Cyclophilin of 20 kDa 1)	CYP20-1 (ROC7) (At5g58710) (MZN1.15)	Arabidopsis thaliana (Mouse-ear cress)	204	5.2.1.8	GO:0009507		chloroplast
P93846	Cytochrome P450 51 (EC 1.14.13.70) (CYPLI) (P450-LIA1) (Obtusifoliol 14-alpha demethylase)	CYP51	Sorghum bicolor (Sorghum) (Sorghum vulgare)	492	1.14.13.70	GO:0016021; GO:0008168; GO:0055114; GO:0008398; GO:0016126	Steroid biosynthesis; zymosterol biosynthesis; zymosterol from lanosterol: step 1/6.	integral to membrane; methyltransferase activity; oxidation reduction; sterol 14-demethylase activity; sterol biosynthetic process
P48417	Cytochrome P450 74A, chloroplastic (EC 4.2.1.92) (Allene oxide synthase) (Hydroperoxide dehydrase)	CYP74A (CYP74)	Linum usitatissimum (Flax) (Linseed)	536	4.2.1.92	GO:0009507; GO:0047987; GO:0031408	Lipid metabolism; oxylipin biosynthesis.	chloroplast; hydroperoxide dehydratase activity; oxylipin biosynthetic process
O22059	Transcription factor CPC (Protein CAPRICE)	CPC (At2g46410) (F11C10.10)	Arabidopsis thaliana (Mouse-ear cress)	94		GO:0005515		protein binding
P22058	Chromosomal protein D1	D1 (CG9745)	Drosophila melanogaster (Fruit fly)	355		GO:0005634; GO:0003696		nucleus; satellite DNA binding
P43508	Cathepsin B-like cysteine proteinase 4 (EC 3.4.22.-) (Cysteine protease-related 4)	cpr-4 (F44C4.3)	Caenorhabditis elegans	335	3.4.22.-
Q99089	Common plant regulatory factor CPRF-1	CPRF1 (CPRF-1)	Petroselinum crispum (Parsley) (Petroselinum hortense)	411
Q99090	Light-inducible protein CPRF-2	CPRF-2	Petroselinum crispum (Parsley) (Petroselinum hortense)	401
Q9UKF6	Cleavage and polyadenylation specificity factor subunit 3 (EC 3.1.27.-) (Cleavage and polyadenylation specificity factor 73 kDa subunit) (CPSF 73 kDa subunit) (mRNA 3'-end-processing endonuclease CPSF-73)	CPSF3 (CPSF73)	Homo sapiens (Human)	684	3.1.27.-	GO:0006379; GO:0006378; GO:0000398; GO:0005654		mRNA cleavage; mRNA polyadenylation; nuclear mRNA splicing, via spliceosome; nucleoplasm
Q4KM65	Cleavage and polyadenylation specificity factor subunit 5 (Nucleoside diphosphate-linked moiety X motif 21) (Nudix motif 21)	Nudt21 (Cpsf5)	Rattus norvegicus (Rat)	227		GO:0006397; GO:0042382; GO:0005515		mRNA processing; paraspeckles; protein binding
Q6DDW4	Cleavage and polyadenylation specificity factor subunit 6	cpsf6	Xenopus laevis (African clawed frog)	548		GO:0006397; GO:0005634		mRNA processing; nucleus
Q3LIE5	Uncharacterized protein C17orf48	C17orf48 (MDS006) (Nbla03831)	Homo sapiens (Human)	342
Q640S2	Protein cereblon	crbn	Xenopus tropicalis (Western clawed frog) (Silurana tropicalis)	447		GO:0005737; GO:0016020		cytoplasm; membrane
Q9M591	Magnesium-protoporphyrin IX monomethyl ester [oxidative] cyclase, chloroplastic (Mg-protoporphyrin IX monomethyl ester oxidative cyclase) (EC 1.14.13.81) (Copper response defect 1 protein) (Dicarboxylate diiron protein) (AtZIP)	CRD1 (AT103) (CHL27) (ZIP) (At3g56940) (F24I3.20)	Arabidopsis thaliana (Mouse-ear cress)	409	1.14.13.81	GO:0009507; GO:0005506; GO:0048529; GO:0055114; GO:0009528; GO:0009579	Porphyrin biosynthesis; chlorophyll biosynthesis.	chloroplast; iron ion binding; magnesium-protoporphyrin IX monomethyl ester (oxidative) cyclase activity; oxidation reduction; plastid inner membrane; thylakoid
Q945B7	Magnesium-protoporphyrin IX monomethyl ester [oxidative] cyclase, chloroplastic (Mg-protoporphyrin IX monomethyl ester oxidative cyclase) (EC 1.14.13.81)	CRD1 (AT103)	Euphorbia esula (Leafy spurge)	405	1.14.13.81	GO:0009507; GO:0005506; GO:0048529; GO:0055114	Porphyrin biosynthesis; chlorophyll biosynthesis.	chloroplast; iron ion binding; magnesium-protoporphyrin IX monomethyl ester (oxidative) cyclase activity; oxidation reduction
Q5EFU4	Magnesium-protoporphyrin IX monomethyl ester [oxidative] cyclase, chloroplastic (Mg-protoporphyrin IX monomethyl ester oxidative cyclase) (EC 1.14.13.81) (Protein Xantha-l)	CRD1	Hordeum vulgare (Barley)	417	1.14.13.81	GO:0009507; GO:0005506; GO:0048529; GO:0016020; GO:0055114	Porphyrin biosynthesis; chlorophyll biosynthesis.	chloroplast; iron ion binding; magnesium-protoporphyrin IX monomethyl ester (oxidative) cyclase activity; membrane; oxidation reduction
Q8J0P4	Probable glycosidase crf1 (EC 3.2.-.-) (Crh-like protein 1) (allergen Asp f 9)	crf1 (AFUA_1G16190)	Aspergillus fumigatus (Sartorya fumigata)	395	3.2.-.-	GO:0031225; GO:0005618; GO:0007047; GO:0005576; GO:0005886		anchored to membrane; cell wall; cell wall organization; extracellular region; plasma membrane
Q9M0X5	Cysteine-rich receptor-like protein kinase 25 (Cysteine-rich RLK25) (EC 2.7.11.-)	CRK25 (At4g05200) (C6L9.3) (C17L7.120)	Arabidopsis thaliana (Mouse-ear cress)	675	2.7.11.-	GO:0016021; GO:0004872		integral to membrane; receptor activity
Q9LDT0	Putative cysteine-rich receptor-like protein kinase 30 (Cysteine-rich RLK30) (EC 2.7.11.-)	CRK30 (At4g11460) (F25E4.80)	Arabidopsis thaliana (Mouse-ear cress)	700	2.7.11.-	GO:0016021; GO:0004872		integral to membrane; receptor activity
Q9LDQ3	Putative cysteine-rich receptor-like protein kinase 35 (Cysteine-rich RLK35) (EC 2.7.11.-)	CRK35 (At4g11530) (F25E4.150)	Arabidopsis thaliana (Mouse-ear cress)	669	2.7.11.-	GO:0016021; GO:0004872		integral to membrane; receptor activity
Q9CAL2	Cysteine-rich receptor-like protein kinase 3 (Cysteine-rich RLK3) (EC 2.7.11.-)	CRK3 (At1g70530) (F24J13.10)	Arabidopsis thaliana (Mouse-ear cress)	646	2.7.11.-	GO:0005886		plasma membrane
Q5R8W6	Cisplatin resistance-associated overexpressed protein	CROP	Pongo abelii (Sumatran orangutan)	432		GO:0008380; GO:0006915; GO:0003729; GO:0005634; GO:0006950		RNA splicing; apoptosis; mRNA binding; nucleus; response to stress
Q2VEX9	Carotenoid isomerase, chloroplastic (CrtISO) (EC 5.-.-.-)	CRTISO	Daucus carota (Carrot)	615	5.-.-.-	GO:0016117; GO:0009507; GO:0016853; GO:0016020	Carotenoid biosynthesis; lycopene biosynthesis.	carotenoid biosynthetic process; chloroplast; isomerase activity; membrane
Q01332	Beta-carotene hydroxylase	crtZ (crtH)	Escherichia vulneris	176		GO:0016117	Carotenoid biosynthesis; zeaxanthin biosynthesis.	carotenoid biosynthetic process
Q8WUQ7	Uncharacterized protein C19orf29 (Renal carcinoma antigen NY-REN-24)	C19orf29	Homo sapiens (Human)	690		GO:0005634; GO:0005515		nucleus; protein binding
Q08466	Casein kinase II subunit alpha-2 (CK II) (EC 2.7.11.1)	CKA2 (At3g50000) (F3A4.80)	Arabidopsis thaliana (Mouse-ear cress)	333	2.7.11.1
P40228	Casein kinase II subunit beta (CK II beta)	CKB1 (At5g47080) (K14A3.3)	Arabidopsis thaliana (Mouse-ear cress)	287		GO:0005515		protein binding
P40229	Casein kinase II subunit beta' (CK II beta')	CKB2 (At4g17640) (dl4855w)	Arabidopsis thaliana (Mouse-ear cress)	282
O80899	Cellulose synthase-like protein B2 (AtCslB2) (EC 2.4.1.-)	CSLB2 (At2g32620) (T26B15.18)	Arabidopsis thaliana (Mouse-ear cress)	757	2.4.1.-	GO:0000139; GO:0007047; GO:0016021		Golgi membrane; cell wall organization; integral to membrane
O80891	Cellulose synthase-like protein B4 (AtCslB4) (EC 2.4.1.-)	CSLB4 (At2g32540) (T26B15.10)	Arabidopsis thaliana (Mouse-ear cress)	755	2.4.1.-	GO:0000139; GO:0007047; GO:0016021		Golgi membrane; cell wall organization; integral to membrane
Q9M9M4	Cellulose synthase-like protein D3 (AtCslD3) (EC 2.4.1.-) (Protein KOJAK)	CSLD3 (KJK) (At3g03050) (T17B22.26)	Arabidopsis thaliana (Mouse-ear cress)	1145	2.4.1.-	GO:0005886		plasma membrane
Q8L5U0	COP9 signalosome complex subunit 4 (Signalosome subunit 4) (AtS4) (Constitutive photomorphogenesis protein 8) (Protein FUSCA 4)	CSN4 (COP8) (FUS4) (At5g42970) (MBD2.17)	Arabidopsis thaliana (Mouse-ear cress)	397		GO:0005515		protein binding
Q8W206	COP9 signalosome complex subunit 6a (Signalosome subunit 6a) (AtCSN6a)	CSN6A (At5g56280) (K24C1.10)	Arabidopsis thaliana (Mouse-ear cress)	317		GO:0005515		protein binding
Q94JU3	COP9 signalosome complex subunit 7 (CSN complex subunit 7) (Protein FUSCA 5)	CSN7 (FUS5) (At1g02090) (T7I23.24) (T7I23.25)	Arabidopsis thaliana (Mouse-ear cress)	260		GO:0005515		protein binding
P23093	Circumsporozoite protein (CS)		Plasmodium berghei (strain Anka)	347
P08307	Circumsporozoite protein (CS)		Plasmodium falciparum (isolate Wellcome)	442
Q9CQT9	Uncharacterized protein C20orf24 homolog		Mus musculus (Mouse)	129
Q5ZLH4	UPF0414 transmembrane protein C20orf30 homolog	RCJMB04_6c24	Gallus gallus (Chicken)	120		GO:0016021		integral to membrane
Q96KR6	Transmembrane protein C20orf108	C20orf108 (PSEC0265)	Homo sapiens (Human)	192		GO:0016021		integral to membrane
O62703	Beta-catenin-like protein 1 (Nuclear-associated protein) (NAP) (p14)	CTNNBL1	Bos taurus (Bovine)	563		GO:0006915; GO:0005634		apoptosis; nucleus
P42784	Carboxyl-terminal-processing protease (EC 3.4.21.102)	ctpA (SYNPCC7002_A0843)	Synechococcus sp. (strain ATCC 27264 / PCC 7002 / PR-6) (Agmenellum quadruplicatum)	414	3.4.21.102	GO:0005576; GO:0004252		extracellular region; serine-type endopeptidase activity
Q05609	Serine/threonine-protein kinase CTR1 (EC 2.7.11.1)	CTR1 (At5g03730) (F17C15_150)	Arabidopsis thaliana (Mouse-ear cress)	821	2.7.11.1	GO:0005515		protein binding
P30823	High affinity cationic amino acid transporter 1 (CAT-1) (CAT1) (System Y+ basic amino acid transporter) (Solute carrier family 7 member 1) (Ecotropic retroviral leukemia receptor) (Ecotropic retrovirus receptor) (ERR)	Slc7a1 (Atrc1)	Rattus norvegicus (Rat)	624		GO:0004872		receptor activity
P52569	Low affinity cationic amino acid transporter 2 (CAT-2) (CAT2) (Solute carrier family 7 member 2)	SLC7A2 (ATRC2)	Homo sapiens (Human)	658		GO:0006520; GO:0015174; GO:0005737; GO:0005887; GO:0005624; GO:0006810		amino acid metabolic process; basic amino acid transmembrane transporter activity; cytoplasm; integral to plasma membrane; membrane fraction; transport
Q54GB2	CTD small phosphatase-like protein 2 (CTDSP-like 2) (EC 3.1.3.-)	ctdspl2 (DDB_0238050)	Dictyostelium discoideum (Slime mold)	567	3.1.3.-
O04017	Protein CUP-SHAPED COTYLEDON 2 (NAC domain-containing protein CUC2)	CUC2 (ANAC098) (At5g53950) (K19P17.12)	Arabidopsis thaliana (Mouse-ear cress)	375		GO:0007275; GO:0005634; GO:0006355		multicellular organismal development; nucleus; regulation of transcription, DNA-dependent
Q39547	Cucumisin (EC 3.4.21.25) (allergen Cuc m 1)		Cucumis melo (Muskmelon)	731	3.4.21.25	GO:0005576		extracellular region
P93009	Protein CutA, chloroplastic (Copper-binding protein CutA) (AtCUTA)	CUTA (At2g33740) (T1B8.5)	Arabidopsis thaliana (Mouse-ear cress)	182		GO:0009507; GO:0005507		chloroplast; copper ion binding
Q2KJD3	Protein CWC15 homolog	CWC15	Bos taurus (Bovine)	231		GO:0003723; GO:0000398; GO:0005634		RNA binding; nuclear mRNA splicing, via spliceosome; nucleus
Q4P0G6	Pre-mRNA-splicing factor CWC21	CWC21 (UM06397)	Ustilago maydis (Smut fungus)	348		GO:0008380; GO:0005737; GO:0006397; GO:0005681		RNA splicing; cytoplasm; mRNA processing; spliceosome
Q7RX84	Pre-mRNA-splicing factor cwc-22	cwc-22 (NCU00066)	Neurospora crassa	1010		GO:0008380; GO:0005737; GO:0006397; GO:0005681		RNA splicing; cytoplasm; mRNA processing; spliceosome
P47925	Putative cell wall protein	At2g20870 (F5H14.16)	Arabidopsis thaliana (Mouse-ear cress)	140		GO:0005618; GO:0005576		cell wall; extracellular region
P27450	Probable serine/threonine-protein kinase Cx32, chloroplastic (EC 2.7.11.1)	At4g35600 (F8D20.110)	Arabidopsis thaliana (Mouse-ear cress)	419	2.7.11.1	GO:0005515		protein binding
Q9LZQ0	Cytochrome c oxidase polypeptide Vc-2 (EC 1.9.3.1) (Cytochrome c oxidase subunit 5c-2)	At3g62400 (T12C14_100)	Arabidopsis thaliana (Mouse-ear cress)	64	1.9.3.1	GO:0016021; GO:0055114		integral to membrane; oxidation reduction
Q84Y18	CAX-interacting protein 4	CXIP4 (At2g28910) (F8N16.20)	Arabidopsis thaliana (Mouse-ear cress)	332		GO:0005634		nucleus
P25076	Cytochrome c1-1, heme protein, mitochondrial (Ubiquinol-cytochrome-c reductase complex cytochrome c1 subunit 1) (Cytochrome c-1-1) (Cytochrome b-c1 complex subunit 4-1) (Complex III subunit 4-1) (Complex III subunit IV-1)	CYCL	Solanum tuberosum (Potato)	320		GO:0022900; GO:0016021; GO:0005746; GO:0006810		electron transport chain; integral to membrane; mitochondrial respiratory chain; transport
Q60720	Cytochrome b561 (Cytochrome b-561)	Cyb561 (Mcyt)	Mus musculus (Mouse)	250		GO:0000293		ferric-chelate reductase activity
Q55F68	Adenylate cyclase, terminal-differentiation specific (EC 4.6.1.1) (ATP pyrophosphate-lyase) (Adenylyl cyclase) (ACB)	acrA (acb) (DDB_0191294)	Dictyostelium discoideum (Slime mold)	2123	4.6.1.1	GO:0004016; GO:0006171; GO:0005625; GO:0030587; GO:0030435		adenylate cyclase activity; cAMP biosynthetic process; soluble fraction; sorocarp development; sporulation resulting in formation of a cellular spore
P40934	Cytochrome b5	CYB5	Brassica oleracea var. botrytis (Cauliflower)	134		GO:0022900; GO:0005789; GO:0016021; GO:0005506; GO:0005792; GO:0006810		electron transport chain; endoplasmic reticulum membrane; integral to membrane; iron ion binding; microsome; transport
P49098	Cytochrome b5		Nicotiana tabacum (Common tobacco)	136		GO:0022900; GO:0005789; GO:0016021; GO:0005506; GO:0005792; GO:0006810		electron transport chain; endoplasmic reticulum membrane; integral to membrane; iron ion binding; microsome; transport
P49099	Cytochrome b5, seed isoform		Nicotiana tabacum (Common tobacco)	135		GO:0022900; GO:0005789; GO:0016021; GO:0005506; GO:0005792; GO:0006810		electron transport chain; endoplasmic reticulum membrane; integral to membrane; iron ion binding; microsome; transport
P60162	Cytochrome b6	petB	Triticum aestivum (Wheat)	215		GO:0009507; GO:0045158; GO:0016021; GO:0005506; GO:0015979; GO:0009579; GO:0006810		chloroplast; electron transporter, transferring electrons within cytochrome b6/f complex of photosystem II activity; integral to membrane; iron ion binding; photosynthesis; thylakoid; transport
Q3T168	Calcyclin-binding protein (CacyBP)	CACYBP	Bos taurus (Bovine)	230		GO:0005737; GO:0006511		cytoplasm; ubiquitin-dependent protein catabolic process
Q9T0G2	Probable cytochrome c At4g10040	At4g10040 (T5L19.170)	Arabidopsis thaliana (Mouse-ear cress)	112		GO:0022900; GO:0005759; GO:0005746; GO:0006810		electron transport chain; mitochondrial matrix; mitochondrial respiratory chain; transport
Q06GY4	Apocytochrome f	petA	Drimys granadensis	320		GO:0009507; GO:0009055; GO:0022900; GO:0015979; GO:0006810		chloroplast; electron carrier activity; electron transport chain; photosynthesis; transport
Q28092	Cylicin-2 (Cylicin II) (Multiple-band polypeptide II)	CYLC2 (CYL2)	Bos taurus (Bovine)	488		GO:0030154; GO:0005737; GO:0005856; GO:0007275; GO:0007283; GO:0005198		cell differentiation; cytoplasm; cytoskeleton; multicellular organismal development; spermatogenesis; structural molecule activity
O22683	Cyanate hydratase (Cyanase) (EC 4.2.1.104) (Cyanate lyase) (Cyanate hydrolase)	CYN (At3g23490) (MEE5.3)	Arabidopsis thaliana (Mouse-ear cress)	168	4.2.1.104
Q39613	Peptidyl-prolyl cis-trans isomerase (PPIase) (Rotamase) (EC 5.2.1.8) (Cyclophilin) (Cyclosporin A-binding protein)	PCKR1	Catharanthus roseus (Madagascar periwinkle) (Vinca rosea)	172	5.2.1.8	GO:0005737; GO:0042277; GO:0006457		cytoplasm; peptide binding; protein folding
O49886	Peptidyl-prolyl cis-trans isomerase (PPIase) (Rotamase) (EC 5.2.1.8) (Cyclophilin) (Cyclosporin A-binding protein)		Lupinus luteus (European yellow lupin)	172	5.2.1.8	GO:0005737; GO:0042277; GO:0006457		cytoplasm; peptide binding; protein folding
P10255	Peptidyl-prolyl cis-trans isomerase, mitochondrial (PPIase) (Rotamase) (EC 5.2.1.8) (Cyclophilin) (CPH) (Cyclosporin A-binding protein)	NCU00726	Neurospora crassa	223	5.2.1.8	GO:0005739; GO:0042277; GO:0006457		mitochondrion; peptide binding; protein folding
P40782	Cyprosin (EC 3.4.23.-) (Fragment)	CYPRO1	Cynara cardunculus (Cardoon)	473	3.4.23.-
O65039	Vignain (EC 3.4.22.-) (Cysteine endopeptidase)	CYSEP	Ricinus communis (Castor bean)	360	3.4.22.-
Q43317	Cysteine synthase (EC 2.5.1.47) (O-acetylserine sulfhydrylase) (CSase) (O-acetylserine (Thiol)-lyase) (OAS-TL) (Beta-pyrazolylalanine synthase) (Beta-PA/CSase) (EC 2.5.1.51) (L-mimosine synthase) (EC 2.5.1.52)		Citrullus lanatus (Watermelon) (Citrullus vulgaris)	325	2.5.1.47; 2.5.1.51; 2.5.1.52	GO:0050461; GO:0047458; GO:0005737	Amino-acid biosynthesis; L-cysteine biosynthesis; L-cysteine from L-serine: step 2/2.	L-mimosine synthase activity; beta-pyrazolylalanine synthase activity; cytoplasm
Q43725	Cysteine synthase, mitochondrial (EC 2.5.1.47) (O-acetylserine sulfhydrylase) (CSase C) (CS-C) (AtCS-C) (O-acetylserine (Thiol)-lyase) (OAS-TL C)	OASC (ACS 1) (At3g59760) (F24G16.30)	Arabidopsis thaliana (Mouse-ear cress)	430	2.5.1.47	GO:0005739; GO:0016740	Amino-acid biosynthesis; L-cysteine biosynthesis; L-cysteine from L-serine: step 2/2.	mitochondrion; transferase activity
P31300	Cysteine synthase, chloroplastic/chromoplastic (EC 2.5.1.47) (O-acetylserine sulfhydrylase) (CSase B) (CS-B) (O-acetylserine (Thiol)-lyase) (OAS-TL B)		Capsicum annuum (Bell pepper)	374	2.5.1.47	GO:0009507; GO:0009509; GO:0016740	Amino-acid biosynthesis; L-cysteine biosynthesis; L-cysteine from L-serine: step 2/2.	chloroplast; chromoplast; transferase activity
P19092	Cathepsin B-like cysteine proteinase 1 (EC 3.4.22.-)	AC-1	Haemonchus contortus (Barber pole worm)	342	3.4.22.-
P43156	Thiol protease SEN102 (EC 3.4.22.-)	SEN102	Hemerocallis sp. (Daylily)	360	3.4.22.-	GO:0005788		endoplasmic reticulum lumen
P25804	Cysteine proteinase 15A (EC 3.4.22.-) (Turgor-responsive protein 15A)		Pisum sativum (Garden pea)	363	3.4.22.-	GO:0006950		response to stress
Q0JNR2	Cysteine proteinase inhibitor 12 (Oryzacystatin-12) (Oryzacystatin XII) (OC-XII)	Os01g0270100 (LOC_Os01g16430) (P0667A10.20)	Oryza sativa subsp. japonica (Rice)	250		GO:0006952; GO:0005576		defense response; extracellular region
Q41916	Cysteine proteinase inhibitor 5 (AtCYS-5)	CYS5 (At5g47550) (MNJ7.14)	Arabidopsis thaliana (Mouse-ear cress)	122		GO:0006952; GO:0005576		defense response; extracellular region
Q10993	Cysteine proteinase inhibitor B (Cystatin-B) (SCB)		Helianthus annuus (Common sunflower)	101
Q06445	Cysteine proteinase inhibitor (Cystatin)		Vigna unguiculata (Cowpea)	97
Q9ZRA3	Defender against cell death 1 (DAD-1) (Peadad)	DAD1	Pisum sativum (Garden pea)	117		GO:0006915; GO:0016021		apoptosis; integral to membrane
Q13VE3	D-amino acid dehydrogenase small subunit (EC 1.4.99.1)	dadA (Bxeno_A3408) (Bxe_A1001)	Burkholderia xenovorans (strain LB400)	429	1.4.99.1	GO:0008718; GO:0006524; GO:0055114	Amino-acid degradation; D-alanine degradation; NH(3) and pyruvate from D-alanine: step 1/1.	D-amino-acid dehydrogenase activity; alanine catabolic process; oxidation reduction
Q38732	DAG protein, chloroplastic	DAG	Antirrhinum majus (Garden snapdragon)	230		GO:0009507		chloroplast
Q42800	Dihydrodipicolinate synthase, chloroplastic (DHDPS) (EC 4.2.1.52)	DHPS1 (DAPA)	Glycine max (Soybean)	332	4.2.1.52	GO:0009507	Amino-acid biosynthesis; L-lysine biosynthesis via DAP pathway; tetrahydrodipicolinate from L-aspartate: step 3/4.	chloroplast
Q9LFG2	Diaminopimelate epimerase, chloroplastic (DAP epimerase) (EC 5.1.1.7)	DAPF (At3g53580) (F4P12.280)	Arabidopsis thaliana (Mouse-ear cress)	362	5.1.1.7	GO:0009507	Amino-acid biosynthesis; L-lysine biosynthesis via DAP pathway; DL-diaminopimelate from LL-diaminopimelate: step 1/1.	chloroplast
O35613	Death domain-associated protein 6 (Daxx)	Daxx	Mus musculus (Mouse)	739		GO:0016605; GO:0050681; GO:0030521; GO:0000281; GO:0000792; GO:0045892; GO:0047485; GO:0042803; GO:0003713; GO:0003714		PML body; androgen receptor binding; androgen receptor signaling pathway; cytokinesis after mitosis; heterochromatin; negative regulation of transcription, DNA-dependent; protein N-terminus binding; protein homodimerization activity; transcription coactivator activity; transcription corepressor activity
A5DAC8	ATP-dependent RNA helicase DBP3 (EC 3.6.1.-)	DBP3 (PGUG_00233)	Pichia guilliermondii (Yeast) (Candida guilliermondii)	534	3.6.1.-	GO:0003723; GO:0005634; GO:0006364		RNA binding; nucleus; rRNA processing
A3LRW2	ATP-dependent RNA helicase DBP3 (EC 3.6.1.-)	DBP3 (PICST_82655)	Pichia stipitis (Yeast)	526	3.6.1.-	GO:0003723; GO:0005634; GO:0006364		RNA binding; nucleus; rRNA processing
Q42679	S-adenosylmethionine decarboxylase proenzyme (AdoMetDC) (SamDC) (EC 4.1.1.50) [Cleaved into: S-adenosylmethionine decarboxylase alpha chain; S-adenosylmethionine decarboxylase beta chain]	SAMDC	Catharanthus roseus (Madagascar periwinkle) (Vinca rosea)	357	4.1.1.50		Amine and polyamine biosynthesis; S-adenosylmethioninamine biosynthesis; S-adenosylmethioninamine from S-adenosyl-L-methionine: step 1/1.
Q96471	S-adenosylmethionine decarboxylase proenzyme (AdoMetDC) (SamDC) (EC 4.1.1.50) [Cleaved into: S-adenosylmethionine decarboxylase alpha chain; S-adenosylmethionine decarboxylase beta chain]	SAMDC (SDCG1)	Ipomoea nil (Japanese morning glory) (Pharbitis nil)	362	4.1.1.50		Amine and polyamine biosynthesis; S-adenosylmethioninamine biosynthesis; S-adenosylmethioninamine from S-adenosyl-L-methionine: step 1/1.
Q9M4D8	S-adenosylmethionine decarboxylase proenzyme (AdoMetDC) (SamDC) (EC 4.1.1.50) [Cleaved into: S-adenosylmethionine decarboxylase alpha chain; S-adenosylmethionine decarboxylase beta chain]	SAMDC	Vicia faba (Broad bean)	353	4.1.1.50		Amine and polyamine biosynthesis; S-adenosylmethioninamine biosynthesis; S-adenosylmethioninamine from S-adenosyl-L-methionine: step 1/1.
Q949X7	Diaminopimelate decarboxylase 1, chloroplastic (DAP decarboxylase 1) (EC 4.1.1.20)	LYSA1 (At3g14390) (MLN21.17)	Arabidopsis thaliana (Mouse-ear cress)	484	4.1.1.20	GO:0009507	Amino-acid biosynthesis; L-lysine biosynthesis via DAP pathway; L-lysine from DL-diaminopimelate: step 1/1.	chloroplast
Q42521	Glutamate decarboxylase 1 (GAD 1) (EC 4.1.1.15)	GAD1 (GAD) (GDH1) (At5g17330) (MKP11.30) (MKP11_18)	Arabidopsis thaliana (Mouse-ear cress)	502	4.1.1.15	GO:0005516		calmodulin binding
Q07346	Glutamate decarboxylase (GAD) (EC 4.1.1.15)	GAD	Petunia hybrida (Petunia)	500	4.1.1.15	GO:0005516		calmodulin binding
Q42463	Protein DCL, chloroplastic (Defective chloroplasts and leaves protein)	DCL	Solanum lycopersicum (Tomato) (Lycopersicon esculentum)	224		GO:0009507		chloroplast
Q9VUQ8	DCN1-like protein (Defective in cullin neddylation protein 1-like protein)	CG7427	Drosophila melanogaster (Fruit fly)	288		GO:0005737; GO:0005634; GO:0045116; GO:0043130		cytoplasm; nucleus; protein neddylation; ubiquitin binding
O22886	Uroporphyrinogen decarboxylase, chloroplastic (URO-D) (UPD) (EC 4.1.1.37)	At2g40490 (T2P4.16)	Arabidopsis thaliana (Mouse-ear cress)	394	4.1.1.37	GO:0015995; GO:0009507	Porphyrin metabolism; protoporphyrin-IX biosynthesis; coproporphyrinogen III from 5-aminolevulinate: step 4/4.	chlorophyll biosynthetic process; chloroplast
Q6QNU4	DNA damage-binding protein 1 (UV-damaged DNA-binding protein 1) (High pigmentation protein 1)	DDB1 (hp1)	Solanum lycopersicum (Tomato) (Lycopersicon esculentum)	1090		GO:0010017; GO:0009585	Protein modification; protein ubiquitination.	red or far red light signaling pathway; red, far-red light phototransduction
Q9LTV6	Peroxisomal 2,4-dienoyl-CoA reductase (EC 1.3.1.34)	At3g12800 (MBK21.23)	Arabidopsis thaliana (Mouse-ear cress)	298	1.3.1.34	GO:0005777; GO:0005886		peroxisome; plasma membrane
A7EJY3	ATP-dependent RNA helicase ded1 (EC 3.6.1.-)	ded1 (SS1G_05629)	Sclerotinia sclerotiorum (strain ATCC 18683 / 1980 / Ss-1) (White mold) (Whetzelinia sclerotiorum)	678	3.6.1.-	GO:0003723; GO:0005737; GO:0006412; GO:0003743		RNA binding; cytoplasm; translation; translation initiation factor activity
O65740	Defensin J1-2		Capsicum annuum (Bell pepper)	74		GO:0050832; GO:0005576; GO:0006805		defense response to fungus; extracellular region; xenobiotic metabolic process
Q9ZS88	Derlin-2.2 (AtDerlin2-2)	DER2.2 (At4g04860) (T4B21.2)	Arabidopsis thaliana (Mouse-ear cress)	244		GO:0005789; GO:0016021		endoplasmic reticulum membrane; integral to membrane
P51103	Dihydroflavonol-4-reductase (DFR) (EC 1.1.1.219) (Dihydrokaempferol 4-reductase)	F	Callistephus chinensis (China aster)	364	1.1.1.219	GO:0045552; GO:0009813; GO:0055114	Pigment biosynthesis; anthocyanin biosynthesis.	dihydrokaempferol 4-reductase activity; flavonoid biosynthetic process; oxidation reduction
P51106	Dihydroflavonol-4-reductase (DFR) (EC 1.1.1.219) (Dihydrokaempferol 4-reductase)	ANT18	Hordeum vulgare (Barley)	354	1.1.1.219	GO:0045552; GO:0009813; GO:0055114	Pigment biosynthesis; anthocyanin biosynthesis.	dihydrokaempferol 4-reductase activity; flavonoid biosynthetic process; oxidation reduction
P51108	Dihydroflavonol-4-reductase (DFR) (EC 1.1.1.219) (Dihydrokaempferol 4-reductase)	A1	Zea mays (Maize)	357	1.1.1.219	GO:0045552; GO:0009813; GO:0055114	Pigment biosynthesis; anthocyanin biosynthesis.	dihydrokaempferol 4-reductase activity; flavonoid biosynthetic process; oxidation reduction
P73212	Putative dihydroflavonol-4-reductase (DFR) (EC 1.1.1.219) (Dihydrokaempferol 4-reductase)	dfrA (slr1706)	Synechocystis sp. (strain PCC 6803)	343	1.1.1.219	GO:0045552; GO:0009813; GO:0055114	Secondary metabolite biosynthesis; flavonoid biosynthesis.	dihydrokaempferol 4-reductase activity; flavonoid biosynthetic process; oxidation reduction
P51110	Dihydroflavonol-4-reductase (DFR) (EC 1.1.1.219) (Dihydrokaempferol 4-reductase)	DFR	Vitis vinifera (Grape)	337	1.1.1.219	GO:0045552; GO:0009813; GO:0055114	Pigment biosynthesis; anthocyanin biosynthesis.	dihydrokaempferol 4-reductase activity; flavonoid biosynthetic process; oxidation reduction
Q96DF8	Protein DGCR14 (DiGeorge syndrome critical region 14) (DiGeorge syndrome critical region 13) (DiGeorge syndrome protein H) (DGS-H) (Protein ES2)	DGCR14 (DGCR13) (DGSH) (DGSI) (ES2)	Homo sapiens (Human)	476		GO:0005737; GO:0007399; GO:0005634		cytoplasm; nervous system development; nucleus
Q09103	Eye-specific diacylglycerol kinase (DAG kinase 2) (Diglyceride kinase 2) (DGK 2) (EC 2.7.1.107) (Retinal degeneration A protein)	rdgA (DGK2) (CG34344)	Drosophila melanogaster (Fruit fly)	1457	2.7.1.107	GO:0007015; GO:0016059; GO:0004143; GO:0046834; GO:0006654; GO:0046489; GO:0045494		actin filament organization; deactivation of rhodopsin mediated signaling; diacylglycerol kinase activity; lipid phosphorylation; phosphatidic acid biosynthetic process; phosphoinositide biosynthetic process; photoreceptor cell maintenance
O04059	Putative 3,4-dihydroxy-2-butanone kinase (EC 2.7.1.-)	DHBK	Solanum lycopersicum (Tomato) (Lycopersicon esculentum)	594	2.7.1.-
Q43314	Glutamate dehydrogenase 1 (GDH 1) (EC 1.4.1.3)	GDH1 (At5g18170) (MRG7.13)	Arabidopsis thaliana (Mouse-ear cress)	411	1.4.1.3	GO:0004353; GO:0055114		glutamate dehydrogenase [NAD(P)+] activity; oxidation reduction
Q9LEC8	Glutamate dehydrogenase B (GDH B) (EC 1.4.1.3)	GDHB	Nicotiana plumbaginifolia (Leadwort-leaved tobacco)	411	1.4.1.3	GO:0004353; GO:0055114		glutamate dehydrogenase [NAD(P)+] activity; oxidation reduction
P28639	Dehydrin DHN1	DHN1	Pisum sativum (Garden pea)	197
P28640	Dehydrin DHN2	DHN2	Pisum sativum (Garden pea)	232
P28641	Dehydrin DHN3	DHN3	Pisum sativum (Garden pea)	232
Q8GXR9	Probable NADH dehydrogenase, chloroplastic/mitochondrial (EC 1.6.-.-)	NDC1 (At5g08740) (T2K12.12) (T2K12_90)	Arabidopsis thaliana (Mouse-ear cress)	519	1.6.-.-	GO:0009507; GO:0005743; GO:0055114		chloroplast; mitochondrial inner membrane; oxidation reduction
A6QP05	Dehydrogenase/reductase SDR family member 12 (EC 1.1.-.-)	DHRS12	Bos taurus (Bovine)	317	1.1.-.-	GO:0055114		oxidation reduction
Q9Y394	Dehydrogenase/reductase SDR family member 7 (EC 1.1.-.-) (Retinal short-chain dehydrogenase/reductase 4) (retSDR4)	DHRS7 (DHRS7A) (RETSDR4) (CGI-86) (UNQ285/PRO3448)	Homo sapiens (Human)	339	1.1.-.-	GO:0055114		oxidation reduction
O82663	Succinate dehydrogenase [ubiquinone] flavoprotein subunit 1, mitochondrial (EC 1.3.5.1) (Flavoprotein subunit 1 of complex II) (FP)	SDH1-1 (At5g66760) (MSN2.16)	Arabidopsis thaliana (Mouse-ear cress)	634	1.3.5.1	GO:0022900; GO:0005743; GO:0008177; GO:0006810	Carbohydrate metabolism; tricarboxylic acid cycle.	electron transport chain; mitochondrial inner membrane; succinate dehydrogenase (ubiquinone) activity; transport
Q8LB02	Succinate dehydrogenase [ubiquinone] iron-sulfur subunit 2, mitochondrial (EC 1.3.5.1) (Iron-sulfur subunit of complex II) (Ip)	SDH2-2 (At5g40650) (MNF13.21) (MNF13.170)	Arabidopsis thaliana (Mouse-ear cress)	280	1.3.5.1	GO:0051537; GO:0051538; GO:0051539; GO:0022900; GO:0005506; GO:0005743; GO:0008177; GO:0006810	Carbohydrate metabolism; tricarboxylic acid cycle.	2 iron, 2 sulfur cluster binding; 3 iron, 4 sulfur cluster binding; 4 iron, 4 sulfur cluster binding; electron transport chain; iron ion binding; mitochondrial inner membrane; succinate dehydrogenase (ubiquinone) activity; transport
P27867	Sorbitol dehydrogenase (EC 1.1.1.14) (L-iditol 2-dehydrogenase)	Sord (Sdh1)	Rattus norvegicus (Rat)	357	1.1.1.14	GO:0003939; GO:0055114		L-iditol 2-dehydrogenase activity; oxidation reduction
O22899	Probable pre-mRNA-splicing factor ATP-dependent RNA helicase (EC 3.6.1.-)	At2g47250 (T08I13.9)	Arabidopsis thaliana (Mouse-ear cress)	729	3.6.1.-	GO:0008380; GO:0006397; GO:0005634		RNA splicing; mRNA processing; nucleus
Q54MH3	Putative pre-mRNA-splicing factor ATP-dependent RNA helicase DHX16 (EC 3.6.1.-) (DEAH-box protein 16)	dhx16 (DDB_0233398)	Dictyostelium discoideum (Slime mold)	1106	3.6.1.-
Q38953	Probable pre-mRNA-splicing factor ATP-dependent RNA helicase (EC 3.6.1.-)	At3g26560 (MFE16.8)	Arabidopsis thaliana (Mouse-ear cress)	1168	3.6.1.-	GO:0008380; GO:0006397; GO:0005634		RNA splicing; mRNA processing; nucleus
A2A4P0	ATP-dependent RNA helicase DHX8 (EC 3.6.1.-) (DEAH box protein 8)	Dhx8	Mus musculus (Mouse)	1244	3.6.1.-	GO:0008380; GO:0006397; GO:0005681		RNA splicing; mRNA processing; spliceosome
O70133	ATP-dependent RNA helicase A (EC 3.6.1.-) (Nuclear DNA helicase II) (NDH II) (DEAH box protein 9) (mHEL-5)	Dhx9 (Ddx9)	Mus musculus (Mouse)	1380	3.6.1.-	GO:0005730		nucleolus
Q39083	Protein DEHYDRATION-INDUCED 19 (AtDi19-1)	DI19-1 (DI19) (At1g56280) (F14G9.11)	Arabidopsis thaliana (Mouse-ear cress)	206		GO:0005515		protein binding
Q84J70	Protein DEHYDRATION-INDUCED 19 homolog 3 (AtDi19-3)	DI19-3 (At3g05700) (F18C1.3)	Arabidopsis thaliana (Mouse-ear cress)	223		GO:0005634		nucleus
Q6NM26	Protein DEHYDRATION-INDUCED 19 homolog 6 (AtDi19-6)	DI19-6 (At5g26990) (F2P16.10)	Arabidopsis thaliana (Mouse-ear cress)	222		GO:0005634		nucleus
O60610	Protein diaphanous homolog 1 (Diaphanous-related formin-1) (DRF1)	DIAPH1 (DIAP1)	Homo sapiens (Human)	1248		GO:0005102; GO:0007605		receptor binding; sensory perception of sound
P27626	Senescence-associated protein DIN1	DIN1	Raphanus sativus (Radish)	183
Q949R4	4,5-DOPA dioxygenase extradiol-like protein (EC 1.13.-.-)	At4g15093 (dl3590w)	Arabidopsis thaliana (Mouse-ear cress)	269	1.13.-.-	GO:0055114; GO:0008270		oxidation reduction; zinc ion binding
O01352	Sperm-specific protein Don juan	dj (CG1980)	Drosophila melanogaster (Fruit fly)	248		GO:0009434; GO:0016007; GO:0005634; GO:0007291		microtubule-based flagellum; mitochondrial derivative; nucleus; sperm individualization
Q80Y75	DnaJ homolog subfamily B member 13 (Testis spermatocyte apoptosis-related gene 6 protein) (Testis and spermatogenesis cell-related protein 6) (Testis spermatogenesis apoptosis-related gene 6 protein) (Testis spermatogenesis apoptosis-related gene 3 protein)	Dnajb13 (Tsarg) (Tsarg3) (Tsarg6)	Mus musculus (Mouse)	316
Q498R3	DnaJ homolog subfamily C member 10	Dnajc10	Rattus norvegicus (Rat)	793		GO:0005788; GO:0005576		endoplasmic reticulum lumen; extracellular region
O75165	DnaJ homolog subfamily C member 13 (Required for receptor-mediated endocytosis 8)	DNAJC13 (KIAA0678) (RME8)	Homo sapiens (Human)	2243
Q95J56	DnaJ homolog subfamily C member 14 (J domain protein interacting with viral protein) (Jiv)	DNAJC14	Bos taurus (Bovine)	699		GO:0005789; GO:0016021; GO:0044419; GO:0015031		endoplasmic reticulum membrane; integral to membrane; interspecies interaction between organisms; protein transport
Q78YY6	DnaJ homolog subfamily C member 15	Dnajc15 (Dnajd1)	Mus musculus (Mouse)	149		GO:0016021		integral to membrane
Q9LD90	H/ACA ribonucleoprotein complex subunit 4 (EC 5.4.99.-) (Nucleolar protein NAP57 homolog) (Nopp-140-associated protein of 57 kDa homolog) (AtNAP57)	NAP57 (At3g57150) (F24I3.230)	Arabidopsis thaliana (Mouse-ear cress)	565	5.4.99.-	GO:0005730; GO:0005515		nucleolus; protein binding
P31023	Dihydrolipoyl dehydrogenase, mitochondrial (EC 1.8.1.4) (Dihydrolipoamide dehydrogenase) (Pyruvate dehydrogenase complex E3 subunit) (PDC-E3) (E3) (Glycine cleavage system L protein)	LPD	Pisum sativum (Garden pea)	501	1.8.1.4	GO:0005960		glycine cleavage complex
P72740	Dihydrolipoyl dehydrogenase (EC 1.8.1.4) (Dihydrolipoamide dehydrogenase) (LPD) (E3 component of pyruvate complex)	lpdA (pdhD) (slr1096)	Synechocystis sp. (strain PCC 6803)	474	1.8.1.4	GO:0006096; GO:0055114; GO:0042597; GO:0005886		glycolysis; oxidation reduction; periplasmic space; plasma membrane
Q08274	Dystrophia myotonica WD repeat-containing protein (Dystrophia myotonica-containing WD repeat motif protein) (DMR-N9 protein)	Dmwd (Dm9)	Mus musculus (Mouse)	650
Q9SAG8	Chaperone protein dnaJ 8, chloroplastic (AtJ8) (AtDjC8)	ATJ8 (C8) (J8) (At1g80920) (F23A5.28)	Arabidopsis thaliana (Mouse-ear cress)	163		GO:0009507		chloroplast
Q8G6C6	Chaperone protein dnaJ	dnaJ (BL0719)	Bifidobacterium longum	381		GO:0006260; GO:0005737; GO:0006950; GO:0051082; GO:0008270		DNA replication; cytoplasm; response to stress; unfolded protein binding; zinc ion binding
Q5KWZ8	Chaperone protein dnaJ	dnaJ (GK2503)	Geobacillus kaustophilus	382		GO:0006260; GO:0005737; GO:0051082; GO:0008270		DNA replication; cytoplasm; unfolded protein binding; zinc ion binding
Q9XCA6	Chaperone protein dnaJ	dnaJ (PG_1776)	Porphyromonas gingivalis (Bacteroides gingivalis)	383		GO:0006260; GO:0005737; GO:0051082; GO:0008270		DNA replication; cytoplasm; unfolded protein binding; zinc ion binding
Q8DKR7	Chaperone protein dnaJ	dnaJ (tll0790)	Synechococcus elongatus (Thermosynechococcus elongatus)	373		GO:0006260; GO:0005737; GO:0051082; GO:0008270		DNA replication; cytoplasm; unfolded protein binding; zinc ion binding
Q73IV4	Chaperone protein dnaJ	dnaJ (WD_0040)	Wolbachia pipientis wMel	372		GO:0006260; GO:0005737; GO:0051082; GO:0008270		DNA replication; cytoplasm; unfolded protein binding; zinc ion binding
Q9FYB5	Chaperone protein dnaJ 11, chloroplastic (AtJ11) (AtDjC11)	ATJ11 (C11) (J11) (At4g36040) (T19K4.170)	Arabidopsis thaliana (Mouse-ear cress)	161		GO:0009507		chloroplast
Q626I7	DnaJ homolog dnj-20 (DnaJ domain protein 20)	dnj-20 (CBG00965)	Caenorhabditis briggsae	382
Q9FH28	Chaperone protein dnaJ 49 (AtJ49) (AtDjC49)	ATJ49 (C49) (At5g49060) (K19E20.16) (K20J1_3)	Arabidopsis thaliana (Mouse-ear cress)	354		GO:0016021		integral to membrane
P42824	DnaJ protein homolog 2	LDJ2	Allium porrum (Leek)	418		GO:0016020; GO:0008270		membrane; zinc ion binding
P43644	DnaJ protein homolog ANJ1		Atriplex nummularia (Old man saltbush)	417		GO:0016020; GO:0006950; GO:0008270		membrane; response to stress; zinc ion binding
Q9JMF7	Dolichyldiphosphatase 1 (EC 3.6.1.43) (Dolichyl pyrophosphate phosphatase 1) (Protein 2-23)	Dolpp1	Mus musculus (Mouse)	238	3.6.1.43	GO:0047874; GO:0030176; GO:0006487	Protein modification; protein glycosylation.	dolichyldiphosphatase activity; integral to endoplasmic reticulum membrane; protein amino acid N-linked glycosylation
O81769	Probable diphthine synthase (EC 2.1.1.98) (Diphthamide biosynthesis methyltransferase)	At4g31790 (F28M20.20)	Arabidopsis thaliana (Mouse-ear cress)	277	2.1.1.98		Protein modification; diphthamide biosynthesis.
Q9D1Q4	Dolichol-phosphate mannosyltransferase subunit 3 (Dolichyl-phosphate beta-D-mannosyltransferase subunit 3) (Dolichol-phosphate mannose synthase subunit 3) (DPM synthase complex subunit 3) (Mannose-P-dolichol synthase subunit 3) (MPD synthase subunit 3)	Dpm3	Mus musculus (Mouse)	92		GO:0033185; GO:0030176		dolichol-phosphate-mannose synthase complex; integral to endoplasmic reticulum membrane
O34996	DNA polymerase I (POL I) (EC 2.7.7.7)	polA (BSU29090)	Bacillus subtilis	880	2.7.7.7	GO:0006281		DNA repair
O60673	DNA polymerase zeta catalytic subunit (hREV3) (EC 2.7.7.7)	REV3L (POLZ) (REV3)	Homo sapiens (Human)	3130	2.7.7.7	GO:0006261; GO:0003887		DNA-dependent DNA replication; DNA-directed DNA polymerase activity
Q55DL0	Dihydropyrimidinase (DHPase) (DHP) (EC 3.5.2.2) (Dihydropyrimidine amidohydrolase) (Hydantoinase)	pyd2 (DDB_0191172)	Dictyostelium discoideum (Slime mold)	503	3.5.2.2	GO:0004157; GO:0006208; GO:0008270		dihydropyrimidinase activity; pyrimidine base catabolic process; zinc ion binding
P13240	Disease resistance response protein 206	PI206	Pisum sativum (Garden pea)	184		GO:0006952; GO:0009607		defense response; response to biotic stimulus
O82132	Dehydration-responsive element-binding protein 2A (Protein DREB2A)	DREB2A (ERF045) (At5g05410) (K18I23.22)	Arabidopsis thaliana (Mouse-ear cress)	335		GO:0005515		protein binding
Q9LRR5	Putative disease resistance protein At3g14460	At3g14460 (MOA2.6)	Arabidopsis thaliana (Mouse-ear cress)	1424
Q9SZA7	Probable disease resistance protein At4g33300	At4g33300 (F17M5.60)	Arabidopsis thaliana (Mouse-ear cress)	832
Q9LQ55	Dynamin-2B (EC 3.6.5.5) (Dynamin-related protein 2B) (Dynamin-like protein 3)	DRP2B (ADL3) (CF1) (At1g59610) (T30E16.17)	Arabidopsis thaliana (Mouse-ear cress)	920	3.6.5.5	GO:0005874; GO:0003774		microtubule; motor activity
P22242	Desiccation-related protein PCC13-62		Craterostigma plantagineum	313		GO:0006950		response to stress
P23283	Desiccation-related protein PCC3-06		Craterostigma plantagineum	201		GO:0006950		response to stress
P27047	Disease resistance response protein DRRG49-C		Pisum sativum (Garden pea)	158
Q9NZW4	Dentin sialophosphoprotein [Cleaved into: Dentin phosphoprotein (Dentin phosphophoryn) (DPP); Dentin sialoprotein (DSP)]	DSPP	Homo sapiens (Human)	1253		GO:0005509; GO:0005518; GO:0005201; GO:0001503; GO:0005578; GO:0001501		calcium ion binding; collagen binding; extracellular matrix structural constituent; ossification; proteinaceous extracellular matrix; skeletal development
Q9UNI6	Dual specificity protein phosphatase 12 (EC 3.1.3.48) (EC 3.1.3.16) (Dual specificity tyrosine phosphatase YVH1)	DUSP12	Homo sapiens (Human)	340	3.1.3.48; 3.1.3.16	GO:0006464; GO:0004725; GO:0008270		protein modification process; protein tyrosine phosphatase activity; zinc ion binding
A5DBS1	tRNA-dihydrouridine synthase 3 (EC 1.-.-.-)	DUS3 (PGUG_00726)	Pichia guilliermondii (Yeast) (Candida guilliermondii)	607	1.-.-.-	GO:0005737; GO:0005634; GO:0055114; GO:0008270		cytoplasm; nucleus; oxidation reduction; zinc ion binding
Q8W250	1-deoxy-D-xylulose 5-phosphate reductoisomerase, chloroplastic (1-deoxyxylulose-5-phosphate reductoisomerase) (DXP reductoisomerase) (EC 1.1.1.267) (2-C-methyl-D-erythritol 4-phosphate synthase)	DXR (Os01g0106900) (LOC_Os01g01710) (P0005A05.24) (P0482C06.2)	Oryza sativa subsp. japonica (Rice)	473	1.1.1.267	GO:0009507; GO:0055114	Isoprenoid biosynthesis; isopentenyl-PP biosynthesis via DXP pathway; isopentenyl-PP from 1-deoxy-D-xylulose 5-phosphate: step 1/6.	chloroplast; oxidation reduction
O78328	Probable 1-deoxy-D-xylulose-5-phosphate synthase, chloroplastic (1-deoxyxylulose-5-phosphate synthase) (DXP synthase) (DXPS) (EC 2.2.1.7) (CapTKT2)	TKT2	Capsicum annuum (Bell pepper)	719	2.2.1.7	GO:0009507; GO:0009228	Metabolic intermediate biosynthesis; 1-deoxy-D-xylulose 5-phosphate biosynthesis; 1-deoxy-D-xylulose 5-phosphate from D-glyceraldehyde 3-phosphate and pyruvate: step 1/1.	chloroplast; thiamin biosynthetic process
Q78P75	Dynein light chain 2, cytoplasmic (Dynein light chain LC8-type 2)	Dynll2 (Dlc2)	Rattus norvegicus (Rat)	89		GO:0005737; GO:0030286; GO:0005874		cytoplasm; dynein complex; microtubule
Q63470	Dual specificity tyrosine-phosphorylation-regulated kinase 1A (EC 2.7.12.2) (Protein kinase minibrain homolog) (MNBH) (RP86) (Dual specificity YAK1-related kinase)	Dyrk1a (Dyrk)	Rattus norvegicus (Rat)	763	2.7.12.2	GO:0016607; GO:0018108; GO:0046777; GO:0043621; GO:0004674; GO:0004713		nuclear speck; peptidyl-tyrosine phosphorylation; protein amino acid autophosphorylation; protein self-association; protein serine/threonine kinase activity; protein tyrosine kinase activity
O75923	Dysferlin (Dystrophy-associated fer-1-like protein) (Fer-1-like protein 1)	DYSF (FER1L1)	Homo sapiens (Human)	2080		GO:0006936; GO:0005886		muscle contraction; plasma membrane
Q8L868	Putative glucan endo-1,3-beta-glucosidase 11 (EC 3.2.1.39) ((1->3)-beta-glucan endohydrolase 11) ((1->3)-beta-glucanase 11) (Beta-1,3-endoglucanase 11) (Beta-1,3-glucanase 11)	At1g32860 (F9L11.6)	Arabidopsis thaliana (Mouse-ear cress)	426	3.2.1.39	GO:0005886		plasma membrane
Q9ZQG9	Putative glucan endo-1,3-beta-glucosidase 14 (EC 3.2.1.39) ((1->3)-beta-glucan endohydrolase 14) ((1->3)-beta-glucanase 14) (Beta-1,3-endoglucanase 14) (Beta-1,3-glucanase 14)	At2g27500/F10A12.18 (At2g27500)	Arabidopsis thaliana (Mouse-ear cress)	392	3.2.1.39	GO:0031225; GO:0005618; GO:0007047; GO:0005737; GO:0006952; GO:0005576; GO:0042973; GO:0005886		anchored to membrane; cell wall; cell wall organization; cytoplasm; defense response; extracellular region; glucan endo-1,3-beta-D-glucosidase activity; plasma membrane
Q9ZT66	Endo-1,3;1,4-beta-D-glucanase (EC 3.2.1.-)		Zea mays (Maize)	303	3.2.1.-	GO:0005576		extracellular region
Q9M069	Putative glucan endo-1,3-beta-glucosidase 7 (EC 3.2.1.39) ((1->3)-beta-glucan endohydrolase 7) ((1->3)-beta-glucanase 7) (Beta-1,3-endoglucanase 7) (Beta-1,3-glucanase 7)	At4g34480 (T4L20.60)	Arabidopsis thaliana (Mouse-ear cress)	356	3.2.1.39	GO:0005618; GO:0007047; GO:0005576; GO:0042973		cell wall; cell wall organization; extracellular region; glucan endo-1,3-beta-D-glucosidase activity
Q6NKW9	Putative glucan endo-1,3-beta-glucosidase 8 (EC 3.2.1.39) ((1->3)-beta-glucan endohydrolase 8) ((1->3)-beta-glucanase 8) (Beta-1,3-endoglucanase 8) (Beta-1,3-glucanase 8)	At1g64760 (F13O11.7)	Arabidopsis thaliana (Mouse-ear cress)	481	3.2.1.39	GO:0031225; GO:0005618; GO:0007047; GO:0006952; GO:0005576; GO:0042973; GO:0005886		anchored to membrane; cell wall; cell wall organization; defense response; extracellular region; glucan endo-1,3-beta-D-glucosidase activity; plasma membrane
P49237	Glucan endo-1,3-beta-glucosidase, acidic isoform (EC 3.2.1.39) ((1->3)-beta-glucan endohydrolase) ((1->3)-beta-glucanase) (Beta-1,3-endoglucanase)		Zea mays (Maize)	335	3.2.1.39	GO:0005576; GO:0042973		extracellular region; glucan endo-1,3-beta-D-glucosidase activity
Q03467	Glucan endo-1,3-beta-glucosidase (EC 3.2.1.39) ((1->3)-beta-glucan endohydrolase) ((1->3)-beta-glucanase) (Beta-1,3-endoglucanase)		Pisum sativum (Garden pea)	370	3.2.1.39	GO:0042973		glucan endo-1,3-beta-D-glucosidase activity
P52409	Glucan endo-1,3-beta-glucosidase (EC 3.2.1.39) ((1->3)-beta-glucan endohydrolase) ((1->3)-beta-glucanase) (Beta-1,3-endoglucanase)	GLC1	Triticum aestivum (Wheat)	461	3.2.1.39	GO:0042973		glucan endo-1,3-beta-D-glucosidase activity
P27666	Glucan endo-1,3-beta-glucosidase, basic vacuolar isoform GLB (EC 3.2.1.39) ((1->3)-beta-glucan endohydrolase) ((1->3)-beta-glucanase) (Beta-1,3-endoglucanase, basic) (Glucanase GLB)		Nicotiana tabacum (Common tobacco)	370	3.2.1.39	GO:0042973; GO:0005773		glucan endo-1,3-beta-D-glucosidase activity; vacuole
Q9FNQ2	Glucan endo-1,3-beta-glucosidase-like protein 2	At5g61130 (MAF19.13)	Arabidopsis thaliana (Mouse-ear cress)	201		GO:0005886		plasma membrane
Q01197	Protein E6	E6	Gossypium hirsutum (Upland cotton) (Gossypium mexicanum)	238		GO:0005618; GO:0005576		cell wall; extracellular region
Q9SKK0	EIN3-binding F-box protein 1 (F-box/LRR-repeat protein 6)	EBF1 (FBL6) (At2g25490) (F13B15.15)	Arabidopsis thaliana (Mouse-ear cress)	628		GO:0005515	Protein modification; protein ubiquitination.	protein binding
O48962	Probable 3-beta-hydroxysteroid-Delta(8),Delta(7)-isomerase (EC 5.3.3.5) (Cholestenol Delta-isomerase) (Delta(8)-Delta(7) sterol isomerase) (D8-D7 sterol isomerase)	At1g20050 (T20H2.18)	Arabidopsis thaliana (Mouse-ear cress)	223	5.3.3.5	GO:0005789; GO:0016126	Steroid biosynthesis; sterol biosynthesis.	endoplasmic reticulum membrane; sterol biosynthetic process
P24162	Probable enoyl-CoA hydratase (EC 4.2.1.17)	fadB1	Rhodobacter capsulatus (Rhodopseudomonas capsulata)	257	4.2.1.17	GO:0004300; GO:0006631		enoyl-CoA hydratase activity; fatty acid metabolic process
Q9XJ56	Phosphoprotein ECPP44	ECPP44	Daucus carota (Carrot)	258		GO:0009793		embryonic development ending in seed dormancy
Q3ZAV8	Enhancer of mRNA-decapping protein 4	Edc4	Rattus norvegicus (Rat)	1407		GO:0005737; GO:0005634		cytoplasm; nucleus
O80341	Ethylene-responsive transcription factor 5 (AtERF5) (Ethylene-responsive element-binding factor 5) (EREBP-5)	ERF5 (ERF-5) (ERF102) (At5g47230) (MQL5_9)	Arabidopsis thaliana (Mouse-ear cress)	300		GO:0006952; GO:0009873		defense response; ethylene mediated signaling pathway
Q9FKG1	Ethylene-responsive transcription factor ERF104	ERF104 (At5g61600) (K11J9.13)	Arabidopsis thaliana (Mouse-ear cress)	241		GO:0009873		ethylene mediated signaling pathway
Q9SZ06	Ethylene-responsive transcription factor ERF109	ERF109 (At4g34410) (F10M10.180)	Arabidopsis thaliana (Mouse-ear cress)	268		GO:0009873		ethylene mediated signaling pathway
Q70II3	Ethylene-responsive transcription factor ERF110	ERF110 (At5g50080) (MPF21.9)	Arabidopsis thaliana (Mouse-ear cress)	220		GO:0009873		ethylene mediated signaling pathway
O64937	Elongation factor 1-alpha (EF-1-alpha)	REFA1 (Os03g0177400) (LOC_Os03g08010); REFA2 (Os03g0178000) (LOC_Os03g08060); REFA3 (Os03g0177900) (LOC_Os03g08050); REFA4 (Os03g0177500) (LOC_Os03g08020)	Oryza sativa subsp. japonica (Rice)	447
P34825	Elongation factor 1-alpha (EF-1-alpha)	tef1	Trichoderma reesei (Hypocrea jecorina)	460
O24534	Elongation factor 1-alpha (EF-1-alpha)		Vicia faba (Broad bean)	447
P29545	Elongation factor 1-beta (EF-1-beta) (Elongation factor 1B-alpha 2) (eEF-1B alpha 2) (Elongation factor 1-beta') (EF-1-beta')	Os07g0662500 (LOC_Os07g46750) (P0453E03.116)	Oryza sativa subsp. japonica (Rice)	224
Q9SI20	Elongation factor 1-delta 2 (EF-1-delta 2) (Elongation factor 1B-beta 2) (eEF-1B beta 2)	At2g18110 (F8D23.11) (T27K22.2)	Arabidopsis thaliana (Mouse-ear cress)	231
Q9ZRI7	Elongation factor 1-gamma 1 (EF-1-gamma 1) (eEF-1B gamma 1)	Os02g0220600 (LOC_Os02g12800) (B1131G07.12)	Oryza sativa subsp. japonica (Rice)	418
P36008	Elongation factor 1-gamma 2 (EF-1-gamma 2) (Translation elongation factor 1B gamma 2) (Eukaryotic elongation factor 1Bgamma 2) (eEF1Bgamma 2)	TEF4 (EFC1) (YKL081W)	Saccharomyces cerevisiae (Baker's yeast)	412		GO:0005739; GO:0005515; GO:0005840; GO:0003746; GO:0006414	Protein biosynthesis; polypeptide chain elongation.	mitochondrion; protein binding; ribosome; translation elongation factor activity; translational elongation
Q9FUM1	Elongation factor 1-gamma (EF-1-gamma) (eEF-1B gamma)		Prunus avium (Cherry)	422
O23755	Elongation factor 2 (EF-2)		Beta vulgaris (Sugar beet)	843		GO:0005737; GO:0006412; GO:0003746		cytoplasm; translation; translation elongation factor activity
P29691	Elongation factor 2 (EF-2)	eft-2 (F25H5.4)	Caenorhabditis elegans	852		GO:0009792; GO:0040007; GO:0040035; GO:0002119		embryonic development ending in birth or egg hatching; growth; hermaphrodite genitalia development; nematode larval development
Q9C641	Probable elongation factor G, mitochondrial (mEF-G)	At1g45332 (F2G19.2)	Arabidopsis thaliana (Mouse-ear cress)	754		GO:0005739		mitochondrion
Q54760	Elongation factor P (EF-P)	efp (Synpcc7942_2565)	Synechococcus elongatus (strain PCC 7942) (Anacystis nidulans R2)	185		GO:0005737; GO:0003746; GO:0006414	Protein biosynthesis; polypeptide chain elongation.	cytoplasm; translation elongation factor activity; translational elongation
O24310	Elongation factor Tu, chloroplastic (EF-Tu)	tufA	Pisum sativum (Garden pea)	488		GO:0009507; GO:0003746; GO:0006414		chloroplast; translation elongation factor activity; translational elongation
Q9CAD0	Transcription factor EGL1 (Protein ENHANCER OF GLABRA 3) (Basic helix-loop-helix protein 2) (bHLH 2) (AtbHLH002) (AtMyc-146)	BHLH2 (EGL1) (EGL3) (MYC146) (At1g63650) (F24D7.16)	Arabidopsis thaliana (Mouse-ear cress)	596		GO:0005515		protein binding
Q54I81	Translation initiation factor eIF-2B subunit alpha (eIF-2B GDP-GTP exchange factor subunit alpha)	eif2b1 (DDB_0231375)	Dictyostelium discoideum (Slime mold)	321		GO:0005851; GO:0006413		eukaryotic translation initiation factor 2B complex; translational initiation
Q8LEA8	Phytochrome A-associated F-box protein (Empfindlicher im dunkelroten Licht protein 1)	EID1 (At4g02440) (T14P8.22)	Arabidopsis thaliana (Mouse-ear cress)	336		GO:0005515	Protein modification; protein ubiquitination.	protein binding
Q9LD55	Eukaryotic translation initiation factor 3 subunit A (eIF3a) (eIF-3-theta) (Eukaryotic translation initiation factor 3 large subunit) (p114)	TIF3A1 (At4g11420) (F25E4.40)	Arabidopsis thaliana (Mouse-ear cress)	987		GO:0006412; GO:0003743		translation; translation initiation factor activity
P56821	Eukaryotic translation initiation factor 3 subunit B (eIF3b) (eIF-3-eta) (eIF3 p110)	TIF3B1 (PRT1)	Nicotiana tabacum (Common tobacco)	719
Q9XHM1	Eukaryotic translation initiation factor 3 subunit C (eIF3c) (eIF3 p110)	TIF3C1 (AM3-1)	Medicago truncatula (Barrel medic)	935
P56820	Eukaryotic translation initiation factor 3 subunit D (eIF3d) (eIF-3-zeta) (p66)	TIF3D1 (At4g20980) (T13K14.140)	Arabidopsis thaliana (Mouse-ear cress)	591
Q5ZLA5	Eukaryotic translation initiation factor 3 subunit E (eIF3e) (Eukaryotic translation initiation factor 3 subunit 6)	EIF3E (EIF3S6) (RCJMB04_6o19)	Gallus gallus (Chicken)	445		GO:0005737; GO:0006412; GO:0003743		cytoplasm; translation; translation initiation factor activity
Q9Z1D1	Eukaryotic translation initiation factor 3 subunit G (eIF3g) (Eukaryotic translation initiation factor 3 subunit 4) (eIF-3-delta) (eIF-3 RNA-binding subunit) (eIF3 p44) (eIF3 p42) (Eif3p42)	Eif3g (Eif3p42) (Eif3s4)	Mus musculus (Mouse)	320		GO:0003723; GO:0006412; GO:0003743		RNA binding; translation; translation initiation factor activity
Q0VCU8	Eukaryotic translation initiation factor 3 subunit J (eIF3j) (Eukaryotic translation initiation factor 3 subunit 1) (eIF-3-alpha)	EIF3J (EIF3S1)	Bos taurus (Bovine)	256		GO:0006412; GO:0003743		translation; translation initiation factor activity
Q9SZA3	Eukaryotic translation initiation factor 3 subunit K (eIF3k) (eIF-3 p25)	TIF3K1 (At4g33250) (F17M5.10)	Arabidopsis thaliana (Mouse-ear cress)	226
Q54KZ8	Probable eukaryotic translation initiation factor 3 subunit M (eIF3m)	eif3m (DDB_0238518)	Dictyostelium discoideum (Slime mold)	401
O15818	Putative eukaryotic translation initiation factor 3 subunit (eIF-3)	cluA (DDB_0215379)	Dictyostelium discoideum (Slime mold)	1320
P11432	Early light-induced protein, chloroplastic (ELIP)		Pisum sativum (Garden pea)	196		GO:0009507; GO:0016021		chloroplast; integral to membrane
Q8BYZ7	Engulfment and cell motility protein 3	Elmo3	Mus musculus (Mouse)	607		GO:0005515		protein binding
Q8LHP0	Transcription elongation factor 1 homolog	Os07g0631100 (LOC_Os07g43730) (P0519E12.3)	Oryza sativa subsp. japonica (Rice)	89		GO:0005634; GO:0006355; GO:0008270		nucleus; regulation of transcription, DNA-dependent; zinc ion binding
Q40863	Embryogenesis-associated protein EMB8 (EC 3.1.1.-)	EMB8	Picea glauca (White spruce)	457	3.1.1.-
Q54B20	Protein EMI5 homolog, mitochondrial	DDB_0266372	Dictyostelium discoideum (Slime mold)	141
Q8T4F7	Protein enabled	ena (enb) (CG15112)	Drosophila melanogaster (Fruit fly)	829		GO:0017124; GO:0007015; GO:0007411; GO:0048813; GO:0007391; GO:0030027; GO:0008064; GO:0008360		SH3 domain binding; actin filament organization; axon guidance; dendrite morphogenesis; dorsal closure; lamellipodium; regulation of actin polymerization or depolymerization; regulation of cell shape
P37518	GTP-dependent nucleic acid-binding protein engD	engD (yyaF) (BSU40920)	Bacillus subtilis	366		GO:0000287		magnesium ion binding
Q9T076	Early nodulin-like protein 2 (Phytocyanin-like protein)	At4g27520 (T29A15.10)	Arabidopsis thaliana (Mouse-ear cress)	349		GO:0048046; GO:0009507; GO:0005773		apoplast; chloroplast; vacuole
Q42971	Enolase (EC 4.2.1.11) (2-phosphoglycerate dehydratase) (2-phospho-D-glycerate hydro-lyase) (OSE1)	ENO1 (AD709) (Os10g0167300) (LOC_Os10g08550) (OSJNAb0015J03.9)	Oryza sativa subsp. japonica (Rice)	446	4.2.1.11	GO:0000287	Carbohydrate degradation; glycolysis; pyruvate from D-glyceraldehyde 3-phosphate: step 4/5.	magnesium ion binding
P42896	Enolase (EC 4.2.1.11) (2-phosphoglycerate dehydratase) (2-phospho-D-glycerate hydro-lyase)		Ricinus communis (Castor bean)	445	4.2.1.11	GO:0000287	Carbohydrate degradation; glycolysis; pyruvate from D-glyceraldehyde 3-phosphate: step 4/5.	magnesium ion binding
P26300	Enolase (EC 4.2.1.11) (2-phosphoglycerate dehydratase) (2-phospho-D-glycerate hydro-lyase)	PGH1	Solanum lycopersicum (Tomato) (Lycopersicon esculentum)	444	4.2.1.11	GO:0000287	Carbohydrate degradation; glycolysis; pyruvate from D-glyceraldehyde 3-phosphate: step 4/5.	magnesium ion binding
Q0VD27	Enolase-phosphatase E1 (EC 3.1.3.77) (2,3-diketo-5-methylthio-1-phosphopentane phosphatase) (MASA homolog)	ENOPH1 (MASA)	Bos taurus (Bovine)	261	3.1.3.77	GO:0043874; GO:0019509	Amino-acid biosynthesis; L-methionine biosynthesis via salvage pathway; L-methionine from (S)-methyl-5-thio-alpha-D-ribose 1-phosphate: step 3/6. Amino-acid biosynthesis; L-methionine biosynthesis via salvage pathway; L-methionine from (S)-methyl-5-thio-alpha-D-ribose 1-phosphate: step 4/6.	acireductone synthase activity; methionine salvage
P35016	Endoplasmin homolog (GRP94 homolog)	HSP90	Catharanthus roseus (Madagascar periwinkle) (Vinca rosea)	817		GO:0005509; GO:0005788		calcium ion binding; endoplasmic reticulum lumen
Q9UBC2	Epidermal growth factor receptor substrate 15-like 1 (Eps15-related protein) (Eps15R)	EPS15L1 (EPS15R)	Homo sapiens (Human)	864		GO:0005886		plasma membrane
Q9Z1Z3	Epsin-2 (EPS-15-interacting protein 2)	Epn2	Rattus norvegicus (Rat)	583		GO:0005737; GO:0006897; GO:0008289		cytoplasm; endocytosis; lipid binding
Q8XIU8	GTP-binding protein era homolog	era (CPE2015)	Clostridium perfringens	296		GO:0005525; GO:0003723; GO:0009987		GTP binding; RNA binding; cellular process
Q87C05	GTP-binding protein era homolog	era (PD_1291)	Xylella fastidiosa (strain Temecula1 / ATCC 700964)	298		GO:0005525; GO:0003723; GO:0009987		GTP binding; RNA binding; cellular process
P42763	Dehydrin ERD14	ERD14 (At1g76180) (T23E18.12) (T23E18_36)	Arabidopsis thaliana (Mouse-ear cress)	185
Q09473	Putative ER lumen protein retaining receptor C28H8.4	C28H8.4	Caenorhabditis elegans	213		GO:0005789; GO:0015031; GO:0004872; GO:0016192		endoplasmic reticulum membrane; protein transport; receptor activity; vesicle-mediated transport
Q9ZTN2	ER lumen protein retaining receptor (HDEL receptor) (PGP169-12)	ERD2	Petunia hybrida (Petunia)	215		GO:0005789; GO:0015031; GO:0004872; GO:0016192		endoplasmic reticulum membrane; protein transport; receptor activity; vesicle-mediated transport
Q93YP9	Sugar transporter ERD6-like 4	At1g19450 (F18O14.22)	Arabidopsis thaliana (Mouse-ear cress)	488		GO:0005886; GO:0005773		plasma membrane; vacuole
Q84QC2	Ethylene-responsive transcription factor ERF017	ERF017 (At1g19210) (T29M8.8)	Arabidopsis thaliana (Mouse-ear cress)	185		GO:0009873		ethylene mediated signaling pathway
Q9S7L5	Ethylene-responsive transcription factor ERF018	ERF018 (At1g74930) (F9E10.22) (F25A4.10)	Arabidopsis thaliana (Mouse-ear cress)	195		GO:0009873		ethylene mediated signaling pathway
Q9LPV8	Eukaryotic peptide chain release factor subunit 1-2 (Eukaryotic release factor 1-2) (eRF1-2) (Omnipotent suppressor protein 1 homolog 2) (SUP1 homolog 2)	ERF1-2 (At1g12920) (F13K23.17)	Arabidopsis thaliana (Mouse-ear cress)	434
Q9SXS8	Ethylene-responsive transcription factor 3 (Ethylene-responsive element-binding factor 3 homolog) (Ethylene-responsive element-binding factor 5) (EREBP-5) (NtERF5)	ERF3 (ERF-5) (ERF5)	Nicotiana tabacum (Common tobacco)	225		GO:0006952; GO:0009873		defense response; ethylene mediated signaling pathway
Q8R050	Eukaryotic peptide chain release factor GTP-binding subunit ERF3A (Eukaryotic peptide chain release factor subunit 3a) (eRF3a) (G1 to S phase transition protein 1 homolog)	Gspt1 (Erf3a)	Mus musculus (Mouse)	499		GO:0005515; GO:0003747		protein binding; translation release factor activity
Q52QU1	Ethylene-responsive transcription factor ERF042	ERF042 (At2g25820) (F17H15.15)	Arabidopsis thaliana (Mouse-ear cress)	225		GO:0009873		ethylene mediated signaling pathway
Q40477	Ethylene-responsive transcription factor 4 (Ethylene-responsive element-binding factor 4 homolog) (Ethylene-responsive element-binding factor 3) (EREBP-3) (NtERF3)	ERF4 (ERF-3) (ERF3)	Nicotiana tabacum (Common tobacco)	225		GO:0006952; GO:0009873		defense response; ethylene mediated signaling pathway
Q40478	Ethylene-responsive transcription factor 5 (Ethylene-responsive element-binding factor 5 homolog) (Ethylene-responsive element-binding factor 4) (EREBP-4) (NtERF4)	ERF5 (ERF-4) (ERF4)	Nicotiana tabacum (Common tobacco)	291		GO:0006952; GO:0009873		defense response; ethylene mediated signaling pathway
O80340	Ethylene-responsive transcription factor 4 (AtERF4) (Ethylene-responsive element-binding factor 4) (EREBP-4) (Protein RELATED TO APETALA2 5)	ERF4 (ERF-4) (ERF078) (RAP2-5) (At3g15210) (K7L4.1)	Arabidopsis thaliana (Mouse-ear cress)	222		GO:0005515		protein binding
Q8LDC8	Ethylene-responsive transcription factor 1B (AtERF1B) (Ethylene-responsive element-binding factor 1B) (EREBP-1B)	ERF1B (ERF092) (ERF1) (At3g23240) (K14B15.15)	Arabidopsis thaliana (Mouse-ear cress)	218		GO:0006952; GO:0009873		defense response; ethylene mediated signaling pathway
O48651	Squalene monooxygenase (EC 1.14.99.7) (Squalene epoxidase) (SE)		Panax ginseng (Korean ginseng)	539	1.14.99.7	GO:0016021; GO:0055114	Terpene metabolism; lanosterol biosynthesis; lanosterol from farnesyl-PP: step 2/3.	integral to membrane; oxidation reduction
Q803I2	Endoplasmic reticulum-Golgi intermediate compartment protein 3	ergic3 (zgc:55762) (zgc:113959)	Danio rerio (Zebrafish) (Brachydanio rerio)	383		GO:0033116; GO:0005794; GO:0005789; GO:0016021; GO:0016192		ER-Golgi intermediate compartment membrane; Golgi apparatus; endoplasmic reticulum membrane; integral to membrane; vesicle-mediated transport
Q9S7C9	Putative DNA-binding protein ESCAROLA	ESC (At1g20900) (F9H16.12)	Arabidopsis thaliana (Mouse-ear cress)	311
Q7Y1X1	Esterase (EC 3.1.1.-) (Early nodule-specific protein homolog) (Latex allergen Hev b 13) (allergen Hev b 13)		Hevea brasiliensis (Para rubber tree)	391	3.1.1.-	GO:0019863; GO:0006952; GO:0016788		IgE binding; defense response; hydrolase activity, acting on ester bonds
O65020	Ethylene-overproduction protein 1	ETO1 (At3g51770) (ATEM1.2)	Arabidopsis thaliana (Mouse-ear cress)	951		GO:0005515		protein binding
O81122	Ethylene receptor (EC 2.7.13.3)	ETR1	Malus domestica (Apple) (Malus sylvestris)	741	2.7.13.3	GO:0005507; GO:0016021; GO:0004872		copper ion binding; integral to membrane; receptor activity
Q9XH58	Ethylene receptor 1 (EC 2.7.13.3) (PhETR1)	ETR1	Pelargonium hortorum (Common geranium)	740	2.7.13.3	GO:0005507; GO:0016021; GO:0004872		copper ion binding; integral to membrane; receptor activity
Q9M7M1	Ethylene receptor (EC 2.7.13.3)	ETR1	Prunus persica (Peach)	738	2.7.13.3	GO:0005507; GO:0016021; GO:0004872		copper ion binding; integral to membrane; receptor activity
Q8NHP7	Exonuclease 3'-5' domain-like-containing protein 1	EXDL1	Homo sapiens (Human)	514
Q9SVE5	Expansin-like A2 (AtEXLA2) (At-EXPL2) (AtEXPL2) (Ath-ExpBeta-2.2)	EXLA2 (EXPL2) (At4g38400) (F22I13.170)	Arabidopsis thaliana (Mouse-ear cress)	265
Q9LZT5	Expansin-like A3 (AtEXLA3) (At-EXPL3) (AtEXPL3) (Ath-ExpBeta-2.3)	EXLA3 (EXPL3) (At3g45960) (F16L2_170)	Arabidopsis thaliana (Mouse-ear cress)	263
O23547	Expansin-like B1 (AtEXLB1) (At-EXPR1) (AtEXPR1) (Ath-ExpBeta-3.1)	EXLB1 (EXPR1) (At4g17030) (dl4545c)	Arabidopsis thaliana (Mouse-ear cress)	250
Q54ED2	Exonuclease 1 (EC 3.1.-.-)	exo1 (DDB_0232997)	Dictyostelium discoideum (Slime mold)	1046	3.1.-.-
Q54NV1	Exocyst complex component 1 (Exocyst complex component Sec3)	exoc1 (sec3) (DDB_0233960)	Dictyostelium discoideum (Slime mold)	879
Q9LXX6	Probable exocyst complex component 6 (Exocyst complex component Sec15)	At3g56640 (T5P19_290)	Arabidopsis thaliana (Mouse-ear cress)	789		GO:0015031		protein transport
Q9UPT5	Exocyst complex component 7 (Exocyst complex component Exo70)	EXOC7 (EXO70) (KIAA1067)	Homo sapiens (Human)	735		GO:0034451		centriolar satellite
O54922	Exocyst complex component 7 (Exocyst complex component Exo70) (rExo70)	Exoc7 (Exo70)	Rattus norvegicus (Rat)	653		GO:0005886; GO:0015031		plasma membrane; protein transport
Q28F19	Exosome complex exonuclease MTR3 (EC 3.1.13.-) (mRNA transport regulator 3 homolog) (Exosome component 6)	exosc6 (mtr3) (TGas126k07.1)	Xenopus tropicalis (Western clawed frog) (Silurana tropicalis)	270	3.1.13.-	GO:0005737; GO:0000178; GO:0005634; GO:0006364		cytoplasm; exosome (RNase complex); nucleus; rRNA processing
Q40636	Expansin-A2 (OsEXPA2) (Alpha-expansin-2) (OsEXP2) (OsaEXPa1.23) (RiExB) (RiExC)	EXPA2 (EXP2) (Os01g0823100) (LOC_Os01g60770) (P0031D02.10) (P0485B12.42)	Oryza sativa subsp. japonica (Rice)	251		GO:0005618; GO:0016020		cell wall; membrane
O48818	Expansin-A4 (AtEXPA4) (Alpha-expansin-4) (At-EXP4) (AtEx4) (Ath-ExpAlpha-1.6)	EXPA4 (EXP4) (At2g39700) (F17A14.7)	Arabidopsis thaliana (Mouse-ear cress)	257		GO:0005618; GO:0016020		cell wall; membrane
Q9LYN8	Leucine-rich repeat receptor protein kinase EXS (EC 2.7.11.1) (Extra sporogenous cells protein) (Protein EXCESS MICROSPOROCYTES 1)	EXS (EMS1) (ESP) (At5g07280) (T28J14.220)	Arabidopsis thaliana (Mouse-ear cress)	1192	2.7.11.1	GO:0005515		protein binding
Q5IGR8	Exostosin-1a (EC 2.4.1.224) (EC 2.4.1.225) (Glucuronosyl-N-acetylglucosaminyl-proteoglycan/N-acetylglucosaminyl-proteoglycan 4-alpha-N-acetylglucosaminyltransferase 1a) (Multiple exostoses protein 1 homolog a)	ext1a	Danio rerio (Zebrafish) (Brachydanio rerio)	730	2.4.1.224; 2.4.1.225	GO:0050509; GO:0050508; GO:0015012; GO:0030176	Protein modification; protein glycosylation.	N-acetylglucosaminyl-proteoglycan 4-beta-glucuronosyltransferase activity; glucuronosyl-N-acetylglucosaminyl-proteoglycan 4-alpha-N-acetylglucosaminyltransferase activity; heparan sulfate proteoglycan biosynthetic process; integral to endoplasmic reticulum membrane
Q38913	Extensin-1 (AtExt1) (AtExt4)	EXT1 (EXT4) (At1g76930) (F22K20.3)	Arabidopsis thaliana (Mouse-ear cress)	373		GO:0005618; GO:0005576		cell wall; extracellular region
Q9M1G9	Extensin-2 (AtExt2) (Cell wall hydroxyproline-rich glycoprotein 1) (HRGP1)	EXT2 (HRGP1) (At3g54590) (T14E10_160)	Arabidopsis thaliana (Mouse-ear cress)	743		GO:0005618; GO:0005576		cell wall; extracellular region
Q9FS16	Extensin-3 (AtExt3) (AtExt5)	EXT3 (EXT5) (At1g21310) (F16F4.4)	Arabidopsis thaliana (Mouse-ear cress)	427		GO:0005618; GO:0005576		cell wall; extracellular region
P06599	Extensin		Daucus carota (Carrot)	306		GO:0005618; GO:0005576		cell wall; extracellular region
P14918	Extensin (Proline-rich glycoprotein)	HRGP	Zea mays (Maize)	267		GO:0005618; GO:0007047; GO:0005576		cell wall; cell wall organization; extracellular region
P24152	Extensin (Proline-rich glycoprotein)	HRGP	Sorghum bicolor (Sorghum) (Sorghum vulgare)	283		GO:0005618; GO:0007047; GO:0005576		cell wall; cell wall organization; extracellular region
P13983	Extensin (Cell wall hydroxyproline-rich glycoprotein)	HRGPNT3	Nicotiana tabacum (Common tobacco)	620		GO:0005618; GO:0007047; GO:0005576; GO:0005198		cell wall; cell wall organization; extracellular region; structural molecule activity
Q93YR3	FAM10 family protein At4g22670	At4g22670 (T12H17.60)	Arabidopsis thaliana (Mouse-ear cress)	441		GO:0046686		response to cadmium ion
Q641I1	Protein FAM135B	fam135b	Xenopus laevis (African clawed frog)	1376
P46275	Fructose-1,6-bisphosphatase, chloroplastic (FBPase) (EC 3.1.3.11) (D-fructose-1,6-bisphosphate 1-phosphohydrolase)	FBP	Pisum sativum (Garden pea)	407	3.1.3.11	GO:0009507; GO:0042132; GO:0019253	Carbohydrate biosynthesis; Calvin cycle.	chloroplast; fructose 1,6-bisphosphate 1-phosphatase activity; reductive pentose-phosphate cycle
Q9MA79	Fructose-1,6-bisphosphatase, cytosolic (FBPase) (EC 3.1.3.11) (D-fructose-1,6-bisphosphate 1-phosphohydrolase)	At1g43670 (F2J6.2)	Arabidopsis thaliana (Mouse-ear cress)	341	3.1.3.11	GO:0005515		protein binding
Q9XF47	Fructose-1,6-bisphosphatase, cytosolic (FBPase) (EC 3.1.3.11) (D-fructose-1,6-bisphosphate 1-phosphohydrolase)	FBPban1	Musa acuminata (Banana) (Musa cavendishii)	341	3.1.3.11	GO:0005737; GO:0042132		cytoplasm; fructose 1,6-bisphosphate 1-phosphatase activity
Q9Y4F4	Protein FAM179B	FAM179B (KIAA0423)	Homo sapiens (Human)	1720
Q6GQN4	Protein FAM32A-like	fam32al (fam32a) (zgc:91831)	Danio rerio (Zebrafish) (Brachydanio rerio)	109
P25093	Fumarylacetoacetase (FAA) (EC 3.7.1.2) (Fumarylacetoacetate hydrolase) (Beta-diketonase)	Fah	Rattus norvegicus (Rat)	419	3.7.1.2	GO:0006559; GO:0005509; GO:0000287; GO:0006572	Amino-acid degradation; L-phenylalanine degradation; acetoacetic acid and fumarate from L-phenylalanine: step 6/6.	L-phenylalanine catabolic process; calcium ion binding; magnesium ion binding; tyrosine catabolic process
P48621	Omega-3 fatty acid desaturase, chloroplastic (EC 1.14.19.-)	FAD7	Glycine max (Soybean)	453	1.14.19.-	GO:0009507; GO:0006633; GO:0016020; GO:0055114	Lipid metabolism; polyunsaturated fatty acid biosynthesis.	chloroplast; fatty acid biosynthetic process; membrane; oxidation reduction
P32291	Omega-3 fatty acid desaturase, endoplasmic reticulum (EC 1.14.19.-) (Indole-3-acetic acid-induced protein ARG1)	ARG1	Phaseolus aureus (Mung bean) (Vigna radiata)	380	1.14.19.-	GO:0005789; GO:0006633; GO:0016021; GO:0055114	Lipid metabolism; polyunsaturated fatty acid biosynthesis.	endoplasmic reticulum membrane; fatty acid biosynthetic process; integral to membrane; oxidation reduction
Q3TDN2	FAS-associated factor 2 (UBX domain-containing protein 8)	Faf2 (Kiaa0887) (Ubxd8)	Mus musculus (Mouse)	445		GO:0005737		cytoplasm
O74976	Putative peroxisomal-coenzyme A synthetase (EC 6.-.-.-)	SPCC1827.03c	Schizosaccharomyces pombe (Fission yeast)	512	6.-.-.-	GO:0005829		cytosol
Q42712	Oleoyl-acyl carrier protein thioesterase, chloroplastic (EC 3.1.2.14) (18:0-acyl-carrier protein thioesterase) (18:0-ACP thioesterase) (Acyl-[acyl-carrier-protein] hydrolase) (Fragment)	FATA	Coriandrum sativum (Coriander)	369	3.1.2.14	GO:0009507; GO:0004320		chloroplast; oleoyl-[acyl-carrier-protein] hydrolase activity
Q9SQI3	Myristoyl-acyl carrier protein thioesterase, chloroplastic (EC 3.1.2.-) (16:0-acyl-carrier protein thioesterase) (16:0-ACP thioesterase) (Acyl-[acyl-carrier-protein] hydrolase) (PATE)	FATB1	Gossypium hirsutum (Upland cotton) (Gossypium mexicanum)	413	3.1.2.-	GO:0009507; GO:0016787		chloroplast; hydrolase activity
Q9XIN8	F-box protein At2g27310	At2g27310 (F12K2.11)	Arabidopsis thaliana (Mouse-ear cress)	337
Q9XI00	F-box protein 7	FBP7 (At1g21760) (F8K7.20)	Arabidopsis thaliana (Mouse-ear cress)	328		GO:0005515	Protein modification; protein ubiquitination.	protein binding
Q1G391	F-box protein At4g00893	At4g00893	Arabidopsis thaliana (Mouse-ear cress)	388
Q9SU30	F-box protein At4g12560	At4g12560 (T1P17.150)	Arabidopsis thaliana (Mouse-ear cress)	413
Q9FL82	F-box protein At5g39250	At5g39250 (K3K3.16)	Arabidopsis thaliana (Mouse-ear cress)	252
Q9FHK0	F-box protein At5g45360	At5g45360 (MFC19.2)	Arabidopsis thaliana (Mouse-ear cress)	316
Q9FNK5	F-box protein At5g46170	At5g46170 (MCL19.23)	Arabidopsis thaliana (Mouse-ear cress)	395
Q9FZ32	F-box protein At1g55000	At1g55000 (F14C21.53) (T24C10.11)	Arabidopsis thaliana (Mouse-ear cress)	221
Q9FYF9	F-box protein At1g67340	At1g67340 (F1N21.16)	Arabidopsis thaliana (Mouse-ear cress)	379
Q9C8K7	F-box/Kelch-repeat protein At1g51550	At1g51550 (F5D21.4)	Arabidopsis thaliana (Mouse-ear cress)	478
Q93W93	F-box/Kelch-repeat protein At1g55270	At1g55270 (F7A10.5)	Arabidopsis thaliana (Mouse-ear cress)	434
Q9M8L2	F-box/Kelch-repeat protein At1g80440	At1g80440 (T21F11.23)	Arabidopsis thaliana (Mouse-ear cress)	354
Q8L736	F-box/Kelch-repeat protein At2g02870	At2g02870 (T17M13.4)	Arabidopsis thaliana (Mouse-ear cress)	467
O80582	F-box/Kelch-repeat protein At2g44130	At2g44130 (F6E13.26)	Arabidopsis thaliana (Mouse-ear cress)	409
Q9LM55	F-box/Kelch-repeat protein At1g22040	At1g22040 (F2E2.11)	Arabidopsis thaliana (Mouse-ear cress)	475
Q9SMY8	F-box/LRR-repeat protein 15	FBL15 (At4g33210) (F4I10.140)	Arabidopsis thaliana (Mouse-ear cress)	990
Q94A20	Protein FBL4	FBL4 (At4g15470) (dl3775w) (FCAALL.58)	Arabidopsis thaliana (Mouse-ear cress)	256		GO:0016021		integral to membrane
O49286	F-box/LRR-repeat protein 5	FBL5 (At1g77000) (F22K20.10)	Arabidopsis thaliana (Mouse-ear cress)	360
Q9M0E1	F-box/LRR-repeat protein At4g29420	At4g29420 (F17A13.240)	Arabidopsis thaliana (Mouse-ear cress)	446
Q9FMV0	F-box/LRR-repeat protein At5g63520	At5g63520 (MLE2.15)	Arabidopsis thaliana (Mouse-ear cress)	529
Q94AH9	rRNA 2'-O-methyltransferase fibrillarin 2 (EC 2.1.1.-) (Fibrillarin-like protein 2)	FIB2 (FLP) (At4g25630) (L73G19.10)	Arabidopsis thaliana (Mouse-ear cress)	320	2.1.1.-	GO:0005515		protein binding
Q8I1F4	rRNA 2'-O-methyltransferase fibrillarin (EC 2.1.1.-)	Fib (GG20072)	Drosophila erecta (Fruit fly)	345	2.1.1.-	GO:0003723; GO:0006396; GO:0001651		RNA binding; RNA processing; dense fibrillar component
Q9ZPE4	F-box protein FBW2	FBW2 (At4g08980) (T3H13.1)	Arabidopsis thaliana (Mouse-ear cress)	317		GO:0005515	Protein modification; protein ubiquitination.	protein binding
P48631	Omega-6 fatty acid desaturase, endoplasmic reticulum isozyme 2 (EC 1.14.19.-)	FAD2-2	Glycine max (Soybean)	383	1.14.19.-	GO:0005789; GO:0006633; GO:0016021; GO:0055114	Lipid metabolism; polyunsaturated fatty acid biosynthesis.	endoplasmic reticulum membrane; fatty acid biosynthetic process; integral to membrane; oxidation reduction
Q9S7E4	Formate dehydrogenase, mitochondrial (EC 1.2.1.2) (NAD-dependent formate dehydrogenase) (FDH)	FDH1 (FDH) (At5g14780) (T9L3_80)	Arabidopsis thaliana (Mouse-ear cress)	384	1.2.1.2	GO:0008863; GO:0005739; GO:0055114		formate dehydrogenase activity; mitochondrion; oxidation reduction
P10933	Ferredoxin--NADP reductase, leaf isozyme, chloroplastic (FNR) (EC 1.18.1.2)	PETH	Pisum sativum (Garden pea)	360	1.18.1.2	GO:0005515	Energy metabolism; photosynthesis.	protein binding
Q41014	Ferredoxin--NADP reductase, root isozyme, chloroplastic (FNR) (EC 1.18.1.2)		Pisum sativum (Garden pea)	377	1.18.1.2	GO:0009507; GO:0022900; GO:0015979; GO:0006810	Energy metabolism; photosynthesis.	chloroplast; electron transport chain; photosynthesis; transport
P09911	Ferredoxin-1, chloroplastic (Ferredoxin I)	PETF (FED1)	Pisum sativum (Garden pea)	149		GO:0005515		protein binding
Q43517	Ferredoxin-1, chloroplastic (Ferredoxin I)	SEND33	Solanum lycopersicum (Tomato) (Lycopersicon esculentum)	144		GO:0009507; GO:0005506; GO:0006810		chloroplast; iron ion binding; transport
P27788	Ferredoxin-3, chloroplastic (Ferredoxin III) (Fd III)	FDX3 (PFD3)	Zea mays (Maize)	152		GO:0009507; GO:0005506; GO:0006810		chloroplast; iron ion binding; transport
P83523	Ferredoxin		Lycium chinense (Chinese wolfberry)	97		GO:0009507; GO:0009055; GO:0006124; GO:0008198		chloroplast; electron carrier activity; ferredoxin metabolic process; ferrous iron binding
P00248	Ferredoxin	petF	Mastigocladus laminosus (Fischerella sp.)	99		GO:0005506; GO:0006810		iron ion binding; transport
Q4PF70	Transcription factor FET5 (Factor of eukaryotic transcription 5)	FET5 (UM01243)	Ustilago maydis (Smut fungus)	281		GO:0005524; GO:0006350		ATP binding; transcription
Q9C6S1	Formin-like protein 14 (AtFH14)	FH14 (At1g31810) (F5M6.18)	Arabidopsis thaliana (Mouse-ear cress)	1230		GO:0004721		phosphoprotein phosphatase activity
Q9FLQ7	Formin-like protein 20 (AtFH20)	FH20 (At5g07740/At5g07750) (MBK20.20)	Arabidopsis thaliana (Mouse-ear cress)	1615		GO:0004721		phosphoprotein phosphatase activity
O22824	Formin-like protein 2 (AtFH2) (AtFORMIN-2)	FH2 (At2g43800) (F18O19.9)	Arabidopsis thaliana (Mouse-ear cress)	894		GO:0005886		plasma membrane
Q7G6K7	Formin-like protein 3 (OsFH3)	FH3 (Os10g0119300) (LOC_Os10g02980) (OSJNAa0079B05.2) (OSJNBa0079B05.10)	Oryza sativa subsp. japonica (Rice)	1234		GO:0004721		phosphoprotein phosphatase activity
Q84ZL0	Formin-like protein 5 (OsFH5)	FH5 (Os07g0596300) (LOC_Os07g40510/LOC_Os07g40520) (P0453E05.107)	Oryza sativa subsp. japonica (Rice)	1627		GO:0004721		phosphoprotein phosphatase activity
Q9FJX6	Formin-like protein 6 (AtFH6) (AtFORMIN-6)	FH6 (At5g67470) (K9I9.3)	Arabidopsis thaliana (Mouse-ear cress)	899		GO:0005886		plasma membrane
P05790	Fibroin heavy chain (Fib-H) (H-fibroin)	FIBH	Bombyx mori (Silk moth)	5263
Q9LT47	Polycomb group protein FERTILIZATION-INDEPENDENT ENDOSPERM (Protein FERTILIZATION-INDEPENDENT SEED 3)	FIE (FIS3) (At3g20740) (MOE17.5)	Arabidopsis thaliana (Mouse-ear cress)	369		GO:0005515		protein binding
P42837	Polyphosphoinositide phosphatase (EC 3.1.3.-) (Phosphatidylinositol 3,5-bisphosphate 5-phosphatase) (Factor-induced gene 4 protein)	FIG4 (YNL325C) (N0330)	Saccharomyces cerevisiae (Baker's yeast)	879	3.1.3.-	GO:0019898; GO:0000329; GO:0043813; GO:0046856; GO:0005515		extrinsic to membrane; fungal-type vacuole membrane; phosphatidylinositol-3,5-bisphosphate 5-phosphatase activity; phosphoinositide dephosphorylation; protein binding
Q5AFF7	Mitochondria fission 1 protein	FIS1 (CaJ7.0019) (CaO19.7111)	Candida albicans (Yeast)	154		GO:0016021; GO:0005741		integral to membrane; mitochondrial outer membrane
Q6CFJ0	Mitochondria fission 1 protein	FIS1 (YALI0B06556g)	Yarrowia lipolytica (Candida lipolytica)	154		GO:0016021; GO:0005741		integral to membrane; mitochondrial outer membrane
Q0V7S6	F-box/kelch-repeat protein OR23	OR23 (At4g03030) (T4I9.9)	Arabidopsis thaliana (Mouse-ear cress)	442
O04287	Peptidyl-prolyl isomerase FKBP12 (EC 5.2.1.8) (12 kDa FK506-binding protein) (12 kDa FKBP) (FKBP-12) (Immunophilin FKBP12) (Peptidyl-prolyl cis-trans isomerase) (PPIase) (Rotamase)	FKBP12	Vicia faba (Broad bean)	112	5.2.1.8	GO:0005737; GO:0003755		cytoplasm; peptidyl-prolyl cis-trans isomerase activity
Q41649	FK506-binding protein 2 (EC 5.2.1.8) (Peptidyl-prolyl cis-trans isomerase) (PPIase) (Rotamase) (15 kDa FKBP) (FKBP-15)	FKBP15	Vicia faba (Broad bean)	151	5.2.1.8	GO:0005788; GO:0003755; GO:0006950		endoplasmic reticulum lumen; peptidyl-prolyl cis-trans isomerase activity; response to stress
Q9VL78	FK506-binding protein 59 (EC 5.2.1.8) (Peptidyl-prolyl cis-trans isomerase) (PPIase) (Rotamase) (dFKBP59)	FKBP59 (CG4535)	Drosophila melanogaster (Fruit fly)	439	5.2.1.8	GO:0050908; GO:0016027; GO:0007422; GO:0005515; GO:0051924		detection of light stimulus involved in visual perception; inaD signaling complex; peripheral nervous system development; protein binding; regulation of calcium ion transport
Q38931	70 kDa peptidyl-prolyl isomerase (EC 5.2.1.8) (Peptidyl-prolyl cis-trans isomerase) (PPIase) (Rotamase) (Peptidylprolyl isomerase ROF1)	ROF1 (At3g25230) (MJL12.19)	Arabidopsis thaliana (Mouse-ear cress)	551	5.2.1.8	GO:0005516; GO:0003755		calmodulin binding; peptidyl-prolyl cis-trans isomerase activity
Q43207	70 kDa peptidyl-prolyl isomerase (EC 5.2.1.8) (Peptidyl-prolyl cis-trans isomerase) (PPIase) (Rotamase)	FKBP70	Triticum aestivum (Wheat)	559	5.2.1.8	GO:0005516; GO:0003755; GO:0006950		calmodulin binding; peptidyl-prolyl cis-trans isomerase activity; response to stress
Q9LM71	Probable FKBP-type peptidyl-prolyl cis-trans isomerase 1, chloroplastic (PPIase) (Rotamase) (EC 5.2.1.8)	At1g20810 (F2D10.32) (F2D10.34)	Arabidopsis thaliana (Mouse-ear cress)	232	5.2.1.8	GO:0009507; GO:0003755; GO:0009579		chloroplast; peptidyl-prolyl cis-trans isomerase activity; thylakoid
O22870	Probable FKBP-type peptidyl-prolyl cis-trans isomerase 2, chloroplastic (PPIase) (Rotamase) (EC 5.2.1.8)	At2g43560 (T1O24.30)	Arabidopsis thaliana (Mouse-ear cress)	223	5.2.1.8	GO:0009543; GO:0003755; GO:0005515; GO:0006457		chloroplast thylakoid lumen; peptidyl-prolyl cis-trans isomerase activity; protein binding; protein folding
P0C1J6	FK506-binding protein 4 (EC 5.2.1.8) (Peptidyl-prolyl cis-trans isomerase) (PPIase) (Rotamase)	FKBP4 (fpr4) (RO3G_04236)	Rhizopus oryzae (Rhizopus delemar)	382	5.2.1.8	GO:0005634; GO:0003755		nucleus; peptidyl-prolyl cis-trans isomerase activity
Q4PIN7	FK506-binding protein 4 (EC 5.2.1.8) (Peptidyl-prolyl cis-trans isomerase) (PPIase) (Rotamase)	FPR4 (UM00026)	Ustilago maydis (Smut fungus)	375	5.2.1.8	GO:0005634; GO:0003755		nucleus; peptidyl-prolyl cis-trans isomerase activity
Q54G21	FK506-binding protein 5 (EC 5.2.1.8) (Peptidyl-prolyl cis-trans isomerase) (PPIase) (Rotamase)	fkbp5 (DDB_0233865)	Dictyostelium discoideum (Slime mold)	1622	5.2.1.8
Q05963	Naringenin,2-oxoglutarate 3-dioxygenase (EC 1.14.11.9) (Flavonone-3-hydroxylase) (F3H) (FHT)	FHT	Callistephus chinensis (China aster)	356	1.14.11.9	GO:0031418; GO:0009813; GO:0005506; GO:0045486; GO:0055114; GO:0016702	Secondary metabolite biosynthesis; flavonoid biosynthesis.	L-ascorbic acid binding; flavonoid biosynthetic process; iron ion binding; naringenin 3-dioxygenase activity; oxidation reduction; oxidoreductase activity, acting on single donors with incorporation of molecular oxygen, incorporation of two atoms of oxygen
Q9LZX4	Fasciclin-like arabinogalactan protein 10	FLA10 (At3g60900) (T4C21.310)	Arabidopsis thaliana (Mouse-ear cress)	422		GO:0005886		plasma membrane
Q8LEJ6	Fasciclin-like arabinogalactan protein 11	FLA11 (At5g03170) (MOK16.8) (F15A17_200)	Arabidopsis thaliana (Mouse-ear cress)	246		GO:0031225; GO:0005886		anchored to membrane; plasma membrane
Q8LEE9	Fasciclin-like arabinogalactan protein 12	FLA12 (At5g60490) (MUF9.12)	Arabidopsis thaliana (Mouse-ear cress)	249		GO:0031225; GO:0005886		anchored to membrane; plasma membrane
Q9SJ81	Fasciclin-like arabinogalactan protein 7	FLA7 (At2g04780) (F28I8.18)	Arabidopsis thaliana (Mouse-ear cress)	254		GO:0005886		plasma membrane
Q41452	Flavonol synthase/flavanone 3-hydroxylase (FLS) (EC 1.14.11.23) (EC 1.14.11.9)		Solanum tuberosum (Potato)	349	1.14.11.23; 1.14.11.9	GO:0031418; GO:0005737; GO:0009813; GO:0045431; GO:0045486; GO:0055114; GO:0016702	Secondary metabolite biosynthesis; flavonoid biosynthesis.	L-ascorbic acid binding; cytoplasm; flavonoid biosynthetic process; flavonol synthase activity; naringenin 3-dioxygenase activity; oxidation reduction; oxidoreductase activity, acting on single donors with incorporation of molecular oxygen, incorporation of two atoms of oxygen
Q9LMA1	Probable flavin-containing monooxygenase 1 (EC 1.14.13.-)	FMO1 (At1g19250) (T29M8.12)	Arabidopsis thaliana (Mouse-ear cress)	530	1.14.13.-	GO:0006952; GO:0055114		defense response; oxidation reduction
P43557	Protein FMP32, mitochondrial (Found in mitochondrial proteome protein 32)	FMP32 (YFL046W)	Saccharomyces cerevisiae (Baker's yeast)	207		GO:0005739		mitochondrion
Q9LEW8	Uncharacterized protein At3g61080	At3g61080 (T27I15_170)	Arabidopsis thaliana (Mouse-ear cress)	326
B0U009	Bifunctional protein folD [Includes: Methylenetetrahydrofolate dehydrogenase (EC 1.5.1.5); Methenyltetrahydrofolate cyclohydrolase (EC 3.5.4.9)]	folD (Fphi_0420)	Francisella philomiragia subsp. philomiragia (strain ATCC 25017)	282	1.5.1.5; 3.5.4.9	GO:0000105; GO:0004477; GO:0009086; GO:0004488; GO:0006730; GO:0055114; GO:0006164	One-carbon metabolism; tetrahydrofolate pathway.	histidine biosynthetic process; methenyltetrahydrofolate cyclohydrolase activity; methionine biosynthetic process; methylenetetrahydrofolate dehydrogenase (NADP+) activity; one-carbon compound metabolic process; oxidation reduction; purine nucleotide biosynthetic process
Q25434	Adhesive plaque matrix protein (Foot protein 1) (MCFP1)	FP1	Mytilus coruscus (Sea mussel)	872
Q41709	Ferritin-2, chloroplastic (EC 1.16.3.1)	PFE2	Vigna unguiculata (Cowpea)	250	1.16.3.1	GO:0009507; GO:0004322; GO:0055114		chloroplast; ferroxidase activity; oxidation reduction
Q948P6	Ferritin-3, chloroplastic (EC 1.16.3.1) (SFerH-3)		Glycine max (Soybean)	256	1.16.3.1	GO:0009507; GO:0004322; GO:0055114		chloroplast; ferroxidase activity; oxidation reduction
O65100	Ferritin-3, chloroplastic (EC 1.16.3.1)		Vigna unguiculata (Cowpea)	256	1.16.3.1	GO:0009507; GO:0004322; GO:0055114		chloroplast; ferroxidase activity; oxidation reduction
Q9FDW0	Protein FRIGIDA	FRI (At4g00650) (F6N23.25)	Arabidopsis thaliana (Mouse-ear cress)	609		GO:0030154; GO:0009908; GO:0005634		cell differentiation; flower development; nucleus
Q6ZNA5	Ferric-chelate reductase 1 (EC 1.-.-.-) (Stromal cell-derived receptor 2) (SDR-2)	FRRS1 (SDFR2) (SDR2)	Homo sapiens (Human)	592	1.-.-.-	GO:0000293		ferric-chelate reductase activity
P80680	Ferredoxin-thioredoxin reductase, variable chain (FTR-V) (Ferredoxin-thioredoxin reductase subunit A) (FTR-A)		Zea mays (Maize)	97		GO:0009507; GO:0055114		chloroplast; oxidation reduction
Q5Z974	Cell division protease ftsH homolog 1, chloroplastic (OsFtsH1) (EC 3.4.24.-)	FTSH1 (Os06g0725900) (LOC_Os06g51029) (OsJ_021819) (P0548E04.20)	Oryza sativa subsp. japonica (Rice)	686	3.4.24.-	GO:0007049; GO:0051301; GO:0009507; GO:0009579		cell cycle; cell division; chloroplast; thylakoid
Q55700	Cell division protease ftsH homolog 1 (EC 3.4.24.-)	slr0228	Synechocystis sp. (strain PCC 6803)	627	3.4.24.-	GO:0007049; GO:0051301; GO:0005886		cell cycle; cell division; plasma membrane
O67077	Cell division protease ftsH homolog (EC 3.4.24.-)	ftsH (aq_936)	Aquifex aeolicus	634	3.4.24.-	GO:0007049; GO:0051301; GO:0005886		cell cycle; cell division; plasma membrane
P51327	Cell division protease ftsH homolog (EC 3.4.24.-)	ftsH (ycf25)	Porphyra purpurea	628	3.4.24.-	GO:0007049; GO:0051301; GO:0009507		cell cycle; cell division; chloroplast
P32907	Protein FUN34	FUN34 (YNR002C) (N2029)	Saccharomyces cerevisiae (Baker's yeast)	282		GO:0008519; GO:0015696; GO:0005739; GO:0019740; GO:0005886		ammonium transmembrane transporter activity; ammonium transport; mitochondrion; nitrogen utilization; plasma membrane
Q8N1E6	F-box/LRR-repeat protein 14 (F-box and leucine-rich repeat protein 14)	FBXL14 (FBL14)	Homo sapiens (Human)	418		GO:0006511		ubiquitin-dependent protein catabolic process
Q8LSN3	Phytochrome-associated serine/threonine protein phosphatase (EC 3.1.3.16) (PsFyPP)	FYPP	Pisum sativum (Garden pea)	303	3.1.3.16	GO:0005737; GO:0005506; GO:0030145; GO:0004721; GO:0008270		cytoplasm; iron ion binding; manganese ion binding; phosphoprotein phosphatase activity; zinc ion binding
Q9Z1T6	FYVE finger-containing phosphoinositide kinase (EC 2.7.1.68) (PIKfyve) (1-phosphatidylinositol-4-phosphate 5-kinase) (PtdIns(4)P-5-kinase) (PIP5K) (p235)	Pip5k3 (Kiaa0981) (Pikfyve)	Mus musculus (Mouse)	2097	2.7.1.68	GO:0016308; GO:0031410; GO:0005829; GO:0007242; GO:0005515; GO:0012506; GO:0008270		1-phosphatidylinositol-4-phosphate 5-kinase activity; cytoplasmic vesicle; cytosol; intracellular signaling cascade; protein binding; vesicle membrane; zinc ion binding
Q9XHM5	Gibberellin 2-beta-dioxygenase 2 (EC 1.14.11.13) (Gibberellin 2-beta-hydroxylase 2) (Gibberellin 2-oxidase 2) (GA 2-oxidase 2)	GA2OX2	Pisum sativum (Garden pea)	345	1.14.11.13	GO:0045543; GO:0055114; GO:0016702	Plant hormone biosynthesis; gibberellin biosynthesis.	gibberellin 2-beta-dioxygenase activity; oxidation reduction; oxidoreductase activity, acting on single donors with incorporation of molecular oxygen, incorporation of two atoms of oxygen
P97855	Ras GTPase-activating protein-binding protein 1 (EC 3.6.1.-) (G3BP-1) (ATP-dependent DNA helicase VIII) (HDH-VIII) (GAP SH3 domain-binding protein 1)	G3bp1 (G3bp)	Mus musculus (Mouse)	465	3.6.1.-	GO:0005524; GO:0003677; GO:0003723; GO:0005737; GO:0004519; GO:0004386; GO:0005634; GO:0005886		ATP binding; DNA binding; RNA binding; cytoplasm; endonuclease activity; helicase activity; nucleus; plasma membrane
P50362	Glyceraldehyde-3-phosphate dehydrogenase A, chloroplastic (EC 1.2.1.13) (NADP-dependent glyceraldehydephosphate dehydrogenase subunit A)	GAPA	Chlamydomonas reinhardtii	374	1.2.1.13	GO:0009507; GO:0047100; GO:0055114; GO:0019253	Carbohydrate biosynthesis; Calvin cycle.	chloroplast; glyceraldehyde-3-phosphate dehydrogenase (NADP+) (phosphorylating) activity; oxidation reduction; reductive pentose-phosphate cycle
P12858	Glyceraldehyde-3-phosphate dehydrogenase A, chloroplastic (EC 1.2.1.13) (NADP-dependent glyceraldehydephosphate dehydrogenase subunit A)	GAPA (GPA1)	Pisum sativum (Garden pea)	405	1.2.1.13	GO:0009507; GO:0047100; GO:0055114; GO:0019253	Carbohydrate biosynthesis; Calvin cycle.	chloroplast; glyceraldehyde-3-phosphate dehydrogenase (NADP+) (phosphorylating) activity; oxidation reduction; reductive pentose-phosphate cycle
P34921	Glyceraldehyde-3-phosphate dehydrogenase, cytosolic (EC 1.2.1.12)	GAPC	Dianthus caryophyllus (Carnation) (Clove pink)	338	1.2.1.12	GO:0005737; GO:0006096; GO:0055114	Carbohydrate degradation; glycolysis; pyruvate from D-glyceraldehyde 3-phosphate: step 1/5.	cytoplasm; glycolysis; oxidation reduction
P34922	Glyceraldehyde-3-phosphate dehydrogenase, cytosolic (EC 1.2.1.12)	GAPC1	Pisum sativum (Garden pea)	338	1.2.1.12	GO:0005737; GO:0006096; GO:0055114	Carbohydrate degradation; glycolysis; pyruvate from D-glyceraldehyde 3-phosphate: step 1/5.	cytoplasm; glycolysis; oxidation reduction
Q9LK23	Glucose-6-phosphate 1-dehydrogenase, cytoplasmic isoform 1 (EC 1.1.1.49) (G6PDH5) (G6PD5)	ACG9 (At3g27300) (K17E12.12)	Arabidopsis thaliana (Mouse-ear cress)	516	1.1.1.49	GO:0005737; GO:0055114	Carbohydrate degradation; pentose phosphate pathway; D-ribulose 5-phosphate from D-glucose 6-phosphate (oxidative stage): step 1/3.	cytoplasm; oxidation reduction
O30417	Glutamate/gamma-aminobutyrate antiporter	gadC (llmg_1178)	Lactococcus lactis subsp. cremoris (strain MG1363)	503		GO:0015297; GO:0005886		antiporter activity; plasma membrane
Q9M0B6	UDP-glucuronate 4-epimerase 1 (EC 5.1.3.6) (UDP-glucuronic acid epimerase 1) (AtUGlcAE3)	GAE1 (UGlcAE3) (At4g30440) (F17I23.220)	Arabidopsis thaliana (Mouse-ear cress)	429	5.1.3.6	GO:0005794; GO:0050378; GO:0016021		Golgi apparatus; UDP-glucuronate 4-epimerase activity; integral to membrane
Q9LIS3	UDP-glucuronate 4-epimerase 6 (EC 5.1.3.6) (UDP-glucuronic acid epimerase 6) (AtUGlcAE2)	GAE6 (UGlcAE2) (At3g23820) (F14O13.1)	Arabidopsis thaliana (Mouse-ear cress)	460	5.1.3.6	GO:0005794; GO:0050378; GO:0016021		Golgi apparatus; UDP-glucuronate 4-epimerase activity; integral to membrane
Q05313	Gag polyprotein [Cleaved into: Matrix protein p15 (MA); Capsid protein p24 (CA); p1; Nucleocapsid protein p13 (NC)]	gag	Feline immunodeficiency virus (isolate Wo) (FIV)	450		GO:0005198; GO:0019028; GO:0046797		structural molecule activity; viral capsid; viral procapsid maturation
Q8S4W7	DELLA protein GAI1 (Gibberellic acid-insensitive mutant protein 1) (VvGAI1)	GAI1	Vitis vinifera (Grape)	590		GO:0009740; GO:0005634; GO:0006355		gibberellic acid mediated signaling; nucleus; regulation of transcription, DNA-dependent
Q7Y1B6	DELLA protein GAI (Gibberellic acid-insensitive mutant protein)	GAI	Solanum lycopersicum (Tomato) (Lycopersicon esculentum)	588		GO:0009740; GO:0005634; GO:0006355		gibberellic acid mediated signaling; nucleus; regulation of transcription, DNA-dependent
Q43070	UDP-glucose 4-epimerase (EC 5.1.3.2) (UDP-galactose 4-epimerase) (Galactowaldenase)	GALE	Pisum sativum (Garden pea)	350	5.1.3.2		Carbohydrate metabolism; galactose metabolism.
O65781	UDP-glucose 4-epimerase GEPI48 (EC 5.1.3.2) (UDP-galactose 4-epimerase) (Galactowaldenase)		Cyamopsis tetragonoloba (Guar) (Cluster bean)	350	5.1.3.2		Carbohydrate metabolism; galactose metabolism.
P51570	Galactokinase (EC 2.7.1.6) (Galactose kinase)	GALK1 (GALK)	Homo sapiens (Human)	392	2.7.1.6	GO:0005524; GO:0005794; GO:0005829; GO:0004335; GO:0005534; GO:0006012	Carbohydrate metabolism; galactose metabolism.	ATP binding; Golgi apparatus; cytosol; galactokinase activity; galactose binding; galactose metabolic process
P0AEP6	UTP--glucose-1-phosphate uridylyltransferase (EC 2.7.7.9) (UDP-glucose pyrophosphorylase) (UDPGP) (Alpha-D-glucosyl-1-phosphate uridylyltransferase) (Uridine diphosphoglucose pyrophosphorylase)	galU (SF1236) (S1322)	Shigella flexneri	302	2.7.7.9	GO:0009103; GO:0000287; GO:0009405	Bacterial outer membrane biogenesis; lipopolysaccharide biosynthesis.	lipopolysaccharide biosynthetic process; magnesium ion binding; pathogenesis
Q0JH50	Gibberellin 20 oxidase 2 (EC 1.14.11.-) (Gibberellin C-20 oxidase 2) (GA 20-oxidase 2) (Os20ox2) (Protein semidwarf-1)	20ox2 (C20ox2) (GA20) (Sd-1) (Os01g0883800) (LOC_Os01g66100) (B1065E10.46)	Oryza sativa subsp. japonica (Rice)	389	1.14.11.-	GO:0055114		oxidation reduction
P41891	Protein gar2	gar2 (SPAC140.02)	Schizosaccharomyces pombe (Fission yeast)	500		GO:0003723; GO:0005730; GO:0007000; GO:0006364		RNA binding; nucleolus; nucleolus organization; rRNA processing
P13816	Glutamic acid-rich protein	GARP	Plasmodium falciparum (isolate FC27 / Papua New Guinea)	678
P46689	Gibberellin-regulated protein 1	GASA1 (At1g75750) (F10A5.6) (F10A5_16)	Arabidopsis thaliana (Mouse-ear cress)	98		GO:0005576		extracellular region
P27057	Protein GAST1	GAST1	Solanum lycopersicum (Tomato) (Lycopersicon esculentum)	112		GO:0005576		extracellular region
Q9FH57	GATA transcription factor 14	At5g66320 (K1L20.10)	Arabidopsis thaliana (Mouse-ear cress)	339
Q8GXL7	GATA transcription factor 27 (Protein TIFY 2B) (ZIM-like 1 protein)	TIFY2B (ZML1) (At3g21175) (MXL8.2)	Arabidopsis thaliana (Mouse-ear cress)	297
Q8LAU9	GATA transcription factor 1 (AtGATA-1)	GATA1 (At3g24050) (F14O13.24)	Arabidopsis thaliana (Mouse-ear cress)	274
A6VH97	Glutamyl-tRNA(Gln) amidotransferase subunit A (Glu-ADT subunit A) (EC 6.3.5.-)	gatA (MmarC7_0756)	Methanococcus maripaludis (strain C7 / ATCC BAA-1331)	431	6.3.5.-	GO:0050567; GO:0006412		glutaminyl-tRNA synthase (glutamine-hydrolyzing) activity; translation
Q4FLQ7	Glutamyl-tRNA(Gln) amidotransferase subunit A (Glu-ADT subunit A) (EC 6.3.5.-)	gatA (SAR11_1077)	Pelagibacter ubique	485	6.3.5.-	GO:0050567; GO:0006412		glutaminyl-tRNA synthase (glutamine-hydrolyzing) activity; translation
Q10XY9	Aspartyl/glutamyl-tRNA(Asn/Gln) amidotransferase subunit B (Asp/Glu-ADT subunit B) (EC 6.3.5.-)	gatB (Tery_3843)	Trichodesmium erythraeum (strain IMS101)	494	6.3.5.-	GO:0050567; GO:0006412		glutaminyl-tRNA synthase (glutamine-hydrolyzing) activity; translation
P37192	Tagatose-1,6-bisphosphate aldolase gatY (TBPA) (EC 4.1.2.-)	gatY (yegF) (b2096) (JW5343)	Escherichia coli (strain K12)	284	4.1.2.-	GO:0019402	Galacticol utilization.	galactitol metabolic process
Q5M868	Non-lysosomal glucosylceramidase (NLGase) (EC 3.2.1.45) (Glucosylceramidase 2) (Beta-glucocerebrosidase 2) (Beta-glucosidase 2)	Gba2	Rattus norvegicus (Rat)	912	3.2.1.45	GO:0016142; GO:0008422; GO:0008206; GO:0016021		O-glycoside catabolic process; beta-glucosidase activity; bile acid metabolic process; integral to membrane
P93398	Guanine nucleotide-binding protein subunit beta-2		Nicotiana tabacum (Common tobacco)	377		GO:0004871; GO:0007165		signal transducer activity; signal transduction
P42777	G-box-binding factor 4 (AtbZIP40)	GBF4 (BZIP40) (At1g03970) (F21M11.10)	Arabidopsis thaliana (Mouse-ear cress)	270
O24076	Guanine nucleotide-binding protein subunit beta-like protein	GB1	Medicago sativa (Alfalfa)	325
Q54769	GTP cyclohydrolase 1 (EC 3.5.4.16) (GTP cyclohydrolase I) (GTP-CH-I)	folE (Synpcc7942_1597) (sec0031)	Synechococcus elongatus (strain PCC 7942) (Anacystis nidulans R2)	213	3.5.4.16	GO:0003934; GO:0006730; GO:0046654; GO:0008270	Cofactor biosynthesis; dihydroneopterin triphosphate biosynthesis; 2-amino-4-hydroxy-6-(erythro-1,2,3-trihydroxypropyl)-dihydropteridine triphosphate from GTP: step 1/1.	GTP cyclohydrolase I activity; one-carbon compound metabolic process; tetrahydrofolate biosynthetic process; zinc ion binding
Q10105	Translational activator gcn1	gcn1 (SPAC18G6.05c)	Schizosaccharomyces pombe (Fission yeast)	2670		GO:0005829		cytosol
Q9LX30	Probable serine/threonine-protein kinase GCN2 (EC 2.7.11.1)	GCN2 (At3g59410) (F25L23_270)	Arabidopsis thaliana (Mouse-ear cress)	1241	2.7.11.1	GO:0008652; GO:0004674		amino acid biosynthetic process; protein serine/threonine kinase activity
Q8H0V6	GCN20-type ATP-binding cassette protein GCN3	GCN3 (At1g64550) (F1N19.11)	Arabidopsis thaliana (Mouse-ear cress)	715		GO:0046686		response to cadmium ion
P16048	Glycine cleavage system H protein, mitochondrial	GDCSH (GCDH)	Pisum sativum (Garden pea)	165		GO:0005960		glycine cleavage complex
P26969	Glycine dehydrogenase [decarboxylating], mitochondrial (EC 1.4.4.2) (Glycine decarboxylase) (Glycine cleavage system P-protein)	GDCSP (GDCP)	Pisum sativum (Garden pea)	1057	1.4.4.2	GO:0005960		glycine cleavage complex
P49364	Aminomethyltransferase, mitochondrial (EC 2.1.2.10) (Glycine cleavage system T protein) (GCVT)	GDCST (GDCT)	Pisum sativum (Garden pea)	408	2.1.2.10	GO:0005960		glycine cleavage complex
A7T167	Protein GDAP2 homolog	gdap2 (v1g195342)	Nematostella vectensis (Starlet sea anemone)	502
Q74ZH9	Glycerophosphodiester phosphodiesterase GDE1 (EC 3.1.4.46)	GDE1 (AGR223W)	Ashbya gossypii (Yeast) (Eremothecium gossypii)	1321	3.1.4.46	GO:0005737		cytoplasm
Q9ZPQ3	Ethanol tolerance protein GEKO1	GEK1 (At2g03800) (F19B11.25)	Arabidopsis thaliana (Mouse-ear cress)	317
Q5KEW5	Mitochondrial Rho GTPase 1 (EC 3.6.5.-) (GTPase EF-hand protein of mitochondria 1)	GEM1 (CNF03990) (CNBF0860)	Cryptococcus neoformans (Filobasidiella neoformans)	686	3.6.5.-	GO:0016787; GO:0016021; GO:0005741		hydrolase activity; integral to membrane; mitochondrial outer membrane
Q9SE96	GEM-like protein 1 (Forming homology-interacting protein 1) (FH-interacting protein 1)	FIP1 (At1g28200) (F3H9.14)	Arabidopsis thaliana (Mouse-ear cress)	259
Q9LYV6	GEM-like protein 5	At5g13200 (T19L5.4) (T31B5_20)	Arabidopsis thaliana (Mouse-ear cress)	272
O65355	Gamma-glutamyl hydrolase (EC 3.4.19.9) (Gamma-Glu-X carboxypeptidase) (Conjugase) (GH)	GGH (GGH1) (At1g78680) (F9K20.28)	Arabidopsis thaliana (Mouse-ear cress)	347	3.4.19.9	GO:0005618; GO:0005615; GO:0008242		cell wall; extracellular space; omega peptidase activity
P80042	Geranylgeranyl pyrophosphate synthetase, chloroplastic (GGPP synthetase) (GGPS) [Includes: Dimethylallyltranstransferase (EC 2.5.1.1); Geranyltranstransferase (EC 2.5.1.10); Farnesyltranstransferase (EC 2.5.1.29)]	GGPS1	Capsicum annuum (Bell pepper)	369	2.5.1.1; 2.5.1.10; 2.5.1.29	GO:0004161; GO:0004311; GO:0004337; GO:0006720; GO:0009536	Isoprenoid biosynthesis; farnesyl-PP biosynthesis; farnesyl-PP from geranyl-PP and isopentenyl-PP: step 1/1. Isoprenoid biosynthesis; geranyl-PP biosynthesis; geranyl-PP from dimethylallyl-PP and isopentenyl-PP: step 1/1. Isoprenoid biosynthesis; geranylgeranyl-PP biosynthesis; geranylgeranyl-PP from farnesyl-PP and isopentenyl-PP: step 1/1.	dimethylallyltranstransferase activity; farnesyltranstransferase activity; geranyltranstransferase activity; isoprenoid metabolic process; plastid
O22190	Indole-3-acetic acid-amido synthetase GH3.3 (EC 6.3.2.-) (Auxin-responsive GH3-like protein 3) (AtGH3-3)	GH3.3 (At2g23170) (T20D16.20)	Arabidopsis thaliana (Mouse-ear cress)	595	6.3.2.-	GO:0016874		ligase activity
Q9LSQ4	Indole-3-acetic acid-amido synthetase GH3.6 (EC 6.3.2.-) (Auxin-responsive GH3-like protein 6) (AtGH3-6) (Protein DWARF IN LIGHT 1) (DFL-1)	GH3.6 (DFL1) (At5g54510) (F24B18.13)	Arabidopsis thaliana (Mouse-ear cress)	612	6.3.2.-	GO:0009507		chloroplast
Q9MAA7	Probable gibberellin receptor GID1L1 (EC 3.-.-.-) (GID1-like protein 1)	GID1L1 (At3g05120) (T12H1.8)	Arabidopsis thaliana (Mouse-ear cress)	345	3.-.-.-	GO:0009740; GO:0005634; GO:0004872		gibberellic acid mediated signaling; nucleus; receptor activity
Q940G6	Probable gibberellin receptor GID1L3 (EC 3.-.-.-) (GID1-like protein 3)	GID1L3 (At5g27320) (F21A20.30)	Arabidopsis thaliana (Mouse-ear cress)	344	3.-.-.-	GO:0009740; GO:0005634; GO:0004872		gibberellic acid mediated signaling; nucleus; receptor activity
Q9SQI2	Protein GIGANTEA	GI (At1g22770) (T22J18.6)	Arabidopsis thaliana (Mouse-ear cress)	1173		GO:0005515		protein binding
P13284	Gamma-interferon-inducible lysosomal thiol reductase (Gamma-interferon-inducible protein IP-30)	IFI30 (GILT)	Homo sapiens (Human)	261		GO:0005576; GO:0005764		extracellular region; lysosome
Q9SFF9	Germin-like protein subfamily 1 member 7	At3g05950 (F2O10.9) (F10A16.25)	Arabidopsis thaliana (Mouse-ear cress)	229
Q9M263	Germin-like protein subfamily 2 member 4	GLP10 (At3g62020) (F21F14.190)	Arabidopsis thaliana (Mouse-ear cress)	220
P94040	Germin-like protein subfamily 3 member 1 (AtGLP1) (At-GERM1) (AtGER1)	GLP1 (GER1) (GLP3) (At1g72610) (F28P22.20)	Arabidopsis thaliana (Mouse-ear cress)	208
Q9SR72	Germin-like protein subfamily 3 member 2	At3g10080 (T22K18.9)	Arabidopsis thaliana (Mouse-ear cress)	227
Q5U3H3	Glycosyltransferase 8 domain-containing protein 1 (EC 2.4.1.-)	glt8d1 (zgc:103525)	Danio rerio (Zebrafish) (Brachydanio rerio)	365	2.4.1.-	GO:0016021		integral to membrane
Q6DJM3	Glycosyltransferase 8 domain-containing protein 1 (EC 2.4.1.-)	glt8d1	Xenopus laevis (African clawed frog)	364	2.4.1.-	GO:0016021		integral to membrane
Q6MAS9	Glycogen synthase (EC 2.4.1.21) (Starch [bacterial glycogen] synthase)	glgA (pc1596)	Protochlamydia amoebophila (strain UWE25)	500	2.4.1.21	GO:0005978; GO:0009011	Glycan biosynthesis; glycogen biosynthesis.	glycogen biosynthetic process; starch synthase activity
P55229	Glucose-1-phosphate adenylyltransferase large subunit 1, chloroplastic (EC 2.7.7.27) (Alpha-D-glucose-1-phosphate adenyl transferase) (ADP-glucose pyrophosphorylase) (AGPase S) (ADP-glucose synthase)	ADG2 (APL1) (At5g19220) (T24G5.120)	Arabidopsis thaliana (Mouse-ear cress)	522	2.7.7.27	GO:0009507; GO:0019252	Glycan biosynthesis; starch biosynthesis.	chloroplast; starch biosynthetic process
P08281	Glutamine synthetase leaf isozyme, chloroplastic (EC 6.3.1.2) (GS2) (Glutamate--ammonia ligase)	GS2	Pisum sativum (Garden pea)	430	6.3.1.2	GO:0009507; GO:0009399		chloroplast; nitrogen fixation
Q43785	Glutamine synthetase nodule isozyme (EC 6.3.1.2) (Glutamate--ammonia ligase)	GS1	Medicago sativa (Alfalfa)	356	6.3.1.2	GO:0005737; GO:0009399		cytoplasm; nitrogen fixation
Q43066	Glutamine synthetase root isozyme B (EC 6.3.1.2) (Cytosolic GS3 B) (Glutamate--ammonia ligase)	GS3B	Pisum sativum (Garden pea)	357	6.3.1.2	GO:0005737; GO:0009399		cytoplasm; nitrogen fixation
P0A9C8	Glutamine synthetase (EC 6.3.1.2) (Glutamate--ammonia ligase)	glnA (SF3940) (S3806)	Shigella flexneri	469	6.3.1.2	GO:0000166		nucleotide binding
P32289	Glutamine synthetase nodule isozyme (GS) (EC 6.3.1.2) (Glutamate--ammonia ligase)		Vigna aconitifolia (Mothbean)	356	6.3.1.2	GO:0005737; GO:0009399		cytoplasm; nitrogen fixation
Q8UIF1	[Protein-PII] uridylyltransferase (PII uridylyl-transferase) (EC 2.7.7.59) (Uridylyl-removing enzyme) (UTase)	glnD (Atu0346) (AGR_C_606)	Agrobacterium tumefaciens (strain C58 / ATCC 33970)	942	2.7.7.59	GO:0008773		[protein-PII] uridylyltransferase activity
Q53245	[Protein-PII] uridylyltransferase (PII uridylyl-transferase) (EC 2.7.7.59) (Uridylyl-removing enzyme) (UTase)	glnD	Rhizobium tropici	948	2.7.7.59	GO:0008773; GO:0009399		[protein-PII] uridylyltransferase activity; nitrogen fixation
O24496	Hydroxyacylglutathione hydrolase cytoplasmic (EC 3.1.2.6) (Glyoxalase II) (Glx II)	GLX2-2 (GLY2) (At3g10850) (T7M13.7)	Arabidopsis thaliana (Mouse-ear cress)	258	3.1.2.6	GO:0005737; GO:0004416; GO:0005506; GO:0030145; GO:0008270	Secondary metabolite metabolism; methylglyoxal degradation; D-lactate from methylglyoxal: step 2/2.	cytoplasm; hydroxyacylglutathione hydrolase activity; iron ion binding; manganese ion binding; zinc ion binding
Q9SID3	Putative hydroxyacylglutathione hydrolase 2, mitochondrial (EC 3.1.2.6) (Glyoxalase II) (Glx II)	At2g31350 (T28P16.16)	Arabidopsis thaliana (Mouse-ear cress)	324	3.1.2.6	GO:0004416; GO:0005506; GO:0030145; GO:0005739; GO:0008270	Secondary metabolite metabolism; methylglyoxal degradation; D-lactate from methylglyoxal: step 2/2.	hydroxyacylglutathione hydrolase activity; iron ion binding; manganese ion binding; mitochondrion; zinc ion binding
Q93YT1	Glutamate receptor 3.2 (AtGluR2) (Ligand-gated ion channel 3.2)	GLR3.2 (GLUR2) (At4g35290) (F23E12.150)	Arabidopsis thaliana (Mouse-ear cress)	912		GO:0016021; GO:0006811		integral to membrane; ion transport
P17695	Glutaredoxin-2, mitochondrial (Thioltransferase) (Glutathione-dependent oxidoreductase 2)	GRX2 (TTR) (TTR1) (YDR513W) (D9719.17)	Saccharomyces cerevisiae (Baker's yeast)	143		GO:0045454; GO:0005829; GO:0015036; GO:0004602; GO:0004364; GO:0005739; GO:0006979		cell redox homeostasis; cytosol; disulfide oxidoreductase activity; glutathione peroxidase activity; glutathione transferase activity; mitochondrion; response to oxidative stress
P13264	Glutaminase kidney isoform, mitochondrial (GLS) (EC 3.5.1.2) (L-glutamine amidohydrolase) (K-glutaminase) [Cleaved into: Glutaminase kidney isoform 68 kDa chain; Glutaminase kidney isoform 65 kDa chain]	Gls	Rattus norvegicus (Rat)	674	3.5.1.2	GO:0005739		mitochondrion
Q43155	Ferredoxin-dependent glutamate synthase, chloroplastic (EC 1.4.7.1) (Fd-GOGAT)		Spinacia oleracea (Spinach)	1517	1.4.7.1	GO:0051538; GO:0009507; GO:0016041; GO:0006541; GO:0005506; GO:0055114	Amino-acid biosynthesis; L-glutamate biosynthesis via GLT pathway; L-glutamate from 2-oxoglutarate and L-glutamine (ferredoxin route): step 1/1. Energy metabolism; nitrogen metabolism.	3 iron, 4 sulfur cluster binding; chloroplast; glutamate synthase (ferredoxin) activity; glutamine metabolic process; iron ion binding; oxidation reduction
P54493	Rhomboid protease gluP (EC 3.4.21.105) (Intramembrane serine protease)	gluP (yqgP) (BSU24870)	Bacillus subtilis	507	3.4.21.105	GO:0005886; GO:0004252		plasma membrane; serine-type endopeptidase activity
Q54Z26	Serine hydroxymethyltransferase 1 (SHMT 1) (Serine methylase 1) (EC 2.1.2.1) (Glycine hydroxymethyltransferase 1)	shmt1 (DDB_0230072)	Dictyostelium discoideum (Slime mold)	457	2.1.2.1	GO:0045335	One-carbon metabolism; tetrahydrofolate pathway.	phagocytic vesicle
Q54EW1	Serine hydroxymethyltransferase 2 (SHMT 2) (Serine methylase 2) (EC 2.1.2.1) (Glycine hydroxymethyltransferase 2)	shmt2 (DDB_0230073)	Dictyostelium discoideum (Slime mold)	481	2.1.2.1		One-carbon metabolism; tetrahydrofolate pathway.
P34899	Serine hydroxymethyltransferase, mitochondrial (SHMT) (Serine methylase) (EC 2.1.2.1) (Glycine hydroxymethyltransferase)		Pisum sativum (Garden pea)	518	2.1.2.1	GO:0005739; GO:0006730	One-carbon metabolism; tetrahydrofolate pathway.	mitochondrion; one-carbon compound metabolic process
P50433	Serine hydroxymethyltransferase, mitochondrial (SHMT) (Serine methylase) (EC 2.1.2.1) (Glycine hydroxymethyltransferase)		Solanum tuberosum (Potato)	518	2.1.2.1	GO:0005739; GO:0006730	One-carbon metabolism; tetrahydrofolate pathway.	mitochondrion; one-carbon compound metabolic process
Q9SNY3	GDP-mannose 4,6 dehydratase 1 (EC 4.2.1.47) (GDP-D-mannose dehydratase 1) (GMD 1)	GMD1 (At5g66280) (K1L20.6)	Arabidopsis thaliana (Mouse-ear cress)	361	4.2.1.47		Nucleotide-sugar biosynthesis; GDP-L-fucose biosynthesis via de novo pathway; GDP-L-fucose from GDP-D-mannose: step 1/2.
A2Z7B3	GDP-mannose 3,5-epimerase 1 (GDP-Man 3,5-epimerase 1) (EC 5.1.3.18) (OsGME-1)	OsI_032456	Oryza sativa subsp. indica (Rice)	378	5.1.3.18	GO:0047918; GO:0019853	Cofactor biosynthesis; L-ascorbate biosynthesis.	GDP-mannose 3,5-epimerase activity; L-ascorbic acid biosynthetic process
Q2R1V8	GDP-mannose 3,5-epimerase 2 (GDP-Man 3,5-epimerase 2) (EC 5.1.3.18)	GME-2 (Os11g0591100) (LOC_Os11g37890)	Oryza sativa subsp. japonica (Rice)	371	5.1.3.18	GO:0047918; GO:0019853	Cofactor biosynthesis; L-ascorbate biosynthesis.	GDP-mannose 3,5-epimerase activity; L-ascorbic acid biosynthetic process
Q9LMP7	Golgi SNARE 11 protein (AtGOS11) (Golgi SNAP receptor complex member 1-1)	GOS11 (At1g15880) (F7H2.21)	Arabidopsis thaliana (Mouse-ear cress)	223		GO:0000139; GO:0016021; GO:0016192		Golgi membrane; integral to membrane; vesicle-mediated transport
O22151	Golgi SNARE 12 protein (AtGOS12) (Golgi SNAP receptor complex member 1-2)	GOS12 (At2g45200) (F4L23.29)	Arabidopsis thaliana (Mouse-ear cress)	239		GO:0000139; GO:0005789; GO:0016021; GO:0016192		Golgi membrane; endoplasmic reticulum membrane; integral to membrane; vesicle-mediated transport
Q9CR60	Vesicle transport protein GOT1B (Golgi transport 1 homolog B)	Golt1b	Mus musculus (Mouse)	138		GO:0000139; GO:0016021; GO:0015031		Golgi membrane; integral to membrane; protein transport
Q9LRR9	Probable peroxisomal (S)-2-hydroxy-acid oxidase 2 (EC 1.1.3.15) (Glycolate oxidase 2) (GOX 2) (Short chain alpha-hydroxy acid oxidase 2)	At3g14420 (MAO2.2)	Arabidopsis thaliana (Mouse-ear cress)	367	1.1.3.15	GO:0003973; GO:0055114; GO:0009854; GO:0005777	Photosynthesis; photorespiration; glycine from 2-phosphoglycolic acid: step 2/3.	(S)-2-hydroxy-acid oxidase activity; oxidation reduction; oxidative photosynthetic carbon pathway; peroxisome
P05414	Peroxisomal (S)-2-hydroxy-acid oxidase (EC 1.1.3.15) (Glycolate oxidase) (GOX) (Short chain alpha-hydroxy acid oxidase)		Spinacia oleracea (Spinach)	369	1.1.3.15	GO:0003973; GO:0055114; GO:0009854; GO:0005777	Photosynthesis; photorespiration; glycine from 2-phosphoglycolic acid: step 2/3.	(S)-2-hydroxy-acid oxidase activity; oxidation reduction; oxidative photosynthetic carbon pathway; peroxisome
Q9FPQ6	Vegetative cell wall protein gp1 (Hydroxyproline-rich glycoprotein 1)	GP1	Chlamydomonas reinhardtii	555
Q40224	Guanine nucleotide-binding protein alpha-1 subunit (GP-alpha-1)	GPA1	Lupinus luteus (European yellow lupin)	384
Q9Y302	Protein GPR89 (Putative MAPK-activating protein PM01) (Putative NF-kappa-B-activating protein 90)	GPR89A (GPR89) (SH120) (CGI-13) (HSPC201) (UNQ192/PRO218); GPR89B	Homo sapiens (Human)	455		GO:0043123; GO:0004871		positive regulation of I-kappaB kinase/NF-kappaB cascade; signal transducer activity
Q9M5A9	Glucose-6-phosphate/phosphate translocator 1, chloroplastic	GPT1 (At5g54800) (MBG8.6)	Arabidopsis thaliana (Mouse-ear cress)	388		GO:0009507		chloroplast
Q94B38	Glucose-6-phosphate/phosphate translocator 2, chloroplastic	GPT2 (At1g61800) (F8K4.1)	Arabidopsis thaliana (Mouse-ear cress)	388		GO:0009507		chloroplast
Q21827	G patch domain-containing protein 1 homolog	R07E5.1	Caenorhabditis elegans	812		GO:0010171; GO:0002119		body morphogenesis; nematode larval development
O04922	Probable glutathione peroxidase 2 (EC 1.11.1.9)	GPX2 (At2g31570) (T9H9.9)	Arabidopsis thaliana (Mouse-ear cress)	169	1.11.1.9	GO:0055114		oxidation reduction
O22850	Probable glutathione peroxidase 3, mitochondrial (EC 1.11.1.9)	GPX3 (At2g43350) (T1O24.9)	Arabidopsis thaliana (Mouse-ear cress)	206	1.11.1.9	GO:0009738; GO:0005739; GO:0055114		abscisic acid mediated signaling; mitochondrion; oxidation reduction
Q9FXS3	Probable phospholipid hydroperoxide glutathione peroxidase (PHGPx) (EC 1.11.1.12) (Nt-SubC08)		Nicotiana tabacum (Common tobacco)	169	1.11.1.12	GO:0005737; GO:0055114; GO:0047066		cytoplasm; oxidation reduction; phospholipid-hydroperoxide glutathione peroxidase activity
O48646	Probable phospholipid hydroperoxide glutathione peroxidase 6, mitochondrial (PHGPx) (AtGPX1) (EC 1.11.1.12)	GPX6 (GPX1) (At4g11600) (T5C23.30)	Arabidopsis thaliana (Mouse-ear cress)	232	1.11.1.12	GO:0005739; GO:0055114; GO:0047066		mitochondrion; oxidation reduction; phospholipid-hydroperoxide glutathione peroxidase activity
Q8LBU2	Probable glutathione peroxidase 8 (EC 1.11.1.9)	GPX8 (At1g63460) (F2K11.16)	Arabidopsis thaliana (Mouse-ear cress)	167	1.11.1.9	GO:0055114		oxidation reduction
Q5SNZ0	Girdin (Girders of actin filament) (Coiled-coil domain-containing protein 88A) (Akt phosphorylation enhancer) (APE) (Hook-related protein 1) (HkRP1) (G alpha-interacting vesicle-associated protein) (GIV)	Ccdc88a (Grdn) (Kiaa1212)	Mus musculus (Mouse)	1873		GO:0005794; GO:0003779; GO:0032148; GO:0016477; GO:0031410; GO:0005829; GO:0005783; GO:0030027; GO:0030032; GO:0016044; GO:0008017; GO:0035091; GO:0005886; GO:0042803; GO:0043422; GO:0006275; GO:0032956; GO:0042127; GO:0001932		Golgi apparatus; actin binding; activation of protein kinase B activity; cell migration; cytoplasmic vesicle; cytosol; endoplasmic reticulum; lamellipodium; lamellipodium biogenesis; membrane organization; microtubule binding; phosphoinositide binding; plasma membrane; protein homodimerization activity; protein kinase B binding; regulation of DNA replication; regulation of actin cytoskeleton orga…
P22151	Glucose-repressible gene protein	grg-1 (ccg-1) (93G11.200) (NCU03753)	Neurospora crassa	71
Q96CP6	GRAM domain-containing protein 1A	GRAMD1A (KIAA1533)	Homo sapiens (Human)	724		GO:0005737; GO:0005886		cytoplasm; plasma membrane
Q05966	Glycine-rich RNA-binding protein 10	GRP10	Brassica napus (Rape)	169		GO:0003723		RNA binding
P27483	Glycine-rich cell wall structural protein	At3g17050 (K14A17.12)	Arabidopsis thaliana (Mouse-ear cress)	349		GO:0005618; GO:0007047; GO:0005576; GO:0005198		cell wall; cell wall organization; extracellular region; structural molecule activity
P17816	Glycine-rich cell wall structural protein	GRP	Hordeum vulgare (Barley)	200		GO:0005618; GO:0007047; GO:0005576; GO:0005198		cell wall; cell wall organization; extracellular region; structural molecule activity
A2ZJC9	Putative glycine-rich cell wall structural protein 1	GRP-1 (OsI_036672)	Oryza sativa subsp. indica (Rice)	165		GO:0005618; GO:0007047; GO:0005576; GO:0005198		cell wall; cell wall organization; extracellular region; structural molecule activity
P09789	Glycine-rich cell wall structural protein 1	GRP-1	Petunia hybrida (Petunia)	384		GO:0005618; GO:0007047; GO:0005576; GO:0005198		cell wall; cell wall organization; extracellular region; structural molecule activity
P49310	Glycine-rich RNA-binding protein GRP1A		Sinapis alba (White mustard) (Brassica hirta)	166		GO:0003723; GO:0005634		RNA binding; nucleus
Q9SVM8	Glycine-rich RNA-binding protein 2, mitochondrial (AtGRP2)	GRP2 (At4g13850) (F18A5.240)	Arabidopsis thaliana (Mouse-ear cress)	158		GO:0003723; GO:0005739		RNA binding; mitochondrion
P27484	Glycine-rich protein 2	GRP-2	Nicotiana sylvestris (Wood tobacco)	214		GO:0003723		RNA binding
A3C5A7	Glycine-rich cell wall structural protein 2 (Glycine-rich protein 1) (GRP-1)	GRP0.9 (GRP1) (Os10g0450900) (LOC_Os10g31330) (OsJ_030479)	Oryza sativa subsp. japonica (Rice)	185		GO:0005618; GO:0007047; GO:0005576; GO:0005198		cell wall; cell wall organization; extracellular region; structural molecule activity
P10496	Glycine-rich cell wall structural protein 1.8 (GRP 1.8)		Phaseolus vulgaris (Kidney bean) (French bean)	465		GO:0005618; GO:0007047; GO:0005576; GO:0005198		cell wall; cell wall organization; extracellular region; structural molecule activity
P49311	Glycine-rich RNA-binding protein GRP2A		Sinapis alba (White mustard) (Brassica hirta)	169		GO:0003723; GO:0005634		RNA binding; nucleus
P37705	Glycine-rich protein A3		Daucus carota (Carrot)	195
Q09134	Abscisic acid and environmental stress-inducible protein		Medicago falcata (Sickle medic)	159		GO:0006950		response to stress
Q0J3L4	Monothiol glutaredoxin-S10	GRXS10 (Os08g0565800) (LOC_Os08g45140) (OSJNBa0044E16.18-1) (OSJNBa0044E16.18-2) (P0705A05.134-1) (P0705A05.134-2)	Oryza sativa subsp. japonica (Rice)	164		GO:0022900; GO:0005576; GO:0006810		electron transport chain; extracellular region; transport
Q9M9Y9	Monothiol glutaredoxin-S11 (AtGrxS11)	GRXS11 (At1g06830) (F4H5.9) (F4H5.25)	Arabidopsis thaliana (Mouse-ear cress)	99		GO:0005737; GO:0022900; GO:0006810		cytoplasm; electron transport chain; transport
Q0IWL9	Monothiol glutaredoxin-S11	GRXS11 (Os10g0500700) (LOC_Os10g35720) (OSJNBa0078O01.9)	Oryza sativa subsp. japonica (Rice)	491		GO:0005737; GO:0022900; GO:0006810		cytoplasm; electron transport chain; transport
Q84Y95	Monothiol glutaredoxin-S14, chloroplastic (AtGrxS14) (AtGRXcp) (CAX-interacting protein 1) (CXIP1)	GRXS14 (CXIP1) (At3g54900) (F28P10.120)	Arabidopsis thaliana (Mouse-ear cress)	173		GO:0009507; GO:0022900; GO:0006810		chloroplast; electron transport chain; transport
Q8LBK6	Monothiol glutaredoxin-S15 (AtGrxS15)	GRXS15 (At3g15660) (MSJ11.6)	Arabidopsis thaliana (Mouse-ear cress)	169		GO:0005737; GO:0022900; GO:0006810		cytoplasm; electron transport chain; transport
Q9ZPH2	Monothiol glutaredoxin-S17 (AtGrxS17)	GRXS17 (At4g04950) (T1J1.6)	Arabidopsis thaliana (Mouse-ear cress)	488		GO:0005737; GO:0022900; GO:0006810		cytoplasm; electron transport chain; transport
Q54ED4	Glutamate-rich WD repeat-containing protein 1	grwd1 (DDB_0183986)	Dictyostelium discoideum (Slime mold)	482
Q9FNE2	Glutaredoxin-C2 (AtGrxC2)	GRXC2 (At5g40370) (MPO12.80)	Arabidopsis thaliana (Mouse-ear cress)	111		GO:0005886; GO:0005773		plasma membrane; vacuole
Q9LYC8	Monothiol glutaredoxin-S6 (AtGrxS6)	GRXS6 (At3g62930) (T20O10.30)	Arabidopsis thaliana (Mouse-ear cress)	102		GO:0005737; GO:0022900; GO:0006810		cytoplasm; electron transport chain; transport
P45621	Glutamate-1-semialdehyde 2,1-aminomutase, chloroplastic (GSA) (EC 5.4.3.8) (Glutamate-1-semialdehyde aminotransferase) (GSA-AT)	GSA1 (GSA)	Glycine max (Soybean)	466	5.4.3.8	GO:0015995; GO:0009507	Porphyrin metabolism; protoporphyrin-IX biosynthesis; 5-aminolevulinate from L-glutamyl-tRNA(Glu): step 2/2. Porphyrin biosynthesis; chlorophyll biosynthesis.	chlorophyll biosynthetic process; chloroplast
Q9ZNX6	Glutamate--cysteine ligase, chloroplastic (EC 6.3.2.2) (Gamma-glutamylcysteine synthetase) (Gamma-ECS) (GCS)	GSH1	Medicago truncatula (Barrel medic)	508	6.3.2.2		Sulfur metabolism; glutathione biosynthesis; glutathione from L-cysteine and L-glutamate: step 1/2.
Q43621	Glutathione reductase, cytosolic (GRase) (GR) (EC 1.8.1.7) (GOR2)		Pisum sativum (Garden pea)	498	1.8.1.7	GO:0055114		oxidation reduction
P27456	Glutathione reductase, chloroplastic/mitochondrial (GRase) (GR) (EC 1.8.1.7) (GOR1)	GR (GOR1)	Pisum sativum (Garden pea)	552	1.8.1.7	GO:0009507; GO:0005739; GO:0055114		chloroplast; mitochondrion; oxidation reduction
P42761	Glutathione S-transferase ERD13 (EC 2.5.1.18) (GST class-phi)	ERD13 (At2g30870) (F7F1.8)	Arabidopsis thaliana (Mouse-ear cress)	215	2.5.1.18	GO:0005737; GO:0004364; GO:0006950		cytoplasm; glutathione transferase activity; response to stress
P42769	Glutathione S-transferase PM239X14 (EC 2.5.1.18) (GST class-phi)		Arabidopsis thaliana (Mouse-ear cress)	218	2.5.1.18	GO:0005737; GO:0004364; GO:0055114; GO:0004601		cytoplasm; glutathione transferase activity; oxidation reduction; peroxidase activity
P30713	Glutathione S-transferase theta-2 (EC 2.5.1.18) (GST class-theta-2) (Glutathione S-transferase 12) (GST 12-12) (Glutathione S-transferase Yrs-Yrs)	Gstt2	Rattus norvegicus (Rat)	244	2.5.1.18	GO:0006749; GO:0004364		glutathione metabolic process; glutathione transferase activity
Q03662	Probable glutathione S-transferase (EC 2.5.1.18) (Auxin-induced protein PGNT1/PCNT110)		Nicotiana tabacum (Common tobacco)	223	2.5.1.18	GO:0009734; GO:0004364		auxin mediated signaling pathway; glutathione transferase activity
Q03666	Probable glutathione S-transferase (EC 2.5.1.18) (Auxin-induced protein PCNT107)		Nicotiana tabacum (Common tobacco)	221	2.5.1.18	GO:0009734; GO:0004364		auxin mediated signaling pathway; glutathione transferase activity
P32110	Probable glutathione S-transferase (EC 2.5.1.18) (Heat shock protein 26A) (G2-4)	HSP26-A	Glycine max (Soybean)	225	2.5.1.18	GO:0004364; GO:0006950		glutathione transferase activity; response to stress
P25317	Probable glutathione S-transferase parA (EC 2.5.1.18) (Auxin-regulated protein parA) (STR246C protein)	PARA (PAR)	Nicotiana tabacum (Common tobacco)	220	2.5.1.18	GO:0009734; GO:0004364		auxin mediated signaling pathway; glutathione transferase activity
P57108	Glutathione S-transferase zeta class (EC 2.5.1.18)		Euphorbia esula (Leafy spurge)	225	2.5.1.18	GO:0004364		glutathione transferase activity
Q9CA75	Putative glycosyltransferase 5 (AtGT5) (EC 2.4.-.-)	GT5 (At1g74380) (F1M20.6)	Arabidopsis thaliana (Mouse-ear cress)	457	2.4.-.-	GO:0000139		Golgi membrane
Q55GK0	GATA zinc finger domain-containing protein 5	gtaE (DDB_0220471)	Dictyostelium discoideum (Slime mold)	952
Q55C49	GATA zinc finger domain-containing protein 7	gtaG (DDB_0220467)	Dictyostelium discoideum (Slime mold)	1006		GO:0030587		sorocarp development
Q75JZ0	GATA zinc finger domain-containing protein 8	gtaH (DDB_0216327)	Dictyostelium discoideum (Slime mold)	519
Q54TE3	GATA zinc finger domain-containing protein 10	gtaJ (DDB_0220473)	Dictyostelium discoideum (Slime mold)	714
Q5KSV0	GATA zinc finger domain-containing protein 11 (Transcription factor amvA)	gtaK (amvA) (DDB_0232953)	Dictyostelium discoideum (Slime mold)	650
Q54KX0	GATA zinc finger domain-containing protein 14	gtaN (DDB_0220469)	Dictyostelium discoideum (Slime mold)	953
Q9FT54	Transcription factor GTE6 (Protein GENERAL TRANSCRIPTION FACTOR GROUP E6)	GTE6 (At3g52280) (T25B15.50)	Arabidopsis thaliana (Mouse-ear cress)	369		GO:0016568; GO:0007275; GO:0005634; GO:0006355		chromatin modification; multicellular organismal development; nucleus; regulation of transcription, DNA-dependent
Q6DCC6	Putative GTP-binding protein 6	gtpbp6	Xenopus laevis (African clawed frog)	527
Q8N442	GTP-binding protein GUF1 homolog	GUF1	Homo sapiens (Human)	669		GO:0005737		cytoplasm
P46943	GTP-binding protein GUF1 (GTPase GUF1)	GUF1 (YLR289W) (L8003.7)	Saccharomyces cerevisiae (Baker's yeast)	645		GO:0003924; GO:0005759; GO:0045727; GO:0043022		GTPase activity; mitochondrial matrix; positive regulation of translation; ribosome binding
Q38890	Endoglucanase 25 (EC 3.2.1.4) (Endo-1,4-beta glucanase 25) (Protein KORRIGAN) (Cellulase homolog OR16pep)	KOR (DEC) (KOR1) (At5g49720) (K2I5.8)	Arabidopsis thaliana (Mouse-ear cress)	621	3.2.1.4	GO:0005886		plasma membrane
Q9AWA5	Alpha-glucan water dikinase, chloroplastic (EC 2.7.9.4) (EC 2.7.13.3) (Starch-related R1 protein)	R1	Solanum tuberosum (Potato)	1464	2.7.9.4; 2.7.13.3	GO:0050521; GO:0005975; GO:0009507; GO:0000287; GO:0004673		alpha-glucan, water dikinase activity; carbohydrate metabolic process; chloroplast; magnesium ion binding; protein histidine kinase activity
O59737	GTPase-activating protein gyp1 (GAP for ypt1)	gyp1 (SPBC530.01)	Schizosaccharomyces pombe (Fission yeast)	514		GO:0005829; GO:0005634		cytosol; nucleus
Q08864	Histone H1-I	H1-I	Volvox carteri	261
Q08865	Histone H1-II	H1-II	Volvox carteri	241
P08283	Histone H1 (PsH1b) (PsH1b-40)		Pisum sativum (Garden pea)	265
P40267	Histone H1		Solanum pennellii (Tomato) (Lycopersicon pennellii)	202		GO:0006950		response to stress
Q2HU68	Probable histone H2A.1	MtrDRAFT_AC149210g1v1	Medicago truncatula (Barrel medic)	148
Q84NJ4	Probable histone H2A.3	Os08g0427700 (LOC_Os08g33100) (OJ1663_D06.11) (OSJNBb0032E15.118) (OsJ_026285)	Oryza sativa subsp. japonica (Rice)	134
Q6L500	Probable histone H2A.4	Os05g0461400 (LOC_Os05g38640) (OJ1281_H05.14) (OJ1525_A02.1) (OsJ_018061)	Oryza sativa subsp. japonica (Rice)	163
Q9C944	Probable histone H2A variant 3 (H2A.F/Z 3) (HTA9)	At1g52740 (F14G24.1)	Arabidopsis thaliana (Mouse-ear cress)	134		GO:0005773		vacuole
O65759	Histone H2AX	HIS2A	Cicer arietinum (Chickpea) (Garbanzo)	139
Q9S9K7	Probable histone H2AXb (HTA3)	At1g54690 (T22H22.12)	Arabidopsis thaliana (Mouse-ear cress)	142		GO:0005730		nucleolus
Q943L2	Histone H2B.11	H2B.11 (Os01g0839500) (LOC_Os01g62230) (P0031D11.32) (P0408C03.7) (OsJ_003922)	Oryza sativa subsp. japonica (Rice)	139
Q1S9I9	Probable histone H2B.1		Medicago truncatula (Barrel medic)	148
Q1SWQ1	Probable histone H2B.2		Medicago truncatula (Barrel medic)	148
Q1SU99	Probable histone H2B.3		Medicago truncatula (Barrel medic)	138
O65819	Histone H2B.3 (LeH2B-3) (Fragment)	H2B-3	Solanum lycopersicum (Tomato) (Lycopersicon esculentum)	137
P68428	Histone H3.2		Triticum aestivum (Wheat)	136
Q71H73	Histone H3.3		Vitis vinifera (Grape)	136
Q9FKQ3	Putative histone H3-like 5	At5g65350 (MNA5.8)	Arabidopsis thaliana (Mouse-ear cress)	139
Q76H85	Histone H4	SlH4	Silene latifolia (White campion) (Bladder campion)	103
Q9S760	HVA22-like protein d (AtHVA22d)	HVA22D (At4g24960) (F13M23.100)	Arabidopsis thaliana (Mouse-ear cress)	135		GO:0016021; GO:0006950		integral to membrane; response to stress
Q9FED2	HVA22-like protein e (AtHVA22e)	HVA22E (At5g50720) (MFB16.12)	Arabidopsis thaliana (Mouse-ear cress)	116		GO:0016021; GO:0006950		integral to membrane; response to stress
Q6YXY2	Probable histone acetyltransferase HAC-like 1 (EC 2.3.1.48)	Os02g0137500 (Loc_Os02g04490) (OSJNBa0026E05.8) (OSJNBa0081C13.32)	Oryza sativa subsp. japonica (Rice)	1668	2.3.1.48	GO:0016568		chromatin modification
Q84MS3	Probable potassium transporter 16 (OsHAK16)	HAK16 (Os03g0575200) (LOC_Os03g37840) (OSJNBa0008D12.19) (OSJNBa0029P07.17)	Oryza sativa subsp. japonica (Rice)	811		GO:0016021; GO:0030955		integral to membrane; potassium ion binding
Q6VVA6	Potassium transporter 1 (OsHAK1)	HAK1 (Os04g0401700) (LOC_Os04g32920) (OSJNBb0012E08.7)	Oryza sativa subsp. japonica (Rice)	801		GO:0016021; GO:0005886; GO:0030955		integral to membrane; plasma membrane; potassium ion binding
Q9SWE5	Phosphopantothenoylcysteine decarboxylase (PPCDC) (EC 4.1.1.36) (Halotolerance protein Hal3a) (AtHal3a) (AtCoaC)	HAL3A (At3g18030) (MBG14.2)	Arabidopsis thaliana (Mouse-ear cress)	209	4.1.1.36	GO:0004633; GO:0006950	Cofactor biosynthesis; coenzyme A biosynthesis; coenzyme A from pantothenate: step 3/5.	phosphopantothenoylcysteine decarboxylase activity; response to stress
Q13442	28 kDa heat- and acid-stable phosphoprotein (PDGF-associated protein) (PAP) (PDGFA-associated protein 1) (PAP1)	PDAP1 (HASPP28)	Homo sapiens (Human)	181		GO:0008283; GO:0007165		cell proliferation; signal transduction
P46604	Homeobox-leucine zipper protein HAT22 (Homeodomain-leucine zipper protein HAT22) (HD-ZIP protein 22)	HAT22 (At4g37790) (T28I19.70)	Arabidopsis thaliana (Mouse-ear cress)	278
Q02283	Homeobox-leucine zipper protein HAT5 (Homeodomain-leucine zipper protein HAT5) (HD-ZIP protein 5) (Homeodomain transcription factor ATHB-1) (HD-ZIP protein ATHB-1)	HAT5 (ATHB-1) (At3g01470) (F4P13.2)	Arabidopsis thaliana (Mouse-ear cress)	272		GO:0007275		multicellular organismal development
P46603	Homeobox-leucine zipper protein HAT9 (Homeodomain-leucine zipper protein HAT9) (HD-ZIP protein 9)	HAT9 (At2g22800) (T30L20.6) (T20K9.1)	Arabidopsis thaliana (Mouse-ear cress)	274
P23922	Transcription factor HBP-1a (Histone-specific transcription factor HBP1)		Triticum aestivum (Wheat)	349
Q9SR77	Heme-binding-like protein At3g10130, chloroplastic	At3g10130 (T22K18.4)	Arabidopsis thaliana (Mouse-ear cress)	309		GO:0010287		plastoglobule
O24645	Anthranilate N-benzoyltransferase protein 1 (EC 2.3.1.144) (Anthranilate N-hydroxycinnamoyl/benzoyltransferase 1)	HCBT1	Dianthus caryophyllus (Carnation) (Clove pink)	445	2.3.1.144	GO:0008415; GO:0047672; GO:0009813	Phytoalexin biosynthesis; methoxydianthramide B biosynthesis.	acyltransferase activity; anthranilate N-benzoyltransferase activity; flavonoid biosynthetic process
O23917	Anthranilate N-benzoyltransferase protein 2 (EC 2.3.1.144) (Anthranilate N-hydroxycinnamoyl/benzoyltransferase 2)	HCBT2	Dianthus caryophyllus (Carnation) (Clove pink)	446	2.3.1.144	GO:0008415; GO:0047672; GO:0009813	Phytoalexin biosynthesis; methoxydianthramide B biosynthesis.	acyltransferase activity; anthranilate N-benzoyltransferase activity; flavonoid biosynthetic process
Q8GXJ1	Histone deacetylase 15 (EC 3.5.1.98)	HDA15 (At3g18520) (MYF24_23)	Arabidopsis thaliana (Mouse-ear cress)	552	3.5.1.98	GO:0016568; GO:0016787; GO:0005634; GO:0006355		chromatin modification; hydrolase activity; nucleus; regulation of transcription, DNA-dependent
Q8RX28	Histone deacetylase 5 (EC 3.5.1.98)	HDA5 (At5g61060) (MAF19.7)	Arabidopsis thaliana (Mouse-ear cress)	660	3.5.1.98	GO:0016568; GO:0016787; GO:0005634; GO:0006355		chromatin modification; hydrolase activity; nucleus; regulation of transcription, DNA-dependent
Q94EJ2	Histone deacetylase 8 (EC 3.5.1.98)	HDA8 (At1g08460) (T27G7_7) (T27G7.14)	Arabidopsis thaliana (Mouse-ear cress)	377	3.5.1.98	GO:0016568; GO:0016787; GO:0005634; GO:0006355		chromatin modification; hydrolase activity; nucleus; regulation of transcription, DNA-dependent
Q0P565	HD domain-containing protein 2	HDDC2	Bos taurus (Bovine)	205
Q1LUI2	HD domain-containing protein 2	hddc2 (si:ch211-208c9.2) (zgc:112330)	Danio rerio (Zebrafish) (Brachydanio rerio)	200
Q9M2E8	Homeobox-leucine zipper protein HDG1 (Homeodomain transcription factor HDG1) (HD-ZIP protein HDG1) (Protein HOMEODOMAIN GLABROUS 1) (Homeodomain GLABRA 2-like protein 1)	HDG1 (HDGL2-1) (At3g61150) (T20K12.50)	Arabidopsis thaliana (Mouse-ear cress)	808
Q5E9D6	Haloacid dehalogenase-like hydrolase domain-containing protein 3	HDHD3	Bos taurus (Bovine)	251
Q7T012	Haloacid dehalogenase-like hydrolase domain-containing protein 3	hdhd3 (si:ch211-10e8.6) (zgc:136363)	Danio rerio (Zebrafish) (Brachydanio rerio)	242
Q6V9I6	Histone deacetylase HDT1 (Histone deacetylase 2a) (HD2a) (ScHD2a)	HDT1 (HD2A)	Solanum chacoense (Chaco potato)	269		GO:0016568; GO:0016787; GO:0005634; GO:0006355		chromatin modification; hydrolase activity; nucleus; regulation of transcription, DNA-dependent
Q8LJS2	Histone deacetylase HDT1 (Histone deacetylase 2a) (HD2a) (Nucleolar histone deacetylase HD2-p39)	HDT1 (HD2A)	Glycine max (Soybean)	295		GO:0016568; GO:0016787; GO:0005634; GO:0006355		chromatin modification; hydrolase activity; nucleus; regulation of transcription, DNA-dependent
Q9Y5Z4	Heme-binding protein 2 (Placental protein 23) (PP23) (Protein SOUL)	HEBP2 (C6orf34) (SOUL)	Homo sapiens (Human)	205		GO:0005737		cytoplasm
Q43082	Porphobilinogen deaminase, chloroplastic (PBG) (EC 2.5.1.61) (Pre-uroporphyrinogen synthase) (Hydroxymethylbilane synthase) (HMBS)	HEMC	Pisum sativum (Garden pea)	369	2.5.1.61	GO:0015995; GO:0009507	Porphyrin metabolism; protoporphyrin-IX biosynthesis; coproporphyrinogen III from 5-aminolevulinate: step 2/4. Porphyrin biosynthesis; chlorophyll biosynthesis.	chlorophyll biosynthetic process; chloroplast
P42044	Ferrochelatase-2, chloroplastic (EC 4.99.1.1) (Ferrochelatase II) (Protoheme ferro-lyase 2) (Heme synthetase 2)	HEMH	Cucumis sativus (Cucumber)	514	4.99.1.1	GO:0009507; GO:0005506	Porphyrin metabolism; protoheme biosynthesis; protoheme from protoporphyrin-IX: step 1/1.	chloroplast; iron ion binding
Q15751	Probable E3 ubiquitin-protein ligase HERC1 (EC 6.3.2.-) (HECT domain and RCC1-like domain-containing protein 1) (p532) (p619)	HERC1	Homo sapiens (Human)	4861	6.3.2.-	GO:0005086; GO:0005794	Protein modification; protein ubiquitination.	ARF guanyl-nucleotide exchange factor activity; Golgi apparatus
O95714	Probable E3 ubiquitin-protein ligase HERC2 (EC 6.3.2.-) (HECT domain and RCC1-like domain-containing protein 2)	HERC2	Homo sapiens (Human)	4834	6.3.2.-	GO:0005085; GO:0006886	Protein modification; protein ubiquitination.	guanyl-nucleotide exchange factor activity; intracellular protein transport
Q6PAV2	Probable E3 ubiquitin-protein ligase HERC4 (EC 6.3.2.-) (HECT domain and RCC1-like domain-containing protein 4)	Herc4	Mus musculus (Mouse)	1057	6.3.2.-	GO:0005737; GO:0006511	Protein modification; protein ubiquitination.	cytoplasm; ubiquitin-dependent protein catabolic process
P43082	Hevein-like protein	HEL (At3g04720) (F7O18.21)	Arabidopsis thaliana (Mouse-ear cress)	212
P43077	Beta-hexosaminidase (EC 3.2.1.52) (N-acetyl-beta-glucosaminidase) (Beta-GlcNAcase) (Beta-N-acetylhexosaminidase)	HEX1	Candida albicans (Yeast)	562	3.2.1.52
Q54K56	Beta-hexosaminidase subunit B2 (EC 3.2.1.52) (N-acetyl-beta-glucosaminidase subunit B2) (Beta-N-acetylhexosaminidase subunit B2)	hexb2 (DDB_0219249)	Dictyostelium discoideum (Slime mold)	564	3.2.1.52
Q04832	DNA-binding protein HEXBP (Hexamer-binding protein)	HEXBP	Leishmania major	271		GO:0003677; GO:0005634		DNA binding; nucleus
Q9SCW4	Heat stress transcription factor B-2a (AtHsfB2a) (Heat shock factor protein 6) (HSF 6) (Heat shock transcription factor 6) (HSTF 6) (AtHsf-22)	HSFB2A (HSF22) (HSF6) (At5g62020) (MTG10.4)	Arabidopsis thaliana (Mouse-ear cress)	299		GO:0006950		response to stress
P25519	GTP-binding protein hflX	hflX (b4173) (JW4131)	Escherichia coli (strain K12)	426
Q9ZRA2	Homogentisate 1,2-dioxygenase (EC 1.13.11.5) (Homogentisic acid oxidase) (Homogentisate oxygenase) (Homogentisicase)	HGO (At5g54080) (MJP23.6)	Arabidopsis thaliana (Mouse-ear cress)	461	1.13.11.5	GO:0005506; GO:0055114; GO:0006572	Amino-acid degradation; L-phenylalanine degradation; acetoacetic acid and fumarate from L-phenylalanine: step 4/6.	iron ion binding; oxidation reduction; tyrosine catabolic process
Q5ZJ60	3-hydroxyisobutyryl-CoA hydrolase, mitochondrial (EC 3.1.2.4) (3-hydroxyisobutyryl-coenzyme A hydrolase) (HIB-CoA hydrolase) (HIBYL-CoA-H)	HIBCH (RCJMB04_20j11)	Gallus gallus (Chicken)	385	3.1.2.4	GO:0003860; GO:0009083; GO:0005739	Amino-acid degradation; L-valine degradation.	3-hydroxyisobutyryl-CoA hydrolase activity; branched chain family amino acid catabolic process; mitochondrion
Q6NVY1	3-hydroxyisobutyryl-CoA hydrolase, mitochondrial (EC 3.1.2.4) (3-hydroxyisobutyryl-coenzyme A hydrolase) (HIB-CoA hydrolase) (HIBYL-CoA-H)	HIBCH	Homo sapiens (Human)	386	3.1.2.4	GO:0003860	Amino-acid degradation; L-valine degradation.	3-hydroxyisobutyryl-CoA hydrolase activity
O82030	Histidinol-phosphate aminotransferase, chloroplastic (EC 2.6.1.9) (Imidazole acetol-phosphate transaminase)	HPA	Nicotiana tabacum (Common tobacco)	413	2.6.1.9	GO:0009507	Amino-acid biosynthesis; L-histidine biosynthesis; L-histidine from 5-phospho-alpha-D-ribose 1-diphosphate: step 7/9.	chloroplast
Q9C5U8	Histidinol dehydrogenase, chloroplastic (HDH) (EC 1.1.1.23)	HDH (At5g63890) (MGI19.9)	Arabidopsis thaliana (Mouse-ear cress)	466	1.1.1.23	GO:0009507; GO:0055114	Amino-acid biosynthesis; L-histidine biosynthesis; L-histidine from 5-phospho-alpha-D-ribose 1-diphosphate: step 9/9.	chloroplast; oxidation reduction
Q9D8V0	Minor histocompatibility antigen H13 (EC 3.4.23.-) (Signal peptide peptidase) (Presenilin-like protein 3)	Hm13 (H13) (Psl3)	Mus musculus (Mouse)	378	3.4.23.-	GO:0005789		endoplasmic reticulum membrane
Q9UGU5	High mobility group protein 2-like 1 (Protein HMGBCG)	HMG2L1 (HMGBCG)	Homo sapiens (Human)	601		GO:0003677; GO:0005794; GO:0008333; GO:0005634		DNA binding; Golgi apparatus; endosome to lysosome transport; nucleus
P54873	Hydroxymethylglutaryl-CoA synthase (HMG-CoA synthase) (EC 2.3.3.10) (3-hydroxy-3-methylglutaryl coenzyme A synthase) (Protein EMBRYO DEFECTIVE 2778)	HMGS (EMB2778) (MVA1) (At4g11820) (T26M18.30)	Arabidopsis thaliana (Mouse-ear cress)	461	2.3.3.10	GO:0016126	Metabolic intermediate biosynthesis; mevalonic acid biosynthesis; (R)-mevalonic acid from acetyl-CoA: step 2/3.	sterol biosynthetic process
P48021	3-hydroxy-3-methylglutaryl-coenzyme A reductase (HMG-CoA reductase) (EC 1.1.1.34)		Camptotheca acuminata (Happy tree)	593	1.1.1.34	GO:0005789; GO:0055114	Metabolic intermediate biosynthesis; mevalonic acid biosynthesis; (R)-mevalonic acid from acetyl-CoA: step 3/3.	endoplasmic reticulum membrane; oxidation reduction
P16237	3-hydroxy-3-methylglutaryl-coenzyme A reductase (HMG-CoA reductase) (EC 1.1.1.34)		Schistosoma mansoni (Blood fluke)	948	1.1.1.34	GO:0006695; GO:0005789; GO:0055114; GO:0005778	Metabolic intermediate biosynthesis; mevalonic acid biosynthesis; (R)-mevalonic acid from acetyl-CoA: step 3/3.	cholesterol biosynthetic process; endoplasmic reticulum membrane; oxidation reduction; peroxisomal membrane
P40619	HMG1/2-like protein		Ipomoea nil (Japanese morning glory) (Pharbitis nil)	144
P26585	HMG1/2-like protein (Protein SB11)		Glycine max (Soybean)	152
P40620	HMG1/2-like protein		Vicia faba (Broad bean)	149		GO:0005634		nucleus
Q00423	HMG-Y-related protein A (Protein SB16A)		Glycine max (Soybean)	176
Q10370	HMG-Y-related protein B (Protein SB16B) (Fragment)		Glycine max (Soybean)	152
Q8LAX0	Homocysteine S-methyltransferase 3 (EC 2.1.1.10) (S-methylmethionine:homocysteine methyltransferase 3) (SMM:Hcy S-methyltransferase 3) (AtHMT-3)	HMT3 (At3g22740) (MWI23.11)	Arabidopsis thaliana (Mouse-ear cress)	347	2.1.1.10	GO:0009086; GO:0008270		methionine biosynthetic process; zinc ion binding
Q25055	Holotricin-3		Holotrichia diomphalia (Korean black chafer)	104		GO:0042742; GO:0050832; GO:0005576; GO:0045087; GO:0006805		defense response to bacterium; defense response to fungus; extracellular region; innate immune response; xenobiotic metabolic process
O23920	4-hydroxyphenylpyruvate dioxygenase (EC 1.13.11.27) (4-hydroxyphenylpyruvic acid oxidase) (HPPDase) (4HPPD) (HPD)		Daucus carota (Carrot)	442	1.13.11.27	GO:0006559; GO:0005737; GO:0005506; GO:0055114; GO:0006572	Amino-acid degradation; L-phenylalanine degradation; acetoacetic acid and fumarate from L-phenylalanine: step 3/6. Cofactor biosynthesis; prenylquinone biosynthesis.	L-phenylalanine catabolic process; cytoplasm; iron ion binding; oxidation reduction; tyrosine catabolic process
Q9FF10	Heparanase-like protein 1 (EC 3.2.-.-)	At5g07830 (F13G24.30)	Arabidopsis thaliana (Mouse-ear cress)	543	3.2.-.-	GO:0005576; GO:0016787; GO:0005765		extracellular region; hydrolase activity; lysosomal membrane
Q9M156	Probable hydroquinone glucosyltransferase (EC 2.4.1.218) (Arbutin synthase)	At4g01070 (F2N1.15)	Arabidopsis thaliana (Mouse-ear cress)	480	2.4.1.218	GO:0050505		hydroquinone glucosyltransferase activity
Q9AR73	Hydroquinone glucosyltransferase (EC 2.4.1.218) (Arbutin synthase)	AS	Rauvolfia serpentina (Serpentwood) (Devilpepper)	470	2.4.1.218	GO:0050505		hydroquinone glucosyltransferase activity
Q28640	Histidine-rich glycoprotein (Histidine-proline-rich glycoprotein) (HPRG) (Fragment)	HRG	Oryctolagus cuniculus (Rabbit)	526		GO:0005576; GO:0008201		extracellular region; heparin binding
P04929	Histidine-rich glycoprotein		Plasmodium lophurae	351
Q03164	Histone-lysine N-methyltransferase HRX (EC 2.1.1.43) (Zinc finger protein HRX) (ALL-1) (Trithorax-like protein) (Lysine N-methyltransferase 2A) (CXXC-type zinc finger protein 7)	MLL (ALL1) (CXXC7) (HRX) (HTRX) (KMT2A) (TRX1)	Homo sapiens (Human)	3969	2.1.1.43	GO:0003702; GO:0035162; GO:0005634; GO:0006461; GO:0042803; GO:0003700; GO:0006366		RNA polymerase II transcription factor activity; embryonic hemopoiesis; nucleus; protein complex assembly; protein homodimerization activity; transcription factor activity; transcription from RNA polymerase II promoter
P42730	Heat shock protein 101	HSP101 (At1g74310) (F1O17.2)	Arabidopsis thaliana (Mouse-ear cress)	911		GO:0006950		response to stress
P09886	Small heat shock protein, chloroplastic	HSP21	Pisum sativum (Garden pea)	232		GO:0009507; GO:0006950		chloroplast; response to stress
P46254	Heat shock 22 kDa protein, mitochondrial	HSP22	Pisum sativum (Garden pea)	202		GO:0005739; GO:0006950		mitochondrion; response to stress
Q3SXM5	Hydroxysteroid dehydrogenase-like protein 1	HSDL1	Homo sapiens (Human)	330
Q40152	Heat shock factor protein HSF8 (Heat shock transcription factor 8) (HSTF 8) (Heat stress transcription factor)	HSF8	Solanum lycopersicum (Tomato) (Lycopersicon esculentum)	527		GO:0006950		response to stress
O80982	Heat stress transcription factor A-2 (AtHsfA2) (AtHsf-04)	HSFA2 (HSF04) (At2g26150) (T19L18.4)	Arabidopsis thaliana (Mouse-ear cress)	345		GO:0005737; GO:0006950		cytoplasm; response to stress
Q94BZ5	Heat stress transcription factor A-5 (AtHsfA5) (AtHsf-12)	HSFA5 (HSF12) (At4g13980) (dl3030c) (FCAALL.27)	Arabidopsis thaliana (Mouse-ear cress)	466		GO:0005737; GO:0006950		cytoplasm; response to stress
O22230	Heat stress transcription factor B-3 (AtHsfB3) (AtHsf-05)	HSFB3 (HSF05) (At2g41690) (T32G6.21)	Arabidopsis thaliana (Mouse-ear cress)	244		GO:0046686		response to cadmium ion
Q05832	18.3 kDa class I heat shock protein (HSP 18.3)	HSP18	Chenopodium rubrum (Red goosefoot) (Pigweed)	161		GO:0005737; GO:0006950		cytoplasm; response to stress
P27879	18.1 kDa class I heat shock protein (Fragment)	HSP18.1	Medicago sativa (Alfalfa)	143		GO:0005737; GO:0006950		cytoplasm; response to stress
P27880	18.2 kDa class I heat shock protein	HSP18.2	Medicago sativa (Alfalfa)	158		GO:0005737; GO:0006950		cytoplasm; response to stress
P04793	17.5 kDa class I heat shock protein (HSP 17.5-M)	HSP17.5-M	Glycine max (Soybean)	153		GO:0005737; GO:0006950		cytoplasm; response to stress
P05478	18.5 kDa class I heat shock protein (HSP 18.5)	HSP18.5-C	Glycine max (Soybean)	161		GO:0005737; GO:0006950		cytoplasm; response to stress
Q07160	Heat shock protein homolog (HSP20)	HSP20	Nippostrongylus brasiliensis	172		GO:0006950		response to stress
P19242	17.1 kDa class II heat shock protein	HSP17.7	Pisum sativum (Garden pea)	152		GO:0005737; GO:0006950		cytoplasm; response to stress
P19752	30 kDa heat shock protein	hsp30 (NCU09364)	Neurospora crassa	228		GO:0005737; GO:0006950		cytoplasm; response to stress
P30236	22.0 kDa class IV heat shock protein	HSP22.0	Glycine max (Soybean)	192		GO:0005788; GO:0006950		endoplasmic reticulum lumen; response to stress
P26413	Heat shock 70 kDa protein	HSP70	Glycine max (Soybean)	645		GO:0006950		response to stress
P24629	Heat shock cognate 70 kDa protein 1	HSC-I	Solanum lycopersicum (Tomato) (Lycopersicon esculentum)	650		GO:0006950		response to stress
P22954	Heat shock cognate 70 kDa protein 2 (Hsc70.2)	HSC70-2 (HSP70-2) (At5g02490) (T22P11_80)	Arabidopsis thaliana (Mouse-ear cress)	653		GO:0005737; GO:0006950		cytoplasm; response to stress
P27322	Heat shock cognate 70 kDa protein 2	HSC-2	Solanum lycopersicum (Tomato) (Lycopersicon esculentum)	644		GO:0006950		response to stress
Q707X3	Heat shock protein SSB	SSB	Zygosaccharomyces rouxii (Candida mogii)	613		GO:0005737; GO:0006950; GO:0006412		cytoplasm; response to stress; translation
P09189	Heat shock cognate 70 kDa protein	HSP70	Petunia hybrida (Petunia)	651		GO:0006950		response to stress
P37900	Heat shock 70 kDa protein, mitochondrial	HSP1	Pisum sativum (Garden pea)	675		GO:0005739; GO:0006950		mitochondrion; response to stress
Q01899	Heat shock 70 kDa protein, mitochondrial		Phaseolus vulgaris (Kidney bean) (French bean)	675		GO:0005739; GO:0006950		mitochondrion; response to stress
Q02028	Stromal 70 kDa heat shock-related protein, chloroplastic	HSP70 (ST70)	Pisum sativum (Garden pea)	706		GO:0009507; GO:0006950		chloroplast; response to stress
P36181	Heat shock cognate protein 80	HSC80	Solanum lycopersicum (Tomato) (Lycopersicon esculentum)	699		GO:0005737; GO:0006950		cytoplasm; response to stress
P27323	Heat shock protein 81-1 (HSP81-1) (Heat shock protein 83)	HSP81-1 (HSP83) (At5g52640) (F6N7.13)	Arabidopsis thaliana (Mouse-ear cress)	700		GO:0005737; GO:0006950		cytoplasm; response to stress
Q0J4P2	Heat shock protein 81-1 (HSP81-1) (Heat shock protein 82)	HSP81-1 (HSP82) (Os08g0500700) (LOC_Os08g39140) (OJ1118_A06.20-1) (OJ1345_D02.4-1)	Oryza sativa subsp. japonica (Rice)	699		GO:0005737; GO:0006950		cytoplasm; response to stress
P36182	Heat shock protein 82 (Fragment)	HSP82	Nicotiana tabacum (Common tobacco)	499		GO:0005524; GO:0005737; GO:0006950		ATP binding; cytoplasm; response to stress
P51819	Heat shock protein 83	HSP83A	Ipomoea nil (Japanese morning glory) (Pharbitis nil)	703		GO:0005737; GO:0006950		cytoplasm; response to stress
O74225	Heat shock protein Hsp88	hsp-88 (hsp88) (NCU05269)	Neurospora crassa	707		GO:0005737; GO:0006950		cytoplasm; response to stress
Q94738	97 kDa heat shock protein (Heat shock protein 110)	HSP110	Strongylocentrotus franciscanus (Sea urchin)	886		GO:0005737		cytoplasm
Q2MHE4	Serine/threonine-protein kinase HT1 (EC 2.7.11.1) (High leaf temperature protein 1)	HT1 (At1g62400) (F24O1.13)	Arabidopsis thaliana (Mouse-ear cress)	390	2.7.11.1
O24646	Transcription factor HY5 (Protein LONG HYPOCOTYL 5) (AtbZIP56)	HY5 (BZIP56) (At5g11260) (F2I11_150)	Arabidopsis thaliana (Mouse-ear cress)	168		GO:0005515		protein binding
P34913	Epoxide hydrolase 2 (EC 3.3.2.10) (Soluble epoxide hydrolase) (SEH) (Epoxide hydratase) (Cytosolic epoxide hydrolase) (CEH)	EPHX2	Homo sapiens (Human)	555	3.3.2.10	GO:0006874; GO:0005829; GO:0017144; GO:0004301; GO:0006954; GO:0006800; GO:0045909; GO:0042803; GO:0008217; GO:0009636; GO:0005625; GO:0006805		cellular calcium ion homeostasis; cytosol; drug metabolic process; epoxide hydrolase activity; inflammatory response; oxygen and reactive oxygen species metabolic process; positive regulation of vasodilation; protein homodimerization activity; regulation of blood pressure; response to toxin; soluble fraction; xenobiotic metabolic process
P34914	Epoxide hydrolase 2 (EC 3.3.2.10) (Soluble epoxide hydrolase) (SEH) (Epoxide hydratase) (Cytosolic epoxide hydrolase) (CEH)	Ephx2 (Eph2)	Mus musculus (Mouse)	554	3.3.2.10	GO:0019439; GO:0004301; GO:0000287; GO:0005777; GO:0009636		aromatic compound catabolic process; epoxide hydrolase activity; magnesium ion binding; peroxisome; response to toxin
Q9JKR6	Hypoxia up-regulated protein 1 (170 kDa glucose-regulated protein) (GRP-170) (140 kDa Ca(2+)-binding protein) (CBP-140)	Hyou1 (Grp170)	Mus musculus (Mouse)	999		GO:0006950		response to stress
Q38832	Auxin-responsive protein IAA14 (Indoleacetic acid-induced protein 14) (Protein SOLITARY ROOT)	IAA14 (SLR1) (At4g14550) (dl3315c) (FCAALL.254)	Arabidopsis thaliana (Mouse-ear cress)	228		GO:0009734; GO:0006355		auxin mediated signaling pathway; regulation of transcription, DNA-dependent
O24407	Auxin-responsive protein IAA16 (Indoleacetic acid-induced protein 16)	IAA16 (At3g04730) (F7O18.22)	Arabidopsis thaliana (Mouse-ear cress)	236		GO:0009734; GO:0006355		auxin mediated signaling pathway; regulation of transcription, DNA-dependent
P93830	Auxin-responsive protein IAA17 (Indoleacetic acid-induced protein 17) (Auxin response 3)	IAA17 (AXR3) (At1g04250) (F19P19.31)	Arabidopsis thaliana (Mouse-ear cress)	229		GO:0005515		protein binding
P0C132	Auxin-responsive protein IAA30 (Indoleacetic acid-induced protein 30)	IAA30 (Os12g0601300) (LOC_Os12g40890)	Oryza sativa subsp. japonica (Rice)	277		GO:0009734; GO:0006355		auxin mediated signaling pathway; regulation of transcription, DNA-dependent
Q38826	Auxin-responsive protein IAA8 (Indoleacetic acid-induced protein 8)	IAA8 (At2g22670) (T9I22.11)	Arabidopsis thaliana (Mouse-ear cress)	321		GO:0009734; GO:0006355		auxin mediated signaling pathway; regulation of transcription, DNA-dependent
Q9LR44	Indole-3-acetate beta-glucosyltransferase 1 (EC 2.4.1.121) (IAA-Glu synthetase 1) ((Uridine 5'-diphosphate-glucose:indol-3-ylacetyl)-beta-D-glucosyl transferase 1) (UDP-glucosyl transferase 75B1)	UGT75B1 (UGT1) (At1g05560) (T25N20.20)	Arabidopsis thaliana (Mouse-ear cress)	469	2.4.1.121	GO:0005515	Plant hormone metabolism; auxin conjugation.	protein binding
Q41819	Indole-3-acetate beta-glucosyltransferase (EC 2.4.1.121) (IAA-Glu synthetase) ((Uridine 5'-diphosphate-glucose:indol-3-ylacetyl)-beta-D-glucosyl transferase)	IAGLU	Zea mays (Maize)	471	2.4.1.121	GO:0047215	Plant hormone metabolism; auxin conjugation.	indole-3-acetate beta-glucosyltransferase activity
Q503L4	Isoamyl acetate-hydrolyzing esterase 1 homolog (EC 3.1.-.-)	iah1 (si:dkey-174c12.2)	Danio rerio (Zebrafish) (Brachydanio rerio)	238	3.1.-.-	GO:0016042		lipid catabolic process
Q9DB29	Isoamyl acetate-hydrolyzing esterase 1 homolog (EC 3.1.-.-)	Iah1	Mus musculus (Mouse)	249	3.1.-.-	GO:0016042		lipid catabolic process
Q9M647	IAA-alanine resistance protein 1	IAR1 (At1g68100) (T23K23.5)	Arabidopsis thaliana (Mouse-ear cress)	469		GO:0016021; GO:0006810		integral to membrane; transport
Q8LFC0	Isocitrate dehydrogenase [NAD] regulatory subunit 1, mitochondrial (EC 1.1.1.41) (Isocitric dehydrogenase 1) (NAD(+)-specific ICDH 1) (IDH-I)	IDH1 (At4g35260) (F23E12.180)	Arabidopsis thaliana (Mouse-ear cress)	367	1.1.1.41	GO:0000287; GO:0030145; GO:0055114		magnesium ion binding; manganese ion binding; oxidation reduction
Q945K7	Isocitrate dehydrogenase [NAD] catalytic subunit 5, mitochondrial (EC 1.1.1.41) (Isocitric dehydrogenase 5) (NAD(+)-specific ICDH 5) (IDH-V)	IDH5 (At5g03290) (MOK16.20) (F12E4_20)	Arabidopsis thaliana (Mouse-ear cress)	374	1.1.1.41	GO:0009507		chloroplast
Q40345	Isocitrate dehydrogenase [NADP], chloroplastic (IDH) (EC 1.1.1.42) (Oxalosuccinate decarboxylase) (NADP(+)-specific ICDH) (IDP) (Fragment)		Medicago sativa (Alfalfa)	433	1.1.1.42	GO:0009507; GO:0006097; GO:0000287; GO:0030145; GO:0055114; GO:0006099		chloroplast; glyoxylate cycle; magnesium ion binding; manganese ion binding; oxidation reduction; tricarboxylic acid cycle
P39208	Thermosensitive gluconokinase (EC 2.7.1.12) (Gluconate kinase 1)	idnK (gntV) (b4268) (JW4225)	Escherichia coli (strain K12)	187	2.7.1.12	GO:0019521; GO:0046316	Carbohydrate acid metabolism; L-idonic acid degradation.	D-gluconate metabolic process; gluconokinase activity
Q01042	Immediate-early protein	73 (ECLF1)	Saimiriine herpesvirus 2 (strain 11) (SaHV-2) (Herpesvirus saimiri)	407
P56331	Eukaryotic translation initiation factor 1A (EIF-1A) (EIF-4C)		Onobrychis viciifolia (Common sainfoin)	145
Q4JV51	Translation initiation factor IF-2	infB (jk1142)	Corynebacterium jeikeium (strain K411)	922		GO:0003924; GO:0005737; GO:0003743; GO:0006413		GTPase activity; cytoplasm; translation initiation factor activity; translational initiation
Q6A7M5	Translation initiation factor IF-2	infB (PPA1493)	Propionibacterium acnes	964		GO:0003924; GO:0005737; GO:0003743; GO:0006413		GTPase activity; cytoplasm; translation initiation factor activity; translational initiation
Q0S219	Translation initiation factor IF-2	infB (RHA1_ro06644)	Rhodococcus sp. (strain RHA1)	980		GO:0003924; GO:0005737; GO:0003743; GO:0006413		GTPase activity; cytoplasm; translation initiation factor activity; translational initiation
A4FM34	Translation initiation factor IF-2	infB (SACE_5926)	Saccharopolyspora erythraea (strain NRRL 23338)	1027		GO:0003924; GO:0005737; GO:0003743; GO:0006413		GTPase activity; cytoplasm; translation initiation factor activity; translational initiation
Q47RV1	Translation initiation factor IF-2	infB (Tfu_0778)	Thermobifida fusca (strain YX)	955		GO:0003924; GO:0005737; GO:0003743; GO:0006413		GTPase activity; cytoplasm; translation initiation factor activity; translational initiation
P55871	Eukaryotic translation initiation factor 2 subunit beta (eIF-2-beta)		Malus domestica (Apple) (Malus sylvestris)	271		GO:0008270		zinc ion binding
Q9SHI1	Translation initiation factor IF-2, chloroplastic	At1g17220 (F20D23.8)	Arabidopsis thaliana (Mouse-ear cress)	1016		GO:0009507		chloroplast
P41382	Eukaryotic initiation factor 4A-10 (eIF-4A-10) (EC 3.6.1.-) (ATP-dependent RNA helicase eIF4A-10)		Nicotiana tabacum (Common tobacco)	413	3.6.1.-	GO:0003723; GO:0006412; GO:0003743		RNA binding; translation; translation initiation factor activity
Q40468	Eukaryotic initiation factor 4A-15 (eIF-4A-15) (EC 3.6.1.-) (ATP-dependent RNA helicase eIF4A-15)		Nicotiana tabacum (Common tobacco)	413	3.6.1.-	GO:0003723; GO:0006412; GO:0003743		RNA binding; translation; translation initiation factor activity
P41377	Eukaryotic initiation factor 4A-2 (eIF-4A-2) (EC 3.6.1.-) (ATP-dependent RNA helicase eIF4A-2) (DEAD-box ATP-dependent RNA helicase 19)	TIF4A-2 (RH19) (At1g54270) (F20D21.9) (F20D21_52)	Arabidopsis thaliana (Mouse-ear cress)	412	3.6.1.-	GO:0003723; GO:0005737; GO:0006412; GO:0003743		RNA binding; cytoplasm; translation; translation initiation factor activity
P41380	Eukaryotic initiation factor 4A-3 (eIF-4A-3) (EC 3.6.1.-) (ATP-dependent RNA helicase eIF4A-3)		Nicotiana plumbaginifolia (Leadwort-leaved tobacco)	391	3.6.1.-	GO:0003723; GO:0006412; GO:0003743		RNA binding; translation; translation initiation factor activity
Q6Z2Z4	Eukaryotic initiation factor 4A-3 (eIF-4A-3) (EC 3.6.1.-) (ATP-dependent RNA helicase eIF4A-3) (eIF4A-2) (DEAD-box ATP-dependent RNA helicase 23)	Os02g0146600 (LOC_Os02g05330) (OJ1008_C03.10)	Oryza sativa subsp. japonica (Rice)	414	3.6.1.-	GO:0003723; GO:0005737; GO:0006412; GO:0003743		RNA binding; cytoplasm; translation; translation initiation factor activity
P41381	Eukaryotic initiation factor 4A-8 (eIF-4A-8) (EC 3.6.1.-) (ATP-dependent RNA helicase eIF4A-8)		Nicotiana tabacum (Common tobacco)	413	3.6.1.-	GO:0003723; GO:0006412; GO:0003743		RNA binding; translation; translation initiation factor activity
Q40471	Eukaryotic initiation factor 4A-9 (eIF-4A-9) (EC 3.6.1.-) (ATP-dependent RNA helicase eIF4A-9)		Nicotiana tabacum (Common tobacco)	413	3.6.1.-	GO:0003723; GO:0006412; GO:0003743		RNA binding; translation; translation initiation factor activity
O23252	Eukaryotic translation initiation factor 4E-1 (eIF-4E-1) (eIF4E-1) (mRNA cap-binding protein) (eIF-4F 25 kDa subunit) (eIF-4F p26 subunit)	EIF4E1 (At4g18040) (F15J5.10)	Arabidopsis thaliana (Mouse-ear cress)	235		GO:0006417		regulation of translation
Q03389	Eukaryotic translation initiation factor 4E-2 (eIF-4E-2) (eIF4E-2) (mRNA cap-binding protein) (eIF-(iso)4F 25 kDa subunit) (eIF-(iso)4F p28 subunit)		Triticum aestivum (Wheat)	209		GO:0006417		regulation of translation
Q9FK59	Eukaryotic translation initiation factor 4E type 3 (eIF-4E type 3) (eIF4E type 3) (mRNA cap-binding protein type 3) (Novel cap-binding protein) (nCBP)	At5g18110 (MRG7.7)	Arabidopsis thaliana (Mouse-ear cress)	221		GO:0006417		regulation of translation
Q76E23	Eukaryotic translation initiation factor 4G (Protein synthesis initiation factor 4G) (Cucumovirus multiplication 2 protein)	EIF4G (CUM2) (At3g60240) (F27H5_30)	Arabidopsis thaliana (Mouse-ear cress)	1725		GO:0003723; GO:0006417; GO:0003743		RNA binding; regulation of translation; translation initiation factor activity
P48724	Eukaryotic translation initiation factor 5 (eIF-5)	EIF5	Phaseolus vulgaris (Kidney bean) (French bean)	443		GO:0005525		GTP binding
P26564	Eukaryotic translation initiation factor 5A-1 (eIF-5A-1) (eIF-4D)		Medicago sativa (Alfalfa)	161
Q945F4	Eukaryotic translation initiation factor 5A-2 (eIF-5A-2)		Medicago sativa (Alfalfa)	159
P24922	Eukaryotic translation initiation factor 5A-2 (eIF-5A-2) (eIF-4D)	EIF-5A2	Nicotiana plumbaginifolia (Leadwort-leaved tobacco)	159
P56336	Eukaryotic translation initiation factor 5A-4 (eIF-5A-4) (eIF-4D)	EIF5A4	Solanum tuberosum (Potato)	159
P56337	Eukaryotic translation initiation factor 5A-5 (eIF-5A-5) (eIF-4D)	EIF5A5	Solanum tuberosum (Potato)	159
Q9SC12	Eukaryotic translation initiation factor 5A (eIF-5A)	EIFSV1	Senecio vernalis (Spring groundsel)	159
O81920	Eukaryotic translation initiation factor 6 (eIF-6) (Fragment)		Beta vulgaris (Sugar beet)	193		GO:0006412; GO:0003743		translation; translation initiation factor activity
Q00016	Isoflavone reductase (IFR) (EC 1.3.1.45) (2'-hydroxyisoflavone reductase) (NADPH:isoflavone oxidoreductase)	IFR	Cicer arietinum (Chickpea) (Garbanzo)	318	1.3.1.45	GO:0047526; GO:0055114	Phytoalexin biosynthesis; pterocarpan phytoalexin biosynthesis.	2'-hydroxyisoflavone reductase activity; oxidation reduction
Q5S1U6	Interferon-related developmental regulator 1	IFRD1	Sus scrofa (Pig)	450		GO:0030154; GO:0007275		cell differentiation; multicellular organismal development
P52578	Isoflavone reductase homolog (EC 1.3.1.-) (CP100)		Solanum tuberosum (Potato)	308	1.3.1.-	GO:0005737; GO:0055114; GO:0016491		cytoplasm; oxidation reduction; oxidoreductase activity
Q9LJM4	Receptor-like protein kinase HAIKU2 (EC 2.7.11.1)	IKU2 (At3g19700) (MMB12.19)	Arabidopsis thaliana (Mouse-ear cress)	991	2.7.11.1	GO:0016021; GO:0004872		integral to membrane; receptor activity
O04373	IAA-amino acid hydrolase ILR1-like 4 (EC 3.5.1.-)	ILL4 (IAR3) (JR3) (At1g51760) (F19C24.4)	Arabidopsis thaliana (Mouse-ear cress)	440	3.5.1.-	GO:0005788; GO:0030145		endoplasmic reticulum lumen; manganese ion binding
Q8VYX0	IAA-amino acid hydrolase ILR1-like 6 (EC 3.5.1.-) (Protein gr1)	ILL6 (GR1) (At1g44350) (T18F15.9)	Arabidopsis thaliana (Mouse-ear cress)	464	3.5.1.-
O82043	Ketol-acid reductoisomerase, chloroplastic (EC 1.1.1.86) (Acetohydroxy-acid reductoisomerase) (Alpha-keto-beta-hydroxylacil reductoisomerase)	PGAAIR	Pisum sativum (Garden pea)	581	1.1.1.86	GO:0009507; GO:0000287; GO:0055114	Amino-acid biosynthesis; L-isoleucine biosynthesis; L-isoleucine from 2-oxobutanoate: step 2/4. Amino-acid biosynthesis; L-valine biosynthesis; L-valine from pyruvate: step 2/4.	chloroplast; magnesium ion binding; oxidation reduction
Q55141	Acetolactate synthase small subunit (EC 2.2.1.6) (Acetohydroxy-acid synthase small subunit) (AHAS) (ALS)	ilvH (ilvN) (sll0065)	Synechocystis sp. (strain PCC 6803)	172	2.2.1.6		Amino-acid biosynthesis; L-isoleucine biosynthesis; L-isoleucine from 2-oxobutanoate: step 1/4. Amino-acid biosynthesis; L-valine biosynthesis; L-valine from pyruvate: step 1/4.
Q96321	Importin subunit alpha-1 (Karyopherin subunit alpha-1) (KAP alpha)	KAP1 (At3g06720) (F3E22.14) (T8E24.1)	Arabidopsis thaliana (Mouse-ear cress)	532
Q71VM4	Importin subunit alpha-1a	Os01g0253300 (LOC_Os01g14950)	Oryza sativa subsp. japonica (Rice)	526		GO:0044419		interspecies interaction between organisms
O74476	Importin subunit beta-3	sal3 (SPCC1840.03)	Schizosaccharomyces pombe (Fission yeast)	1095		GO:0005525; GO:0005829; GO:0005635; GO:0006606; GO:0008565; GO:0007346		GTP binding; cytosol; nuclear envelope; protein import into nucleus; protein transporter activity; regulation of mitotic cell cycle
Q6AZD4	Mitochondrial inner membrane protease subunit 2 (EC 3.4.21.-) (IMP2-like protein)	immp2l (zgc:100888)	Danio rerio (Zebrafish) (Brachydanio rerio)	183	3.4.21.-	GO:0005743		mitochondrial inner membrane
P54928	Inositol monophosphatase 3 (EC 3.1.3.25) (Inositol-1(or 4)-monophosphatase 3) (IMPase 3) (IMP 3)	IMP3	Solanum lycopersicum (Tomato) (Lycopersicon esculentum)	268	3.1.3.25	GO:0008934; GO:0031403; GO:0000287	Polyol metabolism; myo-inositol biosynthesis; myo-inositol from D-glucose 6-phosphate: step 2/2.	inositol-1(or 4)-monophosphatase activity; lithium ion binding; magnesium ion binding
P49248	Protein IN2-1	IN2-1 (SAF1)	Zea mays (Maize)	243
P42802	Inositol-3-phosphate synthase (EC 5.5.1.4) (Myo-inositol-1-phosphate synthase) (MI-1-P synthase) (IPS)		Citrus paradisi (Grapefruit)	507	5.5.1.4	GO:0005737	Polyol metabolism; myo-inositol biosynthesis; myo-inositol from D-glucose 6-phosphate: step 1/2.	cytoplasm
Q41107	Inositol-3-phosphate synthase (EC 5.5.1.4) (Myo-inositol-1-phosphate synthase) (MI-1-P synthase) (IPS)		Phaseolus vulgaris (Kidney bean) (French bean)	511	5.5.1.4	GO:0005737	Polyol metabolism; myo-inositol biosynthesis; myo-inositol from D-glucose 6-phosphate: step 1/2.	cytoplasm
Q9FYV1	Inositol-3-phosphate synthase (EC 5.5.1.4) (Myo-inositol-1-phosphate synthase) (MI-1-P synthase) (IPS)		Sesamum indicum (Oriental sesame) (Gingelly)	510	5.5.1.4	GO:0005737	Polyol metabolism; myo-inositol biosynthesis; myo-inositol from D-glucose 6-phosphate: step 1/2.	cytoplasm
Q9LW96	Inositol-3-phosphate synthase (EC 5.5.1.4) (Myo-inositol-1-phosphate synthase) (MI-1-P synthase) (IPS)		Nicotiana tabacum (Common tobacco)	510	5.5.1.4	GO:0005737	Polyol metabolism; myo-inositol biosynthesis; myo-inositol from D-glucose 6-phosphate: step 1/2.	cytoplasm
Q8VZR6	Probable inositol transporter 1	INT1 (At2g43330) (T1O24.7)	Arabidopsis thaliana (Mouse-ear cress)	509		GO:0015293		symporter activity
O23492	Inositol transporter 4 (Myo-inositol-proton symporter INT4) (Protein INOSITOL TRANSPORTER 4)	INT4 (At4g16480) (dl4265w) (FCAALL.375)	Arabidopsis thaliana (Mouse-ear cress)	582		GO:0005886; GO:0015293		plasma membrane; symporter activity
Q9FUR2	Type I inositol-1,4,5-trisphosphate 5-phosphatase 2 (At5PTase2) (EC 3.1.3.56)	IP5P2 (5P2) (At4g18010) (T6K21.190)	Arabidopsis thaliana (Mouse-ear cress)	646	3.1.3.56	GO:0009738; GO:0004445		abscisic acid mediated signaling; inositol-polyphosphate 5-phosphatase activity
Q5EAF2	Type I inositol-1,4,5-trisphosphate 5-phosphatase 11 (At5PTase11) (EC 3.1.3.56)	At1g47510 (F16N3.22)	Arabidopsis thaliana (Mouse-ear cress)	334	3.1.3.56	GO:0004445		inositol-polyphosphate 5-phosphatase activity
O00410	Importin-5 (Imp5) (Importin subunit beta-3) (Karyopherin beta-3) (Ran-binding protein 5) (RanBP5)	IPO5 (KPNB3) (RANBP5)	Homo sapiens (Human)	1097		GO:0005095; GO:0006607; GO:0008536; GO:0005737; GO:0005643		GTPase inhibitor activity; NLS-bearing substrate import into nucleus; Ran GTPase binding; cytoplasm; nuclear pore
Q9EPL8	Importin-7 (Imp7) (Ran-binding protein 7) (RanBP7)	Ipo7 (Ranbp7)	Mus musculus (Mouse)	1038		GO:0042393; GO:0006606		histone binding; protein import into nucleus
Q9LXC9	Soluble inorganic pyrophosphatase 1, chloroplastic (EC 3.6.1.1) (Pyrophosphate phospho-hydrolase 1) (PPase 1) (Inorganic pyrophosphatase 1)	PPA1 (PPA) (At5g09650) (F17I14_160)	Arabidopsis thaliana (Mouse-ear cress)	300	3.6.1.1	GO:0009941; GO:0004427; GO:0046686; GO:0010319; GO:0009579		chloroplast envelope; inorganic diphosphatase activity; response to cadmium ion; stromule; thylakoid
Q43187	Soluble inorganic pyrophosphatase (EC 3.6.1.1) (Pyrophosphate phospho-hydrolase) (PPase)	PPA	Solanum tuberosum (Potato)	211	3.6.1.1
Q8LPG9	Protein IQ-DOMAIN 14	IQD14 (At2g43680) (F18O19.21)	Arabidopsis thaliana (Mouse-ear cress)	668		GO:0005886		plasma membrane
Q9SF32	Protein IQ-DOMAIN 1	IQD1 (At3g09710) (F11F8.30)	Arabidopsis thaliana (Mouse-ear cress)	454		GO:0005634		nucleus
Q3B8G7	Immediate early response 3-interacting protein 1	ier3ip1	Xenopus laevis (African clawed frog)	82		GO:0005789; GO:0016021		endoplasmic reticulum membrane; integral to membrane
Q9XIK3	Iron-sulfur assembly protein IscA, chloroplastic (Protein scaffold protein AtCpIscA) (Plastid SufA-like protein)	ISCA (At1g10500) (T10O24.11)	Arabidopsis thaliana (Mouse-ear cress)	180		GO:0009507; GO:0005506		chloroplast; iron ion binding
Q9D7P6	Iron-sulfur cluster assembly enzyme ISCU, mitochondrial (NifU-like N-terminal domain-containing protein) (NifU-like protein)	Iscu (Nifun)	Mus musculus (Mouse)	168		GO:0005739		mitochondrion
Q6Q560	Protein ISD11 (Iron-sulfur protein biogenesis, desulfurase-interacting protein 11)	ISD11 (YER048W-A)	Saccharomyces cerevisiae (Baker's yeast)	94		GO:0031314; GO:0016226; GO:0005759; GO:0005515		extrinsic to mitochondrial inner membrane; iron-sulfur cluster assembly; mitochondrial matrix; protein binding
P69834	2-C-methyl-D-erythritol 4-phosphate cytidylyltransferase, chloroplastic (EC 2.7.7.60) (4-diphosphocytidyl-2C-methyl-D-erythritol synthase) (MEP cytidylyltransferase) (MCT) (AtMEPCT) (AtMECT)	ISPD (MECT) (MEPCT) (At2g02500) (T8K22.20)	Arabidopsis thaliana (Mouse-ear cress)	302	2.7.7.60	GO:0050518; GO:0009507	Isoprenoid biosynthesis; isopentenyl-PP biosynthesis via DXP pathway; isopentenyl-PP from 1-deoxy-D-xylulose 5-phosphate: step 2/6.	2-C-methyl-D-erythritol 4-phosphate cytidylyltransferase activity; chloroplast
Q9CAK8	2-C-methyl-D-erythritol 2,4-cyclodiphosphate synthase, chloroplastic (MECDP-synthase) (MECPS) (EC 4.6.1.12)	ISPF (At1g63970) (F22C12.26) (T12P18.1)	Arabidopsis thaliana (Mouse-ear cress)	231	4.6.1.12	GO:0009507	Isoprenoid biosynthesis; isopentenyl-PP biosynthesis via DXP pathway; isopentenyl-PP from 1-deoxy-D-xylulose 5-phosphate: step 4/6.	chloroplast
Q6MD85	4-hydroxy-3-methylbut-2-en-1-yl diphosphate synthase (EC 1.17.4.3) (1-hydroxy-2-methyl-2-(E)-butenyl 4-diphosphate synthase)	ispG (gcpE) (pc0740)	Protochlamydia amoebophila (strain UWE25)	654	1.17.4.3	GO:0051539; GO:0046429; GO:0055114; GO:0016114	Isoprenoid biosynthesis; isopentenyl-PP biosynthesis via DXP pathway; isopentenyl-PP from 1-deoxy-D-xylulose 5-phosphate: step 5/6.	4 iron, 4 sulfur cluster binding; 4-hydroxy-3-methylbut-2-en-1-yl diphosphate synthase activity; oxidation reduction; terpenoid biosynthetic process
Q54I39	IST1-like protein	DDB_0188219	Dictyostelium discoideum (Slime mold)	369
O80568	Inositol-tetrakisphosphate 1-kinase 4 (EC 2.7.1.134) (Inositol-triphosphate 5/6-kinase 4) (EC 2.7.1.159) (Inositol 1,3,4-trisphosphate 5/6-kinase 4) (Ins(1,3,4)P(3) 5/6-kinase 4)	ITPK4 (At2g43980) (F6E13.11)	Arabidopsis thaliana (Mouse-ear cress)	488	2.7.1.134; 2.7.1.159
P83851	Inosine-uridine preferring nucleoside hydrolase (IU-nucleoside hydrolase) (IU-NH) (EC 3.2.2.-) (Purine nucleosidase) (Non-specific nucleoside hydrolase)	NSNH	Leishmania major	314	3.2.2.-	GO:0005509; GO:0047724; GO:0008477; GO:0043101; GO:0045437	Purine metabolism; purine nucleoside salvage.	calcium ion binding; inosine nucleosidase activity; purine nucleosidase activity; purine salvage; uridine nucleosidase activity
Q1JP61	JmjC domain-containing protein 5 (Jumonji domain-containing protein 5)	JMJD5	Bos taurus (Bovine)	406
Q6NRB9	Uncharacterized protein KIAA0090 homolog		Xenopus laevis (African clawed frog)	987		GO:0016021		integral to membrane
Q568Z6	Uncharacterized protein KIAA0174 homolog		Rattus norvegicus (Rat)	366
Q5FW46	Uncharacterized protein KIAA1370 homolog		Xenopus tropicalis (Western clawed frog) (Silurana tropicalis)	946
Q2YD98	Uncharacterized protein KIAA1530	KIAA1530	Homo sapiens (Human)	709
Q5VW36	Uncharacterized protein KIAA1797	KIAA1797	Homo sapiens (Human)	1801		GO:0016021		integral to membrane
Q29426	Keratin, type II cytoskeletal 3 (Cytokeratin-3) (CK-3) (Keratin-3) (K3)	KRT3	Oryctolagus cuniculus (Rabbit)	629		GO:0030855; GO:0045104; GO:0005198		epithelial cell differentiation; intermediate filament cytoskeleton organization; structural molecule activity
Q9C5J7	6-phosphofructokinase 7 (EC 2.7.1.11) (Phosphofructokinase 7) (Phosphohexokinase 7)	PFK7 (At5g56630) (MIK19.8)	Arabidopsis thaliana (Mouse-ear cress)	485	2.7.1.11	GO:0005524	Carbohydrate degradation; glycolysis; D-glyceraldehyde 3-phosphate and glycerone phosphate from D-glucose: step 3/4.	ATP binding
Q08480	Adenylate kinase B (AK B) (EC 2.7.4.3) (ATP-AMP transphosphorylase B)	ADK-B (Os11g0312400) (LOC_Os11g20790)	Oryza sativa subsp. japonica (Rice)	243	2.7.4.3	GO:0005524; GO:0004017; GO:0006163		ATP binding; adenylate kinase activity; purine nucleotide metabolic process
Q8HSW1	Adenylate kinase, chloroplastic (AK) (EC 2.7.4.3) (ATP-AMP transphosphorylase)	ADK	Solanum tuberosum (Potato)	288	2.7.4.3	GO:0004017; GO:0009507		adenylate kinase activity; chloroplast
P46014	Kinase-associated protein phosphatase (EC 3.1.3.16)	KAPP (At5g19280) (T24G5.3) (F7K24.30)	Arabidopsis thaliana (Mouse-ear cress)	581	3.1.3.16	GO:0005515		protein binding
O49204	Adenylyl-sulfate kinase, chloroplastic (EC 2.7.1.25) (Adenosine-5'-phosphosulfate kinase) (APS kinase) (ATP adenosine-5'-phosphosulfate 3'-phosphotransferase)	AKN	Catharanthus roseus (Madagascar periwinkle) (Vinca rosea)	312	2.7.1.25	GO:0004020; GO:0009507; GO:0019344	Sulfur metabolism; hydrogen sulfide biosynthesis; sulfite from sulfate: step 2/3.	adenylylsulfate kinase activity; chloroplast; cysteine biosynthetic process
P52410	3-oxoacyl-[acyl-carrier-protein] synthase I, chloroplastic (EC 2.3.1.41) (Beta-ketoacyl-ACP synthase I) (KAS I)	KAS1 (At5g46290) (MPL12.7)	Arabidopsis thaliana (Mouse-ear cress)	473	2.3.1.41	GO:0004315; GO:0009507		3-oxoacyl-[acyl-carrier-protein] synthase activity; chloroplast
P23902	3-oxoacyl-[acyl-carrier-protein] synthase I, chloroplastic (EC 2.3.1.41) (Beta-ketoacyl-ACP synthase I) (KAS I)	KAS12	Hordeum vulgare (Barley)	462	2.3.1.41	GO:0004315; GO:0009507		3-oxoacyl-[acyl-carrier-protein] synthase activity; chloroplast
Q8L3X9	3-oxoacyl-[acyl-carrier-protein] synthase, mitochondrial (EC 2.3.1.41) (Beta-ketoacyl-ACP synthase) (mtKAS)	KAS (At2g04540) (T1O3.5)	Arabidopsis thaliana (Mouse-ear cress)	461	2.3.1.41	GO:0004315; GO:0005739	Lipid metabolism; fatty acid biosynthesis.	3-oxoacyl-[acyl-carrier-protein] synthase activity; mitochondrion
Q8H038	Xyloglucan galactosyltransferase KATAMARI1 homolog (EC 2.4.1.-)	Os03g0144800 (LOC_Os03g05110) (OJ1172F09.5)	Oryza sativa subsp. japonica (Rice)	588	2.4.1.-	GO:0005794; GO:0016021; GO:0016757	Protein modification; protein glycosylation.	Golgi apparatus; integral to membrane; transferase activity, transferring glycosyl groups
P42158	Casein kinase I isoform delta-like (CKI-delta) (EC 2.7.11.1)	At4g26100 (F20B18.210)	Arabidopsis thaliana (Mouse-ear cress)	450	2.7.11.1	GO:0005737		cytoplasm
Q40648	Probable voltage-gated potassium channel subunit beta (K(+) channel subunit beta)	KOB1 (Os02g0817500) (LOC_Os02g57240) (P0643F09.35) (OJ1136_C12.15)	Oryza sativa subsp. japonica (Rice)	328		GO:0030955; GO:0005244		potassium ion binding; voltage-gated ion channel activity
Q570B4	3-ketoacyl-CoA synthase 10 (KCS-10) (EC 2.3.1.-) (Very long-chain fatty acid condensing enzyme 10) (VLCFA condensing enzyme 10) (Protein FIDDLEHEAD)	FDH (EL4) (KCS10) (At2g26250) (T1D16.11)	Arabidopsis thaliana (Mouse-ear cress)	550	2.3.1.-	GO:0016021	Lipid metabolism; fatty acid biosynthesis.	integral to membrane
Q9FG87	3-ketoacyl-CoA synthase 19 (KCS-19) (EC 2.3.1.-) (Very long-chain fatty acid condensing enzyme 19) (VLCFA condensing enzyme 19)	KCS19 (At5g43760) (MQD19.11)	Arabidopsis thaliana (Mouse-ear cress)	529	2.3.1.-	GO:0016021	Lipid metabolism; fatty acid biosynthesis.	integral to membrane
Q9LN49	3-ketoacyl-CoA synthase 4 (KCS-4) (EC 2.3.1.-) (Very long-chain fatty acid condensing enzyme 4) (VLCFA condensing enzyme 4)	KCS4 (At1g19440) (F18O14.21)	Arabidopsis thaliana (Mouse-ear cress)	516	2.3.1.-	GO:0016021	Lipid metabolism; fatty acid biosynthesis.	integral to membrane
Q7L273	BTB/POZ domain-containing protein KCTD9	KCTD9	Homo sapiens (Human)	389
Q10276	Putative choline kinase (EC 2.7.1.32)	SPAC13G7.12c	Schizosaccharomyces pombe (Fission yeast)	456	2.7.1.32	GO:0005829; GO:0005634	Phospholipid metabolism; phosphatidylcholine biosynthesis; phosphocholine from choline: step 1/1.	cytosol; nucleus
Q9NS87	Kinesin-like protein KIF15 (Kinesin-like protein 2) (hKLP2) (Kinesin-like protein 7) (Serologically defined breast cancer antigen NY-BR-62)	KIF15 (KLP2) (KNSL7)	Homo sapiens (Human)	1388		GO:0003677; GO:0008283; GO:0005813; GO:0007067; GO:0003774; GO:0005873		DNA binding; cell proliferation; centrosome; mitosis; motor activity; plus-end kinesin complex
O95239	Chromosome-associated kinesin KIF4A (Chromokinesin-A)	KIF4A (KIF4)	Homo sapiens (Human)	1232		GO:0008089; GO:0005737; GO:0003777; GO:0006996; GO:0005515; GO:0005876		anterograde axon cargo transport; cytoplasm; microtubule motor activity; organelle organization; protein binding; spindle microtubule
P46086	Mevalonate kinase (MK) (EC 2.7.1.36)	At5g27450 (F21A20.160)	Arabidopsis thaliana (Mouse-ear cress)	378	2.7.1.36	GO:0016126	Isoprenoid biosynthesis; isopentenyl-PP biosynthesis via mevalonic acid pathway; isopentenyl-PP from (R)-mevalonic acid: step 1/3.	sterol biosynthetic process
Q38997	SNF1-related protein kinase catalytic subunit alpha KIN10 (AKIN10) (EC 2.7.11.1) (AKIN alpha-2)	KIN10 (AK21) (SKIN10) (SNR2) (At3g01090) (T4P13.22)	Arabidopsis thaliana (Mouse-ear cress)	535	2.7.11.1	GO:0005975; GO:0006633; GO:0042128; GO:0006511		carbohydrate metabolic process; fatty acid biosynthetic process; nitrate assimilation; ubiquitin-dependent protein catabolic process
Q9SCY5	SNF1-related protein kinase regulatory subunit beta-2 (AKIN beta-2) (AKINB2)	KINB2 (At4g16360) (dl4210w) (FCAALL.163)	Arabidopsis thaliana (Mouse-ear cress)	289		GO:0005524; GO:0005975; GO:0006633; GO:0042128		ATP binding; carbohydrate metabolic process; fatty acid biosynthetic process; nitrate assimilation
Q8LBB2	SNF1-related protein kinase regulatory subunit gamma 1 (AKIN gamma-1) (AKING1)	KING1 (At3g48530) (T8P19.40)	Arabidopsis thaliana (Mouse-ear cress)	424		GO:0005524; GO:0005975; GO:0006633; GO:0042128		ATP binding; carbohydrate metabolic process; fatty acid biosynthetic process; nitrate assimilation
Q23915	Probable Ser/Thr protein kinase KinX (EC 2.7.11.1)	kinX (DDB_0191487)	Dictyostelium discoideum (Slime mold)	1094	2.7.11.1
Q8HXE3	Kidney mitochondrial carrier protein 1 (Solute carrier family 25 member 30)	SLC25A30 (KMCP1) (QflA-20343)	Macaca fascicularis (Crab eating macaque) (Cynomolgus monkey)	291		GO:0016021		integral to membrane
P15792	Protein kinase PVPK-1 (EC 2.7.11.1)		Phaseolus vulgaris (Kidney bean) (French bean)	609	2.7.11.1
Q05999	Putative serine/threonine-protein kinase PK7 (EC 2.7.11.1)	PK7 (At3g27580) (MMJ24.14)	Arabidopsis thaliana (Mouse-ear cress)	578	2.7.11.1
P27774	Phosphoribulokinase, chloroplastic (PRKase) (PRK) (EC 2.7.1.19) (Phosphopentokinase)		Mesembryanthemum crystallinum (Common ice plant)	397	2.7.1.19	GO:0009507; GO:0019253	Carbohydrate biosynthesis; Calvin cycle.	chloroplast; reductive pentose-phosphate cycle
P17801	Putative receptor protein kinase ZmPK1 (EC 2.7.11.1)	PK1	Zea mays (Maize)	817	2.7.11.1	GO:0016021; GO:0004872		integral to membrane; receptor activity
Q9XG99	Ribose-phosphate pyrophosphokinase 2, chloroplastic (EC 2.7.6.1) (Phosphoribosyl pyrophosphate synthetase 2)	PRS2	Spinacia oleracea (Spinach)	395	2.7.6.1	GO:0009507; GO:0016301		chloroplast; kinase activity
O65595	Probable pyruvate kinase, cytosolic isozyme (PK) (EC 2.7.1.40)	At4g26390 (M3E9.180)	Arabidopsis thaliana (Mouse-ear cress)	497	2.7.1.40	GO:0005737	Carbohydrate degradation; glycolysis; pyruvate from D-glyceraldehyde 3-phosphate: step 5/5.	cytoplasm
Q42806	Pyruvate kinase, cytosolic isozyme (PK) (EC 2.7.1.40)		Glycine max (Soybean)	511	2.7.1.40	GO:0005737	Carbohydrate degradation; glycolysis; pyruvate from D-glyceraldehyde 3-phosphate: step 5/5.	cytoplasm
Q42954	Pyruvate kinase, cytosolic isozyme (PK) (EC 2.7.1.40)		Nicotiana tabacum (Common tobacco)	508	2.7.1.40	GO:0005737	Carbohydrate degradation; glycolysis; pyruvate from D-glyceraldehyde 3-phosphate: step 5/5.	cytoplasm
Q40546	Pyruvate kinase isozyme G, chloroplastic (EC 2.7.1.40)		Nicotiana tabacum (Common tobacco)	562	2.7.1.40	GO:0009507	Carbohydrate degradation; glycolysis; pyruvate from D-glyceraldehyde 3-phosphate: step 5/5.	chloroplast
A8MXZ3	Putative keratin-associated protein 9-2-like 3		Homo sapiens (Human)	250
Q9BYR2	Keratin-associated protein 4-5 (Keratin-associated protein 4.5) (Ultrahigh sulfur keratin-associated protein 4.5)	KRTAP4-5 (KAP4.5) (KRTAP4.5)	Homo sapiens (Human)	186
Q6L8H2	Keratin-associated protein 5-3 (Keratin-associated protein 5.3) (Ultrahigh sulfur keratin-associated protein 5.3) (Keratin-associated protein 5-9) (Keratin-associated protein 5.9) (UHS KerB-like)	KRTAP5-3 (KAP5-9) (KAP5.3) (KRTAP5-9) (KRTAP5.3) (KRTAP5.9)	Homo sapiens (Human)	238
Q9BYQ2	Keratin-associated protein 9-4 (Keratin-associated protein 9.4) (Ultrahigh sulfur keratin-associated protein 9.4)	KRTAP9-4 (KAP9.4) (KRTAP9.4)	Homo sapiens (Human)	154
O23145	Shaggy-related protein kinase beta (EC 2.7.11.1) (ASK-beta)	ASK2 (At3g61160) (T20K12.60)	Arabidopsis thaliana (Mouse-ear cress)	431	2.7.11.1
Q39011	Shaggy-related protein kinase eta (EC 2.7.11.1) (ASK-eta) (Protein BRASSINOSTEROID INSENSITIVE 2) (Protein ULTRACURVATA 1)	ASK7 (BIN2) (DWF12) (UCU1) (At4g18710) (F28A21.120)	Arabidopsis thaliana (Mouse-ear cress)	380	2.7.11.1	GO:0042802		identical protein binding
Q54GN2	Thymidylate kinase (EC 2.7.4.9) (dTMP kinase)	dtymk (tmkA) (DDB_0230101)	Dictyostelium discoideum (Slime mold)	222	2.7.4.9		Pyrimidine metabolism; dTTP biosynthesis.
P52779	Protein LlR18B (EC 3.1.27.-) (LlPR10.1B)	LLR18B	Lupinus luteus (European yellow lupin)	156	3.1.27.-	GO:0016787		hydrolase activity
Q8VZA1	Laccase-11 (EC 1.10.3.2) (Benzenediol:oxygen oxidoreductase 11) (Urishiol oxidase 11) (Diphenol oxidase 11)	LAC11 (At5g03260) (F15A17_290) (MOK16.17)	Arabidopsis thaliana (Mouse-ear cress)	557	1.10.3.2	GO:0048046; GO:0008471; GO:0046274; GO:0055114		apoplast; laccase activity; lignin catabolic process; oxidation reduction
Q3V384	Lactation elevated protein 1	Lace1	Mus musculus (Mouse)	480		GO:0005524		ATP binding
Q9JJK2	LanC-like protein 2 (Testis-specific adriamycin sensitivity protein)	Lancl2 (Tasp)	Mus musculus (Mouse)	450		GO:0005829; GO:0016481; GO:0005634; GO:0005886		cytosol; negative regulation of transcription; nucleus; plasma membrane
Q05CL8	La-related protein 7 (La ribonucleoprotein domain family member 7)	Larp7 (D3Wsu161e)	Mus musculus (Mouse)	570
Q9FEL8	Auxin transporter-like protein 1 (AUX1-like protein 1) (MtLAX1)	LAX1	Medicago truncatula (Barrel medic)	479		GO:0006865; GO:0009734; GO:0016021; GO:0005886; GO:0015293		amino acid transport; auxin mediated signaling pathway; integral to membrane; plasma membrane; symporter activity
Q9FEL7	Auxin transporter-like protein 2 (AUX1-like protein 2) (MtLAX2)	LAX2	Medicago truncatula (Barrel medic)	484		GO:0006865; GO:0009734; GO:0016021; GO:0005886; GO:0015293		amino acid transport; auxin mediated signaling pathway; integral to membrane; plasma membrane; symporter activity
Q9FEL6	Auxin transporter-like protein 3 (AUX1-like protein 3) (MtLAX3)	LAX3	Medicago truncatula (Barrel medic)	465		GO:0006865; GO:0009734; GO:0016021; GO:0005886; GO:0015293		amino acid transport; auxin mediated signaling pathway; integral to membrane; plasma membrane; symporter activity
Q9SK08	LOB domain-containing protein 11 (ASYMMETRIC LEAVES 2-like protein 7) (AS2-like protein 7)	LBD11 (ASL7) (At2g28500) (T17D12.6)	Arabidopsis thaliana (Mouse-ear cress)	229
Q9SN23	LOB domain-containing protein 38 (ASYMMETRIC LEAVES 2-like protein 40) (AS2-like protein 40)	LBD38 (ASL40) (At3g49940) (F3A4.20)	Arabidopsis thaliana (Mouse-ear cress)	247
Q9SZE8	LOB domain-containing protein 39 (ASYMMETRIC LEAVES 2-like protein 41) (AS2-like protein 41)	LBD39 (ASL41) (At4g37540) (F19F18.30)	Arabidopsis thaliana (Mouse-ear cress)	240
Q9ZW96	LOB domain-containing protein 40 (ASYMMETRIC LEAVES 2-like protein 37) (AS2-like protein 37)	LBD40 (ASL37) (At1g67100) (F5A8.2)	Arabidopsis thaliana (Mouse-ear cress)	233
Q41160	Putative bark agglutinin LECRPA3 (Fragment)		Robinia pseudoacacia (Black locust)	272		GO:0005509; GO:0030145		calcium ion binding; manganese ion binding
P47013	Long-chain base protein 3	LCB3 (LBP1) (YSR2) (YJL134W) (J0671)	Saccharomyces cerevisiae (Baker's yeast)	409		GO:0019722; GO:0005783; GO:0030148; GO:0042392		calcium-mediated signaling; endoplasmic reticulum; sphingolipid biosynthetic process; sphingosine-1-phosphate phosphatase activity
Q9P7D7	Long-chain-fatty-acid--CoA ligase 2 (EC 6.2.1.3) (Long-chain acyl-CoA synthetase 2) (Fatty acid activator 2)	SPBP4H10.11c	Schizosaccharomyces pombe (Fission yeast)	689	6.2.1.3	GO:0005794; GO:0001676; GO:0004467; GO:0005774		Golgi apparatus; long-chain fatty acid metabolic process; long-chain-fatty-acid-CoA ligase activity; vacuolar membrane
Q96323	Leucoanthocyanidin dioxygenase (LDOX) (Leucocyanidin oxygenase) (EC 1.14.11.19) (Leucoanthocyanidin hydroxylase) (Anthocyanidin synthase) (ANS)	LDOX (At4g22880) (F7H19.60)	Arabidopsis thaliana (Mouse-ear cress)	356	1.14.11.19	GO:0031418; GO:0009813; GO:0005506; GO:0050589; GO:0055114; GO:0016702	Pigment biosynthesis; anthocyanin biosynthesis.	L-ascorbic acid binding; flavonoid biosynthetic process; iron ion binding; leucocyanidin oxygenase activity; oxidation reduction; oxidoreductase activity, acting on single donors with incorporation of molecular oxygen, incorporation of two atoms of oxygen
P51093	Leucoanthocyanidin dioxygenase (LDOX) (Leucocyanidin oxygenase) (EC 1.14.11.19) (Leucoanthocyanidin hydroxylase)		Vitis vinifera (Grape)	362	1.14.11.19	GO:0031418; GO:0009813; GO:0005506; GO:0050589; GO:0055114; GO:0016702	Pigment biosynthesis; anthocyanin biosynthesis.	L-ascorbic acid binding; flavonoid biosynthetic process; iron ion binding; leucocyanidin oxygenase activity; oxidation reduction; oxidoreductase activity, acting on single donors with incorporation of molecular oxygen, incorporation of two atoms of oxygen
O24467	LEC14B homolog		Prunus armeniaca (Apricot)	475
Q60V51	Putative steroid dehydrogenase let-767 (EC 1.1.1.-) (Lethal protein 767)	let-767 (CBG19695)	Caenorhabditis briggsae	316	1.1.1.-	GO:0009790; GO:0030540; GO:0042303; GO:0032350		embryonic development; female genitalia development; molting cycle; regulation of hormone metabolic process
P46519	Desiccation protectant protein Lea14 homolog		Glycine max (Soybean)	152
O49816	Late embryogenesis abundant protein 1 (CapLEA-1)		Cicer arietinum (Chickpea) (Garbanzo)	177
P13940	Late embryogenesis abundant protein D-29 (LEA D-29)		Gossypium hirsutum (Upland cotton) (Gossypium mexicanum)	302
O49817	Late embryogenesis abundant protein 2 (CapLEA-2)		Cicer arietinum (Chickpea) (Garbanzo)	155
P20075	Embryonic protein DC-8		Daucus carota (Carrot)	555		GO:0005618; GO:0005737; GO:0005576		cell wall; cytoplasm; extracellular region
Q9S8M0	Chitin-binding lectin 1 (PL-I)		Solanum tuberosum (Potato)	323		GO:0005529		sugar binding
P49046	Legumain (EC 3.4.22.34) (Asparaginyl endopeptidase)		Canavalia ensiformis (Jack bean) (Horse bean)	475	3.4.22.34
P42838	Alkylphosphocholine resistance protein LEM3 (Ro-sensitive 3) (Brefeldin-A sensitivity protein 3)	LEM3 (BRE3) (ROS3) (YNL323W) (N0333)	Saccharomyces cerevisiae (Baker's yeast)	414		GO:0007166; GO:0005783; GO:0045332; GO:0005886; GO:0005515		cell surface receptor linked signal transduction; endoplasmic reticulum; phospholipid translocation; plasma membrane; protein binding
A4QNR8	Leukocyte receptor cluster member 8 homolog	leng8 (zgc:158262)	Danio rerio (Zebrafish) (Brachydanio rerio)	839
P93832	3-isopropylmalate dehydrogenase 2, chloroplastic (3-IPM-DH 2) (IMDH 2) (EC 1.1.1.85) (Beta-IPM dehydrogenase 2)	IMDH2 (IMDH) (At1g80560) (T21F11.11)	Arabidopsis thaliana (Mouse-ear cress)	405	1.1.1.85	GO:0009507; GO:0000287; GO:0030145; GO:0055114	Amino-acid biosynthesis; L-leucine biosynthesis; L-leucine from 3-methyl-2-oxobutanoate: step 3/4.	chloroplast; magnesium ion binding; manganese ion binding; oxidation reduction
Q8TVF2	3-isopropylmalate dehydratase large subunit 1 (EC 4.2.1.33) (Isopropylmalate isomerase 1) (Alpha-IPM isomerase 1) (IPMI 1)	leuC1 (MK1440)	Methanopyrus kandleri	418	4.2.1.33	GO:0003861; GO:0005506; GO:0009098	Amino-acid biosynthesis; L-leucine biosynthesis; L-leucine from 3-methyl-2-oxobutanoate: step 2/4.	3-isopropylmalate dehydratase activity; iron ion binding; leucine biosynthetic process
P81291	Isopropylmalate/citramalate isomerase large subunit (EC 4.2.1.33) (EC 4.2.1.35) (Isopropylmalate isomerase) (IPMI) (Alpha-isopropylmalate dehydratase) (3-isopropylmalate dehydratase) ((R)-citramalate dehydratase) ((R)-2-methylmalate dehydratase) (Citraconate hydratase) (Maleate hydratase) (Malease) (EC 4.2.1.31)	leuC (MJ0499)	Methanocaldococcus jannaschii (Methanococcus jannaschii)	424	4.2.1.33; 4.2.1.35; 4.2.1.31	GO:0047508; GO:0003861; GO:0005506; GO:0009097; GO:0009098; GO:0050075	Amino-acid biosynthesis; L-leucine biosynthesis; L-leucine from 3-methyl-2-oxobutanoate: step 2/4. Amino-acid biosynthesis; L-isoleucine biosynthesis; 2-oxobutanoate from pyruvate: step 2/3.	(R)-2-methylmalate dehydratase activity; 3-isopropylmalate dehydratase activity; iron ion binding; isoleucine biosynthetic process; leucine biosynthetic process; maleate hydratase activity
Q9WZ25	3-isopropylmalate dehydratase small subunit 2 (EC 4.2.1.33) (Isopropylmalate isomerase 2) (Alpha-IPM isomerase 2) (IPMI 2)	leuD2 (TM_0555)	Thermotoga maritima	166	4.2.1.33	GO:0003861; GO:0009098	Amino-acid biosynthesis; L-leucine biosynthesis; L-leucine from 3-methyl-2-oxobutanoate: step 2/4.	3-isopropylmalate dehydratase activity; leucine biosynthetic process
Q9FUY2	Transcriptional corepressor LEUNIG	LUG (At4g32551) (L23H3.30)	Arabidopsis thaliana (Mouse-ear cress)	931		GO:0005515		protein binding
Q9MB73	Limonoid UDP-glucosyltransferase (Limonoid glucosyltransferase) (Limonoid GTase) (LGTase) (EC 2.4.1.210)		Citrus unshiu (Satsuma orange)	511	2.4.1.210	GO:0050645		limonoid glucosyltransferase activity
Q39366	Putative lactoylglutathione lyase (EC 4.4.1.5) (Methylglyoxalase) (Aldoketomutase) (Glyoxalase I) (Glx I) (Ketone-aldehyde mutase) (S-D-lactoylglutathione methylglyoxal lyase)		Brassica oleracea var. gemmifera (Brussel sprouts)	282	4.4.1.5	GO:0008270	Secondary metabolite metabolism; methylglyoxal degradation; D-lactate from methylglyoxal: step 1/2.	zinc ion binding
O49818	Lactoylglutathione lyase (EC 4.4.1.5) (Methylglyoxalase) (Aldoketomutase) (Glyoxalase I) (Glx I) (Ketone-aldehyde mutase) (S-D-lactoylglutathione methylglyoxal lyase)		Cicer arietinum (Chickpea) (Garbanzo)	186	4.4.1.5	GO:0008270	Secondary metabolite metabolism; methylglyoxal degradation; D-lactate from methylglyoxal: step 1/2.	zinc ion binding
Q9CPU0	Lactoylglutathione lyase (EC 4.4.1.5) (Methylglyoxalase) (Aldoketomutase) (Glyoxalase I) (Glx I) (Ketone-aldehyde mutase) (S-D-lactoylglutathione methylglyoxal lyase)	Glo1	Mus musculus (Mouse)	184	4.4.1.5	GO:0006916; GO:0004462	Secondary metabolite metabolism; methylglyoxal degradation; D-lactate from methylglyoxal: step 1/2.	anti-apoptosis; lactoylglutathione lyase activity
Q946J8	Chromo domain-containing protein LHP1 (Protein LIKE HETEROCHROMATIN PROTEIN 1) (Protein TERMINAL FLOWER 2)	LHP1 (TFL2) (TU8) (At5g17690) (MVA3.4)	Arabidopsis thaliana (Mouse-ear cress)	445		GO:0030154; GO:0016568; GO:0009908; GO:0006355		cell differentiation; chromatin modification; flower development; regulation of transcription, DNA-dependent
Q944N1	Chromo domain protein LHP1 (Protein LIKE HETEROCHROMATIN PROTEIN 1) (Sl LHP1)	LHP1 (HP1-L)	Solanum lycopersicum (Tomato) (Lycopersicon esculentum)	399		GO:0016568; GO:0006355		chromatin modification; regulation of transcription, DNA-dependent
Q5XIH4	Lipoyl synthase, mitochondrial (EC 2.8.1.8) (Lipoic acid synthase) (Lipoate synthase) (Lip-syn) (LS)	Lias	Rattus norvegicus (Rat)	373	2.8.1.8	GO:0051539; GO:0005506; GO:0005739	Protein modification; protein lipoylation via endogenous pathway; protein N(6)-(lipoyl)lysine from octanoyl-[acyl-carrier-protein]: step 2/2.	4 iron, 4 sulfur cluster binding; iron ion binding; mitochondrion
Q54QR1	LIM domain-containing protein A	limA (DDB_0191181)	Dictyostelium discoideum (Slime mold)	1183
Q03200	Light-regulated protein	LIR1 (Os01g0102900) (LOC_Os01g01340) (P0436E04.2) (P0455C04.23) (P0672D08.50)	Oryza sativa subsp. japonica (Rice)	128
Q8I0F4	Lissencephaly-1 homolog (DdLIS1)	lis1 (DDB_0219930)	Dictyostelium discoideum (Slime mold)	419		GO:0005813; GO:0005819		centrosome; spindle
O69177	ATP-dependent protease La (EC 3.4.21.53)	lon (R01257) (SMc01905)	Rhizobium meliloti (Sinorhizobium meliloti)	806	3.4.21.53	GO:0005737		cytoplasm
O64948	Lon protease homolog 1, mitochondrial (EC 3.4.21.-)	LON (At5g47040) (MQD22.18)	Arabidopsis thaliana (Mouse-ear cress)	888	3.4.21.-	GO:0005759		mitochondrial matrix
P18165	Loricrin	Lor	Mus musculus (Mouse)	486		GO:0001533; GO:0009898; GO:0005200; GO:0030280		cornified envelope; internal side of plasma membrane; structural constituent of cytoskeleton; structural constituent of epidermis
P38414	Lipoxygenase (EC 1.13.11.12)	LOX1.1	Lens culinaris (Lentil) (Cicer lens)	866	1.13.11.12	GO:0005737; GO:0055114; GO:0031408	Lipid metabolism; oxylipin biosynthesis.	cytoplasm; oxidation reduction; oxylipin biosynthetic process
P09918	Seed lipoxygenase-3 (EC 1.13.11.12)	LOX1.3	Pisum sativum (Garden pea)	861	1.13.11.12	GO:0005737; GO:0055114; GO:0031408	Lipid metabolism; oxylipin biosynthesis.	cytoplasm; oxidation reduction; oxylipin biosynthetic process
P09186	Seed lipoxygenase-3 (L-3) (EC 1.13.11.12)	LOX1.3 (LOX3)	Glycine max (Soybean)	857	1.13.11.12	GO:0005737; GO:0055114; GO:0031408	Lipid metabolism; oxylipin biosynthesis.	cytoplasm; oxidation reduction; oxylipin biosynthetic process
P38417	Lipoxygenase-4 (L-4) (EC 1.13.11.12) (VSP94)	LOX1.5 (LOX4)	Glycine max (Soybean)	853	1.13.11.12	GO:0005737; GO:0055114; GO:0031408	Lipid metabolism; oxylipin biosynthesis.	cytoplasm; oxidation reduction; oxylipin biosynthetic process
Q8H016	Probable lipoxygenase 6 (EC 1.13.11.12)	Os03g0179900 (LOC_Os03g08220) (OSJNBa0050H14.14) (OSJNBb0076N15.1)	Oryza sativa subsp. japonica (Rice)	918	1.13.11.12	GO:0055114; GO:0031408	Lipid metabolism; oxylipin biosynthesis.	oxidation reduction; oxylipin biosynthetic process
P24095	Seed lipoxygenase (EC 1.13.11.12)	LOX1.4 (SC514)	Glycine max (Soybean)	864	1.13.11.12	GO:0005737; GO:0055114; GO:0031408	Lipid metabolism; oxylipin biosynthesis.	cytoplasm; oxidation reduction; oxylipin biosynthetic process
Q9LHN4	Probable 1-acyl-sn-glycerol-3-phosphate acyltransferase 5 (EC 2.3.1.51) (Lysophosphatidyl acyltransferase 5)	LPAT5 (LPAAT5) (At3g18850) (MCB22.2)	Arabidopsis thaliana (Mouse-ear cress)	375	2.3.1.51	GO:0003841; GO:0016021; GO:0008654	Phospholipid metabolism; CDP-diacylglycerol biosynthesis; CDP-diacylglycerol from sn-glycerol 3-phosphate: step 2/3.	1-acylglycerol-3-phosphate O-acyltransferase activity; integral to membrane; phospholipid biosynthetic process
P09848	Lactase-phlorizin hydrolase (Lactase-glycosylceramidase) [Includes: Lactase (EC 3.2.1.108); Phlorizin hydrolase (EC 3.2.1.62)]	LCT (LPH)	Homo sapiens (Human)	1927	3.2.1.108; 3.2.1.62	GO:0005887; GO:0000016; GO:0005624		integral to plasma membrane; lactase activity; membrane fraction
Q8LFD1	Putative lipid phosphate phosphatase 3, chloroplastic (AtLPP3) (EC 3.1.3.-) (Phosphatidic acid phosphatase 3) (Phosphatidate phosphohydrolase 3)	LPP3 (At3g02600) (F16B3.23)	Arabidopsis thaliana (Mouse-ear cress)	364	3.1.3.-	GO:0005886		plasma membrane
P43603	LAS seventeen-binding protein 3 (LAS17-binding protein 3)	LSB3 (YFR024C-A) (YFR024C)	Saccharomyces cerevisiae (Baker's yeast)	459		GO:0005935; GO:0005739; GO:0005515		cellular bud neck; mitochondrion; protein binding
P53145	Large subunit GTPase 1 (EC 3.6.1.-)	LSG1 (YGL099W)	Saccharomyces cerevisiae (Baker's yeast)	640	3.6.1.-	GO:0030437; GO:0000747; GO:0005737; GO:0005515; GO:0000054		ascospore formation; conjugation with cellular fusion; cytoplasm; protein binding; ribosome export from nucleus
Q6GP89	Protein LSM12 homolog	lsm12	Xenopus laevis (African clawed frog)	194
P62311	U6 snRNA-associated Sm-like protein LSm3	Lsm3	Mus musculus (Mouse)	102		GO:0003723; GO:0008380; GO:0006397; GO:0005681		RNA binding; RNA splicing; mRNA processing; spliceosome
Q43582	Probable U6 snRNA-associated Sm-like protein LSm4 (Glycine-rich protein 10) (GRP 10)		Nicotiana tabacum (Common tobacco)	146		GO:0003723; GO:0008380; GO:0006397; GO:0005634; GO:0030529		RNA binding; RNA splicing; mRNA processing; nucleus; ribonucleoprotein complex
P62313	U6 snRNA-associated Sm-like protein LSm6	Lsm6	Mus musculus (Mouse)	80		GO:0003723; GO:0008380; GO:0005737; GO:0006397; GO:0005634; GO:0006364; GO:0030529; GO:0008033		RNA binding; RNA splicing; cytoplasm; mRNA processing; nucleus; rRNA processing; ribonucleoprotein complex; tRNA processing
Q9UK45	U6 snRNA-associated Sm-like protein LSm7	LSM7	Homo sapiens (Human)	103		GO:0017070; GO:0000398; GO:0005634; GO:0005515		U6 snRNA binding; nuclear mRNA splicing, via spliceosome; nucleus; protein binding
Q5RCP3	U6 snRNA-associated Sm-like protein LSm8	LSM8	Pongo abelii (Sumatran orangutan)	96		GO:0003723; GO:0008380; GO:0006397; GO:0005634; GO:0030529		RNA binding; RNA splicing; mRNA processing; nucleus; ribonucleoprotein complex
Q04980	Low-temperature-induced 65 kDa protein (Desiccation-responsive protein 29B)	LTI65 (RD29B) (At5g52300) (K24M7.3)	Arabidopsis thaliana (Mouse-ear cress)	619
Q8H5T6	Hydrophobic protein LTI6A (Low temperature-induced protein 6A)	LTI6A (DRR1) (Os07g0635900) (LOC_Os07g44180) (OJ1136_D11.102)	Oryza sativa subsp. japonica (Rice)	56		GO:0005624; GO:0009737; GO:0009409; GO:0009651; GO:0009414		membrane fraction; response to abscisic acid stimulus; response to cold; response to salt stress; response to water deprivation
Q0DKW8	Hydrophobic protein LTI6B (Low temperature-induced protein 6B)	LTI6B (DRR2) (R1G1B) (Os05g0138300) (LOC_Os05g04700) (OSJNBa0069I13.6)	Oryza sativa subsp. japonica (Rice)	55
Q9QYL8	Acyl-protein thioesterase 2 (EC 3.1.2.-) (Lysophospholipase II) (Lysophospholipase 2)	Lypla2	Rattus norvegicus (Rat)	231	3.1.2.-	GO:0005737; GO:0006631; GO:0016787		cytoplasm; fatty acid metabolic process; hydrolase activity
P93276	Uncharacterized mitochondrial protein AtMg00030 (ORF107a)	AtMg00030	Arabidopsis thaliana (Mouse-ear cress)	107		GO:0005739		mitochondrion
P92563	Uncharacterized mitochondrial protein AtMg01330 (ORF107h)	AtMg01330	Arabidopsis thaliana (Mouse-ear cress)	127		GO:0005739		mitochondrion
O80397	Mitogen-activated protein kinase kinase 4 (MAP kinase kinase 4) (AtMKK4) (EC 2.7.12.2)	MKK4 (At1g51660) (F19C24.26)	Arabidopsis thaliana (Mouse-ear cress)	366	2.7.12.2	GO:0009626		plant-type hypersensitive response
Q54PY7	Probable mitochondrial 2-oxoglutarate/malate carrier protein (OGCP) (Mitochondrial substrate carrier family protein ucpC) (Solute carrier family 25 member 11 homolog)	ucpC (slc25a11) (DDB_0234071)	Dictyostelium discoideum (Slime mold)	318
Q39008	Mitogen-activated protein kinase kinase kinase 1 (MAP kinase kinase kinase 1) (AtMEKK1) (ARAKIN) (EC 2.7.11.25)	MEKK1 (At4g08500) (T15F16.5)	Arabidopsis thaliana (Mouse-ear cress)	608	2.7.11.25	GO:0005515		protein binding
Q9Y4K4	Mitogen-activated protein kinase kinase kinase kinase 5 (EC 2.7.11.1) (MAPK/ERK kinase kinase kinase 5) (MEK kinase kinase 5) (MEKKK 5) (Kinase homologous to SPS1/STE20) (KHS)	MAP4K5	Homo sapiens (Human)	846	2.7.11.1	GO:0005524; GO:0007257; GO:0005737; GO:0005515; GO:0004674; GO:0006950		ATP binding; activation of JNK activity; cytoplasm; protein binding; protein serine/threonine kinase activity; response to stress
P92523	Uncharacterized mitochondrial protein AtMg00860 (ORF158)	AtMg00860	Arabidopsis thaliana (Mouse-ear cress)	158		GO:0005739		mitochondrion
Q96T17	MAP7 domain-containing protein 2	MAP7D2	Homo sapiens (Human)	732
Q7Y223	Mannan endo-1,4-beta-mannosidase 2 (EC 3.2.1.78) (Beta-mannanase 2) (Endo-beta-1,4-mannanase 2) (AtMAN2)	MAN2 (At2g20680) (F5H14.35)	Arabidopsis thaliana (Mouse-ear cress)	433	3.2.1.78	GO:0005576; GO:0016985		extracellular region; mannan endo-1,4-beta-mannosidase activity
Q9M0H6	Mannan endo-1,4-beta-mannosidase 5 (EC 3.2.1.78) (Beta-mannanase 5) (Endo-beta-1,4-mannanase 5) (AtMAN5)	MAN5 (At4g28320) (F26K10.200)	Arabidopsis thaliana (Mouse-ear cress)	431	3.2.1.78	GO:0005576; GO:0016985		extracellular region; mannan endo-1,4-beta-mannosidase activity
Q9FJZ3	Mannan endo-1,4-beta-mannosidase 7 (EC 3.2.1.78) (Beta-mannanase 7) (Endo-beta-1,4-mannanase 7) (AtMAN7)	MAN7 (At5g66460) (K1F13.12)	Arabidopsis thaliana (Mouse-ear cress)	431	3.2.1.78	GO:0005576; GO:0016985		extracellular region; mannan endo-1,4-beta-mannosidase activity
P37225	NAD-dependent malic enzyme 59 kDa isoform, mitochondrial (NAD-ME) (EC 1.1.1.39)		Solanum tuberosum (Potato)	601	1.1.1.39	GO:0004471; GO:0046872; GO:0005759; GO:0055114		malate dehydrogenase (decarboxylating) activity; metal ion binding; mitochondrial matrix; oxidation reduction
P12628	NADP-dependent malic enzyme (NADP-ME) (EC 1.1.1.40)	ME1	Phaseolus vulgaris (Kidney bean) (French bean)	589	1.1.1.40	GO:0005737; GO:0004473; GO:0046872; GO:0055114		cytoplasm; malate dehydrogenase (oxaloacetate-decarboxylating) (NADP+) activity; metal ion binding; oxidation reduction
Q06060	Mitogen-activated protein kinase homolog D5 (EC 2.7.11.24)		Pisum sativum (Garden pea)	394	2.7.11.24	GO:0007049		cell cycle
Q9UPY8	Microtubule-associated protein RP/EB family member 3 (End-binding protein 3) (EB3) (EB1 protein family member 3) (EBF3) (RP3)	MAPRE3	Homo sapiens (Human)	281		GO:0007049; GO:0005737; GO:0005874; GO:0008017; GO:0030496; GO:0043193; GO:0005083		cell cycle; cytoplasm; microtubule; microtubule binding; midbody; positive regulation of gene-specific transcription; small GTPase regulator activity
Q9SDM9	Myrosinase-binding protein-like At3g16400	At3g16400 (T02O04.11) (MDC8.2)	Arabidopsis thaliana (Mouse-ear cress)	470		GO:0005529		sugar binding
Q9SJI8	Multiprotein-bridging factor 1a	MBF1A (At2g42680) (F14N22.5)	Arabidopsis thaliana (Mouse-ear cress)	142		GO:0005634; GO:0006355		nucleus; regulation of transcription, DNA-dependent
Q9LXT3	Multiprotein-bridging factor 1b	MBF1B (At3g58680) (T20N10.30)	Arabidopsis thaliana (Mouse-ear cress)	142		GO:0005634; GO:0006355		nucleus; regulation of transcription, DNA-dependent
Q9LV58	Multiprotein-bridging factor 1c	MBF1C (At3g24500) (MOB24.13)	Arabidopsis thaliana (Mouse-ear cress)	148		GO:0005737; GO:0005634; GO:0006355		cytoplasm; nucleus; regulation of transcription, DNA-dependent
Q7XJE6	Metacaspase-1 (AtMCP1b) (AtMC1) (EC 3.4.22.-) (Protein LSD ONE LIKE 3)	AMC1 (LOL3) (At1g02170) (T7I23.17)	Arabidopsis thaliana (Mouse-ear cress)	367	3.4.22.-
O54873	Multisynthetase complex auxiliary component p43 [Cleaved into: Endothelial monocyte-activating polypeptide 2 (EMAP-II) (Small inducible cytokine subfamily E member 1)]	SCYE1	Cricetulus griseus (Chinese hamster)	359		GO:0005125; GO:0005615; GO:0006412		cytokine activity; extracellular space; translation
Q93XM7	Mitochondrial carnitine/acylcarnitine carrier-like protein (Protein A BOUT DE SOUFFLE) (Carnitine/acylcarnitine translocase-like protein) (CAC-like protein)	BOU (At5g46800) (MZA15.23)	Arabidopsis thaliana (Mouse-ear cress)	300		GO:0016021		integral to membrane
Q42777	Methylcrotonoyl-CoA carboxylase subunit alpha, mitochondrial (EC 6.4.1.4) (3-methylcrotonyl-CoA carboxylase 1) (MCCase subunit alpha) (3-methylcrotonyl-CoA:carbon dioxide ligase subunit alpha)	MCCA	Glycine max (Soybean)	731	6.4.1.4	GO:0030145; GO:0004485; GO:0005759	Amino-acid degradation; L-leucine degradation; HMG-CoA from 3-isovaleryl-CoA: step 2/3.	manganese ion binding; methylcrotonoyl-CoA carboxylase activity; mitochondrial matrix
Q9LDD8	Methylcrotonoyl-CoA carboxylase beta chain, mitochondrial (MCCase subunit beta) (EC 6.4.1.4) (3-methylcrotonyl-CoA:carbon dioxide ligase subunit beta) (3-methylcrotonyl-CoA carboxylase 2)	MCCB (At4g34030) (F28A23.210) (F17I5.220)	Arabidopsis thaliana (Mouse-ear cress)	587	6.4.1.4	GO:0004485; GO:0005759	Amino-acid degradation; L-leucine degradation; HMG-CoA from 3-isovaleryl-CoA: step 2/3.	methylcrotonoyl-CoA carboxylase activity; mitochondrial matrix
Q40977	Monodehydroascorbate reductase (MDAR) (EC 1.6.5.4) (Ascorbate free radical reductase) (AFR reductase)		Pisum sativum (Garden pea)	433	1.6.5.4	GO:0005737; GO:0016656; GO:0055114		cytoplasm; monodehydroascorbate reductase (NADH) activity; oxidation reduction
P92947	Monodehydroascorbate reductase, chloroplastic (MDAR) (EC 1.6.5.4)	At1g63940 (T12P18.4)	Arabidopsis thaliana (Mouse-ear cress)	493	1.6.5.4	GO:0009507; GO:0016656; GO:0055114		chloroplast; monodehydroascorbate reductase (NADH) activity; oxidation reduction
O48905	Malate dehydrogenase, cytoplasmic (EC 1.1.1.37)	CMDH	Medicago sativa (Alfalfa)	332	1.1.1.37	GO:0005737; GO:0055114; GO:0006099		cytoplasm; oxidation reduction; tricarboxylic acid cycle
P46488	Malate dehydrogenase, glyoxysomal (EC 1.1.1.37)	MDHG	Cucumis sativus (Cucumber)	356	1.1.1.37	GO:0006097; GO:0009514; GO:0055114; GO:0006099		glyoxylate cycle; glyoxysome; oxidation reduction; tricarboxylic acid cycle
P17783	Malate dehydrogenase, mitochondrial (EC 1.1.1.37)	MMDH	Citrullus lanatus (Watermelon) (Citrullus vulgaris)	347	1.1.1.37	GO:0005759; GO:0055114; GO:0006099		mitochondrial matrix; oxidation reduction; tricarboxylic acid cycle
O48902	Malate dehydrogenase [NADP], chloroplastic (EC 1.1.1.82) (NADP-MDH)	MDH1 (P1MDH)	Medicago sativa (Alfalfa)	437	1.1.1.82	GO:0009507; GO:0055114		chloroplast; oxidation reduction
P21528	Malate dehydrogenase [NADP], chloroplastic (EC 1.1.1.82) (NADP-MDH)		Pisum sativum (Garden pea)	441	1.1.1.82	GO:0009507; GO:0055114		chloroplast; oxidation reduction
Q9LJX0	Multidrug resistance protein 11 (P-glycoprotein 19)	MDR11 (MDR1) (PGP19) (At3g28860) (MLD15.2)	Arabidopsis thaliana (Mouse-ear cress)	1252		GO:0005515		protein binding
Q54S20	Mediator of RNA polymerase II transcription subunit 13 (Mediator complex subunit 13) (Aggregation minus B protein)	amiB (med13) (DDB_0214900)	Dictyostelium discoideum (Slime mold)	2678		GO:0031152; GO:0006928; GO:0006935; GO:0007242; GO:0006367		aggregation involved in sorocarp development; cell motion; chemotaxis; intracellular signaling cascade; transcription initiation from RNA polymerase II promoter
Q6NS15	Mediator of RNA polymerase II transcription subunit 15 (Mediator complex subunit 15) (Activator-recruited cofactor 105 kDa component) (xARC105) (ARC105)	med15 (arc105)	Xenopus laevis (African clawed frog)	777		GO:0005737; GO:0005634; GO:0006355		cytoplasm; nucleus; regulation of transcription, DNA-dependent
Q54FL3	Probable mediator of RNA polymerase II transcription subunit 20 (Mediator complex subunit 20)	med20 (DDB_0189078)	Dictyostelium discoideum (Slime mold)	195
P08965	Meiosis protein mei2	mei2 (SPAC27D7.03c)	Schizosaccharomyces pombe (Fission yeast)	750		GO:0033620; GO:0003723; GO:0034064; GO:0005829; GO:0007127; GO:0045836; GO:0005515		Mei2 nuclear dot; RNA binding; Tor2-Mei2-Ste11 complex; cytosol; meiosis I; positive regulation of meiosis; protein binding
Q9SJL6	Membrin-11 (AtMEMB11) (Golgi SNAP receptor complex member 2-1) (27 kDa Golgi SNARE protein)	MEMB11 (At2g36900) (T1J8.8)	Arabidopsis thaliana (Mouse-ear cress)	225		GO:0000139; GO:0016021		Golgi membrane; integral to membrane
Q54NZ1	Protein MEMO1 homolog	memo1 (DDB_0191410)	Dictyostelium discoideum (Slime mold)	290
Q4QQR9	Protein MEMO1 (Mediator of ErbB2-driven cell motility 1) (Protein memo)	Memo1	Rattus norvegicus (Rat)	297
P55217	Cystathionine gamma-synthase, chloroplastic (CGS) (EC 2.5.1.48) (O-succinylhomoserine (thiol)-lyase)	CGS1 (CYS1) (At3g01120) (T4P13.19)	Arabidopsis thaliana (Mouse-ear cress)	563	2.5.1.48	GO:0009507; GO:0003962; GO:0009086	Amino-acid biosynthesis; L-methionine biosynthesis via de novo pathway.	chloroplast; cystathionine gamma-synthase activity; methionine biosynthetic process
O50008	5-methyltetrahydropteroyltriglutamate--homocysteine methyltransferase (EC 2.1.1.14) (Vitamin-B12-independent methionine synthase isozyme) (Cobalamin-independent methionine synthase isozyme)	CIMS (At5g17920) (MPI7.9)	Arabidopsis thaliana (Mouse-ear cress)	765	2.1.1.14	GO:0005737	Amino-acid biosynthesis; L-methionine biosynthesis via de novo pathway; L-methionine from L-homocysteine (MetE route): step 1/1.	cytoplasm
P93263	5-methyltetrahydropteroyltriglutamate--homocysteine methyltransferase (EC 2.1.1.14) (Vitamin-B12-independent methionine synthase isozyme) (Cobalamin-independent methionine synthase isozyme)	METE	Mesembryanthemum crystallinum (Common ice plant)	765	2.1.1.14	GO:0005737	Amino-acid biosynthesis; L-methionine biosynthesis via de novo pathway; L-methionine from L-homocysteine (MetE route): step 1/1.	cytoplasm
Q96551	S-adenosylmethionine synthetase 1 (AdoMet synthetase 1) (EC 2.5.1.6) (Methionine adenosyltransferase 1) (MAT 1)	SAMS1	Catharanthus roseus (Madagascar periwinkle) (Vinca rosea)	393	2.5.1.6	GO:0050897; GO:0005737; GO:0000287; GO:0030145; GO:0030955	Amino-acid biosynthesis; S-adenosyl-L-methionine biosynthesis; S-adenosyl-L-methionine from L-methionine: step 1/1.	cobalt ion binding; cytoplasm; magnesium ion binding; manganese ion binding; potassium ion binding
P50302	S-adenosylmethionine synthetase 2 (AdoMet synthetase 2) (EC 2.5.1.6) (Methionine adenosyltransferase 2) (MAT 2)	SAM2	Actinidia chinensis (Kiwi) (Yangtao)	390	2.5.1.6	GO:0050897; GO:0005737; GO:0000287; GO:0030955	Amino-acid biosynthesis; S-adenosyl-L-methionine biosynthesis; S-adenosyl-L-methionine from L-methionine: step 1/1.	cobalt ion binding; cytoplasm; magnesium ion binding; potassium ion binding
Q96552	S-adenosylmethionine synthetase 2 (AdoMet synthetase 2) (EC 2.5.1.6) (Methionine adenosyltransferase 2) (MAT 2)	SAMS2	Catharanthus roseus (Madagascar periwinkle) (Vinca rosea)	393	2.5.1.6	GO:0050897; GO:0005737; GO:0000287; GO:0030145; GO:0030955	Amino-acid biosynthesis; S-adenosyl-L-methionine biosynthesis; S-adenosyl-L-methionine from L-methionine: step 1/1.	cobalt ion binding; cytoplasm; magnesium ion binding; manganese ion binding; potassium ion binding
P55218	O-succinylhomoserine sulfhydrylase (OSH sulfhydrylase) (EC 2.5.1.-)	metZ (PA3107)	Pseudomonas aeruginosa	403	2.5.1.-	GO:0009086; GO:0016740	Amino-acid biosynthesis; L-methionine biosynthesis via de novo pathway; L-homocysteine from O-succinyl-L-homoserine: step 1/1.	methionine biosynthetic process; transferase activity
Q8W1L6	Peroxisomal fatty acid beta-oxidation multifunctional protein (MFP) [Includes: Enoyl-CoA hydratase/3-2-trans-enoyl-CoA isomerase/3-hydroxybutyryl-CoA epimerase (EC 4.2.1.17) (EC 5.3.3.8) (EC 5.1.2.3); 3-hydroxyacyl-CoA dehydrogenase (EC 1.1.1.35)]	MFP (Os02g0274100) (LOC_Os02g17390) (P0413A11.18)	Oryza sativa subsp. japonica (Rice)	726	4.2.1.17; 5.3.3.8; 5.1.2.3; 1.1.1.35	GO:0018812; GO:0008692; GO:0004165; GO:0004300; GO:0006635; GO:0003729; GO:0008017; GO:0005777	Lipid metabolism; fatty acid beta-oxidation.	3-hydroxyacyl-CoA dehydratase activity; 3-hydroxybutyryl-CoA epimerase activity; dodecenoyl-CoA delta-isomerase activity; enoyl-CoA hydratase activity; fatty acid beta-oxidation; mRNA binding; microtubule binding; peroxisome
O49809	Glyoxysomal fatty acid beta-oxidation multifunctional protein MFP-a [Includes: Enoyl-CoA hydratase/3-2-trans-enoyl-CoA isomerase/3-hydroxybutyryl-CoA epimerase (EC 4.2.1.17) (EC 5.3.3.8) (EC 5.1.2.3); 3-hydroxyacyl-CoA dehydrogenase (EC 1.1.1.35)]		Brassica napus (Rape)	725	4.2.1.17; 5.3.3.8; 5.1.2.3; 1.1.1.35	GO:0018812; GO:0008692; GO:0004165; GO:0004300; GO:0006635	Lipid metabolism; fatty acid beta-oxidation.	3-hydroxyacyl-CoA dehydratase activity; 3-hydroxybutyryl-CoA epimerase activity; dodecenoyl-CoA delta-isomerase activity; enoyl-CoA hydratase activity; fatty acid beta-oxidation
Q39659	Glyoxysomal fatty acid beta-oxidation multifunctional protein MFP-a [Includes: Enoyl-CoA hydratase/3-2-trans-enoyl-CoA isomerase/3-hydroxybutyryl-CoA epimerase (EC 4.2.1.17) (EC 5.3.3.8) (EC 5.1.2.3); 3-hydroxyacyl-CoA dehydrogenase (EC 1.1.1.35)]		Cucumis sativus (Cucumber)	725	4.2.1.17; 5.3.3.8; 5.1.2.3; 1.1.1.35	GO:0018812; GO:0008692; GO:0004165; GO:0004300; GO:0006635; GO:0009514	Lipid metabolism; fatty acid beta-oxidation.	3-hydroxyacyl-CoA dehydratase activity; 3-hydroxybutyryl-CoA epimerase activity; dodecenoyl-CoA delta-isomerase activity; enoyl-CoA hydratase activity; fatty acid beta-oxidation; glyoxysome
Q8BMG8	Mitochondrial folate transporter/carrier (Solute carrier family 25 member 32)	Slc25a32 (Mftc)	Mus musculus (Mouse)	316		GO:0016021		integral to membrane
Q86V88	Magnesium-dependent phosphatase 1 (MDP-1) (EC 3.1.3.-) (EC 3.1.3.48)	MDP1	Homo sapiens (Human)	176	3.1.3.-; 3.1.3.48	GO:0000287; GO:0004725		magnesium ion binding; protein tyrosine phosphatase activity
Q99685	Monoglyceride lipase (MGL) (EC 3.1.1.23) (Lysophospholipase homolog) (Lysophospholipase-like) (HU-K5)	MGLL	Homo sapiens (Human)	303	3.1.1.23	GO:0006954; GO:0006629; GO:0004622	Glycerolipid metabolism; triacylglycerol degradation.	inflammatory response; lipid metabolic process; lysophospholipase activity
P49030	Protein mago nashi homolog (Mago nashi-like protein)	Os12g0287200 (LOC_Os12g18880)	Oryza sativa subsp. japonica (Rice)	160
A4QNF3	Protein MGR2 homolog		Xenopus tropicalis (Western clawed frog) (Silurana tropicalis)	79		GO:0016021		integral to membrane
Q04613	ATP synthase protein MI25 (ORF25)	AtMg00640	Arabidopsis thaliana (Mouse-ear cress)	192		GO:0016021; GO:0046872; GO:0031966; GO:0045263		integral to membrane; metal ion binding; mitochondrial membrane; proton-transporting ATP synthase complex, coupling factor F(o)
Q804S5	E3 ubiquitin-protein ligase mib1 (EC 6.3.2.-) (Protein mind bomb)	mib1 (mib)	Danio rerio (Zebrafish) (Brachydanio rerio)	1030	6.3.2.-	GO:0007219; GO:0005737; GO:0016874; GO:0007275; GO:0005886; GO:0006511	Protein modification; protein ubiquitination.	Notch signaling pathway; cytoplasm; ligase activity; multicellular organismal development; plasma membrane; ubiquitin-dependent protein catabolic process
Q6GNY1	E3 ubiquitin-protein ligase mib1 (EC 6.3.2.-) (Mind bomb homolog 1)	mib1	Xenopus laevis (African clawed frog)	1011	6.3.2.-	GO:0007219; GO:0005737; GO:0016874; GO:0006511	Protein modification; protein ubiquitination.	Notch signaling pathway; cytoplasm; ligase activity; ubiquitin-dependent protein catabolic process
Q96AX9	E3 ubiquitin-protein ligase MIB2 (EC 6.3.2.-) (Mind bomb homolog 2) (Zinc finger ZZ type with ankyrin repeat domain protein 1) (Skeletrophin) (Novel zinc finger protein) (Novelzin) (Putative NF-kappa-B-activating protein 002N)	MIB2 (SKD) (ZZANK1)	Homo sapiens (Human)	1013	6.3.2.-	GO:0043123; GO:0004871	Protein modification; protein ubiquitination.	positive regulation of I-kappaB kinase/NF-kappaB cascade; signal transducer activity
P91850	Macrophage migration inhibitory factor homolog (BmMIF) (Bm-MIF-1)	BMBAC01P19.1	Brugia malayi (Filarial nematode worm)	115		GO:0005125; GO:0005615		cytokine activity; extracellular space
O44786	Macrophage migration inhibitory factor homolog	MIF	Wuchereria bancrofti	115		GO:0005125; GO:0005615		cytokine activity; extracellular space
O82200	Inositol oxygenase 2 (EC 1.13.99.1) (Myo-inositol oxygenase 2) (MI oxygenase 2) (AtMIOX2)	MIOX2 (At2g19800) (F6F22.17)	Arabidopsis thaliana (Mouse-ear cress)	317	1.13.99.1	GO:0019853; GO:0005737	Polyol metabolism; myo-inositol degradation into D-glucuronate; D-glucuronate from myo-inositol: step 1/1.	L-ascorbic acid biosynthetic process; cytoplasm
P13087	Miraculin (MIR)		Richadella dulcifica (Miracle fruit) (Synsepalum dulcificum)	220
Q9H000	Makorin-2 (RING finger protein 62)	MKRN2 (RNF62) (HSPC070)	Homo sapiens (Human)	416		GO:0005622		intracellular
Q13434	Putative makorin-4 (Makorin RING finger protein pseudogene 5) (Zinc finger protein 127-Xp) (ZNF127-Xp) (Zinc finger protein 127-like 1) (RING finger protein 64)	MKRNP5 (MKRN4) (RNF64) (ZNF127L1)	Homo sapiens (Human)	485
Q8LGD5	Protein MKS1 (Protein MAP kinase 4 substrate 1)	MKS1 (At3g18690) (MVE11.5)	Arabidopsis thaliana (Mouse-ear cress)	222		GO:0005515		protein binding
Q93VR4	MLP-like protein 423	MLP423 (At1g24020) (T23E23.17) (T23E23_22)	Arabidopsis thaliana (Mouse-ear cress)	155
P40631	Micronuclear linker histone polyprotein (MIC LH) [Cleaved into: Micronuclear linker histone-alpha; Micronuclear linker histone-beta; Micronuclear linker histone-delta; Micronuclear linker histone-gamma]	MLH	Tetrahymena thermophila	633		GO:0005694; GO:0005634		chromosome; nucleus
O49621	MLO-like protein 1 (AtMlo1) (MLO protein homolog 1) (AtMlo-H1)	MLO1 (MLO-H1) (At4g02600) (T10P11.12)	Arabidopsis thaliana (Mouse-ear cress)	526		GO:0005516; GO:0006952; GO:0009607		calmodulin binding; defense response; response to biotic stimulus
Q02455	Protein MLP1 (Myosin-like protein 1)	MLP1 (YKR095W) (YKR415)	Saccharomyces cerevisiae (Baker's yeast)	1875		GO:0006406; GO:0005635; GO:0005654; GO:0005515; GO:0006606; GO:0045449; GO:0043021		mRNA export from nucleus; nuclear envelope; nucleoplasm; protein binding; protein import into nucleus; regulation of transcription; ribonucleoprotein binding
Q941R6	MLP-like protein 31	MLP31 (At1g70840) (F15H11.9)	Arabidopsis thaliana (Mouse-ear cress)	171
Q9SSK5	MLP-like protein 43	MLP43 (At1g70890) (F15H11.12)	Arabidopsis thaliana (Mouse-ear cress)	158
Q07176	Mitogen-activated protein kinase homolog MMK1 (EC 2.7.11.24) (MAP kinase MSK7) (MAP kinase ERK1)	MMK1 (ERK1) (MSK7)	Medicago sativa (Alfalfa)	387	2.7.11.24	GO:0051301; GO:0000746; GO:0007067		cell division; conjugation; mitosis
Q40353	Mitogen-activated protein kinase homolog MMK2 (EC 2.7.11.24)	MMK2	Medicago sativa (Alfalfa)	371	2.7.11.24
Q3TUH1	MMP37-like protein, mitochondrial		Mus musculus (Mouse)	337		GO:0031314; GO:0030150		extrinsic to mitochondrial inner membrane; protein import into mitochondrial matrix
Q96T76	MMS19 nucleotide excision repair protein homolog (hMMS19) (MMS19-like protein) (MET18 homolog)	MMS19 (MMS19L)	Homo sapiens (Human)	1030		GO:0030331; GO:0005675; GO:0006289; GO:0045893; GO:0030674; GO:0030159; GO:0009725; GO:0003713; GO:0000160		estrogen receptor binding; holo TFIIH complex; nucleotide-excision repair; positive regulation of transcription, DNA-dependent; protein binding, bridging; receptor signaling complex scaffold activity; response to hormone stimulus; transcription coactivator activity; two-component signal transduction system (phosphorelay)
Q7QC84	Probable methylmalonate-semialdehyde dehydrogenase [acylating], mitochondrial (MMSDH) (Malonate-semialdehyde dehydrogenase [acylating]) (EC 1.2.1.27) (EC 1.2.1.18)	AGAP002499	Anopheles gambiae (African malaria mosquito)	521	1.2.1.27; 1.2.1.18	GO:0018478; GO:0005739; GO:0055114		malonate-semialdehyde dehydrogenase (acetylating) activity; mitochondrion; oxidation reduction
Q0WM29	Methylmalonate-semialdehyde dehydrogenase [acylating], mitochondrial (MMSDH) (MM-ALDH) (EC 1.2.1.27) (Aldehyde dehydrogenase family 6 member B2)	ALDH6B2 (At2g14170) (F15N24.6) (T22C12.10)	Arabidopsis thaliana (Mouse-ear cress)	607	1.2.1.27	GO:0005739; GO:0055114		mitochondrion; oxidation reduction
Q5M9I6	Multiple myeloma tumor-associated protein 2 homolog	Mmtag2	Rattus norvegicus (Rat)	260
P36044	Protein MNN4	MNN4 (YKL201C/YKL200C)	Saccharomyces cerevisiae (Baker's yeast)	1178		GO:0006487; GO:0006493; GO:0006950		protein amino acid N-linked glycosylation; protein amino acid O-linked glycosylation; response to stress
Q8BPB0	Mps one binder kinase activator-like 1A (Mob1 homolog 1A)	Mobkl1a	Mus musculus (Mouse)	216		GO:0005737; GO:0019209; GO:0019900; GO:0005634; GO:0046777		cytoplasm; kinase activator activity; kinase binding; nucleus; protein amino acid autophosphorylation
Q9C801	Protein MOS2	MOS2 (At1g33520) (F10C21.16)	Arabidopsis thaliana (Mouse-ear cress)	462		GO:0006952; GO:0005634		defense response; nucleus
O96007	Molybdenum cofactor synthesis protein 2 large subunit (MPT synthase large subunit) (Molybdopterin synthase large subunit) (MOCS2B) (MOCO1-B)	MOCS2 (MCBPE) (MOCO1)	Homo sapiens (Human)	188		GO:0006777	Cofactor biosynthesis; molybdopterin biosynthesis.	Mo-molybdopterin cofactor biosynthetic process
P12234	Phosphate carrier protein, mitochondrial (Phosphate transport protein) (PTP) (Solute carrier family 25 member 3)	SLC25A3 (PHC)	Bos taurus (Bovine)	362		GO:0005743		mitochondrial inner membrane
Q5ZCI1	Mitogen-activated protein kinase 10 (MAP kinase 10) (EC 2.7.11.24)	MPK10 (Os01g0629900) (LOC_Os01g43910) (OSJNBb0035I14.5-1) (OSJNBb0035I14.5-2) (OSJNBb0035I14.5-3)	Oryza sativa subsp. japonica (Rice)	611	2.7.11.24
Q75KK8	Mitogen-activated protein kinase 14 (MAP kinase 14) (EC 2.7.11.24)	MPK14 (Os05g0143500) (LOC_Os05g05160) (OJ1264_A04.20) (OJ1607_F09.3)	Oryza sativa subsp. japonica (Rice)	542	2.7.11.24
Q39023	Mitogen-activated protein kinase 3 (MAP kinase 3) (AtMPK3) (EC 2.7.11.24)	MPK3 (At3g45640) (T6D9.4) (F9K21.220)	Arabidopsis thaliana (Mouse-ear cress)	370	2.7.11.24	GO:0005515		protein binding
Q42290	Probable mitochondrial-processing peptidase subunit beta (EC 3.4.24.64) (Beta-MPP)	At3g02090 (F1C9.12)	Arabidopsis thaliana (Mouse-ear cress)	531	3.4.24.64	GO:0005739; GO:0055114; GO:0016491		mitochondrion; oxidation reduction; oxidoreductase activity
Q9LZJ5	Multidrug resistance-associated protein 10 (EC 3.6.3.44) (Glutathione S-conjugate-transporting ATPase 10) (ATP-energized glutathione S-conjugate pump 10)	MRP10 (MRP14) (At3g62700) (F26K9.130)	Arabidopsis thaliana (Mouse-ear cress)	1539	3.6.3.44	GO:0005886; GO:0005773		plasma membrane; vacuole
Q9LK64	Multidrug resistance-associated protein 3 (EC 3.6.3.44) (Glutathione S-conjugate-transporting ATPase 3) (ATP-energized glutathione S-conjugate pump 3)	MRP3 (EST2) (At3g13080) (MJG19.3)	Arabidopsis thaliana (Mouse-ear cress)	1514	3.6.3.44	GO:0048046; GO:0005886		apoplast; plasma membrane
Q5NCE8	Magnesium transporter MRS2 homolog, mitochondrial (MRS2-like protein)	Mrs2 (Gm902) (Mrs2l)	Mus musculus (Mouse)	434		GO:0016021; GO:0000287; GO:0005743		integral to membrane; magnesium ion binding; mitochondrial inner membrane
Q6C8H7	Mitochondrial inner membrane magnesium transporter mrs2 (RNA-splicing protein MRS2)	MRS2 (YALI0D19514g)	Yarrowia lipolytica (Candida lipolytica)	455		GO:0008380; GO:0016021; GO:0006397; GO:0000287; GO:0005743		RNA splicing; integral to membrane; mRNA processing; magnesium ion binding; mitochondrial inner membrane
Q9XFM6	Membrane steroid-binding protein 1 (AtMP1)	MSBP1 (MP1) (At5g52240) (F17P19.14)	Arabidopsis thaliana (Mouse-ear cress)	220		GO:0016021; GO:0005886; GO:0005496		integral to membrane; plasma membrane; steroid binding
O22466	WD-40 repeat-containing protein MSI1	MSI1	Solanum lycopersicum (Tomato) (Lycopersicon esculentum)	424		GO:0005634		nucleus
O22607	WD-40 repeat-containing protein MSI4 (Altered cold-responsive gene 1 protein)	MSI4 (ACG1) (FVE) (At2g19520) (F3P11.12)	Arabidopsis thaliana (Mouse-ear cress)	507		GO:0030154; GO:0016568; GO:0009908; GO:0005634; GO:0006355		cell differentiation; chromatin modification; flower development; nucleus; regulation of transcription, DNA-dependent
P51137	Glycogen synthase kinase-3 homolog MsK-1 (EC 2.7.11.1)	MSK-1	Medicago sativa (Alfalfa)	411	2.7.11.1
P51138	Glycogen synthase kinase-3 homolog MsK-2 (EC 2.7.11.1)	MSK-2	Medicago sativa (Alfalfa)	411	2.7.11.1
P51139	Glycogen synthase kinase-3 homolog MsK-3 (EC 2.7.11.1)	MSK-3	Medicago sativa (Alfalfa)	411	2.7.11.1
P09125	Merozoite surface protein CMZ-8 (Fragment)		Eimeria acervulina (Coccidian parasite)	259
Q9SEC2	Peptide methionine sulfoxide reductase (EC 1.8.4.11) (Protein-methionine-S-oxide reductase) (Peptide-methionine (S)-S-oxide reductase) (Peptide Met(O) reductase)		Lactuca sativa (Garden lettuce)	259	1.8.4.11	GO:0055114; GO:0008113		oxidation reduction; peptide-methionine-(S)-S-oxide reductase activity
P54153	Peptide methionine sulfoxide reductase (EC 1.8.4.11) (Protein-methionine-S-oxide reductase) (Peptide-methionine (S)-S-oxide reductase) (Peptide Met(O) reductase) (Fruit-ripening protein E4) (Fragment)	E4	Solanum lycopersicum (Tomato) (Lycopersicon esculentum)	196	1.8.4.11	GO:0055114; GO:0008113		oxidation reduction; peptide-methionine-(S)-S-oxide reductase activity
Q78J03	Methionine-R-sulfoxide reductase B2, mitochondrial (EC 1.8.4.-)	Msrb2	Mus musculus (Mouse)	175	1.8.4.-	GO:0005739; GO:0030091; GO:0000318; GO:0008270		mitochondrion; protein repair; protein-methionine-R-oxide reductase activity; zinc ion binding
Q8LPQ8	Monosaccharide-sensing protein 2 (Sugar transporter MSSP2)	MSSP2 (At4g35300) (F23E12.140)	Arabidopsis thaliana (Mouse-ear cress)	729		GO:0005886; GO:0005773		plasma membrane; vacuole
Q08696	Axoneme-associated protein mst101(2)	mst101(2)	Drosophila hydei (Fruit fly)	1391		GO:0005737; GO:0007288		cytoplasm; sperm axoneme assembly
Q39458	Metallothionein-like protein 1 (MT-1)		Cicer arietinum (Chickpea) (Garbanzo)	75
P43399	Metallothionein-like protein 1 (Metallothionein-like protein B) (MT-B)	MT1B	Trifolium repens (Creeping white clover)	75
Q39459	Metallothionein-like protein 2 (MT-2)		Cicer arietinum (Chickpea) (Garbanzo)	79
Q96386	Metallothionein-like protein type 3 (MT-3)		Carica papaya (Papaya)	65
O48951	Metallothionein-like protein 1 (MT-1)	MT1	Prunus avium (Cherry)	64
Q5ZJC8	mTERF domain-containing protein 1, mitochondrial	MTERFD1 (RCJMB04_19e6)	Gallus gallus (Chicken)	405		GO:0005739		mitochondrion
O80585	Methylenetetrahydrofolate reductase 2 (AtMTHFR2) (EC 1.5.1.20)	MTHFR2 (At2g44160) (F6E13.29)	Arabidopsis thaliana (Mouse-ear cress)	594	1.5.1.20	GO:0055114	One-carbon metabolism; tetrahydrofolate pathway.	oxidation reduction
P53214	Protein MTL1 (MID two-like protein 1)	MTL1 (YGR023W)	Saccharomyces cerevisiae (Baker's yeast)	551		GO:0007047		cell wall organization
O31663	Methylthioribose kinase (MTR kinase) (EC 2.7.1.100)	mtnK (ykrT) (BSU13560)	Bacillus subtilis	397	2.7.1.100	GO:0006950	Amino-acid biosynthesis; L-methionine biosynthesis via salvage pathway; (S)-methyl-5-thio-alpha-D-ribose 1-phosphate from (S)-methyl-5'-thioadenosine (hydrolase route): step 2/2.	response to stress
P45113	MTA/SAH nucleosidase (EC 3.2.2.9) (5'-methylthioadenosine nucleosidase) (S-adenosylhomocysteine nucleosidase)	mtnN (mtn) (HI1216)	Haemophilus influenzae	229	3.2.2.9
Q9LXS1	Metal tolerance protein A2 (AtMTPa2) (AtMTP3)	MTPA2 (MTP3) (At3g58810) (T20N10_160)	Arabidopsis thaliana (Mouse-ear cress)	378		GO:0016021; GO:0005774; GO:0008270; GO:0006829		integral to membrane; vacuolar membrane; zinc ion binding; zinc ion transport
Q6DBM8	Metal tolerance protein B (AtMTPb) (AtMTP4)	MTPB (MTP4) (At2g29410) (F16P2.21)	Arabidopsis thaliana (Mouse-ear cress)	375		GO:0016021; GO:0005774; GO:0008270; GO:0006829		integral to membrane; vacuolar membrane; zinc ion binding; zinc ion transport
Q9M2P2	Putative metal tolerance protein C3 (AtMTPc3)	MTPC3 (At3g58060) (T10K17.270)	Arabidopsis thaliana (Mouse-ear cress)	390		GO:0016021; GO:0046872; GO:0005774		integral to membrane; metal ion binding; vacuolar membrane
Q8H1G3	Metal tolerance protein C4 (AtMTPc4)	MTPC4 (At1g51610) (F5D21.21) (F19C24.16)	Arabidopsis thaliana (Mouse-ear cress)	457		GO:0016021; GO:0046872; GO:0005774		integral to membrane; metal ion binding; vacuolar membrane
Q9SW27	Membrane-anchored ubiquitin-fold protein 3 (Membrane-anchored ub-fold protein 3) (AtMUB3) (ATGP4)	MUB3 (At4g24990) (F13M23.130)	Arabidopsis thaliana (Mouse-ear cress)	118		GO:0005886		plasma membrane
Q8WML4	Mucin-1 (MUC-1) (CD antigen CD227) [Cleaved into: Mucin-1 subunit alpha (MUC1-alpha) (MUC1-NT); Mucin-1 subunit beta (MUC1-beta) (MUC1-CT)]	MUC1	Bos taurus (Bovine)	580		GO:0016324; GO:0005737; GO:0016021; GO:0005634		apical plasma membrane; cytoplasm; integral to membrane; nucleus
Q02817	Mucin-2 (MUC-2) (Intestinal mucin-2)	MUC2 (SMUC)	Homo sapiens (Human)	5179
Q62635	Mucin-2 (MUC-2) (Intestinal mucin-2) (Fragment)	Muc2	Rattus norvegicus (Rat)	1513		GO:0005576		extracellular region
P98088	Mucin-5AC (Mucin-5 subtype AC, tracheobronchial) (Tracheobronchial mucin) (TBM) (Major airway glycoprotein) (Gastric mucin) (Lewis B blood group antigen) (LeB) (Fragments)	MUC5AC (MUC5)	Homo sapiens (Human)	5030		GO:0007155; GO:0007586; GO:0030197; GO:0043205; GO:0043206		cell adhesion; digestion; extracellular matrix constituent, lubricant activity; fibril; fibril organization
Q6W4X9	Mucin-6 (MUC-6) (Gastric mucin-6)	MUC6	Homo sapiens (Human)	2392		GO:0005201; GO:0005576; GO:0030277		extracellular matrix structural constituent; extracellular region; maintenance of gastrointestinal epithelium
P34607	Probable exonuclease mut-7 (EC 3.1.-.-)	mut-7 (ZK1098.8)	Caenorhabditis elegans	910	3.1.-.-	GO:0016246; GO:0040007; GO:0000335; GO:0002119; GO:0005515		RNA interference; growth; negative regulation of transposition, DNA-mediated; nematode larval development; protein binding
Q9LK95	Transcription factor MYB21 (Myb-related protein 21) (AtMYB21) (Myb homolog 3) (AtMyb3)	MYB21 (MYB3) (At3g27810) (MGF10.23)	Arabidopsis thaliana (Mouse-ear cress)	226		GO:0005634; GO:0010017; GO:0009585; GO:0006355		nucleus; red or far red light signaling pathway; red, far-red light phototransduction; regulation of transcription, DNA-dependent
P81395	Myb-related protein 330	MYB330	Antirrhinum majus (Garden snapdragon)	274		GO:0005634; GO:0006355		nucleus; regulation of transcription, DNA-dependent
Q9LX82	Transcription factor MYB48 (Myb-related protein 48) (AtMYB48)	MYB48 (At3g46130) (F12M12.100)	Arabidopsis thaliana (Mouse-ear cress)	256		GO:0005634; GO:0006355		nucleus; regulation of transcription, DNA-dependent
Q7XBH4	Myb-related protein Myb4 (OsMyb4) (Transcription factor RLTR1)	MYB4 (LTR1) (Os04g0517100) (LOC_Os04g43680) (OSJNBa0073E02.6)	Oryza sativa subsp. japonica (Rice)	257		GO:0005634; GO:0006355; GO:0006950		nucleus; regulation of transcription, DNA-dependent; response to stress
Q9S7L2	Transcription factor MYB98 (Myb-related protein 98) (AtMYB98)	MYB98 (At4g18770) (F28A21.180)	Arabidopsis thaliana (Mouse-ear cress)	427		GO:0005634; GO:0006355		nucleus; regulation of transcription, DNA-dependent
P46200	Myb proto-oncogene protein (C-myb)	MYB	Bos taurus (Bovine)	640		GO:0005634; GO:0006355		nucleus; regulation of transcription, DNA-dependent
Q700D9	Putative Myb family transcription factor At1g14600	At1g14600 (T5E21.10)	Arabidopsis thaliana (Mouse-ear cress)	255		GO:0005634; GO:0006355		nucleus; regulation of transcription, DNA-dependent
Q54X08	Myb-like protein V	mybV (DDB_0220619)	Dictyostelium discoideum (Slime mold)	711
Q54J55	Myb-like protein X	mybX (DDB_0220513)	Dictyostelium discoideum (Slime mold)	1620
P10587	Myosin-11 (Myosin heavy chain 11) (Myosin heavy chain, gizzard smooth muscle)	MYH11	Gallus gallus (Chicken)	1979		GO:0048739; GO:0048251; GO:0030241; GO:0006939; GO:0008307		cardiac muscle fiber development; elastic fiber assembly; muscle thick filament assembly; smooth muscle contraction; structural constituent of muscle
Q99104	Myosin-Va (Dilute myosin heavy chain, non-muscle)	Myo5a (Dilute)	Mus musculus (Mouse)	1853		GO:0051643; GO:0005794; GO:0003779; GO:0042641; GO:0042640; GO:0005509; GO:0005516; GO:0043025; GO:0006887; GO:0030073; GO:0005882; GO:0031987; GO:0042759; GO:0042438; GO:0030318; GO:0042470; GO:0032402; GO:0000146; GO:0051010; GO:0042552; GO:0016459; GO:0042476; GO:0001750; GO:0031585; GO:0030141; GO:0032252; GO:0050808; GO:0007268; GO:0030050; GO:0007601		ER localization; Golgi apparatus; actin binding; actomyosin; anagen; calcium ion binding; calmodulin binding; cell soma; exocytosis; insulin secretion; intermediate filament; locomotion during locomotory behavior; long-chain fatty acid biosynthetic process; melanin biosynthetic process; melanocyte differentiation; melanosome; melanosome transport; microfilament motor activity; microtubule plus-en…
P54696	Myosin IH heavy chain	myoH (DDB_0188441)	Dictyostelium discoideum (Slime mold)	2359
P08799	Myosin-2 heavy chain (Myosin II heavy chain)	mhcA (DDB_0191444)	Dictyostelium discoideum (Slime mold)	2116
P10569	Myosin IC heavy chain	MIC	Acanthamoeba castellanii (Amoeba)	1168
Q5TKR9	Histone acetyltransferase MYST3 (MYST protein 3) (EC 2.3.1.48) (EC 2.3.1.-) (MOZ, YBF2/SAS3, SAS2 and TIP60 protein 3) (Monocytic leukemia zinc finger protein) (Monocytic leukemia zinc finger homolog)	Myst3 (Moz)	Rattus norvegicus (Rat)	1998	2.3.1.48; 2.3.1.-	GO:0016573; GO:0004402; GO:0030099; GO:0016481; GO:0005634; GO:0045941; GO:0008134		histone acetylation; histone acetyltransferase activity; myeloid cell differentiation; negative regulation of transcription; nucleus; positive regulation of transcription; transcription factor binding
Q9Y5N5	N(6)-adenine-specific DNA methyltransferase 1 (EC 2.1.1.-) (HemK methyltransferase family member 2) (M.HsaHemK2P)	N6AMT1 (C21orf127) (HEMK2) (PRED28)	Homo sapiens (Human)	214	2.1.1.-
Q9C932	NAC domain-containing protein 19 (ANAC019) (Abscicic-acid-responsive NAC) (ANAC)	ANAC (At1g52890) (F14G24.16)	Arabidopsis thaliana (Mouse-ear cress)	317		GO:0005515		protein binding
O49255	NAC domain-containing protein 29 (ANAC029) (NAC2) (Protein NAC-LIKE, ACTIVATED BY AP3/PI) (NAP)	NAP (At1g69490) (F10D13.14)	Arabidopsis thaliana (Mouse-ear cress)	268		GO:0005634; GO:0006355		nucleus; regulation of transcription, DNA-dependent
Q39013	NAC domain-containing protein 2 (ANAC002)	ATAF1 (At1g01720) (T1N6.12)	Arabidopsis thaliana (Mouse-ear cress)	289		GO:0005634; GO:0006355		nucleus; regulation of transcription, DNA-dependent
P57103	Sodium/calcium exchanger 3 (Na(+)/Ca(2+)-exchange protein 3)	SLC8A3 (NCX3)	Homo sapiens (Human)	927		GO:0005509; GO:0005516; GO:0031402; GO:0006814		calcium ion binding; calmodulin binding; sodium ion binding; sodium ion transport
Q9FIW5	Putative NAC domain-containing protein 94 (ANAC094)	At5g39820 (MKM21.14)	Arabidopsis thaliana (Mouse-ear cress)	337		GO:0005634; GO:0006355		nucleus; regulation of transcription, DNA-dependent
Q9LHG9	Nascent polypeptide-associated complex subunit alpha-like protein 1 (NAC-alpha-like protein 1) (Alpha-NAC-like protein 1)	At3g12390 (T2E22.29)	Arabidopsis thaliana (Mouse-ear cress)	203		GO:0022626		cytosolic ribosome
Q94JX9	Nascent polypeptide-associated complex subunit alpha-like protein 2 (NAC-alpha-like protein 2) (Alpha-NAC-like protein 2)	At3g49470 (T9C5.70)	Arabidopsis thaliana (Mouse-ear cress)	217		GO:0015031		protein transport
Q7G764	Probable NAD(P)H-dependent oxidoreductase 1 (EC 1.1.1.-)	Os10g0113000 (LOC_Os10g02380) (OJ1014H12.13) (OSJNBb0012A20.18)	Oryza sativa subsp. japonica (Rice)	321	1.1.1.-	GO:0055114		oxidation reduction
P0AF23	N-acetylglucosamine repressor	nagC (SF0617) (S0628)	Shigella flexneri	406		GO:0005975		carbohydrate metabolic process
P43293	Probable serine/threonine-protein kinase NAK (EC 2.7.11.1)	NAK (At5g02290) (T1E22_50)	Arabidopsis thaliana (Mouse-ear cress)	389	2.7.11.1
Q00539	Protein NAM8	NAM8 (MRE2) (YHR086W)	Saccharomyces cerevisiae (Baker's yeast)	523		GO:0000243; GO:0003729; GO:0006376; GO:0048026; GO:0005685		commitment complex; mRNA binding; mRNA splice site selection; positive regulation of nuclear mRNA splicing, via spliceosome; snRNP U1
P27929	37S ribosomal protein NAM9, mitochondrial (Nuclear accommodation of mitochondria protein 9)	NAM9 (MNA6) (YNL137C) (N1211) (N1840)	Saccharomyces cerevisiae (Baker's yeast)	486		GO:0005763; GO:0003735; GO:0006412		mitochondrial small ribosomal subunit; structural constituent of ribosome; translation
Q9C8T1	Putative non-intrinsic ABC protein 10 (EC 3.6.3.41) (Cytochrome c biogenesis ATP-binding export protein ccmA-like) (MRP-related protein 3)	NAP10 (CCMA) (At1g63270) (F9N12.11)	Arabidopsis thaliana (Mouse-ear cress)	229	3.6.3.41	GO:0015439; GO:0016020; GO:0006810		heme-transporting ATPase activity; membrane; transport
Q9ZS97	Protein NAP1, chloroplastic (Non-intrinsic ABC protein 1) (Protein ABC1) (Protein LONG AFTER FAR-RED 6) (Plastid sufB-like protein)	NAP1 (LAF6) (At4g04770) (T4B21.16)	Arabidopsis thaliana (Mouse-ear cress)	557		GO:0009507		chloroplast
Q9BU70	Nef-associated protein 1 (EC 3.1.2.-) (Thioesterase NAP1)	C9orf156 (NAP1) (HSPC219)	Homo sapiens (Human)	441	3.1.2.-	GO:0016787; GO:0044419		hydrolase activity; interspecies interaction between organisms
Q3EDJ0	Non-intrinsic ABC protein 4 (GCN-related protein 2)	NAP4 (At1g03905) (F21M11.17)	Arabidopsis thaliana (Mouse-ear cress)	290		GO:0005737; GO:0006810		cytoplasm; transport
Q8LPQ6	Non-intrinsic ABC protein 8 (TAP-related protein 1)	NAP8 (At4g25450) (M7J2.180)	Arabidopsis thaliana (Mouse-ear cress)	714		GO:0009941		chloroplast envelope
Q8GZD4	Nucleobase-ascorbate transporter 3 (AtNAT3)	NAT3 (At2g26510) (T9J22.18)	Arabidopsis thaliana (Mouse-ear cress)	551		GO:0016021		integral to membrane
Q54DA1	Dr1-associated corepressor homolog (Negative co-factor 2-alpha homolog) (NC2-alpha homolog)	drap1 (DDB_0220098)	Dictyostelium discoideum (Slime mold)	550
P49592	Protein Dr1 homolog (Negative co-factor 2-beta homolog) (NC2-beta homolog)	DR1 (At5g23090) (MYJ24.8)	Arabidopsis thaliana (Mouse-ear cress)	159		GO:0005634; GO:0006350		nucleus; transcription
Q304B9	Neutral ceramidase (N-CDase) (NCDase) (EC 3.5.1.23) (Acylsphingosine deacylase) (N-acylsphingosine amidohydrolase)	At2g38010 (T8P21.8)	Arabidopsis thaliana (Mouse-ear cress)	757	3.5.1.23	GO:0017040; GO:0005576; GO:0006665		ceramidase activity; extracellular region; sphingolipid metabolic process
P83291	NADH-cytochrome b5 reductase-like protein (B5R) (EC 1.6.2.2)	At5g20080 (F28I16.230)	Arabidopsis thaliana (Mouse-ear cress)	328	1.6.2.2	GO:0005758		mitochondrial intermembrane space
A1DHW1	NADH-cytochrome b5 reductase 1 (EC 1.6.2.2) (Microsomal cytochrome b reductase)	cbr1 (NFIA_089250)	Neosartorya fischeri (strain ATCC 1020 / DSM 3700 / NRRL 181) (Aspergillus fischerianus (strain ATCC 1020 / DSM 3700 / NRRL 181))	309	1.6.2.2	GO:0004128; GO:0005789; GO:0016021; GO:0005741; GO:0055114		cytochrome-b5 reductase activity; endoplasmic reticulum membrane; integral to membrane; mitochondrial outer membrane; oxidation reduction
Q9VJ87	Nucampholin	ncm (CG12750)	Drosophila melanogaster (Fruit fly)	1330		GO:0003723; GO:0005681		RNA binding; spliceosome
Q05001	NADPH--cytochrome P450 reductase (CPR) (P450R) (EC 1.6.2.4)	CPR	Catharanthus roseus (Madagascar periwinkle) (Vinca rosea)	714	1.6.2.4	GO:0003958; GO:0005789; GO:0055114		NADPH-hemoprotein reductase activity; endoplasmic reticulum membrane; oxidation reduction
Q09FQ6	NAD(P)H-quinone oxidoreductase subunit I, chloroplastic (EC 1.6.5.-) (NAD(P)H dehydrogenase subunit I) (NDH subunit I) (NADH-plastoquinone oxidoreductase subunit I)	ndhI	Nandina domestica (Heavenly bamboo)	180	1.6.5.-	GO:0051539; GO:0009507; GO:0005506; GO:0055114; GO:0019684; GO:0009523; GO:0048038; GO:0009579		4 iron, 4 sulfur cluster binding; chloroplast; iron ion binding; oxidation reduction; photosynthesis, light reaction; photosystem II; quinone binding; thylakoid
P47922	Nucleoside diphosphate kinase 1 (EC 2.7.4.6) (Nucleoside diphosphate kinase I) (NDP kinase I) (NDPK I) (NDK I)	NDPK1 (NDKN1)	Pisum sativum (Garden pea)	149	2.7.4.6	GO:0000287; GO:0010017; GO:0009585		magnesium ion binding; red or far red light signaling pathway; red, far-red light phototransduction
O49203	Nucleoside diphosphate kinase III, chloroplastic/mitochondrial (NDP kinase III) (NDPK III) (NDK III) (EC 2.7.4.6)	NDPK3 (At4g11010) (F8M12.12) (F25I24.220)	Arabidopsis thaliana (Mouse-ear cress)	238	2.7.4.6	GO:0009507; GO:0000287; GO:0005758; GO:0009579		chloroplast; magnesium ion binding; mitochondrial intermembrane space; thylakoid
Q9FLX7	Probable NADH dehydrogenase [ubiquinone] 1 alpha subcomplex subunit 5, mitochondrial	At5g52840 (MXC20.6)	Arabidopsis thaliana (Mouse-ear cress)	169		GO:0005746; GO:0006810		mitochondrial respiratory chain; transport
P25284	NADH-ubiquinone oxidoreductase 40 kDa subunit, mitochondrial (Complex I-40kD) (CI-40kD)	nuo-40 (NCU02373)	Neurospora crassa	375		GO:0022900; GO:0005759; GO:0005746; GO:0006810		electron transport chain; mitochondrial matrix; mitochondrial respiratory chain; transport
Q9M9M9	Probable NADH dehydrogenase [ubiquinone] 1 alpha subcomplex subunit 12	At3g03100 (T17B22.21)	Arabidopsis thaliana (Mouse-ear cress)	159		GO:0022900; GO:0005746; GO:0006810		electron transport chain; mitochondrial respiratory chain; transport
Q95KV7	NADH dehydrogenase [ubiquinone] 1 alpha subcomplex subunit 13 (NADH-ubiquinone oxidoreductase B16.6 subunit) (Complex I-B16.6) (CI-B16.6) (Gene associated with retinoic-interferon-induced mortality 19 protein) (GRIM-19) (Cell death regulatory protein GRIM-19)	NDUFA13 (GRIM19)	Bos taurus (Bovine)	144		GO:0008137; GO:0030262; GO:0008624; GO:0005746; GO:0030308; GO:0045892; GO:0005654; GO:0005515		NADH dehydrogenase (ubiquinone) activity; apoptotic nuclear changes; induction of apoptosis by extracellular signals; mitochondrial respiratory chain; negative regulation of cell growth; negative regulation of transcription, DNA-dependent; nucleoplasm; protein binding
Q54V61	NADH dehydrogenase [ubiquinone] 1 beta subcomplex subunit 7	ndufb7 (DDB_0206064)	Dictyostelium discoideum (Slime mold)	112
Q02369	NADH dehydrogenase [ubiquinone] 1 beta subcomplex subunit 9 (NADH-ubiquinone oxidoreductase B22 subunit) (Complex I-B22) (CI-B22)	NDUFB9 (UQOR22)	Bos taurus (Bovine)	179		GO:0022900; GO:0005746; GO:0006810		electron transport chain; mitochondrial respiratory chain; transport
Q9M9B4	NADH dehydrogenase [ubiquinone] iron-sulfur protein 6	At1g49140 (F27J15.9)	Arabidopsis thaliana (Mouse-ear cress)	107		GO:0022900; GO:0005746; GO:0006810		electron transport chain; mitochondrial respiratory chain; transport
P42027	NADH-ubiquinone oxidoreductase 20 kDa subunit, mitochondrial (EC 1.6.5.3) (EC 1.6.99.3) (Complex I-20kD) (CI-20kD)		Brassica oleracea (Wild cabbage)	215	1.6.5.3; 1.6.99.3	GO:0005506; GO:0005746; GO:0006810		iron ion binding; mitochondrial respiratory chain; transport
P80269	NADH dehydrogenase [ubiquinone] iron-sulfur protein 8, mitochondrial (EC 1.6.5.3) (EC 1.6.99.3) (NADH-ubiquinone oxidoreductase 23 kDa subunit) (Complex I-23kD) (CI-23kD) (Complex I-28.5kD) (CI-28.5kD)	TYKY	Solanum tuberosum (Potato)	229	1.6.5.3; 1.6.99.3	GO:0051539; GO:0008137; GO:0022900; GO:0005506; GO:0005746; GO:0006810		4 iron, 4 sulfur cluster binding; NADH dehydrogenase (ubiquinone) activity; electron transport chain; iron ion binding; mitochondrial respiratory chain; transport
O22769	NADH-ubiquinone oxidoreductase 24 kDa subunit, mitochondrial (EC 1.6.5.3) (EC 1.6.99.3)	At4g02580 (T10P11.14)	Arabidopsis thaliana (Mouse-ear cress)	255	1.6.5.3; 1.6.99.3	GO:0051537; GO:0008137; GO:0022900; GO:0005506; GO:0005746; GO:0006810		2 iron, 2 sulfur cluster binding; NADH dehydrogenase (ubiquinone) activity; electron transport chain; iron ion binding; mitochondrial respiratory chain; transport
Q84UV8	Bifunctional monodehydroascorbate reductase and carbonic anhydrase nectarin-3 (EC 1.6.5.4) (EC 4.2.1.1) (Nectarin-III) [Cleaved into: Nectarin-2]	NEC3	Nicotiana langsdorffii x Nicotiana sanderae (Ornamental tobacco)	274	1.6.5.4; 4.2.1.1	GO:0004089; GO:0005576; GO:0016656; GO:0006885; GO:0000305; GO:0008270		carbonate dehydratase activity; extracellular region; monodehydroascorbate reductase (NADH) activity; regulation of pH; response to oxygen radical; zinc ion binding
Q76LT9	Protein NEF1	NEF1 (RCJMB04_19i7)	Gallus gallus (Chicken)	79		GO:0016021		integral to membrane
Q0WPH8	Serine/threonine-protein kinase Nek5 (EC 2.7.11.1) (NimA-related protein kinase 5) (AtNek5) (AtNEK6)	NEK5 (NEK6) (At3g44200) (F26G5.150)	Arabidopsis thaliana (Mouse-ear cress)	956	2.7.11.1
Q766C3	Aspartic proteinase nepenthesin-1 (EC 3.4.23.12) (Nepenthesin-I)	nep1	Nepenthes gracilis (Slender pitcher plant)	437	3.4.23.12	GO:0005576		extracellular region
Q766C2	Aspartic proteinase nepenthesin-2 (EC 3.4.23.12) (Nepenthesin-II)	nep2	Nepenthes gracilis (Slender pitcher plant)	438	3.4.23.12	GO:0005576		extracellular region
P12839	Neurofilament medium polypeptide (NF-M) (Neurofilament triplet M protein) (160 kDa neurofilament protein) (Neurofilament 3)	Nefm (Nef3) (Nfm)	Rattus norvegicus (Rat)	846		GO:0005856		cytoskeleton
O49543	Cysteine desulfurase 1, mitochondrial (EC 2.8.1.7) (Protein AtMtNifS)	NIFS (At5g65720) (MPA24.7) (F6H11.150)	Arabidopsis thaliana (Mouse-ear cress)	453	2.8.1.7	GO:0005739		mitochondrion
Q93ZH2	Nuclear transcription factor Y subunit A-3 (AtNF-YA-3) (Transcriptional activator HAP2C)	NFYA3 (HAP2C) (At1g72830) (F3N23.3) (F28P22.32)	Arabidopsis thaliana (Mouse-ear cress)	340
Q945M9	Nuclear transcription factor Y subunit A-9 (AtNF-YA-9)	NFYA9 (At3g20910) (MFD22.2)	Arabidopsis thaliana (Mouse-ear cress)	303
O23310	Nuclear transcription factor Y subunit B-3 (AtNF-YB-3) (Transcriptional activator HAP3C)	NFYB3 (HAP3C) (At4g14540) (dl3310w) (FCAALL.252)	Arabidopsis thaliana (Mouse-ear cress)	161
Q9SMP0	Nuclear transcription factor Y subunit C-1 (AtNF-YC-1) (Transcriptional activator HAP5A)	NFYC1 (HAP5A) (At3g48590) (T8P19.100)	Arabidopsis thaliana (Mouse-ear cress)	234		GO:0005634; GO:0006355		nucleus; regulation of transcription, DNA-dependent
Q8L4B2	Nuclear transcription factor Y subunit C-9 (AtNF-YC-9) (Transcriptional activator HAP5C)	NFYC9 (HAP5C) (At1g08970) (F7G19.16)	Arabidopsis thaliana (Mouse-ear cress)	231		GO:0005634; GO:0006355		nucleus; regulation of transcription, DNA-dependent
Q6P8E9	NHP2-like protein 1 (High mobility group-like nuclear protein 2 homolog 1) (U4/U6.U5 tri-snRNP 15.5 kDa protein)	nhp2l1 (TGas123b15.1) (TNeu005n20.1)	Xenopus tropicalis (Western clawed frog) (Silurana tropicalis)	128		GO:0003723; GO:0008380; GO:0006397; GO:0005681		RNA binding; RNA splicing; mRNA processing; spliceosome
Q9SV84	Probable aquaporin NIP5-1 (NOD26-like intrinsic protein 5-1) (AtNIP5;1) (Nodulin-26-like major intrinsic protein 6) (NodLikeMip6) (Protein NLM6)	NIP5-1 (NLM6) (At4g10380) (F24G24.180)	Arabidopsis thaliana (Mouse-ear cress)	304		GO:0016021; GO:0005886		integral to membrane; plasma membrane
Q9WV50	60S ribosome subunit biogenesis protein NIP7 homolog (PEachy) (kDa93)	Nip7 (Peachy)	Rattus norvegicus (Rat)	180
Q39161	Ferredoxin--nitrite reductase, chloroplastic (NiR) (EC 1.7.7.1)	NIR1 (NIR) (At2g15620) (F9O13.17)	Arabidopsis thaliana (Mouse-ear cress)	586	1.7.7.1	GO:0048046; GO:0009507; GO:0005515; GO:0010319	Nitrogen metabolism; nitrate reduction (assimilation).	apoplast; chloroplast; protein binding; stromule
P38500	Ferredoxin--nitrite reductase, chloroplastic (EC 1.7.7.1)	NIR1	Betula verrucosa (White birch) (Betula pendula)	583	1.7.7.1	GO:0051539; GO:0009507; GO:0022900; GO:0048307; GO:0005506; GO:0042128; GO:0006810	Nitrogen metabolism; nitrate reduction (assimilation).	4 iron, 4 sulfur cluster binding; chloroplast; electron transport chain; ferredoxin-nitrite reductase activity; iron ion binding; nitrate assimilation; transport
P38681	Nitrite reductase [NAD(P)H] (EC 1.7.1.4)	nit-6 (NCU04720)	Neurospora crassa	1176	1.7.1.4	GO:0051539; GO:0005506	Nitrogen metabolism; nitrate reduction (assimilation).	4 iron, 4 sulfur cluster binding; iron ion binding
Q32LH4	Nitrilase homolog 1 (EC 3.5.-.-)	NIT1	Bos taurus (Bovine)	328	3.5.-.-
Q4VBV9	Nitrilase homolog 2 (EC 3.5.-.-)	nit2 (zgc:109720)	Danio rerio (Zebrafish) (Brachydanio rerio)	277	3.5.-.-	GO:0005737		cytoplasm
Q4V7C9	NF-kappa-B-activating protein	Nkap	Rattus norvegicus (Rat)	415		GO:0005634		nucleus
Q9FLX9	Notchless protein homolog	NLE1 (At5g52820) (MXC20.4)	Arabidopsis thaliana (Mouse-ear cress)	473		GO:0005634		nucleus
Q9ZQI8	Non-specific lipid-transfer protein-like protein At2g13820	At2g13820 (F17L24.13)	Arabidopsis thaliana (Mouse-ear cress)	169		GO:0005886		plasma membrane
Q8VYI9	Non-specific lipid-transfer protein-like protein At5g64080	At5g64080 (MHJ24.6)	Arabidopsis thaliana (Mouse-ear cress)	182		GO:0031225; GO:0005886		anchored to membrane; plasma membrane
A0AT28	Non-specific lipid-transfer protein 1 (LTP1)		Lens culinaris (Lentil) (Cicer lens)	118
Q43019	Non-specific lipid-transfer protein 3 (LTP 3)		Prunus dulcis (Almond) (Prunus amygdalus)	123
A0AT33	Non-specific lipid-transfer protein 4 (LTP4) [Cleaved into: Non-specific lipid-transfer protein 8 (LTP8)] (Fragment)		Lens culinaris (Lentil) (Cicer lens)	110
O23758	Non-specific lipid-transfer protein (LTP)		Cicer arietinum (Chickpea) (Garbanzo)	116
Q9M5X8	Non-specific lipid-transfer protein (LTP) (allergen Pru av 3)		Prunus avium (Cherry)	117
Q43681	Probable non-specific lipid-transfer protein AKCS9 (LTP)		Vigna unguiculata (Cowpea)	99		GO:0008289		lipid binding
Q9FLH0	Putative nuclear matrix constituent protein 1-like protein (NMCP1-like)	At5g65770 (MPA24.12) (F6H11.110)	Arabidopsis thaliana (Mouse-ear cress)	1042		GO:0005634		nucleus
Q5RC82	60S ribosomal export protein NMD3	NMD3	Pongo abelii (Sumatran orangutan)	503		GO:0005737; GO:0005634; GO:0015031		cytoplasm; nucleus; protein transport
Q40357	Early nodulin 10	ENOD10	Medicago sativa (Alfalfa)	122		GO:0009877		nodulation
P16313	Nodulin 21 (N-21)		Glycine max (Soybean)	206		GO:0009399; GO:0009877		nitrogen fixation; nodulation
Q02918	Early nodulin 36A		Glycine max (Soybean)	90		GO:0009877		nodulation
Q02921	Early nodulin 93 (N-93)		Glycine max (Soybean)	105		GO:0016021; GO:0009877		integral to membrane; nodulation
Q55FI4	Nucleolar protein 5 (Nucleolar protein Nop5)	nol5 (nop5) (DDB_0189774)	Dictyostelium discoideum (Slime mold)	638
Q9LEY9	H/ACA ribonucleoprotein complex subunit 2-like protein (Nhp2-like protein)	At5g08180 (T22D6.120)	Arabidopsis thaliana (Mouse-ear cress)	156		GO:0005730; GO:0031118; GO:0030559; GO:0005732; GO:0030515		nucleolus; rRNA pseudouridine synthesis; rRNA pseudouridylation guide activity; small nucleolar ribonucleoprotein complex; snoRNA binding
P41777	Nucleolar phosphoprotein p130 (Nucleolar 130 kDa protein) (140 kDa nucleolar phosphoprotein) (Nopp140) (Nucleolar and coiled-body phosphoprotein 1)	Nolc1	Rattus norvegicus (Rat)	704		GO:0005524; GO:0005525; GO:0005737; GO:0005634		ATP binding; GTP binding; cytoplasm; nucleus
Q9MAB3	Probable nucleolar protein NOP5-2 (Nucleolar protein NOP58-2) (MAR-binding NOP56/58 homolog 2)	NOP5-2 (NOP58-2) (At3g05060) (T12H1.2)	Arabidopsis thaliana (Mouse-ear cress)	533		GO:0005730		nucleolus
Q8R116	Protein notum homolog (EC 3.-.-.-)	Notum	Mus musculus (Mouse)	503	3.-.-.-	GO:0005576; GO:0016787		extracellular region; hydrolase activity
P28656	Nucleosome assembly protein 1-like 1 (NAP-1-related protein) (Brain protein DN38)	Nap1l1 (Nrp)	Mus musculus (Mouse)	391		GO:0005515		protein binding
Q5ZLS7	Nuclear protein NP60	NP60 (RCJMB04_4p18)	Gallus gallus (Chicken)	553
O94183	Phosphatidylglycerol/phosphatidylinositol transfer protein (PG/PI-TP)	pltp (pg/pi-tp) (AO090026000516)	Aspergillus oryzae	175		GO:0005794; GO:0031410; GO:0006869		Golgi apparatus; cytoplasmic vesicle; lipid transport
Q687E1	Nucleotide pyrophosphatase/phosphodiesterase (EC 3.-.-.-) (Fragments)	npp	Hordeum vulgare (Barley)	368	3.-.-.-	GO:0009507		chloroplast
Q42965	Bifunctional nitrilase/nitrile hydratase NIT4A (TNIT4A) (EC 3.5.5.1) (EC 3.5.5.4) (Nitrilase 4A) (Cyanoalanine nitrilase A)	NIT4A	Nicotiana tabacum (Common tobacco)	349	3.5.5.1; 3.5.5.4	GO:0047427; GO:0005886		cyanoalanine nitrilase activity; plasma membrane
Q6DGT7	Non-structural maintenance of chromosomes element 1 homolog (Non-SMC element 1 homolog)	nsmce1 (zgc:92777)	Danio rerio (Zebrafish) (Brachydanio rerio)	239		GO:0006310; GO:0006281; GO:0005634; GO:0008270		DNA recombination; DNA repair; nucleus; zinc ion binding
Q5KQI6	Probable acetyltransferase NSI (EC 2.3.1.-) (Nuclear shuttle protein-interacting protein homolog)	NSI (Os05g0481000) (LOC_Os05g40260) (OSJNBa0095J22.4) (OsJ_018182)	Oryza sativa subsp. japonica (Rice)	254	2.3.1.-	GO:0005634		nucleus
P27476	Nuclear localization sequence-binding protein (p67)	NSR1 (YGR159C) (G7001)	Saccharomyces cerevisiae (Baker's yeast)	414		GO:0005739; GO:0005730; GO:0006364; GO:0000028; GO:0003697		mitochondrion; nucleolus; rRNA processing; ribosomal small subunit assembly and maintenance; single-stranded DNA binding
A3LYI0	Stress response protein NST1	NST1 (PICST_68216)	Pichia stipitis (Yeast)	1234		GO:0005737; GO:0006950		cytoplasm; response to stress
Q4PBP6	Stress response protein NST1	NST1 (UM02467)	Ustilago maydis (Smut fungus)	1520		GO:0005737; GO:0006950		cytoplasm; response to stress
Q6DHK8	Sodium/bile acid cotransporter 7 (Na(+)/bile acid cotransporter 7) (Solute carrier family 10 member 7)	slc10a7 (zgc:92251)	Danio rerio (Zebrafish) (Brachydanio rerio)	336		GO:0016021; GO:0031402		integral to membrane; sodium ion binding
Q9C7F5	Nuclear transport factor 2 (NTF-2)	NTF2 (At1g27970) (F13K9.26)	Arabidopsis thaliana (Mouse-ear cress)	126		GO:0005737; GO:0015031		cytoplasm; protein transport
P52914	Nucleoside-triphosphatase (NTPase) (EC 3.6.1.15) (Nucleoside triphosphate phosphohydrolase) (Apyrase)		Pisum sativum (Garden pea)	455	3.6.1.15	GO:0051028; GO:0017111; GO:0005634		mRNA transport; nucleoside-triphosphatase activity; nucleus
Q9BBN9	NAD(P)H-quinone oxidoreductase subunit 1, chloroplastic (EC 1.6.5.-) (NAD(P)H dehydrogenase subunit 1) (NDH subunit 1) (NADH-plastoquinone oxidoreductase subunit 1)	ndhA	Lotus japonicus	363	1.6.5.-	GO:0009507; GO:0016021; GO:0055114; GO:0016655; GO:0009523; GO:0048038; GO:0009579		chloroplast; integral to membrane; oxidation reduction; oxidoreductase activity, acting on NADH or NADPH, quinone or similar compound as acceptor; photosystem II; quinone binding; thylakoid
Q01300	NADH-ubiquinone oxidoreductase chain 1 (EC 1.6.5.3) (NADH dehydrogenase subunit 1)	ND1 (NAD1)	Petunia hybrida (Petunia)	325	1.6.5.3	GO:0008137; GO:0022900; GO:0016021; GO:0005746; GO:0006810		NADH dehydrogenase (ubiquinone) activity; electron transport chain; integral to membrane; mitochondrial respiratory chain; transport
P93401	NADH-ubiquinone oxidoreductase chain 2 (EC 1.6.5.3) (NADH dehydrogenase subunit 2)	ND2 (NAD2)	Oenothera bertiana (Bertero's evening primrose)	488	1.6.5.3	GO:0016021; GO:0005746; GO:0006810		integral to membrane; mitochondrial respiratory chain; transport
P15577	NADH-ubiquinone oxidoreductase chain 2 (EC 1.6.5.3) (NADH dehydrogenase subunit 2)	ND2 (NDH2)	Paramecium tetraurelia	193	1.6.5.3	GO:0008137; GO:0022900; GO:0016021; GO:0005746; GO:0006810		NADH dehydrogenase (ubiquinone) activity; electron transport chain; integral to membrane; mitochondrial respiratory chain; transport
P93313	NADH-ubiquinone oxidoreductase chain 4 (EC 1.6.5.3) (NADH dehydrogenase subunit 4)	ND4 (NAD4) (AtMg00580)	Arabidopsis thaliana (Mouse-ear cress)	495	1.6.5.3	GO:0016021; GO:0005746; GO:0006810		integral to membrane; mitochondrial respiratory chain; transport
P15958	NAD(P)H-quinone oxidoreductase chain 5, chloroplastic (EC 1.6.5.-) (NAD(P)H dehydrogenase, chain 5) (NADH-plastoquinone oxidoreductase chain 5)	ndhF	Vicia faba (Broad bean)	746	1.6.5.-	GO:0016021; GO:0009523; GO:0048038		integral to membrane; photosystem II; quinone binding
P04540	NADH-ubiquinone oxidoreductase chain 5 (EC 1.6.5.3) (NADH dehydrogenase subunit 5)	ND5	Trypanosoma brucei brucei	590	1.6.5.3	GO:0016021; GO:0005746; GO:0006810		integral to membrane; mitochondrial respiratory chain; transport
P08199	Nucleolin (Protein C23)	NCL	Mesocricetus auratus (Golden hamster)	714		GO:0003677; GO:0003723; GO:0005634		DNA binding; RNA binding; nucleus
P13383	Nucleolin (Protein C23)	Ncl (Nuc)	Rattus norvegicus (Rat)	713		GO:0003677; GO:0003723; GO:0005634		DNA binding; RNA binding; nucleus
Q9LQU5	Nudix hydrolase 18, mitochondrial (AtNUDT18) (EC 3.6.1.-)	NUDT18 (At1g14860) (F10B6.26)	Arabidopsis thaliana (Mouse-ear cress)	176	3.6.1.-	GO:0000287; GO:0030145; GO:0005739		magnesium ion binding; manganese ion binding; mitochondrion
Q94A82	Probable NADH pyrophosphatase NUDT19, chloroplastic (EC 3.6.1.22) (Nudix hydrolase 19) (AtNUDT19)	NUDT19 (At5g20070) (F28I16.220)	Arabidopsis thaliana (Mouse-ear cress)	438	3.6.1.22	GO:0000210; GO:0009507; GO:0000287; GO:0030145		NAD+ diphosphatase activity; chloroplast; magnesium ion binding; manganese ion binding
Q9CA40	Nudix hydrolase 1 (AtNUDT1) (EC 3.6.1.-) (NADH pyrophosphatase) (EC 3.6.1.22) (Dihydroneopterin triphosphate pyrophosphohydrolase) (DHNTP pyrophosphohydrolase)	NUDT1 (At1g68760) (F14K14.13)	Arabidopsis thaliana (Mouse-ear cress)	147	3.6.1.-; 3.6.1.22
P97346	Nucleoredoxin (EC 1.8.1.8) (Protein Red-1)	Nxn (Gn25)	Mus musculus (Mouse)	435	1.8.1.8	GO:0005634; GO:0004791		nucleus; thioredoxin-disulfide reductase activity
Q6GM16	Nucleoredoxin (EC 1.8.1.8)	nxn	Xenopus laevis (African clawed frog)	414	1.8.1.8	GO:0016055; GO:0030154; GO:0005737; GO:0007275; GO:0005634; GO:0055114; GO:0047134		Wnt receptor signaling pathway; cell differentiation; cytoplasm; multicellular organismal development; nucleus; oxidation reduction; protein-disulfide reductase activity
P24068	Ocs element-binding factor 1 (OCSBF-1)	OBF1	Zea mays (Maize)	151
P11181	Lipoamide acyltransferase component of branched-chain alpha-keto acid dehydrogenase complex, mitochondrial (EC 2.3.1.168) (Dihydrolipoyllysine-residue (2-methylpropanoyl)transferase) (Dihydrolipoamide branched chain transacylase) (BCKAD E2 subunit) (E2)	DBT	Bos taurus (Bovine)	482	2.3.1.168	GO:0043754; GO:0031405; GO:0005759		dihydrolipoyllysine-residue (2-methylpropanoyl)transferase activity; lipoic acid binding; mitochondrial matrix
Q54M22	2-oxoisovalerate dehydrogenase subunit alpha, mitochondrial (EC 1.2.4.4) (Branched-chain alpha-keto acid dehydrogenase E1 component alpha chain) (BCKDH E1-alpha)	bkdA (DDB_0230190)	Dictyostelium discoideum (Slime mold)	441	1.2.4.4	GO:0005759		mitochondrial matrix
O61199	2-oxoglutarate dehydrogenase E1 component, mitochondrial (EC 1.2.4.2) (Alpha-ketoglutarate dehydrogenase)	T22B11.5	Caenorhabditis elegans	1029	1.2.4.2	GO:0009792; GO:0006091; GO:0031966; GO:0002119; GO:0004591; GO:0040010		embryonic development ending in birth or egg hatching; generation of precursor metabolites and energy; mitochondrial membrane; nematode larval development; oxoglutarate dehydrogenase (succinyl-transferring) activity; positive regulation of growth rate
Q5RCB8	2-oxoglutarate dehydrogenase E1 component, mitochondrial (EC 1.2.4.2) (Alpha-ketoglutarate dehydrogenase)	OGDH	Pongo abelii (Sumatran orangutan)	1023	1.2.4.2	GO:0006091; GO:0031966; GO:0004591		generation of precursor metabolites and energy; mitochondrial membrane; oxoglutarate dehydrogenase (succinyl-transferring) activity
Q6P6Z8	2-oxoglutarate dehydrogenase E1 component, mitochondrial (EC 1.2.4.2) (Alpha-ketoglutarate dehydrogenase)	ogdh	Xenopus laevis (African clawed frog)	1021	1.2.4.2	GO:0005759; GO:0055114		mitochondrial matrix; oxidation reduction
Q90512	Dihydrolipoyllysine-residue succinyltransferase component of 2-oxoglutarate dehydrogenase complex, mitochondrial (EC 2.3.1.61) (Dihydrolipoamide succinyltransferase component of 2-oxoglutarate dehydrogenase complex) (E2) (E2K) (Fragment)	dlst	Fugu rubripes (Japanese pufferfish) (Takifugu rubripes)	409	2.3.1.61	GO:0031405; GO:0005739	Amino-acid degradation; L-lysine degradation via saccharopine pathway; glutaryl-CoA from L-lysine: step 6/6.	lipoic acid binding; mitochondrion
P52902	Pyruvate dehydrogenase E1 component subunit alpha, mitochondrial (PDHE1-A) (EC 1.2.4.1)		Pisum sativum (Garden pea)	397	1.2.4.1	GO:0006096; GO:0005759; GO:0055114; GO:0004739		glycolysis; mitochondrial matrix; oxidation reduction; pyruvate dehydrogenase (acetyl-transferring) activity
P51267	Pyruvate dehydrogenase E1 component subunit alpha (EC 1.2.4.1)	pdhA (odpA)	Porphyra purpurea	344	1.2.4.1	GO:0009507; GO:0006096; GO:0055114; GO:0004739		chloroplast; glycolysis; oxidation reduction; pyruvate dehydrogenase (acetyl-transferring) activity
Q8MA03	Pyruvate dehydrogenase E1 component subunit beta (EC 1.2.4.1)	pdhB (odpB)	Chaetosphaeridium globosum	326	1.2.4.1	GO:0009507; GO:0006096; GO:0055114; GO:0004739		chloroplast; glycolysis; oxidation reduction; pyruvate dehydrogenase (acetyl-transferring) activity
Q86HX0	Pyruvate dehydrogenase E1 component subunit beta, mitochondrial (PDHE1-B) (EC 1.2.4.1)	pdhB (DDB_0229442)	Dictyostelium discoideum (Slime mold)	356	1.2.4.1	GO:0005759		mitochondrial matrix
P52904	Pyruvate dehydrogenase E1 component subunit beta, mitochondrial (PDHE1-B) (EC 1.2.4.1)		Pisum sativum (Garden pea)	359	1.2.4.1	GO:0006096; GO:0005759; GO:0055114; GO:0004739		glycolysis; mitochondrial matrix; oxidation reduction; pyruvate dehydrogenase (acetyl-transferring) activity
O49813	Olee1-like protein		Betula verrucosa (White birch) (Betula pendula)	166		GO:0005576		extracellular region
Q43804	Oleosin 1	OLE1	Prunus dulcis (Almond) (Prunus amygdalus)	148		GO:0034430		monolayer-surrounded lipid storage body outer lipid monolayer
Q5M729	Dihydrolipoyllysine-residue acetyltransferase component 3 of pyruvate dehydrogenase complex, mitochondrial (EC 2.3.1.12) (Pyruvate dehydrogenase complex E2 subunit 3) (PDC-E2) (PDCE2) (E2) (Dihydrolipoamide S-acetyltransferase component 3 of pyruvate dehydrogenase complex)	At1g54220 (F20D21.4)	Arabidopsis thaliana (Mouse-ear cress)	539	2.3.1.12	GO:0006096; GO:0031405; GO:0005759		glycolysis; lipoic acid binding; mitochondrial matrix
Q17094	Rhodopsin (Fragment)	RHO	Loligo subulata (Squid) (Alloteuthis subulata)	439		GO:0004930; GO:0009881; GO:0007602; GO:0018298		G-protein coupled receptor activity; photoreceptor activity; phototransduction; protein-chromophore linkage
Q32PJ3	Origin recognition complex subunit 3	ORC3L	Bos taurus (Bovine)	712
Q9SIM9	F-box protein ORE9 (Protein ORESARA 9) (F-box/LRR-repeat protein 7) (Protein MORE AXILLARY BRANCHING 2)	ORE9 (FBL7) (MAX2) (At2g42620) (F14N22.11)	Arabidopsis thaliana (Mouse-ear cress)	693		GO:0009734; GO:0007275; GO:0006511	Protein modification; protein ubiquitination.	auxin mediated signaling pathway; multicellular organismal development; ubiquitin-dependent protein catabolic process
Q13438	Protein OS-9 (Amplified in osteosarcoma 9)	OS9	Homo sapiens (Human)	667		GO:0005515; GO:0005625		protein binding; soluble fraction
Q8IN94	Trithorax group protein osa (Protein eyelid)	osa (eld) (CG7467)	Drosophila melanogaster (Fruit fly)	2716		GO:0003677; GO:0016055; GO:0035060; GO:0008587; GO:0046530; GO:0045893; GO:0005515; GO:0007379		DNA binding; Wnt receptor signaling pathway; brahma complex; imaginal disc-derived wing margin morphogenesis; photoreceptor cell differentiation; positive regulation of transcription, DNA-dependent; protein binding; segment specification
P50700	Osmotin-like protein OSM34	OSM34 (At4g11650) (T5C23.80)	Arabidopsis thaliana (Mouse-ear cress)	244
P17772	Organ-specific protein S2		Pisum sativum (Garden pea)	181
Q43814	Ornithine carbamoyltransferase, chloroplastic (EC 2.1.3.3) (Ornithine transcarbamylase) (OTCase)	ARGF	Pisum sativum (Garden pea)	375	2.1.3.3	GO:0006526; GO:0009507		arginine biosynthetic process; chloroplast
Q9LSF1	Serine/threonine-protein kinase OXI1 (EC 2.7.11.1) (Protein OXIDATIVE SIGNAL-INDUCIBLE 1)	OXI1 (At3g25250) (MJL12.21)	Arabidopsis thaliana (Mouse-ear cress)	421	2.7.11.1	GO:0006952		defense response
Q5F3G6	PHD finger protein 20-like protein 1	PHF20L1 (RCJMB04_17i16)	Gallus gallus (Chicken)	762
P25096	Protein P21		Glycine max (Soybean)	202
Q39173	Probable NADP-dependent oxidoreductase P2 (EC 1.3.1.74)	P2 (At5g16990) (F2K13_140)	Arabidopsis thaliana (Mouse-ear cress)	343	1.3.1.74	GO:0032440; GO:0055114		2-alkenal reductase activity; oxidation reduction
Q9SA16	Protein PHLOEM PROTEIN 2-LIKE A9 (AtPP2-A9)	PP2A9 (At1g31200) (F28K20.16)	Arabidopsis thaliana (Mouse-ear cress)	180
Q9LEX0	F-box protein PP2-A13 (Protein PHLOEM PROTEIN 2-LIKE A13) (AtPP2-A13)	PP2A13 (At3g61060) (T27I15.150)	Arabidopsis thaliana (Mouse-ear cress)	290		GO:0005515	Protein modification; protein ubiquitination.	protein binding
Q9LF92	F-box protein PP2-A15 (Protein PHLOEM PROTEIN 2-LIKE A15) (AtPP2-A15)	PP2A15 (At3g53000) (F8J2.170)	Arabidopsis thaliana (Mouse-ear cress)	300
[truncated: 1,445 more rows]
