# Supplementary material for: A comprehensive resource of drought- and salinity- responsive ESTs for gene discovery and marker development in chickpea (Cicer arietinum L.)
Source: BMC Genomics. 2009 Nov 15;10:523. doi: 10.1186/1471-2164-10-523 (PMC2784481; doi:10.1186/1471-2164-10-523)
Supplement: Additional file 9 — Hierarchial clustering of UG-III contigs. The data matrix of 105 contigs represented in hierarchical clustering dendrogram with corresponding number of ESTs represented in each library. [file 1471-2164-10-523-S9.xls]

## Sheet: Sheet1
Hierarchial clustering of UG-III contigs	Libraries (10)
Clusters (I-IV)	ICC 1882_PEG_Induction	ICC 4958_PEG_Induction	ICC 4958_Drought_GH	ICC 1882_Drought_GH	JG 11_Salinity	ICC 4958_Dehydration	ICC 1882_Dehydration	ICCV 2_Salinity	ICC 1882_Drought_Field	ICC 4958_Drought_Field
Cluster I
Contig661>Q9PLI5|Y114_CHLMUUncharacterized protein TC_0114 - Chlamydia muridarum	0	0	1	8	0	0	0	0	0	0
Contig250>Q960A0|YS9A_CAEELPutative G-protein coupled receptor B0244.10 - Caenorhabditis elegans	0	0	1	7	0	0	0	0	0	0
Contig321>Q0A8I6|ORN_ALHEHOligoribonuclease - Alkalilimnicola ehrlichei (strain MLHE-1)	0	0	0	6	0	0	0	0	0	0
Contig561>O22309|7OMT9_MEDSAIsoflavone-7-O-methyltransferase 9 - Medicago sativa (Alfalfa)	0	0	0	93	0	0	0	0	0	0
Contig570>Q15059|BRD3_HUMANBromodomain-containing protein 3 - Homo sapiens (Human)	0	0	0	5	0	0	0	0	0	0
Contig648>Q6VVA6|HAK1_ORYSJPotassium transporter 1 - Oryza sativa subsp. japonica (Rice)	0	0	0	5	0	0	0	0	0	0
Contig655>Q8MP30|Y2666_DICDIUncharacterized histidine-rich protein DDB0167791 precursor - Dictyostelium discoideum (Slime	0	0	0	7	0	0	0	0	0	0
Contig668>P0C1J6|FKBP4_RHIORFK506-binding protein 4 - Rhizopus oryzae (Rhizopus delemar)	0	0	0	5	0	0	0	0	0	0
Contig582>Q874W3|SDS23_PODANProtein SDS23 - Podospora anserina	0	0	0	11	0	1	0	0	0	1
Contig1248>P36182|HSP82_TOBACHeat shock protein 82 - Nicotiana tabacum (Common tobacco)	0	0	3	20	3	0	0	5	0	0
Contig236>Q8VBZ3|CLPT1_MOUSECleft lip and palate transmembrane protein 1 homolog - Mus musculus (Mouse)	0	0	4	8	0	0	0	2	0	0
Contig242>Q02752|PHPA_PLACHAcidic phosphoprotein precursor - Plasmodium chabaudi	0	0	3	10	0	0	0	0	0	0
Contig295>Q42456|ASPR1_ORYSJAspartic proteinase oryzasin-1 precursor - Oryza sativa subsp. japonica (Rice)	0	0	11	36	0	0	0	0	0	0
Contig246>P12839|NFM_RATNeurofilament medium polypeptide - Rattus norvegicus (Rat)	0	0	3	12	0	0	0	0	0	0
Contig640>Q8TGM7|ART2_YEASTUncharacterized protein ART2 - Saccharomyces cerevisiae (Bakers yeast)	0	0	60	150	0	0	0	0	1	1
Contig720>Q9PLI5|Y114_CHLMUUncharacterized protein TC_0114 - Chlamydia muridarum	0	0	225	449	42	0	0	15	73	60
Contig964>Q05349|12KD_FRAANAuxin-repressed 12.5 kDa protein - Fragaria ananassa (Strawberry)	0	0	7	13	1	0	0	0	0	0
Contig229>P41377|IF4A2_ARATHEukaryotic initiation factor 4A-2 - Arabidopsis thaliana (Mouse-ear cress)	0	0	7	13	0	0	0	0	0	0
Contig926>P09889|PPA5_PIGTartrate-resistant acid phosphatase type 5 precursor - Sus scrofa (Pig)	0	0	4	6	1	0	0	0	0	0
Contig235>Q07591|EAE_CITFRIntimin - Citrobacter freundii	0	0	5	4	0	0	0	0	0	0
Contig563>A4IFI1|K1656_BOVINCoiled-coil domain-containing protein KIAA1656 homolog - Bos taurus (Bovine)	0	0	11	11	0	0	0	0	0	0
Contig239>P41382|IF410_TOBACEukaryotic initiation factor 4A-10 - Nicotiana tabacum (Common tobacco)	0	0	12	15	0	0	0	1	0	0
Contig254>P14548|CYB_LEITACytochrome b - Leishmania tarentolae (Sauroleishmania tarentolae)	0	0	4	5	0	0	0	0	0	0
Cluster II
Subcluster IIa
Contig207>Q7PC86|PDR7_ARATHProbable pleiotropic drug resistance protein 7 - Arabidopsis thaliana (Mouse-ear cress)	0	0	3	0	0	6	0	0	0	0
Contig820>Q6VMQ6|MCAF1_HUMANActivating transcription factor 7-interacting protein 1 - Homo sapiens (Human)	0	0	3	0	2	5	0	0	0	0
Contig543>P45732|PALY_STYHUPhenylalanine ammonia-lyase - Stylosanthes humilis (Townsville stylo)	0	0	0	0	1	4	1	1	0	0
Subcluster IIb
Contig301>Q8TGM6|TAR1_YEASTProtein TAR1 - Saccharomyces cerevisiae (Bakers yeast)	5	0	2	0	0	0	0	0	0	0
Contig314>Q8MQH7|DRI_STRPUProtein dead ringer homolog - Strongylocentrotus purpuratus (Purple sea urchin)	17	1	4	2	0	0	0	0	0	1
Contig1453>O48561|CATA4_SOYBNCatalase-4 - Glycine max (Soybean)	3	0	0	0	0	0	0	1	0	1
Contig210>P24805|TSJT1_TOBACStem-specific protein TSJT1 - Nicotiana tabacum (Common tobacco)	4	0	0	0	0	2	1	0	1	0
Subcluster IIc
Contig317>Q99700|ATX2_HUMANAtaxin-2 - Homo sapiens (Human)	11	0	28	1	4	0	0	1	0	0
Contig618>Q8TGM6|TAR1_YEASTProtein TAR1 - Saccharomyces cerevisiae (Bakers yeast)	2	1	5	0	0	0	0	0	0	0
Contig311>P72823|NU4C2_SYNY3NAD(P)H-quinone oxidoreductase chain 4-2 - Synechocystis sp. (strain PCC 6803)	21	29	85	0	0	0	0	0	0	1
Contig306>A3CRD3|Y2380_STRSVUPF0247 protein SSA_2380 - Streptococcus sanguinis (strain SK36)	0	1	7	0	0	0	0	0	0	0
Contig300>Q6CQE5|TAR1_KLULAProtein TAR1 - Kluyveromyces lactis (Yeast) (Candida sphaerica)	0	4	89	1	0	0	0	1	0	1
Cluster III
Subcluster IIIa
Contig497>P93147|C81E1_GLYECCytochrome P450 81E1 - Glycyrrhiza echinata (Licorice)	0	0	0	0	0	0	0	30	1	0
Contig1097>Q5UNY4|YL728_MIMIVUncharacterized protein L728 - Acanthamoeba polyphaga mimivirus (APMV)	0	0	0	0	0	0	0	12	0	0
Contig1136>P08965|MEI2_SCHPOMeiosis protein mei2 - Schizosaccharomyces pombe (Fission yeast)	0	0	0	0	0	0	0	15	0	0
Contig1209>Q1KVU2|CEMA_SCEOBChloroplast envelope membrane protein - Scenedesmus obliquus	0	0	0	0	0	0	0	13	0	0
Contig1457>Q00016|IFR_CICARIsoflavone reductase - Cicer arietinum (Chickpea) (Garbanzo)	0	0	0	0	0	0	0	20	0	0
Contig1440>P41512|TOP1_XENLADNA topoisomerase 1 - Xenopus laevis (African clawed frog)	0	0	0	0	0	0	1	24	0	0
Contig513>P06183|PSBR_SOLTUPhotosystem II 10 kDa polypeptide, chloroplast precursor - Solanum tuberosum (Potato)	1	0	0	0	1	0	0	21	1	0
Contig1515>Q9FS16|EXTN3_ARATHExtensin-3 precursor - Arabidopsis thaliana (Mouse-ear cress)	0	0	1	0	2	0	0	20	0	0
Contig1101>P24102|PER22_ARATHPeroxidase 22 precursor - Arabidopsis thaliana (Mouse-ear cress)	0	0	0	0	1	0	0	12	0	0
Contig1083>P69326|UBIQ_WHEATUbiquitin - Triticum aestivum (Wheat)	0	0	0	0	1	0	0	17	0	0
Contig1130>Q9SLP4|CHIT1_TULBAChitinase 1 precursor - Tulipa bakeri (Tulip)	0	0	0	0	1	0	0	24	0	0
Contig296>Q9SX33|ALA9_ARATHPutative phospholipid-transporting ATPase 9 - Arabidopsis thaliana (Mouse-ear cress)	0	0	2	0	0	0	0	22	0	0
Contig1497>P06599|EXTN_DAUCAExtensin precursor - Daucus carota (Carrot)	0	0	0	0	2	2	0	22	1	0
Contig541>P27047|DRR4_PEADisease resistance response protein DRRG49-C - Pisum sativum (Garden pea)	4	0	2	0	12	2	7	63	4	3
Contig773>P26690|6DCS_SOYBNNAD(P)H-dependent 6-deoxychalcone synthase - Glycine max (Soybean)	0	0	0	0	4	0	0	17	0	0
Contig1218>P27322|HSP72_SOLLCHeat shock cognate 70 kDa protein 2 - Solanum lycopersicum (Tomato) (Lycopersicon esculentum)	0	0	0	2	5	0	0	19	0	0
Contig1161>Q42064|RL83_ARATH60S ribosomal protein L8-3 - Arabidopsis thaliana (Mouse-ear cress)	0	0	0	8	2	0	0	17	0	0
Contig633>Q06930|ABR18_PEAABA-responsive protein ABR18 - Pisum sativum (Garden pea)	2	0	0	0	2	5	37	60	0	0
Contig533>P29062|PR4A_TOBACPathogenesis-related protein PR-4A precursor - Nicotiana tabacum (Common tobacco)	0	0	2	0	0	2	12	27	0	1
Contig1584>P36908|CHIA_CICARAcidic endochitinase precursor - Cicer arietinum (Chickpea) (Garbanzo)	0	0	1	0	0	8	11	26	1	0
Contig608>Q06930|ABR18_PEAABA-responsive protein ABR18 - Pisum sativum (Garden pea)	10	0	4	0	11	5	25	79	1	1
Contig450>Q43681|NLTP_VIGUNProbable non-specific lipid-transfer protein AKCS9 precursor - Vigna unguiculata (Cowpea)	0	0	0	0	6	0	0	16	1	9
Contig1406>O22309|7OMT9_MEDSAIsoflavone-7-O-methyltransferase 9 - Medicago sativa (Alfalfa)	0	0	8	0	0	5	0	9	1	1
Subcluster IIIb
Contig91>P28641|DHN3_PEADehydrin DHN3 - Pisum sativum (Garden pea)	0	0	0	0	0	0	4	1	2	2
Contig638>Q01417|PM1_SOYBN18 kDa seed maturation protein - Glycine max (Soybean)	0	0	2	0	0	5	25	1	9	4
Contig534>O49816|LEA1_CICARLate embryogenesis abundant protein 1 - Cicer arietinum (Chickpea) (Garbanzo)	0	0	0	0	0	0	3	0	1	1
Contig629>O49817|LEA2_CICARLate embryogenesis abundant protein 2 - Cicer arietinum (Chickpea) (Garbanzo)	0	0	0	0	0	0	5	0	1	1
Contig178>A3C5A7|GRP2_ORYSJGlycine-rich cell wall structural protein 2 precursor - Oryza sativa subsp. japonica (Rice)	0	0	1	0	0	1	4	0	0	1
Contig551>Q91Z98|CH3L4_MOUSEChitinase-3-like protein 4 precursor - Mus musculus (Mouse)	0	0	1	1	0	3	5	4	0	0
Contig555>P32937|PR1A_HORVUPathogenesis-related protein 1A/1B precursor - Hordeum vulgare (Barley)	0	0	1	0	0	2	4	2	0	0
Contig678>Q94AZ2|STP13_ARATHSugar transport protein 13 - Arabidopsis thaliana (Mouse-ear cress)	0	0	1	2	0	0	5	2	0	0
Subcluster IIIc
Contig466>Q84VX0|Y5740_ARATHUncharacterized glycosyltransferase At1g55740 - Arabidopsis thaliana (Mouse-ear cress)	0	0	0	0	5	0	6	8	16	3
Contig436>Q4SUE2|CCD72_TETNGCoiled-coil domain-containing protein 72 - Tetraodon nigroviridis (Green puffer)	1	0	0	0	2	0	1	10	29	12
Contig1259>Q43766|NLTP3_HORVUNon-specific lipid-transfer protein 3 precursor - Hordeum vulgare (Barley)	0	0	0	0	8	0	6	8	64	17
Contig442>P51074|ANX4_FRAANAnnexin-like protein RJ4 - Fragaria ananassa (Strawberry)	0	0	0	0	1	0	0	0	8	1
Contig398>A2ZJC9|GRP1_ORYSIPutative glycine-rich cell wall structural protein 1 precursor - Oryza sativa subsp. indica (Rice)	0	0	0	0	0	0	0	0	14	6
Contig335>Q6J163|5NG4_PINTAAuxin-induced protein 5NG4 - Pinus taeda (Loblolly pine)	0	0	0	0	1	0	0	0	66	25
Subcluster IIId
Contig340>Q9ZT16|AGP4_ARATHClassical arabinogalactan protein 4 precursor - Arabidopsis thaliana (Mouse-ear cress)	0	0	0	0	0	0	0	1	0	8
Contig71>Q0DKW8|LTI6B_ORYSJHydrophobic protein LTI6B - Oryza sativa subsp. japonica (Rice)	0	0	1	0	0	2	1	3	6	21
Contig374>P04929|HRPX_PLALOHistidine-rich glycoprotein precursor - Plasmodium lophurae	0	0	0	0	0	0	0	11	14	57
Contig70>P42761|GSTF3_ARATHGlutathione S-transferase ERD13 - Arabidopsis thaliana (Mouse-ear cress)	0	0	0	0	1	0	1	2	6	13
Contig371>Q6DDW4|CPSF6_XENLACleavage and polyadenylation specificity factor subunit 6 - Xenopus laevis (African clawed frog)	0	0	0	0	2	0	0	4	7	20
Contig331>Q9SSK5|MLP43_ARATHMLP-like protein 43 - Arabidopsis thaliana (Mouse-ear cress)	0	0	0	0	17	2	0	20	17	49
Contig329>Q9SSK5|MLP43_ARATHMLP-like protein 43 - Arabidopsis thaliana (Mouse-ear cress)	0	0	1	1	7	1	0	15	7	36
Contig380>P08688|ALB2_PEAAlbumin-2 - Pisum sativum (Garden pea)	0	0	0	0	8	0	0	26	45	76
Contig131>Q9ATM4|PIP27_MAIZEAquaporin PIP2-7 - Zea mays (Maize)	0	0	0	0	3	0	0	2	7	13
Contig339>Q39459|MT2_CICARMetallothionein-like protein 2 - Cicer arietinum (Chickpea) (Garbanzo)	0	0	0	0	8	1	0	8	18	32
Contig330>P69326|UBIQ_WHEATUbiquitin - Triticum aestivum (Wheat)	0	0	0	0	8	1	0	3	19	29
Contig334>O04403|NLT22_PARJUProbable non-specific lipid-transfer protein 2 precursor - Parietaria judaica	0	0	0	0	8	0	0	5	70	114
Contig372>P25794|PIP2_PEAProbable aquaporin PIP-type 7a - Pisum sativum (Garden pea)	0	0	0	0	5	0	2	3	31	38
Contig4>Q96551|METK1_CATROS-adenosylmethionine synthetase 1 - Catharanthus roseus (Madagascar periwinkle) (Vinca rosea)	0	0	0	0	4	1	1	2	14	15
Contig381>Q05349|12KD_FRAANAuxin-repressed 12.5 kDa protein - Fragaria ananassa (Strawberry)	0	0	2	0	15	1	3	18	58	64
Contig7>P25794|PIP2_PEAProbable aquaporin PIP-type 7a - Pisum sativum (Garden pea)	0	0	0	0	5	0	0	14	45	41
Contig353>Q8GYD9|SDE3_ARATHProbable RNA helicase SDE3 - Arabidopsis thaliana (Mouse-ear cress)	0	0	0	0	5	0	0	14	34	36
Contig241>Q9SB81|PER42_ARATHPeroxidase 42 precursor - Arabidopsis thaliana (Mouse-ear cress)	0	0	1	1	10	1	0	18	45	39
Contig16>O65740|DEF2_CAPANDefensin J1-2 precursor - Capsicum annuum (Bell pepper)	0	0	2	0	0	2	1	18	45	43
Contig125>Q6BZU2|CCS1_YARLISuperoxide dismutase 1 copper chaperone - Yarrowia lipolytica (Candida lipolytica)	0	0	0	0	0	0	0	2	10	8
Contig337>Q06931|ABR17_PEAABA-responsive protein ABR17 - Pisum sativum (Garden pea)	1	0	1	0	19	2	14	70	423	291
Contig272>Q9SSK5|MLP43_ARATHMLP-like protein 43 - Arabidopsis thaliana (Mouse-ear cress)	0	0	3	0	8	0	0	21	23	30
Contig38>Q39458|MT1_CICARMetallothionein-like protein 1 - Cicer arietinum (Chickpea) (Garbanzo)	0	0	1	0	6	1	1	24	11	25
Cluster IV
Contig847>P17772|OSS2_PEAOrgan-specific protein S2 - Pisum sativum (Garden pea)	0	0	1	0	17	0	0	4	1	2
Contig738>Q8TGM6|TAR1_YEASTProtein TAR1 - Saccharomyces cerevisiae (Bakers yeast)	33	1	34	5	351	0	0	123	35	27
Contig886>A2A6M5|CACO2_MOUSECalcium-binding and coiled-coil domain-containing protein 2 - Mus musculus (Mouse)	0	0	0	0	42	0	0	0	0	0
Contig1037>A2A6M5|CACO2_MOUSECalcium-binding and coiled-coil domain-containing protein 2 - Mus musculus (Mouse)	0	0	0	0	12	0	0	0	0	0
Contig737>A2A6M5|CACO2_MOUSECalcium-binding and coiled-coil domain-containing protein 2 - Mus musculus (Mouse)	0	0	0	0	90	0	0	2	0	0
Contig888>Q9FS16|EXTN3_ARATHExtensin-3 precursor - Arabidopsis thaliana (Mouse-ear cress)	0	0	0	0	21	0	0	3	0	0
Contig1033>Q8TGM7|ART2_YEASTUncharacterized protein ART2 - Saccharomyces cerevisiae (Bakers yeast)	5	0	44	5	199	0	0	17	12	19
Contig841>P48534|APX1_PEAL-ascorbate peroxidase, cytosolic - Pisum sativum (Garden pea)	0	0	0	0	17	1	1	1	1	4
Contig892>Q8TGM6|TAR1_YEASTProtein TAR1 - Saccharomyces cerevisiae (Bakers yeast)	2	0	6	1	9	0	0	0	1	1
