# Supplementary material for: A comprehensive resource of drought- and salinity- responsive ESTs for gene discovery and marker development in chickpea (Cicer arietinum L.)
Source: BMC Genomics. 2009 Nov 15;10:523. doi: 10.1186/1471-2164-10-523 (PMC2784481; doi:10.1186/1471-2164-10-523)
Supplement: Additional file 10 — List of newly developed chickpea EST-SSR primers. The data provides information about SSR primers including details of SSR motif type, forward and reverse sequence information, melting temperature (Tm) and expected product size (bp). [file 1471-2164-10-523-S10.xls]

## Sheet: Sheet3
List of newly developed chickpea EST-SSRs with primer sequence, SSR motif, melting temperature, expected product size
Sl.no.	Primer ID	SSR	FORWARD PRIMER (5'-3')	REVERSE PRIMER (5'-3')	Tm(°C)	Prdt size (bp)
1	ICCeM0001	(TAA)21	TCCCATGAAAGAGAAGCTCG	TCTGATCAATCCCCTTTTCG	60.24	224
2	ICCeM0002	(ATA)9	AATTCACAAAATTGGGGTGC	AAATTACTGCATGCCCTTGG	59.814	255
3	ICCeM0003	(AT)25	AGACACACACACTTGGGGTAAA	CAAATCCCAGTCCTAAAGGAAA	59.448	244
4	ICCeM0004	(TC)12	TTTCGTGCCCTCTCTCTCTC	ACGAGATGTTGTTGACTGCG	59.792	116
5	ICCeM0005	(AAATGA)5	CTGCGCAGTCAACAACATCT	AGGAGCTCAGAGCGAGTGAG	60.0445	193
6	ICCeM0006	(TTC)6	GCAAGATTAGCCTTAGCTGCTC	TCGTGAATTGAATTGGGGTT	59.987	212
7	ICCeM0007	(CT)9aacttctttctctctctaactcccaggcccaacaacaagcccag(A)10	AACCTCAAAACCACACCCCT	TTCGGGAACCTTGAATTCTG	60.342	207
8	ICCeM0008	(TC)11	CTTTCACCCCCACAAACACT	CTGGTCCAAAGATCACAGCA	59.846	242
9	ICCeM0009	(TG)8tctgttcggtgaggagttatagatggagcagtggctttgaaaagagagagaaggaa(T)11	TTCGAAAAGGTTGTGGTTGA	TGAGTTATCTTGAAAAATGTCATGC	59.3595	233
10	ICCeM0010	(TGA)11	CCGCAGAGTCAGCTATTTCC	CGACTATCGCTGGACGTTTT	60.124	255
11	ICCeM0011	(AG)19	CACTCTGCAGGCACTCTTTG	CACGTTCATTTCTTCACCCC	60.0615	215
12	ICCeM0012	(GATTC)6	ACCCAGTCGTCTCCTCAGTC	GCGAATTAGGGTTTGGTTGA	59.606	107
13	ICCeM0013	(GAA)6(A)14*	TGTGTCAGCAACTGGAGGAG	GCCTTCTACACAACGGCTTC	59.952	162
14	ICCeM0014	(TTC)9	ACAAGCACGGTGTTAGTCCC	CCATCCCACTTCTCCTTCAA	60.0385	263
15	ICCeM0015	(AAT)9	CCCCTTGTTGACGAATCACT	AAATCAGCTTCCCCAATCCT	59.9345	182
16	ICCeM0016	(CT)14tctctctct(TC)9	GAAGAAAGGAAGGAAGAACGC	TGAGCTCCCCTACTTCCAGA	59.708	177
17	ICCeM0017	(TCT)9	CAATGGCCTTAATCTCCTCTTC	GAAACTTCTGCTGGTGCCTC	59.61	223
18	ICCeM0018	(GCTCCT)5	CACTCGAAAAGCCCAAAGAG	GTGGTAGCCCAAAAGGAACA	59.9785	246
19	ICCeM0019	(GGAAA)5	TGCTGGAAATCGTGCTATTG	GGAACCATCACAGTTCGCTT	59.976	207
20	ICCeM0020	(CT)20	ACGACTCACTATAGGGCGAA	GGAAAATTGAGGGAAGAGGG	58.6635	225
21	ICCeM0021	(CT)20	AGGTCGCAGTTGTTGCAAAG	TGAGAGAAGCAAGACCCGTT	60.695	120
22	ICCeM0022	(AG)17	GGAAAATTGAGGGAAGAGGG	CGCCAAGCTCAGAATTAACC	59.86	237
23	ICCeM0023	(CT)11a(CT)9	AGCCTTGTTGCAAAGCATC	TTGTCTTACCAGCAGCATCG	59.5135	212
24	ICCeM0024	(TC)11	CGGGCAGGTACAAGTCTGTT	GTGTGAGGGATTGAGGGAAA	60.037	162
25	ICCeM0025	(CT)19	GCGTTGTTAGCAAAGCATCC	ATGTTCTTCTCCCCATTCCC	60.4575	260
26	ICCeM0026	(AT)10	TGTGGAACTCCATACCCAAAG	TGACATGAAACCAAAGCATCA	59.971	174
27	ICCeM0027	(GAA)10	TAGAGGGGAACAGCAGAGGA	GATCAGATGCGGCAATATCA	59.776	173
28	ICCeM0028	(TTTAT)7	ATTACCAGGCACTCCACCTG	GGAGAGATCAAGCTCCCAAC	59.4035	275
29	ICCeM0029	(CAC)6(CTC)6	AACCCTCACCATGACCAGAG	GCTCTGAAGCAGGCTCGTAT	59.854	153
30	ICCeM0030	(A)13tatttattta(T)14	CCGTGAGGGAAAGATGAAAA	GAATAAATTGATGTTGACTCGCA	59.5905	274
31	ICCeM0031	(ATC)26	TGGTCGAGGTGATGTGAAAA	GATGATGATGATGGTGGTGG	59.8265	204
32	ICCeM0032	(TA)10	CACAGCTCACTCTTCCACCA	TTCCCAACAACAAAATGAACA	59.4625	215
33	ICCeM0033	(CT)16	AGCGTGTTCCATTCTGCTCT	TAGGACAATTCGAGGGTTCG	60.043	162
34	ICCeM0034	(GA)10	TCAATCAATCAATAGCCAGCA	GAAGCAAACACCCAAAGGAG	59.491	124
35	ICCeM0035	(CT)16	AAAAACCCTAACCCCGTGTC	CAACGAGTTCTCCGTCAACA	59.981	181
36	ICCeM0036	(AC)13	TTCTTCCGTTCTTTTCCCCT	TCTTTGCTGCCTGATTTTCA	59.794	275
37	ICCeM0037	(AG)12	GACATTTGAGCACCTTGATGTT	CAAGCTTCTGCTTCTGCTCA	59.3595	171
38	ICCeM0038	(AACA)6	TTGCCTACAATTTGGAAACCT	ACATGTCATTTTGTTCCCCC	59.062	122
39	ICCeM0039	(GAAAGT)5	GAATCCTGTTATGGCGGAGA	GGCGGTGATGATGAAGAAGT	60.0585	252
40	ICCeM0040	(TTC)9	ATTGGTGTGATGGGTGGATT	TTTTGCAAATTGACGCAGAG	59.951	254
41	ICCeM0041	(AAGTA)6	AATGTCAACGGTGAAGGTCA	TGTTCAATTTGCATTACACTTTCA	59.2795	229
42	ICCeM0042	(TTAA)5	AAGCCAATTGTGAATCGACAT	TGACATTGTTGCTTTCTCATCA	59.385	108
43	ICCeM0043	(AC)13	ATTTCCCACCTCAGTGTTGC	GAGCGTGTGTCTGTTGCTTG	60.3175	270
44	ICCeM0044	(AC)37	GACTCATAAACGGCGGGTAA	GGTGCTGGTCTGATGTGTGT	59.7715	278
45	ICCeM0045	(AC)8aa(AC)9aa(AC)9ataaacaa(AC)14aaag(AC)22at(AC)10	TGCCACCTTGGGACTATAAAA	CACACTGTTGTGTGTGTGTCTG	59.0705	279
46	ICCeM0046	(TC)9	TCTACGCCTATGGCTTCTCC	CAACGCTCATTCCATTTCCT	59.754	235
47	ICCeM0047	(CAT)6	TCACCACCACCATCATCATC	TGGGATTGGGTAAAGTCACG	60.467	210
48	ICCeM0048	(AG)15	TTTCAATACCAATTCTTATTCTCAAG	TGCTGCTGATGTTCAAAACC	58.5525	134
49	ICCeM0049	(TC)14	GGGCTGCAGGAATACGAA	TGGGGCTGTTGTTTTAGAGG	59.9295	143
50	ICCeM0050	(TC)11	GCGAATCAATGTTCACAAGC	GAGGGAACACCAACTCCAAA	59.612	198
51	ICCeM0051	(TC)18	CGTTGGCAGTTCCGTTCTAT	CTCCGCCATCATCATTTCTT	60.084	275
52	ICCeM0052	(CT)13cacttaacttaatacaaataaccattcactccaaacacacacacac(A)17	AAGCTCTCTCTGCATTCAAACC	CGATGCAGTTACCTCGTGAA	59.945	194
53	ICCeM0053	(TTTTA)5	TGGTGCACCTCAGGATAACA	TGCAATCCAAAGCAGACAAG	60.05	208
54	ICCeM0054	(TC)22	TTCCGTTTTCAAACCCAAAC	AACAGAGAGCTCCGAATCCA	59.8835	156
55	ICCeM0055	(TC)8ta(TC)20	GTGTGTGCAGCTGAAAAGGA	AAGAGATGCGCCCATTGTAG	60.1335	177
56	ICCeM0056	(GTCATT)5	TCGACTCTTCTGGAATGATTTCT	ATACCGAAAAGGGGTCGAGT	59.5945	208
57	ICCeM0057	(AATC)5	TTTTTCAACAGGGGAGATCG	TGCCGCTCTTTTATTCTTGG	60.1895	260
58	ICCeM0058	(AT)16	AAACAAATGAATCAAATGGATAAACA	GTTGGAAAGGGTTTTGGGAT	59.968	267
59	ICCeM0059	(TC)14	ATTCGAATTCCACAACCCAG	ATGAGATTTTGATGGAGGCG	59.913	151
60	ICCeM0060	(TA)12	TGTGGAACTCCATACCCAAAG	GCCAAACGGCTGATAACAAT	59.9025	190
61	ICCeM0061	(TC)13	TTGTTGCAAAGCATCCTTCA	GGCAAATTTAGGGAAGAGGG	60.141	142
62	ICCeM0062	(TC)12	GTGTTGCAAAGCATCCTTCA	TGGTGATGGCAGGATAGACA	59.9595	130
63	ICCeM0063	(TC)12	TTGTTGCAAAGCATCCTTCA	GGAAATTGAGGGAAGAGGGA	60.3795	141
64	ICCeM0064	(CT)15	TTGTTGCAAAGCATCCTTCA	TGACAGAAACACAGAGCCCA	60.4095	115
65	ICCeM0065	(CT)13cc(CT)8	GCGTTGGTTGCAAAGCAT	GGTGAGAGAAGCAGAGACCC	59.9	132
66	ICCeM0066	(CT)20	CGACTCACTATAGGGCGAATG	TCGTTGAACCTGAGTGTGAGA	59.5945	231
67	ICCeM0067	(CT)17	GCGTTGTTGCAAAGCATC	CCCCCTCCCACTTATGTTCT	59.564	266
68	ICCeM0068	(AG)15	GGTGACAGAAGCAGAGACCC	GTTGCAAGCATCCCTCACTC	60.3265	118
69	ICCeM0069	(AG)19	GGGAGCTTGTCTGGTGAGAG	CGCCAAGCTCAGAATTAACC	59.9155	223
70	ICCeM0070	(CT)21	GGTTTAAACGAATTCGCCCT	TTTGACCGAGTGTGGAGAAA	59.787	197
71	ICCeM0071	(AG)17	GGAAAATTGAGGGAAGAGGG	GTCGCGTTGTTGCAAAGAT	59.8685	150
72	ICCeM0072	(TC)17	CGGGCAGGTATTGAATTGTAA	CCGTTGGATCAACCACTTCT	59.903	264
73	ICCeM0073	(GAG)6(GTG)6	TCACTATAGGGCGAATTGGG	TCATTATTTTGCCACACACCA	59.8785	244
74	ICCeM0074	(TA)8aaaaagt(A)10	CACAGCTTGCCAATCCTTTA	GCGCAAGCTAAAGCTCTTGT	59.425	168
75	ICCeM0075	(GAT)17	AAGCGTCAGCACTTGCATTA	TGGAAAGGAAGAGAGCAACAA	59.808	228
76	ICCeM0076	(TC)13	GGACCTTCATCACAATCCCTT	CCGTTTCCTCTGTGTCCAAT	60.0745	241
77	ICCeM0077	(TGA)11	TTTCCAGTTGTCAGCCTGTG	CGACTATCGCTGGACGTTTT	60.0715	240
78	ICCeM0078	(AT)9	TTTTCAACTATTGCACCCCA	GGCTTAATGGACCTTGTGGA	59.473	215
79	ICCeM0079	(AGA)6	TCATGGGTATGGAGAGCACA	AAAAGGCACACCCCTCACTA	59.832	234
80	ICCeM0080	(TTA)6	GCCATGGTTTTGGCTTAGAA	CATCATAAGATCCCGTCCGT	59.9235	262
81	ICCeM0081	(TTA)6	CTGGGTGGGACCATTTATTG	GCAACACACACATGCCCTAC	60.042	265
82	ICCeM0082	(AG)8	GGGAATTCAGTTCTGCGTGT	GGGAGCCAACTCCTTAAACC	60.0295	220
83	ICCeM0083	(AAG)6	GATGCTCGATCACTTCACGA	TTCGCATATCGAGTTTTCCC	59.994	177
84	ICCeM0084	(ACA)6	AAACCTGTGTCATCATCGCA	CGTTAGGGTTACGGCTTTGA	60.122	114
85	ICCeM0085	(TAAT)5	GCTAGCCACATCTACCCCCT	GTTCCGAGGTTGAGTTTGGA	60.286	278
86	ICCeM0086	(AAT)7	AAGCTTGGGATGATCAGTGG	GGACAAAACTCCAACAGGGA	60.008	254
87	ICCeM0087	(CT)9	AACGGTGACCAGCAGATTTC	CAGCCAACTTGTCCACTGAA	59.996	198
88	ICCeM0088	(ATA)6	GTGTAACCGGGTTTTGGAGA	TTGGATGTCAATACCTGTATCCC	59.8945	212
89	ICCeM0089	(CCT)6	AAGATCGCTGCTGCAAAAGT	ATCCAATCAATGGCCGATAA	60.1395	246
90	ICCeM0090	(CT)9	TGCCCTCTAATTTTCCACCA	TCATTAGTGGCCATCAGCAG	60.131	237
91	ICCeM0091	(TA)9	TGAGGATATTGATCCCCCAA	TCAAAACATCGCCAACACAT	60.03	276
92	ICCeM0092	(TGA)6	GATGAGCGGTGCACATTAGA	TCAAAGAAGTTGCCTTTCTTCA	59.4805	260
93	ICCeM0093	(TA)9	TTCCCAACAACAAAATGAACA	AACATTGCCACAATCCCAAT	59.481	187
94	ICCeM0094	(AGA)6	ACTTCCAAATCCAAAACCCC	GCAGCGAAAGAGAAACCTTG	60.082	239
95	ICCeM0095	(TCA)6	AAATCCTGCTCCACGTCAAC	AGCATAGCGAGCGAAGAGAG	60.0705	203
96	ICCeM0096	(ACC)6	AGCTGACAGTGGTGCTCCTT	CACCAAGGGTGTTCAGTCCT	60.0295	267
97	ICCeM0097	(ACA)7	TCAAGGTTGGTGTCAAGGGT	CAGATGGTGGCAGTGTTTTG	60.2755	184
98	ICCeM0098	(AAG)8	TGCTTCGCCTTTCTCCTAAA	CAATCAAAACCAACACGACG	60.0465	156
99	ICCeM0099	(ATA)7	CAAACCAACCCATGAAAACA	CTGGCACAAAGGGTGAGATT	59.6895	168
100	ICCeM0100	(CAT)6	TCAGATAGAATTGCCATGCG	AGTTGTGGATTGGGTGAAGC	59.8825	125
101	ICCeM0101	(CAG)7	CGATTGGGGTGTAAATGGAG	TACATCTGCTCCACCATCCA	60.128	273
102	ICCeM0102	(TGA)6	GGTGAAAATTCAACTGAGTATGTTT	CCTTAGCATCCAAACCCAAA	58.863	253
103	ICCeM0103	(AAG)7	GCGGAGAGGTATGATTTGGA	TTAAGGAAGCCACAGCACCT	59.9555	274
104	ICCeM0104	(TAT)7	CTGGCACAAAGGGTGAGATT	CAAACCAACCCATGAAGACA	59.75	168
105	ICCeM0105	(AT)8	CTCCACCTTCAACCACGTTT	GGAATGGAAGAAGAGAAGGGA	59.821	227
106	ICCeM0106	(TCT)6	CAATGGCCACTTCAACAATG	GATGGGGCTTCACCAGATAA	59.929	211
107	ICCeM0107	(TA)8	TTACCATCCACTGCCACTCA	GCCTCCAAAATACACCTCCA	60.0225	220
108	ICCeM0108	(ATAA)6	TCACAAATCACATTCACCCC	TGTACCCCGTTTGTGAATTTT	59.2135	169
109	ICCeM0109	(CT)9	ATTCGAATCCCTTCCAACAA	TTGCACGGCAATTTGTAATG	59.9355	264
110	ICCeM0110	(CT)8	GCAAAATTTCCCGGCTAGA	CCACACAACCCTTCCAACTT	60.0105	166
111	ICCeM0111	(TCT)8	CCTCTTCCATAAACGGTTGG	GCCCTTTCCCATTTCTTCTC	59.7205	227
112	ICCeM0112	(CT)13	TCAAATTTCCCTTTCATCTTCAA	TGCAAATCCTTGAGCTCCTT	59.946	131
113	ICCeM0113	(CAC)6	TTCCCACAATTTTCTTTCCG	TTGGAAAAGCGAGAAGAGGA	59.988	182
114	ICCeM0114	(TAT)6	CGGCGCTCTAAAATAGTGGA	TGCATTGGCAGTTGAAGAAG	60.172	172
115	ICCeM0115	(CAA)6	TGCTACTGCTTCTGCCTCTG	ATTTGATTTGGCAAAGGTGG	59.6455	264
116	ICCeM0116	(TTC)6	TTTCCTCTGCAACCGCTACT	CGATGTTATCACCGACAACG	60.0015	258
117	ICCeM0117	(AG)9	GCAGAGCGAGAAGAGAGAGAA	GTCTGGCATCCCATCTCATT	59.547	278
118	ICCeM0118	(TTC)6	GAGGTCGTAGGCCCATAACA	CGGTGTGTTGTTGTTGTGAA	59.491	250
119	ICCeM0119	(GA)8	GAAAATCGGAGTTTGTTCTGC	GCAGCTGTTCCGCTAGATTC	59.475	101
120	ICCeM0120	(TGG)6	CCACCAGCTCCTAGAAAGCA	TTCAACATGGCGCATAAAAA	60.3015	126
121	ICCeM0121	(CTG)6	AAGCCAAAGTTGCAGATGCT	AAGGCCACCTCCTTCAGATT	60.048	248
122	ICCeM0122	(TTC)6	CTGCGTTTCGTTTTCTTCAA	CGTGGATTAATCGCTACCGT	59.5325	123
123	ICCeM0123	(AT)9	TTTAGGGATGATTGCTTGGG	AACTGAGAATGACTTGCCTTCA	59.4385	228
124	ICCeM0124	(TAT)7	TCATAAATGGTTCTAATGTACCCAA	ACAGTAGCACCAAATGCAGC	58.871	201
125	ICCeM0125	(CCT)6	CCAAATTTCGACAAAAGGGA	TAGCGCCTCATATGCTGTTG	59.9545	125
126	ICCeM0126	(CAT)7	CGTTACCTTCCCTTTGCCTT	GAAAATAATGATGATGATGGTGG	59.331	140
127	ICCeM0127	(TA)8	TGGGCAAGTCTTCTCAGGTT	CTATGATGGTGGGAGTGGGT	59.7495	168
128	ICCeM0128	(TCT)6	CACCGACCTCACCTGTTTCT	CTCACCCCCACAACGATAAC	60.1915	156
129	ICCeM0129	(ATG)7	TTTGTGGCCTTCAATGAACA	GCTTCGGTTCTTGAGACAGG	60.0385	102
130	ICCeM0130	(AAC)7	ACCCATCATCCCCACTCATA	GCGTGGAGGAGTTTGTGTTT	60.0835	174
131	ICCeM0131	(AAG)6	GAGGGATTCCAGATCCAACA	AGCACCACCATCCAAGAAAG	59.9865	219
132	ICCeM0132	(AGA)6	TGTATGCAGAGTGCAATTGAGA	TTCACCTTCAAGGGTTCGTC	59.7905	151
133	ICCeM0133	(AAG)7	TGTCACTGTAAAATCAGTACTGGTAGC	GAGCGCAGAGAAGGAACAAC	60.1	278
134	ICCeM0134	(TA)9	TGACATGAAACCAAAGCATCA	TGTGGAACTCCATACCCAAAG	59.971	172
135	ICCeM0135	(TGC)6	TGATGAATGCAGTGGGAGAG	GGAGCCGGATTCTACCAAAT	60.0365	230
136	ICCeM0136	(TAA)7	AATGGAGCTTGAATCTGGGA	TGGGAAGCTTGTTGAAGTGA	59.522	151
137	ICCeM0137	(TCA)6	TCTCCCTCCTCCTTTCTTCC	ACGATGATTGCGATGATGAG	59.692	162
138	ICCeM0138	(AG)8	TTCTTGAATCTTTGGGTGGC	ACTCAACCCGTGTCTCCTGT	59.8275	266
139	ICCeM0139	(ACA)6	GATCAGCAAAAACCACCGTT	CATGAAGTCACCAGGTGTGG	59.9875	120
140	ICCeM0140	(TCT)6	TCAATGGCTTCTGCACATTC	TTTGGAGGTGGAAAGAGTGG	59.943	174
141	ICCeM0141	(AT)9	CAACGGAGATTGCTGACAAA	TTGCATGCTTTTACCAAACC	59.258	155
142	ICCeM0142	(TC)8	TCTTTCTATTTCTCAATCTTCTCCC	GCAAATTCATTCTCATCCAGC	59.102	186
143	ICCeM0143	(AAC)6	TTCACCTGCTGTGTGTGTGT	AGGCAAAAGAAAAACTCGCA	59.351	158
144	ICCeM0144	(CT)9	GCACCTAACAAGCTTCACCC	TCAACCAATTATGGCTTCTGC	59.9145	181
145	ICCeM0145	(TCA)6	AAAGATGGGGTCCTGCTTCT	GCTCATTCCCCCAATACTCA	59.984	164
146	ICCeM0146	(AT)9	TTTCAAGAAAGCCACCAAGC	AAGGAAGTGATGAAGACAACGAA	60.2615	228
147	ICCeM0147	(GCA)7	CTTTTGGGAAGATCTGCTGC	TGCCTAAACTGTTGCTGCTG	60.075	260
148	ICCeM0148	(AGC)6	AGATTTTCACCCGTTGTTGC	CTTGCACCAGTATGGGAGGT	59.9835	230
149	ICCeM0149	(CTT)6	CAGGATTCGAATTCCATCAA	GTTCAGCGATTAGGGTTTCG	59.1005	235
150	ICCeM0150	(TTG)6	GATTTCAAGCCTCCAGCATC	CCTTCACAACACATCCATCA	58.816	276
151	ICCeM0151	(AAT)8	AACAAAAATGCAGACTACACGC	TTATGAGCTGGAGAGTGGGG	59.7745	252
152	ICCeM0152	(TCT)6	TCCATTTTCTTATCCCTTTTTCA	TTTTGGGAAAGGAACGTTTG	59.481	193
153	ICCeM0153	(CTG)6	AGCATCTGCAACTTTGGCTT	TACCATTGGGGTGATCTGGT	60.036	170
154	ICCeM0154	(AAC)7	TCTTTTGGCACGACAAACTG	GGATTGAATTGCTTGGTCGT	59.91	259
155	ICCeM0155	(CAC)6	CCTTATCACCCACCACCATC	TCCTACAACAGGTGGCAATG	59.808	159
156	ICCeM0156	(ACC)6	ACCACCCATTTTCTCCTCCT	CGGCAGTTAAGGTTGTGGTT	59.9125	125
157	ICCeM0157	(TAT)8	CGAATTCTTTTTGCCACACA	TTGGACAGAAATGTTGCTTGA	59.5065	196
158	ICCeM0158	(ACG)6	ATTCGAATTCCGGAGCTCTT	GGAGAGGAGGGAGAGAGGAA	60.028	230
159	ICCeM0159	(ACC)6	GATCCCAGCCATCATCTGTT	GTGGTGGTGGTGGTGGTAAT	60.1505	248
160	ICCeM0160	(TTA)7	ACCTCTCCTCACCAACGCTA	CTTGTTTGGAAGGGAGACCA	59.974	255
161	ICCeM0161	(TC)8	TTCGAATTCCAGCACTTGAG	CTGACACCCATGATGACGAG	59.556	103
162	ICCeM0162	(CTT)6	GCAGGAATTCGACTTCAAACA	AGGCTTTTGATTTGGAAGCA	60.0325	175
163	ICCeM0163	(TA)8	GGACGAGTGAGAAATGCATAAG	CATCGTGACTATGGCCTCCT	59.4785	175
164	ICCeM0164	(CAT)7	TTCATTCACACTCACATTTCCC	TTCAATTCCGAAGCCAAATC	59.926	243
165	ICCeM0165	(ACC)6	ACCCATCAAAACCAAACCAA	TCTGTAGCAGCAAATGCAGG	60.1115	159
166	ICCeM0166	(CAA)6	CTCTCTCCGAGATCCACGTC	GACGACACCGTTTCACACAC	60	130
167	ICCeM0167	(TG)8	AAACAGACGTAGGTGTGCCC	ACCTCATCACTATCACCGCC	59.996	260
168	ICCeM0168	(GAG)6	CATTCAATGGCCGATAATAAGA	CCATGACGAATAACAAGGGG	59.572	160
169	ICCeM0169	(TGA)7	TCCAGTGAGGGTGTACGTGA	TCCATCTCCCTCAAACACATC	60.036	102
170	ICCeM0170	(GAT)7	GACGCAAGAGGACCTCAAAC	CATGGTCGTCATCTTCATCG	59.9615	202
171	ICCeM0171	(TTC)7	ATTTCCGCCAAACAACAACT	TTGTGAAGGATTAAATTGCGG	59.713	246
172	ICCeM0172	(ATG)6	AGAAACAGGCTGAAGGTCCA	TTATGAAGGAACGGCCAAAC	59.891	208
173	ICCeM0173	(TTA)8	AAAACATACACACAGACACGCA	TTCGGTTCATTTTAGCCCTG	59.62	171
174	ICCeM0174	(CCT)6	CCGCCACTACCTACACCCTA	GGTGGGGTAAGATGGTCTGA	59.8935	169
175	ICCeM0175	(CTA)6	TGGAGTTGTTGCCAACCATA	CCATCTTCATTGGCTAGGGA	59.9965	273
176	ICCeM0176	(GTT)6	GCCTAGTCCATTGCTCTCCA	TTCCCCCATTCACTTTTTCA	60.321	185
177	ICCeM0177	(TA)8	TCAGTCGCTTCTGTAAATGGTG	TCGGTTAACTCATCAAACTCG	59.099	203
