# Supplementary material for: A comprehensive resource of drought- and salinity- responsive ESTs for gene discovery and marker development in chickpea (Cicer arietinum L.)
Source: BMC Genomics. 2009 Nov 15;10:523. doi: 10.1186/1471-2164-10-523 (PMC2784481; doi:10.1186/1471-2164-10-523)
Supplement: Additional file 11 — List of chickpea accessions used for screening 77 EST-SSR markers. Chickpea genotypes used for screening newly developed EST-SSRs, with corresponding details of species, geographical origin, etc. [file 1471-2164-10-523-S11.xls]

## Sheet: Sheet1
List of chickpea accessions used in assessment of newly synthesized EST-SSRs
Sl.No.	Accession	Species	Geographical origin	Type
1	ICC 17162	C. cuneatum	Ethiopia	Wild
2	ICC 1431	C. arietinum	India	Desi
3	ICC 17116	C. yamashitae	Afghanistan	Wild
4	IG 73074	C. echinospermum	Turkey	Wild
5	ICC 17123	C. reticulatum	Turkey	Wild
6	ICC 17148	C. judaicum	Lebanon	Wild
7	ICC 17152	C. pinnatifidum	Turkey	Wild
8	ICC 10673	C. arietinum	Turkey	Desi
9	ICC 17248	C. microphyllum	Pakistan	Wild
10	ICC 1882	C. arietinum	India	Desi
11	ICC 283	C. arietinum	India	Desi
12	ICC 3137	C. arietinum	Iran	Desi
13	ICC 4958	C. arietinum	India	Desi
14	ICC 506EB	C. arietinum	India	Desi
15	ICC 6263	C. arietinum	Russia & CISs	Kabuli
16	ICC 8261	C. arietinum	Turkey	Kabuli
17	ICCV2	C. arietinum	India	Kabuli
18	IG 72933	C. reticulatum	Turkey	Wild
19	IG 72953	C. reticulatum	Turkey	Wild
20	IG 73064	C. echinospermum	Turkey	Wild
21	JG 11	C. arietinum	India	Desi
22	JG 62	C. arietinum	India	Desi
23	PI 489777	C. reticulatum	Turkey	Wild
24	VIJAY	C. arietinum	India	Desi
